# Supplementary material for: Alkaliphilic/Alkali-Tolerant Fungi: Molecular, Biochemical, and Biotechnological Aspects
Source: J Fungi (Basel). 2023 Jun 9;9(6):652. doi: 10.3390/jof9060652 (PMC10301932; doi:10.3390/jof9060652)
Supplement: Supplementary file 1 [file jof-09-00652-s001.zip]

Archive with 502 entries (490 files):
- S1/
- S1/Relative_Abundance.xlsx
- S2/
- S2/clusterblast/
- S2/clusterblastoutput.txt
- S2/clusterblast/ENANITX01000026NITX01000026.1_c1.txt
- S2/clusterblast/ENANITX01000062NITX01000062.1_c1.txt
- S2/clusterblast/ENANITX01000091NITX01000091.1_c1.txt
- S2/clusterblast/ENANITX01000105NITX01000105.1_c1.txt
- S2/clusterblast/ENANITX01000114NITX01000114.1_c1.txt
- S2/clusterblast/ENANITX01000126NITX01000126.1_c1.txt
- S2/clusterblast/ENANITX01000140NITX01000140.1_c1.txt
- S2/clusterblast/ENANITX01000152NITX01000152.1_c1.txt
- S2/clusterblast/ENANITX01000159NITX01000159.1_c1.txt
- S2/clusterblast/ENANITX01000171NITX01000171.1_c1.txt
- S2/clusterblast/ENANITX01000192NITX01000192.1_c1.txt
- S2/clusterblast/ENANITX01000192NITX01000192.1_c2.txt
- S2/clusterblast/ENANITX01000206NITX01000206.1_c1.txt
- S2/clusterblast/ENANITX01000234NITX01000234.1_c1.txt
- S2/clusterblast/ENANITX01000352NITX01000352.1_c1.txt
- S2/clusterblast/ENANITX01000353NITX01000353.1_c1.txt
- S2/clusterblast/ENANITX01000394NITX01000394.1_c1.txt
- S2/clusterblast/ENANITX01000454NITX01000454.1_c1.txt
- S2/clusterblast/ENANITX01000499NITX01000499.1_c1.txt
- S2/clusterblast/ENANITX01000501NITX01000501.1_c1.txt
- S2/clusterblast/ENANITX01000529NITX01000529.1_c1.txt
- S2/clusterblast/ENANITX01000534NITX01000534.1_c1.txt
- S2/clusterblast/ENANITX01000574NITX01000574.1_c1.txt
- S2/clusterblast/ENANITX01000600NITX01000600.1_c1.txt
- S2/css/
- S2/css/fungi.css
- S2/ENANITX01000026NITX01000026.1.region001.gbk
- S2/ENANITX01000062NITX01000062.1.region001.gbk
- S2/ENANITX01000091NITX01000091.1.region001.gbk
- S2/ENANITX01000105NITX01000105.1.region001.gbk
- S2/ENANITX01000114NITX01000114.1.region001.gbk
- S2/ENANITX01000126NITX01000126.1.region001.gbk
- S2/ENANITX01000140NITX01000140.1.region001.gbk
- S2/ENANITX01000152NITX01000152.1.region001.gbk
- S2/ENANITX01000159NITX01000159.1.region001.gbk
- S2/ENANITX01000171NITX01000171.1.region001.gbk
- S2/ENANITX01000192NITX01000192.1.region001.gbk
- S2/ENANITX01000192NITX01000192.1.region002.gbk
- S2/ENANITX01000206NITX01000206.1.region001.gbk
- S2/ENANITX01000234NITX01000234.1.region001.gbk
- S2/ENANITX01000352NITX01000352.1.region001.gbk
- S2/ENANITX01000353NITX01000353.1.region001.gbk
- S2/ENANITX01000394NITX01000394.1.region001.gbk
- S2/ENANITX01000454NITX01000454.1.region001.gbk
- S2/ENANITX01000499NITX01000499.1.region001.gbk
- S2/ENANITX01000501NITX01000501.1.region001.gbk
- S2/ENANITX01000529NITX01000529.1.region001.gbk
- S2/ENANITX01000534NITX01000534.1.region001.gbk
- S2/ENANITX01000574NITX01000574.1.region001.gbk
- S2/ENANITX01000600NITX01000600.1.region001.gbk
- S2/fungi-d337d7b5-141a-40bf-85d1-912368550a50.log
- S2/html/
- S2/html/input.path1.gene3_searchgtr.html
- S2/images/
- S2/images/about.svg
- S2/images/bacteria_about.png
- S2/images/bacteria_antismash_icon.svg
- S2/images/bacteria_antismash_logo.svg
- S2/images/bacteria_antismash_white.svg
- S2/images/bacteria_download.png
- S2/images/bacteria_help.png
- S2/images/bacteria_home.png
- S2/images/bacteria_logo.png
- S2/images/contact.svg
- S2/images/download.svg
- S2/images/expand-arrows-alt-solid.svg
- S2/images/external-link-alt-solid.svg
- S2/images/fungi_about.png
- S2/images/fungi_antismash_icon.svg
- S2/images/fungi_antismash_icon_white.svg
- S2/images/fungi_antismash_logo.svg
- S2/images/fungi_download.png
- S2/images/fungi_help.png
- S2/images/fungi_home.png
- S2/images/fungi_logo.png
- S2/images/help.svg
- S2/images/mail.png
- S2/images/minus-circle.svg
- S2/images/nostructure_icon.png
- S2/images/plant_antismash_icon.svg
- S2/images/plant_antismash_icon_white.svg
- S2/images/plus-circle.svg
- S2/images/question-circle-solid.svg
- S2/images/search-solid.svg
- S2/index.html
- S2/input/
- S2/input/NITX01.fasta
- S2/js/
- S2/js/antismash.js
- S2/js/jquery.js
- S2/js/jquery.tablesorter.min.js
- S2/knownclusterblast/
- S2/knownclusterblastoutput.txt
- S2/knownclusterblast/ENANITX01000026NITX01000026.1_c1.txt
- S2/knownclusterblast/ENANITX01000062NITX01000062.1_c1.txt
- S2/knownclusterblast/ENANITX01000091NITX01000091.1_c1.txt
- S2/knownclusterblast/ENANITX01000105NITX01000105.1_c1.txt
- S2/knownclusterblast/ENANITX01000114NITX01000114.1_c1.txt
- S2/knownclusterblast/ENANITX01000126NITX01000126.1_c1.txt
- S2/knownclusterblast/ENANITX01000140NITX01000140.1_c1.txt
- S2/knownclusterblast/ENANITX01000152NITX01000152.1_c1.txt
- S2/knownclusterblast/ENANITX01000159NITX01000159.1_c1.txt
- S2/knownclusterblast/ENANITX01000171NITX01000171.1_c1.txt
- S2/knownclusterblast/ENANITX01000192NITX01000192.1_c1.txt
- S2/knownclusterblast/ENANITX01000192NITX01000192.1_c2.txt
- S2/knownclusterblast/ENANITX01000206NITX01000206.1_c1.txt
- S2/knownclusterblast/ENANITX01000234NITX01000234.1_c1.txt
- S2/knownclusterblast/ENANITX01000352NITX01000352.1_c1.txt
- S2/knownclusterblast/ENANITX01000353NITX01000353.1_c1.txt
- S2/knownclusterblast/ENANITX01000394NITX01000394.1_c1.txt
- S2/knownclusterblast/ENANITX01000454NITX01000454.1_c1.txt
- S2/knownclusterblast/ENANITX01000499NITX01000499.1_c1.txt
- S2/knownclusterblast/ENANITX01000501NITX01000501.1_c1.txt
- S2/knownclusterblast/ENANITX01000529NITX01000529.1_c1.txt
- S2/knownclusterblast/ENANITX01000534NITX01000534.1_c1.txt
- S2/knownclusterblast/ENANITX01000574NITX01000574.1_c1.txt
- S2/knownclusterblast/ENANITX01000600NITX01000600.1_c1.txt
- S2/knownclusterblast/region1/
- S2/knownclusterblast/region1/input.path1.gene10_mibig_hits.html
- S2/knownclusterblast/region1/input.path1.gene11_mibig_hits.html
- S2/knownclusterblast/region1/input.path1.gene12_mibig_hits.html
- S2/knownclusterblast/region1/input.path1.gene13_mibig_hits.html
- S2/knownclusterblast/region1/input.path1.gene14_mibig_hits.html
- S2/knownclusterblast/region1/input.path1.gene15_mibig_hits.html
- S2/knownclusterblast/region1/input.path1.gene16_mibig_hits.html
- S2/knownclusterblast/region1/input.path1.gene17_mibig_hits.html
- S2/knownclusterblast/region1/input.path1.gene18_mibig_hits.html
- S2/knownclusterblast/region1/input.path1.gene1_mibig_hits.html
- S2/knownclusterblast/region1/input.path1.gene20_mibig_hits.html
- S2/knownclusterblast/region1/input.path1.gene21_mibig_hits.html
- S2/knownclusterblast/region1/input.path1.gene22_mibig_hits.html
- S2/knownclusterblast/region1/input.path1.gene23_mibig_hits.html
- S2/knownclusterblast/region1/input.path1.gene24_mibig_hits.html
- S2/knownclusterblast/region1/input.path1.gene25_mibig_hits.html
- S2/knownclusterblast/region1/input.path1.gene26_mibig_hits.html
- S2/knownclusterblast/region1/input.path1.gene27_mibig_hits.html
- S2/knownclusterblast/region1/input.path1.gene28_mibig_hits.html
- S2/knownclusterblast/region1/input.path1.gene29_mibig_hits.html
- S2/knownclusterblast/region1/input.path1.gene2_mibig_hits.html
- S2/knownclusterblast/region1/input.path1.gene30_mibig_hits.html
- S2/knownclusterblast/region1/input.path1.gene31_mibig_hits.html
- S2/knownclusterblast/region1/input.path1.gene33_mibig_hits.html
- S2/knownclusterblast/region1/input.path1.gene35_mibig_hits.html
- S2/knownclusterblast/region1/input.path1.gene36_mibig_hits.html
- S2/knownclusterblast/region1/input.path1.gene37_mibig_hits.html
- S2/knownclusterblast/region1/input.path1.gene38_mibig_hits.html
- S2/knownclusterblast/region1/input.path1.gene39_mibig_hits.html
- S2/knownclusterblast/region1/input.path1.gene3_mibig_hits.html
- S2/knownclusterblast/region1/input.path1.gene40_mibig_hits.html
- S2/knownclusterblast/region1/input.path1.gene41_mibig_hits.html
- S2/knownclusterblast/region1/input.path1.gene42_mibig_hits.html
- S2/knownclusterblast/region1/input.path1.gene43_mibig_hits.html
- S2/knownclusterblast/region1/input.path1.gene44_mibig_hits.html
- S2/knownclusterblast/region1/input.path1.gene45_mibig_hits.html
- S2/knownclusterblast/region1/input.path1.gene46_mibig_hits.html
- S2/knownclusterblast/region1/input.path1.gene47_mibig_hits.html
- S2/knownclusterblast/region1/input.path1.gene48_mibig_hits.html
- S2/knownclusterblast/region1/input.path1.gene4_mibig_hits.html
- S2/knownclusterblast/region1/input.path1.gene50_mibig_hits.html
- S2/knownclusterblast/region1/input.path1.gene51_mibig_hits.html
- S2/knownclusterblast/region1/input.path1.gene54_mibig_hits.html
- S2/knownclusterblast/region1/input.path1.gene55_mibig_hits.html
- S2/knownclusterblast/region1/input.path1.gene59_mibig_hits.html
- S2/knownclusterblast/region1/input.path1.gene5_mibig_hits.html
- S2/knownclusterblast/region1/input.path1.gene61_mibig_hits.html
- S2/knownclusterblast/region1/input.path1.gene62_mibig_hits.html
- S2/knownclusterblast/region1/input.path1.gene6_mibig_hits.html
- S2/knownclusterblast/region1/input.path1.gene7_mibig_hits.html
- S2/knownclusterblast/region1/input.path1.gene8_mibig_hits.html
- S2/knownclusterblast/region1/input.path1.gene9_mibig_hits.html
- S2/knownclusterblast/region2/
- S2/knownclusterblast/region2/input.path1.gene30_mibig_hits.html
- S2/knownclusterblast/region2/input.path1.gene35_mibig_hits.html
- S2/knownclusterblast/region2/input.path1.gene40_mibig_hits.html
- S2/knownclusterblast/region2/input.path1.gene41_mibig_hits.html
- S2/knownclusterblast/region2/input.path1.gene42_mibig_hits.html
- S2/knownclusterblast/region2/input.path1.gene48_mibig_hits.html
- S2/knownclusterblast/region2/input.path1.gene50_mibig_hits.html
- S2/NITX01.gbk
- S2/NITX01.json
- S2/regions.js
- S2/subclusterblastoutput.txt
- S2/svg/
- S2/svg/clusterblast_r104c1_all.svg
- S2/svg/clusterblast_r113c1_1.svg
- S2/svg/clusterblast_r113c1_10.svg
- S2/svg/clusterblast_r113c1_2.svg
- S2/svg/clusterblast_r113c1_3.svg
- S2/svg/clusterblast_r113c1_4.svg
- S2/svg/clusterblast_r113c1_5.svg
- S2/svg/clusterblast_r113c1_6.svg
- S2/svg/clusterblast_r113c1_7.svg
- S2/svg/clusterblast_r113c1_8.svg
- S2/svg/clusterblast_r113c1_9.svg
- S2/svg/clusterblast_r113c1_all.svg
- S2/svg/clusterblast_r125c1_1.svg
- S2/svg/clusterblast_r125c1_2.svg
- S2/svg/clusterblast_r125c1_3.svg
- S2/svg/clusterblast_r125c1_4.svg
- S2/svg/clusterblast_r125c1_5.svg
- S2/svg/clusterblast_r125c1_all.svg
- S2/svg/clusterblast_r139c1_1.svg
- S2/svg/clusterblast_r139c1_10.svg
- S2/svg/clusterblast_r139c1_2.svg
- S2/svg/clusterblast_r139c1_3.svg
- S2/svg/clusterblast_r139c1_4.svg
- S2/svg/clusterblast_r139c1_5.svg
- S2/svg/clusterblast_r139c1_6.svg
- S2/svg/clusterblast_r139c1_7.svg
- S2/svg/clusterblast_r139c1_8.svg
- S2/svg/clusterblast_r139c1_9.svg
- S2/svg/clusterblast_r139c1_all.svg
- S2/svg/clusterblast_r151c1_1.svg
- S2/svg/clusterblast_r151c1_10.svg
- S2/svg/clusterblast_r151c1_2.svg
- S2/svg/clusterblast_r151c1_3.svg
- S2/svg/clusterblast_r151c1_4.svg
- S2/svg/clusterblast_r151c1_5.svg
- S2/svg/clusterblast_r151c1_6.svg
- S2/svg/clusterblast_r151c1_7.svg
- S2/svg/clusterblast_r151c1_8.svg
- S2/svg/clusterblast_r151c1_9.svg
- S2/svg/clusterblast_r151c1_all.svg
- S2/svg/clusterblast_r158c1_1.svg
- S2/svg/clusterblast_r158c1_10.svg
- S2/svg/clusterblast_r158c1_2.svg
- S2/svg/clusterblast_r158c1_3.svg
- S2/svg/clusterblast_r158c1_4.svg
- S2/svg/clusterblast_r158c1_5.svg
- S2/svg/clusterblast_r158c1_6.svg
- S2/svg/clusterblast_r158c1_7.svg
- S2/svg/clusterblast_r158c1_8.svg
- S2/svg/clusterblast_r158c1_9.svg
- S2/svg/clusterblast_r158c1_all.svg
- S2/svg/clusterblast_r170c1_1.svg
- S2/svg/clusterblast_r170c1_2.svg
- S2/svg/clusterblast_r170c1_3.svg
- S2/svg/clusterblast_r170c1_4.svg
- S2/svg/clusterblast_r170c1_5.svg
- S2/svg/clusterblast_r170c1_all.svg
- S2/svg/clusterblast_r191c1_1.svg
- S2/svg/clusterblast_r191c1_10.svg
- S2/svg/clusterblast_r191c1_2.svg
- S2/svg/clusterblast_r191c1_3.svg
- S2/svg/clusterblast_r191c1_4.svg
- S2/svg/clusterblast_r191c1_5.svg
- S2/svg/clusterblast_r191c1_6.svg
- S2/svg/clusterblast_r191c1_7.svg
- S2/svg/clusterblast_r191c1_8.svg
- S2/svg/clusterblast_r191c1_9.svg
- S2/svg/clusterblast_r191c1_all.svg
- S2/svg/clusterblast_r191c2_1.svg
- S2/svg/clusterblast_r191c2_10.svg
- S2/svg/clusterblast_r191c2_2.svg
- S2/svg/clusterblast_r191c2_3.svg
- S2/svg/clusterblast_r191c2_4.svg
- S2/svg/clusterblast_r191c2_5.svg
- S2/svg/clusterblast_r191c2_6.svg
- S2/svg/clusterblast_r191c2_7.svg
- S2/svg/clusterblast_r191c2_8.svg
- S2/svg/clusterblast_r191c2_9.svg
- S2/svg/clusterblast_r191c2_all.svg
- S2/svg/clusterblast_r205c1_1.svg
- S2/svg/clusterblast_r205c1_10.svg
- S2/svg/clusterblast_r205c1_2.svg
- S2/svg/clusterblast_r205c1_3.svg
- S2/svg/clusterblast_r205c1_4.svg
- S2/svg/clusterblast_r205c1_5.svg
- S2/svg/clusterblast_r205c1_6.svg
- S2/svg/clusterblast_r205c1_7.svg
- S2/svg/clusterblast_r205c1_8.svg
- S2/svg/clusterblast_r205c1_9.svg
- S2/svg/clusterblast_r205c1_all.svg
- S2/svg/clusterblast_r233c1_1.svg
- S2/svg/clusterblast_r233c1_10.svg
- S2/svg/clusterblast_r233c1_2.svg
- S2/svg/clusterblast_r233c1_3.svg
- S2/svg/clusterblast_r233c1_4.svg
- S2/svg/clusterblast_r233c1_5.svg
- S2/svg/clusterblast_r233c1_6.svg
- S2/svg/clusterblast_r233c1_7.svg
- S2/svg/clusterblast_r233c1_8.svg
- S2/svg/clusterblast_r233c1_9.svg
- S2/svg/clusterblast_r233c1_all.svg
- S2/svg/clusterblast_r26c1_1.svg
- S2/svg/clusterblast_r26c1_10.svg
- S2/svg/clusterblast_r26c1_2.svg
- S2/svg/clusterblast_r26c1_3.svg
- S2/svg/clusterblast_r26c1_4.svg
- S2/svg/clusterblast_r26c1_5.svg
- S2/svg/clusterblast_r26c1_6.svg
- S2/svg/clusterblast_r26c1_7.svg
- S2/svg/clusterblast_r26c1_8.svg
- S2/svg/clusterblast_r26c1_9.svg
- S2/svg/clusterblast_r26c1_all.svg
[truncated: 202 more entries]
