# Supplementary material for: Alkaliphilic/Alkali-Tolerant Fungi: Molecular, Biochemical, and Biotechnological Aspects
Source: J Fungi (Basel). 2023 Jun 9;9(6):652. doi: 10.3390/jof9060652 (PMC10301932; doi:10.3390/jof9060652)
Supplement: Supplementary file 1 [file jof-09-00652-s001.zip › S1/Relative_Abundance.xlsx]

## Sheet: familia
domain	phylum	className	order	family	Büdös-szék pan	Pantanal	Lonar Lake	Mono Lake
Eukaryota	Ascomycota	Eurotiomycetes	Onygenales	Ajellomycetaceae	0	1.41839	1.61054	2.33051
Eukaryota	Ascomycota	Eurotiomycetes	Onygenales	Arthrodermataceae	1.62162	1.44021	1.90337	1.69492
Eukaryota	Ascomycota	Sordariomycetes	Sordariales	Chaetomiaceae	1.08108	1.32383	1.61054	1.48305
Eukaryota	Ascomycota	Sordariomycetes	Hypocreales	Cordycipitaceae	0	0.00727379	0	0
Eukaryota	Ascomycota	Saccharomycetes	Saccharomycetales	Debaryomycetaceae	9.18919	7.25196	5.85652	9.11017
Eukaryota	Ascomycota	Saccharomycetes	Saccharomycetales	Dipodascaceae	6.48649	4.98982	5.41728	2.75424
Eukaryota	Ascomycota	Sordariomycetes	Sordariales	Lasiosphaeriaceae	1.08108	1.84027	2.19619	2.33051
Eukaryota	Ascomycota	Sordariomycetes	Magnaporthales	Magnaporthaceae	4.86486	3.1641	2.92826	4.87288
Eukaryota	Ascomycota	Saccharomycetes	Saccharomycetales	Metschnikowiaceae	1.08108	1.41839	1.46413	1.27119
Eukaryota	Ascomycota	Dothideomycetes	Capnodiales	Mycosphaerellaceae	0	0.00727379	0	0
Eukaryota	Ascomycota	Sordariomycetes	Hypocreales	Nectriaceae	9.72973	8.17573	7.9063	6.5678
Eukaryota	Ascomycota	Eurotiomycetes	Onygenales	Onygenaceae	0.540541	0.814664	0.292826	0.211864
Eukaryota	Ascomycota	Dothideomycetes	Pleosporales	Phaeosphaeriaceae	1.08108	3.746	1.31772	2.11864
Eukaryota	Ascomycota	Dothideomycetes	Pleosporales	Pleosporaceae	0.540541	1.58569	1.61054	1.48305
Eukaryota	Ascomycota	Pneumocystidomycetes	Pneumocystidales	Pneumocystidaceae	0	0.0436427	0	0
Eukaryota	Ascomycota	Saccharomycetes	Saccharomycetales	Saccharomycetaceae	21.6216	18.8537	19.0337	16.3136
Eukaryota	Ascomycota	Schizosaccharomycetes	Schizosaccharomycetales	Schizosaccharomycetaceae	8.64865	9.2668	8.49195	10.3814
Eukaryota	Ascomycota	Leotiomycetes	Helotiales	Sclerotiniaceae	3.24324	2.74222	3.07467	2.33051
Eukaryota	Ascomycota	Sordariomycetes	Sordariales	Sordariaceae	5.40541	4.22607	5.27086	6.77966
Eukaryota	Ascomycota	Eurotiomycetes	Eurotiales	Trichocomaceae	14.5946	19.4283	22.5476	19.7034
Eukaryota	Ascomycota	Pezizomycetes	Pezizales	Tuberaceae	1.62162	1.0547	0.585652	0.635593
Eukaryota	Ascomycota	Eurotiomycetes	Onygenales	unclassified (derived from Onygenales)	5.94595	2.37125	2.92826	2.33051
Eukaryota	Ascomycota	Sordariomycetes	Phyllachorales	unclassified (derived from Phyllachorales)	1.08108	0.938318	1.46413	0.211864
Eukaryota	Ascomycota	Saccharomycetes	Saccharomycetales	unclassified (derived from Saccharomycetales)	0.540541	3.89148	2.48902	5.08475

## Sheet: Hoja1
family	Büdös-szék pan	Pantanal	Lonar Lake	Mono Lake
Ajellomycetaceae	0	1.41839	1.61054	2.33051
Arthrodermataceae	1.62162	1.44021	1.90337	1.69492
Chaetomiaceae	1.08108	1.32383	1.61054	1.48305
Cordycipitaceae	0	0.00727379	0	0
Debaryomycetaceae	9.18919	7.25196	5.85652	9.11017
Dipodascaceae	6.48649	4.98982	5.41728	2.75424
Lasiosphaeriaceae	1.08108	1.84027	2.19619	2.33051
Magnaporthaceae	4.86486	3.1641	2.92826	4.87288
Metschnikowiaceae	1.08108	1.41839	1.46413	1.27119
Mycosphaerellaceae	0	0.00727379	0	0
Nectriaceae	9.72973	8.17573	7.9063	6.5678
Onygenaceae	0.540541	0.814664	0.292826	0.211864
Phaeosphaeriaceae	1.08108	3.746	1.31772	2.11864
Pleosporaceae	0.540541	1.58569	1.61054	1.48305
Pneumocystidaceae	0	0.0436427	0	0
Saccharomycetaceae	21.6216	18.8537	19.0337	16.3136
Schizosaccharomycetaceae	8.64865	9.2668	8.49195	10.3814
Sclerotiniaceae	3.24324	2.74222	3.07467	2.33051
Sordariaceae	5.40541	4.22607	5.27086	6.77966
Trichocomaceae	14.5946	19.4283	22.5476	19.7034
Tuberaceae	1.62162	1.0547	0.585652	0.635593
unclassified (derived from Onygenales)	5.94595	2.37125	2.92826	2.33051
unclassified (derived from Phyllachorales)	1.08108	0.938318	1.46413	0.211864
unclassified (derived from Saccharomycetales)	0.540541	3.89148	2.48902	5.08475
