# Supplementary material for: Alkaliphilic/Alkali-Tolerant Fungi: Molecular, Biochemical, and Biotechnological Aspects
Source: J Fungi (Basel). 2023 Jun 9;9(6):652. doi: 10.3390/jof9060652 (PMC10301932; doi:10.3390/jof9060652)
Supplement: Supplementary file 1 [file jof-09-00652-s001.zip › S2/clusterblastoutput.txt]

input|c1|70160-71189|+|input.path1.gene23|	NW_014574688|c156444-199240|193257-194648|-|MBR_10076|phosphotransferase_enzyme_family_protein|XP_014539907.1	36.5	342	178	9	2	337	141	449	7.62e-62	209
input|c1|70160-71189|+|input.path1.gene23|	NW_021167087|c1196598-1249641|1209314-1210867|-|SODALDRAFT_325766|hypothetical_protein|XP_028464235.1	30.3	343	202	8	1	334	168	482	6.14e-35	138
input|c1|70160-71189|+|input.path1.gene23|	NW_014574693|c65857-108003|91778-92458|+|MBR_09606|phosphotransferase_enzyme_family_protein|XP_014540282.1	34.7	216	108	7	131	324	2	206	1.76e-26	110
input|c1|70160-71189|+|input.path1.gene23|	NW_011942150|c247074-289629|273349-274035|+|MAA_11572|hypothetical_protein|XP_011410789.1	34.8	224	112	8	131	331	2	214	3.58e-26	109
input|c1|70160-71189|+|input.path1.gene23|	NC_030962|c1763251-1811138|1765533-1766873|+|CH63R_14027|hypothetical_protein|XP_018151319.1	29.6	199	96	8	2	188	132	298	1.55e-12	73.9
input|c1|70160-71189|+|input.path1.gene23|	NW_007360985|c1145957-1199332|1162601-1163946|+|GLAREA_11272|Protein_kinase-like_(PK-like)|XP_008077651.1	25.1	259	155	8	2	255	134	358	5.33e-10	66.2
input|c1|70160-71189|+|input.path1.gene23|	NW_003052498|c3559167-3604153|3598121-3598834|-|UREG_06005|hypothetical_protein|XP_002585316.1	27.5	178	112	6	103	270	2	172	6.12e-09	61.6
input|c1|70160-71189|+|input.path1.gene23|	NW_006271975|c324992-369230|327655-328662|-|CCM_08324|Aminoglycoside_phosphotransferase|XP_006673526.1	25.1	207	116	7	2	200	61	236	7.65e-08	59.3
input|c1|70160-71189|+|input.path1.gene23|	NW_011942171|c5254002-5365378|5350102-5351346|+|MAA_09955|Aminoglycoside_phosphotransferase|XP_007826144.1	24.2	260	153	9	2	255	139	360	3.09e-07	57.8
input|c1|70160-71189|+|input.path1.gene23|	NW_003299165|c1750214-1796303|1792288-1793688|-|MCYG_05765|phosphotransferase_family_protein|XP_002845896.1	24.8	290	182	13	9	277	145	419	3.39e-07	57.8
input|c1|70160-71189|+|input.path1.gene23|	NW_003613579|c582365-648038|645792-647237|-|PODANS_6_10150|uncharacterized_protein|XP_003437437.1	26.3	190	107	7	2	188	215	374	6.15e-07	57.0
input|c1|70160-71189|+|input.path1.gene23|	NW_003315094|c177129-224833|223046-224416|-|ARB_01534|hypothetical_protein|XP_003012274.1	24.5	184	118	5	22	197	158	328	1.05e-06	56.2
input|c1|70160-71189|+|input.path1.gene23|	NW_014574696|c237831-321805|251398-252792|+|MBR_09284|Protein_kinase-like_domain_protein|XP_014540681.1	27.6	232	131	10	2	217	161	371	5.92e-06	53.9
input|c1|73455-77865|-|input.path1.gene25|	NW_014574694|c23065->84041|81747-84041|-|MBR_09470|extracellular_dihydrogeodin_oxidase/laccase|XP_014540378.1	61.6	594	166	4	1	545	1	581	3.11e-272	776
input|c1|73455-77865|-|input.path1.gene25|	CP051141|c2205984-2251512|2221912-2224024|-|AMS68_004771|hypothetical_protein|QIW99253.1	50.3	575	217	6	26	545	47	607	1.44e-200	594
input|c1|73455-77865|-|input.path1.gene25|	NT_165935|c1259087-1319359|1308931-1311091|+|ATEG_08458|hypothetical_protein|XP_001217597.1	50.3	577	215	7	24	543	28	589	4.19e-198	587
input|c1|73455-77865|-|input.path1.gene25|	NC_007197|c3816930-3862461|3824997-3827124|+|AFUA_4G14490|extracellular_dihydrogeodin_oxidase/laccase,_putative|XP_751384.1	48.0	600	229	10	24	561	28	606	8.40e-190	566
input|c1|73455-77865|-|input.path1.gene25|	NW_006917098|c414284-449249|435172-437395|+|PFICI_10828|hypothetical_protein|XP_007837600.1	46.2	599	240	12	24	556	26	608	1.71e-186	558
input|c1|73455-77865|-|input.path1.gene25|	NW_022984634|c4255890-4301503|4263174-4265316|-|ATNIH1004_008014|uncharacterized_protein|XP_033425942.1	46.8	592	242	9	24	556	21	598	3.83e-185	554
input|c1|73455-77865|-|input.path1.gene25|	NW_003299164|c1965284-2008615|1977377-1979243|-|MCYG_06874|DUF89_domain-containing_protein|XP_002844910.1	59.9	449	168	4	556	995	40	485	4.96e-185	549
input|c1|73455-77865|-|input.path1.gene25|	NC_016458|c5151387-5191687|5186628-5188610|+|THITE_33488|uncharacterized_protein|XP_003652589.1	42.4	601	255	14	21	543	26	613	6.88e-164	500
input|c1|73455-77865|-|input.path1.gene25|	NW_022984630|c495088-539069|532942-535125|-|ATNIH1004_003971|uncharacterized_protein|XP_033427449.1	51.0	402	190	4	164	559	47	447	3.30e-138	427
input|c1|73455-77865|-|input.path1.gene25|	NW_003315103|c312630-358170|319868-321755|+|ARB_07959|extracellular_dihydrogeodin_oxidase/laccase,_putative|XP_003013847.1	34.1	586	289	16	14	540	23	570	7.48e-91	306
input|c1|73455-77865|-|input.path1.gene25|	NW_003345192|c283582-329626|320177-322067|-|MGYG_08721|laccase-1|XP_003169173.1	34.8	587	290	15	14	543	23	573	7.48e-91	306
input|c1|73455-77865|-|input.path1.gene25|	NW_003456426|c260344-305839|267637-269524|+|TERG_02815|laccase|XP_003235762.1	33.4	586	293	16	14	540	23	570	5.35e-89	301
input|c1|73455-77865|-|input.path1.gene25|	NW_003299161|c252255-299257|291963-293844|-|MCYG_08571|laccase-1|XP_002842740.1	33.6	581	285	15	21	540	31	571	2.83e-88	300
input|c1|73455-77865|-|input.path1.gene25|	NW_022983864|c5872581-5918841|5908363-5910260|-|GIQ15_03689|laccase-1|XP_033408267.1	32.8	591	296	16	11	540	21	571	1.46e-87	298
input|c1|73455-77865|-|input.path1.gene25|	NW_013562494|c3976245-4023007|4005362-4007513|-|PV05_01565|hypothetical_protein|XP_013322029.1	33.8	589	284	20	24	546	54	602	7.11e-84	288
input|c1|73455-77865|-|input.path1.gene25|	NC_038012|c11617641-11660953|11622412-11624208|-|FVRRES_04202|uncharacterized_protein|XP_025591405.1	34.0	559	254	19	22	519	30	534	2.88e-81	280
input|c1|73455-77865|-|input.path1.gene25|	NW_023336282|c927218-974229|927219-929027|-|AtWU_06651|extracellular_dihydrogeodin_oxidase/laccase|XP_035357653.1	32.1	573	286	19	23	542	29	551	9.40e-79	273
input|c1|73455-77865|-|input.path1.gene25|	NW_006917101|c1419941-1468387|1422971-1425025|-|PFICI_13410|hypothetical_protein|XP_007840182.1	32.3	582	269	19	21	542	93	609	1.01e-77	272
input|c1|73455-77865|-|input.path1.gene25|	NW_021167080|c4553879-4600163|4563203-4565117|+|SODALDRAFT_343276|laccase|XP_028469033.1	31.1	582	286	17	24	542	42	571	1.48e-77	270
input|c1|73455-77865|-|input.path1.gene25|	NW_011942154|c335385-378181|368756-371020|-|MAA_07580|Lcc2|XP_007823769.2	31.3	620	317	21	24	557	69	665	5.05e-75	266
input|c1|73455-77865|-|input.path1.gene25|	NC_036435|c184782-229541|189563-191379|-|AO090009000067||XP_001816585.1	32.1	580	281	21	23	542	47	573	1.78e-73	259
input|c1|73455-77865|-|input.path1.gene25|	NT_165982|c1345293-1392335|1358272-1360486|+|CHGG_10025|hypothetical_protein|XP_001227952.1	32.2	612	304	20	4	541	30	604	1.79e-72	257
input|c1|73455-77865|-|input.path1.gene25|	NT_165928|c153206-202357|199481-201257|+|ATEG_03639|hypothetical_protein|XP_001212817.1	31.8	557	269	21	48	542	46	553	4.16e-71	252
input|c1|73455-77865|-|input.path1.gene25|	NW_011942226|c850472-888245|874894-876869|+|MAA_01055|Lcc1|XP_007817244.1	31.7	567	268	25	51	550	73	587	5.85e-70	249
input|c1|73455-77865|-|input.path1.gene25|	NW_014574707|c609182->646469|621574-623552|-|MBR_07050|ascorbase_and_Cu-oxidase|XP_014542947.1	31.4	567	270	25	51	550	73	587	7.43e-69	246
input|c1|73455-77865|-|input.path1.gene25|	NW_023336269|c353866-424867|398755-400815|+|HER10_EVM0009231|multicopper_oxidase|XP_035327137.1	30.2	590	288	22	26	542	54	592	5.37e-68	244
input|c1|73455-77865|-|input.path1.gene25|	NW_020167541|c563876-610541|577722-579922|+|VC83_07903|hypothetical_protein|XP_024321026.1	28.6	570	301	17	34	542	52	576	2.27e-67	242
input|c1|73455-77865|-|input.path1.gene25|	RRCJ01000022|c22624-70424|55866-58193|-|PspLS_11512|hypothetical_protein|TLD11640.1	28.9	603	296	20	26	545	52	604	6.84e-64	233
input|c1|73455-77865|-|input.path1.gene25|	NW_001939244|c685804-726010|699242-701023|-|PTRG_00265|laccase-1_precursor|XP_001930598.1	28.0	579	297	18	31	542	55	580	8.91e-64	232
input|c1|73455-77865|-|input.path1.gene25|	NW_006383031|c1499583-1548047|1513099-1515225|+|CTHT_0020300|hypothetical_protein|XP_006692507.1	28.8	597	296	23	26	545	40	584	9.44e-62	227
input|c1|73455-77865|-|input.path1.gene25|	NC_026507|c1525776-1574530|1565793-1567709|+|NCU04528|laccase|XP_956939.1	27.6	586	318	18	26	548	56	598	2.23e-61	226
input|c1|73455-77865|-|input.path1.gene25|	NW_011942150|c731977-820095|813755-815498|+|MAA_10032|laccase-1_precursor|XP_007826221.1	29.1	571	308	21	23	545	32	553	2.47e-61	224
input|c1|73455-77865|-|input.path1.gene25|	NC_016459|c4410038-4458866|4424770-4427084|+|THITE_124911|benzenediol:oxygen_oxidoreductase|XP_003654809.1	28.5	610	310	23	14	548	38	596	1.01e-60	224
input|c1|73455-77865|-|input.path1.gene25|	NC_016475|c351332-393366|375387-377832|-|MYCTH_51627|extracellular_laccase,_lcc1|XP_003663741.1	29.2	582	305	23	26	543	52	590	2.52e-60	223
input|c1|73455-77865|-|input.path1.gene25|	NW_001939244|c269799-316727|274968-276782|+|PTRG_00104|laccase-1_precursor|XP_001930437.1	28.7	575	274	21	41	542	42	553	5.48e-57	212
input|c1|73455-77865|-|input.path1.gene25|	NW_001820830|c715716-759639|733341-735450|+|SS1G_05112|laccase_precursor|XP_001593684.1	27.2	581	295	22	51	555	64	592	1.44e-56	212
input|c1|73455-77865|-|input.path1.gene25|	NW_023336265|c2990955-3038189|3033976-3036427|-|HER10_EVM0004772|putative_multicopper_oxidase|XP_035331431.1	28.7	541	269	16	42	513	66	558	4.70e-56	211
input|c1|73455-77865|-|input.path1.gene25|	NW_020290250|c997347-1042008|1006792-1008803|-|FA10DRAFT_267863|DUF89-domain-containing_protein|XP_025376487.1	41.7	283	156	5	574	848	62	343	1.78e-53	204
input|c1|73455-77865|-|input.path1.gene25|	NW_006913047|c2774741-2821386|2778171-2780760|+|A1O7_04747|hypothetical_protein|XP_007756947.1	28.5	592	292	19	18	519	239	789	5.37e-53	206
input|c1|73455-77865|-|input.path1.gene25|	NW_008481828|c1457862-1504505|1498600-1501265|-|G647_03930|hypothetical_protein|XP_008726497.1	28.2	592	294	19	18	519	263	813	7.14e-51	199
input|c1|73455-77865|-|input.path1.gene25|	NW_006912910|c1590693-1611866|1595135-1597533|-|A1O3_08380|hypothetical_protein|XP_007736668.1	27.0	574	311	20	14	519	156	689	2.95e-49	193
input|c1|73455-77865|-|input.path1.gene25|	NW_014574713|c779-47630|17012-18785|-|MBR_03973|laccase|XP_014545210.1	27.4	500	263	14	51	492	114	571	2.48e-48	187
input|c1|73455-77865|-|input.path1.gene25|	NW_013550593|c106955-128122|108363-110938|-|Z518_11206|hypothetical_protein|XP_013266604.1	26.3	551	310	20	31	519	242	758	2.36e-42	173
input|c1|73455-77865|-|input.path1.gene25|	NW_020290251|c1708655-1750674|1744842-1746430|+|FA10DRAFT_217632|multi-copper_oxidase_laccase-like_protein|XP_025375937.1	26.6	531	276	15	54	508	2	494	9.62e-41	163
input|c1|73455-77865|-|input.path1.gene25|	NC_011729|c3706854-3728786|3715252-3716493|+|PCC7424_RS16335|protein-glutamate_O-methyltransferase_family_protein|WP_015955314.1	29.7	394	220	12	598	989	67	405	7.18e-36	147
input|c1|73455-77865|-|input.path1.gene25|	NZ_CP030118|c5277586-5348861|5336741-5337979|+|DP114_RS22385|protein-glutamate_O-methyltransferase_family_protein|WP_171977167.1	29.2	401	215	12	597	989	67	406	3.51e-34	142
input|c1|73455-77865|-|input.path1.gene25|	NW_017971432|c1178286-1223826|1215932-1217747|-|UA08_00431|hypothetical_protein|XP_020123969.1	26.6	504	283	18	71	519	30	501	7.10e-34	144
input|c1|73455-77865|-|input.path1.gene25|	NC_006685|c1671729-1693643|1689766-1692301|-|CNC05690|ferroxidase,_putative|XP_024512475.1	25.4	548	277	20	81	539	41	545	3.96e-33	142
input|c1|73455-77865|-|input.path1.gene25|	NZ_AP018166|c5093387-5140983|5133824-5135053|-|CA722_RS22165|protein-glutamate_O-methyltransferase_family_protein|WP_015214481.1	28.2	394	220	12	601	989	70	405	6.68e-33	138
input|c1|73455-77865|-|input.path1.gene25|	NC_036439|c2565020-2606344|2594871-2597373|+|AO090124000036||XP_023092358.1	25.4	500	265	13	78	514	35	489	1.91e-32	140
input|c1|73455-77865|-|input.path1.gene25|	NC_014940|c1622228-1644155|1640091-1642617|-|CGB_C8250C|ferroxidase,_putative|XP_003193125.1	23.8	529	268	14	81	517	41	526	2.22e-32	140
input|c1|73455-77865|-|input.path1.gene25|	CM018869|c1604820-1629372|1622867-1625365|-|D1P53_004098|hypothetical_protein|KAE8540160.1	25.0	524	266	16	81	517	41	524	2.91e-32	140
input|c1|73455-77865|-|input.path1.gene25|	NZ_RSCM01000002|c423039-472978|425666-426895|+|DSM107003_RS05515|protein-glutamate_O-methyltransferase_family_protein|WP_127052601.1	28.2	394	226	11	598	989	67	405	1.34e-31	134
input|c1|73455-77865|-|input.path1.gene25|	NC_019678|c2685778-2739131|2734651-2735886|+|RIV7116_RS10685|protein-glutamate_O-methyltransferase_family_protein|WP_015118313.1	27.9	398	228	12	598	992	68	409	3.40e-31	133
input|c1|73455-77865|-|input.path1.gene25|	CP051140|c1640316-1695152|1653886-1655868|+|AMS68_002760|hypothetical_protein|QIW97242.1	24.6	487	238	19	54	455	105	547	1.41e-30	135
input|c1|73455-77865|-|input.path1.gene25|	NC_019757|c4459399-4503358|4467302-4468528|+|CYLST_RS18750|protein-glutamate_O-methyltransferase_family_protein|WP_041233733.1	27.9	398	224	13	597	989	65	404	6.42e-30	129
input|c1|73455-77865|-|input.path1.gene25|	NZ_VLKB01000007|c1481385-1549357|1498939-1500153|-|CAL7102_RS12305|protein-glutamate_O-methyltransferase_family_protein|WP_127086253.1	28.0	393	217	12	601	989	69	399	8.08e-30	129
input|c1|73455-77865|-|input.path1.gene25|	NC_049564|c4930448-4977078|4972075-4973872|-|TRUGW13939_08437|uncharacterized_protein|XP_035347464.1	24.8	504	292	20	71	519	30	501	1.41e-29	130
input|c1|73455-77865|-|input.path1.gene25|	NW_001914858|c195016-230819|219898-221730|-|PODANS_2_530|uncharacterized_protein|XP_001910797.1	24.7	461	292	16	86	519	44	476	2.43e-27	124
input|c1|73455-77865|-|input.path1.gene25|	NZ_NNBK01000001|c45630-67793|54338-55516|+|CG719_RS00265|protein-glutamate_O-methyltransferase_family_protein|WP_100566390.1	30.6	360	188	13	614	971	78	377	3.49e-27	120
input|c1|73455-77865|-|input.path1.gene25|	NW_006383036|c287867-334810|322152-324079|-|CTHT_0051130|hypothetical_protein|XP_006695456.1	23.1	511	295	14	66	519	20	489	7.34e-27	122
input|c1|73455-77865|-|input.path1.gene25|	NZ_CP047020|c7134804-7155833|7141009-7142202|+|GQF42_RS32865|DUF89_family_protein|WP_158925977.1	30.0	393	205	17	605	994	68	393	3.29e-25	115
input|c1|73455-77865|-|input.path1.gene25|	NZ_KQ948550|c173435-194991|181860-183032|+|AQJ30_RS05790|protein-glutamate_O-methyltransferase_family_protein|WP_067229464.1	29.1	375	193	14	605	970	64	374	9.70e-25	113
input|c1|73455-77865|-|input.path1.gene25|	NZ_SHKS01000002|c568276-590445|580569-581753|-|EV567_RS08450|protein-glutamate_O-methyltransferase_family_protein|WP_130438026.1	29.6	379	201	14	597	970	61	378	1.03e-24	113
input|c1|73455-77865|-|input.path1.gene25|	NZ_WEGL01000008|c306710-328873|313235-314425|+|SRB17_RS32755|DUF89_family_protein|WP_153543776.1	31.6	386	193	17	612	993	74	392	1.43e-24	113
input|c1|73455-77865|-|input.path1.gene25|	NZ_CP050692|c6571014->6592298|6579211-6580407|+|HCX60_RS29985|protein-glutamate_O-methyltransferase_family_protein|WP_078635407.1	30.4	358	188	14	618	970	81	382	1.98e-24	112
input|c1|73455-77865|-|input.path1.gene25|	NZ_KQ948763|c356930-379141|365592-366815|+|AQJ64_RS01555|protein-glutamate_O-methyltransferase_family_protein|WP_059202338.1	29.5	369	195	13	622	989	99	403	3.04e-24	112
input|c1|73455-77865|-|input.path1.gene25|	NZ_CP017248|c2634308-2655160|2647623-2648804|-|BFF78_RS10730|protein-glutamate_O-methyltransferase_family_protein|WP_069783514.1	29.5	386	206	16	605	989	68	388	8.10e-24	110
input|c1|73455-77865|-|input.path1.gene25|	NZ_SZNQ01000001|c5969640-5989730|5976408-5977580|+|E4U91_RS26935|protein-glutamate_O-methyltransferase_family_protein|WP_137309214.1	27.9	373	200	12	605	970	64	374	1.40e-23	110
input|c1|73455-77865|-|input.path1.gene25|	NZ_LMIZ01000005|c378177-400349|386735-387955|+|ASE41_RS06195|protein-glutamate_O-methyltransferase_family_protein|WP_057575844.1	29.3	369	193	12	614	970	78	390	1.76e-23	110
input|c1|73455-77865|-|input.path1.gene25|	NZ_QFRX01000001|c2515420-2536615|2532628-2533803|-|DI272_RS11340|protein-glutamate_O-methyltransferase_family_protein|WP_109495240.1	29.9	361	185	14	614	970	78	374	1.91e-23	109
input|c1|73455-77865|-|input.path1.gene25|	NZ_SLZH01000005|c144468-166670|161809-162975|-|EV298_RS25955|protein-glutamate_O-methyltransferase_family_protein|WP_132801523.1	29.1	361	188	13	614	970	76	372	2.46e-23	109
input|c1|73455-77865|-|input.path1.gene25|	NC_016457|c555679-599149|586231-588131|-|THITE_2038876|multicopper_oxidase_like_protein|XP_003648615.1	22.5	529	284	19	56	519	27	494	2.57e-23	111
input|c1|73455-77865|-|input.path1.gene25|	NZ_BBNN01000016|c96564-118727|105234-106412|+|TU30_RS03050|protein-glutamate_O-methyltransferase_family_protein|WP_042164176.1	30.2	351	183	13	622	970	86	376	2.61e-23	109
input|c1|73455-77865|-|input.path1.gene25|	NZ_CP029788|c6464627-6485342|6471296-6472522|+|DMT42_RS29860|protein-glutamate_O-methyltransferase_family_protein|WP_110632071.1	29.9	364	194	13	614	970	82	391	3.27e-23	109
input|c1|73455-77865|-|input.path1.gene25|	NZ_CP034463|c7924687-7945579|7927389-7928555|+|EJC51_RS36415|protein-glutamate_O-methyltransferase_family_protein|WP_126274935.1	29.5	353	181	13	622	970	84	372	3.31e-23	108
input|c1|73455-77865|-|input.path1.gene25|	NZ_WWHG01000001|c5178621-5199555|5183986-5185185|+|GTW30_RS22710|protein-glutamate_O-methyltransferase_family_protein|WP_059253579.1	30.3	357	191	15	614	970	78	376	3.88e-23	108
input|c1|73455-77865|-|input.path1.gene25|	NZ_SLVZ01000001|c830733-852887|845079-846299|-|EV289_RS03870|protein-glutamate_O-methyltransferase_family_protein|WP_132783171.1	28.7	376	203	14	614	989	78	388	4.27e-23	108
input|c1|73455-77865|-|input.path1.gene25|	NZ_SNZM01000011|c126956-149134|139249-140436|-|EV584_RS27400|protein-glutamate_O-methyltransferase_family_protein|WP_133914574.1	28.8	351	188	12	622	969	87	378	4.93e-23	108
input|c1|73455-77865|-|input.path1.gene25|	NC_003155|c2626185-2647331|2640012-2641226|-|SAVERM_RS11370|protein-glutamate_O-methyltransferase_family_protein|WP_010983606.1	29.1	392	193	15	615	989	77	400	7.50e-23	108
input|c1|73455-77865|-|input.path1.gene25|	NZ_SOPG01000001|c354288-428197|414632-415849|+|E0I08_RS01720|protein-glutamate_O-methyltransferase_family_protein|WP_134651372.1	27.3	411	230	14	585	989	54	401	7.60e-23	108
input|c1|73455-77865|-|input.path1.gene25|	NZ_KQ948428|c421347-443513|437263-438429|-|AQJ23_RS28580|protein-glutamate_O-methyltransferase_family_protein|WP_059195720.1	29.1	364	184	13	614	970	76	372	8.06e-23	107
input|c1|73455-77865|-|input.path1.gene25|	NC_017765|c8147722-8169099|8153942-8155162|+|SHJG_RS35860|protein-glutamate_O-methyltransferase_family_protein|WP_014675697.1	29.1	357	195	13	614	970	78	376	1.04e-22	107
input|c1|73455-77865|-|input.path1.gene25|	NZ_CP034353|c1771963-1846688|1783994-1785211|-|D1J63_RS07715|protein-glutamate_O-methyltransferase_family_protein|WP_125628307.1	27.0	411	231	14	585	989	54	401	1.37e-22	107
input|c1|73455-77865|-|input.path1.gene25|	NZ_CP054920|c1741043-1815669|1753078-1754295|-|HUT15_RS07510|protein-glutamate_O-methyltransferase_family_protein|WP_125628307.1	27.0	411	231	14	585	989	54	401	1.37e-22	107
input|c1|73455-77865|-|input.path1.gene25|	NZ_MQUH01000022|c114165-136364|122798-124015|+|BSZ07_RS30200|protein-glutamate_O-methyltransferase_family_protein|WP_076976845.1	28.6	370	202	12	622	989	92	401	1.37e-22	107
input|c1|73455-77865|-|input.path1.gene25|	NZ_KQ948352|c11913-32134|18127-19347|+|AQJ11_RS04270|protein-glutamate_O-methyltransferase_family_protein|WP_059261926.1	29.1	357	195	13	614	970	78	376	1.39e-22	107
input|c1|73455-77865|-|input.path1.gene25|	NZ_SOAT01000019|c101525-123688|110218-111396|+|EV573_RS41605|protein-glutamate_O-methyltransferase_family_protein|WP_133932672.1	30.3	353	180	13	622	970	86	376	1.54e-22	107
input|c1|73455-77865|-|input.path1.gene25|	NZ_CP028369|c6758875-6780882|6767495-6768697|+|C6376_RS29690|protein-glutamate_O-methyltransferase_family_protein|WP_107446226.1	29.9	354	188	14	622	970	86	384	1.72e-22	107
input|c1|73455-77865|-|input.path1.gene25|	NZ_PJME01000003|c322186-346166|328908-330182|+|CW359_RS06420|protein-glutamate_O-methyltransferase_family_protein|WP_105968772.1	30.1	386	205	16	616	989	88	420	1.75e-22	107
input|c1|73455-77865|-|input.path1.gene25|	NZ_CP053189|c1649163-1670313|1662951-1664171|-|HKX69_RS07255|protein-glutamate_O-methyltransferase_family_protein|WP_171151770.1	28.6	367	203	13	605	970	68	376	1.87e-22	107
input|c1|73455-77865|-|input.path1.gene25|	NZ_KZ671965|c322117-344316|334457-335647|-|BV882_RS03945|protein-glutamate_O-methyltransferase_family_protein|WP_104778226.1	30.4	382	189	18	614	989	78	388	2.19e-22	106
input|c1|73455-77865|-|input.path1.gene25|	NT_165976|c1611837-1651775|1635578-1638004|-|CHGG_00543|hypothetical_protein|XP_001219764.1	23.2	535	275	23	56	519	26	495	2.31e-22	108
input|c1|73455-77865|-|input.path1.gene25|	NZ_MQUS01000014|c43358-65521|49900-51081|+|AV521_RS23905|protein-glutamate_O-methyltransferase_family_protein|WP_076090816.1	29.1	392	213	16	598	989	62	388	3.80e-22	105
input|c1|73455-77865|-|input.path1.gene25|	NZ_JACHCX010000006|c213805-235971|226078-227268|-|HDC93_RS14355|protein-glutamate_O-methyltransferase_family_protein|WP_185010781.1	29.1	402	200	18	594	989	68	390	3.95e-22	105
input|c1|73455-77865|-|input.path1.gene25|	RRCJ01000009|c882781-929551|919922-922096|-|PspLS_09091|hypothetical_protein|TLD21469.1	23.3	527	303	19	47	519	16	495	4.46e-22	108
input|c1|73455-77865|-|input.path1.gene25|	NZ_LMEQ01000032|c351749-373936|360090-361391|+|ASD48_RS34820|protein-glutamate_O-methyltransferase_family_protein|WP_057605855.1	28.3	400	207	14	603	970	66	417	4.68e-22	106
input|c1|73455-77865|-|input.path1.gene25|	NZ_AZUS01000007|c78494-153158|89038-90216|-|B100_RS0111920|protein-glutamate_O-methyltransferase_family_protein|WP_024884664.1	27.6	352	193	11	622	971	86	377	5.03e-22	105
input|c1|73455-77865|-|input.path1.gene25|	NZ_KQ949024|c445202-467380|457497-458726|-|AQJ58_RS08220|protein-glutamate_O-methyltransferase_family_protein|WP_079078766.1	29.2	356	184	14	622	971	101	394	6.30e-22	105
input|c1|73455-77865|-|input.path1.gene25|	NZ_FWZW01000006|c112573-134763|121263-122447|+|B9O01_RS15635|protein-glutamate_O-methyltransferase_family_protein|WP_085208948.1	31.1	351	181	15	622	970	87	378	6.94e-22	105
input|c1|73455-77865|-|input.path1.gene25|	NZ_KE150426|c2238765-2249647|2241827-2242996|-|HMPREF1211_RS09965|protein-glutamate_O-methyltransferase_family_protein|WP_016431985.1	28.6	371	194	13	607	969	65	372	8.71e-22	104
input|c1|73455-77865|-|input.path1.gene25|	NZ_KQ948928|c451511-476233|458198-459385|+|AQJ67_RS17500|protein-glutamate_O-methyltransferase_family_protein|WP_062719711.1	28.3	357	194	12	616	970	83	379	9.45e-22	104
input|c1|73455-77865|-|input.path1.gene25|	NZ_KL585972|c171414-193580|183694-184884|-|IH12_RS0130505|protein-glutamate_O-methyltransferase_family_protein|WP_030240269.1	28.1	374	197	15	607	969	65	377	1.29e-21	104
input|c1|73455-77865|-|input.path1.gene25|	NZ_CP053109|c1811391-1833217|1826300-1827517|-|HJD23_RS08505|protein-glutamate_O-methyltransferase_family_protein|WP_171108485.1	27.9	376	205	12	614	989	78	387	1.45e-21	104
input|c1|73455-77865|-|input.path1.gene25|	NZ_CP013219|c6661652-6683344|6667842-6669062|+|SHL15_RS29120|protein-glutamate_O-methyltransferase_family_protein|WP_058084092.1	29.2	359	192	14	614	970	78	376	1.46e-21	104
input|c1|73455-77865|-|input.path1.gene25|	NZ_JACHXE010000001|c1834998-1854869|1845849-1847033|-|FHS41_RS08250|protein-glutamate_O-methyltransferase_family_protein|WP_184589194.1	29.1	361	188	14	614	969	78	375	1.68e-21	103
input|c1|73455-77865|-|input.path1.gene25|	NZ_MPOH02000016|c410709-463107|429511-430704|-|BM536_RS26635|protein-glutamate_O-methyltransferase_family_protein|WP_094103647.1	29.3	379	193	16	618	989	83	393	1.75e-21	103
input|c1|73455-77865|-|input.path1.gene25|	NZ_KN039947|c823163-843789|834005-835210|-|FM21_RS19050|protein-glutamate_O-methyltransferase_family_protein|WP_043378543.1	25.9	379	215	12	614	989	82	397	1.84e-21	103
input|c1|73455-77865|-|input.path1.gene25|	NZ_CP023700|c6357493-6377467|6366117-6367295|+|CP969_RS29350|protein-glutamate_O-methyltransferase_family_protein|WP_016824155.1	27.4	372	202	12	607	970	65	376	2.20e-21	103
input|c1|73455-77865|-|input.path1.gene25|	NZ_JH993790|c142404-162378|152577-153755|-|STRVIR_RS0107415|protein-glutamate_O-methyltransferase_family_protein|WP_016824155.1	27.4	372	202	12	607	970	65	376	2.20e-21	103
input|c1|73455-77865|-|input.path1.gene25|	NZ_KQ947987|c442829-465811|449518-450705|+|AQI70_RS15445|protein-glutamate_O-methyltransferase_family_protein|WP_062149316.1	28.4	352	188	13	622	970	89	379	2.29e-21	103
input|c1|73455-77865|-|input.path1.gene25|	NZ_BBOK01000009|c160584-182786|172893-174110|-|APK71_RS22315|protein-glutamate_O-methyltransferase_family_protein|WP_055468887.1	27.8	371	204	12	622	989	92	401	3.49e-21	103
input|c1|73455-77865|-|input.path1.gene25|	NZ_CP026730|c5938236-5957600|5946214-5947431|+|C4J65_RS27630|protein-glutamate_O-methyltransferase_family_protein|WP_115744820.1	27.3	370	207	12	622	989	92	401	3.49e-21	103
input|c1|73455-77865|-|input.path1.gene25|	NZ_KQ948988|c246566-267247|254105-255274|+|AQJ84_RS01050|protein-glutamate_O-methyltransferase_family_protein|WP_030041323.1	29.0	383	199	15	614	993	77	389	3.81e-21	102
input|c1|73455-77865|-|input.path1.gene25|	NC_020504|c2547577-2569217|2561492-2562667|-|BN159_RS11070|protein-glutamate_O-methyltransferase_family_protein|WP_015657050.1	28.8	372	193	14	622	989	84	387	3.91e-21	102
input|c1|73455-77865|-|input.path1.gene25|	NZ_WWGN01000023|c423403-445566|430060-431235|+|GTY81_RS15115|protein-glutamate_O-methyltransferase_family_protein|WP_111581050.1	28.3	378	203	15	598	970	62	376	3.91e-21	102
input|c1|73455-77865|-|input.path1.gene25|	NZ_FNHV01000021|c91592-118872|111003-112190|-|BLU79_RS38660|protein-glutamate_O-methyltransferase_family_protein|WP_093910698.1	29.1	351	187	13	622	970	89	379	4.12e-21	102
input|c1|73455-77865|-|input.path1.gene25|	NZ_JAAIFS010000008|c246355-268566|258740-259957|-|GUR47_RS31615|DUF89_family_protein|WP_164460532.1	27.6	373	202	12	622	989	92	401	4.68e-21	102
input|c1|73455-77865|-|input.path1.gene25|	NZ_KZ195574|c1966881-1986419|1977159-1978376|-|B9W62_RS08580|protein-glutamate_O-methyltransferase_family_protein|WP_087806606.1	27.4	376	205	12	622	992	92	404	4.68e-21	102
input|c1|73455-77865|-|input.path1.gene25|	NZ_CP028834|c1943848-1954187|1946188-1947357|-|DBP13_RS08995|protein-glutamate_O-methyltransferase_family_protein|WP_128801638.1	27.3	362	196	12	613	970	75	373	5.12e-21	102
input|c1|73455-77865|-|input.path1.gene25|	NZ_PZZX01000001|c568061-578943|570519-571688|-|C7821_RS02415|protein-glutamate_O-methyltransferase_family_protein|WP_108006850.1	27.3	363	194	12	615	970	74	373	5.12e-21	102
input|c1|73455-77865|-|input.path1.gene25|	NZ_KQ948212|c188994-211178|195518-196699|+|AQI95_RS18715|protein-glutamate_O-methyltransferase_family_protein|WP_067125026.1	30.8	360	185	17	614	970	78	376	5.39e-21	102
input|c1|73455-77865|-|input.path1.gene25|	NZ_CP049838|c7663889-7685809|7672210-7673508|+|G9272_RS34440|protein-glutamate_O-methyltransferase_family_protein|WP_171400131.1	27.3	407	201	14	603	970	66	416	6.41e-21	102
input|c1|73455-77865|-|input.path1.gene25|	NZ_CP023778|c4910356-4929701|4923291-4924454|+|CRH09_RS21735|protein-glutamate_O-methyltransferase_family_protein|WP_098695502.1	26.5	396	217	13	596	989	58	381	6.69e-21	102
input|c1|73455-77865|-|input.path1.gene25|	NZ_KV411304|c1339779-1359273|1344768-1345931|-|AWN90_RS27035|protein-glutamate_O-methyltransferase_family_protein|WP_067588412.1	26.3	399	214	13	596	989	58	381	6.69e-21	102
input|c1|73455-77865|-|input.path1.gene25|	NZ_CP023703|c6194837-6215948|6203235-6204413|+|CP966_RS28465|DUF89_family_protein|WP_150474744.1	28.4	366	200	13	614	976	76	382	7.15e-21	102
input|c1|73455-77865|-|input.path1.gene25|	NZ_DS999641|c<1772311-1791540|1781750-1782928|-|SSFG_RS07730|protein-glutamate_O-methyltransferase_family_protein|WP_043493988.1	27.9	351	191	11	622	970	86	376	7.15e-21	102
input|c1|73455-77865|-|input.path1.gene25|	NZ_CP009754|c2077056-2096890|2087116-2088324|-|NI25_RS09070|protein-glutamate_O-methyltransferase_family_protein|WP_061441961.1	27.9	373	198	13	622	989	92	398	8.12e-21	102
input|c1|73455-77865|-|input.path1.gene25|	NZ_BCMN01000005|c201849-224003|214150-215382|-|AV140_RS13100|protein-glutamate_O-methyltransferase_family_protein|WP_006381323.1	28.4	395	197	17	615	992	81	406	8.95e-21	102
input|c1|73455-77865|-|input.path1.gene25|	NZ_CP016795|c6331529-6353200|6339808-6341046|+|BC342_RS27660|protein-glutamate_O-methyltransferase_family_protein|WP_070390460.1	28.5	372	207	13	622	989	92	408	9.16e-21	102
input|c1|73455-77865|-|input.path1.gene25|	NZ_SHKU01000005|c241920-264080|255396-256598|-|EV284_RS22260|protein-glutamate_O-methyltransferase_family_protein|WP_130336958.1	28.0	372	195	14	622	989	87	389	1.06e-20	101
input|c1|73455-77865|-|input.path1.gene25|	NZ_LIPF01000013|c37533-59714|46227-47432|+|AMK11_RS33670|protein-glutamate_O-methyltransferase_family_protein|WP_073731918.1	25.9	378	216	12	614	989	82	397	1.08e-20	101
input|c1|73455-77865|-|input.path1.gene25|	NZ_CP039123|c6113979-6133747|6122640-6123851|+|E5N77_RS27585|protein-glutamate_O-methyltransferase_family_protein|WP_136236345.1	26.5	378	216	12	614	989	82	399	1.10e-20	101
input|c1|73455-77865|-|input.path1.gene25|	NZ_LIWA01000006|c242352-264515|256741-257955|-|AMK32_RS27380|protein-glutamate_O-methyltransferase_family_protein|WP_073897875.1	28.4	384	202	16	613	992	77	391	1.12e-20	101
input|c1|73455-77865|-|input.path1.gene25|	NW_006917094|c3621798-3668397|3634845-3636659|+|PFICI_07100|hypothetical_protein|XP_007833872.1	24.3	507	272	18	67	514	36	489	1.12e-20	103
input|c1|73455-77865|-|input.path1.gene25|	NZ_JACHJI010000004|c437740-459897|446474-447652|+|FHS37_RS13750|protein-glutamate_O-methyltransferase_family_protein|WP_184820753.1	28.9	353	185	12	622	970	86	376	1.29e-20	101
input|c1|73455-77865|-|input.path1.gene25|	NZ_CP015098|c7037845-7058419|7046266-7047450|+|A4E84_RS31215|protein-glutamate_O-methyltransferase_family_protein|WP_062929740.1	29.7	360	187	16	614	969	78	375	1.32e-20	101
input|c1|73455-77865|-|input.path1.gene25|	NZ_JACHGV010000001|c992424-1014584|1004653-1005843|-|HNR57_RS04480|protein-glutamate_O-methyltransferase_family_protein|WP_184556137.1	29.4	360	189	15	614	969	78	376	1.36e-20	101
input|c1|73455-77865|-|input.path1.gene25|	NW_006763039|c2048727-2099747|2068728-2079747|-|MBM_00260|polyketide_synthase_1|XP_007288149.1	23.4	522	296	16	51	514	17	492	1.70e-20	104
input|c1|73455-77865|-|input.path1.gene25|	NZ_CP016279|c2797902-2819493|2804117-2805310|+|AVL59_RS11940|protein-glutamate_O-methyltransferase_family_protein|WP_067302602.1	29.1	358	190	12	614	969	78	373	1.84e-20	100
input|c1|73455-77865|-|input.path1.gene25|	NZ_CP012949|c6130646-6151848|6139111-6140316|+|SAM40697_RS26945|protein-glutamate_O-methyltransferase_family_protein|WP_063483425.1	28.2	380	197	15	622	993	90	401	1.93e-20	100
input|c1|73455-77865|-|input.path1.gene25|	NZ_LT629768|c6775510-6795254|6783891-6785099|+|BLU60_RS31405|protein-glutamate_O-methyltransferase_family_protein|WP_093457222.1	27.3	373	200	12	622	989	92	398	1.96e-20	100
input|c1|73455-77865|-|input.path1.gene25|	NZ_CP027297|c6262360-6282141|6271026-6272237|+|C1N79_RS28360|protein-glutamate_O-methyltransferase_family_protein|WP_137961753.1	26.7	378	215	12	614	989	82	399	1.98e-20	100
input|c1|73455-77865|-|input.path1.gene25|	NZ_KZ819185|c730569-752750|742854-744065|-|DBP22_RS22415|protein-glutamate_O-methyltransferase_family_protein|WP_109204255.1	26.7	378	215	12	614	989	82	399	1.98e-20	100
input|c1|73455-77865|-|input.path1.gene25|	NZ_CP043959|c2703038-2723018|2711452-2712630|+|F3L20_RS12605|DUF89_family_protein|WP_150154431.1	27.9	351	191	11	622	970	86	376	2.32e-20	100
input|c1|73455-77865|-|input.path1.gene25|	NZ_RAII01000001|c325073-344926|333034-334212|+|EBH12_RS01465|protein-glutamate_O-methyltransferase_family_protein|WP_114875099.1	26.8	358	204	10	614	971	78	377	2.32e-20	100
input|c1|73455-77865|-|input.path1.gene25|	NZ_CP049780|c5966752-5987052|5972613-5973794|+|G7Z13_RS27375|protein-glutamate_O-methyltransferase_family_protein|WP_166002885.1	27.9	376	207	15	598	970	63	377	2.35e-20	100
input|c1|73455-77865|-|input.path1.gene25|	NZ_RQJW01000004|c564596-592511|571279-572466|+|EHO50_RS17850|protein-glutamate_O-methyltransferase_family_protein|WP_128431122.1	29.1	351	187	13	622	970	89	379	2.41e-20	100
input|c1|73455-77865|-|input.path1.gene25|	NZ_CP026121|c6821450-6842506|6829768-6830958|+|C1703_RS31205|protein-glutamate_O-methyltransferase_family_protein|WP_114255961.1	26.8	384	208	14	614	992	78	393	2.44e-20	100
input|c1|73455-77865|-|input.path1.gene25|	NZ_CP012382|c6259806-6280958|6268280-6269485|+|SAM23877_RS27500|protein-glutamate_O-methyltransferase_family_protein|WP_053138921.1	28.2	380	197	15	622	993	90	401	2.59e-20	100
input|c1|73455-77865|-|input.path1.gene25|	NZ_VISR01000030|c114057-136214|128465-129673|-|FB157_RS38290|DUF89_family_protein|WP_145885337.1	28.2	351	190	14	622	970	86	376	2.63e-20	100
input|c1|73455-77865|-|input.path1.gene25|	NZ_FOQY01000004|c161814-184685|168691-169902|-|BM085_RS07495|protein-glutamate_O-methyltransferase_family_protein|WP_093886273.1	28.2	387	207	13	608	989	79	399	2.66e-20	100
input|c1|73455-77865|-|input.path1.gene25|	NZ_BBOM01000007|c550748-666926|654756-655925|+|AOM46_RS16885|protein-glutamate_O-methyltransferase_family_protein|WP_062212246.1	27.9	376	196	13	622	993	85	389	3.00e-20	100
input|c1|73455-77865|-|input.path1.gene25|	NZ_FNVU01000019|c52183-73314|71308-72483|+|C4U44_RS31700|protein-glutamate_O-methyltransferase_family_protein|WP_103889512.1	29.9	388	190	19	611	989	71	385	3.07e-20	100
input|c1|73455-77865|-|input.path1.gene25|	NZ_VIUV01000010|c363460-385617|372187-373365|+|FB570_RS24805|DUF89_family_protein|WP_145828764.1	27.1	351	194	10	622	970	86	376	3.11e-20	100
input|c1|73455-77865|-|input.path1.gene25|	NZ_SLZS01000002|c95322-116356|98151-99332|+|EV585_RS04545|protein-glutamate_O-methyltransferase_family_protein|WP_133041610.1	28.3	353	187	12	622	970	87	377	3.15e-20	100
input|c1|73455-77865|-|input.path1.gene25|	NZ_CP034539|c7980545-8006867|7987228-7988415|+|EJ357_RS36170|protein-glutamate_O-methyltransferase_family_protein|WP_126395880.1	28.8	351	188	13	622	970	89	379	3.23e-20	100
input|c1|73455-77865|-|input.path1.gene25|	NZ_SOAR01000001|c1400862-1423028|1415257-1416456|-|EV588_RS06040|protein-glutamate_O-methyltransferase_family_protein|WP_133919316.1	28.1	360	195	12	614	970	78	376	3.40e-20	100
input|c1|73455-77865|-|input.path1.gene25|	NZ_CP019724|c1997020-2017092|2007746-2008954|-|B1H29_RS08345|protein-glutamate_O-methyltransferase_family_protein|WP_055419632.1	26.9	372	205	13	622	989	90	398	3.52e-20	100
input|c1|73455-77865|-|input.path1.gene25|	NZ_SOAV01000003|c264670-286887|276982-278199|-|EV562_RS09665|protein-glutamate_O-methyltransferase_family_protein|WP_133886301.1	27.2	379	206	14	618	989	86	401	3.65e-20	100
input|c1|73455-77865|-|input.path1.gene25|	NZ_CP029043|c5903218-5924038|5911440-5912627|+|DC008_RS27315|protein-glutamate_O-methyltransferase_family_protein|WP_108709219.1	28.0	372	195	14	622	989	89	391	4.34e-20	99.8
input|c1|73455-77865|-|input.path1.gene25|	NZ_AP018517|c1956164-1977245|1969441-1970637|-|FYM93_RS08530|DUF89_family_protein|WP_154822283.1	27.4	379	205	16	598	970	62	376	4.50e-20	99.8
input|c1|73455-77865|-|input.path1.gene25|	NZ_PDER01000001|c367956-390119|374614-375810|+|CQW39_RS01570|protein-glutamate_O-methyltransferase_family_protein|WP_125207626.1	27.4	379	205	16	598	970	62	376	4.50e-20	99.8
input|c1|73455-77865|-|input.path1.gene25|	NC_021985|c6578377-6597844|6584613-6585812|+|B446_RS28595|protein-glutamate_O-methyltransferase_family_protein|WP_020942915.1	27.7	379	203	13	614	989	78	388	4.55e-20	99.8
input|c1|73455-77865|-|input.path1.gene25|	NZ_JACHJK010000013|c214110-236315|228527-229726|-|FHS34_RS31325|protein-glutamate_O-methyltransferase_family_protein|WP_184971687.1	27.2	368	203	14	622	989	86	388	4.55e-20	99.8
input|c1|73455-77865|-|input.path1.gene25|	NZ_KB911698|c326961-349148|336108-336677|+|H294_RS47180|DUF89_family_protein|H294_RS47180	33.2	202	103	5	769	970	4	173	4.62e-20	94.7
input|c1|73455-77865|-|input.path1.gene25|	NC_013929|c2273304-2294341|2284580-2285740|-|SCAB_RS09515|protein-glutamate_O-methyltransferase_family_protein|WP_012999853.1	30.4	263	138	7	708	970	153	370	6.97e-20	99.0
input|c1|73455-77865|-|input.path1.gene25|	NZ_SMSN01000003|c8299->30091|14772-15947|+|E2C11_RS00235|DUF89_family_protein|WP_148023045.1	27.5	378	206	15	598	970	62	376	7.42e-20	99.0
input|c1|73455-77865|-|input.path1.gene25|	NZ_KQ948851|c284464-306624|293150-294334|+|AQJ66_RS01130|protein-glutamate_O-methyltransferase_family_protein|WP_061914983.1	28.6	360	193	13	614	970	78	376	7.70e-20	99.0
input|c1|73455-77865|-|input.path1.gene25|	NZ_FMZK01000002|c163983-184972|172391-173569|+|BLS36_RS06700|protein-glutamate_O-methyltransferase_family_protein|WP_055571123.1	28.8	351	184	14	622	968	86	374	1.01e-19	98.6
input|c1|73455-77865|-|input.path1.gene25|	NZ_CP023689|c2337219-2361030|2353344-2354525|-|CP983_RS09840|DUF89_family_protein|WP_150499329.1	27.5	353	190	11	622	970	87	377	1.02e-19	98.6
input|c1|73455-77865|-|input.path1.gene25|	NZ_CP023694|c7286997-7307938|7294927-7296108|+|CP976_RS33660|DUF89_family_protein|WP_150483689.1	29.2	360	189	15	614	969	78	375	1.02e-19	98.6
input|c1|73455-77865|-|input.path1.gene25|	NZ_GG657756|c1744781-1764527|1754938-1756155|-|SSPG_RS07725|protein-glutamate_O-methyltransferase_family_protein|WP_003972849.1	27.1	373	204	12	622	989	92	401	1.18e-19	98.6
input|c1|73455-77865|-|input.path1.gene25|	NZ_FKJI03000004|c347178-369341|353790-354965|+|A7P67_RS10930|protein-glutamate_O-methyltransferase_family_protein|WP_070025530.1	28.2	354	186	15	622	970	86	376	1.34e-19	98.2
input|c1|73455-77865|-|input.path1.gene25|	NZ_CP034687|c2030906-2049323|2041070-2042248|-|ELQ87_RS08740|protein-glutamate_O-methyltransferase_family_protein|WP_127177271.1	29.3	355	183	13	622	971	86	377	1.35e-19	98.2
input|c1|73455-77865|-|input.path1.gene25|	NZ_CP054939|c6200778-6221978|6208857-6210035|+|HUT14_RS27590|protein-glutamate_O-methyltransferase_family_protein|WP_176118728.1	27.0	378	207	13	614	989	78	388	1.35e-19	98.2
input|c1|73455-77865|-|input.path1.gene25|	NZ_CP056041|c2785736-2809851|2802165-2803346|-|HUT05_RS11610|protein-glutamate_O-methyltransferase_family_protein|WP_176575062.1	28.8	354	184	13	622	970	87	377	1.37e-19	98.2
input|c1|73455-77865|-|input.path1.gene25|	NZ_BEWD01000003|c207586-229767|219895-221112|-|Sru02f_RS07900|protein-glutamate_O-methyltransferase_family_protein|WP_109029708.1	27.0	370	208	12	622	989	92	401	1.58e-19	98.2
input|c1|73455-77865|-|input.path1.gene25|	NZ_CP045547|c1979155-2000924|1991184-1992401|-|GEV49_RS08690|DUF89_family_protein|WP_153177371.1	26.6	379	214	12	614	989	84	401	1.58e-19	98.2
input|c1|73455-77865|-|input.path1.gene25|	NZ_WXVT01000001|c2024447-2046113|2036372-2037589|-|STPH2_RS08835|protein-glutamate_O-methyltransferase_family_protein|WP_165684447.1	27.1	373	204	13	622	989	92	401	1.58e-19	98.2
input|c1|73455-77865|-|input.path1.gene25|	NZ_SLZA01000013|c22242-44408|34730-35884|-|EV577_RS34675|protein-glutamate_O-methyltransferase_family_protein|WP_133027660.1	28.3	357	188	12	614	970	74	362	1.64e-19	97.8
input|c1|73455-77865|-|input.path1.gene25|	NZ_CP023407|c5762876-5784072|5770954-5772132|+|CNQ36_RS26060|protein-glutamate_O-methyltransferase_family_protein|WP_121547756.1	27.6	370	199	13	622	989	86	388	1.81e-19	97.8
input|c1|73455-77865|-|input.path1.gene25|	NZ_FKJH01000030|c439441-461598|451694-452872|-|STEPF7_RS13455|protein-glutamate_O-methyltransferase_family_protein|WP_093766209.1	27.1	350	197	10	622	971	86	377	1.81e-19	97.8
input|c1|73455-77865|-|input.path1.gene25|	NZ_CP021978|c6824980-6846944|6833522-6834712|+|CEB94_RS31450|DUF89_family_protein|WP_175435391.1	28.7	362	190	14	614	969	78	377	1.90e-19	97.8
input|c1|73455-77865|-|input.path1.gene25|	NZ_SLZB01000001|c591079-612570|604439-605641|-|EV587_RS02645|protein-glutamate_O-methyltransferase_family_protein|WP_132850430.1	28.1	374	200	14	622	993	86	392	1.99e-19	97.8
input|c1|73455-77865|-|input.path1.gene25|	NZ_CP046907|c3121365-3193872|3122995-3124200|-|GQS52_RS13755|protein-glutamate_O-methyltransferase_family_protein|WP_182316431.1	27.6	380	215	13	598	972	61	385	2.02e-19	97.8
input|c1|73455-77865|-|input.path1.gene25|	NZ_CP045740|c1962414-1984362|1976715-1977890|-|GHR20_RS08320|DUF89_family_protein|WP_153812811.1	26.5	400	219	16	598	992	62	391	3.22e-19	97.1
input|c1|73455-77865|-|input.path1.gene25|	NZ_FNAX01000008|c271487-293638|280190-281380|+|BLT31_RS16045|protein-glutamate_O-methyltransferase_family_protein|WP_093594392.1	28.1	374	208	15	601	970	64	380	3.42e-19	97.1
input|c1|73455-77865|-|input.path1.gene25|	NZ_WHZR01000001|c1613664-1635462|1625712-1626929|-|STPH1_RS06950|protein-glutamate_O-methyltransferase_family_protein|WP_164382518.1	26.5	381	212	13	614	989	84	401	3.79e-19	97.1
input|c1|73455-77865|-|input.path1.gene25|	NZ_CP036534|c6392627-6414349|6400920-6402167|+|EZV63_RS28310|protein-glutamate_O-methyltransferase_family_protein|WP_166625152.1	27.5	375	210	13	622	989	92	411	4.22e-19	97.1
input|c1|73455-77865|-|input.path1.gene25|	NZ_CP028719|c6564460-6585881|6570948-6572144|+|DBA17_RS29245|protein-glutamate_O-methyltransferase_family_protein|WP_128792204.1	27.3	377	208	15	598	970	62	376	4.69e-19	96.7
input|c1|73455-77865|-|input.path1.gene25|	NZ_RSEG01000017|c129580-151791|141965-143182|-|EIA57_RS26325|DUF89_family_protein|WP_159328204.1	27.3	370	207	12	622	989	92	401	5.07e-19	96.7
input|c1|73455-77865|-|input.path1.gene25|	NZ_BEWA01000006|c143613-165821|156035-157348|-|Sri02f_RS12075|protein-glutamate_O-methyltransferase_family_protein|WP_109001144.1	26.7	416	206	15	598	970	62	421	5.26e-19	97.1
input|c1|73455-77865|-|input.path1.gene25|	NZ_CP029601|c1589878-1610470|1600913-1602088|-|DLM49_RS06910|protein-glutamate_O-methyltransferase_family_protein|WP_125503452.1	27.5	353	189	12	622	970	86	375	5.79e-19	96.3
input|c1|73455-77865|-|input.path1.gene25|	NZ_LT963352|c1991375-2012473|2003176-2004360|-|SCNRRL3882_RS08940|protein-glutamate_O-methyltransferase_family_protein|WP_010034217.1	28.2	365	186	17	614	969	78	375	6.00e-19	96.3
input|c1|73455-77865|-|input.path1.gene25|	NZ_QQVZ01000002|c58812-79869|64824-66020|+|DV517_RS25015|protein-glutamate_O-methyltransferase_family_protein|WP_136102758.1	27.4	379	205	16	598	970	62	376	6.28e-19	96.3
input|c1|73455-77865|-|input.path1.gene25|	NZ_CP042324|c6657017-6676338|6664966-6666183|+|FQ762_RS40875|protein-glutamate_O-methyltransferase_family_protein|WP_134111906.1	26.8	373	205	12	622	989	92	401	6.79e-19	96.3
input|c1|73455-77865|-|input.path1.gene25|	NZ_CP046173|c4972862-4992680|4986598-4987761|+|F6W96_RS22580|DUF89_family_protein|WP_167488000.1	26.3	399	214	14	596	989	58	381	7.40e-19	95.9
input|c1|73455-77865|-|input.path1.gene25|	NZ_CP030073|c2520051-2539034|2531226-2532398|-|DN051_RS10560|protein-glutamate_O-methyltransferase_family_protein|WP_112438584.1	28.8	364	187	12	614	970	76	374	7.67e-19	95.9
input|c1|73455-77865|-|input.path1.gene25|	NZ_JACHJE010000003|c178313-200470|190566-191744|-|FHS32_RS06710|protein-glutamate_O-methyltransferase_family_protein|WP_184761487.1	27.2	353	191	13	622	970	86	376	7.85e-19	95.9
input|c1|73455-77865|-|input.path1.gene25|	NZ_CP033073|c1713926-1735062|1725607-1726806|-|D9753_RS07645|protein-glutamate_O-methyltransferase_family_protein|WP_121790956.1	27.3	359	199	11	614	970	78	376	8.51e-19	95.9
input|c1|73455-77865|-|input.path1.gene25|	NZ_SLZE01000009|c202985-225151|215288-216448|-|EV565_RS22000|protein-glutamate_O-methyltransferase_family_protein|WP_132890086.1	28.3	361	189	12	611	970	71	362	9.81e-19	95.5
input|c1|73455-77865|-|input.path1.gene25|	NZ_KK366012|c499372-521529|511625-512803|-|BR33_RS0130430|protein-glutamate_O-methyltransferase_family_protein|WP_028961602.1	27.3	352	194	11	622	971	86	377	1.05e-18	95.5
input|c1|73455-77865|-|input.path1.gene25|	NZ_KN050743|c26002-56246|48350-49501|-|EW60_RS38305|protein-glutamate_O-methyltransferase_family_protein|WP_037720252.1	27.8	374	191	15	622	989	79	379	1.27e-18	95.1
input|c1|73455-77865|-|input.path1.gene25|	NZ_LMDL01000012|c135266-164126|156264-157415|-|ASD08_RS17110|protein-glutamate_O-methyltransferase_family_protein|WP_057611092.1	26.1	387	215	15	605	989	62	379	1.27e-18	95.1
input|c1|73455-77865|-|input.path1.gene25|	NZ_CP016438|c7847165-7872080|7853907-7855076|+|SLINC_RS34730|protein-glutamate_O-methyltransferase_family_protein|WP_067441812.1	27.9	359	195	14	614	970	78	374	1.36e-18	95.1
input|c1|73455-77865|-|input.path1.gene25|	NZ_CP022310|c1457821-1478466|1469092-1470270|-|CD934_RS06200|DUF89_family_protein|WP_142192349.1	27.0	370	201	12	622	989	86	388	1.41e-18	95.1
input|c1|73455-77865|-|input.path1.gene25|	NZ_JACJIE010000001|c947896-970053|960150-961328|-|FHS33_RS04230|DUF89_family_protein|WP_142192349.1	27.0	370	201	12	622	989	86	388	1.41e-18	95.1
input|c1|73455-77865|-|input.path1.gene25|	NZ_CP009438|c5943155-5964287|5948869-5950050|+|SGLAU_RS25730|protein-glutamate_O-methyltransferase_family_protein|WP_043504861.1	27.9	359	198	12	614	970	78	377	1.91e-18	94.7
input|c1|73455-77865|-|input.path1.gene25|	NZ_KZ195577|c1798703-1818486|1809241-1810458|-|B9W64_RS07705|protein-glutamate_O-methyltransferase_family_protein|WP_087789168.1	26.8	373	205	14	622	989	92	401	2.18e-18	94.7
input|c1|73455-77865|-|input.path1.gene25|	NZ_KQ948304|c429877-458738|436589-437740|+|AQI96_RS01735|protein-glutamate_O-methyltransferase_family_protein|WP_062036335.1	26.2	389	212	15	605	989	62	379	2.28e-18	94.4
input|c1|73455-77865|-|input.path1.gene25|	NZ_KQ948661|c217680-247744|239882-241033|-|AQJ46_RS20885|protein-glutamate_O-methyltransferase_family_protein|WP_059207048.1	26.0	373	202	13	605	970	62	367	2.28e-18	94.4
input|c1|73455-77865|-|input.path1.gene25|	NZ_KQ948149|c372537-397567|379288-380439|+|AQI94_RS25965|protein-glutamate_O-methyltransferase_family_protein|WP_031041362.1	28.2	372	192	15	622	989	79	379	3.06e-18	94.0
input|c1|73455-77865|-|input.path1.gene25|	NZ_GG657758|c1541675-1563037|1553754-1554932|-|SSRG_RS06340|protein-glutamate_O-methyltransferase_family_protein|WP_040905898.1	26.5	378	209	12	614	989	78	388	3.39e-18	94.0
input|c1|73455-77865|-|input.path1.gene25|	NZ_LIVZ01000002|c192190-214359|204482-205660|-|AMK31_RS05115|protein-glutamate_O-methyltransferase_family_protein|WP_073939163.1	27.4	351	193	13	622	970	86	376	3.39e-18	94.0
input|c1|73455-77865|-|input.path1.gene25|	NZ_KB891994|c419555-441715|431855-433045|-|B079_RS0117600|protein-glutamate_O-methyltransferase_family_protein|WP_018547159.1	27.5	397	213	17	598	989	64	390	3.55e-18	94.0
input|c1|73455-77865|-|input.path1.gene25|	NZ_CP047144|c6232470-6252362|6238957-6240153|+|GR129_RS27695|DUF89_family_protein|WP_159706045.1	28.0	379	203	16	598	970	62	376	4.85e-18	93.6
input|c1|73455-77865|-|input.path1.gene25|	NZ_SRRU01000006|c324580-346740|332063-333265|+|E5082_RS18660|protein-glutamate_O-methyltransferase_family_protein|WP_135792369.1	27.7	372	196	14	622	989	87	389	4.96e-18	93.6
input|c1|73455-77865|-|input.path1.gene25|	NZ_CP045096|c8303744-8324647|8311042-8312250|+|F9278_RS38050|DUF89_family_protein|WP_152172349.1	28.9	263	152	5	708	970	159	386	5.07e-18	93.6
input|c1|73455-77865|-|input.path1.gene25|	NZ_CP031194|c7254270-7396300|7294802-7296103|+|DVK44_RS32195|protein-glutamate_O-methyltransferase_family_protein|WP_114664145.1	27.2	349	201	10	622	968	113	410	5.13e-18	94.0
input|c1|73455-77865|-|input.path1.gene25|	NZ_CP058977|c6127660-6148344|6141197-6142372|-|HZZ00_RS26860|protein-glutamate_O-methyltransferase_family_protein|WP_180328864.1	27.8	353	187	15	622	969	86	375	6.02e-18	93.2
input|c1|73455-77865|-|input.path1.gene25|	NZ_CP015866|c5656013-5677717|5664291-5665475|+|Spa2297_RS25605|protein-glutamate_O-methyltransferase_family_protein|WP_064730370.1	27.4	347	186	12	614	957	82	365	6.22e-18	93.2
input|c1|73455-77865|-|input.path1.gene25|	NZ_KL503830|c6006187-6062081|6048871-6050049|+|DJ64_RS27035|protein-glutamate_O-methyltransferase_family_protein|WP_033273982.1	26.1	360	204	10	614	971	78	377	8.15e-18	92.8
input|c1|73455-77865|-|input.path1.gene25|	NZ_MJAH01000012|c37934-66772|44646-45797|+|BFN33_RS31830|protein-glutamate_O-methyltransferase_family_protein|WP_069763628.1	27.6	352	189	15	622	970	79	367	9.87e-18	92.4
input|c1|73455-77865|-|input.path1.gene25|	NZ_LT670819|c2331537-2352920|2343351-2344601|-|B5557_RS10485|protein-glutamate_O-methyltransferase_family_protein|WP_079658864.1	26.8	385	224	13	598	970	62	400	1.04e-17	92.8
input|c1|73455-77865|-|input.path1.gene25|	NZ_LIWB01000001|c570882-593042|579609-580787|+|AMK33_RS02400|protein-glutamate_O-methyltransferase_family_protein|WP_073930980.1	26.7	352	192	13	622	969	86	375	1.46e-17	92.0
input|c1|73455-77865|-|input.path1.gene25|	NZ_SLYY01000004|c130236-155613|147796-148947|-|EV578_RS13070|protein-glutamate_O-methyltransferase_family_protein|WP_132835972.1	28.3	361	175	14	622	970	79	367	1.77e-17	91.7
input|c1|73455-77865|-|input.path1.gene25|	NZ_CP034452|c4315038-4356106|4332174-4333649|-|EJ075_RS20790|multicopper_oxidase_family_protein|WP_126105554.1	23.8	542	273	21	36	507	12	483	1.87e-17	92.8
input|c1|73455-77865|-|input.path1.gene25|	NZ_KB911581|c2516560-2537460|2525012-2526172|+|STRBO_RS0111130|protein-glutamate_O-methyltransferase_family_protein|WP_005481970.1	28.3	283	149	7	708	989	153	382	2.45e-17	91.3
input|c1|73455-77865|-|input.path1.gene25|	NZ_CP023697|c6286094-6306805|6294570-6295748|+|CP972_RS28260|protein-glutamate_O-methyltransferase_family_protein|WP_055609433.1	26.5	373	199	12	622	989	86	388	2.62e-17	91.3
input|c1|73455-77865|-|input.path1.gene25|	NZ_MTKC01000003|c4582830-4604002|4589049-4590245|+|BWZ23_RS29815|protein-glutamate_O-methyltransferase_family_protein|WP_107437323.1	27.1	377	209	16	598	970	62	376	2.79e-17	91.3
input|c1|73455-77865|-|input.path1.gene25|	NZ_BJTV01000004|c294643-316806|308274-309473|-|TNCT1_RS11035|DUF89_family_protein|WP_143630688.1	26.7	360	190	14	619	970	83	376	2.82e-17	91.3
input|c1|73455-77865|-|input.path1.gene25|	NZ_KQ948736|c988276-1013645|1005828-1006979|-|AQJ54_RS17080|protein-glutamate_O-methyltransferase_family_protein|WP_062238249.1	28.0	361	176	14	622	970	79	367	3.18e-17	90.9
input|c1|73455-77865|-|input.path1.gene25|	NZ_QQBC01000003|c282429-303563|294688-295851|+|DFR76_RS10785|protein-glutamate_O-methyltransferase_family_protein|WP_068007698.1	28.3	360	181	13	620	968	75	368	3.32e-17	90.9
input|c1|73455-77865|-|input.path1.gene25|	NZ_KB911775|c479737-504014|496198-497349|-|H295_RS0102150|protein-glutamate_O-methyltransferase_family_protein|WP_020133699.1	27.4	365	191	14	613	970	70	367	4.26e-17	90.5
input|c1|73455-77865|-|input.path1.gene25|	NZ_CP010849|c6195192-6216774|6203656-6204834|+|TU94_RS25950|protein-glutamate_O-methyltransferase_family_protein|WP_044385073.1	26.8	370	202	14	622	989	86	388	4.69e-17	90.5
input|c1|73455-77865|-|input.path1.gene25|	NZ_CP032427|c2301082-2325256|2317440-2318591|-|DWG14_RS10240|protein-glutamate_O-methyltransferase_family_protein|WP_120050613.1	28.0	361	176	14	622	970	79	367	5.70e-17	90.1
input|c1|73455-77865|-|input.path1.gene25|	NZ_KQ948177|c433276-458650|450833-451984|-|AQI84_RS06855|protein-glutamate_O-methyltransferase_family_protein|WP_062021862.1	28.0	361	176	14	622	970	79	367	5.70e-17	90.1
input|c1|73455-77865|-|input.path1.gene25|	NZ_KQ257845|c105589-127797|114298-115458|+|IQ64_RS02430|protein-glutamate_O-methyltransferase_family_protein|WP_050398081.1	29.5	264	139	7	708	970	153	370	5.89e-17	90.1
input|c1|73455-77865|-|input.path1.gene25|	NZ_LIXJ01000001|c186219-276128|272440-273669|-|AMK22_RS00930|protein-glutamate_O-methyltransferase_family_protein|WP_073781251.1	27.8	353	186	11	622	968	103	392	7.43e-17	90.1
input|c1|73455-77865|-|input.path1.gene25|	NZ_JACHJQ010000006|c133973-295806|288649-289836|-|FHR82_RS28285|protein-glutamate_O-methyltransferase_family_protein|WP_184813604.1	29.0	286	131	10	708	989	174	391	1.16e-16	89.4
input|c1|73455-77865|-|input.path1.gene25|	NZ_AZXC01000010|c133591-209589|155498-157555|-|B101_RS34875|multicopper_oxidase_family_protein|WP_051437067.1	25.6	446	233	21	95	512	291	665	1.96e-16	90.5
input|c1|73455-77865|-|input.path1.gene25|	NZ_ML660185|c243866-294144|256262-257380|-|FLL47_RS05110|DUF89_family_protein|WP_144119371.1	27.6	340	179	15	622	958	72	347	2.18e-16	88.2
input|c1|73455-77865|-|input.path1.gene25|	NZ_JAAOTJ010000001|c1482804-1532798|1519176-1520324|+|HAV40_RS06565|protein-glutamate_O-methyltransferase_family_protein|WP_166380115.1	29.4	344	168	15	622	958	82	357	3.25e-16	87.8
input|c1|73455-77865|-|input.path1.gene25|	NZ_CP033464|c3589138-3826865|3590681-3592258|+|EEL30_RS18270|multicopper_oxidase_domain-containing_protein|WP_158329275.1	21.7	512	259	20	56	507	71	500	3.77e-16	89.0
input|c1|73455-77865|-|input.path1.gene25|	NZ_CP009313|c5771955-5801995|5779158-5780306|+|SNOD_RS25225|protein-glutamate_O-methyltransferase_family_protein|WP_043444870.1	26.8	370	197	14	622	989	81	378	4.35e-16	87.4
input|c1|73455-77865|-|input.path1.gene25|	NZ_CP041168|c7044051-7068321|7050717-7051868|+|FJ654_RS31815|DUF89_family_protein|WP_141207462.1	27.5	356	184	13	622	970	79	367	5.88e-16	87.0
input|c1|73455-77865|-|input.path1.gene25|	NZ_LT598496|c620711-642892|639706-641445|-|GA0070620_RS02885|multicopper_oxidase_family_protein|WP_091588305.1	24.7	477	245	17	54	513	198	577	6.08e-16	88.6
input|c1|73455-77865|-|input.path1.gene25|	NZ_CP050974|c8533511-8554597|8539145-8540311|+|HEP84_RS38405|DUF89_family_protein|WP_168496724.1	25.6	360	200	13	615	971	79	373	6.18e-16	87.0
input|c1|73455-77865|-|input.path1.gene25|	NZ_CP026304|c549964-600486|574497-575687|-|SLUN_RS02610|protein-glutamate_O-methyltransferase_family_protein|WP_108146978.1	24.3	374	213	11	601	968	70	379	6.68e-16	87.0
input|c1|73455-77865|-|input.path1.gene25|	NZ_AUKV01000007|c298559-320719|312234-313430|-|H305_RS0112795|protein-glutamate_O-methyltransferase_family_protein|WP_051370556.1	27.6	355	181	14	622	969	96	381	6.80e-16	87.0
input|c1|73455-77865|-|input.path1.gene25|	NZ_WARX01000006|c448608-498938|461456-462574|-|F6W97_RS27900|DUF89_family_protein|WP_155373547.1	27.3	348	170	12	622	958	72	347	7.01e-16	86.7
input|c1|73455-77865|-|input.path1.gene25|	NZ_CP050975|c6872196-6893944|6878478-6879671|+|HEP85_RS30375|DUF89_family_protein|WP_168530698.1	26.6	357	196	13	615	969	88	380	9.01e-16	86.7
input|c1|73455-77865|-|input.path1.gene25|	NZ_CP032229|c5035799-5054668|5042041-5043243|+|D0Z67_RS23150|protein-glutamate_O-methyltransferase_family_protein|WP_031181670.1	25.5	372	204	13	622	989	87	389	9.26e-16	86.7
input|c1|73455-77865|-|input.path1.gene25|	NZ_CP047318|c6810135-6830882|6818579-6819721|+|GSY65_RS29180|DUF89_family_protein|WP_159774226.1	28.3	283	140	10	708	989	153	373	1.02e-15	86.3
input|c1|73455-77865|-|input.path1.gene25|	NZ_CP034587|c6722938-6783165|6771329-6772555|+|EKH77_RS30040|protein-glutamate_O-methyltransferase_family_protein|WP_126917378.1	25.8	376	207	14	617	989	92	398	1.33e-15	86.3
input|c1|73455-77865|-|input.path1.gene25|	NZ_CM000951|c7223559->7247081|7230233-7231384|+|SSEG_RS44900|protein-glutamate_O-methyltransferase_family_protein|WP_007385479.1	26.5	373	197	15	622	989	79	379	2.51e-15	85.1
input|c1|73455-77865|-|input.path1.gene25|	NZ_FOVT01000006|c193083-234151|210556-211992|-|F3H96_RS13650|multicopper_oxidase_domain-containing_protein|WP_149802254.1	22.9	463	252	14	93	507	65	470	2.86e-15	85.9
input|c1|73455-77865|-|input.path1.gene25|	NZ_JACHJF010000027|c11313-57891|56363-57586|-|FHS36_RS29330|protein-glutamate_O-methyltransferase_family_protein|WP_102919630.1	33.0	197	100	5	761	957	213	377	3.13e-15	85.1
input|c1|73455-77865|-|input.path1.gene25|	NZ_CP045643|c2519656-2540933|2533158-2534351|-|GFH48_RS10775|DUF89_family_protein|WP_153288049.1	27.8	353	179	13	622	967	95	378	3.83e-15	84.7
input|c1|73455-77865|-|input.path1.gene25|	NZ_MLCE01000031|c137212-159372|144502-145698|+|BKI49_RS29265|protein-glutamate_O-methyltransferase_family_protein|WP_095937433.1	27.1	350	189	13	622	969	96	381	3.86e-15	84.7
input|c1|73455-77865|-|input.path1.gene25|	NC_016582|c3518109-3545015|3543309-3544484|+|SBI_RS13055|protein-glutamate_O-methyltransferase_family_protein|WP_014175284.1	26.4	352	187	14	622	968	85	369	6.47e-15	84.0
input|c1|73455-77865|-|input.path1.gene25|	NZ_SOAS01000001|c724128-746339|736447-737580|-|EV572_RS02865|protein-glutamate_O-methyltransferase_family_protein|WP_134028635.1	25.4	362	198	12	614	972	71	363	7.58e-15	83.6
input|c1|73455-77865|-|input.path1.gene25|	NZ_CP041604|c8770988-8792333|8779102-8780268|+|FNV64_RS40495|DUF89_family_protein|WP_143656065.1	25.0	360	202	13	615	971	79	373	8.41e-15	83.6
input|c1|73455-77865|-|input.path1.gene25|	NZ_CP041610|c8477055-8498193|8485169-8486335|+|FNV62_RS38100|DUF89_family_protein|WP_143656065.1	25.0	360	202	13	615	971	79	373	8.41e-15	83.6
input|c1|73455-77865|-|input.path1.gene25|	NZ_KQ948463|c243099-265250|255370-256536|-|AQJ27_RS31395|protein-glutamate_O-methyltransferase_family_protein|WP_067375872.1	25.3	360	201	13	615	971	79	373	8.41e-15	83.6
input|c1|73455-77865|-|input.path1.gene25|	NZ_LN831790|c1973048-1994210|1984589-1985767|-|BN2145_RS09335|protein-glutamate_O-methyltransferase_family_protein|WP_029386362.1	26.5	370	203	15	622	989	86	388	8.72e-15	83.6
input|c1|73455-77865|-|input.path1.gene25|	NZ_CP034447|c6338399-6379467|6360747-6362183|+|EJ070_RS31035|multicopper_oxidase_family_protein|WP_126094759.1	23.4	470	241	19	93	507	65	470	8.88e-15	84.3
input|c1|73455-77865|-|input.path1.gene25|	NZ_CP042278|c1840015-1859968|1850090-1851302|-|FKP34_RS07790|protein-glutamate_O-methyltransferase_family_protein|FKP34_RS07790	25.9	328	191	10	614	938	82	360	9.66e-15	83.6
input|c1|73455-77865|-|input.path1.gene25|	NZ_CP026652|c1981457-2003042|1993422-1994585|-|C4B68_RS09165|protein-glutamate_O-methyltransferase_family_protein|WP_099499045.1	25.8	353	190	13	622	969	85	370	1.11e-14	83.2
input|c1|73455-77865|-|input.path1.gene25|	NZ_CP041611|c8648379-8669186|8656493-8657659|+|FNV63_RS39310|DUF89_family_protein|WP_143603212.1	25.0	360	202	13	615	971	79	373	1.12e-14	83.2
input|c1|73455-77865|-|input.path1.gene25|	NZ_CP041613|c8847424-8867812|8855128-8856294|+|FNV68_RS39735|DUF89_family_protein|WP_143603212.1	25.0	360	202	13	615	971	79	373	1.12e-14	83.2
input|c1|73455-77865|-|input.path1.gene25|	NZ_CP041650|c8844023-8864830|8852137-8853303|+|FNV59_RS39720|DUF89_family_protein|WP_143603212.1	25.0	360	202	13	615	971	79	373	1.12e-14	83.2
input|c1|73455-77865|-|input.path1.gene25|	NW_023336269|c1206036-1252444|1219521-1221410|+|HER10_EVM0001645|multicopper_oxidase|XP_035326548.1	26.0	323	182	16	218	514	312	603	1.92e-14	84.0
input|c1|73455-77865|-|input.path1.gene25|	NZ_CP051010|c8632988-8653465|8638625-8639791|+|HEP87_RS39320|DUF89_family_protein|WP_168512186.1	25.0	360	202	13	615	971	79	373	2.00e-14	82.4
input|c1|73455-77865|-|input.path1.gene25|	NC_030957|c3106295-3150324|3119335-3121221|+|CH63R_06242|Multicopper_oxidase|XP_018159067.1	25.8	318	189	13	218	514	311	602	3.34e-14	83.2
input|c1|73455-77865|-|input.path1.gene25|	NC_038012|c7495875-7584704|7574201-7576107|-|FVRRES_02721|uncharacterized_protein|XP_025589926.1	25.1	402	195	22	175	509	190	552	9.56e-14	81.6
input|c1|73455-77865|-|input.path1.gene25|	NZ_CP025511|c6517223-6589715|6526835-6528031|+|CYL76_RS29575|protein-glutamate_O-methyltransferase_family_protein|WP_128841107.1	26.9	357	199	12	615	969	86	382	2.18e-13	79.3
input|c1|73455-77865|-|input.path1.gene25|	NZ_FONS01000004|c332564-353713|348674-350848|+|BM192_RS11350|multicopper_oxidase_domain-containing_protein|WP_081857566.1	21.5	567	280	25	50	521	37	533	4.60e-13	79.7
input|c1|73455-77865|-|input.path1.gene25|	NZ_FNGZ01000001|c794271-815420|797137-799311|-|BLR53_RS03380|multicopper_oxidase_domain-containing_protein|WP_083331982.1	21.5	567	280	25	50	521	37	533	6.06e-13	79.3
input|c1|73455-77865|-|input.path1.gene25|	NZ_CP034448|c5921231-5962299|5945493-5946962|+|EJ071_RS29555|multicopper_oxidase_family_protein|WP_126101009.1	21.3	478	260	15	91	507	59	481	6.38e-13	78.6
input|c1|73455-77865|-|input.path1.gene25|	NZ_FONR01000015|c53469-75617|62154-63320|+|BM303_RS34125|protein-glutamate_O-methyltransferase_family_protein|WP_075030994.1	24.7	360	203	13	615	971	79	373	2.01e-12	76.3
input|c1|73455-77865|-|input.path1.gene25|	NW_003299161|c175091-218357|206418-208605|+|MCYG_08539|conidial_pigment_biosynthesis_oxidase_Arb2/brown2|XP_002842708.1	23.4	351	196	14	198	514	278	589	2.03e-12	77.4
input|c1|73455-77865|-|input.path1.gene25|	CM000574|c7452834-7544494|7535340-7537245|-|FGSG_02330|hypothetical_protein|ESU07754.1	24.0	367	186	15	205	509	217	552	2.64e-12	77.0
input|c1|73455-77865|-|input.path1.gene25|	NC_026474|c7452834-7544494|7535340-7537245|-|FGSG_02330|hypothetical_protein|XP_011318239.1	24.0	367	186	15	205	509	217	552	2.64e-12	77.0
input|c1|73455-77865|-|input.path1.gene25|	NC_010506|c1764246-1820546|1777167-1778249|-|SWOO_RS07210|multicopper_oxidase_domain-containing_protein|WP_012324052.1	27.5	302	144	15	55	306	29	305	2.85e-12	75.5
input|c1|73455-77865|-|input.path1.gene25|	NZ_FOWW01000011|c129722-202351|181630-183789|-|BM051_RS25440|multicopper_oxidase_family_protein|WP_092535625.1	24.8	524	253	25	49	512	257	699	4.11e-12	76.6
input|c1|73455-77865|-|input.path1.gene25|	NW_015971149|c2115059-2161898|2122025-2122426|+|SPSK_00932|hypothetical_protein|XP_016584530.1	40.9	93	50	3	65	157	26	113	4.21e-12	70.1
input|c1|73455-77865|-|input.path1.gene25|	NZ_BEZT01000001|c2860125-2923377|2908230-2909870|-|HMAS_RS14960|multicopper_oxidase_family_protein|WP_016122305.1	22.9	489	285	22	80	507	64	521	9.35e-12	75.1
input|c1|73455-77865|-|input.path1.gene25|	NZ_CP017234|c1773892-1836835|1787160-1788800|+|FORC48_RS09560|multicopper_oxidase_family_protein|WP_016122305.1	22.9	489	285	22	80	507	64	521	9.35e-12	75.1
input|c1|73455-77865|-|input.path1.gene25|	NZ_CP028516|c1840289-1902288|1852692-1854332|+|FORC085_RS09470|multicopper_oxidase_family_protein|WP_016122305.1	22.9	489	285	22	80	507	64	521	9.35e-12	75.1
input|c1|73455-77865|-|input.path1.gene25|	NZ_CP050183|c1772191-1836802|1785459-1787099|+|HBA75_RS09200|multicopper_oxidase_family_protein|WP_016122305.1	22.9	489	285	22	80	507	64	521	9.35e-12	75.1
input|c1|73455-77865|-|input.path1.gene25|	NZ_KB976826|c126607-186739|140115-141755|+|IKC_RS09780|multicopper_oxidase_family_protein|WP_016122305.1	22.9	489	285	22	80	507	64	521	9.35e-12	75.1
input|c1|73455-77865|-|input.path1.gene25|	NW_003345192|c200075-244874|233169-235327|+|MGYG_08688|laccase-1|XP_003169141.1	22.3	395	224	15	163	514	228	582	1.83e-11	74.3
input|c1|73455-77865|-|input.path1.gene25|	NZ_KB913037|c1365319-1455365|1404869-1407037|-|A3CE_RS0105560|multicopper_oxidase_family_protein|WP_020639078.1	26.4	444	253	19	95	512	307	702	2.14e-11	74.3
input|c1|73455-77865|-|input.path1.gene25|	NZ_JH791802|c3741208-3831529|3825993-3827573|-|IKS_RS19300|multicopper_oxidase_family_protein|WP_002189220.1	22.6	486	300	19	80	521	64	517	2.70e-11	73.6
input|c1|73455-77865|-|input.path1.gene25|	NZ_JH791809|c1301721-1391442|1303124-1304704|+|IKO_RS06520|multicopper_oxidase_family_protein|WP_002189220.1	22.6	486	300	19	80	521	64	517	2.70e-11	73.6
input|c1|73455-77865|-|input.path1.gene25|	CM000574|c10707528-10728727|10711023-10712937|-|FGSG_10395|hypothetical_protein|ESU17103.1	24.7	316	175	14	215	507	300	575	3.16e-11	73.6
input|c1|73455-77865|-|input.path1.gene25|	NC_026474|c10707528-10728727|10711023-10712937|-|FGSG_10395|hypothetical_protein|XP_011319365.1	24.7	316	175	14	215	507	300	575	3.16e-11	73.6
input|c1|73455-77865|-|input.path1.gene25|	NW_006271969|c6191520-6238454|6224000-6226174|+|CCM_01924|conidial_pigment_biosynthesis_oxidase|XP_006667141.1	24.9	349	199	12	197	514	279	595	4.88e-11	73.2
input|c1|73455-77865|-|input.path1.gene25|	NZ_AUKU01000017|c34019-101332|95921-97447|+|H304_RS0113525|multicopper_oxidase_family_protein|WP_029130207.1	24.6	480	269	21	83	515	74	507	7.84e-11	72.0
input|c1|73455-77865|-|input.path1.gene25|	NZ_AZWC01000028|c7853-75149|69738-71264|+|B169_RS0116825|multicopper_oxidase_family_protein|WP_027648264.1	24.6	480	269	21	83	515	74	507	7.84e-11	72.0
input|c1|73455-77865|-|input.path1.gene25|	NZ_AZWO01000025|c7635-74958|69542-71068|+|B118_RS0116815|multicopper_oxidase_family_protein|WP_027648264.1	24.6	480	269	21	83	515	74	507	7.84e-11	72.0
input|c1|73455-77865|-|input.path1.gene25|	NZ_AZWS01000015|c65527-132858|72834-74360|-|B113_RS0110815|multicopper_oxidase_family_protein|WP_027648264.1	24.6	480	269	21	83	515	74	507	7.84e-11	72.0
input|c1|73455-77865|-|input.path1.gene25|	NZ_KB976284|c253735-323640|253804-255408|+|IIC_RS28295|multicopper_oxidase_family_protein|WP_016103159.1	21.8	491	306	18	80	521	64	525	8.37e-11	72.0
input|c1|73455-77865|-|input.path1.gene25|	NZ_LJKA01000065|c48813-107911|97827-99482|-|B4082_RS21695|multicopper_oxidase_family_protein|WP_063224250.1	21.9	507	303	19	80	521	64	542	8.69e-11	72.0
input|c1|73455-77865|-|input.path1.gene25|	NZ_JACHJI010000013|c8509-54365|14980-16647|-|FHS37_RS29425|multicopper_oxidase_family_protein|WP_184826752.1	24.5	493	267	19	90	512	94	551	8.76e-11	72.0
input|c1|73455-77865|-|input.path1.gene25|	NZ_KB904844|c11633-78926|15524-17050|-|C581_RS0116435|multicopper_oxidase_family_protein|WP_018812009.1	24.6	480	269	21	83	515	74	507	1.37e-10	71.2
input|c1|73455-77865|-|input.path1.gene25|	NW_003456426|c342748-389572|353729-355896|-|TERG_02846|hypothetical_protein|XP_003235794.1	21.6	394	228	14	163	514	228	582	2.18e-10	70.9
input|c1|73455-77865|-|input.path1.gene25|	NW_003315103|c395199-442024|406124-407721|-|ARB_07990|conidial_pigment_biosynthesis_oxidase_Arb2|XP_003013878.1	21.6	393	229	14	163	514	116	470	2.28e-10	70.5
input|c1|73455-77865|-|input.path1.gene25|	NZ_MSKU01000029|c39552-90030|86180-87664|+|BKH18_RS07285|multicopper_oxidase_family_protein|WP_017177248.1	22.4	490	236	19	91	512	79	492	3.03e-10	70.1
input|c1|73455-77865|-|input.path1.gene25|	NZ_CP025545|c2734050-2814835|2747281-2748891|-|C0R09_RS12360|multicopper_oxidase_family_protein|WP_101668312.1	22.5	467	282	18	92	513	86	517	3.36e-10	70.1
input|c1|73455-77865|-|input.path1.gene25|	NZ_CP048799|c1321647-1401619|1334767-1336377|-|GOP56_RS05080|multicopper_oxidase_domain-containing_protein|WP_163244746.1	22.5	467	282	18	92	513	86	517	5.85e-10	69.3
input|c1|73455-77865|-|input.path1.gene25|	NZ_WBPN01000040|c768657-834566|827978-829615|+|F8170_RS25515|multicopper_oxidase_domain-containing_protein|WP_151522696.1	22.8	491	282	23	80	507	64	520	5.95e-10	69.3
input|c1|73455-77865|-|input.path1.gene25|	NZ_JACHKM010000001|c379566-442827|425079-426719|-|HNP13_RS01875|multicopper_oxidase_family_protein|WP_000819879.1	23.1	490	283	23	80	507	64	521	5.97e-10	69.3
input|c1|73455-77865|-|input.path1.gene25|	NZ_WBOZ01000007|c17464-79950|33573-35213|+|F8156_RS04400|multicopper_oxidase_family_protein|WP_000819879.1	23.1	490	283	23	80	507	64	521	5.97e-10	69.3
input|c1|73455-77865|-|input.path1.gene25|	NZ_WBPC01000041|c168526-231517|213769-215409|-|F8159_RS28940|multicopper_oxidase_family_protein|WP_000819879.1	23.1	490	283	23	80	507	64	521	5.97e-10	69.3
input|c1|73455-77865|-|input.path1.gene25|	NZ_FWXX01000006|c11608-35872|32111-33487|-|B9A11_RS13335|multicopper_oxidase_family_protein|WP_058248539.1	23.6	466	245	17	92	509	50	452	6.27e-10	68.9
input|c1|73455-77865|-|input.path1.gene25|	NZ_KB905359|c2054206-2120278|2061049-2062575|-|SALPAC3_RS0109230|multicopper_oxidase_family_protein|WP_018220953.1	24.4	480	270	21	83	515	74	507	7.24e-10	68.9
input|c1|73455-77865|-|input.path1.gene25|	NZ_CP032848|c4171441-4252806|4185198-4186808|-|D8Z77_RS18885|multicopper_oxidase_family_protein|WP_121474305.1	22.5	467	282	18	92	513	86	517	7.71e-10	68.9
input|c1|73455-77865|-|input.path1.gene25|	NZ_KN708638|c7190983-7214421|7192967-7194580|-|RZ84_RS31355|multicopper_oxidase_family_protein|WP_043267739.1	23.3	476	260	24	88	507	100	526	7.73e-10	68.9
input|c1|73455-77865|-|input.path1.gene25|	NZ_LT607411|c3228869-3302245|3234606-3236600|-|GA0074695_RS14790|multicopper_oxidase_family_protein|WP_089006813.1	24.0	462	235	21	90	512	259	643	9.36e-10	68.9
input|c1|73455-77865|-|input.path1.gene25|	NZ_CP032365|c1803622-1864699|1814239-1815894|+|D4A37_RS09390|multicopper_oxidase_domain-containing_protein|WP_151035395.1	22.0	513	295	22	80	521	64	542	1.05e-09	68.6
input|c1|73455-77865|-|input.path1.gene25|	NZ_CP053931|c5074090-5143707|5133349-5135004|-|FOC91_RS27890|multicopper_oxidase_family_protein|WP_000833192.1	23.0	496	281	21	80	507	64	526	1.05e-09	68.6
input|c1|73455-77865|-|input.path1.gene25|	NZ_FMJI01000025|c188278-250624|199171-200826|+|CCY61_RS09090|multicopper_oxidase_family_protein|WP_088091335.1	22.0	513	295	22	80	521	64	542	1.05e-09	68.6
input|c1|73455-77865|-|input.path1.gene25|	NZ_CP026678|c369198-438710|433494-435134|-|C2I25_RS02150|multicopper_oxidase_family_protein|WP_106822374.1	21.4	491	290	20	80	507	64	521	1.37e-09	68.2
input|c1|73455-77865|-|input.path1.gene25|	NZ_CP040334|c4447650-4517553|4512310-4513950|-|EUC39_RS22455|multicopper_oxidase_domain-containing_protein|WP_157418161.1	21.4	491	290	20	80	507	64	521	1.37e-09	68.2
input|c1|73455-77865|-|input.path1.gene25|	NZ_CP021431|c60410-101493|88128-89519|-|LOKVESSMR4R_RS00425|multicopper_oxidase_family_protein|WP_087205726.1	22.8	465	250	19	90	507	53	455	1.47e-09	67.8
input|c1|73455-77865|-|input.path1.gene25|	NZ_JH791975|c3092478-3151522|3138975-3140630|-|IEI_RS16310|multicopper_oxidase_family_protein|WP_000820020.1	21.5	522	287	23	80	521	64	542	1.82e-09	67.8
input|c1|73455-77865|-|input.path1.gene25|	NC_010184|c1804159-1873654|1805562-1807196|+|BCERKBAB4_RS09125|multicopper_oxidase_family_protein|WP_012260745.1	20.4	511	299	17	80	521	64	535	2.37e-09	67.4
input|c1|73455-77865|-|input.path1.gene25|	NZ_CP009746|c2897692-2967080|2964044-2965678|-|BWEI_RS14765|multicopper_oxidase_family_protein|WP_002141307.1	20.4	511	299	17	80	521	64	535	2.37e-09	67.4
input|c1|73455-77865|-|input.path1.gene25|	NZ_LR733376|c1310891-1380375|1312294-1313928|+|GVZ27_RS06710|multicopper_oxidase_family_protein|WP_012260745.1	20.4	511	299	17	80	521	64	535	2.37e-09	67.4
input|c1|73455-77865|-|input.path1.gene25|	NZ_CP007806|c2684500-2783742|2697590-2699200|-|BRLA_RS11915|multicopper_oxidase_family_protein|WP_003337710.1	22.3	467	283	18	92	513	86	517	3.08e-09	67.0
input|c1|73455-77865|-|input.path1.gene25|	NZ_MIFM01000004|c36588-122571|118833-120488|-|BHL22_RS03085|multicopper_oxidase_family_protein|WP_071679407.1	21.5	530	277	20	80	521	64	542	3.16e-09	67.0
input|c1|73455-77865|-|input.path1.gene25|	NC_049566|c3983708-4029217|4010554-4012911|-|TRUGW13939_11684|uncharacterized_protein|XP_035350682.1	22.1	398	247	17	149	514	212	578	3.69e-09	67.0
input|c1|73455-77865|-|input.path1.gene25|	NZ_CP022752|c<2818972-2860678|2853994-2855577|-|CDG81_RS12550|multicopper_oxidase_family_protein|WP_084134081.1	26.0	465	246	27	91	507	104	518	3.98e-09	66.6
input|c1|73455-77865|-|input.path1.gene25|	NW_019154043|c172137-217646|200777-202726|-|VFPPC_06842|multicopper_oxidase|XP_018138622.1	38.0	100	50	2	438	525	492	591	4.48e-09	66.6
input|c1|73455-77865|-|input.path1.gene25|	NW_017971433|c261493-301685|285558-288102|-|UA08_01173|hypothetical_protein|XP_020122788.1	32.5	114	62	3	46	159	64	162	6.66e-09	66.2
input|c1|73455-77865|-|input.path1.gene25|	NZ_FNJR01000003|c389575-432617|424758-426341|-|BLQ75_RS06875|multicopper_oxidase_family_protein|WP_092599461.1	26.0	458	255	25	91	507	104	518	6.93e-09	65.9
input|c1|73455-77865|-|input.path1.gene25|	NC_030956|c987710-1032131|1023017-1025083|+|CH63R_03867|Multicopper_oxidase|XP_018160088.1	37.8	90	54	1	68	157	3	90	9.84e-09	65.5
input|c1|73455-77865|-|input.path1.gene25|	NZ_JH804672|c1293840-1366292|1297333-1298985|+|IG3_RS06485|multicopper_oxidase_family_protein|WP_002135657.1	21.0	504	310	19	80	521	64	541	1.65e-08	64.7
input|c1|73455-77865|-|input.path1.gene25|	NZ_QZCE01000002|c<2314774-2370891|2330792-2331955|+|D0962_RS18715|protein-glutamate_O-methyltransferase_family_protein|WP_163665306.1	28.8	191	106	4	767	957	199	359	1.82e-08	63.9
input|c1|73455-77865|-|input.path1.gene25|	NZ_JH993797|c7738310-7795198|7777833-7780181|-|LEPTO7375_RS44690|DUF89_family_protein|WP_006519940.1	29.3	191	105	4	767	957	594	754	2.10e-08	64.7
input|c1|73455-77865|-|input.path1.gene25|	NZ_QXHD01000004|c6834547-6881314|6865395-6866558|-|DXZ20_RS33170|protein-glutamate_O-methyltransferase_family_protein|WP_163702955.1	28.8	191	106	4	767	957	199	359	2.42e-08	63.5
input|c1|73455-77865|-|input.path1.gene25|	NC_016477|c3814420-3861759|3822278-3824601|+|MYCTH_75296|multicopper_oxidase|XP_003666430.1	45.5	66	34	1	94	159	50	113	2.45e-08	64.3
input|c1|73455-77865|-|input.path1.gene25|	NZ_NJQH01000013|c102287-188253|184512-186167|-|CE060_RS18260|multicopper_oxidase_family_protein|WP_163254986.1	21.1	530	279	20	80	521	64	542	2.88e-08	63.9
input|c1|73455-77865|-|input.path1.gene25|	NZ_CP047146|c6239644->6260334|6257662-6259266|+|GR130_RS27275|multicopper_oxidase_domain-containing_protein|WP_159507164.1	22.5	481	252	23	91	507	100	523	3.69e-08	63.5
input|c1|73455-77865|-|input.path1.gene25|	NZ_FOLJ01000012|c34121-100056|70980-72944|-|BM187_RS19115|multicopper_oxidase_family_protein|WP_093406827.1	23.4	501	255	23	44	512	230	633	4.31e-08	63.5
input|c1|73455-77865|-|input.path1.gene25|	NC_018217|c<123000->149728|140750-142914|-|MYCGRDRAFT_35451|putative_multicopper_oxidase|XP_003855814.1	30.1	113	64	2	56	168	24	121	6.95e-08	62.8
input|c1|73455-77865|-|input.path1.gene25|	NZ_KB896769|c90164-162650|158613-160235|+|C582_RS0110820|multicopper_oxidase_family_protein|WP_018814298.1	49.4	81	32	4	83	159	74	149	8.52e-08	62.4
input|c1|73455-77865|-|input.path1.gene25|	NZ_FMBI01000027|c167825-225585|178683-180338|+|CCY89_RS09155|multicopper_oxidase_family_protein|WP_087982976.1	19.9	513	306	17	80	521	64	542	1.14e-07	62.0
input|c1|73455-77865|-|input.path1.gene25|	NW_019716258|c857977-905629|867185-869362|+|RCC_03443|related_to_laccase_precursor|XP_023624497.1	31.7	104	56	2	56	159	24	112	1.58e-07	61.6
input|c1|73455-77865|-|input.path1.gene25|	NZ_CP013743|c3321887-3342491|3340893-3342491|+|AS200_RS14590|multicopper_oxidase_family_protein|WP_058922811.1	23.3	533	271	26	51	507	53	523	4.40e-07	60.1
input|c1|73455-77865|-|input.path1.gene25|	NZ_CP043046|c1155005-1201053|1186181-1187569|+|FXN63_RS04975|multicopper_oxidase_domain-containing_protein|WP_148813396.1	46.6	73	31	3	92	160	93	161	6.72e-07	59.3
input|c1|73455-77865|-|input.path1.gene25|	NZ_CP010859|c110641-151703|133203-134354|-|MALG_RS21675|multicopper_oxidase_family_protein|WP_082154672.1	23.3	442	243	22	93	509	7	377	9.28e-07	58.5
input|c1|73455-77865|-|input.path1.gene25|	NZ_CP013743|c9443966-9464986|9461246-9462832|+|AS200_RS42355|multicopper_oxidase_family_protein|WP_058927537.1	22.4	486	263	21	90	507	80	519	1.00e-06	58.9
input|c1|73455-77865|-|input.path1.gene25|	NZ_FNYY01000009|c73419-114481|90768-91919|+|BMW90_RS13630|multicopper_oxidase_family_protein|WP_083416056.1	23.3	442	243	22	93	509	7	377	1.63e-06	57.8
input|c1|73455-77865|-|input.path1.gene25|	NZ_AP019620|c2444649-2523330|2453994-2455592|-|GYK45_RS09890|multicopper_oxidase_family_protein|WP_161559294.1	21.6	514	237	21	90	507	80	523	1.75e-06	58.2
input|c1|73455-77865|-|input.path1.gene25|	NZ_LT670819|c1401530-1447137|1403299-1404915|-|B5557_RS06265|multicopper_oxidase_family_protein|WP_079658182.1	21.7	534	283	22	51	507	54	529	2.32e-06	57.8
input|c1|73455-77865|-|input.path1.gene25|	NC_016582|c330554-400495|345476-347098|-|SBI_RS01425|multicopper_oxidase_family_protein|WP_014172907.1	22.3	498	261	20	90	507	80	531	3.06e-06	57.4
input|c1|73455-77865|-|input.path1.gene25|	NZ_JMLO01000013|c3-111314|42316-43386|+|BR31_RS0112845|multicopper_oxidase_domain-containing_protein|WP_027501328.1	28.5	246	125	12	47	260	95	321	4.50e-06	56.2
input|c1|73455-77865|-|input.path1.gene25|	NZ_CP010859|c110641-151703|136674-138056|-|MALG_RS21695|multicopper_oxidase_family_protein|WP_048535041.1	21.6	476	249	20	92	512	51	457	6.15e-06	56.2
input|c1|73455-77865|-|input.path1.gene25|	NZ_JACHEK010000006|c39884-146395|136962-138431|-|HNQ77_RS14875|copper_oxidase|WP_050061735.1	41.7	72	34	3	90	157	84	151	6.49e-06	56.2
input|c1|73455-77865|-|input.path1.gene25|	NZ_FNYY01000009|c73419-114481|87066-88448|+|BMW90_RS13610|multicopper_oxidase_family_protein|WP_074837096.1	22.2	472	251	21	92	512	51	457	8.12e-06	55.8
input|c1|78852-79835|+|input.path1.gene26|	NW_011942151|c30949-85137|84463-85137|-|MAA_06565|Glutathione_S-transferase/chloride_channel|XP_007822754.1	74.0	219	57	0	9	227	1	219	9.86e-122	349
input|c1|78852-79835|+|input.path1.gene26|	NW_014574694|c23065->84041|79642-80316|-|MBR_09469|Glutathione_S-transferase|XP_014540377.1	74.0	219	57	0	9	227	1	219	9.86e-122	349
input|c1|78852-79835|+|input.path1.gene26|	NT_165935|c1259087-1319359|1303326-1304006|-|ATEG_08454|hypothetical_protein|XP_001217593.1	62.1	219	82	1	9	226	1	219	2.90e-98	290
input|c1|78852-79835|+|input.path1.gene26|	NC_007197|c3816930-3862461|3831931-3832608|+|AFUA_4G14530|glutathione_S-transferase_Ure2-like,_putative|XP_751380.1	60.3	219	86	1	9	226	1	219	1.53e-95	283
input|c1|78852-79835|+|input.path1.gene26|	NW_022984634|c4255890-4301503|4269568-4270239|+|ATNIH1004_008019|uncharacterized_protein|XP_033425947.1	58.9	219	87	2	8	225	1	217	2.58e-91	272
input|c1|78852-79835|+|input.path1.gene26|	NC_036631|c2096864-2144579|2132084-2132746|-|FFUJ_11038|related_to_theta_class_glutathione_S-transferase|XP_023437042.1	52.1	217	101	2	9	225	1	214	6.25e-77	236
input|c1|78852-79835|+|input.path1.gene26|	NW_022194797|c2177790-2225517|2213020-2213682|-|FPRO_14570|related_to_theta_class_glutathione_S-transferase|XP_031085352.1	51.6	217	102	2	9	225	1	214	6.25e-77	236
input|c1|78852-79835|+|input.path1.gene26|	NW_021167087|c1196598-1249641|1244244-1245214|-|SODALDRAFT_335539|glutathione_S-transferase_domain-containing_protein|XP_028464244.1	45.9	220	104	4	12	225	1	211	5.24e-61	195
input|c1|78852-79835|+|input.path1.gene26|	NW_023336279|c547097-649987|612555-613608|+|AtWU_03526|glutathione_transferase|XP_035354531.1	49.1	212	94	5	13	220	3	204	2.00e-59	192
input|c1|78852-79835|+|input.path1.gene26|	NW_006917097|c1308417-1349854|1310331-1311181|+|PFICI_10049|hypothetical_protein|XP_007836821.1	51.4	181	80	4	11	190	2	175	1.43e-56	184
input|c1|78852-79835|+|input.path1.gene26|	NW_001914859|c1792847-1874649|1809774-1810613|+|PODANS_1_5100|uncharacterized_protein|XP_001912715.1	45.1	215	111	4	13	225	9	218	3.40e-54	179
input|c1|78852-79835|+|input.path1.gene26|	NW_019716262|c709051-752826|744380-745331|+|RCC_05830|related_to_theta_class_glutathione_S-transferase|XP_023626863.1	43.4	219	110	7	13	224	74	285	2.82e-50	170
input|c1|78852-79835|+|input.path1.gene26|	NC_018209|c428616-477261|443021-443795|-|MYCGRDRAFT_105887|uncharacterized_protein|XP_003849180.1	42.7	218	112	7	13	225	3	212	1.33e-48	164
input|c1|78852-79835|+|input.path1.gene26|	NZ_JACJFN010000006|c69123-79993|75333-75953|-|H3H45_RS19545|glutathione_S-transferase_N-terminal_domain-containing_protein|WP_182835374.1	38.4	219	113	5	15	227	2	204	1.69e-39	140
input|c1|78852-79835|+|input.path1.gene26|	NW_001820821|c137143-158337|138454-139427|+|SS1G_10108|hypothetical_protein|XP_001588561.1	44.5	173	81	4	58	225	15	177	5.97e-39	139
input|c1|78852-79835|+|input.path1.gene26|	NW_017264199|c785567-832838|830089-831187|-|L228DRAFT_212237|glutathione_S-transferase|XP_018187305.1	36.6	213	117	5	23	226	21	224	2.83e-38	139
input|c1|78852-79835|+|input.path1.gene26|	NZ_CP053697|c2343480-2354350|2349690-2350310|-|HNE05_RS10965|glutathione_S-transferase_N-terminal_domain-containing_protein|WP_173206927.1	36.5	219	117	5	15	227	2	204	5.97e-37	133
input|c1|78852-79835|+|input.path1.gene26|	NC_009720|c4191619-4239002|4203431-4204141|+|XAUT_RS19240|thiol:disulfide_oxidoreductase|WP_012115770.1	36.5	219	116	6	14	226	8	209	5.29e-36	132
input|c1|78852-79835|+|input.path1.gene26|	NC_035792|c897996-941264|939908-940881|+|VFPPC_15743|glutathione_S-transferase_II|XP_018144706.1	35.6	216	125	5	9	220	1	206	1.54e-35	131
input|c1|78852-79835|+|input.path1.gene26|	NZ_CP015093|c2567628-2588267|2581885-2582583|+|Ga0080574_RS16090|glutathione_S-transferase|WP_076701893.1	39.1	220	113	7	15	226	21	227	7.43e-35	129
input|c1|78852-79835|+|input.path1.gene26|	CM004175|c3467998-3507956|3495464-3496596|+|DCS_04090|glutathione_S-transferase_II|KYK57083.1	33.8	216	129	5	9	220	1	206	8.75e-35	129
input|c1|78852-79835|+|input.path1.gene26|	NC_008750|c3149063-3205258|3204145-3204813|+|SPUTW3181_RS14575|thiol:disulfide_oxidoreductase|WP_011790070.1	36.0	214	118	5	15	225	2	199	2.26e-34	127
input|c1|78852-79835|+|input.path1.gene26|	NZ_CP028435|c1147456-1203899|1202795-1203463|+|SPWS13_RS05425|glutathione_S-transferase_N-terminal_domain-containing_protein|WP_014610189.1	36.0	214	118	5	15	225	2	199	2.26e-34	127
input|c1|78852-79835|+|input.path1.gene26|	NZ_CP053946|c2242612-2298459|2245820-2246488|-|HRJ35_RS09885|glutathione_S-transferase_N-terminal_domain-containing_protein|WP_011071741.1	36.4	214	117	5	15	225	2	199	4.49e-34	126
input|c1|78852-79835|+|input.path1.gene26|	NZ_AUIM01000004|c924338-970536|964497-965210|-|G572_RS0104630|glutathione_S-transferase_N-terminal_domain-containing_protein|WP_029057476.1	36.4	225	119	7	9	226	3	210	6.60e-34	126
input|c1|78852-79835|+|input.path1.gene26|	NZ_FOOU01000005|c172527-212531|208421-209101|-|BM099_RS09530|glutathione_S-transferase_N-terminal_domain-containing_protein|WP_090727230.1	39.0	213	109	6	15	224	2	196	1.39e-33	125
input|c1|78852-79835|+|input.path1.gene26|	NZ_FOIH01000013|c92265-114491|92379-93077|+|BMX59_RS25520|glutathione_S-transferase_N-terminal_domain-containing_protein|WP_093127183.1	39.5	215	105	8	23	226	29	229	1.62e-33	125
input|c1|78852-79835|+|input.path1.gene26|	NZ_QICN01000002|c86095-141294|137282-137965|-|C8D93_RS04350|glutathione_S-transferase_N-terminal_domain-containing_protein|WP_110264343.1	37.8	209	110	6	15	220	2	193	2.01e-33	125
input|c1|78852-79835|+|input.path1.gene26|	NZ_CP021425|c5138239-5192352|5174349-5175008|-|OLMES_RS22455|glutathione_S-transferase|WP_087463307.1	38.3	206	107	6	23	225	10	198	2.31e-33	124
input|c1|78852-79835|+|input.path1.gene26|	NZ_VYGV01000001|c175267-205505|199260-199967|+|F3K02_RS00965|glutathione_S-transferase_N-terminal_domain-containing_protein|WP_177132348.1	38.1	215	108	7	23	226	29	229	3.48e-33	124
input|c1|78852-79835|+|input.path1.gene26|	NC_009438|c1472359-1528548|1472805-1473473|-|SPUTCN32_RS06660|thiol:disulfide_oxidoreductase|WP_011918967.1	35.5	214	119	5	15	225	2	199	3.51e-33	124
input|c1|78852-79835|+|input.path1.gene26|	NW_014574699|c152223-195548|191044-192063|+|MBR_08794|glutathione_S-transferase_II|XP_014541075.1	32.9	237	124	5	9	220	1	227	2.36e-32	123
input|c1|78852-79835|+|input.path1.gene26|	NZ_JQJW01000021|c38106-49033|38823-39530|-|EX05_RS29885|glutathione_S-transferase|WP_034512908.1	36.5	208	113	4	23	224	10	204	2.71e-32	122
input|c1|78852-79835|+|input.path1.gene26|	NC_015594|c1110621-1137761|1113544-1114254|-|SPHCH_RS19180|glutathione_S-transferase_N-terminal_domain-containing_protein|WP_013849670.1	35.2	213	116	6	15	222	2	197	2.78e-32	122
input|c1|78852-79835|+|input.path1.gene26|	NC_007204|c506061-547150|523115-523795|+|PSYC_RS02160|glutathione_S-transferase_family_protein|WP_011279717.1	38.2	204	107	6	23	224	10	196	4.28e-32	121
input|c1|78852-79835|+|input.path1.gene26|	NZ_CP059897|c1303637-1350073|1320425-1321126|+|H4I97_RS24215|glutathione_S-transferase_N-terminal_domain-containing_protein|WP_182308230.1	37.6	221	116	7	15	225	21	229	5.11e-32	121
input|c1|78852-79835|+|input.path1.gene26|	NZ_CP048836|c1827328-1886172|1868077-1868781|-|G3580_RS08540|glutathione_S-transferase_N-terminal_domain-containing_protein|WP_173764852.1	37.8	209	107	6	23	224	10	202	7.37e-32	121
input|c1|78852-79835|+|input.path1.gene26|	NZ_CP033966|c237501-261785|241908-242579|+|EGT29_RS01155|glutathione_S-transferase|WP_124687306.1	34.5	220	126	5	9	226	1	204	1.11e-31	120
input|c1|78852-79835|+|input.path1.gene26|	NZ_CP007410|c1177904-1196991|1185761-1186399|+|CD58_RS05010|glutathione_S-transferase|WP_025211966.1	32.1	221	132	4	9	227	1	205	1.18e-31	120
input|c1|78852-79835|+|input.path1.gene26|	NZ_CP029344|c4203395-4232810|4206149-4206856|-|DD542_RS20290|glutathione_S-transferase|WP_079366596.1	36.3	215	112	7	23	226	29	229	1.50e-31	120
input|c1|78852-79835|+|input.path1.gene26|	NZ_CP016211|c2653660-2694341|2685607-2686248|-|A7982_RS10580|glutathione_S-transferase_family_protein|WP_146724562.1	35.4	209	117	5	15	221	2	194	1.70e-31	119
input|c1|78852-79835|+|input.path1.gene26|	NZ_CP037867|c4385076-4414495|4410952-4411659|+|HPF_RS21235|glutathione_S-transferase|WP_066155314.1	36.3	215	112	7	23	226	29	229	2.96e-31	119
input|c1|78852-79835|+|input.path1.gene26|	NZ_UBPJ01000025|c216603-263038|233392-234093|+|DT014_RS16910|glutathione_S-transferase|WP_112690334.1	36.7	221	118	7	15	225	21	229	3.97e-31	119
input|c1|78852-79835|+|input.path1.gene26|	NZ_SPDO01000003|c358840-383522|365558-366226|+|E2I20_RS21190|glutathione_S-transferase|WP_152798143.1	34.1	220	127	5	9	226	1	204	4.25e-31	119
input|c1|78852-79835|+|input.path1.gene26|	NZ_UBTQ01000012|c112185-158619|128944-129645|+|DUN50_RS11620|glutathione_S-transferase|WP_148175786.1	37.1	221	117	7	15	225	21	229	5.58e-31	119
input|c1|78852-79835|+|input.path1.gene26|	NZ_CADEQQ010000002|c484029-504638|485412-486059|+|HWW28_RS05985|glutathione_S-transferase_N-terminal_domain-containing_protein|WP_175747484.1	33.8	219	127	4	9	225	1	203	9.93e-31	117
input|c1|78852-79835|+|input.path1.gene26|	NZ_CP035683|c303295-366627|364993-365661|-|ET951_RS16550|glutathione_S-transferase|WP_154114019.1	35.0	206	115	5	23	225	10	199	1.18e-30	117
input|c1|78852-79835|+|input.path1.gene26|	NZ_CP046824|c745375-808706|746321-746989|+|GPY13_RS17345|thiol:disulfide_oxidoreductase|WP_000565046.1	35.0	206	115	5	23	225	10	199	1.67e-30	117
input|c1|78852-79835|+|input.path1.gene26|	NZ_VSGV01000038|c40023-103358|101746-102414|-|FXE63_RS11620|glutathione_S-transferase_N-terminal_domain-containing_protein|WP_148559842.1	35.0	206	115	5	23	225	10	199	1.67e-30	117
input|c1|78852-79835|+|input.path1.gene26|	NZ_LR134383|c2382285-2393143|2384345-2384962|+|EL203_RS10670|glutathione_S-transferase_N-terminal_domain-containing_protein|WP_058471999.1	35.4	206	118	4	23	226	10	202	2.14e-30	116
input|c1|78852-79835|+|input.path1.gene26|	NZ_VSGA01000032|c93851-157183|94815-95483|+|FXE51_RS13770|glutathione_S-transferase_N-terminal_domain-containing_protein|WP_000565045.1	35.0	206	115	5	23	225	10	199	2.35e-30	117
input|c1|78852-79835|+|input.path1.gene26|	NZ_UBJK01000004|c183498-229934|200257-200958|+|DUN92_RS05185|glutathione_S-transferase|WP_148152461.1	36.7	221	118	7	15	225	21	229	4.33e-30	116
input|c1|78852-79835|+|input.path1.gene26|	NZ_UBPO01000003|c105635-152064|122394-123095|+|DUM31_RS01800|glutathione_S-transferase|WP_148152461.1	36.7	221	118	7	15	225	21	229	4.33e-30	116
input|c1|78852-79835|+|input.path1.gene26|	NZ_CP037953|c2854170-2874245|2857958-2858578|+|E2H98_RS12795|glutathione_S-transferase|WP_133588893.1	34.4	209	118	5	15	220	2	194	6.14e-30	115
input|c1|78852-79835|+|input.path1.gene26|	NZ_CP016384|c153430-216762|215149-215817|-|vm_RS16175|glutathione_S-transferase|WP_070382765.1	34.5	206	116	5	23	225	10	199	6.54e-30	115
input|c1|78852-79835|+|input.path1.gene26|	NC_043729|c345841-368294|359551-360455|-|EX895_003316|hypothetical_protein|XP_029739720.1	33.8	225	127	6	12	225	1	214	8.71e-30	116
input|c1|78852-79835|+|input.path1.gene26|	NZ_JQJX01000006|c59212-70139|59930-60637|-|EW94_RS11225|glutathione_S-transferase|WP_034479787.1	35.6	208	115	4	23	224	10	204	8.98e-30	115
input|c1|78852-79835|+|input.path1.gene26|	NZ_CADFEM010000004|c389609-410218|409387-410034|-|HWX76_RS11090|glutathione_S-transferase_N-terminal_domain-containing_protein|WP_124593044.1	33.3	219	128	4	9	225	1	203	1.09e-29	115
input|c1|78852-79835|+|input.path1.gene26|	NZ_JH584241|c1428424-1446126|1441914-1442615|+|RH90_RS06635|glutathione_S-transferase|WP_010184657.1	37.0	208	111	6	23	224	10	203	1.69e-29	115
input|c1|78852-79835|+|input.path1.gene26|	NC_010162|c2925331-2965954|2962428-2963048|-|SCE_RS11265|glutathione_S-transferase_N-terminal_domain-containing_protein|WP_012234829.1	36.8	209	110	6	23	226	10	201	1.71e-29	114
input|c1|78852-79835|+|input.path1.gene26|	NZ_QKTZ01000027|c7568-54267|45701-46405|-|C7514_RS32590|glutathione_S-transferase_N-terminal_domain-containing_protein|WP_111488425.1	37.0	219	113	5	15	224	2	204	2.44e-29	114
input|c1|78852-79835|+|input.path1.gene26|	NZ_CP014042|c940632-1003964|941587-942255|+|AL543_RS04250|glutathione_S-transferase_N-terminal_domain-containing_protein|WP_061051235.1	34.5	206	116	5	23	225	10	199	2.56e-29	114
input|c1|78852-79835|+|input.path1.gene26|	NZ_DS995276|c557229-567616|565018-565716|+|RB2083_RS03050|glutathione_S-transferase|WP_009828993.1	36.5	219	118	8	15	225	21	226	3.27e-29	114
input|c1|78852-79835|+|input.path1.gene26|	NZ_CP046252|c309634-337092|313165-313869|-|GL174_RS01545|glutathione_S-transferase_family_protein|WP_155178589.1	37.1	205	110	4	23	221	10	201	4.82e-29	114
input|c1|78852-79835|+|input.path1.gene26|	NZ_LN614830|c918591-929452|926921-927544|-|LMI_RS04210|glutathione_S-transferase_N-terminal_domain-containing_protein|WP_045098677.1	31.1	212	131	5	16	225	3	201	4.91e-29	113
input|c1|78852-79835|+|input.path1.gene26|	NZ_LR733312|c2110830-2152030|2124086-2124781|+|GVY77_RS09710|thiol:disulfide_oxidoreductase|WP_159680740.1	35.2	216	109	7	23	227	10	205	6.30e-29	113
input|c1|78852-79835|+|input.path1.gene26|	NZ_LN681225|c2564571-2575420|2568376-2568993|+|LHA_RS11340|glutathione_S-transferase_N-terminal_domain-containing_protein|WP_045106648.1	31.6	206	126	4	23	226	10	202	6.56e-29	112
input|c1|78852-79835|+|input.path1.gene26|	NZ_JHYC01000008|c2519-13371|9750-10373|-|T345_RS0102430|glutathione_S-transferase_family_protein|WP_028387944.1	33.2	208	124	4	21	226	8	202	6.90e-29	112
input|c1|78852-79835|+|input.path1.gene26|	NZ_NSDX01000002|c247903-317326|249373-250074|+|CJ177_RS07815|glutathione_S-transferase_N-terminal_domain-containing_protein|WP_005241134.1	37.3	220	98	10	23	226	10	205	9.29e-29	113
input|c1|78852-79835|+|input.path1.gene26|	NZ_STGJ01000010|c28850-71637|37475-38098|+|E5K04_RS09885|glutathione_S-transferase_family_protein|WP_136553542.1	36.6	213	113	5	15	221	2	198	9.72e-29	112
input|c1|78852-79835|+|input.path1.gene26|	NZ_CP003915|c2242860-2284828|2244778-2245473|-|MIM_RS10340|glutathione_S-transferase_N-terminal_domain-containing_protein|WP_025372683.1	34.9	209	112	6	23	224	10	201	1.75e-28	112
input|c1|78852-79835|+|input.path1.gene26|	NZ_JH594425|c4042792-4060720|4056508-4057209|+|RH91_RS18025|glutathione_S-transferase|WP_010164523.1	35.2	216	120	6	15	224	2	203	2.58e-28	112
input|c1|78852-79835|+|input.path1.gene26|	NZ_KZ987400|c347479-388688|374427-375131|-|D3A60_RS01630|thiol:disulfide_oxidoreductase|WP_119716968.1	35.9	209	111	5	23	224	10	202	2.64e-28	112
input|c1|78852-79835|+|input.path1.gene26|	NZ_VIVC01000005|c435418-456066|447109-447747|-|FBY12_RS23055|glutathione_S-transferase_N-terminal_domain-containing_protein|WP_145256161.1	31.4	220	133	4	9	226	1	204	3.07e-28	111
input|c1|78852-79835|+|input.path1.gene26|	NZ_KQ759763|c3257222-3298422|3272368-3273057|+|RG19_RS14125|glutathione_S-transferase|WP_058835828.1	36.3	212	106	8	23	224	10	202	3.30e-28	111
input|c1|78852-79835|+|input.path1.gene26|	NZ_HG322949|c264871-273278|267164-267865|+|GJA_RS00995|thiol:disulfide_oxidoreductase|WP_038487755.1	34.9	212	115	6	23	227	10	205	3.62e-28	111
input|c1|78852-79835|+|input.path1.gene26|	NZ_QDKO01000020|c162439-186088|181176-181901|-|DDF62_RS12530|glutathione_S-transferase_family_protein|WP_116489410.1	35.3	221	114	7	14	222	4	207	1.70e-27	110
input|c1|78852-79835|+|input.path1.gene26|	NZ_CP039383|c2843764-2884940|2860665-2861354|+|E5843_RS13225|thiol:disulfide_oxidoreductase|WP_136412908.1	34.0	209	115	5	23	224	10	202	1.80e-27	109
input|c1|78852-79835|+|input.path1.gene26|	NZ_CP040818|c1153047-1182438|1156296-1157003|+|FDP22_RS05205|glutathione_S-transferase_N-terminal_domain-containing_protein|WP_138575627.1	34.8	221	114	7	14	222	4	206	2.08e-27	109
input|c1|78852-79835|+|input.path1.gene26|	NZ_LT629762|c3918591-3939239|3926911-3927549|+|BLU01_RS17910|glutathione_S-transferase|WP_092278035.1	30.5	220	135	4	9	226	1	204	2.37e-27	108
input|c1|78852-79835|+|input.path1.gene26|	NZ_VLNU01000001|c1222186-1263365|1236029-1236724|+|FOF45_RS05955|thiol:disulfide_oxidoreductase|WP_158983063.1	36.4	209	110	7	23	224	10	202	3.73e-27	108
input|c1|78852-79835|+|input.path1.gene26|	NZ_JACHXN010000047|c2369-13299|3405-4112|+|FHS21_RS29905|glutathione_S-transferase_N-terminal_domain-containing_protein|WP_183665740.1	36.1	216	119	6	15	224	2	204	4.09e-27	108
input|c1|78852-79835|+|input.path1.gene26|	NZ_CP045144|c2538228-2549143|2539793-2540515|+|GBB76_RS11955|glutathione_S-transferase_family_protein|WP_152303508.1	35.1	208	116	4	23	224	10	204	6.44e-27	108
input|c1|78852-79835|+|input.path1.gene26|	NZ_CP035376|c3008645-3049821|3025522-3026211|+|ERL55_RS13930|thiol:disulfide_oxidoreductase|WP_129136958.1	34.0	209	115	5	23	224	10	202	9.86e-27	107
input|c1|78852-79835|+|input.path1.gene26|	NZ_CP027705|c5515165-5535855|5526839-5527468|-|C4K40_RS25410|glutathione_S-transferase_N-terminal_domain-containing_protein|WP_022639706.1	31.4	220	133	5	9	226	1	204	2.39e-26	106
input|c1|78852-79835|+|input.path1.gene26|	NZ_CP026124|c4362920-4404951|4370024-4370659|+|C2U31_RS20050|glutathione_S-transferase|WP_103274384.1	34.1	214	123	5	14	225	8	205	3.52e-26	105
input|c1|78852-79835|+|input.path1.gene26|	NZ_JABRWJ010000008|c210234-271059|223345-224049|+|HLB44_RS25610|glutathione_S-transferase_N-terminal_domain-containing_protein|WP_173129331.1	36.0	214	111	7	23	227	10	206	4.29e-26	106
input|c1|78852-79835|+|input.path1.gene26|	NZ_UBYB01000030|c14059-90599|81753-82472|+|DUE83_RS23775|glutathione_S-transferase_family_protein|WP_113119044.1	33.2	208	120	4	23	224	10	204	4.80e-26	106
input|c1|78852-79835|+|input.path1.gene26|	NZ_CP026100|c3112503-3136149|3116706-3117431|+|C1707_RS14395|glutathione_S-transferase|WP_101712007.1	33.3	222	119	6	13	222	3	207	5.02e-26	106
input|c1|78852-79835|+|input.path1.gene26|	NZ_NWQL01000005|c166559-207735|190168-190857|-|CO641_RS12805|thiol:disulfide_oxidoreductase|WP_100324156.1	33.5	209	116	5	23	224	10	202	5.38e-26	105
input|c1|78852-79835|+|input.path1.gene26|	NZ_QDKQ01000014|c105399-129060|109764-110489|+|DDF67_RS02510|glutathione_S-transferase|WP_109099385.1	33.5	221	118	6	14	222	4	207	7.04e-26	105
input|c1|78852-79835|+|input.path1.gene26|	NZ_CP024937|c2868206-2893481|2883276-2883980|-|CUJ88_RS12850|glutathione_S-transferase|WP_009769857.1	34.6	208	117	5	23	224	10	204	1.19e-25	105
input|c1|78852-79835|+|input.path1.gene26|	NZ_CP026105|c2843557-2868832|2858627-2859331|-|C2L64_RS12950|glutathione_S-transferase_N-terminal_domain-containing_protein|WP_009769857.1	34.6	208	117	5	23	224	10	204	1.19e-25	105
input|c1|78852-79835|+|input.path1.gene26|	NZ_LNXV01000008|c15653-26508|18095-18712|+|Lbru_RS05270|glutathione_S-transferase_N-terminal_domain-containing_protein|WP_058441148.1	30.1	206	129	4	23	226	10	202	1.67e-25	103
input|c1|78852-79835|+|input.path1.gene26|	NZ_CYTC01000004|c101374-145400|142424-143059|+|AOZ60_RS13595|glutathione_S-transferase_family_protein|WP_054423522.1	30.4	214	131	5	15	226	6	203	2.71e-25	103
input|c1|78852-79835|+|input.path1.gene26|	NZ_LMDG01000034|c392723-403650|401440-402144|-|ASC90_RS23235|glutathione_S-transferase|WP_056545704.1	37.9	211	106	6	23	224	10	204	3.27e-25	103
input|c1|78852-79835|+|input.path1.gene26|	NZ_QDKP01000066|c146999-170648|165736-166461|-|DDF65_RS24470|glutathione_S-transferase_family_protein|WP_116570074.1	33.5	221	118	7	14	222	4	207	3.81e-25	103
input|c1|78852-79835|+|input.path1.gene26|	NC_018213|c2239279-2282834|2248530-2249572|-|MYCGRDRAFT_43227|uncharacterized_protein|XP_003851731.1	36.9	179	101	5	21	189	4	180	7.64e-25	103
input|c1|78852-79835|+|input.path1.gene26|	NZ_CP051857|c3592413-3678626|3667044-3667739|-|HG549_RS16920|glutathione_S-transferase_N-terminal_domain-containing_protein|WP_170030701.1	34.6	214	114	9	23	225	29	227	1.18e-24	102
input|c1|78852-79835|+|input.path1.gene26|	NZ_AFOY02000015|c1291096-1332299|1331560-1332219|-|HK44_RS49675|thiol:disulfide_oxidoreductase|WP_019692294.1	34.6	214	120	5	15	225	2	198	3.50e-24	100
input|c1|78852-79835|+|input.path1.gene26|	NZ_NFUU01000001|c2253917-2274784|2266713-2267405|+|CAP37_RS10820|glutathione_S-transferase_N-terminal_domain-containing_protein|WP_086124164.1	34.1	205	111	6	23	221	10	196	4.47e-24	100
input|c1|78852-79835|+|input.path1.gene26|	NZ_SLZT01000006|c81460-128717|113457-114152|+|EDD56_RS09790|glutathione_S-transferase|WP_132317841.1	34.0	215	121	6	15	220	18	220	4.57e-24	100
input|c1|78852-79835|+|input.path1.gene26|	NZ_CP012700|c2512962-2544664|2541010-2541720|+|AN936_RS11990|glutathione_S-transferase_N-terminal_domain-containing_protein|WP_054588363.1	36.0	214	113	6	15	221	2	198	5.09e-24	100
input|c1|78852-79835|+|input.path1.gene26|	NZ_CP014310|c566185-577028|566352-567059|-|AXG89_RS33300|glutathione_S-transferase|WP_062003978.1	32.2	208	122	4	23	224	10	204	9.78e-24	100
input|c1|78852-79835|+|input.path1.gene26|	NZ_CP009429|c2602054-2634026|2630561-2631271|+|LH19_RS13020|glutathione_S-transferase|WP_054728608.1	35.5	214	114	6	15	221	2	198	9.99e-24	100
input|c1|78852-79835|+|input.path1.gene26|	NZ_NISJ01000004|c45970-78296|64592-65317|+|CDQ91_RS08985|glutathione_S-transferase_N-terminal_domain-containing_protein|WP_088472388.1	34.9	212	115	8	23	227	10	205	1.55e-23	99.8
input|c1|78852-79835|+|input.path1.gene26|	NZ_CP009452|c1483257-1513748|1496018-1496728|-|LH20_RS07155|glutathione_S-transferase|WP_053553617.1	36.0	214	113	6	15	221	2	198	1.96e-23	99.4
input|c1|78852-79835|+|input.path1.gene26|	NZ_CP028940|c970752-1011805|976381-977235|-|DN92_RS04920|glutathione-dependent_disulfide-bond_oxidoreductase|WP_173960200.1	30.3	231	134	9	6	222	37	254	2.56e-23	100
input|c1|78852-79835|+|input.path1.gene26|	NZ_CP046620|c639893-660317|651729-652436|-|GO499_RS03270|glutathione_S-transferase_family_protein|WP_161860850.1	32.4	207	121	6	23	222	13	207	2.02e-22	96.7
input|c1|78852-79835|+|input.path1.gene26|	NZ_QRDP01000004|c2357958-2387621|2386387-2387178|+|DFR46_RS11935|glutathione_S-transferase_N-terminal_domain-containing_protein|WP_116236642.1	35.2	210	113	6	23	225	34	227	3.50e-22	96.7
input|c1|78852-79835|+|input.path1.gene26|	NZ_CP011131|c5684157-5725363|5684757-5685467|+|LG3211_RS23050|glutathione_S-transferase_N-terminal_domain-containing_protein|WP_057944892.1	32.4	219	118	8	23	227	10	212	3.02e-21	93.6
input|c1|78852-79835|+|input.path1.gene26|	NZ_CP009429|c2602054-2634026|2626413-2627138|-|LH19_RS13000|glutathione_S-transferase|WP_054728595.1	33.5	215	114	9	23	227	10	205	3.33e-21	93.6
input|c1|78852-79835|+|input.path1.gene26|	NZ_CP012700|c2512962-2544664|2536862-2537587|-|AN936_RS11970|glutathione_S-transferase_N-terminal_domain-containing_protein|WP_054588359.1	32.6	215	116	8	23	227	10	205	3.33e-21	93.6
input|c1|78852-79835|+|input.path1.gene26|	NZ_AP023177|c282105-293008|283810-284519|+|PPGU16_RS40535|glutathione_S-transferase_N-terminal_domain-containing_protein|PPGU16_RS40535	31.8	195	108	5	23	208	10	188	2.37e-18	85.9
input|c1|78852-79835|+|input.path1.gene26|	NZ_KI628540|c247121-288231|282300-283133|+|U367_RS0129270|glutathione-dependent_disulfide-bond_oxidoreductase|WP_028619734.1	28.1	231	139	9	6	222	34	251	2.39e-17	84.0
input|c1|78852-79835|+|input.path1.gene26|	NZ_LT629708|c6114414-6155524|6149214-6150047|+|BLT33_RS28230|glutathione-dependent_disulfide-bond_oxidoreductase|WP_071489126.1	27.7	231	140	9	6	222	34	251	8.81e-17	82.4
input|c1|78852-79835|+|input.path1.gene26|	NZ_MOAZ01000002|c58006-99116|63285-64118|-|BK649_RS01185|glutathione-dependent_disulfide-bond_oxidoreductase|WP_123474288.1	27.7	231	140	9	6	222	34	251	8.81e-17	82.4
input|c1|78852-79835|+|input.path1.gene26|	NZ_RXYG01000012|c74072-115182|109076-109909|+|EJ576_RS22790|glutathione-dependent_disulfide-bond_oxidoreductase|WP_126571208.1	27.7	231	140	9	6	222	34	251	8.81e-17	82.4
input|c1|78852-79835|+|input.path1.gene26|	NZ_CP016181|c1218415-1261987|1257447-1258310|+|A8139_RS06170|glutathione-dependent_disulfide-bond_oxidoreductase|WP_112136515.1	28.3	223	133	9	14	222	49	258	1.01e-16	82.4
input|c1|78852-79835|+|input.path1.gene26|	NZ_CP054301|c499720-543292|538741-539604|+|MP3633_RS02460|glutathione-dependent_disulfide-bond_oxidoreductase|WP_176336700.1	28.3	223	133	9	14	222	49	258	1.01e-16	82.4
input|c1|78852-79835|+|input.path1.gene26|	NZ_CP027723|c3289233-3353860|3343876-3344703|-|C4J98_RS14880|glutathione-dependent_disulfide-bond_oxidoreductase|WP_124433053.1	27.4	223	135	9	14	222	42	251	2.20e-15	78.6
input|c1|78852-79835|+|input.path1.gene26|	NZ_QAOV01000007|c121446-162571|146675-147331|-|C8K63_RS16540|glutathione_S-transferase_N-terminal_domain-containing_protein|WP_108217700.1	28.2	206	129	6	24	227	11	199	4.76e-15	76.6
input|c1|78852-79835|+|input.path1.gene26|	NZ_CP012672|c10824439-10880437|10861865-10862491|+|SOCE836_RS40345|glutathione_S-transferase_family_protein|WP_129578824.1	26.9	208	130	7	27	227	15	207	2.07e-14	74.7
input|c1|78852-79835|+|input.path1.gene26|	NZ_JZUE01000020|c28257-89616|35439-36113|+|VO99_RS20385|glutathione_S-transferase|WP_046114760.1	30.7	212	127	7	27	227	14	216	5.22e-14	73.9
input|c1|78852-79835|+|input.path1.gene26|	NC_009654|c4364149-4407721|4367773-4368633|-|MMWYL1_RS19925|glutathione-dependent_disulfide-bond_oxidoreductase|WP_012071531.1	29.0	214	125	10	23	222	58	258	8.61e-14	74.3
input|c1|78852-79835|+|input.path1.gene26|	NZ_CP012672|c384683-427685|385600-386220|-|SOCE836_RS01510|glutathione_S-transferase_family_protein|WP_129572621.1	28.9	204	119	8	27	222	16	201	1.98e-13	72.0
input|c1|78852-79835|+|input.path1.gene26|	NZ_AP018359|c40325-61865|61206-61865|+|BCCH1_RS32530|glutathione_S-transferase_family_protein|WP_039353571.1	32.3	198	113	8	27	220	14	194	3.41e-13	71.6
input|c1|78852-79835|+|input.path1.gene26|	NC_021658|c10904384-10963177|10944714-10945340|+|SCE1572_RS39910|glutathione_S-transferase_family_protein|WP_020739613.1	28.2	206	130	7	27	227	15	207	5.47e-13	70.9
input|c1|78852-79835|+|input.path1.gene26|	NZ_KL448323|c314480-336407|322385-323017|+|EC86_RS0101865|glutathione_S-transferase_family_protein|WP_029524017.1	25.9	216	131	9	15	220	3	199	7.84e-13	70.5
input|c1|78852-79835|+|input.path1.gene26|	NC_019697|c900191-978798|928844-929503|-|CHA6605_RS04180|glutathione_S-transferase_family_protein|WP_015158297.1	28.8	208	117	9	31	221	19	212	1.25e-12	70.1
input|c1|78852-79835|+|input.path1.gene26|	NZ_FNHX01000002|c235895-257645|248935-249567|-|BLQ85_RS05560|glutathione_S-transferase_family_protein|WP_074575353.1	26.4	220	131	8	15	223	3	202	7.63e-12	67.8
input|c1|78852-79835|+|input.path1.gene26|	NZ_FPBM01000002|c645063-667626|659124-659756|-|BM408_RS07395|glutathione_S-transferase_family_protein|WP_092128421.1	25.9	220	132	8	15	223	3	202	1.46e-11	67.0
input|c1|78852-79835|+|input.path1.gene26|	NZ_AP018194|c5041282-5086010|5073033-5073590|+|CA739_RS21410|glutathione_S-transferase_family_protein|WP_073632919.1	58.3	60	21	2	32	89	19	76	3.55e-11	65.5
input|c1|78852-79835|+|input.path1.gene26|	NZ_CP017834|c2967102-3015439|2982510-2983136|+|AXG55_RS12710|glutathione_S-transferase_family_protein|WP_148698482.1	29.7	202	117	9	27	222	18	200	5.15e-11	65.5
input|c1|78852-79835|+|input.path1.gene26|	NZ_CP011774|c1052891-1074839|1062241-1062891|+|L63ED372_RS05105|glutathione_S-transferase_family_protein|WP_062404039.1	24.1	216	144	7	15	220	3	208	1.10e-10	64.7
input|c1|78852-79835|+|input.path1.gene26|	NZ_NFUT01000002|c443345-463050|450400-451050|+|CAP38_RS06905|glutathione_S-transferase_family_protein|WP_086120347.1	24.9	225	143	7	15	226	3	214	1.52e-10	64.3
input|c1|78852-79835|+|input.path1.gene26|	NZ_KI421507|c21038-62229|23408-24052|-|ARCT_RS0104150|glutathione_S-transferase_family_protein|WP_027238943.1	27.3	216	132	9	15	222	2	200	2.03e-10	63.9
input|c1|78852-79835|+|input.path1.gene26|	NZ_CP046023|c2252093-2274666|2260109-2260740|+|F7R28_RS10560|glutathione_S-transferase_family_protein|F7R28_RS10560	36.7	79	46	2	15	91	3	79	3.29e-10	60.8
input|c1|78852-79835|+|input.path1.gene26|	NZ_CP051651|c1321920-1392844|1381166-1381804|+|HG421_RS05835|glutathione_S-transferase_family_protein|WP_169705608.1	27.3	216	137	10	9	220	1	200	5.16e-10	62.8
input|c1|78852-79835|+|input.path1.gene26|	NC_007948|c2077866-2099685|2085771-2086436|+|BPRO_RS10010|glutathione_S-transferase_family_protein|WP_011482944.1	25.1	227	134	7	15	222	3	212	5.81e-10	62.8
input|c1|78852-79835|+|input.path1.gene26|	NZ_QXHD01000003|c348357-413789|356766-357356|+|DXZ20_RS02295|glutathione_S-transferase_family_protein|WP_163696182.1	26.3	205	125	7	27	227	14	196	1.07e-09	61.6
input|c1|78852-79835|+|input.path1.gene26|	NZ_CP016211|c424072-443765|430849-431460|+|A7982_RS01750|glutathione_S-transferase_N-terminal_domain-containing_protein|WP_146722988.1	32.2	205	109	9	30	226	16	198	3.10e-09	60.5
input|c1|78852-79835|+|input.path1.gene26|	NZ_JSYZ01000014|c126545-177132|162371-163000|+|PF66_RS17935|glutathione_S-transferase|WP_054063433.1	30.3	198	113	8	27	220	19	195	3.36e-09	60.5
input|c1|78852-79835|+|input.path1.gene26|	NZ_CP034669|c3317368-3350700|3344762-3345403|-|EJ065_RS13910|glutathione_S-transferase_family_protein|WP_128796328.1	29.7	202	123	6	24	220	11	198	3.54e-09	60.5
input|c1|78852-79835|+|input.path1.gene26|	NT_165937|c209358-297831|220897-222399|+|ATEG_09084|hypothetical_protein|XP_001217706.1	30.7	176	105	7	15	184	2	166	6.11e-09	59.7
input|c1|78852-79835|+|input.path1.gene26|	NZ_LT629972|c327380-375803|340946-341575|-|BLW67_RS01585|glutathione_S-transferase|WP_026007675.1	28.9	197	117	7	27	220	19	195	8.73e-09	59.3
input|c1|78852-79835|+|input.path1.gene26|	NZ_CP021425|c4800319-4810346|4806239-4806877|-|OLMES_RS20750|glutathione_S-transferase_family_protein|WP_087463023.1	30.1	176	100	7	15	182	2	162	9.06e-09	59.3
input|c1|78852-79835|+|input.path1.gene26|	NC_015567|c4874557-4918499|4904705-4905373|-|SERAS9_RS22665|glutathione_S-transferase|WP_013814729.1	29.0	214	112	10	32	225	19	212	1.40e-08	58.9
input|c1|78852-79835|+|input.path1.gene26|	NZ_LR134151|c4755882-4799824|4786036-4786704|-|EL066_RS22790|glutathione_S-transferase|WP_126485596.1	29.4	214	111	10	32	225	19	212	1.92e-08	58.5
input|c1|78852-79835|+|input.path1.gene26|	NZ_LR134478|c4782342-4826284|4812491-4813159|-|EL316_RS22970|glutathione_S-transferase|WP_126485596.1	29.4	214	111	10	32	225	19	212	1.92e-08	58.5
input|c1|78852-79835|+|input.path1.gene26|	NZ_LS483469|c4782516-4826458|4812669-4813337|-|DQN20_RS22905|glutathione_S-transferase|WP_004948715.1	29.0	214	112	10	32	225	19	212	1.92e-08	58.5
input|c1|78852-79835|+|input.path1.gene26|	NZ_MQMX01000009|c22314-66259|52602-53270|-|BSR00_RS07865|glutathione_S-transferase|WP_130015864.1	28.6	210	122	8	32	227	19	214	1.92e-08	58.5
input|c1|78852-79835|+|input.path1.gene26|	NZ_QYYG01000012|c19363-74006|60781-61449|-|D4100_RS23980|glutathione_S-transferase|WP_006317847.1	29.4	214	111	10	32	225	19	212	3.59e-08	57.8
input|c1|78852-79835|+|input.path1.gene26|	NC_019729|c4200963-4249836|4215544-4216098|+|OSC7112_RS17765|glutathione_S-transferase_family_protein|WP_015177204.1	43.8	80	35	3	15	89	2	76	4.18e-08	57.0
input|c1|78852-79835|+|input.path1.gene26|	NZ_CP022189|c1900317-1927157|1911247-1911909|-|CEW88_RS09175|glutathione_S-transferase_family_protein|WP_108966133.1	40.9	88	48	3	27	113	14	98	4.81e-08	57.4
input|c1|78852-79835|+|input.path1.gene26|	NZ_CP024057|c2967485-3008715|2981192-2981842|+|XCACFBP2913_RS13265|glutathione_S-transferase_family_protein|WP_099206967.1	27.5	189	113	6	31	219	27	191	6.30e-08	57.0
input|c1|78852-79835|+|input.path1.gene26|	NZ_CP033162|c4836539-4880484|4866827-4867495|-|EBA31_RS23355|glutathione_S-transferase|WP_020837146.1	28.4	208	121	8	32	225	19	212	6.73e-08	57.0
input|c1|78852-79835|+|input.path1.gene26|	NZ_CP033893|c5351207-5395152|5364198-5364866|+|EGO53_RS26020|glutathione_S-transferase|WP_020837146.1	28.4	208	121	8	32	225	19	212	6.73e-08	57.0
input|c1|78852-79835|+|input.path1.gene26|	NZ_CP015412|c743404-839173|833912-834517|+|S4054249_RS23850|glutathione_S-transferase_family_protein|WP_052961102.1	26.2	195	122	7	24	215	14	189	9.92e-08	56.2
input|c1|78852-79835|+|input.path1.gene26|	NZ_CP032738|c908739-966206|953243-953911|-|D7I37_RS04485|glutathione_S-transferase|WP_129543359.1	28.5	207	122	8	32	225	19	212	1.72e-07	55.8
input|c1|78852-79835|+|input.path1.gene26|	NZ_FNVQ01000003|c6326-39482|18185-18811|+|C4S72_RS14475|glutathione_S-transferase_family_protein|WP_104003890.1	27.3	220	108	10	22	222	13	199	2.02e-07	55.5
input|c1|78852-79835|+|input.path1.gene26|	NZ_CABITV010000005|c338112-389587|376353-377021|-|SERVES_RS12300|glutathione_S-transferase|WP_154899696.1	28.5	207	122	8	32	225	19	212	2.35e-07	55.5
input|c1|78852-79835|+|input.path1.gene26|	NZ_STGC01000005|c1009838-1030684|1022609-1023262|+|E8M79_RS09985|glutathione_S-transferase_family_protein|WP_137151761.1	28.4	218	131	10	15	225	5	204	3.05e-07	55.1
input|c1|78852-79835|+|input.path1.gene26|	NZ_CP059566|c1510512-1531262|1529733-1530374|+|H3L95_RS07440|glutathione_S-transferase_family_protein|WP_003756011.1	46.8	77	37	3	28	103	17	90	3.99e-07	54.7
input|c1|78852-79835|+|input.path1.gene26|	NZ_CP044975|c2882923-2903790|2895229-2895879|-|F9Z45_RS13345|glutathione_S-transferase_family_protein|WP_159606902.1	27.9	197	122	8	34	220	22	208	4.12e-07	54.7
input|c1|78852-79835|+|input.path1.gene26|	NZ_FOZW01000001|c172160-199050|187457-188119|+|BM397_RS00910|glutathione_S-transferase_family_protein|WP_092426477.1	39.8	88	49	3	27	113	14	98	4.29e-07	54.7
input|c1|78852-79835|+|input.path1.gene26|	NZ_JRXE01000009|c11912-43600|12571-13233|+|NG42_RS07760|glutathione_S-transferase|WP_052898753.1	25.6	211	132	7	27	225	14	211	4.29e-07	54.7
input|c1|78852-79835|+|input.path1.gene26|	NZ_GL985618|c571493-592243|572381-573022|-|HMPREF9418_RS02520|glutathione_S-transferase_family_protein|WP_039862760.1	47.8	69	33	2	28	95	17	83	5.46e-07	54.3
input|c1|78852-79835|+|input.path1.gene26|	NZ_NFUU01000001|c2253917-2274784|2267402-2268052|-|CAP37_RS10825|glutathione_S-transferase_family_protein|WP_086124165.1	27.2	202	121	9	34	222	22	210	5.63e-07	54.3
input|c1|78852-79835|+|input.path1.gene26|	NZ_FOMB01000002|c289252-310098|296973-297626|-|BM047_RS03250|glutathione_S-transferase_family_protein|WP_046171614.1	27.3	209	135	8	15	220	5	199	5.69e-07	54.3
input|c1|78852-79835|+|input.path1.gene26|	NZ_CP030118|c6621444-6701209|6656350-6656985|-|DP114_RS27770|glutathione_S-transferase|WP_171977655.1	27.1	207	127	9	27	227	14	202	7.30e-07	53.9
input|c1|78852-79835|+|input.path1.gene26|	NZ_CP016449|c1342909-1362515|1349710-1350360|+|BSY239_RS06300|glutathione_S-transferase_family_protein|WP_069046095.1	27.4	179	112	7	50	220	40	208	7.68e-07	53.9
input|c1|78852-79835|+|input.path1.gene26|	NZ_KK214289|c67338-111277|80424-81092|+|AF54_RS08980|glutathione_S-transferase|WP_033651227.1	27.5	207	124	7	32	225	19	212	8.14e-07	53.9
input|c1|78852-79835|+|input.path1.gene26|	NZ_CP025408|c308561-365492|327915-328562|-|CUV01_RS01620|glutathione_S-transferase|WP_101461786.1	28.6	206	123	8	27	227	13	199	1.04e-06	53.5
input|c1|78852-79835|+|input.path1.gene26|	NZ_RZMW01000008|c18696-39578|31445-32095|+|EO133_RS01910|glutathione_S-transferase_family_protein|WP_127070988.1	24.3	222	131	8	12	220	1	198	1.05e-06	53.5
input|c1|78852-79835|+|input.path1.gene26|	NC_020211|c4730646-4774585|4760829-4761497|-|SMWW4_RS22230|glutathione_S-transferase|WP_004936814.1	27.5	207	124	7	32	225	19	212	1.11e-06	53.5
input|c1|78852-79835|+|input.path1.gene26|	NZ_AP019009|c4530604-4574540|4560786-4561454|-|SERAS_RS21860|glutathione_S-transferase|WP_016930257.1	27.5	207	124	7	32	225	19	212	1.11e-06	53.5
input|c1|78852-79835|+|input.path1.gene26|	NZ_AP021873|c4604350-4648289|4634536-4635204|-|SMATCC274_RS21960|glutathione_S-transferase|WP_161545101.1	27.5	207	124	7	32	225	19	212	1.11e-06	53.5
input|c1|78852-79835|+|input.path1.gene26|	NZ_CP005927|c1367360-1410107|1380115-1380783|+|L085_RS06320|glutathione_S-transferase|WP_004936814.1	27.5	207	124	7	32	225	19	212	1.11e-06	53.5
input|c1|78852-79835|+|input.path1.gene26|	NZ_CP018927|c3910883-3954107|3940653-3941321|-|BVG90_RS18890|glutathione_S-transferase|WP_016930257.1	27.5	207	124	7	32	225	19	212	1.11e-06	53.5
input|c1|78852-79835|+|input.path1.gene26|	NZ_CP021984|c4730646-4774585|4760829-4761497|-|CDA58_RS21200|glutathione_S-transferase|WP_004936814.1	27.5	207	124	7	32	225	19	212	1.11e-06	53.5
input|c1|78852-79835|+|input.path1.gene26|	NZ_CP027300|c4574970-4618909|4605154-4605822|-|C1N78_RS22080|glutathione_S-transferase|WP_016930257.1	27.5	207	124	7	32	225	19	212	1.11e-06	53.5
input|c1|78852-79835|+|input.path1.gene26|	NZ_CP027798|c72421-115598|85175-85843|+|C7M65_RS00370|glutathione_S-transferase|WP_004936814.1	27.5	207	124	7	32	225	19	212	1.11e-06	53.5
input|c1|78852-79835|+|input.path1.gene26|	NZ_CP031316|c4524651-4568587|4554832-4555500|-|Smn45_RS21900|glutathione_S-transferase|WP_016930257.1	27.5	207	124	7	32	225	19	212	1.11e-06	53.5
input|c1|78852-79835|+|input.path1.gene26|	NZ_CP038662|c4706160-4750096|4736340-4737008|-|E5D60_RS22565|glutathione_S-transferase|WP_004936814.1	27.5	207	124	7	32	225	19	212	1.11e-06	53.5
input|c1|78852-79835|+|input.path1.gene26|	NZ_CP040350|c4997020-5040959|5010109-5010777|+|FEF07_RS23890|glutathione_S-transferase|WP_004936814.1	27.5	207	124	7	32	225	19	212	1.11e-06	53.5
input|c1|78852-79835|+|input.path1.gene26|	NZ_CP050013|c4600445-4644384|4630629-4631297|-|HAP49_RS22035|glutathione_S-transferase|WP_004936814.1	27.5	207	124	7	32	225	19	212	1.11e-06	53.5
input|c1|78852-79835|+|input.path1.gene26|	NZ_CP050960|c3922399-3965575|3952155-3952823|-|FOB67_RS18970|glutathione_S-transferase|WP_004936814.1	27.5	207	124	7	32	225	19	212	1.11e-06	53.5
input|c1|78852-79835|+|input.path1.gene26|	NZ_CP053378|c4503409-4547348|4533592-4534260|-|HMJ22_RS21385|glutathione_S-transferase|WP_004936814.1	27.5	207	124	7	32	225	19	212	1.11e-06	53.5
input|c1|78852-79835|+|input.path1.gene26|	NZ_CP055161|c628928-671919|641796-642464|+|HUW55_RS02985|glutathione_S-transferase|WP_004936814.1	27.5	207	124	7	32	225	19	212	1.11e-06	53.5
input|c1|78852-79835|+|input.path1.gene26|	NZ_FCGF01000005|c66332-110271|79418-80086|+|AWY22_RS16665|glutathione_S-transferase|WP_016930257.1	27.5	207	124	7	32	225	19	212	1.11e-06	53.5
input|c1|78852-79835|+|input.path1.gene26|	NZ_FMUT01000006|c257862-301801|288046-288714|-|BLP37_RS12500|glutathione_S-transferase|WP_033631984.1	27.5	207	124	7	32	225	19	212	1.11e-06	53.5
input|c1|78852-79835|+|input.path1.gene26|	NZ_JH670251|c712064-756000|742245-742913|-|UUS_RS0122275|glutathione_S-transferase|WP_016930257.1	27.5	207	124	7	32	225	19	212	1.11e-06	53.5
input|c1|78852-79835|+|input.path1.gene26|	NZ_JVMW01000040|c277554-321493|307738-308406|-|ADD68_RS20305|glutathione_S-transferase|WP_004936814.1	27.5	207	124	7	32	225	19	212	1.11e-06	53.5
input|c1|78852-79835|+|input.path1.gene26|	NZ_KN050642|c1136315-1179838|1149102-1149770|+|DP21_RS05315|glutathione_S-transferase|WP_016930257.1	27.5	207	124	7	32	225	19	212	1.11e-06	53.5
input|c1|78852-79835|+|input.path1.gene26|	NZ_KQ089768|c652356-696294|682539-683207|-|SN04_RS17160|glutathione_S-transferase|WP_004936814.1	27.5	207	124	7	32	225	19	212	1.11e-06	53.5
input|c1|78852-79835|+|input.path1.gene26|	NZ_SDUW01000012|c205880-249819|236063-236731|-|EG355_RS21800|glutathione_S-transferase|WP_004936814.1	27.5	207	124	7	32	225	19	212	1.11e-06	53.5
input|c1|78852-79835|+|input.path1.gene26|	NZ_AYMW01000001|c424412-445648|440817-441422|-|MOLA814_RS02070|glutathione_S-transferase_family_protein|WP_035003900.1	28.9	201	115	9	32	224	18	198	1.22e-06	53.1
input|c1|78852-79835|+|input.path1.gene26|	NZ_CP059566|c1510512-1531262|1530459-1531100|+|H3L95_RS07445|glutathione_S-transferase_family_protein|WP_003756009.1	44.9	69	35	2	28	95	17	83	1.39e-06	53.1
input|c1|78852-79835|+|input.path1.gene26|	NZ_GL985618|c571493-592243|571655-572296|-|HMPREF9418_RS02515|glutathione_S-transferase_family_protein|WP_003776760.1	44.9	69	35	2	28	95	17	83	1.39e-06	53.1
input|c1|78852-79835|+|input.path1.gene26|	NZ_LT629748|c3284105-3308214|3303055-3303726|+|BLU11_RS15750|glutathione_S-transferase|WP_090275003.1	25.8	213	135	8	27	227	14	215	1.53e-06	53.1
input|c1|78852-79835|+|input.path1.gene26|	NC_006513|c2743828-2769189|2756504-2757181|+|EB_RS12955|glutathione_S-transferase_family_protein|WP_011238448.1	30.3	165	83	7	31	183	19	163	1.55e-06	53.1
input|c1|78852-79835|+|input.path1.gene26|	NZ_CP059851|c2235922-2277002|2261403-2261999|+|H3309_RS11355|glutathione_S-transferase_family_protein|WP_182294818.1	44.4	63	32	2	28	89	16	76	1.61e-06	52.8
input|c1|78852-79835|+|input.path1.gene26|	NZ_CP031417|c1242083-1261794|1242958-1243572|-|DW352_RS05940|glutathione_S-transferase_family_protein|WP_115689421.1	24.3	202	125	6	31	227	20	198	1.73e-06	52.8
input|c1|78852-79835|+|input.path1.gene26|	NZ_JH164964|c526568-547318|527354-527995|-|HMPREF1028_RS02445|glutathione_S-transferase_family_protein|WP_009311203.1	45.5	77	38	3	28	103	17	90	1.89e-06	52.8
input|c1|78852-79835|+|input.path1.gene26|	NZ_CP039373|c347222-356382|349808-350386|-|CB0101_RS01915|glutathione_S-transferase_family_protein|WP_010309162.1	29.1	175	88	7	32	199	20	165	2.06e-06	52.4
input|c1|78852-79835|+|input.path1.gene26|	NZ_CP013046|c4920525-4964464|4950709-4951377|-|AR325_RS23720|glutathione_S-transferase|WP_060560372.1	27.5	207	124	7	32	225	19	212	2.06e-06	52.8
input|c1|78852-79835|+|input.path1.gene26|	NZ_FNGH01000006|c75307-96366|84603-85283|+|BLT16_RS08895|glutathione_S-transferase|WP_089658343.1	25.7	214	136	8	27	227	14	217	2.13e-06	52.8
input|c1|78852-79835|+|input.path1.gene26|	NZ_CP012639|c2578080-2634840|2590219-2590887|+|AN479_RS12150|glutathione_S-transferase|WP_060660198.1	27.1	207	125	7	32	225	19	212	2.81e-06	52.4
input|c1|78852-79835|+|input.path1.gene26|	NZ_PEHC01000001|c442330-500174|454847-455515|+|CS371_RS02855|glutathione_S-transferase|WP_060660198.1	27.1	207	125	7	32	225	19	212	2.81e-06	52.4
input|c1|78852-79835|+|input.path1.gene26|	NZ_CP031695|c4384588-4412852|4411872-4412534|-|D0N50_RS20605|glutathione_S-transferase|WP_151038493.1	25.5	208	136	8	27	225	14	211	3.75e-06	52.0
input|c1|78852-79835|+|input.path1.gene26|	NC_019678|c6062340-6085745|6069167-6069835|-|RIV7116_RS23430|glutathione_S-transferase_family_protein|WP_015120808.1	27.5	204	126	9	27	226	14	199	3.82e-06	52.0
input|c1|78852-79835|+|input.path1.gene26|	NZ_CP018919|c3987937-4044684|4031877-4032545|-|BVG94_RS19280|glutathione_S-transferase|WP_033644433.1	27.1	207	125	7	32	225	19	212	3.82e-06	52.0
input|c1|78852-79835|+|input.path1.gene26|	NZ_CP018924|c4082583-4139329|4126522-4127190|-|BVG88_RS19675|glutathione_S-transferase|WP_033644433.1	27.1	207	125	7	32	225	19	212	3.82e-06	52.0
input|c1|78852-79835|+|input.path1.gene26|	NZ_CP018926|c3995026-4051673|4038866-4039534|-|BVG93_RS19360|glutathione_S-transferase|WP_033644433.1	27.1	207	125	7	32	225	19	212	3.82e-06	52.0
input|c1|78852-79835|+|input.path1.gene26|	NZ_CP028947|c4608869-4666644|4653460-4654128|-|AM377_RS22300|glutathione_S-transferase|WP_033644433.1	27.1	207	125	7	32	225	19	212	3.82e-06	52.0
input|c1|78852-79835|+|input.path1.gene26|	NZ_CP033504|c3919989-3976734|3963927-3964595|-|EDY99_RS18825|glutathione_S-transferase|WP_033644433.1	27.1	207	125	7	32	225	19	212	3.82e-06	52.0
input|c1|78852-79835|+|input.path1.gene26|	NZ_CP041129|c4683966-4741813|4728633-4729301|-|FG171_RS22460|glutathione_S-transferase|WP_033644433.1	27.1	207	125	7	32	225	19	212	3.82e-06	52.0
input|c1|78852-79835|+|input.path1.gene26|	NZ_CP041132|c4751177-4809024|4795840-4796508|-|FG174_RS22940|glutathione_S-transferase|WP_033644433.1	27.1	207	125	7	32	225	19	212	3.82e-06	52.0
input|c1|78852-79835|+|input.path1.gene26|	NZ_CP060276|c4566593-4624368|4611184-4611852|-|D0895_RS21725|glutathione_S-transferase|WP_033644433.1	27.1	207	125	7	32	225	19	212	3.82e-06	52.0
input|c1|78852-79835|+|input.path1.gene26|	NZ_KI929260|c114757-172158|127270-127938|+|P812_RS17925|glutathione_S-transferase|WP_033644433.1	27.1	207	125	7	32	225	19	212	3.82e-06	52.0
input|c1|78852-79835|+|input.path1.gene26|	NZ_LT907843|c3848790-3905540|3892732-3893400|-|CPH57_RS18470|glutathione_S-transferase|WP_033644433.1	27.1	207	125	7	32	225	19	212	3.82e-06	52.0
input|c1|78852-79835|+|input.path1.gene26|	NZ_PGPC01000001|c2037410-2094112|2081306-2081974|-|CU560_RS09920|glutathione_S-transferase|WP_033644433.1	27.1	207	125	7	32	225	19	212	3.82e-06	52.0
input|c1|78852-79835|+|input.path1.gene26|	NC_021658|c10904384-10963177|10918953-10919579|+|SCE1572_RS39880|glutathione_S-transferase_family_protein|WP_020739608.1	24.4	197	128	6	27	219	13	192	4.57e-06	51.6
input|c1|78852-79835|+|input.path1.gene26|	NZ_LMIE01000031|c154158-175025|167021-167671|-|ASE11_RS19280|glutathione_S-transferase_family_protein|WP_056275304.1	27.4	197	123	8	34	220	22	208	4.93e-06	51.6
input|c1|78852-79835|+|input.path1.gene26|	NZ_CP003424|c4512039-4569814|4556629-4557297|-|SERRSCBI_RS21215|glutathione_S-transferase|WP_042785455.1	26.6	207	126	7	32	225	19	212	5.20e-06	51.6
input|c1|78852-79835|+|input.path1.gene26|	NZ_CP016948|c3915987-3974790|3959815-3960483|-|ATE40_RS18515|glutathione_S-transferase|WP_019453191.1	27.1	207	125	7	32	225	19	212	5.20e-06	51.6
input|c1|78852-79835|+|input.path1.gene26|	NZ_LT906479|c4655874-4713730|4700496-4701164|-|CKW09_RS21990|glutathione_S-transferase|WP_095099474.1	28.0	207	123	8	32	225	19	212	5.20e-06	51.6
input|c1|78852-79835|+|input.path1.gene26|	NC_015947|c3978110-4000831|3995520-3996161|+|BURJV3_RS18205|glutathione_S-transferase_family_protein|WP_014038611.1	25.7	214	129	6	19	226	15	204	6.53e-06	51.2
input|c1|78852-79835|+|input.path1.gene26|	NZ_CP053286|c4778264-4822203|4808447-4809115|-|HMI62_RS23145|glutathione_S-transferase|WP_171404463.1	27.1	207	125	7	32	225	19	212	7.07e-06	51.2
input|c1|78852-79835|+|input.path1.gene26|	NZ_LT883155|c4623819-4667764|4653953-4654621|-|SGBXF1_RS21700|glutathione_S-transferase|WP_186427531.1	27.4	208	123	8	32	225	19	212	7.07e-06	51.2
input|c1|78852-79835|+|input.path1.gene26|	NZ_CP014595|c553373-580202|564295-564957|-|AYJ57_RS02745|glutathione_S-transferase_family_protein|WP_066100874.1	45.3	64	32	2	27	89	14	75	9.45e-06	50.8
input|c1|79972-80492|-|input.path1.gene27|	NW_011942151|c30949-85137|83667-84198|+|MAA_11602|fitD_protein_product|XP_011410819.1	61.1	149	45	1	1	136	1	149	8.96e-59	183
input|c1|79972-80492|-|input.path1.gene27|	NW_014574694|c23065->84041|78846-79377|+|MBR_09468|hypothetical_protein|XP_014540376.1	61.1	149	45	1	1	136	1	149	1.27e-58	183
input|c1|79972-80492|-|input.path1.gene27|	CP051141|c2205984-2251512|2213153-2213650|+|AMS68_004766|hypothetical_protein|QIW99248.1	53.7	136	50	1	1	123	1	136	2.40e-39	134
input|c1|79972-80492|-|input.path1.gene27|	NW_006917098|c414284-449249|438775-439268|-|PFICI_10830|hypothetical_protein|XP_007837602.1	42.4	144	65	3	1	128	1	142	5.86e-32	115
input|c1|79972-80492|-|input.path1.gene27|	NW_019154043|c172137-217646|188828-189374|-|VFPPC_14126|snoaL-like_domain-containing_protein|XP_018138627.1	41.1	146	71	2	3	133	14	159	2.47e-29	109
input|c1|79972-80492|-|input.path1.gene27|	NW_006912905|c2476021-2521886|2485036-2485587|-|A1O3_02699|hypothetical_protein|XP_007731029.1	40.3	139	70	1	5	130	9	147	1.04e-28	107
input|c1|79972-80492|-|input.path1.gene27|	NW_017971453|c95987-141493|111721-112220|+|UA08_09370|hypothetical_protein|XP_020115452.1	39.7	141	70	2	1	126	1	141	9.02e-27	102
input|c1|81429-83251|+|input.path1.gene28|	NW_022984630|c495088-539069|530737-532557|-|ATNIH1004_003970|uncharacterized_protein|XP_033427448.1	55.6	593	208	5	14	552	13	604	2.26e-226	643
input|c1|81429-83251|+|input.path1.gene28|	CP051141|c2205984-2251512|2219541-2221319|-|AMS68_004770|hypothetical_protein|QIW99252.1	52.6	570	241	7	10	552	6	573	2.97e-204	586
input|c1|81429-83251|+|input.path1.gene28|	NW_022984630|c495088-539069|526269-527486|-|ATNIH1004_003967|uncharacterized_protein|XP_033427445.1	48.5	392	179	4	11	380	7	397	1.38e-119	363
input|c1|81429-83251|+|input.path1.gene28|	NW_020290252|c828009-871222|829423-831429|-|FA10DRAFT_255686|alcohol_oxidase|XP_025375197.1	32.0	559	320	10	26	549	2	535	2.97e-71	243
input|c1|81429-83251|+|input.path1.gene28|	NC_030962|c3003402-3051438|3041059-3043311|+|CH63R_14376|Glucose-methanol-choline_oxidoreductase|XP_018151668.1	29.3	591	357	17	11	548	24	606	6.48e-60	214
input|c1|81429-83251|+|input.path1.gene28|	NZ_CP040605|c6143247-6185905|6149533-6151158|+|FDZ84_RS28665|GMC_oxidoreductase|WP_168588401.1	31.8	550	309	16	29	541	2	522	1.65e-59	211
input|c1|81429-83251|+|input.path1.gene28|	NC_049561|c4191492-4235471|4199339-4201213|-|TRUGW13939_01410|uncharacterized_protein|XP_035340503.1	29.3	624	353	16	11	552	7	624	1.54e-57	208
input|c1|81429-83251|+|input.path1.gene28|	NW_009258199|c2863499-2907244|2880142-2882782|+|HETIRDRAFT_63456|aryl-alcohol_oxidase_1|XP_009543297.1	30.1	602	350	17	1	545	1	588	3.42e-56	204
input|c1|81429-83251|+|input.path1.gene28|	NW_019716264|c12526-43637|25500-27515|-|RCC_06628|related_to_choline_dehydrogenase|XP_023627659.1	33.9	516	288	18	72	548	63	564	5.67e-56	202
input|c1|81429-83251|+|input.path1.gene28|	NZ_KQ954245|c291171-335161|326314-327936|-|AQZ52_RS11385|choline_dehydrogenase|WP_067910647.1	30.5	558	319	15	32	549	6	534	1.18e-55	201
input|c1|81429-83251|+|input.path1.gene28|	NZ_QKMF01000003|c321927-364633|352098-353765|-|C8N36_RS05960|choline_dehydrogenase|WP_097805654.1	29.8	580	327	21	25	551	2	554	5.87e-55	199
input|c1|81429-83251|+|input.path1.gene28|	NZ_CP015992|c4779966-4822798|4780853-4782514|-|THL1_RS21870|choline_dehydrogenase|WP_069085199.1	31.3	552	320	18	32	551	7	531	2.90e-54	197
input|c1|81429-83251|+|input.path1.gene28|	NW_022984633|c567506-613385|579718-581967|+|ATNIH1004_008247|uncharacterized_protein|XP_033423411.1	29.1	612	361	17	1	548	1	603	3.95e-54	198
input|c1|81429-83251|+|input.path1.gene28|	NZ_AP017423|c1023270-1076437|1023271-1024932|-|LAB08_RS04940|choline_dehydrogenase|WP_096509893.1	29.7	558	321	16	32	551	7	531	4.03e-54	197
input|c1|81429-83251|+|input.path1.gene28|	NW_006267369|c501969-547522|506637-508930|+|AGABI2DRAFT_185801|hypothetical_protein|XP_006461686.1	31.5	600	334	17	11	549	11	594	6.72e-54	197
input|c1|81429-83251|+|input.path1.gene28|	NZ_KI928941|c208085-230015|211684-213306|+|DG1229_RS0133425|GMC_family_oxidoreductase_N-terminal_domain-containing_protein|WP_029065904.1	29.4	575	317	18	29	553	2	537	1.62e-53	195
input|c1|81429-83251|+|input.path1.gene28|	NZ_FOQH01000002|c284588-313942|292781-294406|-|BM064_RS04140|choline_dehydrogenase|WP_092858798.1	30.8	548	320	14	32	545	5	527	2.28e-53	195
input|c1|81429-83251|+|input.path1.gene28|	NW_001939246|c883554-927495|894749-896692|-|PTRG_03682|choline_dehydrogenase|XP_001934015.1	29.9	598	342	21	14	545	14	600	3.05e-53	196
input|c1|81429-83251|+|input.path1.gene28|	NZ_LR594675|c363321-404503|402242-403876|-|WDLP6_RS01870|GMC_family_oxidoreductase_N-terminal_domain-containing_protein|WP_162578121.1	30.4	559	327	13	29	549	5	539	4.65e-53	194
input|c1|81429-83251|+|input.path1.gene28|	NZ_QQVY01000006|c99427-142211|111191-112792|+|DWB67_RS10570|GMC_family_oxidoreductase_N-terminal_domain-containing_protein|WP_119807511.1	29.9	556	326	16	32	553	7	532	5.23e-53	194
input|c1|81429-83251|+|input.path1.gene28|	NZ_CXWE01000002|c373675-395605|377274-378896|+|LA5095_RS06975|choline_dehydrogenase|WP_055113376.1	29.2	572	316	19	32	553	5	537	5.98e-53	194
input|c1|81429-83251|+|input.path1.gene28|	NZ_JACBZG010000005|c14554-70487|31097-32764|+|GGR94_RS19155|GMC_family_oxidoreductase_N-terminal_domain-containing_protein|WP_025042324.1	29.3	573	325	19	32	551	9	554	7.90e-53	194
input|c1|81429-83251|+|input.path1.gene28|	NW_022474212|c821019-864378|861696-863813|-|BP5553_08218|Uncharacterized_protein|XP_031867132.1	29.8	598	344	19	14	549	32	615	1.19e-52	194
input|c1|81429-83251|+|input.path1.gene28|	NW_007361000|c147003-199005|182501-184699|+|GLAREA_04249|FAD/NAD(P)-binding_protein|XP_008084817.1	27.1	609	377	15	2	548	6	609	1.56e-52	194
input|c1|81429-83251|+|input.path1.gene28|	NZ_UBJK01000004|c183498-229934|224399-225985|-|DUN92_RS05295|alanine-phosphoribitol_ligase|WP_148161687.1	29.9	561	318	17	29	552	3	525	1.76e-52	192
input|c1|81429-83251|+|input.path1.gene28|	NZ_UBTQ01000012|c112185-158619|153071-154657|-|DUN50_RS11730|alanine-phosphoribitol_ligase|WP_148175806.1	29.8	561	319	17	29	552	3	525	4.68e-52	191
input|c1|81429-83251|+|input.path1.gene28|	CM008252|c115268-170620|155829-158651|+|PNOK_0150900|aryl-alcohol_oxidase|PAV21552.1	29.6	597	358	15	9	554	85	670	4.92e-52	194
input|c1|81429-83251|+|input.path1.gene28|	NZ_CP043474|c1417450-1437746|1425198-1426730|+|FZ046_RS06880|GMC_family_oxidoreductase_N-terminal_domain-containing_protein|WP_149484220.1	30.2	553	285	16	32	545	12	502	6.35e-52	190
input|c1|81429-83251|+|input.path1.gene28|	NZ_CP059897|c1303637-1350073|1346260-1347846|-|H4I97_RS24335|GMC_family_oxidoreductase_N-terminal_domain-containing_protein|WP_182308253.1	28.9	558	328	15	29	552	3	525	6.49e-52	191
input|c1|81429-83251|+|input.path1.gene28|	NZ_CM002917|c2729819-2774037|2771528-2773123|+|HPDFL43_RS13165|FAD-binding_protein|WP_007197848.1	29.9	551	327	15	32	553	6	526	6.87e-52	191
input|c1|81429-83251|+|input.path1.gene28|	NZ_CP019631|c108411-157569|114618-116225|+|B0E33_RS28840|choline_dehydrogenase|WP_077294015.1	31.9	551	316	19	32	550	10	533	7.41e-52	191
input|c1|81429-83251|+|input.path1.gene28|	NZ_KI911412|c71111-124328|112866-114416|-|B170_RS0115950|choline_dehydrogenase|WP_027656339.1	31.9	552	308	19	29	551	3	515	9.90e-52	190
input|c1|81429-83251|+|input.path1.gene28|	NW_023336277|c858563-919402|861548-863424|+|AtWU_01501|glucose-methanol-choline_oxidoreductase|XP_035352508.1	29.4	606	344	20	24	551	2	601	1.24e-51	191
input|c1|81429-83251|+|input.path1.gene28|	NZ_CP031704|c4215369-4245965|4235962-4237584|+|D0B54_RS19070|choline_dehydrogenase|WP_117293162.1	30.0	566	315	13	29	549	5	534	2.99e-51	189
input|c1|81429-83251|+|input.path1.gene28|	NZ_JACJIA010000006|c7688-116474|104710-106257|-|HNR61_RS23165|GMC_family_oxidoreductase_N-terminal_domain-containing_protein|WP_182845306.1	29.8	547	320	14	32	551	3	512	4.97e-51	188
input|c1|81429-83251|+|input.path1.gene28|	NZ_UBPO01000003|c105635-152064|142261-143847|-|DUM31_RS01885|alanine-phosphoribitol_ligase|WP_148152478.1	29.6	561	320	18	29	552	3	525	6.37e-51	188
input|c1|81429-83251|+|input.path1.gene28|	NZ_LXKM01000012|c744182-788163|776930-778585|+|A6U85_RS15915|FAD-binding_protein|WP_065706964.1	29.0	572	308	16	32	548	19	547	7.00e-51	188
input|c1|81429-83251|+|input.path1.gene28|	NZ_UBPJ01000025|c216603-263038|259264-260850|-|DT014_RS17030|alanine-phosphoribitol_ligase|WP_112690358.1	29.1	561	323	17	29	552	3	525	8.82e-51	187
input|c1|81429-83251|+|input.path1.gene28|	NZ_JAAMCV010000014|c175355-219336|184934-186589|-|G6L02_RS26695|GMC_family_oxidoreductase_N-terminal_domain-containing_protein|WP_042472186.1	29.2	572	307	16	32	548	19	547	9.68e-51	188
input|c1|81429-83251|+|input.path1.gene28|	NZ_JAAMCY010000029|c175748-219729|185327-186982|-|G6L52_RS26895|GMC_family_oxidoreductase_N-terminal_domain-containing_protein|WP_042472186.1	29.2	572	307	16	32	548	19	547	9.68e-51	188
input|c1|81429-83251|+|input.path1.gene28|	NZ_JAAMDR010000021|c705755-749736|715334-716989|-|G6K90_RS25575|GMC_family_oxidoreductase_N-terminal_domain-containing_protein|WP_042472186.1	29.2	572	307	16	32	548	19	547	9.68e-51	188
input|c1|81429-83251|+|input.path1.gene28|	NZ_JAAMDV010000013|c705909-749890|715488-717143|-|G6K85_RS25745|GMC_family_oxidoreductase_N-terminal_domain-containing_protein|WP_042472186.1	29.2	572	307	16	32	548	19	547	9.68e-51	188
input|c1|81429-83251|+|input.path1.gene28|	NZ_JUHP01000007|c247882-291863|280630-282285|+|EX10_RS20110|FAD-binding_protein|WP_042472186.1	29.2	572	307	16	32	548	19	547	9.68e-51	188
input|c1|81429-83251|+|input.path1.gene28|	NZ_QSNS01000002|c743585-787566|776333-777988|+|DXT93_RS11220|FAD-binding_protein|WP_042472186.1	29.2	572	307	16	32	548	19	547	9.68e-51	188
input|c1|81429-83251|+|input.path1.gene28|	NZ_QSNY01000010|c30717-74698|63465-65120|+|DXT98_RS25405|FAD-binding_protein|WP_042472186.1	29.2	572	307	16	32	548	19	547	9.68e-51	188
input|c1|81429-83251|+|input.path1.gene28|	NZ_UCCJ01000004|c732190-776171|764938-766593|+|DUF16_RS10435|FAD-binding_protein|WP_042472186.1	29.2	572	307	16	32	548	19	547	9.68e-51	188
input|c1|81429-83251|+|input.path1.gene28|	NZ_AP014940|c4690490-4747146|4742322-4743914|+|LEN_RS18945|choline_dehydrogenase|WP_096379751.1	29.2	559	327	14	29	551	3	528	1.27e-50	187
input|c1|81429-83251|+|input.path1.gene28|	NW_022474205|c4214004-4253895|4247522-4249755|-|BP5553_01324|uncharacterized_protein|XP_031874001.1	30.1	572	330	18	29	537	46	610	1.28e-50	189
input|c1|81429-83251|+|input.path1.gene28|	NZ_FOUP01000002|c379504-425309|412704-414254|-|BM016_RS10710|GMC_family_oxidoreductase_N-terminal_domain-containing_protein|WP_093148996.1	30.7	548	314	17	32	551	3	512	1.35e-50	187
input|c1|81429-83251|+|input.path1.gene28|	NW_017263917|c2674672-2722873|2711663-2714036|+|CH63R_10514|Choline_dehydrogenase|XP_018154912.1	30.3	590	349	19	15	551	15	595	2.12e-50	188
input|c1|81429-83251|+|input.path1.gene28|	NZ_FNOG01000002|c561447-617763|614029-615621|+|BLU84_RS06850|choline_dehydrogenase|WP_074864324.1	29.0	559	328	14	29	551	3	528	2.43e-50	186
input|c1|81429-83251|+|input.path1.gene28|	NC_014318|c7548954-7635461|7549643-7551184|+|AMED_RS34950|choline_dehydrogenase|WP_013228610.1	32.2	543	301	19	32	545	3	507	2.45e-50	186
input|c1|81429-83251|+|input.path1.gene28|	NW_014574612|c113650-160812|146920-150795|-|PDIP_23540|hypothetical_protein|XP_014536835.1	28.2	582	338	17	32	548	238	804	2.69e-50	191
input|c1|81429-83251|+|input.path1.gene28|	NC_011983|c1685097-1729078|1694677-1696332|-|ARAD_RS27080|GMC_family_oxidoreductase_N-terminal_domain-containing_protein|WP_049783277.1	28.7	572	310	16	32	548	19	547	3.54e-50	186
input|c1|81429-83251|+|input.path1.gene28|	NZ_FCID01000003|c354865-406947|375608-377215|+|AWX63_RS16490|glucose-methanol-choline_oxidoreductase|WP_060419603.1	32.3	554	313	20	32	551	7	532	3.69e-50	186
input|c1|81429-83251|+|input.path1.gene28|	NZ_AP022871|c7479047-7584394|7534444-7536015|+|Psuf_RS33035|GMC_family_oxidoreductase_N-terminal_domain-containing_protein|WP_173161704.1	32.1	552	301	21	32	551	3	512	4.09e-50	186
input|c1|81429-83251|+|input.path1.gene28|	NZ_CP030771|c9958812-10010801|9968597-9970123|+|C9F11_RS42045|GMC_family_oxidoreductase_N-terminal_domain-containing_protein|WP_138965770.1	28.3	552	318	11	32	556	5	505	5.91e-50	185
input|c1|81429-83251|+|input.path1.gene28|	NC_010512|c1077060-1118101|1090864-1092534|-|BCENMC03_RS34835|alanine-phosphoribitol_ligase|WP_012337441.1	28.3	568	327	14	26	551	4	533	7.39e-50	186
input|c1|81429-83251|+|input.path1.gene28|	NZ_CADEUJ010000006|c34033-75074|47837-49507|-|HWW63_RS09935|GMC_family_oxidoreductase_N-terminal_domain-containing_protein|WP_012337441.1	28.3	568	327	14	26	551	4	533	7.39e-50	186
input|c1|81429-83251|+|input.path1.gene28|	NZ_PYUD01000008|c50162-80187|61716-63395|-|C6V82_RS15960|FAD-dependent_oxidoreductase|WP_102588145.1	30.9	567	317	19	30	553	2	536	7.78e-50	186
input|c1|81429-83251|+|input.path1.gene28|	NZ_CP010310|c1636930-1693959|1636931-1638619|+|RO07_RS07305|GMC_family_oxidoreductase_N-terminal_domain-containing_protein|WP_039409377.1	29.2	576	320	16	29	551	3	543	8.19e-50	186
input|c1|81429-83251|+|input.path1.gene28|	CM014984|c2687764-2731822|2697409-2699654|-|PspLS_03904|hypothetical_protein|TLD29202.1	28.3	600	346	17	5	537	6	588	9.38e-50	186
input|c1|81429-83251|+|input.path1.gene28|	NZ_CP020540|c174389-207489|179945-181747|-|B6S01_RS19940|choline_dehydrogenase|WP_156103324.1	29.6	582	305	20	25	548	63	597	1.10e-49	186
input|c1|81429-83251|+|input.path1.gene28|	NZ_CP030874|c1838770-1896371|1848976-1850571|-|DSD31_RS08845|choline_dehydrogenase|WP_113990983.1	29.2	559	318	18	32	549	9	530	1.74e-49	184
input|c1|81429-83251|+|input.path1.gene28|	NZ_FCFI01000003|c368233-420450|389123-390730|+|AWX03_RS15610|glucose-methanol-choline_oxidoreductase|WP_060443723.1	32.3	554	313	20	32	551	7	532	1.87e-49	184
input|c1|81429-83251|+|input.path1.gene28|	NZ_QAYH01000011|c41217-84739|50173-51774|-|C8K54_RS24210|GMC_oxidoreductase|WP_108057075.1	30.4	559	325	18	29	551	2	532	2.49e-49	184
input|c1|81429-83251|+|input.path1.gene28|	CM002799|c5638577-5691101|5667822-5670264|+|EN45_067580|Versicolorin_B_synthase|KZN88187.1	29.2	583	345	19	32	552	54	630	3.24e-49	185
input|c1|81429-83251|+|input.path1.gene28|	NZ_AP019009|c485552-525366|514448-516055|-|SERAS_RS02385|GMC_family_oxidoreductase_N-terminal_domain-containing_protein|WP_016929278.1	32.1	554	314	20	32	551	7	532	3.58e-49	183
input|c1|81429-83251|+|input.path1.gene28|	NZ_AP021873|c458733-498640|487722-489329|-|SMATCC274_RS02245|glucose-methanol-choline_oxidoreductase|WP_033638869.1	32.1	554	314	20	32	551	7	532	3.58e-49	183
input|c1|81429-83251|+|input.path1.gene28|	NZ_CP018925|c5092893-5145022|5122673-5124280|-|BVG91_RS24530|glucose-methanol-choline_oxidoreductase|WP_049243088.1	32.1	554	314	20	32	551	7	532	3.58e-49	183
input|c1|81429-83251|+|input.path1.gene28|	NZ_CP018930|c5010821-5062937|5040590-5042197|-|BVG84_RS24000|glucose-methanol-choline_oxidoreductase|WP_043139173.1	31.9	554	315	20	32	551	7	532	3.58e-49	183
input|c1|81429-83251|+|input.path1.gene28|	NZ_CP027300|c566068-607775|594975-596582|-|C1N78_RS02860|glucose-methanol-choline_oxidoreductase|WP_016929278.1	32.1	554	314	20	32	551	7	532	3.58e-49	183
input|c1|81429-83251|+|input.path1.gene28|	NZ_CP055161|c4556926-4608541|4577785-4579392|+|HUW55_RS21750|GMC_family_oxidoreductase_N-terminal_domain-containing_protein|WP_016929278.1	32.1	554	314	20	32	551	7	532	3.58e-49	183
input|c1|81429-83251|+|input.path1.gene28|	NZ_FCGF01000003|c172473-215437|202174-203781|-|AWY22_RS12235|glucose-methanol-choline_oxidoreductase|WP_033638869.1	32.1	554	314	20	32	551	7	532	3.58e-49	183
input|c1|81429-83251|+|input.path1.gene28|	NZ_HG326223|c4933384-4976369|4963152-4964759|-|SMDB11_RS23030|GMC_family_oxidoreductase_N-terminal_domain-containing_protein|WP_025305117.1	32.1	554	314	20	32	551	7	532	3.58e-49	183
input|c1|81429-83251|+|input.path1.gene28|	NZ_JH670250|c3285825-3326251|3295138-3296745|+|UUS_RS0115785|glucose-methanol-choline_oxidoreductase|WP_016929278.1	32.1	554	314	20	32	551	7	532	3.58e-49	183
input|c1|81429-83251|+|input.path1.gene28|	NZ_KN050642|c118627-158749|127938-129545|+|DP21_RS00610|glucose-methanol-choline_oxidoreductase|WP_033638869.1	32.1	554	314	20	32	551	7	532	3.58e-49	183
input|c1|81429-83251|+|input.path1.gene28|	NZ_CH672427|c3028780-3070018|3052482-3054143|-|NB231_RS13855|choline_dehydrogenase|WP_005003997.1	30.7	550	326	14	29	548	5	529	4.89e-49	183
input|c1|81429-83251|+|input.path1.gene28|	NZ_CP031316|c464548-515806|493331-494938|-|Smn45_RS02335|glucose-methanol-choline_oxidoreductase|WP_115435463.1	31.7	552	319	19	32	551	7	532	4.94e-49	183
input|c1|81429-83251|+|input.path1.gene28|	NZ_CP031455|c2416037-2437879|2423543-2425153|-|DXZ73_RS09985|choline_dehydrogenase|WP_116210652.1	28.3	561	327	14	29	549	2	527	5.03e-49	183
input|c1|81429-83251|+|input.path1.gene28|	NC_018212|c2561919-2609469|2571494-2574930|+|MYCGRDRAFT_100850|uncharacterized_protein|XP_003850935.1	27.5	581	345	17	29	551	15	577	5.36e-49	184
input|c1|81429-83251|+|input.path1.gene28|	NZ_FNON01000002|c642616-684218|673868-675448|-|BLV57_RS10945|GMC_family_oxidoreductase_N-terminal_domain-containing_protein|WP_176968604.1	30.4	553	317	17	32	551	9	526	5.82e-49	182
input|c1|81429-83251|+|input.path1.gene28|	NZ_AP018288|c105138-145432|116947-118533|-|CDC32_RS00435|FAD-dependent_oxidoreductase|WP_096551136.1	29.2	551	330	17	32	553	4	523	6.03e-49	182
input|c1|81429-83251|+|input.path1.gene28|	NW_015971148|c336061-377773|350962-352922|+|SPSK_03174|choline_dehydrogenase|XP_016584688.1	29.7	609	350	21	12	548	25	627	6.49e-49	184
input|c1|81429-83251|+|input.path1.gene28|	NZ_CP020507|c440635-482648|469737-471344|-|AS658_RS02215|glucose-methanol-choline_oxidoreductase|WP_048232534.1	32.1	554	314	20	32	551	7	532	6.84e-49	182
input|c1|81429-83251|+|input.path1.gene28|	NZ_CP026383|c912464-992676|979794-981401|-|C3F38_RS04660|glucose-methanol-choline_oxidoreductase|WP_048232534.1	32.1	554	314	20	32	551	7	532	6.84e-49	182
input|c1|81429-83251|+|input.path1.gene28|	NZ_JABBWZ010000015|c7426-29247|14800-16503|-|HHX40_RS31680|GMC_family_oxidoreductase_N-terminal_domain-containing_protein|WP_182883521.1	29.8	571	310	17	32	554	5	532	8.54e-49	183
input|c1|81429-83251|+|input.path1.gene28|	NZ_CP050447|c3715507-3758492|3745274-3746881|-|HCG50_RS17575|glucose-methanol-choline_oxidoreductase|WP_167324778.1	31.9	554	315	20	32	551	7	532	9.45e-49	182
input|c1|81429-83251|+|input.path1.gene28|	NZ_CP030118|c4276130-4317686|4292452-4294014|+|DP114_RS18315|GMC_family_oxidoreductase_N-terminal_domain-containing_protein|WP_171978232.1	30.5	557	308	15	22	548	6	513	9.98e-49	182
input|c1|81429-83251|+|input.path1.gene28|	NZ_CP046035|c4625142-4647008|4632150-4634234|-|POR16_RS20910|GNAT_family_N-acetyltransferase|WP_005895312.1	28.5	557	329	12	32	552	5	528	1.00e-48	185
input|c1|81429-83251|+|input.path1.gene28|	NZ_LGKZ01000007|c244776-266642|257551-259635|+|AC511_RS14800|GNAT_family_N-acetyltransferase|WP_005895312.1	28.5	557	329	12	32	552	5	528	1.00e-48	185
input|c1|81429-83251|+|input.path1.gene28|	NZ_CP045572|c3753690-3795344|3793123-3794652|-|GBF35_RS17415|choline_dehydrogenase|WP_153262259.1	30.1	555	288	18	32	549	17	508	1.13e-48	181
input|c1|81429-83251|+|input.path1.gene28|	NC_038012|c5958893-6007367|5962681-5964923|+|FVRRES_02123|uncharacterized_protein|XP_025589330.1	29.6	574	342	17	32	548	36	604	1.26e-48	183
input|c1|81429-83251|+|input.path1.gene28|	NZ_CP018929|c4996481-5048599|5026251-5027858|-|BVG89_RS23775|glucose-methanol-choline_oxidoreductase|WP_089181593.1	31.9	554	315	20	32	551	7	532	1.31e-48	182
input|c1|81429-83251|+|input.path1.gene28|	NZ_CP027533|c65155-116249|93900-95507|-|AM470_RS00455|glucose-methanol-choline_oxidoreductase|WP_060428757.1	32.1	554	314	20	32	551	7	532	1.31e-48	182
input|c1|81429-83251|+|input.path1.gene28|	NZ_FCMR01000002|c336991-389206|357870-359477|+|AWY07_RS15215|glucose-methanol-choline_oxidoreductase|WP_060440857.1	32.1	554	314	20	32	551	7	532	1.31e-48	182
input|c1|81429-83251|+|input.path1.gene28|	NZ_KB904932|c16419-62188|53960-55534|-|C584_RS0116945|hypothetical_protein|WP_018818681.1	30.8	558	300	16	32	551	3	512	1.48e-48	181
input|c1|81429-83251|+|input.path1.gene28|	NZ_JTOY01000012|c54802-98125|71635-73272|+|NT11_RS10100|dehydrogenase|WP_033993453.1	30.0	577	311	15	6	548	27	544	1.56e-48	182
input|c1|81429-83251|+|input.path1.gene28|	NZ_FNAT01000006|c131681-174471|138222-139814|-|BLT43_RS13555|FAD-dependent_oxidoreductase|WP_090113666.1	29.1	553	320	18	32	548	6	522	1.65e-48	181
input|c1|81429-83251|+|input.path1.gene28|	NZ_AP022268|c1878801-1936678|1889286-1890881|-|H7R88_RS08860|choline_dehydrogenase|WP_048023864.1	29.0	559	319	18	32	549	9	530	1.68e-48	181
input|c1|81429-83251|+|input.path1.gene28|	NZ_CABGYS010000001|c594608-653770|605800-607395|-|FN478_RS02700|choline_dehydrogenase|WP_142631446.1	29.0	559	319	18	32	549	9	530	1.68e-48	181
input|c1|81429-83251|+|input.path1.gene28|	NZ_CP021329|c3210302-3267062|3220510-3222105|-|CA210_RS18170|choline_dehydrogenase|WP_048023864.1	29.0	559	319	18	32	549	9	530	1.68e-48	181
input|c1|81429-83251|+|input.path1.gene28|	NZ_LR134195|c1837270-1894878|1847475-1849070|-|EL106_RS08730|choline_dehydrogenase|WP_048023864.1	29.0	559	319	18	32	549	9	530	1.68e-48	181
input|c1|81429-83251|+|input.path1.gene28|	NZ_AXDW01000022|c4954-64046|46648-48252|-|K344_RS0110845|GMC_family_oxidoreductase_N-terminal_domain-containing_protein|WP_028080685.1	28.0	565	327	16	32	552	5	533	1.77e-48	181
input|c1|81429-83251|+|input.path1.gene28|	NZ_CP053927|c454921-497028|483986-485593|-|HP437_RS03025|GMC_family_oxidoreductase_N-terminal_domain-containing_protein|WP_180548060.1	32.1	554	314	20	32	551	7	532	1.81e-48	181
input|c1|81429-83251|+|input.path1.gene28|	NZ_FMCU01000004|c37457-121333|92569-94146|-|GA0070216_RS10335|GMC_family_oxidoreductase_N-terminal_domain-containing_protein|WP_091243890.1	30.6	543	321	13	32	551	3	512	2.09e-48	181
input|c1|81429-83251|+|input.path1.gene28|	NZ_AUEA01000012|c89159-109828|95481-97130|-|H618_RS0115075|choline_dehydrogenase|WP_028695859.1	29.5	563	326	18	32	556	9	538	2.30e-48	181
input|c1|81429-83251|+|input.path1.gene28|	NZ_CP011642|c2049855-2092085|2061171-2062778|+|AB188_RS11640|glucose-methanol-choline_oxidoreductase|WP_047729195.1	31.9	554	315	20	32	551	7	532	2.50e-48	181
input|c1|81429-83251|+|input.path1.gene28|	NZ_CP018915|c4881992-4934257|4911762-4913369|-|BVG95_RS23155|glucose-methanol-choline_oxidoreductase|WP_049294758.1	31.8	554	316	20	32	551	7	532	2.50e-48	181
input|c1|81429-83251|+|input.path1.gene28|	NZ_CP033623|c5094202-5137166|5123970-5125577|-|EFZ62_RS24225|glucose-methanol-choline_oxidoreductase|WP_159318887.1	31.9	554	315	20	32	551	7	532	2.50e-48	181
input|c1|81429-83251|+|input.path1.gene28|	NZ_CP038467|c2953592-2992939|2955614-2957221|+|E4343_RS13875|glucose-methanol-choline_oxidoreductase|WP_135344707.1	31.1	559	313	18	32	551	7	532	2.50e-48	181
input|c1|81429-83251|+|input.path1.gene28|	NZ_CP042512|c467912-510130|497220-498827|-|FR888_RS02320|glucose-methanol-choline_oxidoreductase|WP_060434778.1	31.9	554	315	20	32	551	7	532	2.50e-48	181
input|c1|81429-83251|+|input.path1.gene28|	NZ_FCLY01000002|c172376-215346|202144-203751|-|AWX71_RS14265|glucose-methanol-choline_oxidoreductase|WP_060434041.1	32.1	554	314	20	32	551	7	532	2.50e-48	181
input|c1|81429-83251|+|input.path1.gene28|	NZ_HG964481|c1212304-1260002|1218933-1220537|+|BN975_RS05885|FAD-binding_protein|WP_036388365.1	30.4	553	329	16	29	549	2	530	3.39e-48	181
input|c1|81429-83251|+|input.path1.gene28|	NZ_CP019669|c138961-180053|152815-154485|-|A8E96_RS00700|alanine-phosphoribitol_ligase|WP_077217180.1	28.3	573	321	16	26	551	4	533	3.57e-48	181
input|c1|81429-83251|+|input.path1.gene28|	NZ_CP017708|c1111278-1153337|1141795-1143318|+|BJP36_RS04335|choline_dehydrogenase|WP_071102765.1	30.4	543	307	13	29	545	2	499	3.98e-48	180
input|c1|81429-83251|+|input.path1.gene28|	NZ_LR594659|c344504-385686|383579-385213|-|G3W89_RS01840|GMC_family_oxidoreductase_N-terminal_domain-containing_protein|WP_162572513.1	29.1	556	336	13	29	548	5	538	4.03e-48	181
input|c1|81429-83251|+|input.path1.gene28|	NZ_CADEUC010000004|c96359-137451|110213-111883|-|HWW50_RS26130|GMC_family_oxidoreductase_N-terminal_domain-containing_protein|WP_175788842.1	28.1	573	322	16	26	551	4	533	4.93e-48	181
input|c1|81429-83251|+|input.path1.gene28|	NZ_CP017599|c1096115-1137856|1130455-1131978|+|BJP34_RS04425|choline_dehydrogenase|WP_070391305.1	30.3	551	297	15	29	545	2	499	5.51e-48	179
input|c1|81429-83251|+|input.path1.gene28|	NZ_LDPU01000001|c1279642-1326720|1286920-1288524|+|ABW05_RS06200|hypothetical_protein|WP_019348204.1	30.2	550	328	15	32	549	5	530	6.47e-48	180
input|c1|81429-83251|+|input.path1.gene28|	NZ_CP053572|c463553-503603|492815-494422|-|F0335_RS02280|GMC_family_oxidoreductase_N-terminal_domain-containing_protein|WP_149558976.1	31.8	553	317	19	32	551	7	532	6.59e-48	180
input|c1|81429-83251|+|input.path1.gene28|	NZ_CP010407|c8288247-8329035|8319818-8321488|+|SVTN_RS36985|choline_dehydrogenase|WP_041132986.1	29.7	562	319	16	32	551	7	534	6.81e-48	180
input|c1|81429-83251|+|input.path1.gene28|	NC_017075|c4979992-5040766|5027524-5029137|-|RGE_RS22895|GMC_family_oxidoreductase_N-terminal_domain-containing_protein|WP_014430872.1	29.2	558	335	13	29	551	4	536	6.82e-48	180
input|c1|81429-83251|+|input.path1.gene28|	NZ_CP058554|c4883793-4914665|4908352-4909968|-|HS961_RS22160|GMC_family_oxidoreductase_N-terminal_domain-containing_protein|WP_182325586.1	29.5	577	312	21	24	549	2	534	6.94e-48	180
input|c1|81429-83251|+|input.path1.gene28|	NZ_CP022478|c2125636-2168959|2150479-2152116|-|CEK59_RS10180|dehydrogenase|WP_003132203.1	30.0	577	311	15	6	548	27	544	7.82e-48	180
input|c1|81429-83251|+|input.path1.gene28|	NZ_KI914485|c89920-133288|114808-116445|-|Q048_RS07875|dehydrogenase|WP_003132203.1	30.0	577	311	15	6	548	27	544	7.82e-48	180
input|c1|81429-83251|+|input.path1.gene28|	NZ_KK213228|c86653-129976|111496-113133|-|V555_RS36215|GMC_family_oxidoreductase_N-terminal_domain-containing_protein|WP_031693958.1	30.0	577	311	15	6	548	27	544	7.82e-48	180
input|c1|81429-83251|+|input.path1.gene28|	NZ_SLVT01000014|c21726-67549|61164-62756|-|EV374_RS21705|choline_dehydrogenase|WP_132238212.1	30.1	558	304	16	32	551	3	512	8.34e-48	179
input|c1|81429-83251|+|input.path1.gene28|	NZ_CP041090|c1787330-1832521|1827809-1829404|+|FJN17_RS08185|GMC_family_oxidoreductase_N-terminal_domain-containing_protein|WP_140479032.1	29.3	560	318	19	32	549	7	530	8.49e-48	179
input|c1|81429-83251|+|input.path1.gene28|	NZ_FCGR01000004|c205061-247516|216380-217987|+|AWX38_RS17130|glucose-methanol-choline_oxidoreductase|WP_060426752.1	31.7	562	306	20	32	551	7	532	9.10e-48	179
input|c1|81429-83251|+|input.path1.gene28|	NZ_FCMJ01000002|c159932-212060|189712-191319|-|AWY93_RS12275|glucose-methanol-choline_oxidoreductase|WP_060426454.1	31.9	554	315	20	32	551	7	532	9.10e-48	179
input|c1|81429-83251|+|input.path1.gene28|	NZ_FNFM01000004|c344065-444019|348168-349721|-|BLR41_RS08700|GMC_family_oxidoreductase_N-terminal_domain-containing_protein|WP_092627470.1	27.5	586	297	15	25	553	2	516	9.14e-48	179
input|c1|81429-83251|+|input.path1.gene28|	NZ_CP009438|c6549151-6655031|6592143-6593699|-|SGLAU_RS28495|choline_dehydrogenase|WP_043505404.1	30.6	556	311	17	29	551	2	515	9.31e-48	179
input|c1|81429-83251|+|input.path1.gene28|	NZ_JABWSA010000001|c439066-484763|473901-475598|-|HU763_RS02190|choline_dehydrogenase|WP_186684283.1	30.8	555	319	17	32	548	6	533	1.09e-47	180
input|c1|81429-83251|+|input.path1.gene28|	NZ_CP008886|c3336238-3395400|3382613-3384208|+|HY59_RS15650|choline_dehydrogenase|WP_065906768.1	28.6	559	321	18	32	549	9	530	1.17e-47	179
input|c1|81429-83251|+|input.path1.gene28|	NZ_AP013063|c5008227-5060348|5037998-5039605|-|SM39_RS23405|GMC_family_oxidoreductase_N-terminal_domain-containing_protein|WP_033636871.1	31.9	554	315	20	32	551	7	532	1.26e-47	179
input|c1|81429-83251|+|input.path1.gene28|	NZ_CP011303|c4521111-4564093|4525320-4526927|+|XJ20_RS21130|glucose-methanol-choline_oxidoreductase|WP_046374615.1	31.3	553	320	19	32	551	7	532	1.26e-47	179
input|c1|81429-83251|+|input.path1.gene28|	NZ_CP018927|c4944551-4987515|4974251-4975858|-|BVG90_RS23755|glucose-methanol-choline_oxidoreductase|WP_089185242.1	31.9	554	315	20	32	551	7	532	1.26e-47	179
input|c1|81429-83251|+|input.path1.gene28|	NZ_CP041125|c453563-494803|481886-483493|-|FG169_RS02230|GMC_family_oxidoreductase_N-terminal_domain-containing_protein|WP_141957828.1	31.6	554	317	20	32	551	7	532	1.26e-47	179
input|c1|81429-83251|+|input.path1.gene28|	NZ_CP053925|c459514-510629|488279-489886|-|HP475_RS02285|GMC_family_oxidoreductase_N-terminal_domain-containing_protein|WP_033636871.1	31.9	554	315	20	32	551	7	532	1.26e-47	179
input|c1|81429-83251|+|input.path1.gene28|	NZ_FCGK01000005|c240732-283720|270511-272118|-|AWX49_RS10530|glucose-methanol-choline_oxidoreductase|WP_033636871.1	31.9	554	315	20	32	551	7	532	1.26e-47	179
input|c1|81429-83251|+|input.path1.gene28|	NZ_FCIA01000003|c136715-179703|166495-168102|-|AWX07_RS13770|glucose-methanol-choline_oxidoreductase|WP_033636871.1	31.9	554	315	20	32	551	7	532	1.26e-47	179
input|c1|81429-83251|+|input.path1.gene28|	NZ_FCJU01000001|c373515-415936|384833-386440|+|AWY98_RS01740|glucose-methanol-choline_oxidoreductase|WP_033652790.1	31.9	554	315	20	32	551	7	532	1.26e-47	179
input|c1|81429-83251|+|input.path1.gene28|	NZ_JAACLK010000002|c162007-214127|191778-193385|-|GW643_RS03940|glucose-methanol-choline_oxidoreductase|WP_033636871.1	31.9	554	315	20	32	551	7	532	1.26e-47	179
input|c1|81429-83251|+|input.path1.gene28|	NZ_JAACLP010000002|c173977-216965|203756-205363|-|GW732_RS03480|glucose-methanol-choline_oxidoreductase|WP_033636871.1	31.9	554	315	20	32	551	7	532	1.26e-47	179
input|c1|81429-83251|+|input.path1.gene28|	NZ_MQMX01000006|c343119-386101|347328-348935|+|BSR00_RS05700|glucose-methanol-choline_oxidoreductase|WP_130016115.1	31.5	553	319	18	32	551	7	532	1.26e-47	179
input|c1|81429-83251|+|input.path1.gene28|	NZ_MQMZ01000002|c151058-194040|188224-189831|-|BSR02_RS08490|glucose-methanol-choline_oxidoreductase|WP_115060260.1	31.5	553	319	18	32	551	7	532	1.26e-47	179
input|c1|81429-83251|+|input.path1.gene28|	NZ_PEGZ01000006|c1604822-1656140|1633794-1635401|-|CS368_RS15765|GMC_family_oxidoreductase_N-terminal_domain-containing_protein|WP_033652790.1	31.9	554	315	20	32	551	7	532	1.26e-47	179
input|c1|81429-83251|+|input.path1.gene28|	NZ_FPAT01000005|c20622-67144|63997-65550|+|BM394_RS10710|GMC_family_oxidoreductase_N-terminal_domain-containing_protein|WP_092977346.1	27.5	570	317	15	25	553	2	516	1.26e-47	179
input|c1|81429-83251|+|input.path1.gene28|	NZ_LMFE01000004|c79853-209029|157871-159424|+|ASD42_RS16545|choline_oxidase|WP_056817643.1	28.4	564	303	15	29	546	2	510	1.26e-47	179
input|c1|81429-83251|+|input.path1.gene28|	NZ_CP051857|c5219868-5265565|5229034-5230731|+|HG549_RS23795|choline_dehydrogenase|WP_170033314.1	30.8	555	319	17	32	548	6	533	1.50e-47	179
input|c1|81429-83251|+|input.path1.gene28|	NZ_CP012685|c4973900-5026176|5003680-5005287|-|ABH11_RS23400|GMC_family_oxidoreductase_N-terminal_domain-containing_protein|WP_060388178.1	31.6	554	317	19	32	551	7	532	1.74e-47	179
input|c1|81429-83251|+|input.path1.gene28|	NZ_FCHV01000003|c350890-402803|371633-373240|+|AWX29_RS17550|glucose-methanol-choline_oxidoreductase|WP_060388178.1	31.6	554	317	19	32	551	7	532	1.74e-47	179
input|c1|81429-83251|+|input.path1.gene28|	NZ_LR134494|c456083-496333|492833-494440|-|EL336_RS02320|glucose-methanol-choline_oxidoreductase|WP_126501248.1	30.5	557	319	17	32	551	7	532	1.74e-47	179
input|c1|81429-83251|+|input.path1.gene28|	NZ_MQMU01000012|c137249-180231|174065-175672|-|BSR03_RS12350|glucose-methanol-choline_oxidoreductase|WP_115183367.1	30.9	559	314	18	32	551	7	532	1.74e-47	179
input|c1|81429-83251|+|input.path1.gene28|	NZ_KI911506|c112483-226587|192667-194229|+|B106_RS0123250|choline_dehydrogenase|WP_028677038.1	30.0	544	323	17	32	551	3	512	1.84e-47	178
input|c1|81429-83251|+|input.path1.gene28|	NZ_JACBYW010000002|c406278-451610|409100-410668|-|FHR84_RS07565|GMC_family_oxidoreductase_N-terminal_domain-containing_protein|WP_179534738.1	27.9	577	314	16	25	556	2	521	1.91e-47	178
input|c1|81429-83251|+|input.path1.gene28|	NZ_CP041061|c3630537-3713356|3657187-3658764|+|FJK98_RS15515|choline_dehydrogenase|WP_145919655.1	30.3	544	321	14	32	551	3	512	2.01e-47	178
input|c1|81429-83251|+|input.path1.gene28|	NZ_KI519307|c130357-173725|155245-156882|-|P998_RS17755|dehydrogenase|WP_003102147.1	29.8	577	312	15	6	548	27	544	2.06e-47	179
input|c1|81429-83251|+|input.path1.gene28|	NZ_LLUF01000003|c81177-124500|98021-99658|+|APB38_RS06075|dehydrogenase|WP_003102147.1	29.8	577	312	15	6	548	27	544	2.06e-47	179
input|c1|81429-83251|+|input.path1.gene28|	NZ_NSZN01000016|c64950-108273|81795-83432|+|IPC205_RS23945|dehydrogenase|WP_003102147.1	29.8	577	312	15	6	548	27	544	2.06e-47	179
input|c1|81429-83251|+|input.path1.gene28|	NC_021741|c421344-461819|458319-459926|-|M495_RS02110|glucose-methanol-choline_oxidoreductase|WP_020825016.1	31.3	553	320	18	32	551	7	532	2.40e-47	178
input|c1|81429-83251|+|input.path1.gene28|	NZ_FOMZ01000003|c343331-389853|347511-349064|-|BM150_RS06125|GMC_family_oxidoreductase_N-terminal_domain-containing_protein|WP_092924889.1	27.5	570	317	15	25	553	2	516	2.42e-47	178
input|c1|81429-83251|+|input.path1.gene28|	NZ_KB913024|c2054827-2100981|2094845-2096404|+|ACTMO_RS0109935|choline_oxidase|WP_019854540.1	27.9	574	312	16	25	553	2	518	2.50e-47	178
input|c1|81429-83251|+|input.path1.gene28|	NZ_CP056094|c3679582-3722905|3704425-3706062|-|HWN50_RS17465|GMC_family_oxidoreductase_N-terminal_domain-containing_protein|WP_023107991.1	29.8	577	312	15	6	548	27	544	2.84e-47	178
input|c1|81429-83251|+|input.path1.gene28|	NC_009832|c579679-619348|615720-617327|-|SPRO_RS02875|glucose-methanol-choline_oxidoreductase|WP_012005013.1	30.9	559	314	18	32	551	7	532	3.31e-47	178
input|c1|81429-83251|+|input.path1.gene28|	NZ_CP033893|c4308205-4348610|4310099-4311706|+|EGO53_RS21050|GMC_family_oxidoreductase_N-terminal_domain-containing_protein|WP_142816044.1	31.3	553	320	18	32	551	7	532	3.31e-47	178
input|c1|81429-83251|+|input.path1.gene28|	NZ_CP048784|c451383-491884|488384-489991|-|F0336_RS02275|glucose-methanol-choline_oxidoreductase|WP_149573628.1	31.3	553	320	18	32	551	7	532	3.31e-47	178
input|c1|81429-83251|+|input.path1.gene28|	NZ_FCKJ01000003|c361464-403680|372797-374404|+|AWY56_RS16180|glucose-methanol-choline_oxidoreductase|WP_060439150.1	31.8	554	316	20	32	551	7	532	3.31e-47	178
input|c1|81429-83251|+|input.path1.gene28|	NZ_KB896532|c185030-299264|265346-266908|+|C578_RS0107755|choline_dehydrogenase|WP_018804875.1	29.8	543	325	16	32	551	3	512	3.52e-47	177
input|c1|81429-83251|+|input.path1.gene28|	NZ_AP018290|c3097726-3143775|3103119-3104711|+|CDC38_RS13075|choline_dehydrogenase|WP_096694103.1	29.0	565	320	12	16	545	2	520	4.19e-47	177
input|c1|81429-83251|+|input.path1.gene28|	NZ_CP016174|c1019474-1090027|1069883-1071436|+|SD37_RS05220|GMC_family_oxidoreductase_N-terminal_domain-containing_protein|WP_044852087.1	30.5	558	311	20	32	556	3	516	4.61e-47	177
input|c1|81429-83251|+|input.path1.gene28|	NZ_AZWD01000008|c107847-166372|140204-141766|-|B168_RS0107115|choline_dehydrogenase|WP_018797481.1	30.0	544	323	17	32	551	3	512	4.86e-47	177
input|c1|81429-83251|+|input.path1.gene28|	NZ_KB892527|c106028-164556|138388-139950|-|B127_RS0107890|choline_dehydrogenase|WP_018587064.1	30.0	544	323	17	32	551	3	512	4.86e-47	177
input|c1|81429-83251|+|input.path1.gene28|	NZ_KB895930|c4796-63323|29402-30964|+|C570_RS0118465|choline_dehydrogenase|WP_018587064.1	30.0	544	323	17	32	551	3	512	4.86e-47	177
input|c1|81429-83251|+|input.path1.gene28|	NZ_KB896469|c54049-166547|132629-134191|+|C577_RS0114985|choline_dehydrogenase|WP_018587064.1	30.0	544	323	17	32	551	3	512	4.86e-47	177
input|c1|81429-83251|+|input.path1.gene28|	NZ_KB896705|c42272-153364|119443-121005|+|C579_RS0115655|choline_dehydrogenase|WP_018587064.1	30.0	544	323	17	32	551	3	512	4.86e-47	177
input|c1|81429-83251|+|input.path1.gene28|	NZ_KB905510|c102402-160927|134759-136321|-|F584_RS0119075|choline_dehydrogenase|WP_018587064.1	30.0	544	323	17	32	551	3	512	4.86e-47	177
input|c1|81429-83251|+|input.path1.gene28|	NZ_CP023865|c5783791-5850128|5822765-5824342|-|ACTEI_RS25490|GMC_family_oxidoreductase_N-terminal_domain-containing_protein|WP_122979975.1	29.5	543	327	13	32	551	3	512	5.31e-47	177
input|c1|81429-83251|+|input.path1.gene28|	NZ_MQMV01000010|c131593-174575|168757-170364|-|BSQ98_RS11450|glucose-methanol-choline_oxidoreductase|WP_129983232.1	31.3	553	320	18	32	551	7	532	6.31e-47	177
input|c1|81429-83251|+|input.path1.gene28|	NZ_MQMW01000006|c150669-193651|187827-189434|-|BSQ99_RS16550|glucose-methanol-choline_oxidoreductase|WP_129941300.1	31.3	553	320	18	32	551	7	532	6.31e-47	177
input|c1|81429-83251|+|input.path1.gene28|	NZ_SOAL01000010|c197262-228133|221822-223438|-|EDF71_RS13065|choline_dehydrogenase|WP_133857011.1	29.7	569	305	21	32	549	10	534	6.64e-47	177
input|c1|81429-83251|+|input.path1.gene28|	NC_009953|c5586492-5645017|5611099-5612661|+|SARE_RS24155|choline_dehydrogenase|WP_012184910.1	30.0	544	323	17	32	551	3	512	6.72e-47	177
input|c1|81429-83251|+|input.path1.gene28|	NZ_CP053705|c3293461-3336784|3318304-3319941|-|HPT10_RS15400|GMC_family_oxidoreductase_N-terminal_domain-containing_protein|WP_171888791.1	29.8	577	312	15	6	548	27	544	7.46e-47	177
input|c1|81429-83251|+|input.path1.gene28|	NZ_CP026650|c4699144-4742132|4728923-4730530|-|C4B62_RS22215|glucose-methanol-choline_oxidoreductase|WP_033648629.1	31.4	554	318	19	32	551	7	532	8.71e-47	177
input|c1|81429-83251|+|input.path1.gene28|	NZ_CP027539|c425215-477277|445958-447565|+|AM478_RS02075|glucose-methanol-choline_oxidoreductase|WP_033648629.1	31.4	554	318	19	32	551	7	532	8.71e-47	177
input|c1|81429-83251|+|input.path1.gene28|	NZ_CP028946|c2030494-2082329|2059980-2061587|-|AM371_RS09665|glucose-methanol-choline_oxidoreductase|WP_033648629.1	31.4	554	318	19	32	551	7	532	8.71e-47	177
input|c1|81429-83251|+|input.path1.gene28|	NZ_CP047391|c444963-497080|474583-476190|-|GRX59_RS02175|glucose-methanol-choline_oxidoreductase|WP_033648629.1	31.4	554	318	19	32	551	7	532	8.71e-47	177
input|c1|81429-83251|+|input.path1.gene28|	NZ_FCGU01000002|c404418-446963|415753-417360|+|AWY05_RS15815|glucose-methanol-choline_oxidoreductase|WP_060431025.1	31.8	554	316	20	32	551	7	532	8.71e-47	177
input|c1|81429-83251|+|input.path1.gene28|	NZ_FCKZ01000002|c158811-210950|188603-190210|-|AWY87_RS12455|glucose-methanol-choline_oxidoreductase|WP_060451798.1	31.5	562	307	20	32	551	7	532	8.71e-47	177
input|c1|81429-83251|+|input.path1.gene28|	NZ_FCMH01000002|c156762-209039|186542-188149|-|AWX13_RS12435|glucose-methanol-choline_oxidoreductase|WP_033648629.1	31.4	554	318	19	32	551	7	532	8.71e-47	177
input|c1|81429-83251|+|input.path1.gene28|	NZ_FCML01000002|c161342-213618|191121-192728|-|AWX45_RS13590|glucose-methanol-choline_oxidoreductase|WP_033648629.1	31.4	554	318	19	32	551	7	532	8.71e-47	177
input|c1|81429-83251|+|input.path1.gene28|	NZ_JAADCH010000005|c156974-209102|186754-188361|-|GXN80_RS08145|glucose-methanol-choline_oxidoreductase|WP_033648629.1	31.4	554	318	19	32	551	7	532	8.71e-47	177
input|c1|81429-83251|+|input.path1.gene28|	NZ_KQ089789|c469718-521553|499204-500811|-|SN05_RS02270|glucose-methanol-choline_oxidoreductase|WP_033648629.1	31.4	554	318	19	32	551	7	532	8.71e-47	177
input|c1|81429-83251|+|input.path1.gene28|	NZ_FMVI01000001|c715887-727795|716685-718208|-|BLQ64_RS03020|GMC_family_oxidoreductase_N-terminal_domain-containing_protein|WP_093770554.1	28.7	571	283	16	28	546	5	503	1.02e-46	176
input|c1|81429-83251|+|input.path1.gene28|	NZ_FPAE01000001|c237533-248000|245781-247304|+|BM432_RS01220|GMC_family_oxidoreductase_N-terminal_domain-containing_protein|WP_093770554.1	28.7	571	283	16	28	546	5	503	1.02e-46	176
input|c1|81429-83251|+|input.path1.gene28|	NZ_CP013861|c2906442-2953963|2938794-2940437|-|AV641_RS13245|glucose-methanol-choline_oxidoreductase|WP_010657315.1	27.6	561	344	14	28	551	3	538	1.06e-46	177
input|c1|81429-83251|+|input.path1.gene28|	NZ_LR607375|c2882671-2934246|2911806-2913413|-|FN818_RS13645|GMC_family_oxidoreductase_N-terminal_domain-containing_protein|WP_121535560.1	31.4	554	318	19	32	551	7	532	1.20e-46	176
input|c1|81429-83251|+|input.path1.gene28|	NZ_CP026948|c2172467-2217264|2185322-2186881|-|C3E79_RS10435|GMC_family_oxidoreductase_N-terminal_domain-containing_protein|WP_108404845.1	30.2	556	303	18	32	548	6	515	1.26e-46	176
input|c1|81429-83251|+|input.path1.gene28|	NZ_KB896955|c5464-119170|85252-86814|+|C586_RS0118345|choline_dehydrogenase|WP_026273860.1	30.0	544	323	17	32	551	3	512	1.28e-46	176
input|c1|81429-83251|+|input.path1.gene28|	NZ_CP043575|c4901527-4932384|4926073-4927689|-|F0Q04_RS22515|GMC_family_oxidoreductase_N-terminal_domain-containing_protein|WP_182343632.1	29.4	572	319	20	24	549	2	534	1.74e-46	176
input|c1|81429-83251|+|input.path1.gene28|	NZ_AXDW01000004|c298101-350211|330241-331872|-|K344_RS0104160|GMC_family_oxidoreductase_N-terminal_domain-containing_protein|WP_169729235.1	29.3	542	334	12	32	545	16	536	1.90e-46	176
input|c1|81429-83251|+|input.path1.gene28|	NZ_VBWF01000010|c568223-615735|598481-600124|-|FEZ21_RS16050|GMC_family_oxidoreductase_N-terminal_domain-containing_protein|WP_160627826.1	27.8	557	340	14	32	551	7	538	2.02e-46	176
input|c1|81429-83251|+|input.path1.gene28|	NZ_CP014017|c2109447-2149945|2111341-2112948|+|AL485_RS10145|GMC_family_oxidoreductase_N-terminal_domain-containing_protein|WP_048762848.1	31.2	554	319	19	32	551	7	532	2.29e-46	176
input|c1|81429-83251|+|input.path1.gene28|	NZ_NGUE01000001|c4809928-4862064|4839717-4841324|-|AZZ99_RS22645|GMC_family_oxidoreductase_N-terminal_domain-containing_protein|WP_086580903.1	31.4	554	318	19	32	551	7	532	2.29e-46	176
input|c1|81429-83251|+|input.path1.gene28|	NW_022984635|c2776846-2798877|2781873-2783876|+|ATNIH1004_011506|uncharacterized_protein|XP_033421923.1	29.3	584	336	22	32	551	25	595	2.32e-46	177
input|c1|81429-83251|+|input.path1.gene28|	NZ_AUKT01000012|c63360-121888|87967-89529|+|H302_RS0108920|choline_dehydrogenase|WP_028678670.1	29.8	544	324	17	32	551	3	512	2.44e-46	175
input|c1|81429-83251|+|input.path1.gene28|	NZ_AXVS01000011|c114295-221483|146651-148213|-|I008_RS0111080|choline_dehydrogenase|WP_028678670.1	29.8	544	324	17	32	551	3	512	2.44e-46	175
input|c1|81429-83251|+|input.path1.gene28|	NZ_CP019434|c166127-180770|169228-170856|+|BW247_RS00770|choline_dehydrogenase|WP_076835153.1	30.1	559	332	18	25	548	3	537	2.57e-46	176
input|c1|81429-83251|+|input.path1.gene28|	NC_021191|c3778990-3846280|3803857-3805434|+|L083_RS15550|choline_dehydrogenase|WP_015621263.1	30.5	547	316	15	32	551	3	512	2.67e-46	175
input|c1|81429-83251|+|input.path1.gene28|	NZ_AUKW01000022|c21102-72837|21790-23433|-|H343_RS32210|NAD(P)-binding_protein|WP_051265764.1	30.1	555	328	16	32	551	3	532	2.79e-46	176
input|c1|81429-83251|+|input.path1.gene28|	NZ_CP017432|c2810750-2858262|2841012-2842655|-|B195_RS12965|glucose-methanol-choline_oxidoreductase|WP_003446056.1	27.6	561	344	14	28	551	3	538	2.79e-46	176
input|c1|81429-83251|+|input.path1.gene28|	NZ_KB900240|c44559-91835|76949-78538|-|F582_RS0110825|choline_dehydrogenase|WP_020216708.1	29.9	549	317	18	32	551	8	517	2.85e-46	175
input|c1|81429-83251|+|input.path1.gene28|	NZ_CP022752|c1974210-2018649|1977037-1978590|-|CDG81_RS08830|choline_oxidase|WP_043572512.1	28.0	575	308	17	25	553	2	516	3.20e-46	175
input|c1|81429-83251|+|input.path1.gene28|	NW_006917094|c1828754-1873869|1862456-1864604|-|PFICI_06565|hypothetical_protein|XP_007833337.1	30.7	592	321	24	32	550	38	613	3.38e-46	177
input|c1|81429-83251|+|input.path1.gene28|	NW_009276935|c225783-273743|234916-236903|+|VDAG_07266|choline_dehydrogenase|XP_009654466.1	28.3	612	341	22	16	549	10	601	4.09e-46	176
input|c1|81429-83251|+|input.path1.gene28|	NZ_SMFR01000002|c954495-1018918|968214-969767|+|DFR71_RS16080|choline_oxidase|WP_067446235.1	28.2	564	304	16	29	546	2	510	4.42e-46	174
input|c1|81429-83251|+|input.path1.gene28|	NZ_CP049289|c185857-226745|191996-193630|+|G6P99_RS00805|choline_dehydrogenase|WP_035976192.1	30.3	551	325	16	31	549	2	525	5.05e-46	175
input|c1|81429-83251|+|input.path1.gene28|	NZ_AP019700|c141268-182366|153841-155448|+|STVA_RS00750|choline_dehydrogenase|WP_123690003.1	27.2	555	343	13	30	551	5	531	6.01e-46	174
input|c1|81429-83251|+|input.path1.gene28|	NZ_FCIZ01000003|c158591-210719|188370-189977|-|AWY40_RS12445|glucose-methanol-choline_oxidoreductase|WP_060436754.1	31.2	554	319	19	32	551	7	532	6.01e-46	174
input|c1|81429-83251|+|input.path1.gene28|	NT_107013|c1979065-2024118|1994877-1996815|-|AN3229.2|hypothetical_protein|XP_660833.1	26.6	616	357	15	9	552	19	611	7.22e-46	176
input|c1|81429-83251|+|input.path1.gene28|	NZ_CP045434|c1419573-1443126|1420786-1422453|-|GCU42_RS06760|choline_dehydrogenase|WP_114226814.1	31.1	557	324	16	32	548	9	545	8.31e-46	174
input|c1|81429-83251|+|input.path1.gene28|	NW_022984630|c495088-539069|525755-526222|-|ATNIH1004_003966|uncharacterized_protein|XP_033427444.1	54.4	149	68	0	405	553	3	151	1.43e-45	162
input|c1|81429-83251|+|input.path1.gene28|	NZ_CP022112|c1024911-1087667|1072055-1073689|-|Y958_RS26350|GMC_family_oxidoreductase_N-terminal_domain-containing_protein|WP_088875255.1	29.3	557	327	15	32	548	9	538	2.51e-45	173
input|c1|81429-83251|+|input.path1.gene28|	NC_022041|c1873935-1929158|1875194-1876780|+|JCM7686_RS09180|FAD-binding_protein|WP_020950582.1	29.2	548	325	14	32	545	5	523	2.67e-45	172
input|c1|81429-83251|+|input.path1.gene28|	NZ_LR131106|c526908-595797|530527-532083|-|E0E18_RS02365|choline_oxidase|WP_110481382.1	29.5	569	300	21	30	551	4	518	3.11e-45	172
input|c1|81429-83251|+|input.path1.gene28|	NZ_KB905359|c62180-160075|108176-109768|-|SALPAC3_RS0100380|hypothetical_protein|WP_018219277.1	29.8	554	311	16	32	551	3	512	3.80e-45	172
input|c1|81429-83251|+|input.path1.gene28|	NZ_FNJR01000016|c23179-69677|64345-65898|+|BLQ75_RS20535|GMC_family_oxidoreductase_N-terminal_domain-containing_protein|WP_092604352.1	27.8	586	295	16	25	553	2	516	4.21e-45	172
input|c1|81429-83251|+|input.path1.gene28|	NZ_CCDI010000002|c211830-233711|218265-219947|+|BN983_RS09560|choline_dehydrogenase|WP_035508148.1	29.6	560	323	20	32	551	6	534	4.45e-45	172
input|c1|81429-83251|+|input.path1.gene28|	NZ_FTNT01000001|c80877-174362|136963-138540|-|BW971_RS00545|glucose-methanol-choline_oxidoreductase|WP_076475592.1	29.0	568	315	20	28	552	3	525	4.82e-45	172
input|c1|81429-83251|+|input.path1.gene28|	NZ_QUNR01000001|c500624-552093|514161-515762|+|DFR26_RS02465|GMC_family_oxidoreductase_N-terminal_domain-containing_protein|WP_116207345.1	28.1	551	342	15	32	553	6	531	5.51e-45	172
input|c1|81429-83251|+|input.path1.gene28|	NZ_FTNT01000003|c5876-47430|44072-45676|+|BW971_RS05800|NAD(P)-binding_protein|WP_076477563.1	29.9	575	308	18	24	551	8	534	5.60e-45	172
input|c1|81429-83251|+|input.path1.gene28|	NZ_CP022526|c5442898-5490481|5447839-5449533|-|CGU45_RS26095|hypothetical_protein|WP_023124017.1	29.0	568	327	16	29	551	4	540	6.50e-45	172
input|c1|81429-83251|+|input.path1.gene28|	NZ_KI914540|c4361548-4409131|4405170-4406864|+|Q043_RS26765|hypothetical_protein|WP_023124017.1	29.0	568	327	16	29	551	4	540	6.50e-45	172
input|c1|81429-83251|+|input.path1.gene28|	NZ_LS483492|c4400542-4443530|4413960-4415567|+|DQN11_RS20935|GMC_family_oxidoreductase_N-terminal_domain-containing_protein|WP_111737831.1	30.8	556	323	17	30	551	5	532	7.84e-45	171
input|c1|81429-83251|+|input.path1.gene28|	NZ_KK037166|c10250105-10292146|10263182-10264810|-|KUTG_RS46690|hypothetical_protein|WP_043726352.1	29.9	551	314	15	32	545	8	523	8.77e-45	171
input|c1|81429-83251|+|input.path1.gene28|	NZ_AP022587|c884006-926713|896401-897984|-|G6N54_RS04410|GMC_family_oxidoreductase_N-terminal_domain-containing_protein|WP_163788724.1	28.6	567	296	17	30	553	5	505	9.48e-45	171
input|c1|81429-83251|+|input.path1.gene28|	NZ_CP054938|c419082-467601|454262-455869|+|HUT13_RS01680|GMC_family_oxidoreductase_N-terminal_domain-containing_protein|WP_019435432.1	28.1	548	325	15	32	545	6	518	1.08e-44	171
input|c1|81429-83251|+|input.path1.gene28|	NZ_CP020039|c<572729-615272|585382-586887|-|B4U39_RS02930|NAD(P)-binding_protein|WP_079403585.1	30.0	557	287	21	32	548	7	500	1.16e-44	170
input|c1|81429-83251|+|input.path1.gene28|	NT_107009|c2022337-2081716|2046204-2048202|+|AN6445.2|hypothetical_protein|XP_664049.1	28.4	609	355	22	11	549	11	608	1.25e-44	172
input|c1|81429-83251|+|input.path1.gene28|	NZ_WEIC01000003|c257831-283851|265474-267066|-|F9L33_RS10775|choline_dehydrogenase|WP_152142791.1	29.6	551	324	15	28	545	2	521	1.37e-44	171
input|c1|81429-83251|+|input.path1.gene28|	NZ_KK069991|c264154-305318|303681-305243|+|BF93_RS07800|choline_oxidase|WP_038371747.1	28.2	575	307	18	26	551	2	519	1.60e-44	170
input|c1|81429-83251|+|input.path1.gene28|	NZ_CP027792|c859623-888877|860892-862517|-|C7H73_RS03940|choline_dehydrogenase|WP_106845455.1	29.5	579	302	21	32	551	6	537	1.64e-44	171
input|c1|81429-83251|+|input.path1.gene28|	NZ_CP013449|c1378614-1408477|1380337-1382040|+|AQ611_RS21540|choline_dehydrogenase|WP_069235999.1	31.0	561	317	21	28	548	3	533	1.77e-44	171
input|c1|81429-83251|+|input.path1.gene28|	NZ_NSBU01000005|c116043-158725|156312-157970|+|CLM58_RS05745|choline_dehydrogenase|WP_095594979.1	28.7	554	335	19	30	549	2	529	1.94e-44	171
input|c1|81429-83251|+|input.path1.gene28|	NZ_MQUQ01000005|c372014-441348|420910-422451|+|BS329_RS11500|GMC_family_oxidoreductase_N-terminal_domain-containing_protein|WP_076159138.1	29.6	558	304	22	31	549	2	509	1.96e-44	170
input|c1|81429-83251|+|input.path1.gene28|	NZ_FPAB01000002|c599860-649199|612378-613985|-|BM385_RS07065|GMC_family_oxidoreductase_N-terminal_domain-containing_protein|WP_093842487.1	28.1	548	325	15	32	545	6	518	2.05e-44	170
input|c1|81429-83251|+|input.path1.gene28|	NZ_QOIL01000029|c48555-91555|89183-90700|+|DQ384_RS36205|GMC_family_oxidoreductase_N-terminal_domain-containing_protein|WP_114033392.1	27.3	556	310	13	29	548	2	499	2.36e-44	169
input|c1|81429-83251|+|input.path1.gene28|	NZ_AXBI01000019|c14168-57999|16523-18181|-|CAER_RS0102265|GMC_family_oxidoreductase_N-terminal_domain-containing_protein|WP_027233882.1	29.1	567	329	16	32	553	6	544	2.67e-44	170
input|c1|81429-83251|+|input.path1.gene28|	NZ_SMRP01000010|c114972-144780|138731-140329|-|EYW47_RS20650|choline_dehydrogenase|WP_133196692.1	28.6	556	329	16	32	551	8	531	2.69e-44	170
input|c1|81429-83251|+|input.path1.gene28|	NZ_CP020555|c7506766-7550141|7543169-7544674|+|B6R96_RS33810|NAD(P)-binding_protein|WP_081524630.1	29.8	557	288	21	32	548	7	500	4.19e-44	169
input|c1|81429-83251|+|input.path1.gene28|	NZ_CP045369|c1105366-1191720|1185749-1187383|+|FIU95_RS04970|choline_dehydrogenase|WP_152452077.1	28.6	559	319	17	32	549	8	527	4.48e-44	169
input|c1|81429-83251|+|input.path1.gene28|	NZ_CP023268|c461090-502224|488612-490219|-|CLM71_RS02335|glucose-methanol-choline_oxidoreductase|WP_105229576.1	30.7	557	322	18	30	551	5	532	5.35e-44	169
input|c1|81429-83251|+|input.path1.gene28|	NZ_CP060416|c4462996-4505984|4476415-4478022|+|HF675_RS21135|GMC_family_oxidoreductase_N-terminal_domain-containing_protein|WP_187043739.1	30.7	557	322	18	30	551	5	532	5.35e-44	169
input|c1|81429-83251|+|input.path1.gene28|	NZ_LN811351|c381018-422101|389384-391021|-|BN1233_RS06965|sorbosone_dehydrogenase|WP_046862790.1	27.9	552	342	14	32	551	5	532	6.26e-44	169
input|c1|81429-83251|+|input.path1.gene28|	NW_023336282|c1394428-1434079|1432418-1434079|-|AtWU_06829|alcohol_oxidase|XP_035357831.1	28.9	574	326	23	32	550	6	552	7.07e-44	169
input|c1|81429-83251|+|input.path1.gene28|	NZ_CP031146|c1266438-1338948|1267877-1269562|-|DVB73_RS05735|choline_dehydrogenase|WP_016392527.1	29.3	549	334	16	32	551	7	530	7.96e-44	169
input|c1|81429-83251|+|input.path1.gene28|	NZ_CP023692|c7369612-7415182|7373205-7374710|-|CP980_RS33295|NAD(P)-binding_protein|WP_150530456.1	29.5	545	301	17	32	546	7	498	7.97e-44	168
input|c1|81429-83251|+|input.path1.gene28|	NZ_QXXQ01000017|c<2-44974|22917-24569|+|D2N39_RS19570|choline_dehydrogenase|WP_119136472.1	30.1	575	304	19	32	551	10	541	9.29e-44	169
input|c1|81429-83251|+|input.path1.gene28|	NC_014834|c614292-634205|625677-627269|-|RPDX1_RS02915|FAD-binding_protein|WP_006018742.1	28.0	558	330	20	29	548	4	527	9.37e-44	168
input|c1|81429-83251|+|input.path1.gene28|	NZ_AUGD01000001|c615177-635083|622107-623699|+|K408_RS0102955|FAD-binding_protein|WP_006018742.1	28.0	558	330	20	29	548	4	527	9.37e-44	168
input|c1|81429-83251|+|input.path1.gene28|	NZ_CP030051|c1261251-1281157|1272636-1274228|-|X265_RS06110|FAD-binding_protein|WP_006018742.1	28.0	558	330	20	29	548	4	527	9.37e-44	168
input|c1|81429-83251|+|input.path1.gene28|	NZ_KB375282|c33913-54543|45684-47276|-|HMPREF9695_RS00230|GMC_family_oxidoreductase_N-terminal_domain-containing_protein|WP_006018742.1	28.0	558	330	20	29	548	4	527	9.37e-44	168
input|c1|81429-83251|+|input.path1.gene28|	NZ_CP030087|c547978-575734|560335-561936|-|DPM17_RS02955|choline_dehydrogenase|WP_112313820.1	29.9	561	322	19	29	551	4	531	9.83e-44	168
input|c1|81429-83251|+|input.path1.gene28|	NZ_PVMZ01000010|c126366-190391|170451-172028|-|CLV67_RS24705|choline_dehydrogenase|WP_106322333.1	28.2	550	325	15	32	551	3	512	1.19e-43	168
input|c1|81429-83251|+|input.path1.gene28|	NZ_JACHJQ010000010|c164672-213600|200492-202153|+|FHR82_RS38620|choline_dehydrogenase|WP_184815604.1	29.0	563	333	15	28	553	3	535	1.84e-43	168
input|c1|81429-83251|+|input.path1.gene28|	NZ_CP034539|c226201-313417|304255-305811|+|EJ357_RS01070|GMC_family_oxidoreductase_N-terminal_domain-containing_protein|WP_126387731.1	28.7	550	323	15	32	551	3	513	2.01e-43	167
input|c1|81429-83251|+|input.path1.gene28|	NZ_CP043626|c2003376-2013129|2010374-2011957|-|F1C79_RS09050|choline_dehydrogenase|WP_151187153.1	27.4	569	315	14	32	549	4	525	2.33e-43	167
input|c1|81429-83251|+|input.path1.gene28|	NT_165932|c78230-119262|94235-96511|+|ATEG_06274|hypothetical_protein|XP_001215452.1	28.8	572	329	15	32	549	47	594	2.44e-43	168
input|c1|81429-83251|+|input.path1.gene28|	NZ_CP032568|c3010885-3030452|3013085-3014680|+|D7D52_RS13900|FAD-dependent_oxidoreductase|WP_120736693.1	27.7	552	340	13	32	549	3	529	2.48e-43	167
input|c1|81429-83251|+|input.path1.gene28|	NC_049565|c5043304-5100528|5069959-5081551|+|TRUGW13939_10273|uncharacterized_protein|XP_035349279.1	28.4	584	340	20	22	553	420	977	2.84e-43	172
input|c1|81429-83251|+|input.path1.gene28|	NZ_CADFDZ010000005|c503651-534622|503864-505498|-|HWX67_RS18535|GMC_family_oxidoreductase_N-terminal_domain-containing_protein|WP_175997516.1	29.7	566	323	17	32	553	6	540	3.04e-43	167
input|c1|81429-83251|+|input.path1.gene28|	NZ_CADFEQ010000020|c32737-63709|32953-34587|-|HWX81_RS29570|GMC_family_oxidoreductase_N-terminal_domain-containing_protein|WP_175997516.1	29.7	566	323	17	32	553	6	540	3.04e-43	167
input|c1|81429-83251|+|input.path1.gene28|	NZ_LNYR01000001|c19583-63576|35759-37333|+|Lqua_RS00255|FAD-binding_protein|WP_058472313.1	27.1	564	325	17	30	549	2	523	3.06e-43	167
input|c1|81429-83251|+|input.path1.gene28|	NC_030962|c13833-59617|45592-47882|+|CH63R_13456|GMC_oxidoreductase|XP_018150748.1	27.9	563	330	17	25	538	34	569	3.32e-43	167
input|c1|81429-83251|+|input.path1.gene28|	NZ_CP028941|c1491644-1519884|1505492-1507099|+|DCO16_RS07800|choline_dehydrogenase|WP_173943124.1	29.2	561	320	19	32	551	7	531	3.64e-43	167
input|c1|81429-83251|+|input.path1.gene28|	NW_022474205|c4214004-4253895|4245239-4247208|+|BP5553_01323|putative_glucose-methanol-choline_oxidoreductase_protein|XP_031874000.1	27.7	614	349	19	22	551	3	605	3.79e-43	168
input|c1|81429-83251|+|input.path1.gene28|	NZ_CADFDE010000011|c21490-64478|57245-58945|-|HWW55_RS18405|choline_dehydrogenase|WP_105855532.1	30.3	557	325	17	28	548	3	532	4.19e-43	167
input|c1|81429-83251|+|input.path1.gene28|	NW_019154044|c55002-129973|59408-61202|-|VFPPC_10567|glucose_dehydrogenase|XP_018138039.1	27.4	585	314	22	32	548	7	548	5.06e-43	167
input|c1|81429-83251|+|input.path1.gene28|	NW_001820829|c166655-214112|174117-176098|+|SS1G_05677|hypothetical_protein|XP_001592756.1	28.4	518	304	16	11	474	28	532	5.65e-43	166
input|c1|81429-83251|+|input.path1.gene28|	NW_022983866|c3030196-3092055|3076736-3078623|+|GIQ15_06289|glucose-methanol-choline_oxidoreductase|XP_033404850.1	28.9	626	319	22	32	551	6	611	5.66e-43	167
input|c1|81429-83251|+|input.path1.gene28|	NZ_CP013441|c358933-444377|439878-441587|+|WK31_RS26305|glucose-methanol-choline_oxidoreductase|WP_069239548.1	29.0	555	328	19	32	551	6	529	6.00e-43	167
input|c1|81429-83251|+|input.path1.gene28|	NZ_CP009632|c701008-786470|781966-783675|+|AK36_RS28300|GMC_family_oxidoreductase_N-terminal_domain-containing_protein|WP_045579772.1	29.2	555	327	19	32	551	6	529	8.24e-43	166
input|c1|81429-83251|+|input.path1.gene28|	NZ_CP013434|c112218-197707|115013-116722|-|WK23_RS25265|GMC_family_oxidoreductase_N-terminal_domain-containing_protein|WP_059735801.1	29.2	555	327	19	32	551	6	529	8.24e-43	166
input|c1|81429-83251|+|input.path1.gene28|	NZ_CP013456|c111918-197407|114713-116422|-|WL96_RS25640|glucose-methanol-choline_oxidoreductase|WP_059735801.1	29.2	555	327	19	32	551	6	529	8.24e-43	166
input|c1|81429-83251|+|input.path1.gene28|	NC_014158|c3870764-3941392|3929140-3930783|+|TPAU_RS19045|GMC_family_oxidoreductase_N-terminal_domain-containing_protein|WP_013128382.1	27.9	551	336	14	31	546	19	543	8.25e-43	166
input|c1|81429-83251|+|input.path1.gene28|	NZ_JAASQV010000001|c945440-988653|961560-963215|-|FHR20_RS04790|choline_dehydrogenase|WP_167298446.1	26.9	581	326	16	13	551	23	546	8.75e-43	166
input|c1|81429-83251|+|input.path1.gene28|	NZ_LMCO01000018|c21071-46328|26984-28582|-|ASD00_RS17810|GMC_family_oxidoreductase|WP_057207810.1	29.5	555	319	17	32	549	5	524	9.03e-43	166
input|c1|81429-83251|+|input.path1.gene28|	NW_009258203|c763084-806604|788161-790671|-|HETIRDRAFT_103692|aryl-alcohol_oxidase5|XP_009548251.1	27.7	563	346	15	11	523	18	569	1.02e-42	167
input|c1|81429-83251|+|input.path1.gene28|	NZ_KN323131|c2849137-2924162|2918082-2919779|+|Y598_RS29765|choline_dehydrogenase|WP_004556191.1	30.1	558	325	19	28	548	3	532	1.07e-42	166
input|c1|81429-83251|+|input.path1.gene28|	NZ_CP023399|c520307-564034|548610-550250|-|SAO4_RS17585|choline_dehydrogenase|WP_100914977.1	28.8	552	331	17	32	550	4	526	1.53e-42	165
input|c1|81429-83251|+|input.path1.gene28|	NZ_CP009889|c1059953-1103548|1073698-1075347|+|OM33_RS19485|choline_dehydrogenase|WP_040136061.1	28.8	552	331	17	32	550	4	526	1.60e-42	165
input|c1|81429-83251|+|input.path1.gene28|	NZ_NFUR01000002|c791508-834721|807628-809283|-|CAP40_RS09875|GMC_family_oxidoreductase_N-terminal_domain-containing_protein|WP_086129207.1	26.6	590	332	16	8	551	12	546	1.65e-42	165
input|c1|81429-83251|+|input.path1.gene28|	NZ_CP009355|c690638-746945|738797-740497|+|IX91_RS18420|choline_dehydrogenase|WP_004747572.1	28.6	569	312	16	32	549	6	531	2.04e-42	165
input|c1|81429-83251|+|input.path1.gene28|	NZ_JTJC03000001|c1397746-1408386|1405011-1406588|+|QH73_RS06320|glucose-methanol-choline_oxidoreductase|WP_039715650.1	27.2	562	326	13	28	548	2	521	2.11e-42	164
input|c1|81429-83251|+|input.path1.gene28|	NZ_HE997626|c1763004-1830988|1774542-1776185|-|BN39_RS08620|FAD-binding_protein|WP_019201981.1	27.2	548	342	14	32	546	20	543	2.14e-42	165
input|c1|81429-83251|+|input.path1.gene28|	NZ_CP017759|c131176-174266|137263-138945|-|BJN34_RS36090|hypothetical_protein|WP_078201654.1	29.6	574	312	18	28	551	3	534	2.58e-42	165
input|c1|81429-83251|+|input.path1.gene28|	NZ_QGTL01000006|c14256-95168|49397-50956|+|DFR69_RS17755|glucose-methanol-choline_oxidoreductase|WP_110038706.1	27.8	557	324	17	34	551	1	518	2.64e-42	164
input|c1|81429-83251|+|input.path1.gene28|	NC_017922|c555345-640786|636263-637972|+|MYA_RS26840|choline_dehydrogenase|WP_014725969.1	29.0	555	328	19	32	551	6	529	2.92e-42	165
input|c1|81429-83251|+|input.path1.gene28|	NZ_CADFFI010000006|c40245-125704|121199-122908|+|HW535_RS09925|GMC_family_oxidoreductase_N-terminal_domain-containing_protein|WP_176328839.1	29.2	555	327	19	32	551	6	529	2.92e-42	165
input|c1|81429-83251|+|input.path1.gene28|	NZ_CADFFS010000002|c479699-565144|482499-484208|-|HW519_RS07360|GMC_family_oxidoreductase_N-terminal_domain-containing_protein|WP_014725969.1	29.0	555	328	19	32	551	6	529	2.92e-42	165
input|c1|81429-83251|+|input.path1.gene28|	NZ_CP023778|c516456-557837|516457-518079|-|CRH09_RS02400|NAD(P)-binding_protein|WP_098692558.1	27.1	565	340	18	23	546	2	535	3.64e-42	164
input|c1|81429-83251|+|input.path1.gene28|	NZ_PQCB01000033|c165046-208773|178822-180471|+|C2M30_RS13030|choline_dehydrogenase|WP_105171930.1	28.2	549	338	14	32	550	4	526	4.16e-42	164
input|c1|81429-83251|+|input.path1.gene28|	NZ_CP022098|c9328955-9368235|9341056-9342855|-|CYFUS_RS37825|FAD-binding_protein|WP_157758885.1	29.4	568	318	19	13	549	79	594	4.32e-42	165
input|c1|81429-83251|+|input.path1.gene28|	NZ_CP032762|c2670629-2801294|2680206-2681654|+|D8W71_RS12655|mycofactocin_system_GMC_family_oxidoreductase_MftG|WP_121113973.1	29.3	559	271	17	31	551	7	479	5.11e-42	162
input|c1|81429-83251|+|input.path1.gene28|	NZ_CADEVK010000014|c110960-141934|140089-141723|+|HWW67_RS24295|GMC_family_oxidoreductase_N-terminal_domain-containing_protein|WP_175816858.1	29.9	566	322	18	32	553	6	540	5.31e-42	164
input|c1|81429-83251|+|input.path1.gene28|	NZ_CADFEV010000013|c2792-66511|62011-63720|+|HWX57_RS13260|GMC_family_oxidoreductase_N-terminal_domain-containing_protein|WP_176044301.1	29.0	555	328	19	32	551	6	529	5.50e-42	164
input|c1|81429-83251|+|input.path1.gene28|	NZ_CADFFH010000007|c63159-148618|66003-67712|-|HWX54_RS16515|GMC_family_oxidoreductase_N-terminal_domain-containing_protein|WP_175949296.1	28.8	555	329	19	32	551	6	529	5.50e-42	164
input|c1|81429-83251|+|input.path1.gene28|	NZ_CADFFL010000002|c395034-480514|397844-399553|-|HWX70_RS07400|GMC_family_oxidoreductase_N-terminal_domain-containing_protein|WP_034193909.1	29.0	555	328	19	32	551	6	529	5.50e-42	164
input|c1|81429-83251|+|input.path1.gene28|	NZ_CP053611|c473942-559377|554873-556582|+|MBR110_RS27010|GMC_family_oxidoreductase_N-terminal_domain-containing_protein|WP_034193909.1	29.0	555	328	19	32	551	6	529	5.50e-42	164
input|c1|81429-83251|+|input.path1.gene28|	NZ_FMVZ01000016|c87392-172860|90197-91906|-|BLQ23_RS22700|GMC_family_oxidoreductase_N-terminal_domain-containing_protein|WP_034193909.1	29.0	555	328	19	32	551	6	529	5.50e-42	164
input|c1|81429-83251|+|input.path1.gene28|	NZ_QEOB01000033|c21715-84606|24891-26546|+|C7402_RS40730|GMC_family_oxidoreductase|WP_116614577.1	27.5	575	326	21	29	551	3	538	5.87e-42	164
input|c1|81429-83251|+|input.path1.gene28|	NZ_JTJC03000001|c1397746-1408386|1403404-1404951|+|QH73_RS06315|NAD(P)-binding_protein|WP_039715649.1	28.6	556	308	15	32	549	8	512	6.44e-42	163
input|c1|81429-83251|+|input.path1.gene28|	NZ_KI912148|c1864925-1907298|1874236-1875801|-|FIS9605_RS0110660|choline_dehydrogenase|WP_026732581.1	29.2	554	311	19	32	545	3	515	7.08e-42	163
input|c1|81429-83251|+|input.path1.gene28|	NZ_CP013732|c643978-779114|748338-749972|-|P350_RS35355|choline_dehydrogenase|WP_059241625.1	28.7	568	334	15	28	553	2	540	7.29e-42	163
input|c1|81429-83251|+|input.path1.gene28|	NZ_CADFFW010000002|c390506-475932|393297-395006|-|HW462_RS04915|GMC_family_oxidoreductase_N-terminal_domain-containing_protein|WP_176300146.1	29.0	555	328	19	32	551	6	529	7.54e-42	164
input|c1|81429-83251|+|input.path1.gene28|	NZ_CP045572|c3753690-3795344|3791508-3793100|-|GBF35_RS17410|NAD(P)-binding_protein|WP_139633175.1	28.3	562	321	13	33	551	7	529	8.13e-42	163
input|c1|81429-83251|+|input.path1.gene28|	NZ_LT629710|c1440507-1481572|1454678-1456270|+|BLS97_RS06370|FAD-dependent_oxidoreductase|WP_090475198.1	28.9	561	312	17	32	549	11	527	8.13e-42	163
input|c1|81429-83251|+|input.path1.gene28|	NZ_ATYV01000009|c38214-83155|38677-40239|+|YWU_RS0105650|choline_oxidase|WP_027019697.1	26.4	573	320	13	26	551	2	519	9.58e-42	162
input|c1|81429-83251|+|input.path1.gene28|	NZ_CADFER010000002|c517037-602505|597990-599699|+|HWX77_RS07725|GMC_family_oxidoreductase_N-terminal_domain-containing_protein|WP_176043258.1	28.8	555	329	19	32	551	6	529	1.03e-41	163
input|c1|81429-83251|+|input.path1.gene28|	NZ_QGQU01000002|c16324-59893|50727-52388|-|DK924_RS08800|choline_dehydrogenase|WP_109874929.1	28.3	551	339	16	32	552	4	528	1.14e-41	163
input|c1|81429-83251|+|input.path1.gene28|	NZ_CP004393|c2089452-2135155|2093810-2095477|+|P73_RS10570|GMC_family_oxidoreductase_N-terminal_domain-containing_protein|WP_052453168.1	28.3	561	330	15	32	549	16	547	1.17e-41	163
input|c1|81429-83251|+|input.path1.gene28|	NZ_LR134493|c1073945-1115127|1086043-1087650|+|EL320_RS05375|glucose-methanol-choline_oxidoreductase|WP_126530745.1	30.0	557	326	19	30	551	5	532	1.20e-41	162
input|c1|81429-83251|+|input.path1.gene28|	NZ_CP053543|c1116941-1173266|1123389-1125089|-|HOO69_RS22040|choline_dehydrogenase|WP_171803173.1	28.3	569	314	15	32	549	6	531	1.36e-41	163
input|c1|81429-83251|+|input.path1.gene28|	NZ_CP041743|c2006569-2048273|2013621-2015282|+|FNZ07_RS08470|GMC_family_oxidoreductase_N-terminal_domain-containing_protein|WP_091015471.1	27.8	561	331	17	32	549	4	533	1.56e-41	162
input|c1|81429-83251|+|input.path1.gene28|	NZ_CP014474|c77501-118707|89597-91204|+|AXX16_RS00425|glucose-methanol-choline_oxidoreductase|WP_061321505.1	30.0	557	326	19	30	551	5	532	1.65e-41	162
input|c1|81429-83251|+|input.path1.gene28|	NZ_WWEU01000004|c277335-355633|346563-348248|+|GTG28_RS13695|choline_dehydrogenase|WP_160930728.1	28.6	555	333	16	32	551	6	532	1.75e-41	162
input|c1|81429-83251|+|input.path1.gene28|	NZ_CP031455|c7864835-7930134|7871994-7873553|+|DXZ73_RS34135|FAD-binding_protein|WP_116214806.1	29.7	548	319	13	32	551	10	519	1.78e-41	162
input|c1|81429-83251|+|input.path1.gene28|	NZ_LUAX01000007|c1433131-1489471|1481325-1483025|+|AZ468_RS22430|choline_dehydrogenase|WP_069669349.1	28.3	569	314	15	32	549	6	531	1.87e-41	162
input|c1|81429-83251|+|input.path1.gene28|	NZ_CP011040|c515578-559305|543875-545524|-|PSPO_RS16775|choline_dehydrogenase|WP_010559398.1	28.6	552	332	17	32	550	4	526	2.03e-41	162
input|c1|81429-83251|+|input.path1.gene28|	NC_049561|c4191492-4235471|4202107-4203705|-|TRUGW13939_01411|uncharacterized_protein|XP_035340504.1	30.0	554	325	21	32	550	6	531	2.17e-41	162
input|c1|81429-83251|+|input.path1.gene28|	NZ_VMSD01000004|c199043-240213|211068-212657|-|FNL39_RS14260|glucose-methanol-choline_oxidoreductase|WP_067983151.1	27.1	560	330	15	29	549	6	526	2.85e-41	161
input|c1|81429-83251|+|input.path1.gene28|	NZ_LN907826|c1608109-1649159|1622293-1623891|-|A8A89_RS07735|choline_dehydrogenase|WP_063980857.1	28.2	556	332	18	28	548	2	525	4.10e-41	161
input|c1|81429-83251|+|input.path1.gene28|	NC_020064|c472735-513948|500243-501850|-|D781_RS02225|choline_dehydrogenase-like_flavoprotein|WP_015670679.1	29.8	557	327	18	30	551	5	532	4.28e-41	161
input|c1|81429-83251|+|input.path1.gene28|	NZ_LMJJ01000003|c165338-190582|171248-172855|-|ASE60_RS04820|GMC_family_oxidoreductase|WP_057248598.1	28.9	560	323	19	32	553	5	527	4.28e-41	161
input|c1|81429-83251|+|input.path1.gene28|	NZ_CP024903|c557101-587427|559365-560999|-|CUJ89_RS19990|GMC_family_oxidoreductase_N-terminal_domain-containing_protein|WP_114179218.1	28.5	562	335	17	32	553	6	540	4.87e-41	161
input|c1|81429-83251|+|input.path1.gene28|	NZ_LR134352|c4030283-4108730|4077374-4078948|-|EL493_RS19120|GMC_family_oxidoreductase_N-terminal_domain-containing_protein|WP_019046921.1	26.7	565	327	18	32	553	4	524	4.99e-41	160
input|c1|81429-83251|+|input.path1.gene28|	NC_019695|c1247631-1256827|1248657-1250234|-|CHRO_RS05525|GMC_family_oxidoreductase_N-terminal_domain-containing_protein|WP_015153198.1	26.7	562	329	13	28	548	2	521	5.07e-41	160
input|c1|81429-83251|+|input.path1.gene28|	NZ_CADFDQ010000010|c81728-112266|82329-83993|-|HWX23_RS15780|GMC_family_oxidoreductase_N-terminal_domain-containing_protein|WP_175895188.1	29.3	559	319	18	32	545	6	533	5.61e-41	161
input|c1|81429-83251|+|input.path1.gene28|	NC_019695|c1247631-1256827|1250278-1251825|-|CHRO_RS05530|GMC_family_oxidoreductase_N-terminal_domain-containing_protein|WP_015153199.1	28.4	556	309	15	32	549	8	512	5.97e-41	160
input|c1|81429-83251|+|input.path1.gene28|	NZ_CP034072|c436063-477527|449832-451478|+|EH231_RS02210|choline_dehydrogenase|WP_090425100.1	27.7	577	337	18	21	551	6	548	7.07e-41	160
input|c1|81429-83251|+|input.path1.gene28|	NZ_FOFC01000002|c252215-293680|265984-267630|+|BMW82_RS07445|GMC_family_oxidoreductase_N-terminal_domain-containing_protein|WP_090425100.1	27.7	577	337	18	21	551	6	548	7.07e-41	160
input|c1|81429-83251|+|input.path1.gene28|	NZ_CP045351|c407872-484873|411586-413286|-|FIV01_RS16405|choline_dehydrogenase|WP_152432064.1	28.6	555	333	16	32	551	6	532	9.03e-41	160
input|c1|81429-83251|+|input.path1.gene28|	NZ_KB913032|c2635630-2701042|2650901-2652442|-|AMYAL_RS0112385|hypothetical_protein|WP_020631624.1	28.9	553	314	21	31	549	2	509	1.09e-40	159
input|c1|81429-83251|+|input.path1.gene28|	NZ_KV411303|c2669001-2711147|2670431-2672053|-|AWN90_RS12320|NAD(P)-binding_protein|WP_067580402.1	26.7	565	342	18	23	546	2	535	1.19e-40	160
input|c1|81429-83251|+|input.path1.gene28|	NZ_CADFDA010000013|c78470-109018|106758-108422|+|HWW37_RS27860|GMC_family_oxidoreductase_N-terminal_domain-containing_protein|WP_164675868.1	29.0	563	324	17	32	549	6	537	1.44e-40	160
input|c1|81429-83251|+|input.path1.gene28|	NZ_CADFGQ010000005|c252171-282717|280455-282119|+|HW107_RS11510|GMC_family_oxidoreductase_N-terminal_domain-containing_protein|WP_176157889.1	29.0	562	325	16	32	549	6	537	1.44e-40	160
input|c1|81429-83251|+|input.path1.gene28|	NZ_CP017637|c9758261-9799311|9783596-9785212|+|BKD09_RS46095|choline_dehydrogenase|WP_155795488.1	27.1	569	343	18	21	552	1	534	1.58e-40	159
input|c1|81429-83251|+|input.path1.gene28|	NZ_CP046173|c423462-465371|423463-425085|-|F6W96_RS01955|GMC_family_oxidoreductase_N-terminal_domain-containing_protein|WP_167484678.1	26.9	569	336	20	23	546	2	535	1.63e-40	159
input|c1|81429-83251|+|input.path1.gene28|	NC_016782|c2191578-2236339|2233152-2234945|+|CD241_RS10435|choline_dehydrogenase|WP_014302516.1	28.8	560	342	15	26	551	22	558	1.81e-40	160
input|c1|81429-83251|+|input.path1.gene28|	NZ_CADFCZ010000001|c2606993-2637540|2607590-2609254|-|HWW42_RS11195|GMC_family_oxidoreductase_N-terminal_domain-containing_protein|WP_175764726.1	29.0	563	324	17	32	549	6	537	1.98e-40	159
input|c1|81429-83251|+|input.path1.gene28|	NZ_CP007779|c546577-577120|547172-548836|-|DM40_RS02305|NAD(P)-binding_protein|WP_052110908.1	28.6	562	327	16	32	549	6	537	1.98e-40	159
input|c1|81429-83251|+|input.path1.gene28|	NZ_CP033749|c208533-239080|209131-210795|-|EGY20_RS11615|GMC_family_oxidoreductase_N-terminal_domain-containing_protein|WP_123789879.1	28.6	569	318	17	32	549	6	537	1.98e-40	159
input|c1|81429-83251|+|input.path1.gene28|	NZ_FMCW01000036|c4164-49987|43789-45327|+|GA0070558_RS28290|GMC_family_oxidoreductase_N-terminal_domain-containing_protein|WP_077940247.1	27.8	550	315	16	31	545	4	506	2.03e-40	159
input|c1|81429-83251|+|input.path1.gene28|	NZ_LMEQ01000030|c357351-424250|387504-389045|+|ASD48_RS28965|hypothetical_protein|WP_057604692.1	28.7	551	304	21	32	545	4	502	2.06e-40	159
input|c1|81429-83251|+|input.path1.gene28|	NZ_JAASAG010000001|c343538-407660|397840-399456|-|HCC61_RS01645|alanine-phosphoribitol_ligase|WP_169133390.1	28.9	571	327	20	26	553	4	538	2.17e-40	159
input|c1|81429-83251|+|input.path1.gene28|	NZ_CP049744|c3820876-3928805|3917866-3919359|-|BH93_RS18245|mycofactocin_system_GMC_family_oxidoreductase_MftG|WP_037176538.1	27.9	551	295	13	28	545	4	485	2.20e-40	158
input|c1|81429-83251|+|input.path1.gene28|	NZ_FMCW01000031|c34383-55550|42035-43546|-|GA0070558_RS26630|FAD-dependent_oxidoreductase|WP_091284626.1	27.4	559	309	17	24	548	2	497	2.42e-40	158
input|c1|81429-83251|+|input.path1.gene28|	NZ_LR594675|c5733188-5776661|5763886-5765547|-|WDLP6_RS27495|GMC_family_oxidoreductase_N-terminal_domain-containing_protein|WP_162582965.1	28.0	560	331	16	29	549	12	538	2.68e-40	159
input|c1|81429-83251|+|input.path1.gene28|	NZ_JACIEX010000016|c14912-40153|20816-22423|-|GGQ79_RS22075|GMC_family_oxidoreductase_N-terminal_domain-containing_protein|WP_140022833.1	28.8	555	323	16	32	549	5	524	2.86e-40	159
input|c1|81429-83251|+|input.path1.gene28|	NZ_WPNZ01000002|c401777-448434|407446-408996|+|GPA10_RS06015|glucose-methanol-choline_oxidoreductase|WP_157164664.1	28.1	563	312	17	32	552	5	516	2.96e-40	158
input|c1|81429-83251|+|input.path1.gene28|	NZ_QHCP01000005|c265233-318765|278101-279591|-|DFQ13_RS15505|GMC_family_oxidoreductase_N-terminal_domain-containing_protein|DFQ13_RS15505	27.5	545	308	17	32	545	1	489	2.98e-40	158
input|c1|81429-83251|+|input.path1.gene28|	NZ_CP044423|c154914-207746|205993-207582|-|ESD82_RS00970|FAD-binding_protein|WP_085502670.1	27.9	541	337	13	32	543	5	521	3.59e-40	158
input|c1|81429-83251|+|input.path1.gene28|	NZ_CP046342|c686592-717136|714877-716541|+|FOC34_RS13720|NAD(P)-binding_protein|WP_155818748.1	29.0	563	324	17	32	549	6	537	3.72e-40	159
input|c1|81429-83251|+|input.path1.gene28|	NC_011729|c5210261-5220582|5215593-5217134|+|PCC7424_RS23140|NAD(P)-binding_protein|WP_015956651.1	27.8	562	303	17	32	549	8	510	3.89e-40	158
input|c1|81429-83251|+|input.path1.gene28|	NZ_RQVV01000053|c146932-193750|178984-180636|-|EH228_RS15510|alcohol_dehydrogenase|WP_152322521.1	27.3	561	336	16	29	549	5	533	4.82e-40	158
input|c1|81429-83251|+|input.path1.gene28|	NZ_CP013378|c980834-1011372|1009114-1010778|+|WS57_RS17145|GMC_family_oxidoreductase_N-terminal_domain-containing_protein|WP_069244593.1	29.0	559	321	18	32	545	6	533	5.09e-40	158
input|c1|81429-83251|+|input.path1.gene28|	NZ_QOCE01000011|c119441-174752|169585-171201|+|DS909_RS03970|GMC_family_oxidoreductase_N-terminal_domain-containing_protein|WP_113822138.1	27.0	566	335	18	30	552	5	535	5.60e-40	158
input|c1|81429-83251|+|input.path1.gene28|	NZ_CP046338|c212054-242600|212652-214316|-|FOC27_RS27785|NAD(P)-binding_protein|WP_155826061.1	28.8	562	326	16	32	549	6	537	6.97e-40	158
input|c1|81429-83251|+|input.path1.gene28|	NZ_CP022685|c9396498-9478346|9404292-9405818|-|KY5_RS40380|NAD(P)-binding_protein|WP_098246841.1	28.5	551	313	17	32	551	6	506	9.32e-40	157
input|c1|81429-83251|+|input.path1.gene28|	NZ_CADFGW010000023|c56785-87330|57383-59047|-|HWX92_RS29790|GMC_family_oxidoreductase_N-terminal_domain-containing_protein|WP_088927668.1	28.8	563	325	17	32	549	6	537	9.54e-40	157
input|c1|81429-83251|+|input.path1.gene28|	NZ_CP031418|c603389-659506|651077-652621|-|DXT66_RS03045|FAD-dependent_oxidoreductase|WP_060591200.1	27.7	555	312	17	29	549	2	501	1.02e-39	157
input|c1|81429-83251|+|input.path1.gene28|	NZ_JAAATY010000012|c159522-207696|195144-196592|-|GC106_RS22570|GMC_family_oxidoreductase_N-terminal_domain-containing_protein|WP_173134081.1	27.9	556	295	20	29	553	2	482	1.16e-39	156
input|c1|81429-83251|+|input.path1.gene28|	NZ_CP007782|c217313-247851|245579-247243|+|DM39_RS01015|choline_dehydrogenase|WP_052102101.1	28.5	558	325	16	32	545	6	533	1.31e-39	157
input|c1|81429-83251|+|input.path1.gene28|	NZ_CP019628|c143962-187531|176193-177860|-|B0W48_RS00810|choline_dehydrogenase|WP_077535195.1	27.6	555	338	19	32	552	6	530	1.32e-39	157
input|c1|81429-83251|+|input.path1.gene28|	NC_012522|c2227950-2282320|2274474-2276075|-|ROP_RS10550|FAD-dependent_oxidoreductase|WP_012689323.1	28.4	566	321	21	32	552	6	532	1.34e-39	157
input|c1|81429-83251|+|input.path1.gene28|	NC_006361|c2947439-3003830|2956568-2958112|+|NFA_RS13930|FAD-dependent_oxidoreductase|WP_011209317.1	27.6	555	313	17	29	549	2	501	1.40e-39	156
input|c1|81429-83251|+|input.path1.gene28|	NZ_CP046704|c300365-330267|306023-307570|+|GJB62_RS31605|NAD(P)-binding_protein|WP_114085992.1	28.3	561	303	16	32	549	8	512	1.42e-39	156
input|c1|81429-83251|+|input.path1.gene28|	NZ_CP046173|c1854612-1962050|1957645-1959201|+|F6W96_RS08695|GMC_family_oxidoreductase_N-terminal_domain-containing_protein|WP_167485665.1	29.4	574	288	19	32	551	7	517	1.49e-39	156
input|c1|81429-83251|+|input.path1.gene28|	NZ_CP046171|c4016820-4058693|4055781-4057367|+|F5X71_RS18305|GMC_family_oxidoreductase_N-terminal_domain-containing_protein|WP_167463125.1	27.2	569	316	21	32	551	9	528	1.72e-39	156
input|c1|81429-83251|+|input.path1.gene28|	NZ_LK054223|c2817606-2865704|2849868-2851493|-|MADA3029_RS13050|GMC_family_oxidoreductase|WP_022591955.1	27.6	572	327	16	32	552	6	541	2.06e-39	156
input|c1|81429-83251|+|input.path1.gene28|	NZ_CP058322|c4664426-4728770|4668784-4670322|-|HXZ27_RS19105|GMC_family_oxidoreductase_N-terminal_domain-containing_protein|WP_178065358.1	27.6	550	316	16	31	545	4	506	2.56e-39	155
input|c1|81429-83251|+|input.path1.gene28|	NZ_WWGV01000025|c350510-375954|370185-371744|+|GTY66_RS21650|choline_oxidase|WP_026238175.1	26.3	574	319	16	24	551	3	518	2.84e-39	155
input|c1|81429-83251|+|input.path1.gene28|	NZ_CP013449|c1068911-1130511|1079857-1081401|+|AQ611_RS20415|GMC_family_oxidoreductase|WP_069235850.1	28.2	557	303	18	32	553	19	513	3.61e-39	155
input|c1|81429-83251|+|input.path1.gene28|	NC_014910|c3941291-3970325|3962342-3963955|+|ALIDE_RS18880|NAD(P)-binding_protein|WP_013520584.1	28.2	575	323	18	25	550	2	535	3.66e-39	155
input|c1|81429-83251|+|input.path1.gene28|	NC_015422|c4309514-4338548|4330565-4332178|+|ALIDE2_RS20565|NAD(P)-binding_protein|WP_013723040.1	28.2	575	323	18	25	550	2	535	3.66e-39	155
input|c1|81429-83251|+|input.path1.gene28|	NZ_CP051298|c3931755-3960790|3952807-3954420|+|HF896_RS18970|GMC_family_oxidoreductase_N-terminal_domain-containing_protein|WP_168728058.1	28.2	575	323	18	25	550	2	535	3.66e-39	155
input|c1|81429-83251|+|input.path1.gene28|	NZ_QGDM01000007|c79964-147371|136465-138018|-|ATJ40_RS15320|GMC_family_oxidoreductase_N-terminal_domain-containing_protein|WP_109754105.1	26.3	567	320	18	23	548	2	511	3.78e-39	155
input|c1|81429-83251|+|input.path1.gene28|	NZ_KN150912|c198199-228746|198799-200463|-|DM81_RS26705|NAD(P)-binding_protein|WP_052096022.1	28.8	562	326	16	32	549	6	537	4.58e-39	155
input|c1|81429-83251|+|input.path1.gene28|	NZ_CP012738|c691782-735351|728844-730511|-|AOR04_RS20755|choline_dehydrogenase|WP_096794553.1	27.4	554	338	19	32	551	6	529	4.64e-39	155
input|c1|81429-83251|+|input.path1.gene28|	NZ_WTKY01000005|c236117-279686|242166-243833|+|GQR52_RS07685|choline_dehydrogenase|WP_165728041.1	27.9	555	334	19	32	551	6	529	4.64e-39	155
input|c1|81429-83251|+|input.path1.gene28|	NW_017971432|c2765486-2813602|2782334-2783956|+|UA08_00992|hypothetical_protein|XP_020124585.1	29.3	564	331	24	29	552	5	540	5.22e-39	155
input|c1|81429-83251|+|input.path1.gene28|	NZ_JMEM01000013|c97724-208813|107171-108664|+|AA17_RS0104805|mycofactocin_system_GMC_family_oxidoreductase_MftG|WP_032376612.1	27.8	551	296	13	28	545	4	485	5.26e-39	154
input|c1|81429-83251|+|input.path1.gene28|	NZ_JACBYW010000001|c655685-696767|692542-694116|-|FHR84_RS03030|GMC_family_oxidoreductase_N-terminal_domain-containing_protein|WP_179533864.1	28.5	523	317	14	32	526	5	498	5.72e-39	155
input|c1|81429-83251|+|input.path1.gene28|	NZ_FNHI01000003|c286842-359355|348574-350151|+|BLT82_RS06980|choline_oxidase|WP_093652955.1	26.0	578	323	17	22	553	3	521	5.81e-39	155
input|c1|81429-83251|+|input.path1.gene28|	NZ_CP013139|c462097-505666|496363-498030|-|D172_RS19430|choline_dehydrogenase|WP_007376368.1	27.4	554	338	19	32	551	6	529	6.35e-39	155
input|c1|81429-83251|+|input.path1.gene28|	NZ_KQ976354|c4975773-5026698|4981766-4983235|-|WA1_RS20760|choline_dehydrogenase|WP_066612944.1	26.8	564	285	20	32	549	8	489	6.37e-39	154
input|c1|81429-83251|+|input.path1.gene28|	NC_030959|c2751157-2793470|2755734-2757476|-|CH63R_09226|GMC_oxidoreductase|XP_018156223.1	27.1	575	318	17	30	549	13	541	8.15e-39	155
input|c1|81429-83251|+|input.path1.gene28|	NZ_FMCT01000010|c71002-137705|75667-77205|-|GA0070563_RS21610|GMC_family_oxidoreductase_N-terminal_domain-containing_protein|WP_083302839.1	27.5	550	317	16	31	545	4	506	9.04e-39	154
input|c1|81429-83251|+|input.path1.gene28|	NZ_NOYE01000019|c85860-186394|175209-176702|-|CH274_RS17650|mycofactocin_system_GMC_family_oxidoreductase_MftG|WP_094658332.1	29.2	555	287	15	26	545	2	485	9.90e-39	154
input|c1|81429-83251|+|input.path1.gene28|	NZ_CP013376|c2261289-2291822|2288823-2290454|+|WI67_RS26785|choline_dehydrogenase|WP_060233181.1	27.9	563	321	15	32	545	6	532	1.02e-38	154
input|c1|81429-83251|+|input.path1.gene28|	NZ_MKQR01000007|c12026-65701|24643-26145|-|BJP25_RS04435|FAD-binding_protein|WP_075973495.1	27.9	548	308	20	32	548	5	496	1.04e-38	154
input|c1|81429-83251|+|input.path1.gene28|	NZ_WTLA01000003|c19274-62843|55184-56851|-|GQR54_RS03660|choline_dehydrogenase|WP_166376560.1	26.6	560	354	15	28	556	2	535	1.19e-38	154
input|c1|81429-83251|+|input.path1.gene28|	NZ_CP051855|c6424112-6478451|6470605-6472206|-|HHX23_RS29830|FAD-dependent_oxidoreductase|WP_172651579.1	29.3	564	319	23	32	552	6	532	1.22e-38	154
input|c1|81429-83251|+|input.path1.gene28|	NZ_CP037952|c112610-153720|123283-124974|-|E2I05_RS00520|choline_dehydrogenase|WP_121853226.1	28.0	561	340	17	25	551	2	532	1.31e-38	154
input|c1|81429-83251|+|input.path1.gene28|	NZ_CP023146|c4131078-4172023|4170470-4172023|+|CKJ61_RS19735|oxidoreductase|WP_038537312.1	26.9	565	314	16	26	549	5	511	1.33e-38	154
input|c1|81429-83251|+|input.path1.gene28|	NZ_AZWS01000015|c65527-132858|82496-83926|-|B113_RS0110855|hypothetical_protein|WP_029128404.1	27.7	553	284	16	32	551	4	473	1.34e-38	153
input|c1|81429-83251|+|input.path1.gene28|	NZ_CP008947|c6738431-6792321|6744677-6746278|+|EP51_RS30565|FAD-dependent_oxidoreductase|WP_128641407.1	28.4	564	324	22	32	552	6	532	1.67e-38	154
input|c1|81429-83251|+|input.path1.gene28|	NZ_CP009111|c6356304-6409037|6403783-6405384|-|R1CP_RS29095|FAD-dependent_oxidoreductase|WP_065492204.1	28.5	564	323	22	32	552	6	532	1.67e-38	154
input|c1|81429-83251|+|input.path1.gene28|	NZ_JACHLP010000004|c171904-215724|193653-195254|+|HNP55_RS11005|GMC_family_oxidoreductase_N-terminal_domain-containing_protein|WP_184299179.1	26.6	572	323	18	32	551	6	532	1.67e-38	154
input|c1|81429-83251|+|input.path1.gene28|	NC_016946|c4161383-4203688|4202135-4203688|+|OCU_RS44320|oxidoreductase|WP_009956604.1	27.1	565	313	16	26	549	5	511	1.83e-38	153
input|c1|81429-83251|+|input.path1.gene28|	NZ_CP023697|c2392006-2445873|2397325-2398881|+|CP972_RS11000|mycofactocin_system_GMC_family_oxidoreductase_MftG|WP_055605745.1	27.5	545	313	14	26	535	1	498	1.85e-38	153
input|c1|81429-83251|+|input.path1.gene28|	NZ_NOZC01000046|c12098-107066|21824-23317|+|CH249_RS26795|mycofactocin_system_GMC_family_oxidoreductase_MftG|WP_094683649.1	29.0	555	288	15	26	545	2	485	1.86e-38	153
input|c1|81429-83251|+|input.path1.gene28|	NZ_NIBV01000002|c195097-212706|208880-210559|-|Xsze_RS10890|choline_dehydrogenase|WP_038235323.1	28.1	562	325	16	32	548	4	531	2.33e-38	154
input|c1|81429-83251|+|input.path1.gene28|	NZ_LR134155|c2685837-2727031|2713329-2714937|-|EL090_RS13020|glucose-methanol-choline_oxidoreductase|EL090_RS13020	29.7	532	311	17	30	526	5	508	2.37e-38	153
input|c1|81429-83251|+|input.path1.gene28|	NZ_CP020809|c221544-278950|272000-273556|-|BTO20_RS01205|choline_oxidase|WP_087081428.1	28.2	568	293	22	32	549	5	507	2.54e-38	153
input|c1|81429-83251|+|input.path1.gene28|	NZ_CP015036|c1269525-1300055|1270605-1272239|-|A3203_RS05730|choline_dehydrogenase|WP_062910214.1	27.9	562	323	16	32	545	6	533	2.64e-38	153
input|c1|81429-83251|+|input.path1.gene28|	NZ_KQ955210|c468665-489418|475736-477388|+|ASV56_RS20140|choline_dehydrogenase|WP_062563748.1	28.6	553	329	16	32	549	4	525	2.85e-38	153
input|c1|81429-83251|+|input.path1.gene28|	NZ_QTTW01000003|c86053-216284|205296-206756|-|C8K35_RS07370|mycofactocin_system_GMC_family_oxidoreductase_MftG|WP_115963734.1	27.7	545	289	17	32	545	8	478	2.96e-38	152
input|c1|81429-83251|+|input.path1.gene28|	NZ_CP019458|c104731-132845|121482-123083|+|BV401_RS00655|choline_dehydrogenase|WP_079255661.1	27.5	564	323	18	32	551	8	529	3.12e-38	153
input|c1|81429-83251|+|input.path1.gene28|	NZ_NSDZ01000001|c1327816-1430740|1421050-1422522|-|CJ179_RS06725|mycofactocin_system_GMC_family_oxidoreductase_MftG|WP_095860951.1	26.2	546	316	14	25	545	2	485	3.15e-38	152
input|c1|81429-83251|+|input.path1.gene28|	NZ_CP029478|c1722842-1766432|1740897-1742504|-|DKL61_RS07960|glucose-methanol-choline_oxidoreductase|WP_109702857.1	27.1	557	339	18	32	552	5	530	3.21e-38	153
input|c1|81429-83251|+|input.path1.gene28|	NZ_CP029822|c1030721-1074311|1048776-1050386|-|DM558_RS04940|GMC_family_oxidoreductase_N-terminal_domain-containing_protein|WP_127162328.1	27.3	557	338	18	32	552	6	531	3.25e-38	153
input|c1|81429-83251|+|input.path1.gene28|	NC_016948|c4281035-4321971|4320418-4321971|+|OCQ_RS19975|oxidoreductase|WP_014385628.1	26.9	565	314	16	26	549	5	511	3.43e-38	152
input|c1|81429-83251|+|input.path1.gene28|	NC_017904|c4317920-4358846|4357293-4358846|+|W7S_RS19805|oxidoreductase|WP_014385628.1	26.9	565	314	16	26	549	5	511	3.43e-38	152
input|c1|81429-83251|+|input.path1.gene28|	NZ_CP023151|c4121030-4161956|4160403-4161956|+|CKJ58_RS19680|oxidoreductase|WP_014385628.1	26.9	565	314	16	26	549	5	511	3.43e-38	152
input|c1|81429-83251|+|input.path1.gene28|	NC_012522|c6702859-6807316|6711816-6713306|+|ROP_RS30470|mycofactocin_system_GMC_family_oxidoreductase_MftG|WP_015889870.1	26.6	546	320	13	25	545	2	491	3.45e-38	152
input|c1|81429-83251|+|input.path1.gene28|	NZ_CP019420|c5262585-5376473|5363806-5365350|+|BVC93_RS25625|choline_oxidase|WP_083739893.1	28.0	564	306	19	32	551	7	514	4.50e-38	152
input|c1|81429-83251|+|input.path1.gene28|	NZ_CP048810|c757541-823598|765733-767286|+|GN234_RS03215|GMC_family_oxidoreductase_N-terminal_domain-containing_protein|WP_176687862.1	25.3	576	314	16	23	548	2	511	4.69e-38	152
input|c1|81429-83251|+|input.path1.gene28|	NZ_CP046704|c300365-330267|307619-309196|+|GJB62_RS31610|glucose-methanol-choline_oxidoreductase|WP_114085993.1	26.8	560	331	14	28	548	2	521	5.24e-38	152
input|c1|81429-83251|+|input.path1.gene28|	NZ_CP004090|c1951517-1972352|1968234-1969886|+|BTL_RS25320|dehydrogenase|WP_009901388.1	28.1	545	307	14	31	545	57	546	5.33e-38	152
input|c1|81429-83251|+|input.path1.gene28|	NZ_CP041769|c6440810-6494705|6486859-6488460|-|FND50_RS30240|FAD-dependent_oxidoreductase|WP_144288136.1	28.6	566	320	22	32	552	6	532	5.84e-38	152
input|c1|81429-83251|+|input.path1.gene28|	NZ_CP010797|c1963656-2063967|2052940-2054433|-|NY08_RS09325|mycofactocin_system_GMC_family_oxidoreductase_MftG|WP_045196000.1	28.6	555	290	15	26	545	2	485	6.58e-38	151
input|c1|81429-83251|+|input.path1.gene28|	NC_007650|c2637189-2656569|2653440-2655092|+|BTH_RS11065|dehydrogenase|WP_009894143.1	28.1	545	307	14	31	545	57	546	7.28e-38	152
input|c1|81429-83251|+|input.path1.gene28|	NZ_KB911283|c68413-135369|131924-133450|+|H288_RS32555|dehydrogenase|WP_020094359.1	28.2	554	312	18	27	548	8	507	7.74e-38	151
input|c1|81429-83251|+|input.path1.gene28|	NZ_LIVV01000002|c842987-921120|846378-847904|+|AMK27_RS10925|oxidoreductase|WP_073905058.1	27.6	558	306	18	32	551	8	505	7.74e-38	151
input|c1|81429-83251|+|input.path1.gene28|	NZ_JAAOXM010000002|c988516-1025295|994770-996368|-|HAV18_RS11690|glucose-methanol-choline_oxidoreductase|WP_166955693.1	28.2	561	314	19	32	545	7	525	7.89e-38	152
input|c1|81429-83251|+|input.path1.gene28|	NZ_CP007155|c4613543-4684997|4659767-4661308|+|KALB_RS20405|NAD(P)-binding_protein|WP_081789923.1	29.3	563	296	20	35	549	1	509	8.31e-38	151
input|c1|81429-83251|+|input.path1.gene28|	NZ_CP031648|c2194061-2260115|2250371-2251924|-|DZG01_RS10420|GMC_family_oxidoreductase|WP_116832447.1	25.3	576	314	16	23	548	2	511	8.79e-38	151
input|c1|81429-83251|+|input.path1.gene28|	NZ_CP048607|c6537287-6591672|6546643-6548196|+|GZ982_RS29065|GMC_family_oxidoreductase|WP_163858677.1	25.3	576	314	16	23	548	2	511	8.79e-38	151
input|c1|81429-83251|+|input.path1.gene28|	NZ_LIYH01000001|c683022-752782|696715-698271|-|AMK26_RS03180|oxidoreductase|WP_073751638.1	28.3	552	310	21	32	548	11	511	8.92e-38	151
input|c1|81429-83251|+|input.path1.gene28|	CM004174|c8657395-8710602|8662209-8663846|+|DCS_02289|choline_oxidase|KYK61148.1	27.2	566	327	18	32	555	15	537	9.34e-38	152
input|c1|81429-83251|+|input.path1.gene28|	NZ_NOYA01000035|c697209-813307|707147-708595|+|CH267_RS14470|mycofactocin_system_GMC_family_oxidoreductase_MftG|WP_094724683.1	27.8	561	282	17	26	548	2	477	9.84e-38	150
input|c1|81429-83251|+|input.path1.gene28|	NZ_KB905359|c2054206-2120278|2070711-2072141|-|SALPAC3_RS0109270|hypothetical_protein|WP_018220962.1	27.5	553	285	16	32	551	4	473	1.23e-37	150
input|c1|81429-83251|+|input.path1.gene28|	NZ_JMEV01000002|c1149325-1244292|1233076-1234560|-|BH97_RS06470|mycofactocin_system_GMC_family_oxidoreductase_MftG|WP_037188367.1	27.7	556	294	18	26	545	2	485	1.62e-37	150
input|c1|81429-83251|+|input.path1.gene28|	NZ_AUKU01000017|c34019-101332|82934-84364|+|H304_RS0113470|hypothetical_protein|WP_029130202.1	27.5	553	285	16	32	551	4	473	1.68e-37	150
input|c1|81429-83251|+|input.path1.gene28|	NZ_AZWC01000028|c7853-75149|56751-58181|+|B169_RS0116770|hypothetical_protein|WP_018826497.1	27.5	553	285	16	32	551	4	473	1.68e-37	150
input|c1|81429-83251|+|input.path1.gene28|	NZ_CP049748|c2541863-2661286|2551310-2552803|+|BH92_RS12195|mycofactocin_system_GMC_family_oxidoreductase_MftG|WP_037147791.1	27.2	547	296	14	32	545	8	485	1.69e-37	150
input|c1|81429-83251|+|input.path1.gene28|	NZ_KI912151|c294973-340624|324121-325614|-|FIS9605_RS0126420|GMC_family_oxidoreductase|WP_026735267.1	26.5	566	288	20	32	551	8	491	1.69e-37	150
input|c1|81429-83251|+|input.path1.gene28|	NW_006271969|c5461891-5516446|5479825-5481462|+|CCM_01704|choline_oxidase_(CodA),_putative|XP_006666922.1	26.6	575	333	19	25	555	8	537	1.74e-37	151
input|c1|81429-83251|+|input.path1.gene28|	NZ_CP046914|c518399-544191|523498-525141|-|FAZ98_RS16630|GMC_family_oxidoreductase|WP_158952412.1	27.8	558	326	14	32	549	5	525	1.79e-37	151
input|c1|81429-83251|+|input.path1.gene28|	NZ_CP030771|c3381610-3427927|3391130-3392638|+|C9F11_RS14115|GMC_family_oxidoreductase_N-terminal_domain-containing_protein|WP_138966474.1	26.6	552	317	15	32	551	6	501	1.82e-37	150
input|c1|81429-83251|+|input.path1.gene28|	NZ_CP032519|c1218650->1244372|1220359-1221951|+|D2917_RS18455|glucose-methanol-choline_oxidoreductase|WP_151071495.1	27.2	555	328	15	32	545	5	524	1.96e-37	150
input|c1|81429-83251|+|input.path1.gene28|	NZ_MOBR01000009|c480427-707064|651311-652837|-|BK667_RS14190|GMC_family_oxidoreductase|WP_123597977.1	28.2	561	298	20	32	553	4	498	1.99e-37	150
input|c1|81429-83251|+|input.path1.gene28|	NC_014366|c3746578-3756968|3755108-3756703|-|HDN1F_RS15575|choline_dehydrogenase|WP_013263112.1	27.9	549	343	14	32	551	6	530	1.99e-37	150
input|c1|81429-83251|+|input.path1.gene28|	NZ_WKJZ01000001|c930974-974091|932791-934476|+|GJV18_RS04250|choline_dehydrogenase|WP_160343468.1	28.3	558	334	15	29	551	4	530	2.12e-37	151
input|c1|81429-83251|+|input.path1.gene28|	NZ_AP022600|c5054424-5166276|5062150-5063697|-|G6N58_RS24715|GMC_family_oxidoreductase_N-terminal_domain-containing_protein|WP_115281131.1	28.9	560	308	23	31	551	6	514	2.19e-37	150
input|c1|81429-83251|+|input.path1.gene28|	NC_036624|c309708-361970|320433-322315|-|FFUJ_02215|related_to_alcohol_oxidase|XP_023427363.1	26.9	584	345	21	32	552	11	575	2.24e-37	151
input|c1|81429-83251|+|input.path1.gene28|	NZ_KB895302|c62975-106242|79944-81374|-|C555_RS0116300|hypothetical_protein|WP_018744769.1	27.3	556	282	16	32	551	4	473	2.31e-37	149
input|c1|81429-83251|+|input.path1.gene28|	NZ_KB896780|c4681-47948|29550-30980|+|C582_RS0117320|hypothetical_protein|WP_018744769.1	27.3	556	282	16	32	551	4	473	2.31e-37	149
input|c1|81429-83251|+|input.path1.gene28|	NZ_JACGXN010000017|c43912-69176|61634-63229|+|FHW16_RS27160|GMC_family_oxidoreductase_N-terminal_domain-containing_protein|WP_182552427.1	28.7	557	324	19	32	551	5	525	2.72e-37	150
input|c1|81429-83251|+|input.path1.gene28|	NZ_CP031264|c5550304-5636913|5573099-5574652|-|C7M71_RS24570|mycofactocin_system_GMC_family_oxidoreductase_MftG|WP_111489499.1	27.2	547	318	11	32	546	16	514	3.08e-37	150
input|c1|81429-83251|+|input.path1.gene28|	NZ_CP040916|c3155110-3211334|3173439-3174995|+|FH965_RS13445|glucose-methanol-choline_oxidoreductase|WP_144323498.1	26.6	576	321	18	19	551	1	517	3.13e-37	150
input|c1|81429-83251|+|input.path1.gene28|	NZ_AZWO01000025|c7635-74958|56560-57990|+|B118_RS0116760|hypothetical_protein|WP_018812019.1	27.3	553	286	15	32	551	4	473	3.17e-37	149
input|c1|81429-83251|+|input.path1.gene28|	NZ_KB904844|c11633-78926|28602-30032|-|C581_RS0116490|hypothetical_protein|WP_018812019.1	27.3	553	286	15	32	551	4	473	3.17e-37	149
input|c1|81429-83251|+|input.path1.gene28|	NZ_CP031194|c7582660-7675780|7621311-7622870|-|DVK44_RS33345|GMC_family_oxidoreductase_N-terminal_domain-containing_protein|WP_114664345.1	28.0	575	301	18	24	549	5	515	3.17e-37	150
input|c1|81429-83251|+|input.path1.gene28|	NZ_JMFD01000020|c879178-988180|888967-890460|+|BH89_RS0120370|mycofactocin_system_GMC_family_oxidoreductase_MftG|WP_032404651.1	27.1	547	297	13	32	545	8	485	3.18e-37	149
input|c1|81429-83251|+|input.path1.gene28|	NW_014574715|c349608-404260|365004-366638|+|MBR_02206|choline_oxidase_(CodA)|XP_014546913.1	27.6	554	325	19	32	548	15	529	3.21e-37	150
input|c1|81429-83251|+|input.path1.gene28|	NZ_CP059322|c4658002-4742753|4675915-4677441|+|H1D33_RS21210|GMC_family_oxidoreductase_N-terminal_domain-containing_protein|WP_181568387.1	28.3	555	316	20	30	551	3	508	3.72e-37	149
input|c1|81429-83251|+|input.path1.gene28|	NZ_FYDX01000015|c56109-124404|118648-120234|+|CKW37_RS24520|GMC_family_oxidoreductase_N-terminal_domain-containing_protein|WP_095158809.1	28.1	566	314	21	32	549	5	525	4.89e-37	149
input|c1|81429-83251|+|input.path1.gene28|	NZ_MOBQ01000012|c9918-72842|17095-18621|-|BK666_RS10280|GMC_family_oxidoreductase|WP_123509449.1	28.2	561	298	20	32	553	4	498	5.09e-37	149
input|c1|81429-83251|+|input.path1.gene28|	NZ_CP025018|c11417356-11485648|11431432-11433033|-|CFP59_RS46840|GMC_family_oxidoreductase_N-terminal_domain-containing_protein|WP_100808840.1	27.1	558	333	17	32	551	8	529	5.22e-37	149
input|c1|81429-83251|+|input.path1.gene28|	NZ_AZXC01000009|c11967-84480|22414-23994|-|B101_RS0110455|FAD-binding_protein|WP_027732392.1	25.7	579	323	19	22	553	3	521	6.51e-37	149
input|c1|81429-83251|+|input.path1.gene28|	NZ_CP034279|c4201905-4279626|4223766-4225436|-|EIZ62_RS19040|choline_dehydrogenase|WP_156693856.1	27.4	554	337	17	24	545	10	530	6.92e-37	149
input|c1|81429-83251|+|input.path1.gene28|	NZ_JAAALO010000001|c115123-160267|157787-159325|+|GVV04_RS00755|NAD(P)-binding_protein|WP_161683782.1	26.8	555	314	19	31	545	4	506	7.37e-37	149
input|c1|81429-83251|+|input.path1.gene28|	NZ_CP013743|c5593177-5662115|5638269-5639816|-|AS200_RS25195|hypothetical_protein|WP_058924592.1	28.0	554	312	15	32	548	6	509	7.68e-37	149
input|c1|81429-83251|+|input.path1.gene28|	NW_022194803|c531906-584194|570304-572189|+|FPRO_03972|related_to_alcohol_oxidase|XP_031089230.1	26.7	584	346	21	32	552	11	575	7.77e-37	150
input|c1|81429-83251|+|input.path1.gene28|	NZ_CP029188|c260091-331051|320539-322119|+|DDW44_RS01370|FAD-binding_protein|WP_017949014.1	25.7	579	323	19	22	553	3	521	8.89e-37	149
input|c1|81429-83251|+|input.path1.gene28|	NZ_KB846737|c57255-129768|117738-119318|+|D583_RS0125125|FAD-binding_protein|WP_017949014.1	25.7	579	323	19	22	553	3	521	8.89e-37	149
input|c1|81429-83251|+|input.path1.gene28|	NZ_KB898277|c200906-273419|261349-262929|+|D329_RS0117685|FAD-binding_protein|WP_017949014.1	25.7	579	323	19	22	553	3	521	8.89e-37	149
input|c1|81429-83251|+|input.path1.gene28|	NZ_FMDM01000002|c74289-160369|140452-141981|-|GA0070213_RS03715|GMC_family_oxidoreductase_N-terminal_domain-containing_protein|WP_175441186.1	27.4	552	326	19	30	551	3	509	9.67e-37	148
input|c1|81429-83251|+|input.path1.gene28|	NZ_CP011117|c369289-392050|374189-375826|+|VO64_RS01760|NAD(P)-binding_protein|WP_046068149.1	27.6	566	325	17	11	545	30	541	1.13e-36	149
input|c1|81429-83251|+|input.path1.gene28|	NZ_LMGQ01000028|c311608-334369|327833-329470|-|ASD70_RS26495|GMC_family_oxidoreductase_N-terminal_domain-containing_protein|WP_056847864.1	27.6	566	325	17	11	545	30	541	1.13e-36	149
input|c1|81429-83251|+|input.path1.gene28|	NZ_JIAI01000001|c1213373-1282068|1266606-1268102|-|N912_RS63285|NAD(P)-binding_protein|WP_028921745.1	28.0	553	307	16	31	551	4	497	1.13e-36	148
input|c1|81429-83251|+|input.path1.gene28|	NC_015559|c2776388-2827399|2778160-2779812|+|MAR181_RS12810|GMC_family_oxidoreductase_N-terminal_domain-containing_protein|WP_013797023.1	26.3	567	322	18	32	548	7	527	1.20e-36	149
input|c1|81429-83251|+|input.path1.gene28|	NZ_JMEX01000005|c1133911-1250121|1238745-1240193|-|BH95_RS09340|mycofactocin_system_GMC_family_oxidoreductase_MftG|WP_037181663.1	27.8	561	282	16	26	548	2	477	1.22e-36	147
input|c1|81429-83251|+|input.path1.gene28|	NZ_PVZC01000006|c124602-167683|125551-127131|-|CLV72_RS20220|glucose-methanol-choline_oxidoreductase|WP_106248794.1	27.1	575	311	17	32	553	5	524	1.66e-36	148
input|c1|81429-83251|+|input.path1.gene28|	NZ_SLVX01000023|c37195-62455|54895-56478|+|EV665_RS25760|GMC_family_oxidoreductase_N-terminal_domain-containing_protein|WP_133036255.1	28.8	553	329	18	32	551	5	525	1.68e-36	148
input|c1|81429-83251|+|input.path1.gene28|	NZ_CP023690|c3471375-3526897|3489621-3491144|+|CP982_RS15150|GMC_family_oxidoreductase_N-terminal_domain-containing_protein|WP_150515496.1	26.8	559	311	18	32	551	7	506	1.76e-36	147
input|c1|81429-83251|+|input.path1.gene28|	NZ_CP011664|c6631506-6656183|6635285-6636811|+|M444_RS28840|oxidoreductase|WP_008741208.1	26.9	553	316	18	32	551	8	505	1.78e-36	147
input|c1|81429-83251|+|input.path1.gene28|	NZ_ML123038|c845284-869985|849072-850598|+|EES37_RS28995|oxidoreductase|WP_008741208.1	26.9	553	316	18	32	551	8	505	1.78e-36	147
input|c1|81429-83251|+|input.path1.gene28|	NZ_CP016444|c941739-984770|968983-970659|+|BBJ41_RS36810|FAD-binding_protein|WP_069751193.1	27.4	554	346	15	24	545	2	531	1.80e-36	148
input|c1|81429-83251|+|input.path1.gene28|	NW_019716265|c1129099-1177245|1168183-1169876|+|RCC_07525|related_to_alcohol_oxidase|XP_023628549.1	26.3	570	329	19	32	549	5	535	2.03e-36	148
input|c1|81429-83251|+|input.path1.gene28|	NZ_QZFU01000016|c130467-230645|219982-221415|-|D5S18_RS09105|mycofactocin_system_GMC_family_oxidoreductase_MftG|WP_120040432.1	27.9	544	291	16	31	546	2	472	2.13e-36	147
input|c1|81429-83251|+|input.path1.gene28|	NW_003315025|c459811-507126|468380-470409|+|VDBG_09118|choline_dehydrogenase|XP_003000623.1	27.8	601	337	24	16	549	10	580	2.23e-36	149
input|c1|81429-83251|+|input.path1.gene28|	NZ_CP029254|c2224974-2297487|2285599-2287179|+|DDQ41_RS09845|GMC_family_oxidoreductase_N-terminal_domain-containing_protein|WP_109294157.1	25.1	577	327	17	25	553	2	521	2.27e-36	147
input|c1|81429-83251|+|input.path1.gene28|	NZ_CP009111|c2537886-2644490|2544900-2546372|+|R1CP_RS11545|mycofactocin_system_GMC_family_oxidoreductase_MftG|WP_065490273.1	25.7	549	315	15	25	545	2	485	2.59e-36	147
input|c1|81429-83251|+|input.path1.gene28|	NZ_JMEY01000019|c85715-180748|169657-171198|-|BH94_RS0110765|mycofactocin_system_GMC_family_oxidoreductase_MftG|WP_052073708.1	27.4	547	306	16	32	545	15	503	2.61e-36	147
input|c1|81429-83251|+|input.path1.gene28|	NC_035790|c6874142-6923850|6910023-6911657|-|VFPPC_01819|choline_oxidase|XP_018150364.1	28.0	561	328	22	32	555	15	536	2.84e-36	147
input|c1|81429-83251|+|input.path1.gene28|	NZ_CM001514|c3160715-3210316|3196613-3198250|+|PSEBG33_RS13265|NAD(P)-binding_protein|WP_005788375.1	26.7	574	324	18	11	547	30	543	2.87e-36	147
input|c1|81429-83251|+|input.path1.gene28|	NZ_KB911547|c83769-199964|188588-190036|-|H292_RS0109115|mycofactocin_system_GMC_family_oxidoreductase_MftG|WP_020111184.1	27.8	557	279	17	26	544	2	473	3.14e-36	146
input|c1|81429-83251|+|input.path1.gene28|	NZ_LR025744|c73625-117609|100873-102549|+|BSTAB16_RS34590|FAD-binding_protein|WP_122172686.1	27.3	554	347	15	24	545	2	531	3.34e-36	147
input|c1|81429-83251|+|input.path1.gene28|	NZ_NSDX01000001|c839022-945949|847234-848706|+|CJ177_RS03680|mycofactocin_system_GMC_family_oxidoreductase_MftG|WP_095867295.1	26.3	548	313	16	25	545	2	485	3.54e-36	146
input|c1|81429-83251|+|input.path1.gene28|	NW_023336287|c411634-450777|433458-435359|-|AtWU_10441|oxidoreductase|XP_035361438.1	26.0	604	348	24	19	552	1	575	3.55e-36	148
input|c1|81429-83251|+|input.path1.gene28|	CM000593|c323147-375409|335139-337027|-|FOXG_15293|hypothetical_protein|KNB17183.1	26.7	584	346	21	32	552	11	575	3.62e-36	148
input|c1|81429-83251|+|input.path1.gene28|	NC_030990|c323147-375409|335139-337027|-|FOXG_15293|hypothetical_protein|XP_018255228.1	26.7	584	346	21	32	552	11	575	3.62e-36	148
input|c1|81429-83251|+|input.path1.gene28|	NZ_NNBP01000021|c12053-56310|25267-26817|+|CG747_RS29910|GMC_family_oxidoreductase_N-terminal_domain-containing_protein|WP_100604966.1	27.1	568	306	20	32	553	5	510	3.71e-36	147
input|c1|81429-83251|+|input.path1.gene28|	NW_011942149|c5543357-5594041|5580986-5582620|-|MAA_01888|choline_oxidase|XP_007818077.1	27.4	554	326	19	32	548	15	529	3.87e-36	147
input|c1|81429-83251|+|input.path1.gene28|	NZ_CP016452|c266397-291656|284099-285679|+|BSY16_RS22550|GMC_family_oxidoreductase_N-terminal_domain-containing_protein|WP_069062098.1	28.6	552	329	18	32	550	5	524	4.23e-36	147
input|c1|81429-83251|+|input.path1.gene28|	NZ_JMFF01000023|c262621-378766|272550-273998|+|BH87_RS18665|mycofactocin_system_GMC_family_oxidoreductase_MftG|WP_033189884.1	28.2	561	280	16	26	548	2	477	4.30e-36	146
input|c1|81429-83251|+|input.path1.gene28|	NZ_CP033581|c6737712-6760791|6739218-6740744|+|EES41_RS30095|GMC_family_oxidoreductase_N-terminal_domain-containing_protein|WP_123081131.1	26.9	553	316	18	32	551	8	505	4.56e-36	146
input|c1|81429-83251|+|input.path1.gene28|	NZ_CP041769|c2786237-2889796|2794449-2795921|+|FND50_RS12900|mycofactocin_system_GMC_family_oxidoreductase_MftG|WP_144286028.1	25.9	553	309	17	25	545	2	485	4.84e-36	146
input|c1|81429-83251|+|input.path1.gene28|	NW_014013632|c105644-160356|140896-142527|-|TRIATDRAFT_242375|hypothetical_protein|XP_013942945.1	26.0	576	341	18	22	555	5	537	5.21e-36	147
input|c1|81429-83251|+|input.path1.gene28|	NZ_KB907221|c66052-92340|68584-70146|+|G339_RS0126740|hypothetical_protein|WP_019634138.1	28.9	551	321	20	32	552	7	516	5.34e-36	146
input|c1|81429-83251|+|input.path1.gene28|	NZ_KB907566|c218784-318840|228713-230161|+|G416_RS0103735|mycofactocin_system_GMC_family_oxidoreductase_MftG|WP_019663517.1	27.6	561	283	16	26	548	2	477	5.89e-36	145
input|c1|81429-83251|+|input.path1.gene28|	NZ_CP032698|c4749417-4769945|4768233-4769750|+|DWB77_RS21250|GMC_family_oxidoreductase_N-terminal_domain-containing_protein|WP_120722751.1	29.7	546	296	20	32	545	9	498	5.98e-36	146
input|c1|81429-83251|+|input.path1.gene28|	NZ_CP047146|c8046491-8090766|8078074-8079615|-|GR130_RS35090|oxidoreductase|WP_159508435.1	26.5	562	301	18	32	546	5	501	6.66e-36	146
input|c1|81429-83251|+|input.path1.gene28|	NZ_KN708638|c5020514-5064599|5029694-5031235|+|RZ84_RS22025|oxidoreductase|WP_043265729.1	26.5	565	297	18	32	546	5	501	6.66e-36	146
input|c1|81429-83251|+|input.path1.gene28|	NZ_CP014868|c4045855-4068616|4050755-4052392|+|AYK59_RS18165|GMC_family_oxidoreductase_N-terminal_domain-containing_protein|WP_068967160.1	27.4	566	326	17	11	545	30	541	7.28e-36	146
input|c1|81429-83251|+|input.path1.gene28|	NZ_JMFC01000021|c176808-271543|260517-262010|-|BH90_RS0122500|mycofactocin_system_GMC_family_oxidoreductase_MftG|WP_032397561.1	28.3	555	292	15	26	545	2	485	7.31e-36	145
input|c1|81429-83251|+|input.path1.gene28|	NZ_LT607409|c3684011-3766305|3724001-3725572|+|GA0070612_RS17435|choline_dehydrogenase|WP_088991569.1	27.2	552	330	14	32	549	7	520	7.58e-36	146
input|c1|81429-83251|+|input.path1.gene28|	NZ_JMFE01000001|c45104-161281|54994-56442|+|BH88_RS00275|mycofactocin_system_GMC_family_oxidoreductase_MftG|WP_037157457.1	27.6	561	283	16	26	548	2	477	8.06e-36	145
input|c1|81429-83251|+|input.path1.gene28|	NZ_CP033073|c3087159-3165676|3090487-3092019|-|D9753_RS13640|oxidoreductase|WP_121787276.1	26.5	565	306	20	32	552	9	508	8.74e-36	145
input|c1|81429-83251|+|input.path1.gene28|	NZ_OBEG01000002|c894236-978079|960003-961475|-|CRP45_RS12420|mycofactocin_system_GMC_family_oxidoreductase_MftG|WP_097245161.1	28.0	558	285	18	31	545	2	485	9.05e-36	145
input|c1|81429-83251|+|input.path1.gene28|	NZ_CP030287|c8081534-8128782|8089058-8090608|+|DRB96_RS37920|oxidoreductase|WP_112452480.1	25.7	561	309	17	32	548	13	509	1.29e-35	145
input|c1|81429-83251|+|input.path1.gene28|	NZ_LR215973|c3860935-4031992|4014272-4015723|-|E0E67_RS17975|mycofactocin_system_GMC_family_oxidoreductase_MftG|WP_130917911.1	27.5	550	291	14	32	546	3	479	1.53e-35	144
input|c1|81429-83251|+|input.path1.gene28|	NZ_CP029189|c813757-878329|816932-818458|-|DEJ51_RS03665|oxidoreductase|WP_150261673.1	26.7	562	306	17	32	551	8	505	1.59e-35	145
input|c1|81429-83251|+|input.path1.gene28|	NZ_LWLD01000012|c246759-272616|266977-268503|-|A6A28_RS15035|oxidoreductase|WP_073796744.1	26.9	553	316	18	32	551	8	505	1.59e-35	145
input|c1|81429-83251|+|input.path1.gene28|	NZ_CP019724|c1045891-1176042|1142331-1143869|+|B1H29_RS04870|NAD(P)-binding_protein|WP_063787505.1	28.3	545	313	14	32	545	11	508	1.67e-35	145
input|c1|81429-83251|+|input.path1.gene28|	NZ_FO203512|c989707-1018615|1008825-1010438|-|OLEAN_RS04750|choline_dehydrogenase|WP_046008280.1	27.3	567	344	17	25	554	2	537	1.68e-35	145
input|c1|81429-83251|+|input.path1.gene28|	NZ_CP051855|c2596150-2702641|2604362-2605834|+|HHX23_RS12070|mycofactocin_system_GMC_family_oxidoreductase_MftG|WP_172650372.1	25.5	549	316	15	25	545	2	485	1.69e-35	144
input|c1|81429-83251|+|input.path1.gene28|	NZ_CP023147|c4131796-4182036|4157117-4158745|-|CKJ54_RS19330|GMC_family_oxidoreductase|WP_095577698.1	26.3	560	311	19	32	548	33	533	1.78e-35	145
input|c1|81429-83251|+|input.path1.gene28|	NZ_JPMW01000001|c6742732-6770809|6750683-6752248|-|EV45_RS30010|GMC_family_oxidoreductase_N-terminal_domain-containing_protein|WP_068926280.1	27.1	576	307	16	29	551	2	517	1.88e-35	145
input|c1|81429-83251|+|input.path1.gene28|	NZ_CP015736|c549547-574802|555525-557108|-|shn_RS02700|GMC_family_oxidoreductase|WP_064329027.1	28.6	553	330	18	32	551	5	525	2.03e-35	145
input|c1|81429-83251|+|input.path1.gene28|	NZ_JMEW01000021|c1416091-1521348|1425981-1427429|+|BH96_RS25070|mycofactocin_system_GMC_family_oxidoreductase_MftG|WP_037144498.1	27.3	561	285	15	26	548	2	477	2.06e-35	144
input|c1|81429-83251|+|input.path1.gene28|	NZ_CP026746|c2452609-2630012|2468878-2470329|+|C5B73_RS12145|mycofactocin_system_GMC_family_oxidoreductase_MftG|WP_104360414.1	27.1	550	293	14	32	546	3	479	2.09e-35	144
input|c1|81429-83251|+|input.path1.gene28|	NZ_DS999532|c32968-55496|41022-42620|+|RKLH11_RS15705|choline_dehydrogenase|WP_008758560.1	27.9	567	322	22	31	550	3	529	2.15e-35	145
input|c1|81429-83251|+|input.path1.gene28|	NZ_AP022567|c2409710-2465686|2422215-2423756|+|G6N67_RS11515|FAD-dependent_oxidoreductase|WP_036430372.1	27.6	565	300	20	32	549	3	505	2.31e-35	144
input|c1|81429-83251|+|input.path1.gene28|	NZ_LIVO01000003|c538817-583016|566906-568453|+|AMK09_RS09520|choline_dehydrogenase|WP_073734142.1	28.1	570	296	18	28	545	2	509	2.38e-35	144
input|c1|81429-83251|+|input.path1.gene28|	NZ_SGXB01000008|c56198-81462|62153-63748|-|EV217_RS24290|GMC_family_oxidoreductase_N-terminal_domain-containing_protein|WP_130272824.1	28.2	557	327	19	32	551	5	525	3.96e-35	144
input|c1|81429-83251|+|input.path1.gene28|	NZ_SHLH01000009|c51834-77098|57789-59384|-|EV654_RS25190|GMC_family_oxidoreductase|WP_105737654.1	28.2	557	327	19	32	551	5	525	3.96e-35	144
input|c1|81429-83251|+|input.path1.gene28|	NZ_NNBM01000001|c242068-267925|262286-263812|-|CG724_RS01065|oxidoreductase|WP_100580241.1	26.8	553	317	18	32	551	8	505	4.04e-35	144
input|c1|81429-83251|+|input.path1.gene28|	NZ_CP027770|c898224-919559|905011-906714|+|C7J90_RS04250|choline_dehydrogenase|WP_103207858.1	26.9	561	338	17	32	551	10	539	4.35e-35	144
input|c1|81429-83251|+|input.path1.gene28|	NZ_LIVP01000001|c314415-340271|318529-320055|+|AMK15_RS01445|oxidoreductase|WP_073772663.1	25.9	560	313	17	32	551	8	505	5.51e-35	143
input|c1|81429-83251|+|input.path1.gene28|	NZ_KI519398|c2359039-2457716|2366874-2368415|+|K414_RS0112760|mycofactocin_system_GMC_family_oxidoreductase_MftG|WP_027496282.1	27.2	548	306	16	32	545	15	503	5.88e-35	143
input|c1|81429-83251|+|input.path1.gene28|	NC_008268|c6532350-6639308|6540562-6542034|+|RHA1_RS29715|mycofactocin_system_GMC_family_oxidoreductase_MftG|WP_011598115.1	26.2	550	311	16	25	545	2	485	5.90e-35	143
input|c1|81429-83251|+|input.path1.gene28|	NZ_CP007574|c5658064-5701670|5671223-5672773|+|DC74_RS24615|GMC_family_oxidoreductase|WP_016576231.1	26.5	558	309	18	32	546	5	504	6.11e-35	143
input|c1|81429-83251|+|input.path1.gene28|	NZ_CP026094|c5554356-5597935|5567513-5569063|+|SE95_RS24615|GMC_family_oxidoreductase|WP_016576231.1	26.5	558	309	18	32	546	5	504	6.11e-35	143
input|c1|81429-83251|+|input.path1.gene28|	NC_011729|c5210261-5220582|5217263-5218846|+|PCC7424_RS23145|glucose-methanol-choline_oxidoreductase|WP_015956652.1	25.5	561	332	13	28	545	2	519	7.00e-35	143
input|c1|81429-83251|+|input.path1.gene28|	NZ_LJSP01000004|c202582-246151|237135-238802|-|AN390_RS09260|choline_dehydrogenase|WP_055254059.1	26.8	549	348	15	32	551	6	529	7.09e-35	144
input|c1|81429-83251|+|input.path1.gene28|	NZ_FKIB01000002|c315185-367257|321110-322789|-|A7V00_RS08010|choline_dehydrogenase|WP_063942780.1	28.1	558	334	19	30	548	2	531	7.40e-35	144
input|c1|81429-83251|+|input.path1.gene28|	NZ_CP020039|c1348967-1412619|1352184-1353710|-|B4U39_RS06490|oxidoreductase|WP_053177696.1	25.9	563	309	16	32	551	8	505	7.52e-35	143
input|c1|81429-83251|+|input.path1.gene28|	NZ_CP030862|c2143779-2221942|2177688-2179226|+|C0216_RS09985|GMC_family_oxidoreductase_N-terminal_domain-containing_protein|WP_114054926.1	26.2	564	302	17	32	549	7	502	7.92e-35	143
input|c1|81429-83251|+|input.path1.gene28|	NZ_CP008947|c2079725-2186663|2178178-2179650|-|EP51_RS10145|mycofactocin_system_GMC_family_oxidoreductase_MftG|WP_128639139.1	26.0	549	313	16	25	545	2	485	8.07e-35	142
input|c1|81429-83251|+|input.path1.gene28|	NZ_LMFT01000040|c50750-132998|116847-118394|+|ASD51_RS33250|choline_dehydrogenase|WP_056799874.1	27.1	568	304	16	28	545	2	509	8.23e-35	143
input|c1|81429-83251|+|input.path1.gene28|	NZ_ML123098|c400399-483190|467056-468603|+|EES45_RS02095|choline_dehydrogenase|WP_124280305.1	27.2	570	301	17	28	545	2	509	8.23e-35	143
input|c1|81429-83251|+|input.path1.gene28|	NZ_WWJR01000065|c50947-96833|80108-81655|+|GT035_RS24135|hypothetical_protein|WP_018551318.1	27.4	570	300	17	28	545	2	509	8.23e-35	143
input|c1|81429-83251|+|input.path1.gene28|	NZ_AP022584|c2671647-2721886|2696968-2698596|-|G6N26_RS12195|GMC_family_oxidoreductase|WP_083017561.1	26.3	560	311	19	32	548	33	533	8.35e-35	143
input|c1|81429-83251|+|input.path1.gene28|	NW_009258203|c422499-443772|434611-437219|+|HETIRDRAFT_103798|GMC_oxidoreductase_14|XP_009548140.1	27.8	544	312	18	72	548	113	642	9.43e-35	144
input|c1|81429-83251|+|input.path1.gene28|	NZ_JIAT01000012|c272297-297515|290087-291682|+|N540_RS40340|FAD-binding_protein|WP_052180074.1	26.9	569	299	19	30	548	13	514	1.00e-34	143
input|c1|81429-83251|+|input.path1.gene28|	NW_022194791|c2698590-2742561|2736538-2738169|-|FPRO_02894|related_to_cellobiose_dehydrogenase|XP_031077439.1	27.0	564	331	18	25	548	8	530	1.15e-34	143
input|c1|81429-83251|+|input.path1.gene28|	NZ_CP011533|c3884981-3928411|3913953-3915494|-|SNOUR_RS16300|GMC_family_oxidoreductase_N-terminal_domain-containing_protein|WP_067347652.1	25.7	565	302	18	32	546	5	501	1.49e-34	142
input|c1|81429-83251|+|input.path1.gene28|	NZ_LISX01000006|c179108-252187|236124-237665|+|AMK19_RS17855|choline_dehydrogenase|WP_073812826.1	26.3	556	314	17	32	545	6	507	1.49e-34	142
input|c1|81429-83251|+|input.path1.gene28|	NC_036623|c2205750-2260400|2220016-2221647|+|FFUJ_04616|related_to_cellobiose_dehydrogenase|XP_023426269.1	27.3	557	324	18	32	548	15	530	1.57e-34	142
input|c1|81429-83251|+|input.path1.gene28|	NZ_CP050109|c451718-512909|461877-463508|-|HA459_RS25655|GMC_family_oxidoreductase|WP_018516803.1	27.6	555	304	21	32	545	26	523	1.57e-34	142
input|c1|81429-83251|+|input.path1.gene28|	NZ_SIOA01000007|c97529-158720|107688-109319|-|ELH75_RS32710|GMC_family_oxidoreductase|WP_018516803.1	27.6	555	304	21	32	545	26	523	1.57e-34	142
input|c1|81429-83251|+|input.path1.gene28|	NZ_SIOO01000002|c514786-575977|524945-526576|-|ELH89_RS26805|GMC_family_oxidoreductase|WP_018516803.1	27.6	555	304	21	32	545	26	523	1.57e-34	142
input|c1|81429-83251|+|input.path1.gene28|	NZ_SIOY01000002|c749077-810268|759236-760867|-|ELH99_RS30245|GMC_family_oxidoreductase|WP_018516803.1	27.6	555	304	21	32	545	26	523	1.57e-34	142
input|c1|81429-83251|+|input.path1.gene28|	NZ_SIQK01000001|c2119183-2180374|2129342-2130973|-|ELI37_RS10885|GMC_family_oxidoreductase|WP_018516803.1	27.6	555	304	21	32	545	26	523	1.57e-34	142
input|c1|81429-83251|+|input.path1.gene28|	NZ_SIQL01000002|c461716-522907|471875-473506|-|ELI38_RS26815|GMC_family_oxidoreductase|WP_018516803.1	27.6	555	304	21	32	545	26	523	1.57e-34	142
input|c1|81429-83251|+|input.path1.gene28|	NZ_KL585972|c240494-251325|248872-250443|-|IH12_RS0130795|oxidoreductase|WP_030249032.1	28.0	574	284	24	32	551	14	512	1.69e-34	142
input|c1|81429-83251|+|input.path1.gene28|	NZ_BCSX01000021|c210995-269063|218018-219559|+|RMCB_RS10955|FAD-dependent_oxidoreductase|WP_062828792.1	27.4	572	292	20	32	549	3	505	2.03e-34	142
input|c1|81429-83251|+|input.path1.gene28|	NW_009258205|c1205642-1257696|1238709-1241279|-|HETIRDRAFT_107764|GMC_oxidoreductase_4|XP_009550161.1	31.6	395	207	12	13	347	21	412	2.07e-34	143
input|c1|81429-83251|+|input.path1.gene28|	CM008252|c115268-170620|158904-161468|-|PNOK_0151000|alcohol_oxidase|PAV21553.1	25.0	607	374	19	21	549	4	607	2.27e-34	143
input|c1|81429-83251|+|input.path1.gene28|	NZ_GG657757|c6914883-6925108|6916412-6917983|+|SSQG_RS30290|NAD(P)-binding_protein|WP_003993749.1	27.0	585	302	22	19	551	1	512	2.30e-34	142
input|c1|81429-83251|+|input.path1.gene28|	NZ_AP022587|c2933922-3001049|2989756-2991189|-|G6N54_RS13985|mycofactocin_system_GMC_family_oxidoreductase_MftG|WP_179969207.1	29.2	548	287	18	28	548	3	476	2.34e-34	141
input|c1|81429-83251|+|input.path1.gene28|	NZ_LIVO01000003|c307747-358178|351974-353512|+|AMK09_RS08595|oxidoreductase|WP_107421702.1	26.6	556	319	18	29	551	5	504	3.73e-34	141
input|c1|81429-83251|+|input.path1.gene28|	NZ_KB894848|c139908-185221|148662-150212|-|C549_RS0100650|NAD(P)-binding_protein|WP_033665107.1	26.6	549	322	17	32	545	8	510	3.92e-34	141
input|c1|81429-83251|+|input.path1.gene28|	NZ_NOYI01000024|c48678-122161|110899-112392|-|CH275_RS22715|mycofactocin_system_GMC_family_oxidoreductase_MftG|WP_094680484.1	27.6	548	293	17	32	545	8	485	4.20e-34	140
input|c1|81429-83251|+|input.path1.gene28|	NZ_JH584241|c1163820-1186364|1184592-1186178|+|RH90_RS05435|GMC_family_oxidoreductase|WP_010184368.1	27.5	552	339	16	32	552	5	526	4.53e-34	141
input|c1|81429-83251|+|input.path1.gene28|	NZ_CM003601|c6791914-6871855|6792607-6794166|-|JI76_RS29695|choline_oxidase|WP_050357070.1	24.7	574	329	14	24	551	3	519	5.54e-34	140
input|c1|81429-83251|+|input.path1.gene28|	NZ_LIPB01000004|c382582-430600|428893-430452|+|AMK17_RS24510|choline_oxidase|WP_073869426.1	24.7	574	329	14	24	551	3	519	5.54e-34	140
input|c1|81429-83251|+|input.path1.gene28|	NZ_LIVW01000004|c269499-381375|270184-271743|-|AMK28_RS22965|choline_oxidase|WP_073743090.1	24.7	574	329	14	24	551	3	519	5.54e-34	140
input|c1|81429-83251|+|input.path1.gene28|	NZ_LMEL01000002|c413015-524602|520879-522438|+|ASD29_RS02835|choline_oxidase|WP_056698595.1	24.7	574	329	14	24	551	3	519	5.54e-34	140
input|c1|81429-83251|+|input.path1.gene28|	NZ_NNBJ01000001|c1006279-1054198|1010263-1011822|-|CG740_RS04580|choline_oxidase|WP_100573534.1	24.7	566	327	16	32	553	7	517	5.54e-34	140
input|c1|81429-83251|+|input.path1.gene28|	NZ_BBOJ01000004|c229340-301820|282801-284165|-|AOM45_RS09650|GMC_family_oxidoreductase_N-terminal_domain-containing_protein|WP_051782729.1	27.2	537	278	15	32	549	5	447	5.81e-34	139
input|c1|81429-83251|+|input.path1.gene28|	NZ_JACJHV010000007|c96026-157209|106196-107827|-|HNR29_RS21185|GMC_family_oxidoreductase|WP_182565160.1	27.4	555	305	21	32	545	26	523	7.29e-34	140
input|c1|81429-83251|+|input.path1.gene28|	NZ_CP021978|c6778391-6789329|6779896-6781452|+|CEB94_RS31190|GMC_family_oxidoreductase_N-terminal_domain-containing_protein|WP_175435344.1	27.6	568	283	22	32	545	14	507	7.46e-34	140
input|c1|81429-83251|+|input.path1.gene28|	NC_021177|c6603388-6646796|6604767-6606335|-|SFUL_RS29180|hypothetical_protein|WP_015612105.1	24.4	579	327	17	24	551	3	521	7.82e-34	140
input|c1|81429-83251|+|input.path1.gene28|	NZ_JMER01000014|c15302-110335|99030-100571|-|BI01_RS0112400|mycofactocin_system_GMC_family_oxidoreductase_MftG|WP_045842103.1	26.2	549	310	14	32	545	15	503	9.56e-34	140
input|c1|81429-83251|+|input.path1.gene28|	NZ_JMEU01000040|c372237-467270|455995-457536|-|BH98_RS0127875|mycofactocin_system_GMC_family_oxidoreductase_MftG|WP_052053807.1	26.2	549	310	14	32	545	15	503	9.56e-34	140
input|c1|81429-83251|+|input.path1.gene28|	NZ_KQ031376|c177812-272550|261491-263032|-|VF34_RS20750|mycofactocin_system_GMC_family_oxidoreductase_MftG|WP_045842103.1	26.2	549	310	14	32	545	15	503	9.56e-34	140
input|c1|81429-83251|+|input.path1.gene28|	NZ_QLLT01000003|c87940-132655|116980-118527|+|K353_RS04645|NAD(P)-binding_protein|WP_111552277.1	26.3	558	313	17	32	545	6	509	9.79e-34	140
input|c1|81429-83251|+|input.path1.gene28|	NZ_QLLT01000012|c11741-117910|65753-67312|+|K353_RS16465|FAD-binding_protein|WP_111554479.1	27.1	553	326	17	24	548	3	506	1.03e-33	140
input|c1|81429-83251|+|input.path1.gene28|	NZ_FOFV01000016|c177238-249718|195055-196419|+|BMY74_RS33230|GMC_family_oxidoreductase_N-terminal_domain-containing_protein|WP_089922455.1	26.5	535	284	13	32	549	5	447	1.09e-33	139
input|c1|81429-83251|+|input.path1.gene28|	NZ_CP011012|c641642-685211|676865-678532|-|PAGA_RS19870|choline_dehydrogenase|WP_096042949.1	26.4	549	350	15	32	551	6	529	1.12e-33	140
input|c1|81429-83251|+|input.path1.gene28|	NZ_CP033066|c435863-479432|470414-472081|-|D9T18_RS18405|choline_dehydrogenase|WP_096042949.1	26.4	549	350	15	32	551	6	529	1.12e-33	140
input|c1|81429-83251|+|input.path1.gene28|	NZ_LKBC01000001|c418490-462059|453041-454708|-|AN395_RS02015|choline_dehydrogenase|WP_054981897.1	26.4	549	350	15	32	551	6	529	1.12e-33	140
input|c1|81429-83251|+|input.path1.gene28|	CM000590|c2613642-2668705|2652815-2654446|-|FOXG_06451|choline_dehydrogenase|KNB04280.1	26.8	564	332	18	25	548	8	530	1.35e-33	140
input|c1|81429-83251|+|input.path1.gene28|	NC_030987|c2613642-2668705|2652815-2654446|-|FOXG_06451|choline_dehydrogenase|XP_018242325.1	26.8	564	332	18	25	548	8	530	1.35e-33	140
input|c1|81429-83251|+|input.path1.gene28|	NZ_KZ671965|c398636-410112|406650-408206|-|BV882_RS04255|oxidoreductase|WP_104778315.1	27.6	577	284	22	32	551	14	513	1.38e-33	139
input|c1|81429-83251|+|input.path1.gene28|	NZ_CP048397|c7560069-7656457|7650245-7651816|-|SSPS47_RS33335|choline_oxidase|WP_164254143.1	24.5	580	324	17	23	549	2	520	1.47e-33	139
input|c1|81429-83251|+|input.path1.gene28|	CM000576|c2024300-2076412|2062208-2063839|-|FGSG_05374|hypothetical_protein|ESU11322.1	26.3	571	340	19	25	555	8	537	1.83e-33	139
input|c1|81429-83251|+|input.path1.gene28|	NC_026476|c2024300-2076412|2062208-2063839|-|FGSG_05374|hypothetical_protein|XP_011323898.1	26.3	571	340	19	25	555	8	537	1.83e-33	139
input|c1|81429-83251|+|input.path1.gene28|	NC_038014|c2397757-2449647|2410038-2411669|+|FVRRES_08870|uncharacterized_protein|XP_025592508.1	26.3	571	340	19	25	555	8	537	1.83e-33	139
input|c1|81429-83251|+|input.path1.gene28|	NZ_CP011037|c486725-530312|518710-520377|-|PNIG_RS18845|choline_dehydrogenase|WP_086995844.1	26.2	562	337	17	32	552	6	530	2.07e-33	139
input|c1|81429-83251|+|input.path1.gene28|	NZ_CP022753|c1532519-1553755|1540177-1541706|-|CDO52_RS07215|NAD(P)-binding_protein|WP_017620021.1	27.9	559	299	18	32	548	8	504	2.30e-33	139
input|c1|81429-83251|+|input.path1.gene28|	NZ_CP015235|c251235-349942|340567-342108|-|A3L23_RS01455|mycofactocin_system_GMC_family_oxidoreductase_MftG|WP_052055051.1	25.6	547	316	11	32	545	15	503	2.41e-33	139
input|c1|81429-83251|+|input.path1.gene28|	NZ_JABBGE010000006|c400537-446393|429708-431255|+|HHL19_RS21035|FAD-binding_protein|WP_169091829.1	26.6	568	319	18	28	551	2	515	2.47e-33	139
input|c1|81429-83251|+|input.path1.gene28|	NC_013235|c5682019-5723114|5706190-5707782|-|NAMU_RS25385|GMC_family_oxidoreductase_N-terminal_domain-containing_protein|WP_015750199.1	28.5	555	310	18	32	545	7	515	2.94e-33	139
input|c1|81429-83251|+|input.path1.gene28|	NZ_CP020555|c6806651-6870477|6862990-6864516|+|B6R96_RS30735|oxidoreductase|WP_081524238.1	25.6	563	311	16	32	551	8	505	3.09e-33	138
input|c1|81429-83251|+|input.path1.gene28|	NW_009258205|c1205642-1257696|1224664-1227117|+|HETIRDRAFT_326305|choline_dehydrogenase_5|XP_009550155.1	30.5	403	209	14	12	353	32	424	3.23e-33	140
input|c1|81429-83251|+|input.path1.gene28|	NZ_KZ195572|c1750869-1831781|1826888-1828447|+|B9W61_RS07425|GMC_family_oxidoreductase_N-terminal_domain-containing_protein|WP_047179297.1	24.8	572	331	14	24	551	3	519	3.53e-33	138
input|c1|81429-83251|+|input.path1.gene28|	NZ_JACJDY010000003|c191417-234986|227304-228971|-|H5087_RS03680|choline_dehydrogenase|WP_182671199.1	26.4	554	344	19	32	551	6	529	3.82e-33	139
input|c1|81429-83251|+|input.path1.gene28|	NZ_CP015220|c3194699-3293388|3202532-3204073|+|A3Q41_RS15400|mycofactocin_system_GMC_family_oxidoreductase_MftG|WP_048319918.1	26.0	549	311	14	32	545	15	503	4.47e-33	138
input|c1|81429-83251|+|input.path1.gene28|	NZ_CP011035|c550247-595269|585699-587366|-|PTRA_RS18060|choline_dehydrogenase|WP_058375020.1	26.0	562	338	17	32	552	6	530	5.19e-33	138
input|c1|81429-83251|+|input.path1.gene28|	NZ_FRBK01000010|c174893-219042|188189-189748|+|BUE49_RS20265|oxidoreductase|WP_073445871.1	26.4	571	296	22	32	546	5	507	6.52e-33	137
input|c1|81429-83251|+|input.path1.gene28|	NZ_LJSN01000003|c3669185-3713334|3702499-3704058|-|AOB60_RS37430|GMC_family_oxidoreductase_N-terminal_domain-containing_protein|WP_073445871.1	26.4	571	296	22	32	546	5	507	6.52e-33	137
input|c1|81429-83251|+|input.path1.gene28|	NC_007482|c443863-487450|477680-479347|-|PSHA_RS16860|choline_dehydrogenase|WP_011330043.1	26.2	562	337	17	32	552	6	530	7.04e-33	138
input|c1|81429-83251|+|input.path1.gene28|	NZ_LIPX01000009|c167634-216925|210803-212416|+|H180_RS16355|oxidoreductase|WP_055486857.1	26.3	578	321	19	16	551	2	516	7.96e-33	137
input|c1|81429-83251|+|input.path1.gene28|	NZ_CP006256|c3799072-3887447|3801316-3802935|-|PSYRH_RS16320|GMC_family_oxidoreductase_N-terminal_domain-containing_protein|WP_003366627.1	25.7	552	335	15	32	553	33	539	8.13e-33	137
input|c1|81429-83251|+|input.path1.gene28|	NZ_FPJB01000001|c348284-438096|432328-433947|+|BT119_RS01745|GMC_family_oxidoreductase_N-terminal_domain-containing_protein|WP_003366627.1	25.7	552	335	15	32	553	33	539	8.13e-33	137
input|c1|81429-83251|+|input.path1.gene28|	NZ_LT222319|c3655590-3742143|3657834-3659453|-|PCPL58_RS18755|oxidoreductase|WP_065350138.1	25.7	552	335	15	32	553	33	539	8.13e-33	137
input|c1|81429-83251|+|input.path1.gene28|	NZ_LT629769|c949574-1036517|1032658-1034277|+|BLV36_RS04635|GMC_family_oxidoreductase_N-terminal_domain-containing_protein|WP_003366627.1	25.7	552	335	15	32	553	33	539	8.13e-33	137
input|c1|81429-83251|+|input.path1.gene28|	NZ_VLHW01000001|c1081672-1171208|1165870-1167489|+|PsdCFBP2356_RS05100|oxidoreductase|WP_003366627.1	25.7	552	335	15	32	553	33	539	8.13e-33	137
input|c1|81429-83251|+|input.path1.gene28|	NZ_WJPS01000001|c454313-541031|456557-458176|-|PscP73CL_RS02115|oxidoreductase|WP_003366627.1	25.7	552	335	15	32	553	33	539	8.13e-33	137
input|c1|81429-83251|+|input.path1.gene28|	NZ_KI911471|c261160-305395|268349-269890|-|B116_RS0119165|NAD(P)-binding_protein|WP_027660996.1	26.2	549	324	17	32	545	5	507	8.27e-33	137
input|c1|81429-83251|+|input.path1.gene28|	NZ_CP003987|c4150006-4193668|4183944-4185494|-|GZL_RS17460|oxidoreductase|WP_039633514.1	26.5	567	298	21	32	546	5	504	8.57e-33	137
input|c1|81429-83251|+|input.path1.gene28|	NC_006361|c5224713-5381654|5363667-5365157|-|NFA_RS25105|mycofactocin_system_GMC_family_oxidoreductase_MftG|WP_011211599.1	28.6	570	281	20	32	552	3	495	1.25e-32	136
input|c1|81429-83251|+|input.path1.gene28|	NZ_JH594425|c1273888-1296663|1274086-1275672|-|RH91_RS05575|GMC_family_oxidoreductase|WP_010161606.1	26.7	543	344	14	31	545	4	520	1.33e-32	137
input|c1|81429-83251|+|input.path1.gene28|	NZ_BBQG01000022|c23736-64975|39101-40630|-|TU22_RS15625|GMC_family_oxidoreductase_N-terminal_domain-containing_protein|WP_030405499.1	26.8	549	320	15	32	545	6	507	1.46e-32	136
input|c1|81429-83251|+|input.path1.gene28|	NZ_CP048875|c7378057-7419296|7402403-7403932|+|G3260_RS30950|NAD(P)-binding_protein|WP_030405499.1	26.8	549	320	15	32	545	6	507	1.46e-32	136
input|c1|81429-83251|+|input.path1.gene28|	NZ_KE150472|c2176572-2217811|2200918-2202447|+|HMPREF1486_RS21305|NAD(P)-binding_protein|WP_016471194.1	26.8	549	320	15	32	545	6	507	1.46e-32	136
input|c1|81429-83251|+|input.path1.gene28|	NZ_CP016279|c4510222-4627902|4514762-4516303|+|AVL59_RS19180|choline_dehydrogenase|WP_067305896.1	27.9	556	307	16	32	545	5	508	1.53e-32	136
input|c1|81429-83251|+|input.path1.gene28|	NZ_CP004388|c2436255-2447131|2443125-2444777|+|TH3_RS11530|GMC_family_oxidoreductase_N-terminal_domain-containing_protein|WP_007092464.1	25.7	553	325	15	32	549	30	531	1.67e-32	137
input|c1|81429-83251|+|input.path1.gene28|	NZ_KK853997|c6146314-6191201|6160770-6162317|-|KCH_RS27755|NAD(P)-binding_protein|WP_035867486.1	26.0	558	315	18	32	545	6	509	2.13e-32	136
input|c1|81429-83251|+|input.path1.gene28|	NZ_JACHCX010000006|c264592-276068|272598-274154|-|HDC93_RS14570|GMC_family_oxidoreductase_N-terminal_domain-containing_protein|WP_185010857.1	27.7	571	279	23	32	545	14	507	5.52e-32	135
input|c1|81429-83251|+|input.path1.gene28|	NZ_JACHXE010000001|c1913310-1924855|1921370-1922941|-|FHS41_RS08580|GMC_family_oxidoreductase_N-terminal_domain-containing_protein|WP_184589308.1	26.5	573	294	20	32	551	14	512	5.83e-32	135
input|c1|81429-83251|+|input.path1.gene28|	NZ_JMEQ01000021|c126730-225689|216279-217826|-|BI02_RS0118800|mycofactocin_system_GMC_family_oxidoreductase_MftG|WP_052068906.1	26.0	549	311	13	32	545	17	505	7.26e-32	134
input|c1|81429-83251|+|input.path1.gene28|	NZ_CP026121|c6739830-6750698|6741332-6742903|+|C1703_RS30825|NAD(P)-binding_protein|WP_114255901.1	27.5	582	277	24	32	551	14	512	7.92e-32	134
input|c1|81429-83251|+|input.path1.gene28|	NW_017264197|c1072739-1116153|1113157-1114905|-|L228DRAFT_255973|GMC_oxidoreductase|XP_018188398.1	26.8	555	327	18	32	548	15	528	9.62e-32	134
input|c1|81429-83251|+|input.path1.gene28|	NZ_LS483468|c3952561-4052471|3962111-3963577|+|DQO56_RS18335|mycofactocin_system_GMC_family_oxidoreductase_MftG|WP_111731632.1	28.4	560	277	22	30	545	5	484	9.76e-32	134
input|c1|81429-83251|+|input.path1.gene28|	NZ_CP015098|c6993792-7003843|6996336-6997892|+|A4E84_RS30980|GMC_family_oxidoreductase_N-terminal_domain-containing_protein|WP_062929701.1	26.6	568	289	19	32	545	14	507	1.02e-31	134
input|c1|81429-83251|+|input.path1.gene28|	NZ_CP034279|c6948018-6999766|6990676-6992229|-|EIZ62_RS31435|choline_oxidase|WP_156696701.1	24.7	566	324	17	32	551	8	517	1.37e-31	134
input|c1|81429-83251|+|input.path1.gene28|	NZ_CP031418|c4331502-4496115|4348114-4349604|+|DXT66_RS20290|mycofactocin_system_GMC_family_oxidoreductase_MftG|WP_060594305.1	28.4	570	282	20	32	552	3	495	1.46e-31	133
input|c1|81429-83251|+|input.path1.gene28|	NZ_JACJES010000003|c128948-172535|136857-138524|+|H5079_RS05260|choline_dehydrogenase|WP_182683620.1	25.8	562	339	17	32	552	6	530	1.47e-31	134
input|c1|81429-83251|+|input.path1.gene28|	NZ_UBJY01000002|c88012-142198|118603-120204|+|DUK96_RS02145|GMC_family_oxidoreductase|WP_113358288.1	26.3	571	336	16	16	555	3	519	1.62e-31	134
input|c1|81429-83251|+|input.path1.gene28|	NZ_UCGP01000010|c33666-87852|55661-57262|-|DUL03_RS17710|GMC_family_oxidoreductase|WP_113358288.1	26.3	571	336	16	16	555	3	519	1.62e-31	134
input|c1|81429-83251|+|input.path1.gene28|	NZ_CP042823|c3452733-3472353|3459603-3461168|+|FVA80_RS16795|GMC_family_oxidoreductase_N-terminal_domain-containing_protein|WP_187193726.1	26.2	546	300	16	32	526	3	496	1.94e-31	133
input|c1|81429-83251|+|input.path1.gene28|	NZ_CP023694|c7218856-7229553|7220348-7221928|+|CP976_RS33325|oxidoreductase|WP_150483635.1	27.0	566	289	21	32	545	14	507	2.04e-31	133
input|c1|81429-83251|+|input.path1.gene28|	NZ_CP048817|c4072178-4096869|4073425-4075011|-|G4G27_RS19480|GMC_family_oxidoreductase_N-terminal_domain-containing_protein|WP_183110168.1	26.3	544	343	15	32	545	5	520	2.08e-31	133
input|c1|81429-83251|+|input.path1.gene28|	NZ_LT963352|c2074671-2085446|2082326-2083897|-|SCNRRL3882_RS09285|GMC_family_oxidoreductase_N-terminal_domain-containing_protein|WP_010034049.1	27.1	575	285	21	32	549	14	511	2.68e-31	133
input|c1|81429-83251|+|input.path1.gene28|	NZ_JACHGV010000001|c1045149-1056619|1053138-1054694|-|HNR57_RS04710|GMC_family_oxidoreductase_N-terminal_domain-containing_protein|WP_184556274.1	26.7	573	295	22	32	552	14	513	3.45e-31	132
input|c1|81429-83251|+|input.path1.gene28|	NZ_JABBWX010000002|c140861-234217|141287-142825|+|HHX35_RS05455|mycofactocin_system_GMC_family_oxidoreductase_MftG|WP_041952871.1	27.3	557	303	19	34	545	5	504	4.39e-31	132
input|c1|81429-83251|+|input.path1.gene28|	NZ_VTTL01000012|c93317-147044|141600-143306|-|FZ033_RS19845|glucose-methanol-choline_oxidoreductase|WP_149577878.1	27.1	597	313	21	32	548	10	564	5.53e-31	132
input|c1|81429-83251|+|input.path1.gene28|	NZ_CP039253|c886808-1003233|991834-993360|-|E5720_RS04345|mycofactocin_system_GMC_family_oxidoreductase_MftG|WP_136169609.1	26.4	552	304	18	24	545	21	500	5.71e-31	132
input|c1|81429-83251|+|input.path1.gene28|	NZ_CP039432|c2923476-3023509|3006407-3007885|-|E7742_RS13945|mycofactocin_system_GMC_family_oxidoreductase_MftG|WP_137799483.1	25.9	548	302	16	32	545	12	489	8.77e-31	131
input|c1|81429-83251|+|input.path1.gene28|	NZ_CP041647|c2840583-2940822|2928991-2930472|-|FNU77_RS14030|mycofactocin_system_GMC_family_oxidoreductase_MftG|WP_084870918.1	25.8	550	312	14	26	545	7	490	8.88e-31	131
input|c1|81429-83251|+|input.path1.gene28|	NC_015434|c2712081-2778470|2725942-2727513|+|VAB18032_RS12360|choline_dehydrogenase|WP_013733171.1	26.2	543	324	17	32	545	4	498	9.07e-31	131
input|c1|81429-83251|+|input.path1.gene28|	NC_016887|c5275203-5451304|5433258-5434709|-|NOCYR_RS24230|mycofactocin_system_GMC_family_oxidoreductase_MftG|WP_014353048.1	26.9	553	299	15	32	551	3	483	1.07e-30	130
input|c1|81429-83251|+|input.path1.gene28|	NZ_CP027793|c3971974-4072234|4060391-4061872|-|C7H75_RS18840|mycofactocin_system_GMC_family_oxidoreductase_MftG|WP_084847536.1	25.8	550	312	14	26	545	7	490	1.21e-30	130
input|c1|81429-83251|+|input.path1.gene28|	NZ_CP046172|c6997766-7143233|7067481-7068947|-|F5544_RS31855|GMC_family_oxidoreductase_N-terminal_domain-containing_protein|WP_167476608.1	26.4	557	306	16	29	553	2	486	1.54e-30	130
input|c1|81429-83251|+|input.path1.gene28|	NC_014659|c3780515-3880782|3868939-3870420|-|REQ_RS17745|mycofactocin_system_GMC_family_oxidoreductase_MftG|WP_005518321.1	25.8	550	312	14	26	545	7	490	1.64e-30	130
input|c1|81429-83251|+|input.path1.gene28|	NZ_CM001149|c4698570-4799411|4709158-4710639|+|HMPREF0724_RS21960|mycofactocin_system_GMC_family_oxidoreductase_MftG|WP_005518321.1	25.8	550	312	14	26	545	7	490	1.64e-30	130
input|c1|81429-83251|+|input.path1.gene28|	NZ_AP018164|c899605-952009|912103-913542|+|MSG_RS04365|mycofactocin_system_GMC_family_oxidoreductase_MftG|WP_096437418.1	28.2	542	286	17	32	545	9	475	1.88e-30	130
input|c1|81429-83251|+|input.path1.gene28|	NC_015312|c234323-317006|247033-248481|+|PSED_RS01140|GMC_family_oxidoreductase_N-terminal_domain-containing_protein|WP_041760275.1	27.3	542	293	18	30	545	10	476	2.65e-30	129
input|c1|81429-83251|+|input.path1.gene28|	NZ_JMEN01000029|c81694-182303|171028-172575|-|BI05_RS0121260|mycofactocin_system_GMC_family_oxidoreductase_MftG|WP_052060844.1	25.7	548	314	16	32	545	17	505	2.82e-30	130
input|c1|81429-83251|+|input.path1.gene28|	NZ_CP023146|c4235171-4285259|4260173-4261834|-|CKJ61_RS20165|GMC_family_oxidoreductase|WP_082278432.1	25.0	560	318	17	32	548	33	533	2.98e-30	130
input|c1|81429-83251|+|input.path1.gene28|	NZ_CP043473|c6308-48243|28663-30231|+|FYK34_RS00155|GMC_family_oxidoreductase_N-terminal_domain-containing_protein|WP_174774533.1	27.0	555	323	17	32	549	8	517	3.03e-30	130
input|c1|81429-83251|+|input.path1.gene28|	NZ_FRCS01000008|c279725-300925|287506-288981|-|BUB75_RS26350|GMC_family_oxidoreductase_N-terminal_domain-containing_protein|WP_073260492.1	27.7	567	283	23	32	553	7	491	4.00e-30	129
input|c1|81429-83251|+|input.path1.gene28|	NZ_JMES01000019|c123229-235425|224090-225637|-|BI00_RS0111270|mycofactocin_system_GMC_family_oxidoreductase_MftG|WP_052061458.1	25.5	548	315	16	32	545	17	505	5.17e-30	129
input|c1|81429-83251|+|input.path1.gene28|	NZ_NOYY01000019|c15291-114265|104668-106215|-|CH257_RS09315|mycofactocin_system_GMC_family_oxidoreductase_MftG|WP_052061458.1	25.5	548	315	16	32	545	17	505	5.17e-30	129
input|c1|81429-83251|+|input.path1.gene28|	NZ_FNON01000011|c135350-195153|193248-194858|+|BLV57_RS37305|GMC_family_oxidoreductase_N-terminal_domain-containing_protein|WP_091297919.1	26.3	560	339	17	32	549	6	533	8.56e-30	129
input|c1|81429-83251|+|input.path1.gene28|	NZ_JMEO01000005|c26063-125049|34117-35664|+|BI04_RS0104015|mycofactocin_system_GMC_family_oxidoreductase_MftG|WP_052066169.1	25.5	548	315	16	32	545	17	505	1.28e-29	128
input|c1|81429-83251|+|input.path1.gene28|	NZ_FWXV01000008|c62424-182789|149550-151178|-|B9C43_RS36670|choline_dehydrogenase|WP_084431378.1	25.5	560	343	16	32	549	12	539	1.65e-29	128
input|c1|81429-83251|+|input.path1.gene28|	NZ_AP022576|c797289-838724|808112-809269|-|G6N55_RS03915|GMC_family_oxidoreductase_N-terminal_domain-containing_protein|WP_085225158.1	31.1	312	170	10	29	311	4	299	1.98e-29	125
input|c1|81429-83251|+|input.path1.gene28|	NC_018218|c2171437-2215442|2179138-2181288|-|MYCGRDRAFT_34982|glucose-methanol-choline_oxidoreductase|XP_003857484.1	25.1	574	323	16	32	548	48	571	2.94e-29	127
input|c1|81429-83251|+|input.path1.gene28|	NZ_CP012752|c6594146-6632715|6594147-6595775|+|AOZ06_RS29790|GMC_family_oxidoreductase_N-terminal_domain-containing_protein|WP_054292430.1	25.3	569	355	15	21	549	1	539	3.01e-29	127
input|c1|81429-83251|+|input.path1.gene28|	NZ_NKQZ01000001|c4066521-4123778|4067952-4069391|+|CDN37_RS18935|mycofactocin_system_GMC_family_oxidoreductase_MftG|WP_099223432.1	27.4	548	291	17	32	549	9	479	7.33e-29	125
input|c1|81429-83251|+|input.path1.gene28|	NZ_MUXN01000002|c548460-609364|561182-562810|+|B0293_RS04730|hypothetical_protein|WP_005166162.1	24.9	558	349	16	32	549	12	539	2.45e-28	124
input|c1|81429-83251|+|input.path1.gene28|	NZ_NKQW01000001|c4217002-4242300|4235719-4237158|+|CDK94_RS19545|mycofactocin_system_GMC_family_oxidoreductase_MftG|WP_023370912.1	27.0	548	299	16	28	548	5	478	2.47e-28	124
input|c1|81429-83251|+|input.path1.gene28|	NZ_CP023202|c4631362-4717102|4648970-4650364|-|SXIN_RS19935|dehydrogenase|WP_095757303.1	27.5	535	297	18	32	548	3	464	2.82e-28	123
input|c1|81429-83251|+|input.path1.gene28|	NZ_LT629758|c10162418-10262672|10236761-10238323|-|BLU81_RS45745|GMC_family_oxidoreductase_N-terminal_domain-containing_protein|WP_092555807.1	28.3	562	314	24	33	556	5	515	5.00e-28	123
input|c1|81429-83251|+|input.path1.gene28|	NZ_CP024890|c3113189-3260452|3250801-3252276|-|CSW53_RS14880|mycofactocin_system_GMC_family_oxidoreductase_MftG|WP_102031331.1	26.8	553	288	21	32	543	8	484	5.13e-28	123
input|c1|81429-83251|+|input.path1.gene28|	NZ_GG657754|c10787712-10831054|10818553-10820199|+|SSOG_RS45505|hypothetical_protein|WP_050800219.1	26.3	575	330	19	27	551	3	533	8.47e-28	123
input|c1|81429-83251|+|input.path1.gene28|	NZ_LN482607|c218061-344048|226383-227858|+|RHRU231_RS11260|mycofactocin_system_GMC_family_oxidoreductase_MftG|WP_040272204.1	27.1	553	286	22	32	543	8	484	9.38e-28	122
input|c1|81429-83251|+|input.path1.gene28|	NZ_CP019883|c2145798-2171096|2150941-2152380|-|B1T43_RS09525|mycofactocin_system_GMC_family_oxidoreductase_MftG|WP_083044109.1	26.8	548	300	16	28	548	5	478	1.51e-27	121
input|c1|81429-83251|+|input.path1.gene28|	NW_020289944|c248617-289905|271495-273339|-|FA14DRAFT_178019|alcohol_oxidase|XP_025354916.1	26.6	522	305	17	20	470	10	524	1.70e-27	122
input|c1|81429-83251|+|input.path1.gene28|	CM002798|c12669460-12712538|12677253-12679298|+|EN45_044610|Oxygen-dependent_choline_dehydrogenase|KZN94271.1	24.7	578	367	14	24	545	2	567	1.95e-27	122
input|c1|81429-83251|+|input.path1.gene28|	NZ_CP015726|c130765-172804|140930-142576|-|A7B19_RS00635|hypothetical_protein|WP_063736248.1	26.1	575	331	19	27	551	3	533	2.07e-27	122
input|c1|81429-83251|+|input.path1.gene28|	NZ_AUTR01000069|c25234-68803|60814-62481|-|L659_RS0120745|choline_dehydrogenase|WP_024591761.1	25.3	554	350	19	32	551	6	529	2.17e-27	122
input|c1|81429-83251|+|input.path1.gene28|	NZ_CP011026|c549528-615736|609294-610961|-|PARC_RS20255|choline_dehydrogenase|WP_010553012.1	25.3	554	350	19	32	551	6	529	2.17e-27	122
input|c1|81429-83251|+|input.path1.gene28|	NZ_FNVU01000001|c801327-841804|817407-818873|+|C4U44_RS03400|GMC_family_oxidoreductase|WP_103884031.1	25.1	550	313	12	30	548	6	487	2.25e-27	121
input|c1|81429-83251|+|input.path1.gene28|	NZ_CP023714|c3916960-4062833|4053182-4054657|-|YT1_RS19420|mycofactocin_system_GMC_family_oxidoreductase_MftG|WP_017679982.1	26.6	553	289	21	32	543	8	484	2.31e-27	121
input|c1|81429-83251|+|input.path1.gene28|	NZ_CP029146|c3563809-3711111|3701460-3702935|-|DCN13_RS16750|mycofactocin_system_GMC_family_oxidoreductase_MftG|WP_017679982.1	26.6	553	289	21	32	543	8	484	2.31e-27	121
input|c1|81429-83251|+|input.path1.gene28|	NZ_CP038030|c3584773-3726507|3716856-3718331|-|E2561_RS16615|mycofactocin_system_GMC_family_oxidoreductase_MftG|WP_017679982.1	26.6	553	289	21	32	543	8	484	2.31e-27	121
input|c1|81429-83251|+|input.path1.gene28|	NZ_CP024315|c1678363-1825611|1815960-1817435|-|CS378_RS07980|mycofactocin_system_GMC_family_oxidoreductase_MftG|WP_010591930.1	26.6	553	289	21	32	543	8	484	3.13e-27	120
input|c1|81429-83251|+|input.path1.gene28|	NZ_AP021881|c1148911-1169514|1159641-1161530|+|SFSGTM_RS06040|GMC_family_oxidoreductase_N-terminal_domain-containing_protein|WP_162084404.1	29.8	393	221	12	206	553	243	625	7.87e-27	120
input|c1|81429-83251|+|input.path1.gene28|	NC_022657|c3996482-4084429|4007663-4009189|-|AFR_RS18600|oxidoreductase|WP_084298395.1	24.6	549	329	13	34	551	2	496	1.21e-26	119
input|c1|81429-83251|+|input.path1.gene28|	NZ_CP017780|c3693985-3749026|3735273-3736931|-|BKN51_RS16200|GMC_family_oxidoreductase_N-terminal_domain-containing_protein|WP_101608456.1	24.6	558	351	17	32	549	12	539	1.26e-26	119
input|c1|81429-83251|+|input.path1.gene28|	NZ_CP012670|c3901068-3976114|3905628-3907202|-|SOCEGT47_RS14820|FAD-dependent_oxidoreductase|WP_129347637.1	25.3	538	318	15	23	526	10	497	1.38e-26	119
input|c1|81429-83251|+|input.path1.gene28|	NZ_LIVX01000007|c280659-353330|298912-300663|-|AMK29_RS24010|glucose-methanol-choline_oxidoreductase|WP_079197092.1	25.7	579	317	20	32	548	54	581	2.04e-26	119
input|c1|81429-83251|+|input.path1.gene28|	NZ_CP040719|c3480924-3611454|3597549-3599009|-|FGO65_RS16680|mycofactocin_system_GMC_family_oxidoreductase_MftG|WP_138843990.1	26.7	544	294	19	32	545	7	475	4.42e-26	117
input|c1|81429-83251|+|input.path1.gene28|	NZ_CP015529|c1355299-1502363|1363162-1364649|+|A4U64_RS06280|mycofactocin_system_GMC_family_oxidoreductase_MftG|WP_065922334.1	27.4	552	290	22	32	543	8	488	6.47e-26	117
input|c1|81429-83251|+|input.path1.gene28|	NZ_LIVV01000003|c272331-350807|315830-317470|-|AMK27_RS14205|glucose-methanol-choline_oxidoreductase|WP_073906485.1	25.7	579	317	21	32	548	17	544	7.12e-26	117
input|c1|81429-83251|+|input.path1.gene28|	CM008254|c436068-456438|436410-439793|-|PNOK_0427400|alcohol_oxidase|PAV19340.1	28.6	490	255	23	32	441	36	510	7.54e-26	117
input|c1|81429-83251|+|input.path1.gene28|	NZ_AP018823|c4569220-4612436|4587531-4589099|-|DLM_RS21540|GMC_family_oxidoreductase|WP_089082860.1	26.4	554	328	16	32	549	8	517	8.08e-26	117
input|c1|81429-83251|+|input.path1.gene28|	NZ_HG315953|c2836127-2906576|2848775-2849864|-|TY06_RS13485|NAD(P)-binding_protein|WP_155945993.1	32.0	306	171	7	32	313	29	321	1.45e-25	114
input|c1|81429-83251|+|input.path1.gene28|	NZ_CM002177|c3315707-3423345|3414049-3415536|-|N505_RS15810|mycofactocin_system_GMC_family_oxidoreductase_MftG|WP_029544957.1	27.4	552	290	22	32	543	8	488	1.58e-25	115
input|c1|81429-83251|+|input.path1.gene28|	NZ_CP011341|c3999658-4147060|4137434-4138921|-|AAT18_RS18385|mycofactocin_system_GMC_family_oxidoreductase_MftG|WP_050035553.1	27.4	552	290	22	32	543	8	488	1.58e-25	115
input|c1|81429-83251|+|input.path1.gene28|	NZ_CP050952|c4046630-4193798|4184436-4185923|-|HFP48_RS18985|mycofactocin_system_GMC_family_oxidoreductase_MftG|WP_168579870.1	27.4	552	290	22	32	543	8	488	1.58e-25	115
input|c1|81429-83251|+|input.path1.gene28|	NZ_LT607412|c6131946-6173062|6159657-6160727|-|GA0070607_RS28590|GMC_family_oxidoreductase_N-terminal_domain-containing_protein|WP_089020959.1	31.1	325	167	11	30	322	3	302	1.76e-25	113
input|c1|81429-83251|+|input.path1.gene28|	NZ_CP016819|c49802-182576|168671-170131|-|IM25_RS00565|mycofactocin_system_GMC_family_oxidoreductase_MftG|WP_033096086.1	26.3	544	296	19	32	545	7	475	3.57e-25	114
input|c1|81429-83251|+|input.path1.gene28|	NZ_CP022208|c4110660-4231160|4217255-4218715|-|CEJ39_RS19705|mycofactocin_system_GMC_family_oxidoreductase_MftG|WP_019291274.1	26.1	544	297	19	32	545	7	475	3.57e-25	114
input|c1|81429-83251|+|input.path1.gene28|	NC_023150|c1776860-1913060|1899155-1900615|-|Y013_RS08485|mycofactocin_system_GMC_family_oxidoreductase_MftG|WP_024101642.1	26.1	544	297	19	32	545	7	475	4.81e-25	114
input|c1|81429-83251|+|input.path1.gene28|	NZ_AUBB01000030|c28564-117300|41985-43460|-|G406_RS0114945|hypothetical_protein|WP_028934483.1	25.9	548	303	19	34	545	4	484	5.02e-25	114
input|c1|81429-83251|+|input.path1.gene28|	NW_021167080|c4553879-4600163|4597901-4600163|+|SODALDRAFT_272139|alcohol_oxidase-like_protein|XP_028469042.1	25.8	617	326	28	31	550	15	596	5.56e-25	115
input|c1|81429-83251|+|input.path1.gene28|	NZ_JTHL01000001|c8023144-8096976|8094599-8095669|+|QR77_RS34745|GMC_family_oxidoreductase_N-terminal_domain-containing_protein|WP_173476255.1	28.4	335	188	10	223	548	63	354	5.98e-25	112
input|c1|81429-83251|+|input.path1.gene28|	NW_009258199|c2863499-2907244|2876452-2879302|+|HETIRDRAFT_63458|choline_dehydrogenase_6|XP_009543298.1	30.7	342	186	12	28	324	11	346	1.02e-24	114
input|c1|81429-83251|+|input.path1.gene28|	CM000574|c5856809-5902658|5861439-5862700|+|FGSG_01781|hypothetical_protein|ESU07136.1	32.1	290	148	11	32	302	36	295	1.82e-24	109
input|c1|81429-83251|+|input.path1.gene28|	NC_026474|c5856809-5902658|5861439-5862700|+|FGSG_01781|hypothetical_protein|XP_011317621.1	32.1	290	148	11	32	302	36	295	1.82e-24	109
input|c1|81429-83251|+|input.path1.gene28|	NZ_CP022915|c2478500-2611116|2490946-2492406|+|CJU69_RS11880|mycofactocin_system_GMC_family_oxidoreductase_MftG|WP_094980180.1	26.1	544	297	19	32	545	7	475	2.85e-24	112
input|c1|81429-83251|+|input.path1.gene28|	NZ_CP032221|c5367361-5496657|5482572-5484032|-|C6369_RS24900|mycofactocin_system_GMC_family_oxidoreductase_MftG|WP_085470285.1	25.8	543	300	17	32	545	7	475	6.93e-24	110
input|c1|81429-83251|+|input.path1.gene28|	NC_007925|c4282802-4323762|4317812-4319389|-|RPC_RS19465|GMC_family_oxidoreductase_N-terminal_domain-containing_protein|WP_011474297.1	25.2	563	317	18	32	551	10	511	9.20e-24	110
input|c1|81429-83251|+|input.path1.gene28|	NZ_CP032675|c2634009-2764780|2646453-2647913|+|D1O33_RS12255|mycofactocin_system_GMC_family_oxidoreductase_MftG|WP_159417794.1	25.6	543	301	17	32	545	7	475	9.32e-24	110
input|c1|81429-83251|+|input.path1.gene28|	NZ_LT906450|c3771027-3876738|3862851-3864311|-|CKW34_RS17565|mycofactocin_system_GMC_family_oxidoreductase_MftG|WP_059383264.1	25.8	543	300	17	32	545	7	475	9.32e-24	110
input|c1|81429-83251|+|input.path1.gene28|	NZ_CP018063|c2917377-3016127|3002222-3003682|-|BO226_RS14010|mycofactocin_system_GMC_family_oxidoreductase_MftG|WP_071935488.1	25.9	544	298	19	32	545	7	475	1.25e-23	110
input|c1|81429-83251|+|input.path1.gene28|	NZ_KN050805|c65333-86200|81990-83876|-|DL86_RS17535|GMC_family_oxidoreductase|WP_084573022.1	32.3	362	198	15	225	553	279	626	1.48e-23	110
input|c1|81429-83251|+|input.path1.gene28|	NZ_CP015219|c407118-513703|417342-418790|+|A3Q40_RS02045|mycofactocin_system_GMC_family_oxidoreductase_MftG|WP_068099577.1	26.6	542	299	19	32	549	3	469	1.63e-23	109
input|c1|81429-83251|+|input.path1.gene28|	NW_014574709|c<912->101750|48192-50403|-|MBR_06267|Glucose-methanol-choline_oxidoreductase|XP_014543360.1	26.9	558	315	22	67	555	114	647	2.78e-23	110
input|c1|81429-83251|+|input.path1.gene28|	RRCJ01000028|c31437-79825|45359-47547|+|PspLS_11720|hypothetical_protein|TLD09601.1	32.5	305	153	12	262	553	397	661	9.20e-23	108
input|c1|81429-83251|+|input.path1.gene28|	NW_007360988|c538303-582909|574498-576473|-|GLAREA_06765|FAD/NAD(P)-binding_protein|XP_008078904.1	24.9	618	355	25	21	548	1	599	1.03e-22	108
input|c1|81429-83251|+|input.path1.gene28|	NW_020290254|c737519-785389|740656-742848|-|FA10DRAFT_234948|choline_dehydrogenase|XP_025374425.1	24.9	590	345	16	32	545	6	573	2.40e-22	107
input|c1|81429-83251|+|input.path1.gene28|	CM002798|c9178601-9224100|9189135-9190994|-|EN45_032360|Oxygen-dependent_choline_dehydrogenase|KZN93068.1	26.0	485	266	16	32	475	21	453	3.99e-22	106
input|c1|81429-83251|+|input.path1.gene28|	NW_011942171|c5173438-5234172|5229645-5231854|+|MAA_08559|Glucose-methanol-choline_oxidoreductase|XP_007824748.1	26.6	556	319	21	67	555	114	647	6.50e-22	105
input|c1|81429-83251|+|input.path1.gene28|	NW_015971143|c112103-167950|159369-161521|+|SPSK_01526|hypothetical_protein|XP_016589583.1	29.1	364	196	11	32	349	22	369	2.71e-21	103
input|c1|81429-83251|+|input.path1.gene28|	NZ_CP009290|c3277619-3318702|3311208-3313166|+|JM49_RS14855|GMC_family_oxidoreductase|WP_038578976.1	31.0	390	199	17	208	549	250	617	3.55e-20	100
input|c1|81429-83251|+|input.path1.gene28|	NZ_CP027739|c3441757-3490488|3483748-3485703|-|C4K30_RS15855|NAD(P)-binding_protein|WP_063430835.1	30.8	390	200	17	208	549	249	616	4.71e-20	100
input|c1|81429-83251|+|input.path1.gene28|	NZ_AP014623|c3286950-3356481|3342599-3344557|-|PCAU_RS15340|GMC_family_oxidoreductase_N-terminal_domain-containing_protein|WP_096374301.1	31.5	368	187	16	225	549	272	617	8.34e-20	99.4
input|c1|81429-83251|+|input.path1.gene28|	NZ_CP059162|c3554669-3595752|3592680-3594638|+|H0I86_RS16370|GMC_family_oxidoreductase_N-terminal_domain-containing_protein|WP_180921291.1	31.3	368	188	16	225	549	272	617	8.34e-20	99.4
input|c1|81429-83251|+|input.path1.gene28|	NZ_QJKE01000011|c76372-172545|158413-160371|+|H160_RS14960|GMC_family_oxidoreductase|WP_097136291.1	31.6	367	188	16	225	549	272	617	1.47e-19	98.6
input|c1|81429-83251|+|input.path1.gene28|	NW_023336277|c195328-231658|223601-225519|-|AtWU_01290|alcohol_oxidase|XP_035352297.1	28.0	314	187	9	32	307	15	327	3.20e-19	97.4
input|c1|81429-83251|+|input.path1.gene28|	CM002798|c4672641-4736622|4681343-4683283|-|EN45_016060|Oxygen-dependent_choline_dehydrogenase|KZN91469.1	30.4	303	188	8	262	549	345	639	3.41e-19	97.4
input|c1|81429-83251|+|input.path1.gene28|	NC_030962|c2824838-2868630|2828420-2831011|+|CH63R_14312|Choline_dehydrogenase|XP_018151604.1	29.7	408	220	18	201	555	321	714	5.08e-19	97.1
input|c1|81429-83251|+|input.path1.gene28|	NT_107006|c1272304-1354530|1309602-1311609|-|AN7832.2|hypothetical_protein|XP_681101.1	28.1	306	192	8	262	549	345	640	4.38e-18	94.0
input|c1|81429-83251|+|input.path1.gene28|	NW_015971644|c952039-995722|960416-962060|-|Z520_05936|hypothetical_protein|XP_016632758.1	28.4	331	167	13	31	308	12	325	5.50e-18	92.8
input|c1|81429-83251|+|input.path1.gene28|	NW_022984628|c296334-335448|309552-311708|-|ATNIH1004_002166|uncharacterized_protein|XP_033428856.1	28.7	324	182	12	260	553	363	667	1.86e-17	92.0
input|c1|81429-83251|+|input.path1.gene28|	CP051141|c2021407-2061878|2059723-2061878|+|AMS68_004690|hypothetical_protein|QIW99172.1	28.4	313	181	10	262	547	352	648	1.92e-17	92.0
input|c1|81429-83251|+|input.path1.gene28|	NW_020290252|c828009-871222|866014-867963|+|FA10DRAFT_288707|alcohol_oxidase|XP_025375212.1	26.5	347	156	13	262	549	339	645	7.04e-16	87.0
input|c1|81429-83251|+|input.path1.gene28|	NZ_QLTP01000028|c19168-69430|25296-27209|+|ATF86_RS26545|GMC_family_oxidoreductase_N-terminal_domain-containing_protein|WP_112008011.1	25.9	540	291	24	88	553	120	624	2.81e-15	85.1
input|c1|81429-83251|+|input.path1.gene28|	NW_023336270|c10205-56880|45097-47517|-|HER10_EVM0009356|GMC_oxidoreductase|XP_035326292.1	25.2	588	332	25	12	551	217	744	3.44e-15	85.1
input|c1|81429-83251|+|input.path1.gene28|	NW_022194805|c667275-728241|667595-669285|+|FPRO_08825|related_to_cellobiose_dehydrogenase|XP_031089936.1	27.5	338	182	15	13	309	11	326	5.41e-15	84.0
input|c1|81429-83251|+|input.path1.gene28|	CM000575|c6060982-6140276|6099673-6102087|-|FGSG_03742|hypothetical_protein|ESU09450.1	22.3	573	336	18	32	553	235	749	2.43e-14	82.4
input|c1|81429-83251|+|input.path1.gene28|	NC_026475|c6060982-6140276|6099673-6102087|-|FGSG_03742|hypothetical_protein|XP_011321949.1	22.3	573	336	18	32	553	235	749	2.43e-14	82.4
input|c1|81429-83251|+|input.path1.gene28|	NW_023336259|c4272523-4375263|4362122-4364509|+|HER10_EVM0009434|uncharacterized_protein|XP_035338745.1	22.2	571	357	22	21	548	229	755	1.49e-08	63.9
input|c1|81429-83251|+|input.path1.gene28|	NZ_QJSP01000018|c37099-110957|43350-44669|+|DFR67_RS24505|mycofactocin_system_GMC_family_oxidoreductase_MftG|WP_110472103.1	27.2	276	143	11	29	281	7	247	5.13e-08	61.6
input|c1|81429-83251|+|input.path1.gene28|	NZ_LR131273|c2184588-2239524|2198329-2200281|+|ELY19_RS10950|FAD-binding_protein|WP_126196223.1	26.5	339	181	17	1	313	128	424	9.32e-08	61.2
input|c1|81429-83251|+|input.path1.gene28|	NZ_CP009360|c2834677-2892911|2845069-2846766|+|KV38_RS13230|GMC_family_oxidoreductase|WP_033720009.1	22.5	569	328	25	31	551	46	549	7.89e-07	58.2
input|c1|81429-83251|+|input.path1.gene28|	NZ_AP020326|c3274453-3332681|3278889-3280586|+|JPH1_RS15300|GMC_family_oxidoreductase|WP_033717248.1	22.5	569	328	25	31	551	46	549	1.37e-06	57.4
input|c1|81429-83251|+|input.path1.gene28|	NZ_CP029332|c2292424-2346032|2342220-2343917|-|DFS55_RS11160|GMC_family_oxidoreductase|WP_024636968.1	22.5	569	328	25	31	551	46	549	1.37e-06	57.4
input|c1|81429-83251|+|input.path1.gene28|	NZ_CP036220|c1797036-1850529|1846717-1848414|-|EX350_RS08940|GMC_family_oxidoreductase|WP_033717248.1	22.5	569	328	25	31	551	46	549	1.37e-06	57.4
input|c1|81429-83251|+|input.path1.gene28|	NZ_CP040250|c2769559-2827791|2821774-2823471|-|FCV17_RS13810|GMC_family_oxidoreductase|WP_033717248.1	22.5	569	328	25	31	551	46	549	1.37e-06	57.4
input|c1|81429-83251|+|input.path1.gene28|	NZ_KK322662|c143340-195365|183219-184916|-|X425_RS21590|GMC_family_oxidoreductase|WP_024636968.1	22.5	569	328	25	31	551	46	549	1.37e-06	57.4
input|c1|81429-83251|+|input.path1.gene28|	NC_002944|c1454570-1501664|1497852-1499549|-|MAP_RS07035|GMC_family_oxidoreductase|WP_003877788.1	22.5	569	328	25	31	551	46	549	2.40e-06	56.6
input|c1|81429-83251|+|input.path1.gene28|	NZ_AP012555|c2358901-2417135|2404990-2406687|-|MAH_RS10860|GMC_family_oxidoreductase|WP_044543798.1	22.5	569	328	25	31	551	46	549	2.40e-06	56.6
input|c1|81429-83251|+|input.path1.gene28|	NZ_CP018363|c1766817-1825048|1812847-1814544|-|BS641_RS08825|GMC_family_oxidoreductase|WP_075362237.1	22.5	569	328	25	31	551	46	549	2.40e-06	56.6
input|c1|81429-83251|+|input.path1.gene28|	NZ_CP041763|c2505302-2589465|2583536-2584795|-|FO044_RS11935|mycofactocin_system_GMC_family_oxidoreductase_MftG|WP_143965717.1	25.8	260	147	9	30	276	6	232	3.31e-06	55.8
input|c1|81429-83251|+|input.path1.gene28|	NZ_CP019066|c4266723-4321094|4305154-4307109|-|ASU32_RS21015|GMC_family_oxidoreductase_N-terminal_domain-containing_protein|WP_102102877.1	25.0	324	185	14	12	313	138	425	3.42e-06	56.2
input|c1|81429-83251|+|input.path1.gene28|	NZ_CP018014|c2426626-2484857|2472712-2474409|-|BJP78_RS11540|GMC_family_oxidoreductase|WP_031354139.1	22.3	569	329	25	31	551	46	549	9.59e-06	54.7
input|c1|89358-91999|+|input.path1.gene29|	NW_011942151|c90937-172848|101305-103683|+|MAA_06570|HypA|XP_007822759.1	71.8	784	214	1	11	787	8	791	0.0	1180
input|c1|89358-91999|+|input.path1.gene29|	NW_014574694|c86125-153989|96491-98869|+|MBR_09475|HypA|XP_014540383.1	71.7	784	215	1	11	787	8	791	0.0	1177
input|c1|89358-91999|+|input.path1.gene29|	NW_006917098|c414284-449249|447915-449249|+|PFICI_10835|hypothetical_protein|XP_007837607.1	50.9	438	212	2	348	784	6	441	4.41e-152	457
input|c1|89358-91999|+|input.path1.gene29|	CP051141|c2205984-2251512|2216777-2218129|+|AMS68_004769|hypothetical_protein|QIW99251.1	49.1	444	223	2	344	786	8	449	7.64e-152	457
input|c1|89358-91999|+|input.path1.gene29|	NT_165935|c1259087-1319359|1311515-1312855|+|ATEG_08459|hypothetical_protein|XP_001217598.1	48.3	439	222	3	348	784	4	439	6.34e-143	434
input|c1|89358-91999|+|input.path1.gene29|	CM002798|c10850331-10894865|10864275-10865627|+|EN45_038620|Oxidoreductase_AflY|KZN93677.1	49.8	416	209	0	366	781	28	443	1.44e-142	433
input|c1|89358-91999|+|input.path1.gene29|	NC_007197|c3816930-3862461|3827614-3828951|+|AFUA_4G14500|conserved_hypothetical_protein|XP_751383.1	45.3	444	235	5	348	786	4	444	9.03e-136	416
input|c1|89358-91999|+|input.path1.gene29|	NW_022984634|c4255890-4301503|4261402-4262766|-|ATNIH1004_008013|uncharacterized_protein|XP_033425941.1	46.5	452	225	6	349	787	5	452	9.56e-135	413
input|c1|89358-91999|+|input.path1.gene29|	NW_023336272|c555100-616490|604960-606291|+|HER10_EVM0009122|uncharacterized_protein|XP_035325823.1	45.9	438	235	2	348	783	2	439	8.96e-132	405
input|c1|89358-91999|+|input.path1.gene29|	NW_022984630|c495088-539069|521947-523302|-|ATNIH1004_003963|uncharacterized_protein|XP_033427441.1	48.5	443	222	4	348	784	4	446	2.56e-130	402
input|c1|89358-91999|+|input.path1.gene29|	NC_016458|c5151387-5191687|5180805-5182145|+|THITE_37176|uncharacterized_protein|XP_003652585.1	46.8	432	218	5	360	781	13	442	2.90e-127	394
input|c1|89358-91999|+|input.path1.gene29|	CP051141|c2205984-2251512|2215134-2216153|-|AMS68_004768|hypothetical_protein|QIW99250.1	54.7	338	147	2	5	338	4	339	6.50e-124	381
input|c1|89358-91999|+|input.path1.gene29|	NW_006917098|c414284-449249|446332-447351|-|PFICI_10834|hypothetical_protein|XP_007837606.1	56.3	334	139	4	10	338	8	339	2.56e-123	379
input|c1|89358-91999|+|input.path1.gene29|	NT_107015|c458256-500846|488274-490772|+|AN0152.2|hypothetical_protein|XP_657756.1	45.4	427	224	5	367	788	250	672	1.50e-115	371
input|c1|89358-91999|+|input.path1.gene29|	NW_013550604|c2236292-2258589|2238060-2239437|-|Z518_00784|hypothetical_protein|XP_013276839.1	40.3	427	247	6	363	788	20	439	6.97e-102	327
input|c1|89358-91999|+|input.path1.gene29|	NW_022474205|c2877030-2941901|2940442-2941901|-|BP5553_00899|uncharacterized_protein|XP_031873576.1	32.0	441	293	4	349	787	5	440	1.71e-76	260
input|c1|89358-91999|+|input.path1.gene29|	NW_001914858|c2620919-2667902|2652425-2653977|+|PODANS_2_7450|uncharacterized_protein|XP_001911532.1	32.1	433	259	9	351	770	18	428	3.64e-56	206
input|c1|89358-91999|+|input.path1.gene29|	NT_165931|c1584470-1627478|1612131-1613138|+|ATEG_06208|hypothetical_protein|XP_001215386.1	35.9	323	182	11	29	337	23	334	1.91e-54	197
input|c1|89358-91999|+|input.path1.gene29|	NW_022984633|c675074-719392|679751-681018|+|ATNIH1004_008274|uncharacterized_protein|XP_033423437.1	35.3	309	189	5	456	761	42	342	2.14e-47	179
input|c1|89358-91999|+|input.path1.gene29|	NW_003345200|c1515744-1558899|1523041-1524168|-|MGYG_02583|hypothetical_protein|XP_003175054.1	29.0	328	206	10	25	338	61	375	3.09e-34	140
input|c1|89358-91999|+|input.path1.gene29|	NW_017971445|c5149-43261|29557-30513|+|UA08_08051|hypothetical_protein|XP_020116526.1	29.4	326	191	11	20	338	24	317	9.20e-28	120
input|c1|89358-91999|+|input.path1.gene29|	NC_007197|c3816930-3862461|3822105-3823064|-|AFUA_4G14460|conserved_hypothetical_protein|XP_751387.1	35.3	153	87	5	29	180	28	169	7.37e-15	82.4
input|c1|89358-91999|+|input.path1.gene29|	NT_165935|c1259087-1319359|1305802-1306764|-|ATEG_08456|hypothetical_protein|XP_001217595.1	25.8	330	194	13	28	340	25	320	1.92e-13	78.2
input|c1|92168-93014|-|input.path1.gene30|	NW_014574694|c86125-153989|99288-100262|-|MBR_09476|NAD(P)-binding_domain_protein|XP_014540384.1	74.7	281	71	0	1	281	44	324	3.38e-148	422
input|c1|92168-93014|-|input.path1.gene30|	NW_011942151|c90937-172848|104095-105069|-|MAA_06571|NAD(P)-binding_domain_protein|XP_007822760.1	74.7	281	71	0	1	281	44	324	6.81e-148	422
input|c1|92168-93014|-|input.path1.gene30|	NC_007196|c629944-673246|653899-654900|-|AFUA_3G02580|short-chain_dehydrogenase/reductase_family_protein,_putative|XP_748579.1	44.2	292	145	7	1	280	44	329	2.85e-66	214
input|c1|92168-93014|-|input.path1.gene30|	NW_006917091|c1133174-1184747|1177147-1178269|+|PFICI_00371|hypothetical_protein|XP_007827143.1	40.5	279	156	5	3	275	51	325	3.91e-60	199
input|c1|92168-93014|-|input.path1.gene30|	NW_003299168|c2989340-3075605|3044137-3045223|+|MCYG_02597|conserved_hypothetical_protein|XP_002849663.1	43.0	284	152	6	1	280	47	324	1.01e-58	195
input|c1|92168-93014|-|input.path1.gene30|	NW_003345193|c155642-244428|212621-213709|+|MGYG_08314|hypothetical_protein|XP_003169410.1	41.9	284	155	6	1	280	47	324	2.85e-58	194
input|c1|92168-93014|-|input.path1.gene30|	NW_003456423|c445900-504249|476589-477689|-|TERG_05586|hypothetical_protein|XP_003233712.1	42.2	282	147	7	1	275	47	319	3.17e-57	191
input|c1|92168-93014|-|input.path1.gene30|	NW_023336264|c1907386-1969777|1934491-1935623|+|HER10_EVM0002707|short-chain_dehydrogenase|XP_035332316.1	36.6	284	170	5	3	280	50	329	4.16e-56	188
input|c1|92168-93014|-|input.path1.gene30|	NW_006911262|c1426079-1469462|1450182-1451246|+|BAUCODRAFT_491665|uncharacterized_protein|XP_007676710.1	40.9	281	159	5	1	276	51	329	6.29e-53	180
input|c1|92168-93014|-|input.path1.gene30|	NW_022984634|c4206409-4254077|4215765-4216873|-|ATNIH1004_008003|uncharacterized_protein|XP_033425931.1	35.7	280	172	4	6	280	53	329	3.48e-51	176
input|c1|92168-93014|-|input.path1.gene30|	NW_001939250|c1616542-1663778|1647863-1648974|-|PTRG_07422|retinol_dehydrogenase_12|XP_001937754.1	37.8	283	164	7	1	275	48	326	3.42e-47	165
input|c1|92168-93014|-|input.path1.gene30|	NW_022983866|c2672882-2756502|2727542-2729955|+|GIQ15_06181|uncharacterized_protein|XP_033404742.1	41.9	258	140	7	1	254	47	298	1.07e-43	161
input|c1|92168-93014|-|input.path1.gene30|	CP051141|c3165852-3209383|3174520-3175555|-|AMS68_005166|hypothetical_protein|QIW99648.1	36.0	278	166	8	4	275	56	327	5.31e-42	152
input|c1|92168-93014|-|input.path1.gene30|	NT_107005|c97121-158932|110554-114801|+|AN7882.2|hypothetical_protein|XP_681151.1	39.6	245	135	8	3	240	54	292	2.55e-40	154
input|c1|92168-93014|-|input.path1.gene30|	NC_016459|c4360-72261|63692-64684|+|THITE_2116303|uncharacterized_protein|XP_003653751.1	33.2	289	175	9	1	280	48	327	4.70e-39	144
input|c1|92168-93014|-|input.path1.gene30|	NW_021167080|c3138044-3169744|3168441-3169744|-|SODALDRAFT_272525|short-chain_dehydrogenase/reductase_SDR|XP_028468592.1	36.4	269	159	6	2	265	51	312	1.48e-37	140
input|c1|92168-93014|-|input.path1.gene30|	NC_007197|c42989-79988|42990-44062|+|AFUA_4G00160|short-chain_dehydrogenase,_putative|XP_746440.2	33.4	296	167	9	1	281	45	325	4.78e-37	139
input|c1|92168-93014|-|input.path1.gene30|	CM000576|c6019166-6099885|6041517-6042598|-|FGSG_10989|hypothetical_protein|ESU17759.1	30.6	284	186	6	1	279	49	326	6.75e-37	139
input|c1|92168-93014|-|input.path1.gene30|	NC_026476|c6019166-6099885|6041517-6042598|-|FGSG_10989|hypothetical_protein|XP_011325381.1	30.6	284	186	6	1	279	49	326	6.75e-37	139
input|c1|92168-93014|-|input.path1.gene30|	NW_006911262|c1426079-1469462|1440266-1441150|-|BAUCODRAFT_34238|uncharacterized_protein|XP_007676192.1	34.7	245	148	7	1	237	46	286	1.46e-34	131
input|c1|92168-93014|-|input.path1.gene30|	NC_030955|c5505539-5558376|5554119-5555272|-|CH63R_03390|Short-chain_dehydrogenase/reductase|XP_018163181.1	31.5	292	174	9	1	276	66	347	2.11e-32	127
input|c1|92168-93014|-|input.path1.gene30|	NT_165976|c3817736-3873747|3867098-3868231|-|CHGG_01245|hypothetical_protein|XP_001220466.1	36.5	249	144	7	1	239	68	312	5.83e-32	126
input|c1|92168-93014|-|input.path1.gene30|	NC_038012|c11117075-11164577|11130466-11131537|+|FVRRES_04012|uncharacterized_protein|XP_025591215.1	34.6	280	167	10	5	276	61	332	5.89e-31	123
input|c1|92168-93014|-|input.path1.gene30|	NC_049563|c2420288-2470562|2431352-2432300|-|TRUGW13939_05705|uncharacterized_protein|XP_035344758.1	32.5	246	147	9	1	240	50	282	1.22e-28	115
input|c1|92168-93014|-|input.path1.gene30|	CM000595|c588120-635277|621422-622496|-|FOXG_04900|hypothetical_protein|KNB01719.1	32.2	289	179	9	1	280	57	337	1.70e-28	116
input|c1|92168-93014|-|input.path1.gene30|	NC_030992|c588120-635277|621422-622496|-|FOXG_04900|hypothetical_protein|XP_018239764.1	32.2	289	179	9	1	280	57	337	1.70e-28	116
input|c1|92168-93014|-|input.path1.gene30|	NW_022194796|c2099127-2146596|2112168-2113237|+|FPRO_07475|related_to_short-chain_dehydrogenase/reductase_family_protein,_putative|XP_031084199.1	32.8	290	176	10	1	280	57	337	2.36e-28	116
input|c1|92168-93014|-|input.path1.gene30|	NC_036626|c556508-603977|589862-590931|-|FFUJ_06932|related_to_short-chain_dehydrogenase/reductase_family_protein,_putative|XP_023430246.1	32.4	290	177	10	1	280	57	337	2.39e-27	113
input|c1|92168-93014|-|input.path1.gene30|	NW_006917093|c2409643-2430922|2424271-2425398|-|PFICI_04872|hypothetical_protein|XP_007831644.1	30.5	279	173	10	1	265	61	332	5.61e-27	112
input|c1|92168-93014|-|input.path1.gene30|	CM000574|c11089281-11130019|11096117-11097185|+|FGSG_10521|hypothetical_protein|ESU17252.1	36.5	244	139	9	5	240	61	296	5.95e-26	109
input|c1|92168-93014|-|input.path1.gene30|	NC_026474|c11089281-11130019|11096117-11097185|+|FGSG_10521|hypothetical_protein|XP_011319514.1	36.5	244	139	9	5	240	61	296	5.95e-26	109
input|c1|92168-93014|-|input.path1.gene30|	NC_026502|c3937420-3969336|3954216-3955217|-|NCU08406|hypothetical_protein|XP_963278.1	29.5	264	159	10	1	239	66	327	1.68e-18	89.4
input|c1|92168-93014|-|input.path1.gene30|	NT_165978|c45896-94497|59726-60617|+|CHGG_05284|hypothetical_protein|XP_001221379.1	33.1	157	98	3	1	151	48	203	1.47e-14	77.0
input|c1|92168-93014|-|input.path1.gene30|	NZ_AP022620|c1346562-1389142|1365360-1366277|-|G6N35_RS06425|SDR_family_oxidoreductase|WP_163803506.1	26.8	272	168	9	4	263	40	292	4.16e-14	76.6
input|c1|92168-93014|-|input.path1.gene30|	NZ_CACSIM010000004|c187070-230595|210782-211738|-|GVJ34_RS12890|SDR_family_NAD(P)-dependent_oxidoreductase|WP_159268963.1	26.2	279	164	9	4	280	51	289	8.76e-14	75.9
input|c1|92168-93014|-|input.path1.gene30|	NZ_CP042467|c973769-1021133|987683-988609|-|FRD01_RS04230|SDR_family_NAD(P)-dependent_oxidoreductase|WP_146957924.1	25.9	278	169	9	4	264	39	296	3.79e-13	73.9
input|c1|92168-93014|-|input.path1.gene30|	NZ_JMEY01000033|c398710-500851|477898-478803|-|BH94_RS0124440|SDR_family_NAD(P)-dependent_oxidoreductase|WP_032367795.1	24.6	284	181	9	4	275	38	300	6.71e-11	67.4
input|c1|92168-93014|-|input.path1.gene30|	NZ_CP040514|c2046138-2087236|2057760-2058659|-|BPGQ101_RS10555|SDR_family_NAD(P)-dependent_oxidoreductase|WP_138278657.1	27.9	197	124	4	4	199	41	220	4.64e-09	62.0
input|c1|92168-93014|-|input.path1.gene30|	NZ_CP054923|c6968079-7022055|7020427-7021359|+|HUT12_RS31320|SDR_family_NAD(P)-dependent_oxidoreductase|WP_131051930.1	27.0	230	142	7	4	228	40	248	4.95e-09	62.0
input|c1|92168-93014|-|input.path1.gene30|	NZ_CP017014|c463565-515747|475945-476856|-|BFN03_RS02005|SDR_family_NAD(P)-dependent_oxidoreductase|WP_070377600.1	23.2	272	178	8	4	263	38	290	1.02e-06	55.1
input|c1|93836-94935|+|input.path1.gene31|	NW_014574694|c86125-153989|100777-101571|+|MBR_09477|NAD(P)-binding_domain_protein|XP_014540385.1	75.5	216	53	0	1	216	1	216	5.24e-114	331
input|c1|93836-94935|+|input.path1.gene31|	NW_011942151|c90937-172848|105569-106363|+|MAA_06572|NAD(P)-binding_domain_protein|XP_007822761.1	75.9	216	52	0	1	216	1	216	7.43e-114	331
input|c1|93836-94935|+|input.path1.gene31|	NW_022984630|c495088-539069|523603-524388|-|ATNIH1004_003964|uncharacterized_protein|XP_033427442.1	63.4	216	78	1	1	216	1	215	1.11e-93	280
input|c1|93836-94935|+|input.path1.gene31|	CM002798|c10850331-10894865|10865768-10866553|-|EN45_038630|Oxidoreductase_AflX|KZN93678.1	61.1	216	83	1	1	216	1	215	6.37e-93	278
input|c1|93836-94935|+|input.path1.gene31|	NT_107015|c458256-500846|488274-490772|+|AN0152.2|hypothetical_protein|XP_657756.1	62.5	216	78	2	1	214	3	217	9.28e-84	267
input|c1|93836-94935|+|input.path1.gene31|	NW_006912905|c2476021-2521886|2488459-2489349|-|A1O3_02701|hypothetical_protein|XP_007731031.1	55.6	216	92	2	4	216	34	248	4.09e-82	251
input|c1|93836-94935|+|input.path1.gene31|	NW_019154043|c172137-217646|187466-188275|-|VFPPC_06846|NAD-dependent_epimerase/dehydratase|XP_018138628.1	55.6	216	93	1	4	216	7	222	4.92e-82	250
input|c1|93836-94935|+|input.path1.gene31|	NC_016474|c4878189-4924094|4915146-4915940|-|MYCTH_2305631|uncharacterized_protein|XP_003663606.1	57.5	214	89	1	3	216	6	217	8.41e-82	249
input|c1|93836-94935|+|input.path1.gene31|	NW_017971453|c95987-141493|112577-113377|+|UA08_09371|hypothetical_protein|XP_020115451.1	57.7	215	89	2	3	216	6	219	8.97e-82	249
input|c1|93836-94935|+|input.path1.gene31|	NW_022984634|c4255890-4301503|4268376-4269155|+|ATNIH1004_008018|uncharacterized_protein|XP_033425946.1	55.3	215	94	2	2	216	1	213	2.71e-79	243
input|c1|93836-94935|+|input.path1.gene31|	NC_007197|c3816930-3862461|3830722-3831513|+|AFUA_4G14520|toxin_biosynthesis_protein,_putative|XP_751381.1	54.5	213	94	1	4	216	3	212	2.50e-78	241
input|c1|93836-94935|+|input.path1.gene31|	NW_023336272|c555100-616490|606882-607685|-|HER10_EVM0007584|stcQ|XP_035325812.1	52.9	221	99	1	1	216	1	221	1.41e-73	229
input|c1|93836-94935|+|input.path1.gene31|	NC_016458|c5151387-5191687|5182768-5183568|-|THITE_2077799|uncharacterized_protein|XP_003652586.1	50.2	219	106	1	1	216	1	219	3.15e-72	225
input|c1|93836-94935|+|input.path1.gene31|	NW_019716255|c4074614-4111628|4076676-4077458|-|RCC_01332|related_to_toxin_biosynthesis_protein|XP_023622372.1	52.8	216	98	2	1	216	2	213	7.40e-72	224
input|c1|93836-94935|+|input.path1.gene31|	NW_006917098|c414284-449249|437609-438263|-|PFICI_10829|hypothetical_protein|XP_007837601.1	53.2	190	85	2	28	216	3	189	1.80e-65	206
input|c1|93836-94935|+|input.path1.gene31|	NW_001914858|c2620919-2667902|2651354-2652151|-|PODANS_2_7440|uncharacterized_protein|XP_001911531.1	46.1	219	115	1	1	216	1	219	1.27e-63	203
input|c1|93836-94935|+|input.path1.gene31|	CP051141|c2205984-2251512|2214188-2214987|+|AMS68_004767|hypothetical_protein|QIW99249.1	48.8	217	74	2	1	216	1	181	2.31e-63	201
input|c1|93836-94935|+|input.path1.gene31|	NC_018209|c428616-477261|444419-445102|-|MYCGRDRAFT_96127|uncharacterized_protein|XP_003849179.1	35.8	179	111	1	38	216	12	186	1.78e-37	135
input|c1|93836-94935|+|input.path1.gene31|	NT_165935|c1259087-1319359|1304535-1304981|-|ATEG_08455|hypothetical_protein|XP_001217594.1	61.4	101	39	0	116	216	2	102	1.51e-34	125
input|c1|99837-105550|+|input.path1.gene33|	NW_011942151|c90937-172848|110938-116500|+|MAA_06575|Beta-ketoacyl_synthase|XP_007822764.1	71.7	1780	472	10	1	1769	1	1759	0.0	2550
input|c1|99837-105550|+|input.path1.gene33|	NW_014574694|c86125-153989|106126-111688|+|MBR_09479|Beta-ketoacyl_synthase|XP_014540387.1	71.9	1781	467	11	1	1769	1	1759	0.0	2549
input|c1|99837-105550|+|input.path1.gene33|	NW_020167549|c97131-142659|117132-122659|-|VC83_08896|Type_I_Iterative_Polyketide_synthase_(PKS)|XP_024320115.1	67.6	1776	556	7	8	1772	6	1772	0.0	2410
input|c1|99837-105550|+|input.path1.gene33|	NW_017971453|c95987-141493|115988-121493|-|UA08_09374|hypothetical_protein|XP_020115456.1	67.8	1763	534	8	22	1772	1	1742	0.0	2408
input|c1|99837-105550|+|input.path1.gene33|	NC_049561|c3540898-3583400|3559705-3565219|+|TRUGW13939_01165|uncharacterized_protein|XP_035340261.1	68.3	1754	517	9	22	1772	1	1718	0.0	2398
input|c1|99837-105550|+|input.path1.gene33|	NW_008481833|c674692-720244|694693-700244|-|G647_08914|hypothetical_protein|XP_008731441.1	67.5	1778	527	11	22	1772	1	1755	0.0	2394
input|c1|99837-105550|+|input.path1.gene33|	NW_006913046|c1285411-1330974|1305412-1310974|-|A1O7_02402|hypothetical_protein|XP_007754624.1	67.5	1779	527	9	22	1772	4	1758	0.0	2387
input|c1|99837-105550|+|input.path1.gene33|	NW_019154043|c172137-217646|192138-197646|-|VFPPC_06844|polyketide_synthase|XP_018138624.1	66.9	1779	547	11	5	1769	7	1757	0.0	2375
input|c1|99837-105550|+|input.path1.gene33|	NW_001939245|c1250961-1293981|1268855-1274328|-|PTRG_02708|conidial_yellow_pigment_biosynthesis_polyketide_synthase|XP_001933041.1	63.0	1774	609	18	22	1769	1	1752	0.0	2175
input|c1|99837-105550|+|input.path1.gene33|	NW_019716255|c4074614-4111628|4091833-4097321|+|RCC_01337|probable_polyketide_synthase|XP_023622379.1	60.2	1761	668	15	22	1772	1	1739	0.0	2105
input|c1|99837-105550|+|input.path1.gene33|	NW_006912905|c2476021-2521886|2496022-2501886|+|A1O3_02705|acetyltransferase|XP_007731035.1	60.2	1698	622	14	1	1656	1	1686	0.0	2037
input|c1|99837-105550|+|input.path1.gene33|	NT_165935|c1259087-1319359|1293805-1299359|+|ATEG_08451|hypothetical_protein|XP_001217072.1	57.1	1768	723	10	8	1772	4	1738	0.0	2007
input|c1|99837-105550|+|input.path1.gene33|	NC_007197|c3816930-3862461|3836931-3842461|-|AFUA_4G14560|polyketide_synthase,_putative|XP_751377.1	57.8	1763	704	14	20	1772	17	1749	0.0	1997
input|c1|99837-105550|+|input.path1.gene33|	NT_107015|c458256-500846|477282-482843|+|AN0150.2|hypothetical_protein|XP_657754.1	58.9	1678	657	8	1	1659	1	1665	0.0	1996
input|c1|99837-105550|+|input.path1.gene33|	NW_006917098|c414284-449249|424863-430479|-|PFICI_10824|hypothetical_protein|XP_007837596.1	57.0	1778	720	15	6	1772	7	1751	0.0	1989
input|c1|99837-105550|+|input.path1.gene33|	NW_022984634|c4255890-4301503|4275891-4281503|-|ATNIH1004_008023|Type_I_Polyketide_synthases_(Type_I_PKS)|XP_033425951.1	56.2	1772	739	12	8	1772	4	1744	0.0	1972
input|c1|99837-105550|+|input.path1.gene33|	CP051141|c2205984-2251512|2225985-2231512|+|AMS68_004773|hypothetical_protein|QIW99255.1	54.9	1766	756	17	22	1772	1	1740	0.0	1917
input|c1|99837-105550|+|input.path1.gene33|	NC_016474|c4878189-4924094|4898190-4904094|-|MYCTH_101261|polyketide_synthase|XP_003663601.1	54.8	1814	717	18	22	1772	1	1774	0.0	1897
input|c1|99837-105550|+|input.path1.gene33|	NC_016458|c5151387-5191687|5166965-5172679|-|THITE_35447|polyketide_synthase|XP_003652581.1	53.9	1797	758	20	6	1772	19	1774	0.0	1860
input|c1|99837-105550|+|input.path1.gene33|	NW_023336272|c555100-616490|590826-596490|-|HER10_EVM0004288|uncharacterized_protein|XP_035325793.1	53.7	1776	779	16	25	1772	8	1767	0.0	1841
input|c1|99837-105550|+|input.path1.gene33|	NW_014013633|c1657485-1703274|1677486-1683274|+|TRIATDRAFT_80219|polyketide_synthase-like_protein|XP_013944236.1	51.7	1794	798	22	20	1772	20	1785	0.0	1796
input|c1|99837-105550|+|input.path1.gene33|	NW_022984630|c495088-539069|512500-519540|+|ATNIH1004_003961|Type_I_Polyketide_synthases_(Type_I_PKS)|XP_033427439.1	52.5	1780	705	13	1	1772	1	1648	0.0	1791
input|c1|99837-105550|+|input.path1.gene33|	CM002798|c10850331-10894865|10870332-10874865|-|EN45_038660|Conidial_yellow_pigment_biosynthesis_polyketide_synthase|KZN93681.1	57.5	1471	575	10	310	1772	14	1442	0.0	1675
input|c1|99837-105550|+|input.path1.gene33|	NW_003345196|c1322-36166|13747-19326|-|MGYG_06588|conidial_yellow_pigment_biosynthesis_polyketide_synthase|XP_003170602.1	46.7	1779	896	25	25	1772	9	1765	0.0	1550
input|c1|99837-105550|+|input.path1.gene33|	NC_007197|c42989-79988|55988-61485|-|AFUA_4G00210|polyketide_synthase,_putative|XP_746435.1	46.6	1761	909	22	21	1772	6	1743	0.0	1549
input|c1|99837-105550|+|input.path1.gene33|	NW_003315100|c401941-447520|421942-427520|+|ARB_00538|polyketide_synthase,_putative|XP_003013353.1	46.5	1776	904	25	25	1772	9	1766	0.0	1548
input|c1|99837-105550|+|input.path1.gene33|	NW_003456415|c13984-59564|33985-39564|-|TERG_08357|polyketide_synthase|XP_003231059.1	46.1	1779	906	26	25	1772	9	1766	0.0	1543
input|c1|99837-105550|+|input.path1.gene33|	NC_007200|c16016-61589|36017-41589|-|AFUA_7G00160|polyketide_synthase,_putative|XP_746913.1	46.6	1772	905	24	25	1772	9	1762	0.0	1538
input|c1|99837-105550|+|input.path1.gene33|	NW_003299167|c1988337-2030243|2006329-2011886|-|MCYG_03598|conidial_yellow_pigment_biosynthesis_polyketide_synthase|XP_002848092.1	46.3	1776	905	25	25	1772	9	1764	0.0	1538
input|c1|99837-105550|+|input.path1.gene33|	NW_022984631|c964303-1009823|984304-989823|-|ATNIH1004_005531|Type_I_Polyketide_synthases_(Type_I_PKS)|XP_033426217.1	46.8	1766	898	25	25	1772	9	1750	0.0	1537
input|c1|99837-105550|+|input.path1.gene33|	NW_017264194|c1651447-1696985|1671448-1676985|-|L228DRAFT_217688|beta-ketoacyl_synthase_domain-containing_protein|XP_018190896.1	45.5	1755	923	22	23	1772	26	1752	0.0	1525
input|c1|99837-105550|+|input.path1.gene33|	NC_049566|c3983708-4029217|4003709-4009217|-|TRUGW13939_11683|uncharacterized_protein|XP_035350681.1	46.4	1779	907	27	5	1772	6	1748	0.0	1516
input|c1|99837-105550|+|input.path1.gene33|	NW_017971433|c261493-301685|278552-284096|-|UA08_01172|hypothetical_protein|XP_020122787.1	45.6	1778	924	21	5	1772	6	1750	0.0	1493
input|c1|99837-105550|+|input.path1.gene33|	NT_107009|c640686-684035|658835-664380|-|AN6000.2|hypothetical_protein|XP_663604.1	45.9	1775	912	26	23	1772	9	1760	0.0	1492
input|c1|99837-105550|+|input.path1.gene33|	NW_014574711|c<390433-427286|407670-413160|+|MBR_05401|Beta-ketoacyl_synthase|XP_014544259.1	44.6	1772	933	23	25	1772	10	1757	0.0	1492
input|c1|99837-105550|+|input.path1.gene33|	NW_011942215|c1695895-1741386|1715896-1721386|-|MAA_08920|Beta-ketoacyl_synthase|XP_007825109.1	44.8	1772	931	24	25	1772	10	1757	0.0	1490
input|c1|99837-105550|+|input.path1.gene33|	NW_022983865|c908544-950174|925484-931125|+|GIQ15_04078|Non-reducing_polyketide_synthase_vrtA|XP_033405225.1	46.1	1697	870	22	25	1692	24	1704	0.0	1489
input|c1|99837-105550|+|input.path1.gene33|	NT_165926|c1497091-1542653|1517092-1522653|+|ATEG_02434|hypothetical_protein|XP_001211612.1	44.5	1766	918	26	26	1772	48	1770	0.0	1447
input|c1|99837-105550|+|input.path1.gene33|	NW_023336282|c1773961-1890170|1816144-1821537|-|AtWU_06971|polyketide_synthase|XP_035357973.1	46.0	1655	853	25	25	1660	8	1641	0.0	1446
input|c1|99837-105550|+|input.path1.gene33|	NC_049561|c122076-163981|141244-146756|+|TRUGW13939_00034|uncharacterized_protein|XP_035339142.1	45.9	1650	865	21	21	1665	18	1645	0.0	1420
input|c1|99837-105550|+|input.path1.gene33|	NW_003299166|c1162703-1201813|1179258-1184889|-|MCYG_04442|polyketide_synthase|XP_002846705.1	43.3	1788	944	27	23	1772	7	1762	0.0	1399
input|c1|99837-105550|+|input.path1.gene33|	NC_035791|c2272222-2313875|2290828-2296279|+|VFPPC_02813|polyketide_synthase|XP_018146867.1	41.8	1769	948	31	25	1771	7	1715	0.0	1322
input|c1|99837-105550|+|input.path1.gene33|	NW_017264193|c3252582-3299313|3272583-3279313|-|L228DRAFT_265316|conidial_yellow_pigment_biosynthesis_polyketide_synthase|XP_018192523.1	44.5	1615	845	25	54	1655	29	1604	0.0	1321
input|c1|99837-105550|+|input.path1.gene33|	NW_020167541|c563876-610541|583877-590541|+|VC83_07905|Type_I_Iterative_Polyketide_synthase_(PKS)|XP_024321028.1	41.3	1757	959	31	20	1766	3	1697	0.0	1289
input|c1|99837-105550|+|input.path1.gene33|	NC_036437|c1109695-1150552|1128364-1133810|-|AO090023000444||XP_023090608.1	40.8	1752	974	23	22	1769	1	1692	0.0	1288
input|c1|99837-105550|+|input.path1.gene33|	NC_036439|c930833-971482|948435-954509|-|AO090701000530||XP_001823362.1	40.4	1874	981	36	6	1771	14	1860	0.0	1285
input|c1|99837-105550|+|input.path1.gene33|	NW_001820816|c158644-205394|178645-185394|+|SS1G_11789|hypothetical_protein|XP_001586760.1	41.9	1725	928	30	54	1766	28	1689	0.0	1284
input|c1|99837-105550|+|input.path1.gene33|	NW_006763039|c2048727-2099747|2068728-2079747|-|MBM_00260|polyketide_synthase_1|XP_007288149.1	41.5	1760	951	30	20	1771	795	2483	0.0	1280
input|c1|99837-105550|+|input.path1.gene33|	NW_006917094|c3621798-3668397|3641799-3648397|+|PFICI_07101|hypothetical_protein|XP_007833873.1	42.9	1626	884	27	48	1662	26	1617	0.0	1270
input|c1|99837-105550|+|input.path1.gene33|	NW_022474218|c39162-85806|59163-65806|+|BP5553_10011|Thiolase-like_protein|XP_031865042.1	40.9	1772	944	31	20	1771	6	1693	0.0	1266
input|c1|99837-105550|+|input.path1.gene33|	RRCJ01000009|c882781-929551|902782-909551|-|PspLS_09088|hypothetical_protein|TLD21288.1	40.8	1730	951	33	54	1771	38	1706	0.0	1265
input|c1|99837-105550|+|input.path1.gene33|	NW_015971149|c2115059-2161898|2135060-2141898|+|SPSK_00653|hypothetical_protein|XP_016584532.1	43.3	1627	868	27	58	1659	37	1633	0.0	1264
input|c1|99837-105550|+|input.path1.gene33|	CP042190|c213425-260153|233426-240153|+|FKW77_000779|putative_PKS-like_protein_biosynthetic_cluster|QDS71261.1	41.3	1752	940	27	48	1771	24	1715	0.0	1260
input|c1|99837-105550|+|input.path1.gene33|	NW_001914858|c195016-230819|206724-213442|-|PODANS_2_510|uncharacterized_protein|XP_001910795.1	42.8	1613	876	28	54	1653	32	1611	0.0	1259
input|c1|99837-105550|+|input.path1.gene33|	NW_023336259|c1132295-1171816|1149070-1155788|+|HER10_EVM0006576|beta-ketoacyl_synthase|XP_035338464.1	42.2	1625	897	28	48	1662	26	1618	0.0	1251
input|c1|99837-105550|+|input.path1.gene33|	NC_030959|c1625753-1665032|1643219-1650027|-|CH63R_08918|Beta-ketoacyl_synthase|XP_018155915.1	42.2	1622	897	27	48	1659	44	1634	0.0	1251
input|c1|99837-105550|+|input.path1.gene33|	NW_020194471|c1753062-1797008|1771912-1778574|+|M430DRAFT_93061|hypothetical_protein|XP_024725201.1	40.9	1772	942	35	21	1771	4	1691	0.0	1248
input|c1|99837-105550|+|input.path1.gene33|	NC_016457|c555679-599149|573582-580374|-|THITE_2106274|uncharacterized_protein|XP_003648614.1	42.8	1613	872	28	52	1653	38	1610	0.0	1240
input|c1|99837-105550|+|input.path1.gene33|	NW_006911258|c1739237-1784893|1759238-1764893|-|BAUCODRAFT_30707|uncharacterized_protein|XP_007672736.1	41.3	1733	957	31	58	1771	33	1724	0.0	1234
input|c1|99837-105550|+|input.path1.gene33|	NC_018208|c566455-613034|586456-593034|-|MYCGRDRAFT_96592|polyketide_synthase|XP_003848644.1	41.1	1741	954	31	48	1771	25	1710	0.0	1234
input|c1|99837-105550|+|input.path1.gene33|	NW_013550603|c4984406-5031188|5004407-5011188|+|Z518_03561|hypothetical_protein|XP_013276040.1	40.3	1730	946	30	48	1771	28	1677	0.0	1222
input|c1|99837-105550|+|input.path1.gene33|	NW_007360986|c378551-425838|398552-405838|-|GLAREA_10585|Thiolase-like_protein|XP_008077877.1	41.9	1604	885	26	58	1653	40	1604	0.0	1220
input|c1|99837-105550|+|input.path1.gene33|	CP051142|c1836611-1883130|1856612-1863130|-|AMS68_006178|hypothetical_protein|QIX00661.1	40.3	1755	966	33	38	1771	13	1707	0.0	1219
input|c1|99837-105550|+|input.path1.gene33|	NT_107007|c292411-381895|312017-317979|+|AN7071.2|hypothetical_protein|XP_664675.1	39.3	1867	960	39	24	1771	28	1839	0.0	1218
input|c1|99837-105550|+|input.path1.gene33|	NW_015971651|c252180-298965|272181-278965|-|Z520_08005|hypothetical_protein|XP_016630350.1	40.1	1740	929	30	51	1771	29	1674	0.0	1217
input|c1|99837-105550|+|input.path1.gene33|	NW_008481832|c391284-438019|411285-418019|-|G647_08240|hypothetical_protein|XP_008730774.1	40.5	1736	931	30	50	1771	28	1675	0.0	1217
input|c1|99837-105550|+|input.path1.gene33|	NW_009276921|c659963-706705|679964-686705|+|VDAG_00190|conidial_yellow_pigment_biosynthesis_polyketide_synthase|XP_009649862.1	41.1	1618	907	27	54	1659	32	1615	0.0	1213
input|c1|99837-105550|+|input.path1.gene33|	NC_026505|c1695105-1741951|1715106-1721951|-|NCU03584|polyketide_synthase|XP_960586.3	41.8	1615	889	31	58	1653	42	1624	0.0	1209
input|c1|99837-105550|+|input.path1.gene33|	NW_019716270|c370523-417118|390524-397118|+|RCC_09026|related_to_polyketide_synthase|XP_023630039.1	39.9	1736	967	27	58	1771	33	1714	0.0	1201
input|c1|99837-105550|+|input.path1.gene33|	NW_017387254|c270821-317619|290822-297619|-|AYL99_10299|hypothetical_protein|XP_018688693.1	39.8	1740	934	31	51	1771	29	1674	0.0	1199
input|c1|99837-105550|+|input.path1.gene33|	NC_016473|c528056-569218|543605-550470|+|MYCTH_2300170|uncharacterized_protein|XP_003661126.1	41.8	1614	884	30	58	1653	10	1586	0.0	1195
input|c1|99837-105550|+|input.path1.gene33|	NW_013550607|c222843-269664|242844-249664|-|Z517_12191|hypothetical_protein|XP_013278059.1	41.3	1639	894	30	51	1673	29	1615	0.0	1195
input|c1|99837-105550|+|input.path1.gene33|	NW_006383036|c287867-334810|307868-314810|-|CTHT_0051120|polyketide_synthase-like_protein|XP_006695455.1	40.6	1661	905	34	34	1653	30	1650	0.0	1193
input|c1|99837-105550|+|input.path1.gene33|	NT_165976|c1611837-1651775|1625556-1632339|-|CHGG_00542|polyketide_synthase|XP_001219763.1	39.8	1733	959	33	48	1766	35	1697	0.0	1185
input|c1|99837-105550|+|input.path1.gene33|	CM002799|c8473651-8520310|8493652-8500310|+|EN45_077920|Conidial_yellow_pigment_biosynthesis_polyketide_synthase|KZN89197.1	39.6	1735	950	34	46	1766	26	1676	0.0	1182
input|c1|99837-105550|+|input.path1.gene33|	NW_001820812|c363339-409880|383340-389880|+|SS1G_13322|hypothetical_protein|XP_001585805.1	40.7	1636	915	28	51	1672	25	1619	0.0	1182
input|c1|99837-105550|+|input.path1.gene33|	NW_001939245|c3019281-3065857|3039282-3045857|+|PTRG_03323|conidial_yellow_pigment_biosynthesis_polyketide_synthase|XP_001933656.1	39.5	1733	929	31	51	1771	25	1650	0.0	1176
input|c1|99837-105550|+|input.path1.gene33|	NC_049562|c5064149-5105472|5080411-5087184|+|TRUGW13939_04214|uncharacterized_protein|XP_035343284.1	41.0	1642	898	31	51	1669	29	1622	0.0	1169
input|c1|99837-105550|+|input.path1.gene33|	NW_008751648|c460956-507597|480957-487597|-|HMPREF1120_03173|polyketide_synthase|XP_009155476.1	40.8	1687	920	37	104	1771	77	1703	0.0	1168
input|c1|99837-105550|+|input.path1.gene33|	NW_014574585|c342154-388810|362155-368810|+|PDIP_48950|Conidial_pigment_polyketide_synthase_PksP/Alb1|XP_014533889.1	39.9	1756	942	37	30	1766	16	1676	0.0	1167
input|c1|99837-105550|+|input.path1.gene33|	NW_023336289|c329624-373065|347859-354530|+|AtWU_10951|polyketide_synthase_P|XP_035361946.1	39.5	1614	927	24	51	1653	29	1603	0.0	1165
input|c1|99837-105550|+|input.path1.gene33|	NW_003315038|c1913039-1957851|1932416-1939066|+|VDBG_00580|conidial_yellow_pigment_biosynthesis_polyketide_synthase|XP_003008898.1	39.3	1726	919	31	54	1766	32	1641	0.0	1164
input|c1|99837-105550|+|input.path1.gene33|	NW_020167527|c205887-252621|225888-232621|+|VC83_03754|Type_I_Iterative_Polyketide_synthase_(PKS)|XP_024324759.1	40.1	1617	898	26	55	1649	55	1623	0.0	1161
input|c1|99837-105550|+|input.path1.gene33|	NW_013550612|c1708026-1754677|1728027-1734677|+|Z517_06418|hypothetical_protein|XP_013283611.1	40.5	1690	923	38	104	1771	77	1705	0.0	1156
input|c1|99837-105550|+|input.path1.gene33|	NC_007195|c4667843-4714505|4687844-4694505|+|AFUA_2G17600|conidial_pigment_polyketide_synthase_PksP/Alb1|XP_756095.1	38.9	1737	974	35	43	1766	21	1683	0.0	1155
input|c1|99837-105550|+|input.path1.gene33|	NW_017971432|c1178286-1223826|1198268-1204841|+|UA08_00425|Conidial_yellow_pigment_biosynthesis_polyketide_synthase|XP_020124539.1	38.9	1725	965	30	54	1766	32	1679	0.0	1153
input|c1|99837-105550|+|input.path1.gene33|	NC_036438|c3018452-3062483|3037795-3044445|+|AO090102000545||XP_001822700.1	38.2	1728	984	31	51	1766	29	1684	0.0	1149
input|c1|99837-105550|+|input.path1.gene33|	NW_006912904|c1514310-1555071|1531341-1537891|+|A1O3_00578|hypothetical_protein|XP_007728918.1	40.9	1686	921	38	104	1771	77	1704	0.0	1147
input|c1|99837-105550|+|input.path1.gene33|	NW_015971662|c373036-419695|393037-399695|+|Z520_10227|hypothetical_protein|XP_016628323.1	40.2	1682	940	37	104	1771	77	1706	0.0	1145
input|c1|99837-105550|+|input.path1.gene33|	NC_049564|c4930448-4977078|4950449-4957078|+|TRUGW13939_08432|uncharacterized_protein|XP_035347459.1	38.7	1730	971	31	51	1766	35	1689	0.0	1143
input|c1|99837-105550|+|input.path1.gene33|	NW_006913047|c2774741-2821386|2794742-2801386|+|A1O7_04751|hypothetical_protein|XP_007756951.1	40.4	1682	933	37	104	1771	77	1703	0.0	1141
input|c1|99837-105550|+|input.path1.gene33|	NW_017387246|c1343681-1390342|1363682-1370342|+|AYL99_03735|hypothetical_protein|XP_018694899.1	39.8	1682	945	37	104	1771	77	1705	0.0	1135
input|c1|99837-105550|+|input.path1.gene33|	NW_015971587|c264208-310866|284209-290866|-|Z519_08474|hypothetical_protein|XP_016617360.1	41.5	1563	863	33	104	1654	77	1600	0.0	1132
input|c1|99837-105550|+|input.path1.gene33|	NW_015622518|c1932984-1979646|1952985-1959646|+|PV08_08641|hypothetical_protein|XP_016233669.1	41.2	1563	868	33	104	1654	77	1600	0.0	1129
input|c1|99837-105550|+|input.path1.gene33|	NW_013562491|c167054-213710|187055-193710|-|PV05_06233|hypothetical_protein|XP_013314405.1	41.4	1583	870	34	104	1673	77	1615	0.0	1129
input|c1|99837-105550|+|input.path1.gene33|	NT_165972|c406532-451759|426061-432585|+|ATEG_00145|hypothetical_protein|XP_001210231.1	39.3	1604	896	26	169	1766	88	1619	0.0	1128
input|c1|99837-105550|+|input.path1.gene33|	NW_008481828|c1457862-1504505|1477863-1484505|-|G647_03926|hypothetical_protein|XP_008726493.1	41.9	1561	847	37	104	1647	77	1594	0.0	1127
input|c1|99837-105550|+|input.path1.gene33|	NW_006912894|c1455532-1502083|1475533-1482083|-|A1O1_02207|hypothetical_protein|XP_007721308.1	41.4	1595	876	36	71	1647	39	1593	0.0	1126
input|c1|99837-105550|+|input.path1.gene33|	NW_015622506|c1332190-1378888|1352191-1358888|+|PV10_04114|hypothetical_protein|XP_016224424.1	39.6	1699	925	35	104	1771	77	1704	0.0	1122
input|c1|99837-105550|+|input.path1.gene33|	NW_008481800|c346136-392756|366137-372756|-|HMPREF1541_10287|hypothetical_protein|XP_008713180.1	41.2	1565	871	30	104	1658	77	1602	0.0	1120
input|c1|99837-105550|+|input.path1.gene33|	NW_013550604|c2311243-2355612|2330259-2336916|+|Z518_00818|hypothetical_protein|XP_013276873.1	41.7	1555	858	33	104	1647	77	1593	0.0	1120
input|c1|99837-105550|+|input.path1.gene33|	NW_013562494|c3976245-4023007|3996246-4003007|+|PV05_01564|hypothetical_protein|XP_013322028.1	38.1	1740	986	32	52	1766	37	1710	0.0	1116
input|c1|99837-105550|+|input.path1.gene33|	NW_017264193|c1460222-1504811|1480065-1487296|+|L228DRAFT_235437|polyketide_synthase|XP_018191908.1	37.8	1742	998	32	48	1766	26	1704	0.0	1115
input|c1|99837-105550|+|input.path1.gene33|	CM000574|c7452834-7544494|7519307-7525769|-|FGSG_02324|hypothetical_protein|ESU07748.1	40.1	1621	909	36	51	1648	25	1606	0.0	1107
input|c1|99837-105550|+|input.path1.gene33|	NC_026474|c7452834-7544494|7519307-7525769|-|FGSG_02324|hypothetical_protein|XP_011318233.1	40.1	1621	909	36	51	1648	25	1606	0.0	1107
input|c1|99837-105550|+|input.path1.gene33|	NW_022194796|c2587185-2633454|2607186-2613454|+|FPRO_07275|bikaverin_cluster-polyketide_synthase|XP_031084399.1	38.9	1743	963	39	48	1766	28	1692	0.0	1103
input|c1|99837-105550|+|input.path1.gene33|	NC_036442|c3256010-3302476|3276011-3282476|-|AO090010000048||XP_023094012.1	38.6	1642	926	29	51	1658	26	1618	0.0	1099
input|c1|99837-105550|+|input.path1.gene33|	NC_036626|c82201-128472|102202-108472|-|FFUJ_06742|bikaverin_cluster-polyketide_synthase|XP_023430071.1	38.7	1741	969	39	48	1766	28	1692	0.0	1098
input|c1|99837-105550|+|input.path1.gene33|	NW_022984633|c1878038-1918062|1896715-1903180|-|ATNIH1004_008649|Type_I_Polyketide_synthases_(Type_I_PKS)|XP_033423806.1	38.6	1744	950	33	46	1766	23	1669	0.0	1094
input|c1|99837-105550|+|input.path1.gene33|	NC_038012|c7495875-7584704|7558217-7564704|-|FVRRES_02715|uncharacterized_protein|XP_025589920.1	39.3	1630	910	34	51	1648	30	1611	0.0	1087
input|c1|99837-105550|+|input.path1.gene33|	NW_023336287|c462128-503095|481290-488017|+|AtWU_10461|polyketide_synthase|XP_035361458.1	37.7	1742	1001	32	42	1766	43	1717	0.0	1087
input|c1|99837-105550|+|input.path1.gene33|	NW_022984629|c1093136-1136711|1111672-1117104|-|ATNIH1004_000333|Type_I_Polyketide_synthases_(Type_I_PKS)|XP_033430811.1	38.9	1631	879	25	40	1655	27	1554	0.0	1085
input|c1|99837-105550|+|input.path1.gene33|	NW_022984633|c675074-719392|693740-700825|+|ATNIH1004_008281|Type_I_Polyketide_synthases_(Type_I_PKS)|XP_033423444.1	37.3	1744	982	37	42	1766	20	1671	0.0	1080
input|c1|99837-105550|+|input.path1.gene33|	NW_011942150|c646512-693352|666513-673352|+|MAA_07745|Beta-ketoacyl_synthase|XP_007823934.2	39.1	1628	918	30	55	1654	44	1625	0.0	1078
input|c1|99837-105550|+|input.path1.gene33|	NW_003315103|c395199-442024|415200-422024|+|ARB_07994|conidial_pigment_polyketide_synthase_PksP/Alb1|XP_003013882.1	37.8	1738	987	39	50	1769	28	1689	0.0	1077
input|c1|99837-105550|+|input.path1.gene33|	NC_036435|c3834654-3906886|3850161-3856705|-|AO090005000961||XP_023089175.1	38.0	1739	975	39	48	1769	30	1681	0.0	1076
input|c1|99837-105550|+|input.path1.gene33|	NW_003345192|c200075-244874|219460-226333|-|MGYG_08684|conidial_yellow_pigment_biosynthesis_polyketide_synthase|XP_003169137.1	37.5	1738	992	38	52	1769	30	1692	0.0	1071
input|c1|99837-105550|+|input.path1.gene33|	NW_011942149|c7060724-7157862|7078060-7084422|-|MAA_10747|ankyrin_repeat_protein|XP_011410767.1	37.2	1744	1007	31	49	1772	27	1701	0.0	1070
input|c1|99837-105550|+|input.path1.gene33|	NW_014013635|c57276-112830|86997-93834|+|TRIATDRAFT_217154|hypothetical_protein|XP_013945109.1	38.5	1625	938	32	51	1654	40	1623	0.0	1070
input|c1|99837-105550|+|input.path1.gene33|	NW_003456426|c342748-389572|362749-369572|+|TERG_02850|polyketide_synthase|XP_003235798.1	37.4	1740	990	39	51	1769	29	1689	0.0	1070
input|c1|99837-105550|+|input.path1.gene33|	NC_016461|c2849711-2896316|2869712-2876316|-|THITE_44861|polyketide_synthase|XP_003656937.1	37.8	1751	975	37	48	1769	28	1693	0.0	1066
input|c1|99837-105550|+|input.path1.gene33|	NC_035791|c387013-431693|405094-412095|+|VFPPC_11725|polyketide_synthase|XP_018146210.2	36.5	1802	1018	40	8	1766	5	1722	0.0	1064
input|c1|99837-105550|+|input.path1.gene33|	NW_014574708|c1103-98213|72008-78363|+|MBR_06615|polyketide_synthetase_PksP|XP_014543084.1	37.1	1744	1006	32	49	1772	27	1699	0.0	1062
input|c1|99837-105550|+|input.path1.gene33|	NW_014574713|c779-47630|20780-27630|+|MBR_03974|polyketide_synthetase_PksP|XP_014545211.1	38.4	1747	964	44	49	1766	26	1688	0.0	1058
input|c1|99837-105550|+|input.path1.gene33|	NW_011942182|c704233-745289|723832-730674|+|MAA_09892|polyketide_synthase|XP_007826081.1	38.1	1660	958	36	16	1648	6	1622	0.0	1052
input|c1|99837-105550|+|input.path1.gene33|	NW_022984628|c4673098-4715150|4690450-4697159|-|ATNIH1004_003522|Type_I_Polyketide_synthases_(Type_I_PKS)|XP_033430194.1	38.1	1641	925	33	36	1658	38	1606	0.0	1050
input|c1|99837-105550|+|input.path1.gene33|	NW_011942182|c3713888-3760743|3733889-3740743|+|MAA_03239|Beta-ketoacyl_synthase|XP_007819428.2	39.2	1639	904	42	49	1653	26	1605	0.0	1049
input|c1|99837-105550|+|input.path1.gene33|	NW_014574696|c333096-379931|353097-359931|-|MBR_09308|polyketide_synthase|XP_014540705.1	37.0	1778	1021	40	16	1766	6	1710	0.0	1049
input|c1|99837-105550|+|input.path1.gene33|	NC_016477|c3814420-3861759|3834421-3841759|+|MYCTH_105482|polyketide_synthase|XP_003666434.1	36.6	1803	998	43	55	1772	33	1774	0.0	1046
input|c1|99837-105550|+|input.path1.gene33|	NW_001914858|c2456727-2501716|2476282-2482690|+|PODANS_2_6850|uncharacterized_protein|XP_001911464.1	37.0	1761	973	36	33	1766	13	1664	0.0	1044
input|c1|99837-105550|+|input.path1.gene33|	NW_006917094|c1828754-1873869|1847975-1855108|+|PFICI_06561|hypothetical_protein|XP_007833333.1	37.3	1651	947	33	48	1667	26	1619	0.0	1044
input|c1|99837-105550|+|input.path1.gene33|	NW_020167550|c151551-198585|171552-178585|-|VC83_08971|Type_I_Iterative_Polyketide_synthase_(PKS)|XP_024320022.1	36.5	1714	1012	38	15	1683	22	1703	0.0	1035
input|c1|99837-105550|+|input.path1.gene33|	NC_038015|c7239050-7286189|7259051-7266189|+|FVRRES_13609|uncharacterized_protein|XP_025583307.1	36.4	1734	987	39	55	1766	33	1672	0.0	1035
input|c1|99837-105550|+|input.path1.gene33|	NW_006271971|c117955-145708|121200-127949|-|CCM_03663|polyketide_synthase,_putative|XP_006668876.1	36.5	1783	1001	45	33	1771	22	1717	0.0	1031
input|c1|99837-105550|+|input.path1.gene33|	NC_036623|c4276540-4323612|4296541-4303612|+|FFUJ_03984|fusarubin_cluster-polyketide_synthase|XP_023426843.1	35.9	1753	1005	40	36	1766	17	1673	0.0	1025
input|c1|99837-105550|+|input.path1.gene33|	NW_022984632|c319901-366926|339902-346926|-|ATNIH1004_009518|Type_I_Polyketide_synthases_(Type_I_PKS)|XP_033422128.1	38.7	1604	924	28	97	1673	73	1643	0.0	1025
input|c1|99837-105550|+|input.path1.gene33|	NW_022194791|c779496-826088|799346-806413|-|FPRO_03539|fusarubin_cluster-polyketide_synthase|XP_031076794.1	35.4	1758	1007	37	36	1766	17	1673	0.0	1023
input|c1|99837-105550|+|input.path1.gene33|	NW_022984629|c4611735-4654213|4630467-4636283|+|ATNIH1004_001478|Type_I_Polyketide_synthases_(Type_I_PKS)|XP_033431934.1	43.7	1261	678	21	406	1657	42	1279	0.0	1020
input|c1|99837-105550|+|input.path1.gene33|	NW_007360988|c428420-471807|446545-452798|+|GLAREA_06717|Thiolase-like_protein|XP_008078856.1	36.1	1754	954	41	50	1766	24	1647	0.0	1015
input|c1|99837-105550|+|input.path1.gene33|	NW_022983863|c624230-690958|669251-672385|+|GIQ15_00211|ketoacyl-synt-domain-containing_protein|XP_033408579.1	52.9	987	401	6	207	1192	32	955	0.0	1011
input|c1|99837-105550|+|input.path1.gene33|	NW_015971144|c1473882-1520625|1493883-1500625|+|SPSK_02130|hypothetical_protein|XP_016589219.1	37.5	1723	957	39	104	1766	95	1757	0.0	1009
input|c1|99837-105550|+|input.path1.gene33|	NW_001914858|c2620919-2667902|2640920-2647902|+|PODANS_2_7410|uncharacterized_protein|XP_001911528.1	34.8	1761	1054	34	53	1769	64	1773	0.0	1008
input|c1|99837-105550|+|input.path1.gene33|	NW_003299161|c175091-218357|193080-199941|-|MCYG_08535|polyketide_synthase_for_naphthopyrone_YWA1|XP_002842704.1	36.3	1739	974	35	53	1769	31	1658	0.0	1006
input|c1|99837-105550|+|input.path1.gene33|	NW_015971598|c371412-427290|400336-407290|+|Z519_11905|hypothetical_protein|XP_016614249.1	36.7	1676	971	40	46	1674	38	1670	0.0	1003
input|c1|99837-105550|+|input.path1.gene33|	CM000577|c7275310-7321978|7295311-7301978|+|FGSG_09182|hypothetical_protein|ESU15719.1	37.7	1618	894	38	165	1766	4	1523	0.0	1000
input|c1|99837-105550|+|input.path1.gene33|	NC_026477|c7275310-7321978|7295311-7301978|+|FGSG_09182|hypothetical_protein|XP_011328597.1	37.7	1618	894	38	165	1766	4	1523	0.0	1000
input|c1|99837-105550|+|input.path1.gene33|	NW_006271969|c6191520-6238454|6211521-6218454|-|CCM_01921|polyketide_synthase,_putative|XP_006667138.1	37.1	1672	927	38	132	1771	15	1594	0.0	989
input|c1|99837-105550|+|input.path1.gene33|	NW_007360998|c3503113-3550170|3523114-3530170|-|GLAREA_01150|Thiolase-like_protein|XP_008084099.1	35.2	1783	1051	41	48	1769	26	1765	0.0	988
input|c1|99837-105550|+|input.path1.gene33|	CM000595|c183841-220794|200576-205331|+|FOXG_04757|hypothetical_protein|KNB01535.1	40.1	1432	789	29	120	1530	71	1454	0.0	982
input|c1|99837-105550|+|input.path1.gene33|	NC_030992|c183841-220794|200576-205331|+|FOXG_04757|hypothetical_protein|XP_018239580.1	40.1	1432	789	29	120	1530	71	1454	0.0	982
input|c1|99837-105550|+|input.path1.gene33|	NT_165934|c195334-278566|254102-259874|-|ATEG_07500|hypothetical_protein|XP_001216121.1	39.8	1388	747	28	412	1766	58	1389	0.0	974
input|c1|99837-105550|+|input.path1.gene33|	CM000595|c183841-220794|201078-205331|+|FOXG_04757_KNB01536.1|hypothetical_protein|KNB01536.1	40.6	1376	750	28	175	1530	1	1328	0.0	961
input|c1|99837-105550|+|input.path1.gene33|	NC_030992|c183841-220794|201078-205331|+|FOXG_04757_XP_018239581.1|hypothetical_protein|XP_018239581.1	40.6	1376	750	28	175	1530	1	1328	0.0	961
input|c1|99837-105550|+|input.path1.gene33|	CM000590|c691030-735470|709845-716914|-|FOXG_05816|hypothetical_protein|KNB03267.1	35.9	1656	950	36	55	1689	33	1597	2.85e-318	978
input|c1|99837-105550|+|input.path1.gene33|	NC_030987|c691030-735470|709845-716914|-|FOXG_05816|hypothetical_protein|XP_018241312.1	35.9	1656	950	36	55	1689	33	1597	2.85e-318	978
input|c1|99837-105550|+|input.path1.gene33|	NT_107006|c1272304-1354530|1287760-1294827|+|AN7825.2|STCA_EMENI_Putative_sterigmatocystin_biosynthesis_polyketide_synthase_(PKS)|XP_681094.1	34.4	1783	1046	39	51	1769	32	1754	5.60e-312	961
input|c1|99837-105550|+|input.path1.gene33|	NW_004504308|c933551-980643|953552-960643|-|CIMG_08569|polyketide_synthase|XP_001241406.2	36.5	1638	948	34	50	1644	28	1616	2.15e-307	949
input|c1|99837-105550|+|input.path1.gene33|	NW_003316013|c498850-545942|518851-525942|+|CPC735_062240|polyketide_synthase,_putative|XP_003070496.1	36.2	1636	940	34	50	1644	28	1600	9.79e-303	936
input|c1|99837-105550|+|input.path1.gene33|	NW_023336269|c1206036-1252444|1226037-1232444|-|HER10_EVM0004425|beta-ketoacyl_synthase|XP_035326778.1	35.3	1685	1008	38	36	1677	19	1664	5.63e-302	931
input|c1|99837-105550|+|input.path1.gene33|	NW_006911257|c160384-207582|180385-187582|-|BAUCODRAFT_62024|uncharacterized_protein|XP_007671613.1	35.1	1742	1003	37	98	1769	74	1758	1.44e-301	933
input|c1|99837-105550|+|input.path1.gene33|	NC_030957|c3106295-3150324|3125409-3132021|-|CH63R_06245|Beta-ketoacyl_synthase|XP_018159070.1	34.3	1781	1037	46	47	1769	27	1731	8.01e-299	923
input|c1|99837-105550|+|input.path1.gene33|	NW_013562494|c2311114-2377735|2330528-2337130|-|PV05_00906|hypothetical_protein|XP_013321291.1	35.0	1733	1040	40	55	1766	33	1699	4.49e-296	915
input|c1|99837-105550|+|input.path1.gene33|	NW_015622519|c1364690-1433320|1383988-1390577|-|PV08_09488|hypothetical_protein|XP_016232428.1	34.5	1746	1055	43	40	1766	20	1696	5.46e-296	915
input|c1|99837-105550|+|input.path1.gene33|	NW_014013641|c192508-277011|250440-257011|+|TRIATDRAFT_188840|polyketide_synthase|XP_013948010.1	34.4	1623	989	32	53	1655	33	1599	4.21e-287	891
input|c1|99837-105550|+|input.path1.gene33|	NC_049565|c5043304-5100528|5069959-5081551|+|TRUGW13939_10273|uncharacterized_protein|XP_035349279.1	34.0	1737	1061	34	53	1766	1024	2698	1.09e-283	903
input|c1|99837-105550|+|input.path1.gene33|	NC_030958|c1149961-1194524|1169460-1176575|-|CH63R_07287|Polyketide_synthase|XP_018157040.1	34.7	1688	973	37	53	1637	34	1694	3.22e-282	882
input|c1|99837-105550|+|input.path1.gene33|	NW_022474205|c2877030-2941901|2895915-2902703|-|BP5553_00889|putative_Polyketide_synthase|XP_031873566.1	33.3	1759	1039	44	53	1765	39	1708	2.73e-279	873
input|c1|99837-105550|+|input.path1.gene33|	NW_014574709|c<912->101750|77987-83458|+|MBR_06277|Beta-ketoacyl_synthase|XP_014543370.1	33.4	1761	1037	41	40	1766	22	1680	6.76e-278	856
input|c1|99837-105550|+|input.path1.gene33|	NW_013550595|c756665-803253|776666-783253|+|Z518_10961|hypothetical_protein|XP_013266924.1	34.5	1735	1042	44	55	1766	33	1696	4.93e-277	865
input|c1|99837-105550|+|input.path1.gene33|	NW_022983865|c182903-252913|228093-233727|-|GIQ15_03869|polyketide_synthase|XP_033405016.1	38.2	1368	760	30	414	1766	58	1354	5.14e-277	857
input|c1|99837-105550|+|input.path1.gene33|	NW_006763054|c116798-174191|147056-154191|+|MBM_06725|polyketide_synthase|XP_007294614.1	33.9	1762	1039	46	48	1772	25	1698	7.95e-275	858
input|c1|99837-105550|+|input.path1.gene33|	CM004174|c8470495-8517762|8498624-8504161|-|DCS_02243|polyketide_synthase|KYK61102.1	33.6	1767	1030	43	54	1766	34	1710	5.10e-274	847
input|c1|99837-105550|+|input.path1.gene33|	NW_011942171|c5173438-5234172|5192433-5197877|-|MAA_08549|3-oxoacyl_synthase|XP_007824738.2	33.0	1761	1035	41	40	1766	22	1671	6.80e-274	845
input|c1|99837-105550|+|input.path1.gene33|	NT_165931|c1584470-1627478|1604471-1607478|+|ATEG_06206|hypothetical_protein|XP_001215384.1	44.3	959	501	15	506	1450	1	940	1.84e-262	791
input|c1|99837-105550|+|input.path1.gene33|	NC_030962|c2933535-2988236|2956705-2964155|+|CH63R_14350|RADS2_nonreducing_polyketide_synthase|XP_018151642.1	33.0	1677	988	40	35	1658	20	1613	1.13e-254	809
input|c1|99837-105550|+|input.path1.gene33|	NW_007360991|c1045323-1088611|1062001-1068629|+|GLAREA_12191|Thiolase-like_protein|XP_008081164.1	33.0	1690	1021	48	31	1672	10	1635	1.16e-248	791
input|c1|99837-105550|+|input.path1.gene33|	NT_107005|c187113-233615|207114-213615|-|AN7909.2|hypothetical_protein|XP_681178.1	32.8	1629	974	43	55	1644	32	1578	1.24e-241	770
input|c1|99837-105550|+|input.path1.gene33|	NW_007360985|c1145957-1199332|1164230-1170883|-|GLAREA_11273|Thiolase-like_protein|XP_008077652.1	31.7	1637	1014	37	53	1660	40	1601	2.80e-240	766
input|c1|99837-105550|+|input.path1.gene33|	NC_049565|c2708272-2802515|2768256-2774555|-|TRUGW13939_09515|uncharacterized_protein|XP_035348530.1	31.4	1657	1025	43	53	1659	30	1625	2.28e-237	759
input|c1|99837-105550|+|input.path1.gene33|	RRCJ01000010|c1439907-1555741|1491133-1497689|-|PspLS_08702|hypothetical_protein|TLD20279.1	31.0	1810	1077	46	57	1766	37	1775	1.57e-234	752
input|c1|99837-105550|+|input.path1.gene33|	NW_023336260|c1228891-1270580|1247402-1253972|+|HER10_EVM0011586|beta-ketoacyl_synthase_domain-containing_protein|XP_035337724.1	31.2	1752	1069	49	53	1766	33	1686	3.72e-234	750
input|c1|99837-105550|+|input.path1.gene33|	NW_001820829|c166655-214112|186656-194112|+|SS1G_05681|hypothetical_protein|XP_001592760.1	49.6	779	377	10	402	1175	377	1144	1.99e-233	741
input|c1|99837-105550|+|input.path1.gene33|	NW_015971638|c789307-847606|821260-827606|+|Z520_02947|hypothetical_protein|XP_016635517.1	31.2	1617	997	36	103	1690	91	1621	4.52e-232	744
input|c1|99837-105550|+|input.path1.gene33|	NT_165980|c3959334-4034642|3979335-3988883|-|CHGG_08141|hypothetical_protein|XP_001225797.1	32.1	1625	996	35	53	1648	809	2355	2.91e-231	754
input|c1|99837-105550|+|input.path1.gene33|	CM002799|c7650970-7743863|7677789-7684085|+|EN45_075040|Conidial_yellow_pigment_biosynthesis_polyketide_synthase|KZN88913.1	30.8	1702	1040	45	103	1766	92	1693	4.22e-226	728
input|c1|99837-105550|+|input.path1.gene33|	NC_035795|c2016121-2083159|2034964-2041227|-|VFPPC_08964|polyketide_synthase|XP_018140635.1	30.2	1747	1090	41	53	1766	36	1686	1.28e-225	727
input|c1|99837-105550|+|input.path1.gene33|	NW_023336287|c1210230-1255232|1230231-1235232|-|AtWU_10702|polyketide_synthase|XP_035361699.1	30.1	1616	997	35	46	1644	24	1524	1.49e-211	676
input|c1|99837-105550|+|input.path1.gene33|	NW_020939749|c1903727-1956364|1923728-1930460|-|SCP_0306480|Orsellinic_acid_synthase|XP_027611839.1	30.9	1588	975	48	95	1634	83	1596	1.62e-201	661
input|c1|99837-105550|+|input.path1.gene33|	CM014983|c1289604-1353714|1316455-1323272|+|PspLS_00335|hypothetical_protein|TLD34119.1	29.7	1740	1073	48	103	1766	88	1752	2.11e-194	644
input|c1|99837-105550|+|input.path1.gene33|	NW_001939246|c2875879-2934638|2895880-2902363|-|PTRG_04385|conidial_yellow_pigment_biosynthesis_polyketide_synthase|XP_001934718.1	28.7	1640	957	42	53	1662	33	1490	8.76e-188	621
input|c1|99837-105550|+|input.path1.gene33|	NW_006267367|c836080-882137|856081-862137|-|AGABI2DRAFT_202648|putative_polyketide_synthase|XP_006460038.1	30.8	1579	956	49	109	1640	98	1587	1.33e-187	620
input|c1|99837-105550|+|input.path1.gene33|	CM000574|c7683951-7746953|7714027-7720348|-|FGSG_02395|hypothetical_protein|ESU07824.1	36.1	1041	587	20	372	1408	182	1148	2.83e-184	605
input|c1|99837-105550|+|input.path1.gene33|	NC_026474|c7683951-7746953|7714027-7720348|-|FGSG_02395|hypothetical_protein|XP_011318309.1	36.1	1041	587	20	372	1408	182	1148	2.83e-184	605
input|c1|99837-105550|+|input.path1.gene33|	NC_030956|c36610-91153|65844-72796|+|CH63R_03560|Polyketide_synthase|XP_018159781.1	29.3	1731	1043	54	55	1647	37	1724	1.18e-180	606
input|c1|99837-105550|+|input.path1.gene33|	CM000575|c5508387-5553529|5528096-5534484|-|FGSG_03964|hypothetical_protein|ESU09199.1	30.4	1501	892	40	139	1570	124	1540	2.71e-175	587
input|c1|99837-105550|+|input.path1.gene33|	NC_026475|c5508387-5553529|5528096-5534484|-|FGSG_03964|hypothetical_protein|XP_011321698.1	30.4	1501	892	40	139	1570	124	1540	2.71e-175	587
input|c1|99837-105550|+|input.path1.gene33|	NW_003315672|c3572024-3618126|3592025-3598126|-|SCHCODRAFT_64016|uncharacterized_protein|XP_003038401.1	30.3	1504	904	45	113	1576	91	1489	8.87e-174	581
input|c1|99837-105550|+|input.path1.gene33|	NZ_CP017708|c4746267-4819573|4783981-4787325|-|BJP36_RS17855|type_I_polyketide_synthase|WP_071104822.1	35.2	952	564	21	414	1343	39	959	3.40e-167	544
input|c1|99837-105550|+|input.path1.gene33|	NZ_CP040094|c2448662-2541061|2483537-2488183|-|FBB35_RS10615|type_I_polyketide_synthase|WP_174709606.1	37.2	909	520	20	414	1298	39	920	1.23e-166	554
input|c1|99837-105550|+|input.path1.gene33|	NZ_KB235898|c727127-835766|806030-811048|+|OSCIL6407_RS0103495|type_I_polyketide_synthase|WP_007357805.1	35.4	947	546	22	389	1299	14	930	6.19e-166	555
input|c1|99837-105550|+|input.path1.gene33|	NZ_KB217478|c1392382-1440927|1412096-1418689|+|CAL7103_RS0107325|type_I_polyketide_synthase|WP_063712214.1	36.3	901	538	16	414	1301	23	900	7.26e-166	563
input|c1|99837-105550|+|input.path1.gene33|	NW_023336259|c2002246-2041193|2015217-2022833|-|HER10_EVM0003444|uncharacterized_protein|XP_035338181.1	31.5	1214	748	28	411	1584	28	1197	1.80e-165	558
input|c1|99837-105550|+|input.path1.gene33|	NW_009258201|c257381->307057|277619-284375|+|HETIRDRAFT_316970_XP_009546870.1|polyketide_synthase_variant_A|XP_009546870.1	29.0	1581	971	45	56	1570	45	1539	3.39e-165	559
input|c1|99837-105550|+|input.path1.gene33|	NW_022984628|c5256157-5299746|5274375-5281372|-|ATNIH1004_003716|Type_I_Polyketide_synthases_(Type_I_PKS)|XP_033430386.1	28.1	1704	1067	52	112	1766	90	1683	5.14e-165	560
input|c1|99837-105550|+|input.path1.gene33|	NW_009258201|c257381->307057|277382-284486|+|HETIRDRAFT_316970|polyketide_synthase_variant_B|XP_009546869.1	29.1	1585	966	47	56	1570	124	1621	1.26e-164	560
input|c1|99837-105550|+|input.path1.gene33|	NZ_BDUC01000001|c704157-806991|779464-782583|-|CDC34_RS03445|type_I_polyketide_synthase|WP_089125746.1	35.8	906	533	22	414	1299	4	880	1.71e-164	534
input|c1|99837-105550|+|input.path1.gene33|	NC_020050|c17472-131314|58359-61010|+|CYLST_RS34960|type_I_polyketide_synthase|CYLST_RS34960	35.2	901	546	17	414	1296	4	884	2.32e-164	529
input|c1|99837-105550|+|input.path1.gene33|	NZ_KB235930|c3469493-3533649|3489494-3494260|-|MIC7126_RS0116060|type_I_polyketide_synthase|WP_017654183.1	36.4	927	545	18	388	1299	650	1546	2.32e-164	548
input|c1|99837-105550|+|input.path1.gene33|	NZ_CP019636|c2268097-2508763|2330476-2335407|+|BZZ01_RS09490|type_I_polyketide_synthase|WP_087539155.1	37.0	905	524	20	414	1298	39	917	2.38e-164	550
input|c1|99837-105550|+|input.path1.gene33|	NT_165933|c1427101-1535424|1506088-1511722|-|ATEG_07379|hypothetical_protein|XP_001210065.1	29.5	1562	953	49	150	1667	3	1460	3.22e-164	552
input|c1|99837-105550|+|input.path1.gene33|	NZ_CP040281|c3364249-3458830|3399706-3404388|-|FD724_RS14755|type_I_polyketide_synthase|WP_179073141.1	36.5	921	522	19	414	1298	39	932	9.45e-164	546
input|c1|99837-105550|+|input.path1.gene33|	NW_022984628|c4194508-4271225|4211703-4221297|+|ATNIH1004_003382|Type_I_Polyketide_synthases_(Type_I_PKS)|XP_033430055.1	32.9	1153	685	29	105	1234	98	1184	1.33e-163	561
input|c1|99837-105550|+|input.path1.gene33|	NZ_JHEG04000001|c2661529-2738723|2710258-2715054|-|HC643_RS10805|type_I_polyketide_synthase|WP_167844656.1	35.8	906	541	17	414	1299	39	923	3.60e-163	545
input|c1|99837-105550|+|input.path1.gene33|	NZ_AP018195|c207519-380160|315056-318268|-|CA739_RS37900|type_I_polyketide_synthase|WP_096549594.1	35.6	905	532	22	414	1299	39	911	7.31e-163	531
input|c1|99837-105550|+|input.path1.gene33|	NZ_CP045227|c544331-652633|590016-594788|+|GXM_RS31215|acyltransferase_domain-containing_protein|WP_152591251.1	35.8	945	553	23	414	1340	39	947	8.13e-163	544
input|c1|99837-105550|+|input.path1.gene33|	NC_010628|c3881814-3974340|3935218-3939900|+|NPUN_RS16045|type_I_polyketide_synthase|WP_012409609.1	36.1	912	530	18	414	1298	39	924	8.90e-163	543
input|c1|99837-105550|+|input.path1.gene33|	NZ_CP046703|c2696001-2789507|2731051-2735772|-|GJB62_RS11250|type_I_polyketide_synthase|WP_114081579.1	36.2	929	522	19	414	1298	39	940	1.56e-162	543
input|c1|99837-105550|+|input.path1.gene33|	NZ_AP018216|c32644-95744|67542-72305|-|CA725_RS00200|acyltransferase_domain-containing_protein|WP_010995817.1	36.4	901	530	19	414	1298	34	907	2.01e-162	543
input|c1|99837-105550|+|input.path1.gene33|	NZ_AP018268|c4035921-4121692|4089013-4093962|-|CDC39_RS18475|type_I_polyketide_synthase|WP_096563846.1	37.0	905	524	19	414	1298	39	917	2.30e-162	544
input|c1|99837-105550|+|input.path1.gene33|	NZ_CP024792|c157298-266071|215620-220407|-|COO91_RS43825|acyltransferase_domain-containing_protein|WP_100903905.1	35.8	951	550	24	414	1340	39	952	2.32e-162	543
input|c1|99837-105550|+|input.path1.gene33|	NC_019757|c32-46398|23352-26666|-|CYLST_RS00105|acyltransferase_domain-containing_protein|WP_015205668.1	34.8	908	547	20	414	1303	39	919	2.42e-162	530
input|c1|99837-105550|+|input.path1.gene33|	NZ_JABUMR010000003|c710103-826665|780118-795660|+|HUA75_RS15410|SDR_family_NAD(P)-dependent_oxidoreductase|WP_174486814.1	37.3	898	526	19	414	1299	3365	4237	6.63e-162	557
input|c1|99837-105550|+|input.path1.gene33|	NZ_CP024792|c157298-266071|220569-225555|-|COO91_RS43830|type_I_polyketide_synthase|COO91_RS43830	37.1	882	513	21	414	1278	39	895	7.25e-162	523
input|c1|99837-105550|+|input.path1.gene33|	NZ_CP012159|c7479336-7584891|7546895-7551757|+|CMC5_RS26990|type_I_polyketide_synthase|WP_050433120.1	37.8	915	501	25	414	1298	39	915	2.45e-161	541
input|c1|99837-105550|+|input.path1.gene33|	NC_016476|c830278-878421|847133-854562|-|MYCTH_96206|polyketide_synthase|XP_003664878.1	28.4	1624	985	46	113	1640	108	1649	9.07e-161	549
input|c1|99837-105550|+|input.path1.gene33|	NZ_CP017599|c7423633-7508474|7451778-7457369|-|BJP34_RS27440|type_I_polyketide_synthase|WP_070395080.1	36.0	904	538	21	414	1299	39	919	1.18e-160	543
input|c1|99837-105550|+|input.path1.gene33|	NZ_BDUD01000001|c3964928-4066066|4009484-4014250|+|CDC33_RS17715|acyltransferase_domain-containing_protein|WP_109009597.1	36.2	901	534	19	414	1298	39	914	1.30e-160	538
input|c1|99837-105550|+|input.path1.gene33|	NZ_BDUC01000001|c704157-806991|770851-775791|-|CDC34_RS03435|type_I_polyketide_synthase|WP_089125744.1	36.3	918	527	23	414	1299	39	930	1.37e-160	539
input|c1|99837-105550|+|input.path1.gene33|	NZ_AP018195|c207519-380160|306473-311377|-|CA739_RS37890|type_I_polyketide_synthase|WP_073629406.1	36.6	901	530	20	414	1299	39	913	1.54e-160	539
input|c1|99837-105550|+|input.path1.gene33|	NZ_CP034058|c546788-611531|571332-576095|+|EH233_RS02275|acyltransferase_domain-containing_protein|WP_011321406.1	36.1	901	533	20	414	1298	34	907	2.42e-160	537
input|c1|99837-105550|+|input.path1.gene33|	NC_020126|c5467025-5642413|5526213-5541800|-|MYSTI_RS21400|type_I_polyketide_synthase|WP_015349880.1	37.1	900	526	21	414	1299	3379	4252	4.05e-160	551
input|c1|99837-105550|+|input.path1.gene33|	NZ_AP018178|c3576716-3656625|3611525-3616495|-|CA734_RS14575|type_I_polyketide_synthase|WP_096600699.1	35.1	937	575	16	408	1333	692	1606	4.21e-160	538
input|c1|99837-105550|+|input.path1.gene33|	NZ_KQ976354|c2069748-2118944|2091109-2093772|+|WA1_RS52485|type_I_polyketide_synthase|WA1_RS52485	35.6	909	537	21	414	1299	4	887	6.74e-160	517
input|c1|99837-105550|+|input.path1.gene33|	NZ_CP017599|c4764882-4877966|4844140-4850901|-|BJP34_RS17855|type_I_polyketide_synthase|WP_083305235.1	34.8	962	560	25	414	1336	39	972	6.87e-160	546
input|c1|99837-105550|+|input.path1.gene33|	NZ_CP012109|c2771593-2900385|2856339-2871854|+|A176_RS11455|type_I_polyketide_synthase|WP_021780892.1	37.2	896	528	19	414	1298	3355	4226	7.27e-160	551
input|c1|99837-105550|+|input.path1.gene33|	NZ_VILD01000006|c302502-400099|376281-380099|+|FJR38_RS18255|acyltransferase_domain-containing_protein|WP_168538628.1	34.4	904	552	16	414	1301	37	915	9.45e-160	528
input|c1|99837-105550|+|input.path1.gene33|	NZ_CP024785|c1774042-1846925|1821477-1824191|-|COO91_RS51355|type_I_polyketide_synthase|COO91_RS51355	34.5	925	546	19	410	1297	4	905	1.09e-159	517
input|c1|99837-105550|+|input.path1.gene33|	NC_008312|c5849315-5911401|5887337-5891401|+|TERY_RS18365|type_I_polyketide_synthase|WP_011613196.1	35.1	908	545	23	414	1299	38	923	1.13e-159	530
input|c1|99837-105550|+|input.path1.gene33|	NC_014623|c4815204-4913546|4864904-4868998|+|STAUR_RS19760|type_I_polyketide_synthase|WP_002618707.1	34.7	904	561	14	404	1298	31	914	1.93e-159	530
input|c1|99837-105550|+|input.path1.gene33|	NZ_CP012159|c3934151-4019182|3985520-3991204|+|CMC5_RS14815|type_I_polyketide_synthase|WP_050431044.1	36.7	900	527	20	414	1297	41	913	5.65e-159	539
input|c1|99837-105550|+|input.path1.gene33|	NC_010628|c3881814-3974340|3939944-3945562|+|NPUN_RS16050|type_I_polyketide_synthase|WP_012409610.1	34.8	959	566	18	371	1298	2	932	5.78e-159	539
input|c1|99837-105550|+|input.path1.gene33|	NZ_KB235924|c23682-77902|50358-53813|-|PLEUR7319_RS0133330|type_I_polyketide_synthase|WP_019509582.1	35.9	921	530	24	414	1299	42	937	7.19e-159	522
input|c1|99837-105550|+|input.path1.gene33|	NZ_AP018268|c1523285-1713097|1570724-1575691|+|CDC39_RS08390|type_I_polyketide_synthase|WP_096562229.1	36.1	898	540	17	414	1299	706	1581	7.22e-159	535
input|c1|99837-105550|+|input.path1.gene33|	NZ_CP019636|c3794850-3850264|3813140-3817357|-|BZZ01_RS15400|type_I_polyketide_synthase|WP_087541150.1	35.2	918	550	19	414	1311	39	931	1.18e-158	528
input|c1|99837-105550|+|input.path1.gene33|	NZ_CP017599|c6044147-6097468|6069605-6074527|-|BJP34_RS22195|type_I_polyketide_synthase|WP_070394216.1	35.4	910	533	21	414	1299	40	918	2.75e-158	533
input|c1|99837-105550|+|input.path1.gene33|	NZ_KK073768|c2255271-2357694|2309551-2312790|+|TOL9009_RS39280|type_I_polyketide_synthase|WP_051502913.1	34.3	934	577	19	384	1303	10	920	4.29e-158	518
input|c1|99837-105550|+|input.path1.gene33|	NZ_KB235958|c2420586-2486410|2461743-2466410|+|GEI7105_RS0112855|type_I_polyketide_synthase|WP_017660866.1	35.0	905	550	15	414	1303	41	922	5.83e-158	530
input|c1|99837-105550|+|input.path1.gene33|	NZ_CP046703|c4184771-4244316|4209731-4217347|-|GJB62_RS17330|SDR_family_NAD(P)-dependent_oxidoreductase|WP_114081772.1	36.1	898	541	16	414	1299	38	914	5.99e-158	543
input|c1|99837-105550|+|input.path1.gene33|	NZ_CP017708|c3435391-3517594|3486438-3491390|+|BJP36_RS13230|type_I_polyketide_synthase|WP_071107768.1	36.4	901	532	18	414	1299	16	890	8.41e-158	531
input|c1|99837-105550|+|input.path1.gene33|	NZ_CP017599|c4764882-4877966|4850903-4859149|-|BJP34_RS17860|type_I_polyketide_synthase|WP_070393507.1	34.1	956	576	21	370	1298	801	1729	8.60e-158	543
input|c1|99837-105550|+|input.path1.gene33|	NC_010628|c4167586-4349893|4191201-4197833|+|NPUN_RS17025|type_I_polyketide_synthase|WP_012409763.1	36.1	906	534	20	414	1299	44	924	8.84e-158	540
input|c1|99837-105550|+|input.path1.gene33|	NZ_CP046703|c2696001-2789507|2755499-2761180|-|GJB62_RS11290|type_I_polyketide_synthase|WP_114081586.1	34.9	928	540	16	414	1298	38	944	9.33e-158	536
input|c1|99837-105550|+|input.path1.gene33|	NZ_CP034058|c831842-890958|864990-870614|-|EH233_RS03545|type_I_polyketide_synthase|WP_011320677.1	30.6	1260	777	29	414	1647	39	1227	9.96e-158	535
input|c1|99837-105550|+|input.path1.gene33|	NC_010628|c3881814-3974340|3910816-3916440|+|NPUN_RS16005|type_I_polyketide_synthase|WP_012409602.1	35.1	909	545	16	414	1298	38	925	1.36e-157	535
input|c1|99837-105550|+|input.path1.gene33|	NZ_CP017599|c6044147-6097468|6074527-6081141|-|BJP34_RS22200|type_I_polyketide_synthase|WP_070394217.1	34.9	932	558	22	414	1324	7	910	1.55e-157	539
input|c1|99837-105550|+|input.path1.gene33|	NZ_CP034058|c831842-890958|857191-864846|-|EH233_RS03540|type_I_polyketide_synthase|WP_011320676.1	35.8	897	545	15	414	1299	38	914	1.55e-157	542
input|c1|99837-105550|+|input.path1.gene33|	NZ_CP017311|c1550329-1672189|1600915-1608639|+|Q5W_RS07660|type_I_polyketide_synthase|WP_069902798.1	31.5	1217	729	29	414	1608	42	1175	1.70e-157	542
input|c1|99837-105550|+|input.path1.gene33|	NZ_CP040281|c3364249-3458830|3423833-3429514|-|FD724_RS14795|type_I_polyketide_synthase|WP_179073149.1	35.2	930	535	17	414	1298	38	944	1.74e-157	535
input|c1|99837-105550|+|input.path1.gene33|	NZ_CP040281|c4841331-4897809|4862553-4870190|-|FD724_RS20805|SDR_family_NAD(P)-dependent_oxidoreductase|WP_179073953.1	36.1	900	538	17	414	1299	38	914	2.04e-157	541
input|c1|99837-105550|+|input.path1.gene33|	NZ_CP040094|c<1798245-1891407|1825792-1833438|+|FBB35_RS07930|SDR_family_NAD(P)-dependent_oxidoreductase|WP_174709201.1	36.3	898	539	16	414	1299	38	914	2.79e-157	541
input|c1|99837-105550|+|input.path1.gene33|	NZ_CP017170|c5537207-5629392|5567684-5583226|-|BHS05_RS22750|SDR_family_NAD(P)-dependent_oxidoreductase|WP_140793218.1	35.3	941	558	19	414	1338	3365	4270	3.43e-157	543
input|c1|99837-105550|+|input.path1.gene33|	NZ_AP018195|c476122-584159|496123-501135|+|CA739_RS38605|type_I_polyketide_synthase|WP_073633422.1	35.8	905	540	17	414	1299	715	1597	4.14e-157	530
input|c1|99837-105550|+|input.path1.gene33|	NZ_CP034058|c3552617-3616678|3572618-3577588|-|EH233_RS15250|type_I_polyketide_synthase|WP_011320792.1	36.1	905	541	17	408	1299	692	1572	4.53e-157	530
input|c1|99837-105550|+|input.path1.gene33|	NZ_CP046703|c4184771-4244316|4217649-4223270|-|GJB62_RS17335|SDR_family_NAD(P)-dependent_oxidoreductase|WP_114081773.1	30.5	1257	774	29	414	1647	39	1219	6.43e-157	533
input|c1|99837-105550|+|input.path1.gene33|	NZ_CP022163|c9281859-9353915|9307038-9311120|-|MEBOL_RS38425|type_I_polyketide_synthase|WP_095982061.1	34.8	903	560	16	404	1298	31	912	8.01e-157	522
input|c1|99837-105550|+|input.path1.gene33|	NZ_CP017169|c5709672-5801864|5740156-5755698|-|BHS04_RS23500|SDR_family_NAD(P)-dependent_oxidoreductase|WP_140855712.1	35.4	941	557	20	414	1338	3365	4270	8.27e-157	541
input|c1|99837-105550|+|input.path1.gene33|	NZ_CP017173|c5582336-5674527|5612819-5628361|-|BHS08_RS22890|SDR_family_NAD(P)-dependent_oxidoreductase|WP_140798998.1	35.4	941	557	20	414	1338	3365	4270	8.27e-157	541
input|c1|99837-105550|+|input.path1.gene33|	NZ_CP046703|c2696001-2789507|2725358-2731000|-|GJB62_RS11245|type_I_polyketide_synthase|WP_114081578.1	34.2	967	569	18	371	1298	2	940	9.63e-157	533
input|c1|99837-105550|+|input.path1.gene33|	NZ_FNAJ01000016|c40110-130925|69247-84792|-|BLU09_RS31360|type_I_polyketide_synthase|WP_090494064.1	35.4	941	557	19	414	1338	3366	4271	1.99e-156	540
input|c1|99837-105550|+|input.path1.gene33|	NC_008095|c5585363-5672405|5611864-5627412|-|MXAN_RS21960|type_I_polyketide_synthase|WP_011554522.1	35.3	941	558	19	414	1338	3366	4271	1.99e-156	540
input|c1|99837-105550|+|input.path1.gene33|	NZ_MKZS01000001|c6847556-6913546|6875144-6881809|-|BJP37_RS37635|SDR_family_NAD(P)-dependent_oxidoreductase|WP_143728031.1	36.0	912	544	20	407	1304	56	941	2.80e-156	536
input|c1|99837-105550|+|input.path1.gene33|	NZ_CP011339|c4405444-4462487|4430302-4435125|+|VL20_RS21235|acyltransferase_domain-containing_protein|WP_052277690.1	35.8	897	537	21	414	1298	38	907	3.48e-156	526
input|c1|99837-105550|+|input.path1.gene33|	NZ_CP040281|c3364249-3458830|3388285-3393858|-|FD724_RS14740|type_I_polyketide_synthase|WP_179073140.1	36.0	897	535	20	414	1299	39	907	4.66e-156	530
input|c1|99837-105550|+|input.path1.gene33|	NZ_CP017171|c5317904-5406380|5346608-5362153|-|BHS06_RS21655|SDR_family_NAD(P)-dependent_oxidoreductase|WP_140864052.1	35.3	936	565	18	414	1338	3366	4271	4.79e-156	539
input|c1|99837-105550|+|input.path1.gene33|	NC_010546|c3066579-3219053|3179840-3187459|+|CCE_RS14555|type_I_polyketide_synthase|WP_012362063.1	31.0	1191	722	29	414	1576	33	1151	5.37e-156	537
input|c1|99837-105550|+|input.path1.gene33|	NZ_CP020664|c2246109-2325436|2270804-2275903|+|B5D77_RS11585|acyltransferase_domain-containing_protein|WP_106908862.1	35.9	897	536	21	414	1298	38	907	5.99e-156	527
input|c1|99837-105550|+|input.path1.gene33|	NZ_WVIE01000017|c23416-108422|83311-88422|-|GS601_RS15055|AMP-binding_protein|WP_162424105.1	36.7	900	533	21	414	1306	704	1573	6.37e-156	527
input|c1|99837-105550|+|input.path1.gene33|	NZ_CP017172|c5671437-5763629|5701921-5717463|-|BHS07_RS23440|SDR_family_NAD(P)-dependent_oxidoreductase|WP_140876026.1	35.2	941	559	20	414	1338	3365	4270	6.42e-156	539
input|c1|99837-105550|+|input.path1.gene33|	NZ_CP040094|c<1798245-1891407|1819993-1825650|+|FBB35_RS07925|type_I_polyketide_synthase|WP_174709200.1	31.0	1262	768	32	414	1647	39	1225	9.14e-156	530
input|c1|99837-105550|+|input.path1.gene33|	NZ_CP017599|c6044147-6097468|6059773-6062949|-|BJP34_RS22185|acyltransferase_domain-containing_protein|WP_149031112.1	34.4	929	539	21	414	1299	39	940	1.21e-155	511
input|c1|99837-105550|+|input.path1.gene33|	NC_019678|c7757037-7838092|7808967-7813703|-|RIV7116_RS29865|type_I_polyketide_synthase|WP_015122077.1	35.3	896	543	18	414	1299	32	900	1.42e-155	524
input|c1|99837-105550|+|input.path1.gene33|	NZ_CM001776|c4822455-4922007|4887282-4892018|-|SYN7336_RS23005|acyltransferase_domain-containing_protein|WP_156820293.1	36.5	904	525	23	414	1297	35	909	1.42e-155	524
input|c1|99837-105550|+|input.path1.gene33|	NZ_CP040094|c2448662-2541061|2477910-2483486|-|FBB35_RS10610|type_I_polyketide_synthase|WP_174709605.1	34.4	946	575	18	371	1298	2	919	1.65e-155	529
input|c1|99837-105550|+|input.path1.gene33|	NZ_CP040281|c4841331-4897809|4870334-4875931|-|FD724_RS20810|type_I_polyketide_synthase|WP_179073954.1	30.4	1253	781	28	414	1647	39	1219	1.81e-155	529
input|c1|99837-105550|+|input.path1.gene33|	NZ_CP012159|c7479336-7584891|7533319-7538061|+|CMC5_RS26980|type_I_polyketide_synthase|WP_050433118.1	36.3	910	529	24	410	1298	34	913	2.02e-155	523
input|c1|99837-105550|+|input.path1.gene33|	NC_010296|c2488650-2545761|2513354-2518177|+|MAE_RS12115|acyltransferase_domain-containing_protein|WP_012265834.1	35.5	897	540	21	414	1298	38	907	2.33e-155	524
input|c1|99837-105550|+|input.path1.gene33|	NZ_MIYM01000002|c248438-375235|314971-322581|-|BHU06_RS04940|type_I_polyketide_synthase|WP_070398027.1	36.7	902	529	20	414	1299	43	918	2.37e-155	535
input|c1|99837-105550|+|input.path1.gene33|	NZ_CP035758|c5363429-5421330|5383430-5388634|+|EPA93_RS23495|AMP-binding_protein|WP_129889841.1	34.7	898	550	17	414	1299	709	1582	2.62e-155	526
input|c1|99837-105550|+|input.path1.gene33|	NZ_CP017599|c<7892976-7996959|7966985-7974187|-|BJP34_RS29115|GNAT_family_N-acetyltransferase|WP_070395355.1	35.5	932	534	20	411	1298	546	1454	7.68e-155	533
input|c1|99837-105550|+|input.path1.gene33|	NZ_KI912154|c310790-358668|333845-338668|-|FIS9605_RS0135595|type_I_polyketide_synthase|WP_026736723.1	34.9	914	542	20	414	1299	4	892	8.28e-155	522
input|c1|99837-105550|+|input.path1.gene33|	NZ_MKZS01000001|c6847556-6913546|6883616-6886282|-|BJP37_RS37645|acyltransferase_domain-containing_protein|BJP37_RS37645	34.5	910	544	21	414	1299	8	889	8.89e-155	503
input|c1|99837-105550|+|input.path1.gene33|	NZ_BDUD01000001|c3964928-4066066|4004326-4009323|+|CDC33_RS17710|type_I_polyketide_synthase|WP_109012610.1	36.1	907	534	20	414	1299	39	920	1.13e-154	523
input|c1|99837-105550|+|input.path1.gene33|	CM008258|c2297425-2344750|2317426-2324750|+|PNOK_0835800|polyketide_synthase|PAV16738.1	31.6	1207	729	32	411	1570	516	1673	1.25e-154	531
input|c1|99837-105550|+|input.path1.gene33|	NZ_CP017708|c1344897-1394643|1364141-1369684|+|BJP36_RS05200|type_I_polyketide_synthase|WP_071102896.1	34.6	910	547	18	414	1299	37	922	2.38e-154	525
input|c1|99837-105550|+|input.path1.gene33|	NC_019757|c2180638-2235631|2211827-2215924|-|CYLST_RS32230|type_I_polyketide_synthase|WP_051056110.1	35.4	901	542	19	414	1298	14	890	3.94e-154	515
input|c1|99837-105550|+|input.path1.gene33|	NZ_CP019636|c1080295-1132473|1104848-1109629|+|BZZ01_RS04620|type_I_polyketide_synthase|WP_087538336.1	34.7	922	541	19	414	1299	39	935	4.38e-154	520
input|c1|99837-105550|+|input.path1.gene33|	NZ_CP017599|c4764882-4877966|4808792-4813627|-|BJP34_RS40095|type_I_polyketide_synthase|BJP34_RS40095	34.7	923	538	23	414	1299	40	934	4.38e-154	520
input|c1|99837-105550|+|input.path1.gene33|	NZ_JXCB02000001|c1432807-1526679|1494769-1499724|-|SD81_RS06030|type_I_polyketide_synthase|WP_071838261.1	35.6	932	552	21	414	1323	39	944	4.39e-154	521
input|c1|99837-105550|+|input.path1.gene33|	NZ_AP017928|c1173858-1274996|1203742-1208556|+|sS8_RS05295|type_I_polyketide_synthase|WP_145986421.1	35.5	902	535	18	414	1299	38	908	5.27e-154	520
input|c1|99837-105550|+|input.path1.gene33|	NZ_KQ976354|c6315025-6389028|6355856-6360850|+|WA1_RS26430|type_I_polyketide_synthase|WP_017746870.1	35.4	902	543	18	414	1299	31	908	5.40e-154	521
input|c1|99837-105550|+|input.path1.gene33|	NZ_CP017599|c4764882-4877966|4813721-4826308|-|BJP34_RS17840|type_I_polyketide_synthase|WP_070393505.1	34.1	955	569	21	414	1336	1635	2561	6.18e-154	533
input|c1|99837-105550|+|input.path1.gene33|	NZ_CP045227|c544331-652633|584762-589789|+|GXM_RS31210|SDR_family_NAD(P)-dependent_oxidoreductase|WP_152591250.1	36.0	916	530	21	414	1299	39	928	6.42e-154	521
input|c1|99837-105550|+|input.path1.gene33|	NZ_CP040094|c2448662-2541061|2472368-2477908|-|FBB35_RS10605|type_I_polyketide_synthase|WP_174709604.1	36.0	897	535	20	414	1299	39	907	8.18e-154	524
input|c1|99837-105550|+|input.path1.gene33|	NZ_MKZR01000001|c<6571078-6673022|6646802-6653737|-|BI334_RS27440|GNAT_family_N-acetyltransferase|WP_008191817.1	35.5	916	541	19	411	1298	546	1439	9.36e-154	529
input|c1|99837-105550|+|input.path1.gene33|	NZ_CP017599|c1333064-1398366|1360294-1368138|+|BJP34_RS05260|type_I_polyketide_synthase|WP_083305010.1	34.3	931	567	21	414	1324	39	944	1.10e-153	531
input|c1|99837-105550|+|input.path1.gene33|	NZ_AP018268|c1523285-1713097|1608682-1613643|-|CDC39_RS08435|type_I_polyketide_synthase|WP_096562237.1	35.3	933	555	20	414	1323	39	945	1.17e-153	520
input|c1|99837-105550|+|input.path1.gene33|	NZ_JHEG04000001|c502292-599440|528990-533879|+|HC643_RS02075|type_I_polyketide_synthase|WP_038071985.1	35.7	899	540	20	414	1299	39	912	2.05e-153	519
input|c1|99837-105550|+|input.path1.gene33|	NZ_CP017599|c<7892976-7996959|7937155-7942131|-|BJP34_RS29075|type_I_polyketide_synthase|WP_070395348.1	34.1	919	550	20	414	1299	41	936	2.38e-153	519
input|c1|99837-105550|+|input.path1.gene33|	NZ_MKZR01000001|c3839371-3894208|3858905-3864167|-|BI334_RS16150|type_I_polyketide_synthase|WP_009148715.1	34.3	970	577	26	403	1338	25	968	2.86e-153	521
input|c1|99837-105550|+|input.path1.gene33|	NZ_CP024792|c157298-266071|229943-232864|-|COO91_RS43845|type_I_polyketide_synthase|WP_100903907.1	33.2	987	596	22	414	1386	4	941	3.22e-153	501
input|c1|99837-105550|+|input.path1.gene33|	NZ_KB235906|c70782-134517|103743-109340|+|OSCIL6407_RS0128715|type_I_polyketide_synthase|WP_007358367.1	32.5	1041	626	26	411	1430	32	1016	3.63e-153	522
input|c1|99837-105550|+|input.path1.gene33|	NZ_CP017599|c<7892976-7996959|7931439-7937087|-|BJP34_RS29070|type_I_polyketide_synthase|WP_070395347.1	33.8	919	559	16	414	1304	38	935	4.48e-153	522
input|c1|99837-105550|+|input.path1.gene33|	NZ_CP017708|c4746267-4819573|4768740-4774591|-|BJP36_RS17835|type_I_polyketide_synthase|WP_071104820.1	34.4	969	577	26	403	1338	27	969	1.36e-152	522
input|c1|99837-105550|+|input.path1.gene33|	NC_010546|c3879772-3923567|3899773-3903567|+|CCE_RS17785|acyltransferase_domain-containing_protein|WP_009545082.1	32.5	949	596	19	414	1347	5	923	2.07e-152	508
input|c1|99837-105550|+|input.path1.gene33|	NZ_CP017599|c1333064-1398366|1368142-1378563|+|BJP34_RS05265|hybrid_non-ribosomal_peptide_synthetase/type_I_polyketide_synthase|WP_070391439.1	34.5	912	555	20	408	1299	33	922	2.40e-152	528
input|c1|99837-105550|+|input.path1.gene33|	NC_019678|c7757037-7838092|7813732-7816926|-|RIV7116_RS29870|acyltransferase_domain-containing_protein|WP_015122078.1	34.4	898	552	18	414	1298	31	904	2.43e-152	502
input|c1|99837-105550|+|input.path1.gene33|	NZ_CP024785|c1111379-1154805|1130950-1135722|-|COO91_RS05220|type_I_polyketide_synthase|WP_100897605.1	35.2	898	544	20	414	1299	4	875	2.55e-152	515
input|c1|99837-105550|+|input.path1.gene33|	NZ_KQ976354|c6315025-6389028|6361033-6365874|+|WA1_RS26435|type_I_polyketide_synthase|WP_017746869.1	34.9	902	548	17	414	1298	39	918	2.72e-152	515
input|c1|99837-105550|+|input.path1.gene33|	NZ_CP046703|c2696001-2789507|2719801-2725356|-|GJB62_RS11240|type_I_polyketide_synthase|WP_167755984.1	36.0	894	533	21	414	1299	39	901	3.67e-152	519
input|c1|99837-105550|+|input.path1.gene33|	NZ_HG964446|c4272816-4331583|4292817-4303796|-|BN973_RS19910|type_I_polyketide_synthase|WP_036470357.1	35.7	949	550	25	401	1326	1549	2460	4.49e-152	527
input|c1|99837-105550|+|input.path1.gene33|	NC_036437|c2272631-2317900|2291904-2298906|+|AO090023000877||XP_023090788.1	27.9	1631	1048	50	58	1649	44	1585	4.51e-152	523
input|c1|99837-105550|+|input.path1.gene33|	NZ_JH109153|c678972-813940|775140-779942|+|METTU_RS16360|type_I_polyketide_synthase|WP_006892908.1	35.1	914	538	21	414	1302	39	922	5.66e-152	514
input|c1|99837-105550|+|input.path1.gene33|	NZ_CP019636|c2683410-2768967|2740047-2745662|+|BZZ01_RS10900|type_I_polyketide_synthase|WP_087539590.1	32.7	1033	628	24	411	1427	32	1013	6.43e-152	519
input|c1|99837-105550|+|input.path1.gene33|	NZ_MKZR01000001|c<6571078-6673022|6610025-6616921|-|BI334_RS27395|type_I_polyketide_synthase|WP_008191795.1	33.8	920	558	18	414	1304	38	935	1.09e-151	523
input|c1|99837-105550|+|input.path1.gene33|	NZ_CP012159|c7479336-7584891|7538058-7546898|+|CMC5_RS26985|type_I_polyketide_synthase|WP_050433119.1	36.0	945	551	18	368	1299	11	914	1.13e-151	525
input|c1|99837-105550|+|input.path1.gene33|	NZ_KE650771|c6196779-6312532|6286422-6293741|+|FIS9431_RS33690|type_I_polyketide_synthase|WP_051206740.1	34.9	909	547	16	414	1299	4	890	1.25e-151	524
input|c1|99837-105550|+|input.path1.gene33|	NZ_CP053109|c4467086-4522748|4486496-4494649|-|HJD23_RS19985|amino_acid_adenylation_domain-containing_protein|WP_171113718.1	36.9	915	525	20	414	1299	37	928	1.57e-151	525
input|c1|99837-105550|+|input.path1.gene33|	NZ_CP012159|c6543381-6612474|6562992-6568763|-|CMC5_RS23930|type_I_polyketide_synthase|WP_050432595.1	36.4	923	526	19	414	1299	32	930	1.62e-151	518
input|c1|99837-105550|+|input.path1.gene33|	NZ_AP018211|c100210-155950|123443-129241|+|CA724_RS36145|type_I_polyketide_synthase|WP_096648942.1	35.2	908	536	20	414	1297	39	918	1.80e-151	518
input|c1|99837-105550|+|input.path1.gene33|	NZ_AP018288|c1487718-1538277|1514537-1517818|-|CDC32_RS06095|type_I_polyketide_synthase|WP_096552885.1	35.2	918	538	23	414	1300	34	925	1.81e-151	500
input|c1|99837-105550|+|input.path1.gene33|	NZ_MKZR01000001|c<6571078-6673022|6603268-6609966|-|BI334_RS27390|type_I_polyketide_synthase|WP_008191793.1	34.1	956	561	23	414	1323	38	970	2.37e-151	521
input|c1|99837-105550|+|input.path1.gene33|	NZ_JABUMT010000011|c31330-105281|71631-77198|+|HUA76_RS32630|type_I_polyketide_synthase|WP_174463051.1	36.4	912	531	22	411	1299	36	921	2.50e-151	517
input|c1|99837-105550|+|input.path1.gene33|	NC_011726|c3105658-3193920|3128925-3133604|+|PCC8801_RS14765|type_I_polyketide_synthase|WP_012596268.1	33.6	907	553	17	414	1298	39	918	2.61e-151	511
input|c1|99837-105550|+|input.path1.gene33|	NZ_CP019636|c3794850-3850264|3817364-3823993|-|BZZ01_RS15405|type_I_polyketide_synthase|WP_157679720.1	35.3	907	541	20	414	1299	31	912	2.72e-151	521
input|c1|99837-105550|+|input.path1.gene33|	NZ_JABUMR010000001|c1642709-1716654|1670787-1676354|-|HUA75_RS06775|type_I_polyketide_synthase|WP_174485835.1	36.4	912	531	22	411	1299	36	921	3.41e-151	516
input|c1|99837-105550|+|input.path1.gene33|	NZ_CP017708|c4746267-4819573|4787337-4795202|-|BJP36_RS17860|type_I_polyketide_synthase|WP_071104823.1	34.5	915	549	16	414	1299	39	932	4.17e-151	523
input|c1|99837-105550|+|input.path1.gene33|	NZ_MKZR01000001|c<6571078-6673022|6616989-6621959|-|BI334_RS27400|type_I_polyketide_synthase|WP_008191797.1	33.9	917	552	19	414	1299	41	934	4.88e-151	513
input|c1|99837-105550|+|input.path1.gene33|	NZ_CP017599|c6044147-6097468|6062949-6069605|-|BJP34_RS22190|type_I_polyketide_synthase|WP_083305302.1	34.6	913	554	20	404	1299	30	916	7.21e-151	520
input|c1|99837-105550|+|input.path1.gene33|	NZ_CP017599|c4764882-4877966|4826311-4832391|-|BJP34_RS17845|type_I_polyketide_synthase|WP_070396738.1	34.7	904	544	20	414	1299	29	904	1.22e-150	517
input|c1|99837-105550|+|input.path1.gene33|	NC_020126|c5467025-5642413|5519785-5526216|-|MYSTI_RS21395|type_I_polyketide_synthase|WP_015349879.1	35.0	900	547	15	414	1298	38	914	1.38e-150	518
input|c1|99837-105550|+|input.path1.gene33|	NZ_QXHD01000004|c5190398-5274892|5229446-5247295|+|DXZ20_RS26295|SDR_family_NAD(P)-dependent_oxidoreductase|WP_163702052.1	34.9	905	545	19	414	1298	2292	3172	1.46e-150	523
input|c1|99837-105550|+|input.path1.gene33|	NC_019689|c271393-316140|293380-298146|-|PLE7327_RS01240|type_I_polyketide_synthase|WP_015142038.1	34.4	926	552	23	414	1319	4	894	1.50e-150	510
input|c1|99837-105550|+|input.path1.gene33|	NC_013161|c<3105274-3189609|3160825-3164874|-|CYAN8802_RS14860|type_I_polyketide_synthase|WP_015784523.1	33.3	902	558	17	414	1299	39	912	1.60e-150	504
input|c1|99837-105550|+|input.path1.gene33|	NZ_KK037233|c175517-292466|203436-206180|+|MCBG_RS00655|type_I_polyketide_synthase|MCBG_RS00655	33.6	894	562	15	414	1297	40	911	1.65e-150	492
input|c1|99837-105550|+|input.path1.gene33|	NZ_CP051206|c4221381-4291011|4250186-4262863|+|HGD76_RS20460|amino_acid_adenylation_domain-containing_protein|WP_168696856.1	35.4	907	542	16	414	1299	39	922	1.65e-150	522
input|c1|99837-105550|+|input.path1.gene33|	NZ_MKZR01000001|c<6571078-6673022|6590675-6597310|-|BI334_RS27380|type_I_polyketide_synthase|WP_008191784.1	34.1	977	579	22	414	1360	39	980	1.70e-150	519
input|c1|99837-105550|+|input.path1.gene33|	NC_013161|c<3105274-3189609|3164930-3169609|-|CYAN8802_RS14865|type_I_polyketide_synthase|WP_015784524.1	33.4	910	557	17	414	1301	39	921	1.74e-150	509
input|c1|99837-105550|+|input.path1.gene33|	NZ_HG315953|c1271871-1330259|1291152-1301016|-|TY06_RS05995|SDR_family_NAD(P)-dependent_oxidoreductase|TY06_RS05995	35.7	934	541	23	401	1302	1173	2078	1.82e-150	522
input|c1|99837-105550|+|input.path1.gene33|	NZ_ADVG01000001|c2726453-2781154|2755914-2761154|-|KRAC_RS11855|type_I_polyketide_synthase|WP_007907193.1	34.6	905	556	17	407	1299	703	1583	1.83e-150	513
input|c1|99837-105550|+|input.path1.gene33|	NZ_JH992892|c36420-100523|65362-71121|+|PCC9339_RS35150|SDR_family_NAD(P)-dependent_oxidoreductase|WP_155950555.1	35.3	912	543	23	407	1299	32	915	1.85e-150	515
input|c1|99837-105550|+|input.path1.gene33|	NZ_KQ976354|c9356702-9401636|9375609-9380498|-|WA1_RS39685|type_I_polyketide_synthase|WP_081403033.1	35.2	914	546	20	407	1298	31	920	2.11e-150	510
input|c1|99837-105550|+|input.path1.gene33|	NC_011726|c3105658-3193920|3133660-3137709|+|PCC8801_RS14770|type_I_polyketide_synthase|WP_012596269.1	33.0	901	562	16	414	1299	39	912	2.21e-150	504
input|c1|99837-105550|+|input.path1.gene33|	NZ_QZCE01000002|c2579849-2691446|2625358-2643243|-|D0962_RS19735|SDR_family_NAD(P)-dependent_oxidoreductase|WP_163665653.1	35.1	904	545	19	414	1298	2304	3184	3.51e-150	521
input|c1|99837-105550|+|input.path1.gene33|	NZ_AP022584|c11719-68652|38727-49769|+|G6N26_RS00170|type_I_polyketide_synthase|WP_083015548.1	36.4	938	527	24	403	1302	1562	2467	3.60e-150	521
input|c1|99837-105550|+|input.path1.gene33|	NZ_JH992893|c553453-695420|640582-643692|-|PCC9339_RS0107860|type_I_polyketide_synthase|WP_017308751.1	34.5	902	545	20	414	1298	4	876	5.61e-150	494
input|c1|99837-105550|+|input.path1.gene33|	NZ_QVQH01000003|c105282-153605|125283-133046|-|D0Z06_RS04710|SDR_family_NAD(P)-dependent_oxidoreductase|WP_117376225.1	35.0	904	546	15	414	1297	19	900	7.36e-150	519
input|c1|99837-105550|+|input.path1.gene33|	NZ_NEED01000071|c176251-275968|224746-228837|+|B9J11_RS17185|acyltransferase_domain-containing_protein|WP_085435771.1	34.8	913	542	20	414	1301	39	923	7.61e-150	503
input|c1|99837-105550|+|input.path1.gene33|	NZ_AP022599|c2051632-2108112|2077823-2088877|+|G6N28_RS10090|SDR_family_NAD(P)-dependent_oxidoreductase|WP_179962051.1	36.0	929	524	23	403	1297	1569	2460	8.64e-150	520
input|c1|99837-105550|+|input.path1.gene33|	NZ_AP018290|c739673-791472|760864-764805|-|CDC38_RS03005|acyltransferase_domain-containing_protein|WP_096684234.1	33.8	908	555	20	414	1299	44	927	9.89e-150	501
input|c1|99837-105550|+|input.path1.gene33|	NC_010628|c3881814-3974340|3945564-3951143|+|NPUN_RS16055|type_I_polyketide_synthase|WP_052304622.1	35.6	897	539	20	414	1299	39	907	1.09e-149	512
input|c1|99837-105550|+|input.path1.gene33|	NZ_CP017599|c4764882-4877966|4837303-4844139|-|BJP34_RS17850|type_I_polyketide_synthase|WP_070393506.1	32.5	988	586	24	403	1336	25	985	1.20e-149	517
input|c1|99837-105550|+|input.path1.gene33|	NW_001939254|c1234647-1284505|1257719-1264505|+|PTRG_09655|conidial_yellow_pigment_biosynthesis_polyketide_synthase|XP_001939987.1	27.9	1575	974	47	105	1640	89	1541	1.56e-149	514
input|c1|99837-105550|+|input.path1.gene33|	NZ_KB235898|c727127-835766|777487-781593|-|OSCIL6407_RS0103440|acyltransferase_domain-containing_protein|WP_007357795.1	33.5	951	572	21	362	1298	2	906	1.59e-149	502
input|c1|99837-105550|+|input.path1.gene33|	NZ_CP017599|c<7892976-7996959|7912182-7918820|-|BJP34_RS29055|type_I_polyketide_synthase|WP_070395344.1	33.7	977	583	20	414	1360	39	980	1.94e-149	516
input|c1|99837-105550|+|input.path1.gene33|	NZ_BDUD01000001|c3964928-4066066|3997510-4004211|+|CDC33_RS17705|SDR_family_NAD(P)-dependent_oxidoreductase|WP_146195834.1	35.1	898	548	19	414	1299	13	887	2.23e-149	516
input|c1|99837-105550|+|input.path1.gene33|	NZ_AP018288|c2174156-2239358|2205189-2211797|-|CDC32_RS08890|type_I_polyketide_synthase|WP_096553449.1	35.1	898	544	19	414	1299	8	878	2.45e-149	515
input|c1|99837-105550|+|input.path1.gene33|	NC_011726|c3105658-3193920|3125659-3128922|+|PCC8801_RS14760|type_I_polyketide_synthase|WP_012596267.1	32.8	923	566	21	408	1301	4	901	2.74e-149	494
input|c1|99837-105550|+|input.path1.gene33|	NC_010546|c3066579-3219053|3187459-3195150|+|CCE_RS14560|type_I_polyketide_synthase|WP_009547778.1	33.8	906	555	21	414	1299	36	916	3.03e-149	517
input|c1|99837-105550|+|input.path1.gene33|	NC_011729|c2997341-3042460|3018447-3022460|-|PCC7424_RS13450|acyltransferase_domain-containing_protein|WP_015954747.1	34.3	906	554	19	410	1299	2	882	3.06e-149	501
input|c1|99837-105550|+|input.path1.gene33|	NZ_AP018216|c1334992-1393369|1358641-1366077|+|CA725_RS05340|type_I_polyketide_synthase|WP_010996835.1	35.3	907	539	21	414	1298	59	939	3.12e-149	517
input|c1|99837-105550|+|input.path1.gene33|	NZ_BDUD01000001|c3964928-4066066|4041534-4046291|-|CDC33_RS17795|type_I_polyketide_synthase|WP_109009610.1	34.5	905	553	20	414	1303	4	883	3.34e-149	506
input|c1|99837-105550|+|input.path1.gene33|	NZ_CP011339|c4501828-4557600|4531067-4535029|+|VL20_RS21585|type_I_polyketide_synthase|WP_052277746.1	35.3	898	539	20	414	1299	39	906	4.10e-149	500
input|c1|99837-105550|+|input.path1.gene33|	NZ_CP020771|c1386505-1442136|1415600-1419562|+|BH695_RS07125|type_I_polyketide_synthase|WP_002741310.1	35.4	898	538	20	414	1299	39	906	4.10e-149	500
input|c1|99837-105550|+|input.path1.gene33|	NZ_JH992893|c15090-112585|34515-38066|-|PCC9339_RS35525|type_I_polyketide_synthase|WP_017308396.1	33.7	902	557	21	414	1298	4	881	7.21e-149	496
input|c1|99837-105550|+|input.path1.gene33|	NZ_KI912270|c4046180-4133803|4104387-4115366|+|MYCTUDRAFT_RS37550|type_I_polyketide_synthase|WP_006241768.1	35.3	940	549	23	403	1314	1551	2459	8.86e-149	517
input|c1|99837-105550|+|input.path1.gene33|	NZ_KK073768|c2255271-2357694|2316431-2329141|+|TOL9009_RS39290|hybrid_non-ribosomal_peptide_synthetase/type_I_polyketide_synthase|WP_038296370.1	34.4	922	548	16	414	1299	39	939	9.83e-149	517
input|c1|99837-105550|+|input.path1.gene33|	NZ_MKZR01000001|c3839371-3894208|3870779-3874555|-|BI334_RS16165|type_I_polyketide_synthase|WP_008184028.1	33.1	959	577	22	414	1331	6	940	1.05e-148	497
input|c1|99837-105550|+|input.path1.gene33|	NZ_CP045227|c847464-894093|867188-871966|+|GXM_RS32420|SDR_family_NAD(P)-dependent_oxidoreductase|WP_152592422.1	33.8	940	562	22	414	1333	4	903	1.32e-148	504
input|c1|99837-105550|+|input.path1.gene33|	NZ_AP022576|c5512999-5570691|5539637-5550691|+|G6N55_RS26230|type_I_polyketide_synthase|WP_085220691.1	35.7	925	542	22	403	1302	1551	2447	1.60e-148	516
input|c1|99837-105550|+|input.path1.gene33|	NC_015711|c7188388-7273950|7208048-7213603|-|LILAB_RS29135|type_I_polyketide_synthase|WP_043711546.1	36.2	954	556	23	367	1302	6	924	1.61e-148	509
input|c1|99837-105550|+|input.path1.gene33|	NZ_AP018166|c6213379-6267807|6238535-6247807|-|CA722_RS27410|type_I_polyketide_synthase|WP_015213479.1	34.9	929	554	20	414	1331	698	1586	1.80e-148	516
input|c1|99837-105550|+|input.path1.gene33|	NZ_CP017599|c<7892976-7996959|7918823-7924693|-|BJP34_RS29060|type_I_polyketide_synthase|WP_070395345.1	33.9	926	549	22	411	1298	36	936	2.07e-148	510
input|c1|99837-105550|+|input.path1.gene33|	NZ_CP015267|c1947875-2004946|1974885-1985918|+|MYCOZU2_RS09535|type_I_polyketide_synthase|WP_089151514.1	36.4	938	527	25	403	1302	1567	2472	2.13e-148	516
input|c1|99837-105550|+|input.path1.gene33|	NZ_CP022223|c1653542-1710613|1680552-1691585|+|CE197_RS08175|type_I_polyketide_synthase|WP_089151514.1	36.4	938	527	25	403	1302	1567	2472	2.13e-148	516
input|c1|99837-105550|+|input.path1.gene33|	NZ_CP017599|c<7892976-7996959|7942131-7948733|-|BJP34_RS29080|type_I_polyketide_synthase|WP_083305402.1	35.2	903	546	21	414	1299	46	926	2.71e-148	512
input|c1|99837-105550|+|input.path1.gene33|	NZ_CP046058|c2755207-2810888|2784355-2788317|+|D3800_RS13130|acyltransferase_domain-containing_protein|WP_103112975.1	35.6	900	534	21	414	1299	39	906	2.78e-148	498
input|c1|99837-105550|+|input.path1.gene33|	NC_021658|c10904384-10963177|10924360-10928328|-|SCE1572_RS39900|type_I_polyketide_synthase|WP_049949751.1	33.8	951	577	20	363	1299	2	913	2.90e-148	498
input|c1|99837-105550|+|input.path1.gene33|	NZ_KB235898|c727127-835766|782936-788617|-|OSCIL6407_RS0103450|type_I_polyketide_synthase|WP_007357797.1	34.7	910	526	23	414	1299	37	902	4.88e-148	508
input|c1|99837-105550|+|input.path1.gene33|	NZ_MKZR01000001|c<6571078-6673022|6597313-6603183|-|BI334_RS27385|type_I_polyketide_synthase|WP_008191786.1	33.5	926	553	21	411	1298	36	936	5.21e-148	509
input|c1|99837-105550|+|input.path1.gene33|	NZ_HE973164|c412269-468278|441745-445707|+|MICAD_RS13305|type_I_polyketide_synthase|WP_002776857.1	35.3	898	539	20	414	1299	39	906	5.27e-148	497
input|c1|99837-105550|+|input.path1.gene33|	NZ_AP022569|c3132864-3214934|3151629-3162578|+|G6N27_RS14990|SDR_family_NAD(P)-dependent_oxidoreductase|WP_163781845.1	35.2	930	538	25	402	1297	1537	2435	6.80e-148	514
input|c1|99837-105550|+|input.path1.gene33|	NZ_CP015278|c2006871-2063895|2033996-2045029|+|MYCODSM44623_RS09790|type_I_polyketide_synthase|WP_042911222.1	36.4	938	527	25	403	1302	1567	2472	6.84e-148	514
input|c1|99837-105550|+|input.path1.gene33|	NZ_AP018288|c1487718-1538277|1510280-1514386|-|CDC32_RS06090|acyltransferase_domain-containing_protein|WP_096552883.1	34.3	956	563	22	368	1299	9	923	7.26e-148	498
input|c1|99837-105550|+|input.path1.gene33|	NZ_CP012672|c10824439-10880437|10841513-10845481|-|SOCE836_RS40335|acyltransferase_domain-containing_protein|WP_129578822.1	33.8	953	574	21	363	1299	2	913	7.54e-148	496
input|c1|99837-105550|+|input.path1.gene33|	NZ_JH992893|c15090-112585|52496-59449|+|PCC9339_RS0106085|type_I_polyketide_synthase|WP_017308411.1	35.2	901	544	20	414	1298	729	1605	1.00e-147	511
input|c1|99837-105550|+|input.path1.gene33|	NC_014623|c4815204-4913546|4859068-4864911|+|STAUR_RS19755|type_I_polyketide_synthase|WP_013376005.1	34.3	906	551	19	414	1298	39	921	1.19e-147	508
input|c1|99837-105550|+|input.path1.gene33|	NZ_MKZS01000001|c5327457-5395218|5368376-5375728|-|BJP37_RS21875|acyltransferase_domain-containing_protein|WP_143727735.1	35.6	879	526	18	437	1299	15	869	1.34e-147	512
input|c1|99837-105550|+|input.path1.gene33|	NZ_CP017708|c7731363-7820981|7770167-7776811|-|BJP36_RS29240|type_I_polyketide_synthase|WP_071106601.1	33.9	921	558	18	414	1304	38	937	1.35e-147	510
input|c1|99837-105550|+|input.path1.gene33|	NZ_CP021238|c2737286-2796739|2757287-2768326|-|MLM_RS13330|SDR_family_NAD(P)-dependent_oxidoreductase|WP_128618508.1	36.0	936	533	25	400	1302	1545	2447	2.19e-147	513
input|c1|99837-105550|+|input.path1.gene33|	NZ_JHEG04000001|c502292-599440|524125-528972|+|HC643_RS02070|type_I_polyketide_synthase|WP_038071983.1	34.5	909	547	21	414	1299	4	887	2.34e-147	501
input|c1|99837-105550|+|input.path1.gene33|	NZ_CP017708|c7731363-7820981|7779312-7781972|-|BJP36_RS41315|type_I_polyketide_synthase|BJP36_RS41315	34.7	847	497	18	414	1225	39	864	2.54e-147	483
input|c1|99837-105550|+|input.path1.gene33|	NZ_CP020042|c2543541-2608861|2563542-2571737|-|B4U46_RS11680|hybrid_non-ribosomal_peptide_synthetase/type_I_polyketide_synthase|WP_079426682.1	35.5	924	537	21	407	1299	31	926	2.58e-147	512
input|c1|99837-105550|+|input.path1.gene33|	NZ_CP023151|c1712642-1770480|1739696-1750729|+|CKJ58_RS08530|type_I_polyketide_synthase|WP_095662622.1	36.1	938	529	25	403	1302	1567	2472	2.93e-147	512
input|c1|99837-105550|+|input.path1.gene33|	NZ_KQ948988|c733614-789314|761224-769314|+|AQJ84_RS03220|hybrid_non-ribosomal_peptide_synthetase/type_I_polyketide_synthase|WP_053190249.1	35.5	936	543	18	383	1297	16	911	3.29e-147	511
input|c1|99837-105550|+|input.path1.gene33|	NZ_CP012885|c1874725-1931749|1901850-1912883|+|AN480_RS09220|type_I_polyketide_synthase|WP_072501240.1	36.2	938	528	25	403	1302	1567	2472	3.92e-147	512
input|c1|99837-105550|+|input.path1.gene33|	NZ_KE650771|c6196779-6312532|6236216-6238924|-|FIS9431_RS36285|acyltransferase_domain-containing_protein|FIS9431_RS36285	33.6	928	543	22	414	1299	6	902	3.93e-147	483
input|c1|99837-105550|+|input.path1.gene33|	NZ_CP036526|c3415942-3491453|3435617-3447178|-|K239x_RS12005|amino_acid_adenylation_domain-containing_protein|WP_145418230.1	34.1	905	556	17	414	1301	33	914	4.07e-147	512
input|c1|99837-105550|+|input.path1.gene33|	NC_020126|c5467025-5642413|5558613-5565143|-|MYSTI_RS21420|type_I_polyketide_synthase|WP_015349884.1	31.2	1208	706	32	404	1576	3	1120	4.72e-147	508
input|c1|99837-105550|+|input.path1.gene33|	NZ_LMUM01000027|c159751-238699|200189-204817|+|GSQ86_RS11185|SDR_family_NAD(P)-dependent_oxidoreductase|WP_158750017.1	35.3	900	542	18	414	1297	44	919	4.77e-147	499
input|c1|99837-105550|+|input.path1.gene33|	NC_021715|c1638290-1695720|1665817-1676851|+|OEM_RS07910|SDR_family_NAD(P)-dependent_oxidoreductase|OEM_RS07910	36.0	938	530	24	403	1302	1567	2472	4.80e-147	511
input|c1|99837-105550|+|input.path1.gene33|	NZ_AKIG01000001|c931073-988502|958599-969633|+|W7U_RS04350|SDR_family_NAD(P)-dependent_oxidoreductase|W7U_RS04350	36.0	938	530	24	403	1302	1567	2472	4.80e-147	511
input|c1|99837-105550|+|input.path1.gene33|	NZ_KB235924|c23682-77902|43683-50357|-|PLEUR7319_RS0133325|type_I_polyketide_synthase|WP_019509581.1	33.9	912	547	20	414	1299	35	916	4.81e-147	509
input|c1|99837-105550|+|input.path1.gene33|	NZ_CP017599|c8181021-8235092|8204168-8209762|-|BJP34_RS30060|type_I_polyketide_synthase|WP_070395514.1	32.8	1030	631	25	414	1430	35	1016	5.64e-147	504
input|c1|99837-105550|+|input.path1.gene33|	NZ_CP017169|c5410152-5493505|5427435-5432993|-|BHS04_RS22445|type_I_polyketide_synthase|WP_174258858.1	35.6	954	561	23	367	1302	6	924	6.67e-147	504
input|c1|99837-105550|+|input.path1.gene33|	NZ_CP017708|c7731363-7820981|7795843-7801035|-|BJP36_RS37655|acyltransferase_domain-containing_protein|WP_137985751.1	33.9	937	566	21	414	1326	7	914	6.70e-147	502
input|c1|99837-105550|+|input.path1.gene33|	NC_002944|c2460134-2518576|2479656-2490695|-|MAP_RS11350|type_I_polyketide_synthase|WP_010949525.1	36.0	936	533	25	400	1302	1545	2447	7.03e-147	511
input|c1|99837-105550|+|input.path1.gene33|	NC_008595|c1718706-1777101|1746555-1757594|+|MAV_RS08440|type_I_polyketide_synthase|WP_011724326.1	36.0	936	533	25	400	1302	1545	2447	7.03e-147	511
input|c1|99837-105550|+|input.path1.gene33|	NZ_CP016396|c103276-161672|122785-133824|-|BBJ32_RS00505|type_I_polyketide_synthase|WP_065370707.1	36.0	936	533	25	400	1302	1545	2447	7.03e-147	511
input|c1|99837-105550|+|input.path1.gene33|	NZ_CP040250|c3915311-3974759|3935312-3946351|-|FCV17_RS18825|type_I_polyketide_synthase|WP_062894776.1	36.0	936	533	25	400	1302	1545	2447	7.03e-147	511
input|c1|99837-105550|+|input.path1.gene33|	NZ_CP022098|c7787304-7869009|7811056-7817550|-|CYFUS_RS31585|type_I_polyketide_synthase|WP_095988601.1	34.8	902	550	15	414	1299	38	917	7.94e-147	508
input|c1|99837-105550|+|input.path1.gene33|	NC_016947|c1840285-1898059|1867339-1878363|+|OCO_RS08890|type_I_polyketide_synthase|WP_014382190.1	36.2	938	528	25	403	1302	1567	2472	9.39e-147	511
input|c1|99837-105550|+|input.path1.gene33|	NZ_CP023149|c1850212-1907986|1877266-1888290|+|CKJ67_RS09115|type_I_polyketide_synthase|WP_095579949.1	36.2	938	528	25	403	1302	1567	2472	9.39e-147	511
input|c1|99837-105550|+|input.path1.gene33|	NZ_CP015965|c1619574-1676600|1646699-1657732|+|MOTT27_RS07995|type_I_polyketide_synthase|WP_036455021.1	36.0	938	530	24	403	1302	1567	2472	9.40e-147	511
input|c1|99837-105550|+|input.path1.gene33|	NZ_KL446993|c3491889-3550047|3519014-3530047|+|K883_RS16795|type_I_polyketide_synthase|WP_036455021.1	36.0	938	530	24	403	1302	1567	2472	9.40e-147	511
input|c1|99837-105550|+|input.path1.gene33|	NZ_LT546237|c690400->773001|722966-733999|+|BN4348_RS37890|type_I_polyketide_synthase|WP_066911012.1	35.1	925	543	24	398	1297	1564	2456	9.40e-147	511
input|c1|99837-105550|+|input.path1.gene33|	NZ_CP036220|c3075668-3134063|3095177-3106216|-|EX350_RS14450|SDR_family_NAD(P)-dependent_oxidoreductase|WP_132160281.1	36.0	936	533	25	400	1302	1545	2447	9.40e-147	511
input|c1|99837-105550|+|input.path1.gene33|	NZ_CP040094|c2448662-2541061|2500043-2507104|-|FBB35_RS10645|SDR_family_NAD(P)-dependent_oxidoreductase|WP_174709612.1	34.7	925	539	18	411	1299	34	929	9.71e-147	509
input|c1|99837-105550|+|input.path1.gene33|	NZ_VILF01000001|c686492-743436|711455-717076|-|FJR39_RS03425|type_I_polyketide_synthase|WP_168635027.1	31.8	1033	634	23	411	1428	32	1009	1.16e-146	504
input|c1|99837-105550|+|input.path1.gene33|	NZ_CP019636|c1080295-1132473|1100047-1104846|+|BZZ01_RS04615|type_I_polyketide_synthase|WP_087546009.1	33.5	959	582	23	414	1350	4	928	1.20e-146	499
input|c1|99837-105550|+|input.path1.gene33|	NC_016946|c1874701-1932483|1901755-1912779|+|OCU_RS33995|type_I_polyketide_synthase|WP_014379696.1	36.1	938	529	25	403	1302	1567	2472	1.26e-146	510
input|c1|99837-105550|+|input.path1.gene33|	NC_016948|c1625951-1683734|1653006-1664030|+|OCQ_RS07825|type_I_polyketide_synthase|WP_014379696.1	36.1	938	529	25	403	1302	1567	2472	1.26e-146	510
input|c1|99837-105550|+|input.path1.gene33|	NC_017904|c1613112-1671415|1640637-1651661|+|W7S_RS07785|type_I_polyketide_synthase|WP_014711138.1	36.1	938	529	25	403	1302	1567	2472	1.26e-146	510
input|c1|99837-105550|+|input.path1.gene33|	NZ_CP023146|c1634560-1692342|1661614-1672638|+|CKJ61_RS08125|type_I_polyketide_synthase|WP_014379696.1	36.1	938	529	25	403	1302	1567	2472	1.26e-146	510
input|c1|99837-105550|+|input.path1.gene33|	NZ_CP018363|c3163561-3222483|3183562-3194601|-|BS641_RS14910|type_I_polyketide_synthase|WP_033720430.1	36.0	936	533	25	400	1302	1545	2447	1.26e-146	510
input|c1|99837-105550|+|input.path1.gene33|	NZ_CP029332|c3527731-3586688|3547239-3558278|-|DFS55_RS16595|type_I_polyketide_synthase|WP_033720430.1	36.0	936	533	25	400	1302	1545	2447	1.26e-146	510
input|c1|99837-105550|+|input.path1.gene33|	NZ_MKZR01000001|c<6571078-6673022|6621959-6628558|-|BI334_RS27405|type_I_polyketide_synthase|WP_008191799.1	34.7	907	545	22	414	1299	46	926	1.37e-146	507
input|c1|99837-105550|+|input.path1.gene33|	NZ_CP017311|c1550329-1672189|1609265-1615930|+|Q5W_RS07665|type_I_polyketide_synthase|WP_069902799.1	35.0	899	548	17	414	1298	47	923	1.57e-146	507
input|c1|99837-105550|+|input.path1.gene33|	NZ_AP018195|c207519-380160|318286-325314|-|CA739_RS37905|type_I_polyketide_synthase|WP_073629412.1	33.0	992	590	22	411	1359	714	1673	1.68e-146	508
input|c1|99837-105550|+|input.path1.gene33|	NZ_AP022586|c4075579-4132863|4102061-4113052|+|G6N30_RS19555|SDR_family_NAD(P)-dependent_oxidoreductase|WP_134058203.1	36.3	918	536	23	399	1297	1564	2451	1.68e-146	510
input|c1|99837-105550|+|input.path1.gene33|	NZ_AP012555|c1600856-1659292|1628744-1639783|+|MAH_RS07690|type_I_polyketide_synthase|WP_044543659.1	35.9	936	534	25	400	1302	1545	2447	1.68e-146	510
input|c1|99837-105550|+|input.path1.gene33|	NZ_KK322660|c569441-627835|588949-599988|-|X425_RS02550|type_I_polyketide_synthase|WP_033725176.1	36.0	936	533	25	400	1302	1545	2447	1.68e-146	510
input|c1|99837-105550|+|input.path1.gene33|	NZ_CP020114|c535829-674516|639843-647258|+|BMF81_RS02700|type_I_polyketide_synthase|WP_107805862.1	34.8	900	545	20	414	1299	34	905	2.07e-146	508
input|c1|99837-105550|+|input.path1.gene33|	NZ_CP011456|c4351143-4407332|4375269-4380890|-|AA650_RS19230|type_I_polyketide_synthase|WP_053540259.1	31.8	1033	634	23	411	1428	32	1009	2.15e-146	503
input|c1|99837-105550|+|input.path1.gene33|	NZ_CP011530|c970780-1028186|997651-1008729|+|ABG82_RS05035|type_I_polyketide_synthase|WP_043078879.1	35.3	940	541	26	397	1302	1551	2457	2.26e-146	509
input|c1|99837-105550|+|input.path1.gene33|	NZ_CP017172|c5356742-5440143|5374025-5379583|-|BHS07_RS22320|type_I_polyketide_synthase|WP_174259317.1	35.5	954	562	23	367	1302	6	924	2.30e-146	503
input|c1|99837-105550|+|input.path1.gene33|	NZ_CP017708|c4746267-4819573|4795208-4801312|-|BJP36_RS17865|type_I_polyketide_synthase|WP_071104824.1	34.9	900	543	18	414	1297	38	910	2.36e-146	505
input|c1|99837-105550|+|input.path1.gene33|	NZ_CP009360|c1644130-1702564|1672016-1683055|+|KV38_RS08055|type_I_polyketide_synthase|WP_023868726.1	35.9	936	534	25	400	1302	1545	2447	3.01e-146	509
input|c1|99837-105550|+|input.path1.gene33|	NZ_CP018014|c1665372-1723769|1693221-1704260|+|BJP78_RS08265|type_I_polyketide_synthase|WP_023868726.1	35.9	936	534	25	400	1302	1545	2447	3.01e-146	509
input|c1|99837-105550|+|input.path1.gene33|	NZ_CP012672|c5491753-5600139|5535204-5540777|+|SOCE836_RS20565|SDR_family_NAD(P)-dependent_oxidoreductase|WP_129575669.1	35.8	903	539	18	414	1299	38	916	3.31e-146	502
input|c1|99837-105550|+|input.path1.gene33|	NC_018612|c1838934-1896719|1865988-1877014|+|MIP_RS08735|SDR_family_NAD(P)-dependent_oxidoreductase|MIP_RS08735	36.0	938	530	25	403	1302	1567	2472	3.56e-146	509
input|c1|99837-105550|+|input.path1.gene33|	NZ_QXHD01000004|c5190398-5274892|5247299-5255035|+|DXZ20_RS26300|LLM_class_flavin-dependent_oxidoreductase|DXZ20_RS26300	34.6	926	544	24	414	1299	39	942	3.73e-146	508
input|c1|99837-105550|+|input.path1.gene33|	NZ_KB235898|c727127-835766|811045-816666|+|OSCIL6407_RS0103500|type_I_polyketide_synthase|WP_007357806.1	34.8	912	538	24	414	1299	40	920	3.98e-146	502
input|c1|99837-105550|+|input.path1.gene33|	NZ_PECK01000002|c165824-224720|193603-204720|+|CCUG60885_RS04140|SDR_family_NAD(P)-dependent_oxidoreductase|WP_134144921.1	35.2	935	542	24	404	1302	1561	2467	4.05e-146	509
input|c1|99837-105550|+|input.path1.gene33|	NZ_CP017170|c5192296-5275682|5209579-5215137|-|BHS05_RS21485|type_I_polyketide_synthase|WP_174260068.1	35.6	954	561	23	367	1302	6	924	4.26e-146	502
input|c1|99837-105550|+|input.path1.gene33|	NZ_FNAJ01000005|c367561-451566|385397-390955|-|BLU09_RS17695|type_I_polyketide_synthase|WP_167371107.1	35.5	954	562	23	367	1302	6	924	4.26e-146	502
input|c1|99837-105550|+|input.path1.gene33|	NC_010628|c3881814-3974340|3916437-3923384|+|NPUN_RS16010|type_I_polyketide_synthase|WP_083782404.1	34.7	921	540	18	411	1299	34	925	4.86e-146	506
input|c1|99837-105550|+|input.path1.gene33|	NZ_JXCA02000019|c72067-122263|95695-100602|-|SD80_RS17355|type_I_polyketide_synthase|WP_048868053.1	33.4	959	567	22	414	1341	6	923	5.33e-146	498
input|c1|99837-105550|+|input.path1.gene33|	NZ_CP022098|c9828129-9896980|9865506-9876980|-|CYFUS_RS39910|hybrid_non-ribosomal_peptide_synthetase/type_I_polyketide_synthase|WP_095989966.1	35.6	899	543	19	408	1297	722	1593	5.55e-146	508
input|c1|99837-105550|+|input.path1.gene33|	NZ_FNOT01000005|c136190-185301|156191-163888|-|BLW63_RS10965|SDR_family_NAD(P)-dependent_oxidoreductase|WP_170856729.1	34.7	899	545	15	419	1297	1	877	6.52e-146	507
input|c1|99837-105550|+|input.path1.gene33|	NZ_CP007203|c2632243-2771074|2659509-2666924|-|NSP_RS11795|type_I_polyketide_synthase|WP_006194131.1	34.8	900	545	21	414	1299	34	905	6.78e-146	507
input|c1|99837-105550|+|input.path1.gene33|	NZ_CP046703|c2696001-2789507|2748309-2755502|-|GJB62_RS11285|SDR_family_NAD(P)-dependent_oxidoreductase|WP_159402505.1	34.7	923	539	19	411	1299	34	926	7.00e-146	506
input|c1|99837-105550|+|input.path1.gene33|	NZ_CP031516|c866040-923701|893743-904860|+|DYE20_RS04550|type_I_polyketide_synthase|WP_070941993.1	35.5	925	529	25	414	1302	1573	2465	7.25e-146	508
input|c1|99837-105550|+|input.path1.gene33|	NZ_AP018216|c1334992-1393369|1366192-1373748|+|CA725_RS05345|type_I_polyketide_synthase|WP_010996836.1	33.5	910	552	19	414	1298	30	911	7.78e-146	507
input|c1|99837-105550|+|input.path1.gene33|	NZ_KB217483|c163594-220504|195177-200504|-|CAL7103_RS0145105|type_I_polyketide_synthase|WP_019496854.1	34.2	896	543	18	413	1298	720	1578	7.83e-146	500
input|c1|99837-105550|+|input.path1.gene33|	NZ_CP012159|c7479336-7584891|7505592-7515803|+|CMC5_RS26960|type_I_polyketide_synthase|WP_050433114.1	34.6	898	552	15	414	1299	44	918	9.02e-146	508
input|c1|99837-105550|+|input.path1.gene33|	NZ_AP022606|c3452964-3510365|3480070-3490950|+|G6N47_RS17005|type_I_polyketide_synthase|WP_083131570.1	35.4	920	546	22	403	1302	1541	2432	9.53e-146	508
input|c1|99837-105550|+|input.path1.gene33|	NZ_VKAA01000003|c160664-218172|180665-191644|-|FK535_RS05635|SDR_family_NAD(P)-dependent_oxidoreductase|WP_143816691.1	35.8	941	537	25	389	1297	1539	2444	9.60e-146	508
input|c1|99837-105550|+|input.path1.gene33|	NZ_CP017171|c5013825-5098760|5033172-5038730|-|BHS06_RS20610|type_I_polyketide_synthase|WP_174257049.1	35.5	954	562	23	367	1302	6	924	1.07e-145	501
input|c1|99837-105550|+|input.path1.gene33|	NW_015961963|c72387-118403|92388-98403|+|PSEUBRA_SCAF23g05187|hypothetical_protein|XP_016291950.1	29.2	1372	848	40	412	1694	386	1723	1.13e-145	502
input|c1|99837-105550|+|input.path1.gene33|	NZ_AP022613|c2363349-2451720|2383283-2394304|+|G6N66_RS11415|type_I_polyketide_synthase|WP_085235287.1	35.3	924	540	25	400	1297	1561	2452	1.29e-145	507
input|c1|99837-105550|+|input.path1.gene33|	NZ_JXCB02000001|c103-52587|21893-33559|-|SD81_RS00070|hybrid_non-ribosomal_peptide_synthetase/type_I_polyketide_synthase|WP_052490045.1	36.1	908	530	24	414	1299	726	1605	1.34e-145	507
input|c1|99837-105550|+|input.path1.gene33|	NZ_CP040281|c3364249-3458830|3416841-3423836|-|FD724_RS14790|SDR_family_NAD(P)-dependent_oxidoreductase|WP_179073148.1	34.3	923	542	18	411	1299	34	926	1.73e-145	505
input|c1|99837-105550|+|input.path1.gene33|	NZ_CP010071|c806855-865200|834483-845597|+|Chelonae_RS04080|type_I_polyketide_synthase|WP_064407874.1	35.2	925	531	24	414	1302	1573	2465	1.73e-145	507
input|c1|99837-105550|+|input.path1.gene33|	NC_010628|c<2505295-2564790|2526874-2532492|-|NPUN_RS10465|SDR_family_NAD(P)-dependent_oxidoreductase|WP_148220289.1	33.6	944	561	20	396	1299	19	936	1.84e-145	500
input|c1|99837-105550|+|input.path1.gene33|	NZ_CP017173|c5234735-5318102|5252018-5257576|-|BHS08_RS21625|type_I_polyketide_synthase|WP_174260570.1	35.5	954	562	23	367	1302	6	924	1.99e-145	500
input|c1|99837-105550|+|input.path1.gene33|	NC_026500|c161682-207710|181683-187710|-|UMAG_06418|hypothetical_protein|XP_011392701.1	28.3	1343	860	36	397	1668	367	1677	2.05e-145	501
input|c1|99837-105550|+|input.path1.gene33|	NC_019689|c2270741-2317401|2290281-2298119|-|PLE7327_RS10250|type_I_polyketide_synthase|WP_015143764.1	34.7	930	539	24	403	1297	3	899	2.33e-145	506
input|c1|99837-105550|+|input.path1.gene33|	NZ_MIYM01000002|c248438-375235|301672-308193|-|BHU06_RS04930|type_I_polyketide_synthase|WP_070398025.1	34.5	941	565	20	385	1302	17	929	2.34e-145	503
input|c1|99837-105550|+|input.path1.gene33|	NC_017030|c6407304-6448051|6426700-6429735|-|COCOR_RS41040|type_I_polyketide_synthase|WP_014397902.1	35.3	870	521	19	419	1270	1	846	3.31e-145	481
input|c1|99837-105550|+|input.path1.gene33|	NZ_CP017170|c5537207-5629392|5561259-5567687|-|BHS05_RS22745|SDR_family_NAD(P)-dependent_oxidoreductase|WP_140793216.1	34.8	930	560	18	414	1322	38	942	3.45e-145	503
input|c1|99837-105550|+|input.path1.gene33|	NC_008095|c5235100-5320830|5255098-5260656|-|MXAN_RS20820|type_I_polyketide_synthase|WP_020478654.1	35.4	955	562	23	367	1302	6	924	5.02e-145	499
input|c1|99837-105550|+|input.path1.gene33|	NZ_CP022203|c5237157-5321749|5256851-5262415|-|MYMAC_RS21255|type_I_polyketide_synthase|WP_170114754.1	35.5	954	562	23	367	1302	6	924	5.14e-145	499
input|c1|99837-105550|+|input.path1.gene33|	NZ_AP018165|c800078-858101|827512-838617|+|MSTE_RS04210|type_I_polyketide_synthase|WP_096499250.1	35.1	925	532	24	414	1302	1573	2465	5.54e-145	505
input|c1|99837-105550|+|input.path1.gene33|	NZ_CP017172|c5671437-5763629|5695490-5701924|-|BHS07_RS23435|SDR_family_NAD(P)-dependent_oxidoreductase|WP_140876024.1	34.8	932	560	18	414	1322	38	944	6.41e-145	502
input|c1|99837-105550|+|input.path1.gene33|	NZ_JABUMT010000002|c1074426-1191054|1160046-1166510|+|HUA76_RS12300|SDR_family_NAD(P)-dependent_oxidoreductase|WP_174460916.1	34.6	941	566	18	414	1335	38	948	6.87e-145	502
input|c1|99837-105550|+|input.path1.gene33|	NZ_DS989904|c2278156-2344845|2317168-2325150|+|S7335_RS09970|type_I_polyketide_synthase|WP_038016031.1	35.3	910	546	18	402	1297	3	883	8.14e-145	504
input|c1|99837-105550|+|input.path1.gene33|	NZ_KB900609|c5667803-5732811|5689886-5699425|+|MET2598_RS0126725|type_I_polyketide_synthase|WP_018262949.1	35.6	898	538	19	414	1298	2189	3059	8.64e-145	504
input|c1|99837-105550|+|input.path1.gene33|	NZ_KE386568|c107893-176878|127894-130971|-|TERTUR_RS0121850|acyltransferase_domain-containing_protein|WP_028877621.1	33.3	900	554	22	414	1299	40	907	8.95e-145	480
input|c1|99837-105550|+|input.path1.gene33|	NZ_CP045325|c265848-314816|284903-295951|-|FIV07_RS01315|SDR_family_NAD(P)-dependent_oxidoreductase|WP_152515036.1	35.5	930	537	25	403	1297	1565	2466	9.88e-145	504
input|c1|99837-105550|+|input.path1.gene33|	NZ_CP034072|c6128730-6187602|6156446-6167602|+|EH231_RS30060|SDR_family_NAD(P)-dependent_oxidoreductase|WP_124713906.1	35.0	961	545	25	389	1302	1543	2470	9.95e-145	504
input|c1|99837-105550|+|input.path1.gene33|	NZ_FOFC01000008|c148608-207480|168609-179765|-|BMW82_RS28950|type_I_polyketide_synthase|WP_090433690.1	35.0	961	545	25	389	1302	1543	2470	9.95e-145	504
input|c1|99837-105550|+|input.path1.gene33|	NZ_CP036278|c197113-244574|217114-224574|+|Pan181_RS00875|SDR_family_NAD(P)-dependent_oxidoreductase|WP_145245040.1	33.6	928	548	21	414	1302	33	931	1.36e-144	503
input|c1|99837-105550|+|input.path1.gene33|	NZ_FOIB01000013|c115171-185027|152759-161443|+|BMY20_RS37625|type_I_polyketide_synthase|WP_074958389.1	34.5	921	558	22	392	1297	1505	2395	1.37e-144	504
input|c1|99837-105550|+|input.path1.gene33|	NZ_CP012109|c2771593-2900385|2871851-2878264|+|A176_RS11460|type_I_polyketide_synthase|WP_002639509.1	34.4	927	568	17	414	1326	38	938	1.51e-144	501
input|c1|99837-105550|+|input.path1.gene33|	NC_010628|c<2505295-2564790|2538829-2544381|-|NPUN_RS10475|type_I_polyketide_synthase|WP_012408706.1	34.7	904	546	21	414	1299	37	914	1.68e-144	497
input|c1|99837-105550|+|input.path1.gene33|	NZ_MIHA01000003|c290520-347858|316978-327858|+|BHQ18_RS05980|type_I_polyketide_synthase|WP_069412640.1	36.1	919	536	23	399	1297	1536	2423	1.74e-144	504
input|c1|99837-105550|+|input.path1.gene33|	NZ_JXCB02000001|c1432807-1526679|1499726-1506679|-|SD81_RS06035|type_I_polyketide_synthase|WP_084743601.1	34.6	901	548	19	411	1298	709	1581	1.76e-144	502
input|c1|99837-105550|+|input.path1.gene33|	NZ_LT719128|c3267335-3357594|3326531-3337594|-|B0530_RS16490|type_I_polyketide_synthase|WP_077092494.1	35.1	946	546	24	396	1302	1549	2465	1.77e-144	504
input|c1|99837-105550|+|input.path1.gene33|	NZ_AP022570|c829885-878895|848910-860030|-|G6N39_RS04025|SDR_family_NAD(P)-dependent_oxidoreductase|WP_163672687.1	35.5	930	537	25	403	1297	1589	2490	1.78e-144	504
input|c1|99837-105550|+|input.path1.gene33|	NZ_HG322951|c764173-821976|783782-794914|-|TX88_RS03720|type_I_polyketide_synthase|WP_044514758.1	34.5	964	553	25	385	1302	1539	2470	1.78e-144	504
input|c1|99837-105550|+|input.path1.gene33|	NZ_CP022098|c6764783->6817441|6784316-6794671|-|CYFUS_RS27640|hybrid_non-ribosomal_peptide_synthetase/type_I_polyketide_synthase|WP_095987957.1	34.4	902	550	20	414	1299	6	881	2.24e-144	503
input|c1|99837-105550|+|input.path1.gene33|	NC_014533|c<273336-379749|353180-359749|-|CYAN7822_RS28635|SDR_family_NAD(P)-dependent_oxidoreductase|WP_162052188.1	33.6	904	556	20	414	1299	4	881	2.89e-144	500
input|c1|99837-105550|+|input.path1.gene33|	NZ_CP023254|c5071680-5176565|5125753-5158965|-|CK934_RS19780|hybrid_non-ribosomal_peptide_synthetase/type_I_polyketide_synthase|WP_095839654.1	34.8	916	558	17	400	1298	684	1577	3.61e-144	503
input|c1|99837-105550|+|input.path1.gene33|	NZ_AP018211|c100210-155950|129243-135950|+|CA724_RS36150|type_I_polyketide_synthase|WP_096648944.1	34.6	918	542	21	414	1296	32	926	3.81e-144	500
input|c1|99837-105550|+|input.path1.gene33|	NZ_QDEI01000001|c1771198-1829473|1790625-1801718|-|DDJ88_RS08735|type_I_polyketide_synthase|WP_108672704.1	34.7	952	547	24	389	1302	1543	2457	4.24e-144	503
input|c1|99837-105550|+|input.path1.gene33|	NC_020126|c5467025-5642413|5541803-5547361|-|MYSTI_RS21405|type_I_polyketide_synthase|WP_015349881.1	34.9	902	544	22	414	1299	39	913	4.34e-144	496
input|c1|99837-105550|+|input.path1.gene33|	NZ_LXVY01000001|c54248-109106|85099-89106|+|A7X12_RS00330|type_I_polyketide_synthase|WP_064309650.1	35.3	924	545	24	388	1298	13	896	5.24e-144	486
input|c1|99837-105550|+|input.path1.gene33|	NZ_CP017169|c5709672-5801864|5733725-5740159|-|BHS04_RS23495|SDR_family_NAD(P)-dependent_oxidoreductase|WP_140855709.1	34.5	932	562	18	414	1322	38	944	5.29e-144	499
input|c1|99837-105550|+|input.path1.gene33|	NZ_CP017173|c5582336-5674527|5606388-5612822|-|BHS08_RS22885|SDR_family_NAD(P)-dependent_oxidoreductase|WP_140798997.1	34.5	932	562	18	414	1322	38	944	5.29e-144	499
input|c1|99837-105550|+|input.path1.gene33|	NZ_QGGL01000011|c65599-134670|104388-109925|+|C7459_RS13675|type_I_polyketide_synthase|WP_109689858.1	33.5	905	563	15	410	1297	8	890	5.45e-144	496
input|c1|99837-105550|+|input.path1.gene33|	NZ_CP010946|c799628-858108|827331-838454|+|GR01_RS04200|type_I_polyketide_synthase|WP_046252636.1	35.2	925	531	25	414	1302	1573	2465	5.68e-144	502
input|c1|99837-105550|+|input.path1.gene33|	LT795076|c147898-193920|167899-173920|-|SRS1_16861|related_to_polyketide_synthase|SJX66640.1	28.2	1371	868	39	397	1691	366	1696	6.08e-144	497
input|c1|99837-105550|+|input.path1.gene33|	NZ_AP018268|c1523285-1713097|1613645-1620649|-|CDC39_RS08440|type_I_polyketide_synthase|WP_096562238.1	35.0	916	541	24	407	1298	706	1591	6.26e-144	500
input|c1|99837-105550|+|input.path1.gene33|	NZ_CP022163|c1995462-2073822|2014615-2020146|-|MEBOL_RS08485|type_I_polyketide_synthase|WP_095976941.1	35.3	906	539	20	414	1302	37	912	7.25e-144	495
input|c1|99837-105550|+|input.path1.gene33|	NZ_JABUMT010000011|c31330-105281|77195-83773|+|HUA76_RS32635|SDR_family_NAD(P)-dependent_oxidoreductase|WP_174463052.1	32.6	1003	613	23	405	1392	28	982	7.25e-144	499
input|c1|99837-105550|+|input.path1.gene33|	NZ_CP024633|c737335-794997|764373-775514|+|DSM43276_RS03855|type_I_polyketide_synthase|WP_078330734.1	35.1	935	543	24	404	1302	1566	2472	7.60e-144	502
input|c1|99837-105550|+|input.path1.gene33|	NC_010511|c170491-235265|203653-213183|-|M446_RS00850|type_I_polyketide_synthase|WP_012330169.1	35.4	898	540	19	414	1298	2186	3056	8.82e-144	501
input|c1|99837-105550|+|input.path1.gene33|	LT558139|c93815-139859|113816-119859|+|UBRO_08970|related_to_polyketide_synthase|SAM86458.1	29.1	1311	820	37	413	1649	394	1668	9.04e-144	497
input|c1|99837-105550|+|input.path1.gene33|	NZ_JQAK01000001|c384851-430716|404852-410716|-|IG80_RS0101860|type_I_polyketide_synthase|WP_052045881.1	34.1	922	557	22	392	1297	660	1546	9.25e-144	496
input|c1|99837-105550|+|input.path1.gene33|	NZ_CP019636|c3794850-3850264|3824007-3830888|-|BZZ01_RS15410|type_I_polyketide_synthase|WP_087541152.1	34.6	900	545	22	414	1297	694	1565	9.39e-144	499
input|c1|99837-105550|+|input.path1.gene33|	NZ_MKZR01000001|c<6571078-6673022|6637960-6641109|-|BI334_RS35730|type_I_polyketide_synthase|BI334_RS35730	32.3	930	574	18	404	1298	132	1040	1.14e-143	478
input|c1|99837-105550|+|input.path1.gene33|	NZ_FNAJ01000005|c367561-451566|398039-403528|-|BLU09_RS17720|type_I_polyketide_synthase|WP_090490721.1	35.8	902	528	18	414	1298	35	902	1.14e-143	494
input|c1|99837-105550|+|input.path1.gene33|	NZ_CP022098|c7411442-7492229|7431411-7436993|-|CYFUS_RS30050|type_I_polyketide_synthase|WP_095988355.1	35.6	907	543	20	414	1302	41	924	1.19e-143	495
input|c1|99837-105550|+|input.path1.gene33|	NZ_HE973164|c412269-468278|436260-441704|+|MICAD_RS13300|type_I_polyketide_synthase|WP_002776856.1	33.8	910	548	20	414	1300	26	904	1.31e-143	494
input|c1|99837-105550|+|input.path1.gene33|	NZ_CP017708|c<2497845-2644737|2541883-2545788|+|BJP36_RS09665|type_I_polyketide_synthase|WP_071103579.1	33.4	913	553	19	414	1299	4	888	1.31e-143	484
input|c1|99837-105550|+|input.path1.gene33|	NZ_JABUMR010000001|c1642709-1716654|1664212-1670790|-|HUA75_RS06770|SDR_family_NAD(P)-dependent_oxidoreductase|WP_174485834.1	32.5	1003	614	23	405	1392	28	982	1.32e-143	498
input|c1|99837-105550|+|input.path1.gene33|	NZ_FVMV01000007|c52069-110918|72070-83163|-|B5332_RS17255|type_I_polyketide_synthase|WP_079630152.1	34.7	952	547	24	389	1302	1543	2457	1.35e-143	501
input|c1|99837-105550|+|input.path1.gene33|	NZ_CP012672|c5491753-5600139|5561652-5575064|+|SOCE836_RS20590|SDR_family_NAD(P)-dependent_oxidoreductase|WP_129575674.1	34.8	923	536	21	403	1298	2270	3153	1.54e-143	501
input|c1|99837-105550|+|input.path1.gene33|	NZ_CP020771|c1386505-1442136|1410118-1415559|+|BH695_RS07120|type_I_polyketide_synthase|WP_002741311.1	34.0	911	545	21	414	1300	26	904	1.76e-143	494
input|c1|99837-105550|+|input.path1.gene33|	NZ_BFAB01000003|c236763-295250|256764-267644|-|MFM001_RS07480|SDR_family_NAD(P)-dependent_oxidoreductase|WP_116374612.1	35.4	920	546	23	403	1302	1541	2432	1.78e-143	501
input|c1|99837-105550|+|input.path1.gene33|	NZ_MIYM01000002|c248438-375235|322585-327006|-|BHU06_RS04945|type_I_polyketide_synthase|WP_070398028.1	35.4	949	558	21	365	1298	6	914	1.88e-143	488
input|c1|99837-105550|+|input.path1.gene33|	NZ_CADEQM010000003|c264314-382472|340158-353573|-|HWV77_RS08630|amino_acid_adenylation_domain-containing_protein|WP_175671510.1	35.0	943	561	23	375	1299	1368	2276	2.06e-143	501
input|c1|99837-105550|+|input.path1.gene33|	NZ_CP017171|c5013825-5098760|5045814-5051303|-|BHS06_RS20635|SDR_family_NAD(P)-dependent_oxidoreductase|WP_140863755.1	35.7	902	529	18	414	1298	35	902	2.12e-143	494
[truncated: 9,467 more rows]
