# Supplementary material for: Alkaliphilic/Alkali-Tolerant Fungi: Molecular, Biochemical, and Biotechnological Aspects
Source: J Fungi (Basel). 2023 Jun 9;9(6):652. doi: 10.3390/jof9060652 (PMC10301932; doi:10.3390/jof9060652)
Supplement: Supplementary file 1 [file jof-09-00652-s001.zip › S2/clusterblast/ENANITX01000026NITX01000026.1_c1.txt]

ClusterBlast scores for ENANITX01000026NITX01000026.1

Table of genes, locations, strands and annotations of query cluster:
input.path1.gene1	191	1867	-		
input.path1.gene2	3798	5100	-		
input.path1.gene3	7186	9184	-		
input.path1.gene4	10000	10551	+		
input.path1.gene5	11057	12999	+		
input.path1.gene6	15757	16300	+		
input.path1.gene7	16704	18881	-		
input.path1.gene8	19820	21176	-		
input.path1.gene9	25403	26210	+		
input.path1.gene10	27766	29289	+		
input.path1.gene11	29699	32242	-		


Significant hits: 
1. NW_021167079	Sodiomyces alkalinus F11 unplaced genomic scaffold SODALscaffold_1, whole genome shotgun sequence
2. NW_009276935	Verticillium dahliae VdLs.17 supercont1.16 genomic scaffold, whole genome shotgun sequence
3. NC_030957	Colletotrichum higginsianum IMI 349063 chromosome 4, whole genome shotgun sequence
4. NW_023336263	Colletotrichum scovillei strain TJNH1 chromosome Unknown Contig00005, whole genome shotgun sequence
5. CM000596	Fusarium oxysporum f. sp. lycopersici 4287 chromosome 8, whole genome shotgun sequence
6. NC_030993	Fusarium oxysporum f. sp. lycopersici 4287 chromosome 8, whole genome shotgun sequence
7. CM000575	Fusarium graminearum PH-1 chromosome 2, whole genome shotgun sequence
8. NC_026475	Fusarium graminearum PH-1 chromosome 2, whole genome shotgun sequence
9. NW_022194795	Fusarium proliferatum ET1 genome assembly, contig: FPRO_scaffold006, whole genome shotgun sequence
10. NC_038013	Fusarium venenatum strain A3/5 genome assembly, chromosome: II
11. NC_036627	Fusarium fujikuroi IMI 58289 draft genome, chromosome FFUJ_chr06
12. NW_007361002	Glarea lozoyensis ATCC 20868 chromosome Unknown GLAREA7, whole genome shotgun sequence
13. RRCJ01000007	Pyricularia sp. CBS 133598 strain NI919 Pyricularia_sp_LS_NI919_Scf_7, whole genome shotgun sequence
14. NW_001914850	Podospora anserina S mat+ genomic DNA chromosome 4, supercontig 4
15. NZ_MKQR01000009	Actinokineospora bangkokensis strain 44EHW Scaffold17, whole genome shotgun sequence
16. NW_023336265	Colletotrichum scovillei strain TJNH1 chromosome Unknown Contig00007, whole genome shotgun sequence
17. NC_036630	Fusarium fujikuroi IMI 58289 draft genome, chromosome FFUJ_chr09
18. NC_007194	Aspergillus fumigatus Af293 chromosome 1, whole genome shotgun sequence
19. NZ_CP026544	Cupriavidus metallidurans strain Ni-2 chromosome, complete genome
20. NZ_CP037901	Cupriavidus metallidurans strain BS1 chromosome c2, complete sequence
21. NC_007974	Cupriavidus metallidurans CH34 megaplasmid, complete sequence


Details:

>>
1. NW_021167079
Source: Sodiomyces alkalinus F11 unplaced genomic scaffold SODALscaffold_1, whole genome shotgun sequence
Type: T3PKS
Number of proteins with BLAST hits to this cluster: 9
Cumulative BLAST score: 6084.0

Table of genes, locations, strands and annotations of subject cluster:

Table of Blast hits (query gene, subject gene, %identity, blast score, %coverage, e-value):
input.path1.gene1	SODALDRAFT_374835	100	723	100.0	5.35e-265
input.path1.gene2	SODALDRAFT_354672	100	853	100.46403712296983	3.89e-312
input.path1.gene3	SODALDRAFT_336221	97	946	100.0	0.0
input.path1.gene4	SODALDRAFT_341907	100	224	99.25925925925925	8.44e-68
input.path1.gene5	SODALDRAFT_341907	94	1057	106.3551401869159	0.0
input.path1.gene6	SODALDRAFT_347481	81	281	100.0	6.27e-97
input.path1.gene7	SODALDRAFT_336223	87	922	112.94363256784969	0.0
input.path1.gene8	SODALDRAFT_326681	100	770	100.0	3.59e-283
input.path1.gene9	SODALDRAFT_319181	100	308	100.0	2e-107


>>
2. NW_009276935
Source: Verticillium dahliae VdLs.17 supercont1.16 genomic scaffold, whole genome shotgun sequence
Type: T3PKS
Number of proteins with BLAST hits to this cluster: 5
Cumulative BLAST score: 2227.0

Table of genes, locations, strands and annotations of subject cluster:

Table of Blast hits (query gene, subject gene, %identity, blast score, %coverage, e-value):
input.path1.gene1	VDAG_07429	51	286	100.0	3.59e-95
input.path1.gene2	VDAG_07428	67	556	100.69605568445476	8.39e-197
input.path1.gene3	VDAG_07427	68	583	101.4218009478673	1.18e-201
input.path1.gene4	VDAG_07426	45	85	99.25925925925925	3.32e-18
input.path1.gene5	VDAG_07426	65	717	106.91588785046729	1.35e-252


>>
3. NC_030957
Source: Colletotrichum higginsianum IMI 349063 chromosome 4, whole genome shotgun sequence
Type: T3PKS
Number of proteins with BLAST hits to this cluster: 5
Cumulative BLAST score: 2449.0

Table of genes, locations, strands and annotations of subject cluster:

Table of Blast hits (query gene, subject gene, %identity, blast score, %coverage, e-value):
input.path1.gene1	CH63R_06423	84	621	100.0	1.29e-224
input.path1.gene2	CH63R_06424	69	580	100.46403712296983	3.4e-206
input.path1.gene3	CH63R_06426	57	513	103.00157977883096	2.73e-174
input.path1.gene4	CH63R_06427	42	63	96.29629629629629	1.55e-10
input.path1.gene5	CH63R_06427	61	672	107.10280373831776	1.89e-235


>>
4. NW_023336263
Source: Colletotrichum scovillei strain TJNH1 chromosome Unknown Contig00005, whole genome shotgun sequence
Type: T3PKS
Number of proteins with BLAST hits to this cluster: 5
Cumulative BLAST score: 2423.0

Table of genes, locations, strands and annotations of subject cluster:

Table of Blast hits (query gene, subject gene, %identity, blast score, %coverage, e-value):
input.path1.gene1	HER10_EVM0011698	83	615	100.0	2.49e-222
input.path1.gene2	HER10_EVM0000168	68	578	100.69605568445476	2.78e-205
input.path1.gene3	HER10_EVM0009391	53	491	103.63349131121642	8.23e-166
input.path1.gene4	HER10_EVM0001223	43	69	100.0	2.03e-12
input.path1.gene5	HER10_EVM0001223	61	670	106.72897196261681	1.93e-234


>>
5. CM000596
Source: Fusarium oxysporum f. sp. lycopersici 4287 chromosome 8, whole genome shotgun sequence
Type: T3PKS
Number of proteins with BLAST hits to this cluster: 3
Cumulative BLAST score: 2047.0

Table of genes, locations, strands and annotations of subject cluster:

Table of Blast hits (query gene, subject gene, %identity, blast score, %coverage, e-value):
input.path1.gene2	FOXG_03444_KNA99563.1	67	553	100.92807424593968	3.79e-196
input.path1.gene2	FOXG_03444	67	553	100.92807424593968	1.83e-195
input.path1.gene3	FOXG_03441	48	367	94.3127962085308	5.03e-118
input.path1.gene5	FOXG_03442	54	574	107.4766355140187	1.73e-198


>>
6. NC_030993
Source: Fusarium oxysporum f. sp. lycopersici 4287 chromosome 8, whole genome shotgun sequence
Type: T3PKS
Number of proteins with BLAST hits to this cluster: 3
Cumulative BLAST score: 2047.0

Table of genes, locations, strands and annotations of subject cluster:

Table of Blast hits (query gene, subject gene, %identity, blast score, %coverage, e-value):
input.path1.gene2	FOXG_03444_XP_018237609.1	67	553	100.92807424593968	3.79e-196
input.path1.gene2	FOXG_03444	67	553	100.92807424593968	1.83e-195
input.path1.gene3	FOXG_03441	48	367	94.3127962085308	5.03e-118
input.path1.gene5	FOXG_03442	54	574	107.4766355140187	1.73e-198


>>
7. CM000575
Source: Fusarium graminearum PH-1 chromosome 2, whole genome shotgun sequence
Type: T3PKS
Number of proteins with BLAST hits to this cluster: 3
Cumulative BLAST score: 1505.0

Table of genes, locations, strands and annotations of subject cluster:

Table of Blast hits (query gene, subject gene, %identity, blast score, %coverage, e-value):
input.path1.gene2	FGSG_08378	66	553	101.16009280742459	4.73e-195
input.path1.gene3	FGSG_08381	48	381	100.15797788309638	1.27e-123
input.path1.gene5	FGSG_08380	53	571	106.54205607476635	1.22e-193


>>
8. NC_026475
Source: Fusarium graminearum PH-1 chromosome 2, whole genome shotgun sequence
Type: T3PKS
Number of proteins with BLAST hits to this cluster: 3
Cumulative BLAST score: 1505.0

Table of genes, locations, strands and annotations of subject cluster:

Table of Blast hits (query gene, subject gene, %identity, blast score, %coverage, e-value):
input.path1.gene2	FGSG_08378	66	553	101.16009280742459	4.73e-195
input.path1.gene3	FGSG_08381	48	381	100.15797788309638	1.27e-123
input.path1.gene5	FGSG_08380	53	571	106.54205607476635	1.22e-193


>>
9. NW_022194795
Source: Fusarium proliferatum ET1 genome assembly, contig: FPRO_scaffold006, whole genome shotgun sequence
Type: T3PKS
Number of proteins with BLAST hits to this cluster: 3
Cumulative BLAST score: 1504.0

Table of genes, locations, strands and annotations of subject cluster:

Table of Blast hits (query gene, subject gene, %identity, blast score, %coverage, e-value):
input.path1.gene2	FPRO_09350	66	552	100.92807424593968	7.43e-195
input.path1.gene3	FPRO_09353	50	382	93.99684044233807	5.79e-124
input.path1.gene5	FPRO_09351	54	570	107.4766355140187	2.73e-195


>>
10. NC_038013
Source: Fusarium venenatum strain A3/5 genome assembly, chromosome: II
Type: T3PKS
Number of proteins with BLAST hits to this cluster: 3
Cumulative BLAST score: 1491.0

Table of genes, locations, strands and annotations of subject cluster:

Table of Blast hits (query gene, subject gene, %identity, blast score, %coverage, e-value):
input.path1.gene2	FVRRES_04977	67	558	100.46403712296983	5.01e-197
input.path1.gene3	FVRRES_04980	47	356	97.94628751974723	6.41e-114
input.path1.gene5	FVRRES_04978	54	577	106.54205607476635	2.34e-195


>>
11. NC_036627
Source: Fusarium fujikuroi IMI 58289 draft genome, chromosome FFUJ_chr06
Type: T3PKS
Number of proteins with BLAST hits to this cluster: 3
Cumulative BLAST score: 1486.0

Table of genes, locations, strands and annotations of subject cluster:

Table of Blast hits (query gene, subject gene, %identity, blast score, %coverage, e-value):
input.path1.gene2	FFUJ_05866	66	552	100.92807424593968	7.43e-195
input.path1.gene3	FFUJ_05869	52	364	93.99684044233807	5.85e-117
input.path1.gene5	FFUJ_05867	54	570	107.4766355140187	4.84e-192


>>
12. NW_007361002
Source: Glarea lozoyensis ATCC 20868 chromosome Unknown GLAREA7, whole genome shotgun sequence
Type: T3PKS
Number of proteins with BLAST hits to this cluster: 3
Cumulative BLAST score: 1244.0

Table of genes, locations, strands and annotations of subject cluster:

Table of Blast hits (query gene, subject gene, %identity, blast score, %coverage, e-value):
input.path1.gene2	GLAREA_01464	67	503	87.47099767981439	3.29e-175
input.path1.gene3	GLAREA_01466	46	341	93.99684044233807	2.26e-107
input.path1.gene10	GLAREA_01457	48	400	90.75630252100841	1.23e-133


>>
13. RRCJ01000007
Source: Pyricularia sp. CBS 133598 strain NI919 Pyricularia_sp_LS_NI919_Scf_7, whole genome shotgun sequence
Type: T3PKS
Number of proteins with BLAST hits to this cluster: 2
Cumulative BLAST score: 901.0

Table of genes, locations, strands and annotations of subject cluster:

Table of Blast hits (query gene, subject gene, %identity, blast score, %coverage, e-value):
input.path1.gene2	PspLS_07463	62	511	102.5522041763341	3.25e-178
input.path1.gene3	PspLS_07465	52	390	100.31595576619274	1.11e-126


>>
14. NW_001914850
Source: Podospora anserina S mat+ genomic DNA chromosome 4, supercontig 4
Type: T3PKS
Number of proteins with BLAST hits to this cluster: 2
Cumulative BLAST score: 815.0

Table of genes, locations, strands and annotations of subject cluster:

Table of Blast hits (query gene, subject gene, %identity, blast score, %coverage, e-value):
input.path1.gene2	PODANS_4_9290	66	480	85.84686774941996	3.25e-166
input.path1.gene3	PODANS_4_9260	53	335	84.67614533965245	2.71e-106


>>
15. NZ_MKQR01000009
Source: Actinokineospora bangkokensis strain 44EHW Scaffold17, whole genome shotgun sequence
Type: T3PKS,terpene
Number of proteins with BLAST hits to this cluster: 2
Cumulative BLAST score: 258.0

Table of genes, locations, strands and annotations of subject cluster:
BJP25_RS34065	BJP25_RS34065	306939	307016	+	energy_transducer_TonB

Table of Blast hits (query gene, subject gene, %identity, blast score, %coverage, e-value):
input.path1.gene2	BJP25_RS09800	31	121	78.65429234338747	6.57e-29
input.path1.gene8	BJP25_RS09700	34	137	73.35092348284961	9.44e-36


>>
16. NW_023336265
Source: Colletotrichum scovillei strain TJNH1 chromosome Unknown Contig00007, whole genome shotgun sequence
Type: T1PKS
Number of proteins with BLAST hits to this cluster: 2
Cumulative BLAST score: 513.0

Table of genes, locations, strands and annotations of subject cluster:

Table of Blast hits (query gene, subject gene, %identity, blast score, %coverage, e-value):
input.path1.gene7	HER10_EVM0013402	42	392	107.30688935281837	1.14e-129
input.path1.gene8	HER10_EVM0013356	33	121	82.84960422163589	3.14e-29


>>
17. NC_036630
Source: Fusarium fujikuroi IMI 58289 draft genome, chromosome FFUJ_chr09
Type: NRPS
Number of proteins with BLAST hits to this cluster: 2
Cumulative BLAST score: 484.0

Table of genes, locations, strands and annotations of subject cluster:

Table of Blast hits (query gene, subject gene, %identity, blast score, %coverage, e-value):
input.path1.gene7	FFUJ_09289	41	374	110.85594989561586	5.72e-123
input.path1.gene8	FFUJ_09290	31	110	84.1688654353562	4e-25


>>
18. NC_007194
Source: Aspergillus fumigatus Af293 chromosome 1, whole genome shotgun sequence
Type: NRPS
Number of proteins with BLAST hits to this cluster: 2
Cumulative BLAST score: 457.0

Table of genes, locations, strands and annotations of subject cluster:

Table of Blast hits (query gene, subject gene, %identity, blast score, %coverage, e-value):
input.path1.gene7	AFUA_1G17160	36	303	106.26304801670146	3.78e-95
input.path1.gene8	AFUA_1G17170	34	154	79.41952506596306	2.07e-41


>>
19. NZ_CP026544
Source: Cupriavidus metallidurans strain Ni-2 chromosome, complete genome
Type: arylpolyene,terpene
Number of proteins with BLAST hits to this cluster: 2
Cumulative BLAST score: 538.0

Table of genes, locations, strands and annotations of subject cluster:

Table of Blast hits (query gene, subject gene, %identity, blast score, %coverage, e-value):
input.path1.gene8	C3Z06_RS13815	32	132	76.78100263852242	6.48e-34
input.path1.gene10	C3Z06_RS13995	48	406	94.53781512605042	8.66e-137


>>
20. NZ_CP037901
Source: Cupriavidus metallidurans strain BS1 chromosome c2, complete sequence
Type: arylpolyene,terpene
Number of proteins with BLAST hits to this cluster: 2
Cumulative BLAST score: 538.0

Table of genes, locations, strands and annotations of subject cluster:

Table of Blast hits (query gene, subject gene, %identity, blast score, %coverage, e-value):
input.path1.gene8	DDF84_RS21750	32	132	76.78100263852242	6.48e-34
input.path1.gene10	DDF84_RS21570	48	406	94.53781512605042	8.66e-137


>>
21. NC_007974
Source: Cupriavidus metallidurans CH34 megaplasmid, complete sequence
Type: arylpolyene,terpene
Number of proteins with BLAST hits to this cluster: 2
Cumulative BLAST score: 534.0

Table of genes, locations, strands and annotations of subject cluster:

Table of Blast hits (query gene, subject gene, %identity, blast score, %coverage, e-value):
input.path1.gene8	RMET_RS22725	31	129	76.78100263852242	1.78e-32
input.path1.gene10	RMET_RS22545	48	405	94.53781512605042	2.46e-136
