# Supplementary material for: Alkaliphilic/Alkali-Tolerant Fungi: Molecular, Biochemical, and Biotechnological Aspects
Source: J Fungi (Basel). 2023 Jun 9;9(6):652. doi: 10.3390/jof9060652 (PMC10301932; doi:10.3390/jof9060652)
Supplement: Supplementary file 1 [file jof-09-00652-s001.zip › S2/clusterblast/ENANITX01000062NITX01000062.1_c1.txt]

ClusterBlast scores for ENANITX01000062NITX01000062.1

Table of genes, locations, strands and annotations of query cluster:
input.path1.gene42	126582	127633	+		
input.path1.gene43	127952	133384	-		
input.path1.gene44	134661	134799	-		
input.path1.gene45	134805	136521	-		
input.path1.gene46	137782	140429	+		
input.path1.gene47	142359	142557	-		
input.path1.gene48	142578	143334	-		
input.path1.gene49	143446	144973	+		
input.path1.gene50	145866	149114	+		
input.path1.gene51	149201	149423	+		
input.path1.gene52	150746	151001	+		
input.path1.gene53	151616	152618	-		
input.path1.gene54	154153	162305	-		
input.path1.gene55	163662	165292	+		
input.path1.gene56	165391	166461	-		
input.path1.gene57	168221	168948	+		
input.path1.gene58	172249	173281	+		
input.path1.gene59	173738	174835	-		
input.path1.gene60	176152	177938	-		
input.path1.gene61	179346	181215	-		
input.path1.gene62	182975	184596	+		


Significant hits: 
1. NW_021167079	Sodiomyces alkalinus F11 unplaced genomic scaffold SODALscaffold_1, whole genome shotgun sequence
2. NW_022194791	Fusarium proliferatum ET1 genome assembly, contig: FPRO_scaffold002, whole genome shotgun sequence
3. NW_022983866	Arthroderma uncinatum strain CBS 119779 chromosome Unknown scaffold4, whole genome shotgun sequence
4. NW_023336280	Aspergillus tubingensis WU-2223L DNA, scaffold_6, whole genome shotgun sequence
5. NC_007196	Aspergillus fumigatus Af293 chromosome 3, whole genome shotgun sequence
6. NW_003315094	Trichophyton benhamiae CBS 112371 chromosome Unknown contig00178.8, whole genome shotgun sequence
7. NW_003345201	Nannizzia gypsea CBS 118893 supercont1.1 genomic scaffold, whole genome shotgun sequence
8. NW_017264199	Xylona heveae TC161 unplaced genomic scaffold L228scaffold_7, whole genome shotgun sequence
9. NW_003456428	Trichophyton rubrum CBS 118892 genomic scaffold supercont2.1, whole genome shotgun sequence
10. NW_022984628	Aspergillus tanneri strain NIH1004 chromosome Unknown AapTan_1_pilon_pilon_pilon, whole genome shotgun sequence
11. NZ_CP022961	Plantactinospora sp. KBS50 chromosome, complete genome
12. NZ_CP021748	Streptomyces alboflavus strain MDJK44 chromosome, complete genome
13. NW_011942182	Metarhizium robertsii ARSEF 23 MAA_Scf_4, whole genome shotgun sequence
14. NW_014574695	Metarhizium brunneum ARSEF 3297 chromosome Unknown scaffold_22, whole genome shotgun sequence
15. NC_018209	Zymoseptoria tritici IPO323 chromosome 10, whole genome shotgun sequence
16. NW_013550603	Rhinocladiella mackenziei CBS 650.93 unplaced genomic scaffold supercont1.2, whole genome shotgun sequence
17. NT_165935	Aspergillus terreus NIH2624 scaffold_12 genomic scaffold, whole genome shotgun sequence
18. NW_003345192	Nannizzia gypsea CBS 118893 supercont1.10 genomic scaffold, whole genome shotgun sequence
19. NW_001820821	Sclerotinia sclerotiorum 1980 UF-70 scaffold_15 genomic scaffold, whole genome shotgun sequence
20. NW_014574716	Metarhizium brunneum ARSEF 3297 chromosome Unknown scaffold_1, whole genome shotgun sequence
21. NW_001914850	Podospora anserina S mat+ genomic DNA chromosome 4, supercontig 4
22. NZ_CP008953	Amycolatopsis japonica strain DSM 44213 chromosome, complete genome
23. NT_165931	Aspergillus terreus NIH2624 scaffold_8 genomic scaffold, whole genome shotgun sequence
24. NW_013562494	Exophiala xenobiotica strain CBS 118157 unplaced genomic scaffold supercont1.1, whole genome shotgun sequence
25. NT_165982	Chaetomium globosum CBS 148.51 scaffold_7 genomic scaffold, whole genome shotgun sequence
26. NW_022984633	Aspergillus tanneri strain NIH1004 chromosome Unknown AapTan_6_pilon_pilon_pilon, whole genome shotgun sequence
27. NW_011942149	Metarhizium robertsii ARSEF 23 MAA_Scf_1, whole genome shotgun sequence
28. NW_023336265	Colletotrichum scovillei strain TJNH1 chromosome Unknown Contig00007, whole genome shotgun sequence
29. NW_014574687	Metarhizium brunneum ARSEF 3297 chromosome Unknown scaffold_30, whole genome shotgun sequence
30. NT_107001	Aspergillus nidulans FGSC A4 chromosome IV map unlocalized scaffold_15, whole genome shotgun sequence
31. CP051139	Peltaster fructicola strain LNHT1506 chromosome 1
32. NW_004504310	Coccidioides immitis RS genomic scaffold supercont3.1, whole genome shotgun sequence
33. NW_003052500	Uncinocarpus reesii 1704 scaffold_1 genomic scaffold, whole genome shotgun sequence
34. NW_003345195	Nannizzia gypsea CBS 118893 supercont1.7 genomic scaffold, whole genome shotgun sequence
35. NC_030957	Colletotrichum higginsianum IMI 349063 chromosome 4, whole genome shotgun sequence
36. NW_003316014	Coccidioides posadasii C735 delta SOWgp chromosome Unknown gcontig_1105601051711, whole genome shotgun sequence
37. NW_003315038	Verticillium alfalfae VaMs.102 supercont1.1 genomic scaffold, whole genome shotgun sequence
38. NZ_JPLW01000006	Amycolatopsis sp. MJM2582 contig00006, whole genome shotgun sequence
39. NC_021252	Amycolatopsis keratiniphila, complete sequence
40. NZ_LIWC01000007	Amycolatopsis sp. CB00013 scaffold7, whole genome shotgun sequence
41. NW_006271969	Cordyceps militaris CM01 unplaced genomic scaffold CCM_S00001, whole genome shotgun sequence
42. CM000596	Fusarium oxysporum f. sp. lycopersici 4287 chromosome 8, whole genome shotgun sequence
43. NC_030993	Fusarium oxysporum f. sp. lycopersici 4287 chromosome 8, whole genome shotgun sequence
44. NC_020504	Streptomyces davaonensis JCM 4913, complete genome
45. NW_023336277	Aspergillus tubingensis WU-2223L DNA, scaffold_3, whole genome shotgun sequence
46. NW_021167081	Sodiomyces alkalinus F11 unplaced genomic scaffold SODALscaffold_3, whole genome shotgun sequence
47. NW_001939246	Pyrenophora tritici-repentis Pt-1C-BFP supercont1.3, whole genome shotgun sequence
48. NZ_CP029189	Streptomyces venezuelae strain ATCC 21018 chromosome, complete genome
49. NZ_CP029710	Nocardia sp. CS682 chromosome, complete genome
50. NT_165978	Chaetomium globosum CBS 148.51 scaffold_3 genomic scaffold, whole genome shotgun sequence


Details:

>>
1. NW_021167079
Source: Sodiomyces alkalinus F11 unplaced genomic scaffold SODALscaffold_1, whole genome shotgun sequence
Type: T1PKS
Number of proteins with BLAST hits to this cluster: 11
Cumulative BLAST score: 13148.0

Table of genes, locations, strands and annotations of subject cluster:

Table of Blast hits (query gene, subject gene, %identity, blast score, %coverage, e-value):
input.path1.gene45	SODALDRAFT_347798	91	1005	109.78473581213308	0.0
input.path1.gene46	SODALDRAFT_355138	95	1270	97.0909090909091	0.0
input.path1.gene49	SODALDRAFT_336510	100	878	95.66929133858267	2.55e-317
input.path1.gene50	SODALDRAFT_336512	95	1220	85.42780748663101	0.0
input.path1.gene53	SODALDRAFT_392360	100	94	17.647058823529413	3.21e-21
input.path1.gene54	SODALDRAFT_288666	100	4879	100.51060487038492	0.0
input.path1.gene55	SODALDRAFT_375191	100	1008	100.0	0.0
input.path1.gene58	SODALDRAFT_327126	100	526	98.56630824372759	2.57e-189
input.path1.gene59	SODALDRAFT_347807	100	687	100.0	1.28e-251
input.path1.gene60	SODALDRAFT_288677	98	483	87.31884057971014	1.88e-172
input.path1.gene61	SODALDRAFT_336519	100	1098	100.0	0.0


>>
2. NW_022194791
Source: Fusarium proliferatum ET1 genome assembly, contig: FPRO_scaffold002, whole genome shotgun sequence
Type: NRPS,T1PKS
Number of proteins with BLAST hits to this cluster: 3
Cumulative BLAST score: 2230.0

Table of genes, locations, strands and annotations of subject cluster:

Table of Blast hits (query gene, subject gene, %identity, blast score, %coverage, e-value):
input.path1.gene54	FPRO_02445	42	1825	97.32914375490967	0.0
input.path1.gene55	FPRO_02444	39	348	88.97795591182364	1.1e-113
input.path1.gene62	FPRO_02441	32	57	48.29931972789115	1.86e-07


>>
3. NW_022983866
Source: Arthroderma uncinatum strain CBS 119779 chromosome Unknown scaffold4, whole genome shotgun sequence
Type: T1PKS
Number of proteins with BLAST hits to this cluster: 2
Cumulative BLAST score: 3048.0

Table of genes, locations, strands and annotations of subject cluster:

Table of Blast hits (query gene, subject gene, %identity, blast score, %coverage, e-value):
input.path1.gene54	GIQ15_05648	54	2587	96.15082482325215	0.0
input.path1.gene55	GIQ15_05649	50	461	91.38276553106212	1.32e-157


>>
4. NW_023336280
Source: Aspergillus tubingensis WU-2223L DNA, scaffold_6, whole genome shotgun sequence
Type: NRPS,T1PKS,terpene
Number of proteins with BLAST hits to this cluster: 2
Cumulative BLAST score: 2913.0

Table of genes, locations, strands and annotations of subject cluster:

Table of Blast hits (query gene, subject gene, %identity, blast score, %coverage, e-value):
input.path1.gene54	AtWU_03796	53	2467	97.8790259230165	0.0
input.path1.gene55	AtWU_03795	49	446	92.78557114228457	1.25e-151


>>
5. NC_007196
Source: Aspergillus fumigatus Af293 chromosome 3, whole genome shotgun sequence
Type: T1PKS
Number of proteins with BLAST hits to this cluster: 2
Cumulative BLAST score: 2442.0

Table of genes, locations, strands and annotations of subject cluster:

Table of Blast hits (query gene, subject gene, %identity, blast score, %coverage, e-value):
input.path1.gene54	AFUA_3G14700	46	2074	98.50746268656717	0.0
input.path1.gene55	AFUA_3G14690	43	368	91.58316633266533	3.94e-121


>>
6. NW_003315094
Source: Trichophyton benhamiae CBS 112371 chromosome Unknown contig00178.8, whole genome shotgun sequence
Type: T1PKS
Number of proteins with BLAST hits to this cluster: 2
Cumulative BLAST score: 2433.0

Table of genes, locations, strands and annotations of subject cluster:

Table of Blast hits (query gene, subject gene, %identity, blast score, %coverage, e-value):
input.path1.gene54	ARB_01525	46	2070	97.83974862529458	0.0
input.path1.gene55	ARB_01524	43	363	91.18236472945893	3.55e-119


>>
7. NW_003345201
Source: Nannizzia gypsea CBS 118893 supercont1.1 genomic scaffold, whole genome shotgun sequence
Type: T1PKS
Number of proteins with BLAST hits to this cluster: 2
Cumulative BLAST score: 2431.0

Table of genes, locations, strands and annotations of subject cluster:

Table of Blast hits (query gene, subject gene, %identity, blast score, %coverage, e-value):
input.path1.gene54	MGYG_00039	46	2069	97.83974862529458	0.0
input.path1.gene55	MGYG_00040	43	362	91.18236472945893	1e-118


>>
8. NW_017264199
Source: Xylona heveae TC161 unplaced genomic scaffold L228scaffold_7, whole genome shotgun sequence
Type: T1PKS
Number of proteins with BLAST hits to this cluster: 2
Cumulative BLAST score: 2391.0

Table of genes, locations, strands and annotations of subject cluster:

Table of Blast hits (query gene, subject gene, %identity, blast score, %coverage, e-value):
input.path1.gene54	L228DRAFT_221877	45	2002	96.11154752553024	0.0
input.path1.gene55	L228DRAFT_261962	45	389	93.3867735470942	1.66e-129


>>
9. NW_003456428
Source: Trichophyton rubrum CBS 118892 genomic scaffold supercont2.1, whole genome shotgun sequence
Type: T1PKS
Number of proteins with BLAST hits to this cluster: 2
Cumulative BLAST score: 1616.0

Table of genes, locations, strands and annotations of subject cluster:

Table of Blast hits (query gene, subject gene, %identity, blast score, %coverage, e-value):
input.path1.gene54	TERG_01487	36	1267	93.95129615082483	0.0
input.path1.gene55	TERG_01486	43	349	91.18236472945893	6.25e-114


>>
10. NW_022984628
Source: Aspergillus tanneri strain NIH1004 chromosome Unknown AapTan_1_pilon_pilon_pilon, whole genome shotgun sequence
Type: T1PKS
Number of proteins with BLAST hits to this cluster: 3
Cumulative BLAST score: 1965.0

Table of genes, locations, strands and annotations of subject cluster:

Table of Blast hits (query gene, subject gene, %identity, blast score, %coverage, e-value):
input.path1.gene54	ATNIH1004_003390	39	1535	97.13275726630008	0.0
input.path1.gene61	ATNIH1004_003376	39	372	93.47442680776014	1.28e-120
input.path1.gene62	ATNIH1004_003386	31	58	59.523809523809526	7.19e-08


>>
11. NZ_CP022961
Source: Plantactinospora sp. KBS50 chromosome, complete genome
Type: NRPS,T1PKS,bacteriocin,blactam,transAT-PKS
Number of proteins with BLAST hits to this cluster: 3
Cumulative BLAST score: 1338.0

Table of genes, locations, strands and annotations of subject cluster:
CIK06_RS17715	CIK06_RS17715	4075398	4076533	+	saccharopine_dehydrogenase
CIK06_RS17785	CIK06_RS17785	4094336	4095480	-	acyl-CoA_dehydrogenase
CIK06_RS17890	CIK06_RS17890	4117280	4118398	+	hypothetical_protein
CIK06_RS29500	CIK06_RS29500	4171593	4171826	+	KR_domain-containing_protein
CIK06_RS29510	CIK06_RS29510	4175027	4175896	+	beta-ketoacyl_synthase
CIK06_RS29515	CIK06_RS29515	4176350	4176997	+	SDR_family_NAD(P)-dependent_oxidoreductase
CIK06_RS29520	CIK06_RS29520	4177010	4179919	+	acyltransferase_domain-containing_protein
CIK06_RS29525	CIK06_RS29525	4180016	4180960	+	polyketide_synthase
CIK06_RS29530	CIK06_RS29530	4181129	4182655	+	SDR_family_NAD(P)-dependent_oxidoreductase
CIK06_RS18045	CIK06_RS18045	4182976	4185877	+	acyltransferase_domain-containing_protein
CIK06_RS18055	CIK06_RS18055	4187388	4188179	+	zinc-binding_dehydrogenase
CIK06_RS18070	CIK06_RS18070	4194942	4201509	+	SDR_family_NAD(P)-dependent_oxidoreductase
CIK06_RS29540	CIK06_RS29540	4219649	4219849	+	AAA_family_ATPase
CIK06_RS18270	CIK06_RS18270	4249541	4250242	+	AMP-binding_protein
CIK06_RS18450	CIK06_RS18450	4299117	4301188	+	dipeptide_ABC_transporter_ATP-binding_protein

Table of Blast hits (query gene, subject gene, %identity, blast score, %coverage, e-value):
input.path1.gene54	CIK06_RS18060	31	419	44.73684210526316	8.95e-118
input.path1.gene54	CIK06_RS29485	31	363	35.86017282010997	2.67e-99
input.path1.gene54	CIK06_RS29520	31	346	32.67871170463472	1.03e-97
input.path1.gene55	CIK06_RS18280	32	132	62.725450901803605	4.32e-32
input.path1.gene62	CIK06_RS17780	31	78	93.19727891156462	7.97e-15


>>
12. NZ_CP021748
Source: Streptomyces alboflavus strain MDJK44 chromosome, complete genome
Type: T1PKS
Number of proteins with BLAST hits to this cluster: 2
Cumulative BLAST score: 2720.0

Table of genes, locations, strands and annotations of subject cluster:
SMD44_RS02250	SMD44_RS02250	472586	473068	+	nucleotidyltransferase_domain-containing_protein
SMD44_RS02290	SMD44_RS02290	510579	517385	-	SDR_family_NAD(P)-dependent_oxidoreductase
SMD44_RS02355	SMD44_RS02355	569559	570215	+	hypothetical_protein
SMD44_RS02360	SMD44_RS02360	570293	571533	+	four-carbon_acid_sugar_kinase_family_protein
SMD44_RS02365	SMD44_RS02365	571877	572614	+	hypothetical_protein
SMD44_RS02370	SMD44_RS02370	573313	574661	+	TRAP_transporter_large_permease_subunit
SMD44_RS02375	SMD44_RS02375	574691	574924	+	hypothetical_protein
SMD44_RS02385	SMD44_RS02385	575237	576848	-	helix-turn-helix_domain-containing_protein

Table of Blast hits (query gene, subject gene, %identity, blast score, %coverage, e-value):
input.path1.gene50	SMD44_RS02330	33	265	87.03208556149733	4.96e-77
input.path1.gene54	SMD44_RS02295	31	426	44.14768263943441	1.48e-117
input.path1.gene54	SMD44_RS02280	31	423	44.26551453260016	6.52e-117
input.path1.gene54	SMD44_RS02305	33	424	35.66378633150039	7.89e-117
input.path1.gene54	SMD44_RS02275	31	422	46.81853888452475	2.68e-116
input.path1.gene54	SMD44_RS02290	32	385	35.58523173605656	1.62e-105
input.path1.gene54	SMD44_RS02300	33	375	35.78161822466615	7.18e-102


>>
13. NW_011942182
Source: Metarhizium robertsii ARSEF 23 MAA_Scf_4, whole genome shotgun sequence
Type: T1PKS
Number of proteins with BLAST hits to this cluster: 2
Cumulative BLAST score: 2428.0

Table of genes, locations, strands and annotations of subject cluster:

Table of Blast hits (query gene, subject gene, %identity, blast score, %coverage, e-value):
input.path1.gene54	MAA_08699	46	2034	97.21131186174391	0.0
input.path1.gene55	MAA_08695	46	394	90.98196392785572	2.82e-131


>>
14. NW_014574695
Source: Metarhizium brunneum ARSEF 3297 chromosome Unknown scaffold_22, whole genome shotgun sequence
Type: T1PKS
Number of proteins with BLAST hits to this cluster: 2
Cumulative BLAST score: 2414.0

Table of genes, locations, strands and annotations of subject cluster:

Table of Blast hits (query gene, subject gene, %identity, blast score, %coverage, e-value):
input.path1.gene54	MBR_09346	45	2018	97.172034564022	0.0
input.path1.gene55	MBR_09342	47	396	91.78356713426854	2.48e-132


>>
15. NC_018209
Source: Zymoseptoria tritici IPO323 chromosome 10, whole genome shotgun sequence
Type: T1PKS
Number of proteins with BLAST hits to this cluster: 2
Cumulative BLAST score: 2316.0

Table of genes, locations, strands and annotations of subject cluster:

Table of Blast hits (query gene, subject gene, %identity, blast score, %coverage, e-value):
input.path1.gene54	MYCGRDRAFT_101493	44	1909	96.700706991359	0.0
input.path1.gene55	MYCGRDRAFT_48965	46	407	93.18637274549098	9.82e-137


>>
16. NW_013550603
Source: Rhinocladiella mackenziei CBS 650.93 unplaced genomic scaffold supercont1.2, whole genome shotgun sequence
Type: T1PKS
Number of proteins with BLAST hits to this cluster: 2
Cumulative BLAST score: 2155.0

Table of genes, locations, strands and annotations of subject cluster:

Table of Blast hits (query gene, subject gene, %identity, blast score, %coverage, e-value):
input.path1.gene54	Z518_03333	42	1480	78.75098193244304	0.0
input.path1.gene54	Z518_03334	42	333	17.04634721131186	3.8e-99
input.path1.gene55	Z518_03336	42	342	92.78557114228457	2.17e-111


>>
17. NT_165935
Source: Aspergillus terreus NIH2624 scaffold_12 genomic scaffold, whole genome shotgun sequence
Type: T1PKS
Number of proteins with BLAST hits to this cluster: 2
Cumulative BLAST score: 2109.0

Table of genes, locations, strands and annotations of subject cluster:

Table of Blast hits (query gene, subject gene, %identity, blast score, %coverage, e-value):
input.path1.gene54	ATEG_08172	42	1768	96.97564807541241	0.0
input.path1.gene55	ATEG_08169	43	341	84.16833667334669	3.53e-110


>>
18. NW_003345192
Source: Nannizzia gypsea CBS 118893 supercont1.10 genomic scaffold, whole genome shotgun sequence
Type: NRPS,T1PKS,indole
Number of proteins with BLAST hits to this cluster: 2
Cumulative BLAST score: 1962.0

Table of genes, locations, strands and annotations of subject cluster:

Table of Blast hits (query gene, subject gene, %identity, blast score, %coverage, e-value):
input.path1.gene42	MGYG_08822	55	317	100.63694267515923	1.02e-105
input.path1.gene54	MGYG_08825	40	1645	97.56480754124117	0.0


>>
19. NW_001820821
Source: Sclerotinia sclerotiorum 1980 UF-70 scaffold_15 genomic scaffold, whole genome shotgun sequence
Type: T1PKS
Number of proteins with BLAST hits to this cluster: 2
Cumulative BLAST score: 1605.0

Table of genes, locations, strands and annotations of subject cluster:

Table of Blast hits (query gene, subject gene, %identity, blast score, %coverage, e-value):
input.path1.gene54	SS1G_10474	39	1521	95.64021995286724	0.0
input.path1.gene55	SS1G_10471	61	84	13.827655310621243	3.89e-17


>>
20. NW_014574716
Source: Metarhizium brunneum ARSEF 3297 chromosome Unknown scaffold_1, whole genome shotgun sequence
Type: T1PKS
Number of proteins with BLAST hits to this cluster: 2
Cumulative BLAST score: 1592.0

Table of genes, locations, strands and annotations of subject cluster:

Table of Blast hits (query gene, subject gene, %identity, blast score, %coverage, e-value):
input.path1.gene54	MBR_00997	37	1466	99.33228593872741	0.0
input.path1.gene58	MBR_00993	36	126	89.96415770609319	1.12e-32


>>
21. NW_001914850
Source: Podospora anserina S mat+ genomic DNA chromosome 4, supercontig 4
Type: T1PKS
Number of proteins with BLAST hits to this cluster: 2
Cumulative BLAST score: 1424.0

Table of genes, locations, strands and annotations of subject cluster:

Table of Blast hits (query gene, subject gene, %identity, blast score, %coverage, e-value):
input.path1.gene54	PODANS_4_3840	32	1096	103.37784760408483	0.0
input.path1.gene61	PODANS_4_3790	37	328	91.18165784832452	5.01e-104


>>
22. NZ_CP008953
Source: Amycolatopsis japonica strain DSM 44213 chromosome, complete genome
Type: NRPS,T1PKS
Number of proteins with BLAST hits to this cluster: 2
Cumulative BLAST score: 1378.0

Table of genes, locations, strands and annotations of subject cluster:

Table of Blast hits (query gene, subject gene, %identity, blast score, %coverage, e-value):
input.path1.gene54	AJAP_RS12290	32	447	44.186959937156324	2.13e-125
input.path1.gene54	AJAP_RS12270	31	414	44.22623723487824	6.26e-114
input.path1.gene54	AJAP_RS12280	31	377	35.78161822466615	1.35e-102
input.path1.gene55	AJAP_RS12255	32	140	82.36472945891784	8.43e-35


>>
23. NT_165931
Source: Aspergillus terreus NIH2624 scaffold_8 genomic scaffold, whole genome shotgun sequence
Type: T1PKS
Number of proteins with BLAST hits to this cluster: 2
Cumulative BLAST score: 1341.0

Table of genes, locations, strands and annotations of subject cluster:

Table of Blast hits (query gene, subject gene, %identity, blast score, %coverage, e-value):
input.path1.gene54	ATEG_06056	31	1027	103.22073841319717	0.0
input.path1.gene61	ATEG_06057	35	314	90.29982363315696	3.4e-98


>>
24. NW_013562494
Source: Exophiala xenobiotica strain CBS 118157 unplaced genomic scaffold supercont1.1, whole genome shotgun sequence
Type: T1PKS
Number of proteins with BLAST hits to this cluster: 2
Cumulative BLAST score: 1334.0

Table of genes, locations, strands and annotations of subject cluster:

Table of Blast hits (query gene, subject gene, %identity, blast score, %coverage, e-value):
input.path1.gene42	PV05_00915	53	293	100.63694267515923	2.46e-96
input.path1.gene54	PV05_00911	31	1041	102.5923016496465	0.0


>>
25. NT_165982
Source: Chaetomium globosum CBS 148.51 scaffold_7 genomic scaffold, whole genome shotgun sequence
Type: T1PKS
Number of proteins with BLAST hits to this cluster: 2
Cumulative BLAST score: 1334.0

Table of genes, locations, strands and annotations of subject cluster:

Table of Blast hits (query gene, subject gene, %identity, blast score, %coverage, e-value):
input.path1.gene54	CHGG_10647	32	981	97.52553024351924	2.82e-308
input.path1.gene61	CHGG_10645	38	353	90.12345679012346	1.44e-113


>>
26. NW_022984633
Source: Aspergillus tanneri strain NIH1004 chromosome Unknown AapTan_6_pilon_pilon_pilon, whole genome shotgun sequence
Type: T1PKS
Number of proteins with BLAST hits to this cluster: 2
Cumulative BLAST score: 1331.0

Table of genes, locations, strands and annotations of subject cluster:

Table of Blast hits (query gene, subject gene, %identity, blast score, %coverage, e-value):
input.path1.gene54	ATNIH1004_008543	31	958	100.15710919088767	2.43e-301
input.path1.gene61	ATNIH1004_008549	41	373	88.18342151675485	3.85e-121


>>
27. NW_011942149
Source: Metarhizium robertsii ARSEF 23 MAA_Scf_1, whole genome shotgun sequence
Type: T1PKS
Number of proteins with BLAST hits to this cluster: 2
Cumulative BLAST score: 1276.0

Table of genes, locations, strands and annotations of subject cluster:

Table of Blast hits (query gene, subject gene, %identity, blast score, %coverage, e-value):
input.path1.gene50	MAA_01700	32	325	95.72192513368985	1.73e-98
input.path1.gene54	MAA_01701	31	951	106.44147682639435	9.45e-297


>>
28. NW_023336265
Source: Colletotrichum scovillei strain TJNH1 chromosome Unknown Contig00007, whole genome shotgun sequence
Type: T1PKS
Number of proteins with BLAST hits to this cluster: 2
Cumulative BLAST score: 1275.0

Table of genes, locations, strands and annotations of subject cluster:

Table of Blast hits (query gene, subject gene, %identity, blast score, %coverage, e-value):
input.path1.gene54	HER10_EVM0001067	32	1059	100.58915946582876	0.0
input.path1.gene61	HER10_EVM0008012	31	216	79.71781305114638	8.52e-61


>>
29. NW_014574687
Source: Metarhizium brunneum ARSEF 3297 chromosome Unknown scaffold_30, whole genome shotgun sequence
Type: T1PKS
Number of proteins with BLAST hits to this cluster: 2
Cumulative BLAST score: 1270.0

Table of genes, locations, strands and annotations of subject cluster:

Table of Blast hits (query gene, subject gene, %identity, blast score, %coverage, e-value):
input.path1.gene50	MBR_10093	33	325	95.72192513368985	2.42e-98
input.path1.gene54	MBR_10092	31	945	106.598586017282	3.38e-294


>>
30. NT_107001
Source: Aspergillus nidulans FGSC A4 chromosome IV map unlocalized scaffold_15, whole genome shotgun sequence
Type: NRPS,T1PKS,indole
Number of proteins with BLAST hits to this cluster: 2
Cumulative BLAST score: 1221.0

Table of genes, locations, strands and annotations of subject cluster:

Table of Blast hits (query gene, subject gene, %identity, blast score, %coverage, e-value):
input.path1.gene54	AN9217.2	31	896	102.23880597014924	6.8e-273
input.path1.gene61	AN9219.2	36	325	88.35978835978835	1.63e-102


>>
31. CP051139
Source: Peltaster fructicola strain LNHT1506 chromosome 1
Type: T1PKS
Number of proteins with BLAST hits to this cluster: 2
Cumulative BLAST score: 1217.0

Table of genes, locations, strands and annotations of subject cluster:

Table of Blast hits (query gene, subject gene, %identity, blast score, %coverage, e-value):
input.path1.gene54	AMS68_000102	31	1010	103.88845247446976	0.0
input.path1.gene61	AMS68_000099	31	207	73.89770723104057	1.94e-57


>>
32. NW_004504310
Source: Coccidioides immitis RS genomic scaffold supercont3.1, whole genome shotgun sequence
Type: T1PKS
Number of proteins with BLAST hits to this cluster: 2
Cumulative BLAST score: 1181.0

Table of genes, locations, strands and annotations of subject cluster:

Table of Blast hits (query gene, subject gene, %identity, blast score, %coverage, e-value):
input.path1.gene54	CIMG_02398	39	752	48.271798900235666	1.3e-226
input.path1.gene61	CIMG_10938	44	429	89.59435626102292	7.33e-143


>>
33. NW_003052500
Source: Uncinocarpus reesii 1704 scaffold_1 genomic scaffold, whole genome shotgun sequence
Type: T1PKS
Number of proteins with BLAST hits to this cluster: 2
Cumulative BLAST score: 1154.0

Table of genes, locations, strands and annotations of subject cluster:

Table of Blast hits (query gene, subject gene, %identity, blast score, %coverage, e-value):
input.path1.gene54	UREG_01366	38	752	51.256873527101334	3.39e-232
input.path1.gene61	UREG_01368	41	402	94.70899470899471	4.94e-132


>>
34. NW_003345195
Source: Nannizzia gypsea CBS 118893 supercont1.7 genomic scaffold, whole genome shotgun sequence
Type: T1PKS
Number of proteins with BLAST hits to this cluster: 2
Cumulative BLAST score: 1152.0

Table of genes, locations, strands and annotations of subject cluster:

Table of Blast hits (query gene, subject gene, %identity, blast score, %coverage, e-value):
input.path1.gene54	MGYG_07327	37	731	51.099764336213674	8.21e-219
input.path1.gene61	MGYG_07329	42	421	91.53439153439153	1.16e-139


>>
35. NC_030957
Source: Colletotrichum higginsianum IMI 349063 chromosome 4, whole genome shotgun sequence
Type: T1PKS
Number of proteins with BLAST hits to this cluster: 2
Cumulative BLAST score: 1146.0

Table of genes, locations, strands and annotations of subject cluster:

Table of Blast hits (query gene, subject gene, %identity, blast score, %coverage, e-value):
input.path1.gene54	CH63R_06316	38	754	48.54673998428908	3.9e-227
input.path1.gene61	CH63R_06314	39	392	91.53439153439153	2.31e-128


>>
36. NW_003316014
Source: Coccidioides posadasii C735 delta SOWgp chromosome Unknown gcontig_1105601051711, whole genome shotgun sequence
Type: T1PKS
Number of proteins with BLAST hits to this cluster: 2
Cumulative BLAST score: 1092.0

Table of genes, locations, strands and annotations of subject cluster:

Table of Blast hits (query gene, subject gene, %identity, blast score, %coverage, e-value):
input.path1.gene54	CPC735_040320	39	757	48.271798900235666	2.13e-228
input.path1.gene61	CPC735_040290	37	335	89.59435626102292	8.11e-107


>>
37. NW_003315038
Source: Verticillium alfalfae VaMs.102 supercont1.1 genomic scaffold, whole genome shotgun sequence
Type: NRPS,T1PKS
Number of proteins with BLAST hits to this cluster: 2
Cumulative BLAST score: 998.0

Table of genes, locations, strands and annotations of subject cluster:

Table of Blast hits (query gene, subject gene, %identity, blast score, %coverage, e-value):
input.path1.gene46	VDBG_01325	65	249	29.6969696969697	5.12e-73
input.path1.gene46	VDBG_01324	49	209	35.15151515151515	2.08e-59
input.path1.gene54	VDBG_01329	33	540	50.03927729772192	4.1e-160


>>
38. NZ_JPLW01000006
Source: Amycolatopsis sp. MJM2582 contig00006, whole genome shotgun sequence
Type: T1PKS
Number of proteins with BLAST hits to this cluster: 2
Cumulative BLAST score: 958.0

Table of genes, locations, strands and annotations of subject cluster:

Table of Blast hits (query gene, subject gene, %identity, blast score, %coverage, e-value):
input.path1.gene54	ED92_RS32945	31	441	45.48311076197958	1.11e-123
input.path1.gene54	ED92_RS32935	31	379	35.70306362922231	3.48e-103
input.path1.gene55	ED92_RS32910	32	138	82.36472945891784	3.03e-34


>>
39. NC_021252
Source: Amycolatopsis keratiniphila, complete sequence
Type: NRPS,T1PKS
Number of proteins with BLAST hits to this cluster: 2
Cumulative BLAST score: 957.0

Table of genes, locations, strands and annotations of subject cluster:

Table of Blast hits (query gene, subject gene, %identity, blast score, %coverage, e-value):
input.path1.gene54	AORI_RS55730	31	440	43.87274155538099	3.42e-123
input.path1.gene54	AORI_RS55720	32	378	34.95679497250589	4.56e-103
input.path1.gene55	AORI_RS55690	32	139	82.36472945891784	1.16e-34


>>
40. NZ_LIWC01000007
Source: Amycolatopsis sp. CB00013 scaffold7, whole genome shotgun sequence
Type: NRPS,T1PKS
Number of proteins with BLAST hits to this cluster: 2
Cumulative BLAST score: 957.0

Table of genes, locations, strands and annotations of subject cluster:
AMK34_RS38665	AMK34_RS38665	449212	449473	+	hypothetical_protein

Table of Blast hits (query gene, subject gene, %identity, blast score, %coverage, e-value):
input.path1.gene54	AMK34_RS38585	31	435	44.10840534171249	1.05e-121
input.path1.gene54	AMK34_RS38575	31	382	35.78161822466615	2.32e-104
input.path1.gene55	AMK34_RS38550	32	140	82.36472945891784	8.43e-35


>>
41. NW_006271969
Source: Cordyceps militaris CM01 unplaced genomic scaffold CCM_S00001, whole genome shotgun sequence
Type: T1PKS
Number of proteins with BLAST hits to this cluster: 2
Cumulative BLAST score: 941.0

Table of genes, locations, strands and annotations of subject cluster:

Table of Blast hits (query gene, subject gene, %identity, blast score, %coverage, e-value):
input.path1.gene54	CCM_00603	35	595	48.19324430479183	2.61e-172
input.path1.gene61	CCM_00608	39	346	86.94885361552028	1.28e-110


>>
42. CM000596
Source: Fusarium oxysporum f. sp. lycopersici 4287 chromosome 8, whole genome shotgun sequence
Type: T1PKS
Number of proteins with BLAST hits to this cluster: 2
Cumulative BLAST score: 892.0

Table of genes, locations, strands and annotations of subject cluster:

Table of Blast hits (query gene, subject gene, %identity, blast score, %coverage, e-value):
input.path1.gene54	FOXG_02884	31	497	44.85467399842891	1.91e-141
input.path1.gene61	FOXG_02882	41	395	92.41622574955908	7.65e-130


>>
43. NC_030993
Source: Fusarium oxysporum f. sp. lycopersici 4287 chromosome 8, whole genome shotgun sequence
Type: T1PKS
Number of proteins with BLAST hits to this cluster: 2
Cumulative BLAST score: 892.0

Table of genes, locations, strands and annotations of subject cluster:

Table of Blast hits (query gene, subject gene, %identity, blast score, %coverage, e-value):
input.path1.gene54	FOXG_02884	31	497	44.85467399842891	1.91e-141
input.path1.gene61	FOXG_02882	41	395	92.41622574955908	7.65e-130


>>
44. NC_020504
Source: Streptomyces davaonensis JCM 4913, complete genome
Type: T1PKS,T2PKS
Number of proteins with BLAST hits to this cluster: 2
Cumulative BLAST score: 868.0

Table of genes, locations, strands and annotations of subject cluster:
BN159_RS12280	BN159_RS12280	2840910	2841297	+	hypothetical_protein
BN159_RS43820	BN159_RS43820	2841294	2841529	+	hypothetical_protein
BN159_RS43825	BN159_RS43825	2842649	2844012	+	hypothetical_protein
BN159_RS12330	BN159_RS12330	2854765	2855409	-	sugar_phosphate_isomerase

Table of Blast hits (query gene, subject gene, %identity, blast score, %coverage, e-value):
input.path1.gene54	BN159_RS12095	35	440	35.349567949725056	6.05e-123
input.path1.gene54	BN159_RS42825	32	351	36.25294579732915	5.23e-95
input.path1.gene62	BN159_RS12210	32	77	74.48979591836735	1.2e-14


>>
45. NW_023336277
Source: Aspergillus tubingensis WU-2223L DNA, scaffold_3, whole genome shotgun sequence
Type: T1PKS
Number of proteins with BLAST hits to this cluster: 2
Cumulative BLAST score: 848.0

Table of genes, locations, strands and annotations of subject cluster:

Table of Blast hits (query gene, subject gene, %identity, blast score, %coverage, e-value):
input.path1.gene54	AtWU_01531	35	645	49.68578161822467	4.13e-190
input.path1.gene59	AtWU_01530	37	203	99.70845481049562	6.02e-61


>>
46. NW_021167081
Source: Sodiomyces alkalinus F11 unplaced genomic scaffold SODALscaffold_3, whole genome shotgun sequence
Type: NRPS,T1PKS
Number of proteins with BLAST hits to this cluster: 2
Cumulative BLAST score: 837.0

Table of genes, locations, strands and annotations of subject cluster:

Table of Blast hits (query gene, subject gene, %identity, blast score, %coverage, e-value):
input.path1.gene54	SODALDRAFT_377509	34	503	41.98743126472898	3.31e-141
input.path1.gene61	SODALDRAFT_308980	37	334	90.47619047619048	8.65e-106


>>
47. NW_001939246
Source: Pyrenophora tritici-repentis Pt-1C-BFP supercont1.3, whole genome shotgun sequence
Type: NRPS,T1PKS
Number of proteins with BLAST hits to this cluster: 2
Cumulative BLAST score: 813.0

Table of genes, locations, strands and annotations of subject cluster:

Table of Blast hits (query gene, subject gene, %identity, blast score, %coverage, e-value):
input.path1.gene54	PTRG_04244	31	602	69.75648075412411	1.38e-172
input.path1.gene61	PTRG_04251	31	211	78.83597883597884	5.62e-59


>>
48. NZ_CP029189
Source: Streptomyces venezuelae strain ATCC 21018 chromosome, complete genome
Type: T1PKS
Number of proteins with BLAST hits to this cluster: 2
Cumulative BLAST score: 798.0

Table of genes, locations, strands and annotations of subject cluster:
DEJ51_RS04630	DEJ51_RS04630	1127850	1138787	-	SDR_family_NAD(P)-dependent_oxidoreductase
DEJ51_RS04635	DEJ51_RS04635	1138908	1141028	-	polyketide_synthase
DEJ51_RS04640	DEJ51_RS04640	1144578	1145786	-	polyketide_synthase
DEJ51_RS04665	DEJ51_RS04665	1193217	1193729	-	hypothetical_protein
DEJ51_RS04680	DEJ51_RS04680	1195910	1196026	-	DUF2023_domain-containing_protein

Table of Blast hits (query gene, subject gene, %identity, blast score, %coverage, e-value):
input.path1.gene54	DEJ51_RS04625	32	373	35.467399842890806	7.62e-103
input.path1.gene54	DEJ51_RS04610	31	363	36.410054988216814	1.31e-98
input.path1.gene62	DEJ51_RS04515	31	62	72.10884353741497	4.99e-09


>>
49. NZ_CP029710
Source: Nocardia sp. CS682 chromosome, complete genome
Type: PKS-like,T1PKS,T2PKS
Number of proteins with BLAST hits to this cluster: 2
Cumulative BLAST score: 742.0

Table of genes, locations, strands and annotations of subject cluster:
DMB37_RS03425	DMB37_RS03425	799456	800190	-	NAD(P)H_nitroreductase

Table of Blast hits (query gene, subject gene, %identity, blast score, %coverage, e-value):
input.path1.gene50	DMB37_RS03375	40	357	82.75401069518716	1.23e-112
input.path1.gene54	DMB37_RS03635	32	385	35.54595443833464	3.68e-105


>>
50. NT_165978
Source: Chaetomium globosum CBS 148.51 scaffold_3 genomic scaffold, whole genome shotgun sequence
Type: NRPS,T1PKS
Number of proteins with BLAST hits to this cluster: 2
Cumulative BLAST score: 695.0

Table of genes, locations, strands and annotations of subject cluster:

Table of Blast hits (query gene, subject gene, %identity, blast score, %coverage, e-value):
input.path1.gene54	CHGG_05286	31	578	63.74705420267086	4.97e-165
input.path1.gene60	CHGG_05289	45	117	56.15942028985508	2.59e-29
