# Supplementary material for: Alkaliphilic/Alkali-Tolerant Fungi: Molecular, Biochemical, and Biotechnological Aspects
Source: J Fungi (Basel). 2023 Jun 9;9(6):652. doi: 10.3390/jof9060652 (PMC10301932; doi:10.3390/jof9060652)
Supplement: Supplementary file 1 [file jof-09-00652-s001.zip › S2/clusterblast/ENANITX01000091NITX01000091.1_c1.txt]

ClusterBlast scores for ENANITX01000091NITX01000091.1

Table of genes, locations, strands and annotations of query cluster:
input.path1.gene7	29554	30253	-		
input.path1.gene8	30578	32725	+		
input.path1.gene9	33006	34287	-		
input.path1.gene10	35016	35937	+		
input.path1.gene11	36393	39576	-		
input.path1.gene12	40521	41552	+		
input.path1.gene13	41686	42765	-		
input.path1.gene14	43598	45380	+		
input.path1.gene15	45474	47109	-		
input.path1.gene16	47628	49643	-		
input.path1.gene17	54061	69877	+		
input.path1.gene18	70004	70741	+		
input.path1.gene19	72238	76453	-		
input.path1.gene20	77637	80322	+		
input.path1.gene21	81186	82200	+		
input.path1.gene22	82661	86105	-		
input.path1.gene23	87322	88290	+		
input.path1.gene24	88593	90829	-		
input.path1.gene25	91351	91530	-		
input.path1.gene26	92112	92256	+		
input.path1.gene27	92454	94729	+		
input.path1.gene28	94888	96336	-		
input.path1.gene29	97552	98585	-		


Significant hits: 
1. NW_021167079	Sodiomyces alkalinus F11 unplaced genomic scaffold SODALscaffold_1, whole genome shotgun sequence
2. NW_009276922	Verticillium dahliae VdLs.17 supercont1.10 genomic scaffold, whole genome shotgun sequence
3. NW_003315021	Verticillium alfalfae VaMs.102 supercont1.18 genomic scaffold, whole genome shotgun sequence
4. NW_011942149	Metarhizium robertsii ARSEF 23 MAA_Scf_1, whole genome shotgun sequence
5. NW_014013632	Trichoderma atroviride IMI 206040 chromosome Unknown TRIATcontig_24, whole genome shotgun sequence
6. NW_014574715	Metarhizium brunneum ARSEF 3297 chromosome Unknown scaffold_2, whole genome shotgun sequence
7. NC_016457	Thermothielavioides terrestris NRRL 8126 chromosome 1, complete sequence
8. NW_001914850	Podospora anserina S mat+ genomic DNA chromosome 4, supercontig 4
9. NC_035790	Pochonia chlamydosporia 170 chromosome 1, whole genome shotgun sequence
10. NT_165981	Chaetomium globosum CBS 148.51 scaffold_6 genomic scaffold, whole genome shotgun sequence
11. NW_006383032	Chaetomium thermophilum var. thermophilum DSM 1495 unplaced genomic scaffold scf7180000011816, whole genome shotgun sequence
12. NC_016472	Thermothelomyces thermophilus ATCC 42464 chromosome 1, complete sequence
13. NW_023336271	Colletotrichum scovillei strain TJNH1 chromosome Unknown Contig00013, whole genome shotgun sequence
14. NC_036623	Fusarium fujikuroi IMI 58289 draft genome, chromosome FFUJ_chr02
15. CM000576	Fusarium graminearum PH-1 chromosome 3, whole genome shotgun sequence
16. NC_026476	Fusarium graminearum PH-1 chromosome 3, whole genome shotgun sequence
17. NW_015971143	Sporothrix schenckii 1099-18 chromosome Unknown Cont42, whole genome shotgun sequence
18. NC_026506	Neurospora crassa OR74A linkage group VI, whole genome shotgun sequence
19. NW_006271969	Cordyceps militaris CM01 unplaced genomic scaffold CCM_S00001, whole genome shotgun sequence
20. NW_006917097	Pestalotiopsis fici W106-1 unplaced genomic scaffold PFICI_Scf_7, whole genome shotgun sequence
21. NW_022983863	Arthroderma uncinatum strain CBS 119779 chromosome Unknown scaffold1, whole genome shotgun sequence
22. NW_003315104	Trichophyton benhamiae CBS 112371 chromosome Unknown Abenha-G-c-312d04.f1, whole genome shotgun sequence
23. NW_003315979	Coccidioides posadasii C735 delta SOWgp chromosome Unknown gcontig_1105601051781, whole genome shotgun sequence
24. NC_049563	Talaromyces rugulosus chromosome III, complete sequence
25. NW_003299169	Microsporum canis CBS 113480 supercont1.1 genomic scaffold, whole genome shotgun sequence
26. CM002798	Penicillium chrysogenum strain P2niaD18 chromosome I, whole genome shotgun sequence
27. NW_017971436	Talaromyces atroroseus strain IBT 11181 chromosome Unknown scaffold_4, whole genome shotgun sequence
28. NW_014574616	Penicillium digitatum Pd1 unplaced genomic scaffold Scaffold_9, whole genome shotgun sequence
29. NW_015971643	Fonsecaea multimorphosa CBS 102226 unplaced genomic scaffold supercont1.9, whole genome shotgun sequence
30. NW_013562492	Exophiala xenobiotica strain CBS 118157 unplaced genomic scaffold supercont1.3, whole genome shotgun sequence
31. NW_013550614	Fonsecaea pedrosoi CBS 271.37 unplaced genomic scaffold supercont1.2, whole genome shotgun sequence
32. NW_006912896	Capronia coronata CBS 617.96 acBCG-supercont1.4, whole genome shotgun sequence
33. NW_008481827	Cladophialophora carrionii CBS 160.54 unplaced genomic scaffold supercont1.2, whole genome shotgun sequence
34. NW_017387245	Fonsecaea erecta strain CBS 125763 chromosome Unknown Scaff2, whole genome shotgun sequence
35. NW_008751651	Exophiala dermatitidis NIH/UT8656 unplaced genomic scaffold supercont1.6, whole genome shotgun sequence
36. NW_015971597	Cladophialophora bantiana CBS 173.52 unplaced genomic scaffold supercont1.23, whole genome shotgun sequence
37. NW_015622515	Exophiala spinifera strain CBS 89968 unplaced genomic scaffold supercont1.3, whole genome shotgun sequence
38. NW_006912912	Capronia epimyces CBS 606.96 aczIQ-supercont1.9, whole genome shotgun sequence
39. NW_006913049	Cladophialophora yegresii CBS 114405 aczIN-supercont1.5, whole genome shotgun sequence
40. NW_013550598	Rhinocladiella mackenziei CBS 650.93 unplaced genomic scaffold supercont1.7, whole genome shotgun sequence
41. NW_015622505	Exophiala mesophila strain CBS 40295 unplaced genomic scaffold supercont1.2, whole genome shotgun sequence
42. NW_008481801	Cyphellophora europaea CBS 101466 unplaced genomic scaffold supercont1.13, whole genome shotgun sequence
43. NW_020167538	Pseudogymnoascus destructans isolate 20631-21 unplaced genomic scaffold scaffold_19, whole genome shotgun sequence
44. NW_003456428	Trichophyton rubrum CBS 118892 genomic scaffold supercont2.1, whole genome shotgun sequence
45. CM000590	Fusarium oxysporum f. sp. lycopersici 4287 chromosome 2, whole genome shotgun sequence
46. NC_030987	Fusarium oxysporum f. sp. lycopersici 4287 chromosome 2, whole genome shotgun sequence
47. NW_022194791	Fusarium proliferatum ET1 genome assembly, contig: FPRO_scaffold002, whole genome shotgun sequence
48. NC_038014	Fusarium venenatum strain A3/5 genome assembly, chromosome: III
49. RRCJ01000006	Pyricularia sp. CBS 133598 strain NI919 Pyricularia_sp_LS_NI919_Scf_6, whole genome shotgun sequence
50. NC_030959	Colletotrichum higginsianum IMI 349063 chromosome 6, whole genome shotgun sequence


Details:

>>
1. NW_021167079
Source: Sodiomyces alkalinus F11 unplaced genomic scaffold SODALscaffold_1, whole genome shotgun sequence
Type: NRPS
Number of proteins with BLAST hits to this cluster: 14
Cumulative BLAST score: 20393.0

Table of genes, locations, strands and annotations of subject cluster:

Table of Blast hits (query gene, subject gene, %identity, blast score, %coverage, e-value):
input.path1.gene10	SODALDRAFT_48133	93	458	107.29613733905579	2.4e-164
input.path1.gene11	SODALDRAFT_306082	95	1229	99.86033519553072	0.0
input.path1.gene12	SODALDRAFT_328024	100	501	100.0	4.35e-181
input.path1.gene13	SODALDRAFT_328026	100	504	93.77431906614785	2.47e-181
input.path1.gene14	SODALDRAFT_328029	100	945	95.78414839797638	0.0
input.path1.gene15	SODALDRAFT_267646	94	996	100.0	0.0
input.path1.gene16	SODALDRAFT_269633	100	1059	94.50171821305841	0.0
input.path1.gene17	SODALDRAFT_342663	98	9152	95.73526453429893	0.0
input.path1.gene18	SODALDRAFT_266692	100	325	100.0	2.73e-114
input.path1.gene19	SODALDRAFT_342665	100	1764	81.20503597122301	0.0
input.path1.gene20	SODALDRAFT_328034	97	318	41.269841269841265	7.61e-108
input.path1.gene20	SODALDRAFT_348447	100	203	23.28042328042328	2.49e-63
input.path1.gene21	SODALDRAFT_342666	75	472	132.15686274509804	7.77e-166
input.path1.gene22	SODALDRAFT_290079	96	1927	99.54462659380692	0.0
input.path1.gene23	SODALDRAFT_328040	100	540	100.0	5.34e-196


>>
2. NW_009276922
Source: Verticillium dahliae VdLs.17 supercont1.10 genomic scaffold, whole genome shotgun sequence
Type: NRPS
Number of proteins with BLAST hits to this cluster: 10
Cumulative BLAST score: 9761.0

Table of genes, locations, strands and annotations of subject cluster:

Table of Blast hits (query gene, subject gene, %identity, blast score, %coverage, e-value):
input.path1.gene11	VDAG_05308	59	719	98.88268156424581	1.51e-250
input.path1.gene12	VDAG_05309	96	486	100.0	7.75e-175
input.path1.gene13	VDAG_05310	80	291	66.9260700389105	2.89e-98
input.path1.gene14	VDAG_05311	63	639	92.58010118043845	1.3e-224
input.path1.gene15	VDAG_05312	57	583	99.44852941176471	1.92e-204
input.path1.gene16	VDAG_05313	62	650	96.73539518900344	9e-230
input.path1.gene17	VDAG_05314	51	4620	98.71253268959967	0.0
input.path1.gene18	VDAG_05316	92	283	91.61290322580645	4.96e-98
input.path1.gene19	VDAG_05318	74	1348	83.36330935251799	0.0
input.path1.gene20	VDAG_05319	48	142	42.592592592592595	4.88e-39


>>
3. NW_003315021
Source: Verticillium alfalfae VaMs.102 supercont1.18 genomic scaffold, whole genome shotgun sequence
Type: NRPS
Number of proteins with BLAST hits to this cluster: 10
Cumulative BLAST score: 9338.0

Table of genes, locations, strands and annotations of subject cluster:

Table of Blast hits (query gene, subject gene, %identity, blast score, %coverage, e-value):
input.path1.gene11	VDBG_10006	58	695	98.88268156424581	4.97e-241
input.path1.gene12	VDBG_10007	96	486	100.0	7.75e-175
input.path1.gene13	VDBG_10008	79	285	66.9260700389105	3.87e-96
input.path1.gene14	VDBG_10009	63	628	101.1804384485666	2.1e-219
input.path1.gene15	VDBG_10011	60	452	69.48529411764706	6.92e-154
input.path1.gene16	VDBG_10012	66	633	84.87972508591065	2.09e-223
input.path1.gene17	VDBG_10013	49	4324	99.25568296117481	0.0
input.path1.gene18	VDBG_10015	91	304	100.0	3.31e-106
input.path1.gene19	VDBG_10017	75	1390	83.36330935251799	0.0
input.path1.gene20	VDBG_10019	48	141	42.592592592592595	9.62e-39


>>
4. NW_011942149
Source: Metarhizium robertsii ARSEF 23 MAA_Scf_1, whole genome shotgun sequence
Type: NRPS
Number of proteins with BLAST hits to this cluster: 6
Cumulative BLAST score: 5926.0

Table of genes, locations, strands and annotations of subject cluster:

Table of Blast hits (query gene, subject gene, %identity, blast score, %coverage, e-value):
input.path1.gene12	MAA_01895	90	457	100.0	1.04e-163
input.path1.gene13	MAA_10720	66	342	95.71984435797665	1.94e-117
input.path1.gene14	MAA_01894	57	546	88.02698145025295	3.39e-188
input.path1.gene15	MAA_01893	46	415	94.48529411764706	4.29e-138
input.path1.gene16	MAA_01891	58	541	79.38144329896907	6.09e-186
input.path1.gene17	MAA_01890	42	3625	100.16093341380004	0.0


>>
5. NW_014013632
Source: Trichoderma atroviride IMI 206040 chromosome Unknown TRIATcontig_24, whole genome shotgun sequence
Type: NRPS
Number of proteins with BLAST hits to this cluster: 6
Cumulative BLAST score: 6141.0

Table of genes, locations, strands and annotations of subject cluster:

Table of Blast hits (query gene, subject gene, %identity, blast score, %coverage, e-value):
input.path1.gene12	TRIATDRAFT_299605	90	458	100.0	7.32e-164
input.path1.gene13	TRIATDRAFT_88402	72	367	91.05058365758755	6.47e-127
input.path1.gene14	TRIATDRAFT_220363	53	518	100.16863406408095	3.95e-177
input.path1.gene15	TRIATDRAFT_283759	45	440	98.71323529411765	2.71e-148
input.path1.gene16	TRIATDRAFT_37736	62	582	79.38144329896907	7.3e-204
input.path1.gene17	TRIATDRAFT_318290	43	3776	100.22128344397505	0.0


>>
6. NW_014574715
Source: Metarhizium brunneum ARSEF 3297 chromosome Unknown scaffold_2, whole genome shotgun sequence
Type: NRPS
Number of proteins with BLAST hits to this cluster: 5
Cumulative BLAST score: 5490.0

Table of genes, locations, strands and annotations of subject cluster:

Table of Blast hits (query gene, subject gene, %identity, blast score, %coverage, e-value):
input.path1.gene13	MBR_02213	66	342	95.71984435797665	1.94e-117
input.path1.gene14	MBR_02212	57	548	88.53288364249579	1.32e-188
input.path1.gene15	MBR_02211	45	410	94.48529411764706	1.53e-136
input.path1.gene16	MBR_02209	58	537	79.38144329896907	1.98e-184
input.path1.gene17	MBR_02208	42	3653	99.979883323275	0.0


>>
7. NC_016457
Source: Thermothielavioides terrestris NRRL 8126 chromosome 1, complete sequence
Type: NRPS
Number of proteins with BLAST hits to this cluster: 5
Cumulative BLAST score: 6037.0

Table of genes, locations, strands and annotations of subject cluster:

Table of Blast hits (query gene, subject gene, %identity, blast score, %coverage, e-value):
input.path1.gene14	THITE_2034747	57	509	83.97976391231029	4.7e-174
input.path1.gene16	THITE_2109366	61	548	79.89690721649485	1.42e-189
input.path1.gene17	THITE_62324	43	3763	101.28746731040033	0.0
input.path1.gene22	THITE_2109372	51	764	87.88706739526411	7.69e-260
input.path1.gene27	THITE_2109360	39	453	98.4869325997249	1.67e-148


>>
8. NW_001914850
Source: Podospora anserina S mat+ genomic DNA chromosome 4, supercontig 4
Type: NRPS
Number of proteins with BLAST hits to this cluster: 5
Cumulative BLAST score: 5914.0

Table of genes, locations, strands and annotations of subject cluster:

Table of Blast hits (query gene, subject gene, %identity, blast score, %coverage, e-value):
input.path1.gene14	PODANS_4_4410	53	498	92.58010118043845	2.01e-169
input.path1.gene16	PODANS_4_4430	58	531	80.58419243986255	1.36e-183
input.path1.gene17	PODANS_4_4440	42	3673	102.7962180647757	0.0
input.path1.gene22	PODANS_4_4400	49	771	89.16211293260473	1.92e-262
input.path1.gene27	PODANS_4_4470	38	441	100.27510316368637	7.44e-144


>>
9. NC_035790
Source: Pochonia chlamydosporia 170 chromosome 1, whole genome shotgun sequence
Type: NRPS
Number of proteins with BLAST hits to this cluster: 4
Cumulative BLAST score: 5015.0

Table of genes, locations, strands and annotations of subject cluster:

Table of Blast hits (query gene, subject gene, %identity, blast score, %coverage, e-value):
input.path1.gene14	VFPPC_01813	55	531	87.68971332209107	2.18e-182
input.path1.gene15	VFPPC_18670	46	419	95.40441176470588	2.16e-140
input.path1.gene16	VFPPC_13164	58	542	79.38144329896907	5.72e-186
input.path1.gene17	VFPPC_01817	41	3523	100.68396700865017	0.0


>>
10. NT_165981
Source: Chaetomium globosum CBS 148.51 scaffold_6 genomic scaffold, whole genome shotgun sequence
Type: NRPS
Number of proteins with BLAST hits to this cluster: 4
Cumulative BLAST score: 4973.0

Table of genes, locations, strands and annotations of subject cluster:

Table of Blast hits (query gene, subject gene, %identity, blast score, %coverage, e-value):
input.path1.gene14	CHGG_09538	51	485	92.91736930860034	1.41e-157
input.path1.gene16	CHGG_09542	41	300	79.55326460481099	6.17e-94
input.path1.gene17	CHGG_09543	43	3747	100.54315027157514	0.0
input.path1.gene27	CHGG_09546	38	441	100.27510316368637	8.9e-144


>>
11. NW_006383032
Source: Chaetomium thermophilum var. thermophilum DSM 1495 unplaced genomic scaffold scf7180000011816, whole genome shotgun sequence
Type: NRPS
Number of proteins with BLAST hits to this cluster: 4
Cumulative BLAST score: 4165.0

Table of genes, locations, strands and annotations of subject cluster:

Table of Blast hits (query gene, subject gene, %identity, blast score, %coverage, e-value):
input.path1.gene14	CTHT_0021190	50	457	97.97639123102867	4.3e-153
input.path1.gene16	CTHT_0021170	53	486	80.06872852233677	9.23e-166
input.path1.gene17	CTHT_0021160	37	2848	100.58338362502515	0.0
input.path1.gene27	CTHT_0021150	33	374	110.7290233837689	3.24e-116


>>
12. NC_016472
Source: Thermothelomyces thermophilus ATCC 42464 chromosome 1, complete sequence
Type: NRPS
Number of proteins with BLAST hits to this cluster: 5
Cumulative BLAST score: 6005.0

Table of genes, locations, strands and annotations of subject cluster:

Table of Blast hits (query gene, subject gene, %identity, blast score, %coverage, e-value):
input.path1.gene14	MYCTH_2299903	56	508	88.53288364249579	5.66e-173
input.path1.gene16	MYCTH_73194	59	539	79.72508591065292	2.38e-186
input.path1.gene17	MYCTH_97310	44	3741	101.6294508147254	0.0
input.path1.gene22	MYCTH_2299904	51	793	87.24954462659382	2.92e-271
input.path1.gene27	MYCTH_2299891	37	424	102.33837689133425	7.7e-137


>>
13. NW_023336271
Source: Colletotrichum scovillei strain TJNH1 chromosome Unknown Contig00013, whole genome shotgun sequence
Type: NRPS
Number of proteins with BLAST hits to this cluster: 3
Cumulative BLAST score: 5551.0

Table of genes, locations, strands and annotations of subject cluster:

Table of Blast hits (query gene, subject gene, %identity, blast score, %coverage, e-value):
input.path1.gene15	HER10_EVM0012408	51	519	99.44852941176471	4.9e-179
input.path1.gene16	HER10_EVM0003449	65	598	80.41237113402062	6.67e-209
input.path1.gene17	HER10_EVM0008050	49	4434	100.02011667672501	0.0


>>
14. NC_036623
Source: Fusarium fujikuroi IMI 58289 draft genome, chromosome FFUJ_chr02
Type: NRPS
Number of proteins with BLAST hits to this cluster: 3
Cumulative BLAST score: 4899.0

Table of genes, locations, strands and annotations of subject cluster:

Table of Blast hits (query gene, subject gene, %identity, blast score, %coverage, e-value):
input.path1.gene15	FFUJ_04611	47	454	99.26470588235294	8.79e-154
input.path1.gene16	FFUJ_04613	63	572	77.66323024054984	6e-199
input.path1.gene17	FFUJ_04614	44	3873	99.93964996982498	0.0


>>
15. CM000576
Source: Fusarium graminearum PH-1 chromosome 3, whole genome shotgun sequence
Type: NRPS
Number of proteins with BLAST hits to this cluster: 3
Cumulative BLAST score: 4590.0

Table of genes, locations, strands and annotations of subject cluster:

Table of Blast hits (query gene, subject gene, %identity, blast score, %coverage, e-value):
input.path1.gene15	FGSG_05369	32	163	63.78676470588235	4.4e-44
input.path1.gene16	FGSG_05371	64	572	77.66323024054984	5.6e-199
input.path1.gene17	FGSG_05372	44	3855	99.79883323274996	0.0


>>
16. NC_026476
Source: Fusarium graminearum PH-1 chromosome 3, whole genome shotgun sequence
Type: NRPS
Number of proteins with BLAST hits to this cluster: 3
Cumulative BLAST score: 4590.0

Table of genes, locations, strands and annotations of subject cluster:

Table of Blast hits (query gene, subject gene, %identity, blast score, %coverage, e-value):
input.path1.gene15	FGSG_05369	32	163	63.78676470588235	4.4e-44
input.path1.gene16	FGSG_05371	64	572	77.66323024054984	5.6e-199
input.path1.gene17	FGSG_05372	44	3855	99.79883323274996	0.0


>>
17. NW_015971143
Source: Sporothrix schenckii 1099-18 chromosome Unknown Cont42, whole genome shotgun sequence
Type: NRPS
Number of proteins with BLAST hits to this cluster: 3
Cumulative BLAST score: 4189.0

Table of genes, locations, strands and annotations of subject cluster:

Table of Blast hits (query gene, subject gene, %identity, blast score, %coverage, e-value):
input.path1.gene16	SPSK_01616	54	527	88.14432989690721	3.16e-181
input.path1.gene17	SPSK_01356	40	3268	105.77348622007645	0.0
input.path1.gene24	SPSK_01526	38	394	113.62862010221465	6.49e-128


>>
18. NC_026506
Source: Neurospora crassa OR74A linkage group VI, whole genome shotgun sequence
Type: NRPS
Number of proteins with BLAST hits to this cluster: 4
Cumulative BLAST score: 5662.0

Table of genes, locations, strands and annotations of subject cluster:

Table of Blast hits (query gene, subject gene, %identity, blast score, %coverage, e-value):
input.path1.gene16	NCU07117_XP_011395005.1	58	525	80.58419243986255	8.18e-181
input.path1.gene16	NCU07117	58	525	80.58419243986255	8.18e-181
input.path1.gene17	NCU07119	42	3501	105.10963588815127	0.0
input.path1.gene22	NCU07125	48	727	89.70856102003643	4.57e-245
input.path1.gene27	NCU07121	35	384	104.9518569463549	3.32e-121


>>
19. NW_006271969
Source: Cordyceps militaris CM01 unplaced genomic scaffold CCM_S00001, whole genome shotgun sequence
Type: NRPS
Number of proteins with BLAST hits to this cluster: 2
Cumulative BLAST score: 4067.0

Table of genes, locations, strands and annotations of subject cluster:

Table of Blast hits (query gene, subject gene, %identity, blast score, %coverage, e-value):
input.path1.gene16	CCM_01706	61	570	80.06872852233677	1.28e-194
input.path1.gene17	CCM_01705	41	3497	99.89941661637496	0.0


>>
20. NW_006917097
Source: Pestalotiopsis fici W106-1 unplaced genomic scaffold PFICI_Scf_7, whole genome shotgun sequence
Type: NRPS
Number of proteins with BLAST hits to this cluster: 2
Cumulative BLAST score: 3995.0

Table of genes, locations, strands and annotations of subject cluster:

Table of Blast hits (query gene, subject gene, %identity, blast score, %coverage, e-value):
input.path1.gene16	PFICI_10655	58	532	80.2405498281787	9.9e-184
input.path1.gene17	PFICI_10656	40	3463	100.60350030175016	0.0


>>
21. NW_022983863
Source: Arthroderma uncinatum strain CBS 119779 chromosome Unknown scaffold1, whole genome shotgun sequence
Type: NRPS
Number of proteins with BLAST hits to this cluster: 2
Cumulative BLAST score: 3363.0

Table of genes, locations, strands and annotations of subject cluster:

Table of Blast hits (query gene, subject gene, %identity, blast score, %coverage, e-value):
input.path1.gene16	GIQ15_00666	48	414	80.2405498281787	2.7e-137
input.path1.gene17	GIQ15_00665	37	2949	101.1265338966003	0.0


>>
22. NW_003315104
Source: Trichophyton benhamiae CBS 112371 chromosome Unknown Abenha-G-c-312d04.f1, whole genome shotgun sequence
Type: NRPS
Number of proteins with BLAST hits to this cluster: 2
Cumulative BLAST score: 3348.0

Table of genes, locations, strands and annotations of subject cluster:

Table of Blast hits (query gene, subject gene, %identity, blast score, %coverage, e-value):
input.path1.gene16	ARB_07687	46	394	81.95876288659794	6.61e-130
input.path1.gene17	ARB_07686	37	2954	101.73003419835042	0.0


>>
23. NW_003315979
Source: Coccidioides posadasii C735 delta SOWgp chromosome Unknown gcontig_1105601051781, whole genome shotgun sequence
Type: NRPS
Number of proteins with BLAST hits to this cluster: 2
Cumulative BLAST score: 3282.0

Table of genes, locations, strands and annotations of subject cluster:

Table of Blast hits (query gene, subject gene, %identity, blast score, %coverage, e-value):
input.path1.gene16	CPC735_054050	48	392	81.27147766323024	8.72e-129
input.path1.gene17	CPC735_054060	37	2890	99.81894990947495	0.0


>>
24. NC_049563
Source: Talaromyces rugulosus chromosome III, complete sequence
Type: NRPS
Number of proteins with BLAST hits to this cluster: 2
Cumulative BLAST score: 3268.0

Table of genes, locations, strands and annotations of subject cluster:

Table of Blast hits (query gene, subject gene, %identity, blast score, %coverage, e-value):
input.path1.gene16	TRUGW13939_06139	48	408	79.20962199312714	8.83e-136
input.path1.gene17	TRUGW13939_06140	37	2860	100.8449004224502	0.0


>>
25. NW_003299169
Source: Microsporum canis CBS 113480 supercont1.1 genomic scaffold, whole genome shotgun sequence
Type: NRPS
Number of proteins with BLAST hits to this cluster: 2
Cumulative BLAST score: 3265.0

Table of genes, locations, strands and annotations of subject cluster:

Table of Blast hits (query gene, subject gene, %identity, blast score, %coverage, e-value):
input.path1.gene16	MCYG_00266	47	408	80.41237113402062	3.02e-135
input.path1.gene17	MCYG_00265	36	2857	100.14081673707504	0.0


>>
26. CM002798
Source: Penicillium chrysogenum strain P2niaD18 chromosome I, whole genome shotgun sequence
Type: NRPS
Number of proteins with BLAST hits to this cluster: 2
Cumulative BLAST score: 3229.0

Table of genes, locations, strands and annotations of subject cluster:

Table of Blast hits (query gene, subject gene, %identity, blast score, %coverage, e-value):
input.path1.gene16	EN45_029200	49	421	80.41237113402062	2.16e-140
input.path1.gene17	EN45_029190	36	2808	101.36793401730033	0.0


>>
27. NW_017971436
Source: Talaromyces atroroseus strain IBT 11181 chromosome Unknown scaffold_4, whole genome shotgun sequence
Type: NRPS
Number of proteins with BLAST hits to this cluster: 2
Cumulative BLAST score: 3205.0

Table of genes, locations, strands and annotations of subject cluster:

Table of Blast hits (query gene, subject gene, %identity, blast score, %coverage, e-value):
input.path1.gene16	UA08_04402	48	417	79.20962199312714	2.02e-139
input.path1.gene17	UA08_04403	37	2788	99.71836652584993	0.0


>>
28. NW_014574616
Source: Penicillium digitatum Pd1 unplaced genomic scaffold Scaffold_9, whole genome shotgun sequence
Type: NRPS
Number of proteins with BLAST hits to this cluster: 2
Cumulative BLAST score: 3176.0

Table of genes, locations, strands and annotations of subject cluster:

Table of Blast hits (query gene, subject gene, %identity, blast score, %coverage, e-value):
input.path1.gene16	PDIP_14400	50	427	80.75601374570446	8.41e-143
input.path1.gene17	PDIP_14390	36	2749	101.46851740092538	0.0


>>
29. NW_015971643
Source: Fonsecaea multimorphosa CBS 102226 unplaced genomic scaffold supercont1.9, whole genome shotgun sequence
Type: NRPS
Number of proteins with BLAST hits to this cluster: 2
Cumulative BLAST score: 3031.0

Table of genes, locations, strands and annotations of subject cluster:

Table of Blast hits (query gene, subject gene, %identity, blast score, %coverage, e-value):
input.path1.gene16	Z520_05400	48	393	79.55326460481099	1.87e-129
input.path1.gene17	Z520_05401	35	2638	99.89941661637496	0.0


>>
30. NW_013562492
Source: Exophiala xenobiotica strain CBS 118157 unplaced genomic scaffold supercont1.3, whole genome shotgun sequence
Type: NRPS
Number of proteins with BLAST hits to this cluster: 2
Cumulative BLAST score: 3022.0

Table of genes, locations, strands and annotations of subject cluster:

Table of Blast hits (query gene, subject gene, %identity, blast score, %coverage, e-value):
input.path1.gene16	PV05_05152	48	394	80.2405498281787	1.36e-129
input.path1.gene17	PV05_05151	35	2628	102.21283443975055	0.0


>>
31. NW_013550614
Source: Fonsecaea pedrosoi CBS 271.37 unplaced genomic scaffold supercont1.2, whole genome shotgun sequence
Type: NRPS
Number of proteins with BLAST hits to this cluster: 2
Cumulative BLAST score: 3012.0

Table of genes, locations, strands and annotations of subject cluster:

Table of Blast hits (query gene, subject gene, %identity, blast score, %coverage, e-value):
input.path1.gene16	Z517_02623	45	382	86.42611683848797	5.94e-125
input.path1.gene17	Z517_02622	35	2630	101.58921746127541	0.0


>>
32. NW_006912896
Source: Capronia coronata CBS 617.96 acBCG-supercont1.4, whole genome shotgun sequence
Type: NRPS
Number of proteins with BLAST hits to this cluster: 2
Cumulative BLAST score: 3000.0

Table of genes, locations, strands and annotations of subject cluster:

Table of Blast hits (query gene, subject gene, %identity, blast score, %coverage, e-value):
input.path1.gene16	A1O1_05368	46	380	80.75601374570446	2.94e-124
input.path1.gene17	A1O1_05369	35	2620	102.0116676725005	0.0


>>
33. NW_008481827
Source: Cladophialophora carrionii CBS 160.54 unplaced genomic scaffold supercont1.2, whole genome shotgun sequence
Type: NRPS
Number of proteins with BLAST hits to this cluster: 2
Cumulative BLAST score: 2975.0

Table of genes, locations, strands and annotations of subject cluster:

Table of Blast hits (query gene, subject gene, %identity, blast score, %coverage, e-value):
input.path1.gene16	G647_02976	48	392	78.8659793814433	7.44e-129
input.path1.gene17	G647_02975	35	2583	100.62361697847516	0.0


>>
34. NW_017387245
Source: Fonsecaea erecta strain CBS 125763 chromosome Unknown Scaff2, whole genome shotgun sequence
Type: NRPS
Number of proteins with BLAST hits to this cluster: 2
Cumulative BLAST score: 2964.0

Table of genes, locations, strands and annotations of subject cluster:

Table of Blast hits (query gene, subject gene, %identity, blast score, %coverage, e-value):
input.path1.gene16	AYL99_02936	47	390	78.69415807560138	2.17e-128
input.path1.gene17	AYL99_02937	35	2574	102.07201770267551	0.0


>>
35. NW_008751651
Source: Exophiala dermatitidis NIH/UT8656 unplaced genomic scaffold supercont1.6, whole genome shotgun sequence
Type: NRPS
Number of proteins with BLAST hits to this cluster: 2
Cumulative BLAST score: 2958.0

Table of genes, locations, strands and annotations of subject cluster:

Table of Blast hits (query gene, subject gene, %identity, blast score, %coverage, e-value):
input.path1.gene16	HMPREF1120_07635	46	375	81.44329896907216	1.36e-122
input.path1.gene17	HMPREF1120_07636	35	2583	101.18688392677531	0.0


>>
36. NW_015971597
Source: Cladophialophora bantiana CBS 173.52 unplaced genomic scaffold supercont1.23, whole genome shotgun sequence
Type: NRPS
Number of proteins with BLAST hits to this cluster: 2
Cumulative BLAST score: 2952.0

Table of genes, locations, strands and annotations of subject cluster:

Table of Blast hits (query gene, subject gene, %identity, blast score, %coverage, e-value):
input.path1.gene16	Z519_11688	45	377	78.52233676975945	3.74e-123
input.path1.gene17	Z519_11689	35	2575	101.73003419835042	0.0


>>
37. NW_015622515
Source: Exophiala spinifera strain CBS 89968 unplaced genomic scaffold supercont1.3, whole genome shotgun sequence
Type: NRPS
Number of proteins with BLAST hits to this cluster: 2
Cumulative BLAST score: 2948.0

Table of genes, locations, strands and annotations of subject cluster:

Table of Blast hits (query gene, subject gene, %identity, blast score, %coverage, e-value):
input.path1.gene16	PV08_04290	48	390	82.30240549828179	2.46e-128
input.path1.gene17	PV08_04291	35	2558	101.24723395695032	0.0


>>
38. NW_006912912
Source: Capronia epimyces CBS 606.96 aczIQ-supercont1.9, whole genome shotgun sequence
Type: NRPS
Number of proteins with BLAST hits to this cluster: 2
Cumulative BLAST score: 2909.0

Table of genes, locations, strands and annotations of subject cluster:

Table of Blast hits (query gene, subject gene, %identity, blast score, %coverage, e-value):
input.path1.gene16	A1O3_09373	45	369	79.20962199312714	3e-120
input.path1.gene17	A1O3_09372	35	2540	100.28163347415007	0.0


>>
39. NW_006913049
Source: Cladophialophora yegresii CBS 114405 aczIN-supercont1.5, whole genome shotgun sequence
Type: NRPS
Number of proteins with BLAST hits to this cluster: 2
Cumulative BLAST score: 2902.0

Table of genes, locations, strands and annotations of subject cluster:

Table of Blast hits (query gene, subject gene, %identity, blast score, %coverage, e-value):
input.path1.gene16	A1O7_07127	47	391	80.41237113402062	8.69e-129
input.path1.gene17	A1O7_07128	34	2511	100.18105009052505	0.0


>>
40. NW_013550598
Source: Rhinocladiella mackenziei CBS 650.93 unplaced genomic scaffold supercont1.7, whole genome shotgun sequence
Type: NRPS
Number of proteins with BLAST hits to this cluster: 2
Cumulative BLAST score: 2895.0

Table of genes, locations, strands and annotations of subject cluster:

Table of Blast hits (query gene, subject gene, %identity, blast score, %coverage, e-value):
input.path1.gene16	Z518_09385	49	397	79.38144329896907	8.57e-131
input.path1.gene17	Z518_09384	34	2498	101.85073425870046	0.0


>>
41. NW_015622505
Source: Exophiala mesophila strain CBS 40295 unplaced genomic scaffold supercont1.2, whole genome shotgun sequence
Type: NRPS
Number of proteins with BLAST hits to this cluster: 2
Cumulative BLAST score: 2843.0

Table of genes, locations, strands and annotations of subject cluster:

Table of Blast hits (query gene, subject gene, %identity, blast score, %coverage, e-value):
input.path1.gene16	PV10_03276	46	378	79.20962199312714	2.64e-123
input.path1.gene17	PV10_03275	34	2465	101.42828404747534	0.0


>>
42. NW_008481801
Source: Cyphellophora europaea CBS 101466 unplaced genomic scaffold supercont1.13, whole genome shotgun sequence
Type: NRPS,T3PKS
Number of proteins with BLAST hits to this cluster: 2
Cumulative BLAST score: 2834.0

Table of genes, locations, strands and annotations of subject cluster:

Table of Blast hits (query gene, subject gene, %identity, blast score, %coverage, e-value):
input.path1.gene16	HMPREF1541_10515	44	353	80.41237113402062	6.77e-114
input.path1.gene17	HMPREF1541_10514	35	2481	102.0116676725005	0.0


>>
43. NW_020167538
Source: Pseudogymnoascus destructans isolate 20631-21 unplaced genomic scaffold scaffold_19, whole genome shotgun sequence
Type: NRPS
Number of proteins with BLAST hits to this cluster: 2
Cumulative BLAST score: 2647.0

Table of genes, locations, strands and annotations of subject cluster:

Table of Blast hits (query gene, subject gene, %identity, blast score, %coverage, e-value):
input.path1.gene16	VC83_06790	35	299	97.76632302405498	4.36e-91
input.path1.gene17	VC83_06789	33	2348	101.6294508147254	0.0


>>
44. NW_003456428
Source: Trichophyton rubrum CBS 118892 genomic scaffold supercont2.1, whole genome shotgun sequence
Type: NRPS
Number of proteins with BLAST hits to this cluster: 2
Cumulative BLAST score: 1266.0

Table of genes, locations, strands and annotations of subject cluster:

Table of Blast hits (query gene, subject gene, %identity, blast score, %coverage, e-value):
input.path1.gene16	TERG_00698	46	399	83.16151202749141	1.96e-131
input.path1.gene17	TERG_00697	41	867	25.387246026956344	2.87e-271


>>
45. CM000590
Source: Fusarium oxysporum f. sp. lycopersici 4287 chromosome 2, whole genome shotgun sequence
Type: NRPS
Number of proteins with BLAST hits to this cluster: 3
Cumulative BLAST score: 15080.0

Table of genes, locations, strands and annotations of subject cluster:

Table of Blast hits (query gene, subject gene, %identity, blast score, %coverage, e-value):
input.path1.gene15	FOXG_06446	41	379	99.26470588235294	1.71e-120
input.path1.gene16	FOXG_06447_KNB04271.1	64	573	77.66323024054984	1.9e-199
input.path1.gene16	FOXG_06447	64	573	77.66323024054984	2.26e-199
input.path1.gene17	FOXG_06448	45	3245	79.96378998189499	0.0
input.path1.gene17	FOXG_06448_KNB04275.1	45	3245	79.96378998189499	0.0
input.path1.gene17	FOXG_06448_KNB04277.1	45	3244	79.92355662844498	0.0
input.path1.gene17	FOXG_06448_KNB04276.1	45	3244	79.92355662844498	0.0
input.path1.gene17	FOXG_06449	38	577	18.809092737879702	7.22e-177


>>
46. NC_030987
Source: Fusarium oxysporum f. sp. lycopersici 4287 chromosome 2, whole genome shotgun sequence
Type: NRPS
Number of proteins with BLAST hits to this cluster: 3
Cumulative BLAST score: 15080.0

Table of genes, locations, strands and annotations of subject cluster:

Table of Blast hits (query gene, subject gene, %identity, blast score, %coverage, e-value):
input.path1.gene15	FOXG_06446	41	379	99.26470588235294	1.71e-120
input.path1.gene16	FOXG_06447_XP_018242316.1	64	573	77.66323024054984	1.9e-199
input.path1.gene16	FOXG_06447	64	573	77.66323024054984	2.26e-199
input.path1.gene17	FOXG_06448	45	3245	79.96378998189499	0.0
input.path1.gene17	FOXG_06448_XP_018242320.1	45	3245	79.96378998189499	0.0
input.path1.gene17	FOXG_06448_XP_018242322.1	45	3244	79.92355662844498	0.0
input.path1.gene17	FOXG_06448_XP_018242321.1	45	3244	79.92355662844498	0.0
input.path1.gene17	FOXG_06449	38	577	18.809092737879702	7.22e-177


>>
47. NW_022194791
Source: Fusarium proliferatum ET1 genome assembly, contig: FPRO_scaffold002, whole genome shotgun sequence
Type: NRPS
Number of proteins with BLAST hits to this cluster: 3
Cumulative BLAST score: 4903.0

Table of genes, locations, strands and annotations of subject cluster:

Table of Blast hits (query gene, subject gene, %identity, blast score, %coverage, e-value):
input.path1.gene15	FPRO_02901	47	454	99.26470588235294	1.24e-153
input.path1.gene16	FPRO_02899	63	574	77.66323024054984	1.05e-199
input.path1.gene17	FPRO_02896	44	3875	99.89941661637496	0.0


>>
48. NC_038014
Source: Fusarium venenatum strain A3/5 genome assembly, chromosome: III
Type: NRPS
Number of proteins with BLAST hits to this cluster: 3
Cumulative BLAST score: 4777.0

Table of genes, locations, strands and annotations of subject cluster:

Table of Blast hits (query gene, subject gene, %identity, blast score, %coverage, e-value):
input.path1.gene15	FVRRES_08877	41	377	98.71323529411765	7.43e-124
input.path1.gene16	FVRRES_08875	64	571	77.66323024054984	1.12e-198
input.path1.gene17	FVRRES_08872	43	3829	99.83906658619996	0.0


>>
49. RRCJ01000006
Source: Pyricularia sp. CBS 133598 strain NI919 Pyricularia_sp_LS_NI919_Scf_6, whole genome shotgun sequence
Type: NRPS
Number of proteins with BLAST hits to this cluster: 3
Cumulative BLAST score: 4524.0

Table of genes, locations, strands and annotations of subject cluster:

Table of Blast hits (query gene, subject gene, %identity, blast score, %coverage, e-value):
input.path1.gene15	PspLS_06869	43	392	107.90441176470588	3.39e-128
input.path1.gene16	PspLS_06865	59	552	81.09965635738831	1.05e-190
input.path1.gene17	PspLS_06863	42	3580	102.65540132770066	0.0


>>
50. NC_030959
Source: Colletotrichum higginsianum IMI 349063 chromosome 6, whole genome shotgun sequence
Type: NRPS
Number of proteins with BLAST hits to this cluster: 2
Cumulative BLAST score: 5114.0

Table of genes, locations, strands and annotations of subject cluster:

Table of Blast hits (query gene, subject gene, %identity, blast score, %coverage, e-value):
input.path1.gene16	CH63R_08458	64	595	81.44329896907216	7.41e-208
input.path1.gene17	CH63R_08460	50	4519	100.46268356467512	0.0
