# Supplementary material for: Alkaliphilic/Alkali-Tolerant Fungi: Molecular, Biochemical, and Biotechnological Aspects
Source: J Fungi (Basel). 2023 Jun 9;9(6):652. doi: 10.3390/jof9060652 (PMC10301932; doi:10.3390/jof9060652)
Supplement: Supplementary file 1 [file jof-09-00652-s001.zip › S2/clusterblast/ENANITX01000105NITX01000105.1_c1.txt]

ClusterBlast scores for ENANITX01000105NITX01000105.1

Table of genes, locations, strands and annotations of query cluster:
input.path1.gene11	199039	201707	+		
input.path1.gene12	202379	203098	-		
input.path1.gene13	203721	205043	+		
input.path1.gene14	205355	210253	-		
input.path1.gene15	211358	212102	+		
input.path1.gene16	222246	222480	+		
input.path1.gene17	223635	225216	+		
input.path1.gene18	226004	227798	-		
input.path1.gene19	228817	229556	-		
input.path1.gene20	230268	231068	+		
input.path1.gene21	231326	232210	-		
input.path1.gene22	233404	233923	+		
input.path1.gene23	234139	235340	-		
input.path1.gene24	236137	237303	+		
input.path1.gene25	239369	239867	-		
input.path1.gene26	240569	241369	+		
input.path1.gene27	242671	242686	-		


Significant hits: 


Details:
