# Supplementary material for: Alkaliphilic/Alkali-Tolerant Fungi: Molecular, Biochemical, and Biotechnological Aspects
Source: J Fungi (Basel). 2023 Jun 9;9(6):652. doi: 10.3390/jof9060652 (PMC10301932; doi:10.3390/jof9060652)
Supplement: Supplementary file 1 [file jof-09-00652-s001.zip › S2/clusterblast/ENANITX01000114NITX01000114.1_c1.txt]

ClusterBlast scores for ENANITX01000114NITX01000114.1

Table of genes, locations, strands and annotations of query cluster:
input.path1.gene1	19151	25494	-		
input.path1.gene2	27771	29250	+		
input.path1.gene3	30870	32277	+		
input.path1.gene4	32630	34664	-		
input.path1.gene5	37234	42484	+		
input.path1.gene6	43009	44806	-		
input.path1.gene7	46985	47179	-		


Significant hits: 
1. NW_021167080	Sodiomyces alkalinus F11 unplaced genomic scaffold SODALscaffold_2, whole genome shotgun sequence
2. NC_035791	Pochonia chlamydosporia 170 chromosome 2, whole genome shotgun sequence
3. NW_011942160	Metarhizium robertsii ARSEF 23 MAA_Scf_2, whole genome shotgun sequence
4. NW_014574716	Metarhizium brunneum ARSEF 3297 chromosome Unknown scaffold_1, whole genome shotgun sequence
5. NW_014013633	Trichoderma atroviride IMI 206040 chromosome Unknown TRIATcontig_23, whole genome shotgun sequence
6. NW_006271973	Cordyceps militaris CM01 unplaced genomic scaffold CCM_S00005, whole genome shotgun sequence
7. NW_009276926	Verticillium dahliae VdLs.17 supercont1.6 genomic scaffold, whole genome shotgun sequence
8. NW_003315036	Verticillium alfalfae VaMs.102 supercont1.3 genomic scaffold, whole genome shotgun sequence
9. CM004175	Drechmeria coniospora strain ARSEF 6962 chromosome 02, whole genome shotgun sequence
10. NW_013562494	Exophiala xenobiotica strain CBS 118157 unplaced genomic scaffold supercont1.1, whole genome shotgun sequence
11. NW_015622513	Exophiala spinifera strain CBS 89968 unplaced genomic scaffold supercont1.1, whole genome shotgun sequence
12. NW_023336267	Colletotrichum scovillei strain TJNH1 chromosome Unknown Contig00009, whole genome shotgun sequence
13. NC_030961	Colletotrichum higginsianum IMI 349063 chromosome 9, whole genome shotgun sequence
14. NW_004504310	Coccidioides immitis RS genomic scaffold supercont3.1, whole genome shotgun sequence
15. NW_011371358	Paracoccidioides brasiliensis Pb18 unplaced genomic scaffold supercont2.1, whole genome shotgun sequence
16. NW_003315979	Coccidioides posadasii C735 delta SOWgp chromosome Unknown gcontig_1105601051781, whole genome shotgun sequence
17. NW_003052500	Uncinocarpus reesii 1704 scaffold_1 genomic scaffold, whole genome shotgun sequence
18. NW_008481797	Cyphellophora europaea CBS 101466 unplaced genomic scaffold supercont1.1, whole genome shotgun sequence
19. NW_013550598	Rhinocladiella mackenziei CBS 650.93 unplaced genomic scaffold supercont1.7, whole genome shotgun sequence
20. NW_015622507	Exophiala mesophila strain CBS 40295 unplaced genomic scaffold supercont1.4, whole genome shotgun sequence
21. NW_001939244	Pyrenophora tritici-repentis Pt-1C-BFP supercont1.1, whole genome shotgun sequence
22. NC_036435	Aspergillus oryzae RIB40 DNA, chromosome 1
23. CM002801	Penicillium chrysogenum strain P2niaD18 chromosome IV, whole genome shotgun sequence
24. NW_015971594	Cladophialophora bantiana CBS 173.52 unplaced genomic scaffold supercont1.20, whole genome shotgun sequence
25. NW_008481827	Cladophialophora carrionii CBS 160.54 unplaced genomic scaffold supercont1.2, whole genome shotgun sequence
26. NW_015971668	Fonsecaea multimorphosa CBS 102226 unplaced genomic scaffold supercont1.34, whole genome shotgun sequence
27. NW_013550610	Fonsecaea pedrosoi CBS 271.37 unplaced genomic scaffold supercont1.6, whole genome shotgun sequence
28. NW_022474213	Venustampulla echinocandica strain BP 5553 chromosome Unknown scaffold_8, whole genome shotgun sequence
29. NW_006912903	Capronia coronata CBS 617.96 acBCG-supercont1.11, whole genome shotgun sequence
30. NW_013550603	Rhinocladiella mackenziei CBS 650.93 unplaced genomic scaffold supercont1.2, whole genome shotgun sequence
31. NW_008751646	Exophiala dermatitidis NIH/UT8656 unplaced genomic scaffold supercont1.1, whole genome shotgun sequence
32. NW_006912907	Capronia epimyces CBS 606.96 aczIQ-supercont1.4, whole genome shotgun sequence
33. NT_165934	Aspergillus terreus NIH2624 scaffold_11 genomic scaffold, whole genome shotgun sequence
34. NW_015622520	Exophiala spinifera strain CBS 89968 unplaced genomic scaffold supercont1.8, whole genome shotgun sequence
35. NC_007196	Aspergillus fumigatus Af293 chromosome 3, whole genome shotgun sequence
36. NW_022194797	Fusarium proliferatum ET1 genome assembly, contig: FPRO_scaffold008, whole genome shotgun sequence
37. NC_036631	Fusarium fujikuroi IMI 58289 draft genome, chromosome FFUJ_chr10
38. NC_038013	Fusarium venenatum strain A3/5 genome assembly, chromosome: II
39. NC_036442	Aspergillus oryzae RIB40 DNA, chromosome 8
40. CM002798	Penicillium chrysogenum strain P2niaD18 chromosome I, whole genome shotgun sequence
41. NT_107009	Aspergillus nidulans FGSC A4 chromosome I map unlocalized scaffold_7, whole genome shotgun sequence
42. CM000575	Fusarium graminearum PH-1 chromosome 2, whole genome shotgun sequence
43. NC_026475	Fusarium graminearum PH-1 chromosome 2, whole genome shotgun sequence
44. CP042187	Venturia effusa strain albino chromosome 3, complete sequence
45. NW_022984632	Aspergillus tanneri strain NIH1004 chromosome Unknown AapTan_5_pilon_pilon_pilon, whole genome shotgun sequence
46. NW_023336287	Aspergillus tubingensis WU-2223L DNA, scaffold_13, whole genome shotgun sequence
47. NW_020167533	Pseudogymnoascus destructans isolate 20631-21 unplaced genomic scaffold scaffold_14, whole genome shotgun sequence
48. NW_017971433	Talaromyces atroroseus strain IBT 11181 chromosome Unknown scaffold_1, whole genome shotgun sequence
49. NW_014574584	Penicillium digitatum Pd1 unplaced genomic scaffold Scaffold_41, whole genome shotgun sequence
50. CM000599	Fusarium oxysporum f. sp. lycopersici 4287 chromosome 11, whole genome shotgun sequence


Details:

>>
1. NW_021167080
Source: Sodiomyces alkalinus F11 unplaced genomic scaffold SODALscaffold_2, whole genome shotgun sequence
Type: NRPS
Number of proteins with BLAST hits to this cluster: 6
Cumulative BLAST score: 10258.0

Table of genes, locations, strands and annotations of subject cluster:

Table of Blast hits (query gene, subject gene, %identity, blast score, %coverage, e-value):
input.path1.gene1	SODALDRAFT_321616	94	3044	102.2754491017964	0.0
input.path1.gene2	SODALDRAFT_338088	98	785	102.020202020202	9.1e-288
input.path1.gene3	SODALDRAFT_329917	100	984	100.0	0.0
input.path1.gene4	SODALDRAFT_272253	100	1194	100.0	0.0
input.path1.gene5	SODALDRAFT_91571	100	3429	100.0	0.0
input.path1.gene6	SODALDRAFT_270883	100	822	78.4873949579832	2.76e-298


>>
2. NC_035791
Source: Pochonia chlamydosporia 170 chromosome 2, whole genome shotgun sequence
Type: NRPS
Number of proteins with BLAST hits to this cluster: 6
Cumulative BLAST score: 6352.0

Table of genes, locations, strands and annotations of subject cluster:

Table of Blast hits (query gene, subject gene, %identity, blast score, %coverage, e-value):
input.path1.gene1	VFPPC_03464	71	1046	47.54491017964072	0.0
input.path1.gene1	VFPPC_13472	63	1019	51.07784431137724	0.0
input.path1.gene2	VFPPC_17502	56	425	95.45454545454545	7.13e-146
input.path1.gene3	VFPPC_03465	69	669	100.0	2.17e-240
input.path1.gene4	VFPPC_03466	77	919	99.65870307167235	0.0
input.path1.gene5	VFPPC_03467	58	1939	100.57175528873643	0.0
input.path1.gene6	VFPPC_03468	47	335	77.14285714285715	2.57e-107


>>
3. NW_011942160
Source: Metarhizium robertsii ARSEF 23 MAA_Scf_2, whole genome shotgun sequence
Type: NRPS
Number of proteins with BLAST hits to this cluster: 6
Cumulative BLAST score: 5289.0

Table of genes, locations, strands and annotations of subject cluster:

Table of Blast hits (query gene, subject gene, %identity, blast score, %coverage, e-value):
input.path1.gene1	MAA_05339	70	1034	47.604790419161674	0.0
input.path1.gene2	MAA_05337	54	421	95.45454545454545	4.39e-144
input.path1.gene3	MAA_05336	69	657	99.57264957264957	1.17e-235
input.path1.gene4	MAA_05335	75	910	101.02389078498292	0.0
input.path1.gene5	MAA_05334	57	1927	100.57175528873643	0.0
input.path1.gene6	MAA_05333	48	340	78.4873949579832	1.06e-106


>>
4. NW_014574716
Source: Metarhizium brunneum ARSEF 3297 chromosome Unknown scaffold_1, whole genome shotgun sequence
Type: NRPS
Number of proteins with BLAST hits to this cluster: 6
Cumulative BLAST score: 5268.0

Table of genes, locations, strands and annotations of subject cluster:

Table of Blast hits (query gene, subject gene, %identity, blast score, %coverage, e-value):
input.path1.gene1	MBR_01847	69	1026	47.604790419161674	0.0
input.path1.gene2	MBR_01849	54	418	95.45454545454545	5.05e-143
input.path1.gene3	MBR_01850	69	655	99.57264957264957	6.74e-235
input.path1.gene4	MBR_01851	74	904	101.02389078498292	0.0
input.path1.gene5	MBR_01852	57	1925	100.62893081761007	0.0
input.path1.gene6	MBR_01853	48	340	78.4873949579832	3.12e-109


>>
5. NW_014013633
Source: Trichoderma atroviride IMI 206040 chromosome Unknown TRIATcontig_23, whole genome shotgun sequence
Type: NRPS
Number of proteins with BLAST hits to this cluster: 6
Cumulative BLAST score: 5182.0

Table of genes, locations, strands and annotations of subject cluster:

Table of Blast hits (query gene, subject gene, %identity, blast score, %coverage, e-value):
input.path1.gene1	TRIATDRAFT_219095	70	1028	47.54491017964072	0.0
input.path1.gene2	TRIATDRAFT_80347	54	418	95.70707070707071	6.18e-143
input.path1.gene3	TRIATDRAFT_273644	69	660	99.78632478632478	8.4e-237
input.path1.gene4	TRIATDRAFT_152707	74	885	98.29351535836177	0.0
input.path1.gene5	TRIATDRAFT_39887	58	1920	101.37221269296741	0.0
input.path1.gene6	TRIATDRAFT_140190	42	271	74.78991596638656	2.54e-81


>>
6. NW_006271973
Source: Cordyceps militaris CM01 unplaced genomic scaffold CCM_S00005, whole genome shotgun sequence
Type: NRPS
Number of proteins with BLAST hits to this cluster: 6
Cumulative BLAST score: 4964.0

Table of genes, locations, strands and annotations of subject cluster:

Table of Blast hits (query gene, subject gene, %identity, blast score, %coverage, e-value):
input.path1.gene1	CCM_06696	66	967	47.84431137724551	0.0
input.path1.gene2	CCM_06698	57	426	95.70707070707071	2.5e-146
input.path1.gene3	CCM_06700	68	657	100.64102564102564	7.83e-236
input.path1.gene4	CCM_06701	74	881	96.75767918088737	1.71e-317
input.path1.gene5	CCM_06702	54	1789	101.4865637507147	0.0
input.path1.gene6	CCM_06703	38	244	79.32773109243698	4.78e-71


>>
7. NW_009276926
Source: Verticillium dahliae VdLs.17 supercont1.6 genomic scaffold, whole genome shotgun sequence
Type: NRPS
Number of proteins with BLAST hits to this cluster: 5
Cumulative BLAST score: 6846.0

Table of genes, locations, strands and annotations of subject cluster:

Table of Blast hits (query gene, subject gene, %identity, blast score, %coverage, e-value):
input.path1.gene1	VDAG_03960	74	1095	47.24550898203593	0.0
input.path1.gene1	VDAG_03959	68	1061	50.83832335329341	0.0
input.path1.gene2	VDAG_03961	62	504	104.04040404040404	3.2e-176
input.path1.gene3	VDAG_03962	79	780	100.21367521367522	7.13e-284
input.path1.gene4	VDAG_03963	77	923	100.51194539249147	0.0
input.path1.gene5	VDAG_03964	72	2483	100.11435105774729	0.0


>>
8. NW_003315036
Source: Verticillium alfalfae VaMs.102 supercont1.3 genomic scaffold, whole genome shotgun sequence
Type: NRPS
Number of proteins with BLAST hits to this cluster: 5
Cumulative BLAST score: 6048.0

Table of genes, locations, strands and annotations of subject cluster:

Table of Blast hits (query gene, subject gene, %identity, blast score, %coverage, e-value):
input.path1.gene1	VDBG_03051	69	994	47.24550898203593	0.0
input.path1.gene1	VDBG_03050	64	983	50.65868263473053	0.0
input.path1.gene2	VDBG_03052	57	441	101.51515151515152	2.49e-152
input.path1.gene3	VDBG_03053	78	661	87.3931623931624	2.19e-237
input.path1.gene4	VDBG_03054	77	926	100.34129692832765	0.0
input.path1.gene5	VDBG_03055	65	2043	94.62550028587764	0.0


>>
9. CM004175
Source: Drechmeria coniospora strain ARSEF 6962 chromosome 02, whole genome shotgun sequence
Type: NRPS
Number of proteins with BLAST hits to this cluster: 5
Cumulative BLAST score: 4165.0

Table of genes, locations, strands and annotations of subject cluster:

Table of Blast hits (query gene, subject gene, %identity, blast score, %coverage, e-value):
input.path1.gene2	DCS_05466	54	405	95.45454545454545	5.2e-138
input.path1.gene3	DCS_05472	67	633	99.57264957264957	5.47e-226
input.path1.gene4	DCS_05473	77	893	96.41638225255973	0.0
input.path1.gene5	DCS_05475	58	1929	100.22870211549457	0.0
input.path1.gene6	DCS_05476	43	305	80.16806722689076	1.1e-95


>>
10. NW_013562494
Source: Exophiala xenobiotica strain CBS 118157 unplaced genomic scaffold supercont1.1, whole genome shotgun sequence
Type: NRPS
Number of proteins with BLAST hits to this cluster: 4
Cumulative BLAST score: 4695.0

Table of genes, locations, strands and annotations of subject cluster:

Table of Blast hits (query gene, subject gene, %identity, blast score, %coverage, e-value):
input.path1.gene2	PV05_00027_XP_013320340.1	49	329	94.1919191919192	5.57e-108
input.path1.gene2	PV05_00027	49	328	93.43434343434343	1.04e-107
input.path1.gene3	PV05_00031_XP_013320348.1	46	380	92.73504273504274	6.66e-127
input.path1.gene3	PV05_00031	46	380	92.73504273504274	6.66e-127
input.path1.gene4	PV05_00029	61	721	97.26962457337885	3.59e-257
input.path1.gene4	PV05_00029_XP_013320345.1	60	711	99.82935153583618	5.47e-253
input.path1.gene4	PV05_00029_XP_013320344.1	61	584	78.15699658703072	8.32e-205
input.path1.gene5	PV05_00030	40	1262	109.66266437964552	0.0


>>
11. NW_015622513
Source: Exophiala spinifera strain CBS 89968 unplaced genomic scaffold supercont1.1, whole genome shotgun sequence
Type: NRPS
Number of proteins with BLAST hits to this cluster: 4
Cumulative BLAST score: 2621.0

Table of genes, locations, strands and annotations of subject cluster:

Table of Blast hits (query gene, subject gene, %identity, blast score, %coverage, e-value):
input.path1.gene2	PV08_02210	49	330	93.18181818181817	1.39e-108
input.path1.gene3	PV08_02214	45	374	92.73504273504274	2.69e-124
input.path1.gene4	PV08_02212	62	707	96.58703071672356	1.39e-251
input.path1.gene5	PV08_02213	39	1210	109.26243567753002	0.0


>>
12. NW_023336267
Source: Colletotrichum scovillei strain TJNH1 chromosome Unknown Contig00009, whole genome shotgun sequence
Type: NRPS
Number of proteins with BLAST hits to this cluster: 4
Cumulative BLAST score: 4529.0

Table of genes, locations, strands and annotations of subject cluster:

Table of Blast hits (query gene, subject gene, %identity, blast score, %coverage, e-value):
input.path1.gene2	HER10_EVM0009583	66	498	95.70707070707071	1.15e-171
input.path1.gene3	HER10_EVM0005485	76	756	100.0	2.04e-274
input.path1.gene4	HER10_EVM0001035	78	945	100.34129692832765	0.0
input.path1.gene5	HER10_EVM0002215	68	2330	100.2858776443682	0.0


>>
13. NC_030961
Source: Colletotrichum higginsianum IMI 349063 chromosome 9, whole genome shotgun sequence
Type: NRPS
Number of proteins with BLAST hits to this cluster: 4
Cumulative BLAST score: 4526.0

Table of genes, locations, strands and annotations of subject cluster:

Table of Blast hits (query gene, subject gene, %identity, blast score, %coverage, e-value):
input.path1.gene2	CH63R_12703	67	494	96.46464646464646	7.87e-171
input.path1.gene3	CH63R_12702	76	750	100.0	3.51e-272
input.path1.gene4	CH63R_12699	78	943	100.34129692832765	0.0
input.path1.gene5	CH63R_12697	68	2339	100.17152658662091	0.0


>>
14. NW_004504310
Source: Coccidioides immitis RS genomic scaffold supercont3.1, whole genome shotgun sequence
Type: NRPS
Number of proteins with BLAST hits to this cluster: 4
Cumulative BLAST score: 3287.0

Table of genes, locations, strands and annotations of subject cluster:

Table of Blast hits (query gene, subject gene, %identity, blast score, %coverage, e-value):
input.path1.gene2	CIMG_01431	48	328	92.17171717171718	1.71e-107
input.path1.gene3	CIMG_01435	49	416	95.94017094017094	4.46e-141
input.path1.gene4	CIMG_01434	59	666	96.41638225255973	3.72e-235
input.path1.gene5	CIMG_01429	55	1877	100.80045740423098	0.0


>>
15. NW_011371358
Source: Paracoccidioides brasiliensis Pb18 unplaced genomic scaffold supercont2.1, whole genome shotgun sequence
Type: NRPS
Number of proteins with BLAST hits to this cluster: 4
Cumulative BLAST score: 3240.0

Table of genes, locations, strands and annotations of subject cluster:

Table of Blast hits (query gene, subject gene, %identity, blast score, %coverage, e-value):
input.path1.gene2	PADG_00104	49	327	92.42424242424242	3.71e-107
input.path1.gene3	PADG_00100	46	389	93.58974358974359	2.54e-130
input.path1.gene4	PADG_00099	57	654	96.58703071672356	1.94e-230
input.path1.gene5	PADG_00102	55	1870	100.6861063464837	0.0


>>
16. NW_003315979
Source: Coccidioides posadasii C735 delta SOWgp chromosome Unknown gcontig_1105601051781, whole genome shotgun sequence
Type: NRPS
Number of proteins with BLAST hits to this cluster: 4
Cumulative BLAST score: 3238.0

Table of genes, locations, strands and annotations of subject cluster:

Table of Blast hits (query gene, subject gene, %identity, blast score, %coverage, e-value):
input.path1.gene2	CPC735_050040	46	310	92.17171717171718	2.16e-100
input.path1.gene3	CPC735_050010	47	406	99.14529914529915	8.83e-137
input.path1.gene4	CPC735_050020	57	649	98.80546075085324	2.49e-228
input.path1.gene5	CPC735_050060	55	1873	100.80045740423098	0.0


>>
17. NW_003052500
Source: Uncinocarpus reesii 1704 scaffold_1 genomic scaffold, whole genome shotgun sequence
Type: NRPS
Number of proteins with BLAST hits to this cluster: 4
Cumulative BLAST score: 3220.0

Table of genes, locations, strands and annotations of subject cluster:

Table of Blast hits (query gene, subject gene, %identity, blast score, %coverage, e-value):
input.path1.gene2	UREG_01348	49	245	64.8989898989899	1.02e-76
input.path1.gene3	UREG_01351	49	416	96.15384615384616	4.46e-141
input.path1.gene4	UREG_01350	58	659	96.9283276450512	1.8e-232
input.path1.gene5	UREG_01346	56	1900	100.91480846197827	0.0


>>
18. NW_008481797
Source: Cyphellophora europaea CBS 101466 unplaced genomic scaffold supercont1.1, whole genome shotgun sequence
Type: NRPS
Number of proteins with BLAST hits to this cluster: 4
Cumulative BLAST score: 3206.0

Table of genes, locations, strands and annotations of subject cluster:

Table of Blast hits (query gene, subject gene, %identity, blast score, %coverage, e-value):
input.path1.gene2	HMPREF1541_00537	50	343	92.42424242424242	7.27e-113
input.path1.gene3	HMPREF1541_00536	51	431	96.7948717948718	1.01e-146
input.path1.gene4	HMPREF1541_00534	63	745	98.29351535836177	2.28e-266
input.path1.gene5	HMPREF1541_00538	52	1687	99.94282447112636	0.0


>>
19. NW_013550598
Source: Rhinocladiella mackenziei CBS 650.93 unplaced genomic scaffold supercont1.7, whole genome shotgun sequence
Type: NRPS
Number of proteins with BLAST hits to this cluster: 3
Cumulative BLAST score: 1699.0

Table of genes, locations, strands and annotations of subject cluster:

Table of Blast hits (query gene, subject gene, %identity, blast score, %coverage, e-value):
input.path1.gene2	Z518_08928	45	311	91.41414141414141	3.79e-101
input.path1.gene4	Z518_08931	57	659	95.73378839590444	1.61e-232
input.path1.gene5	Z518_08930	39	729	64.72269868496284	6.18e-220


>>
20. NW_015622507
Source: Exophiala mesophila strain CBS 40295 unplaced genomic scaffold supercont1.4, whole genome shotgun sequence
Type: NRPS
Number of proteins with BLAST hits to this cluster: 3
Cumulative BLAST score: 2797.0

Table of genes, locations, strands and annotations of subject cluster:

Table of Blast hits (query gene, subject gene, %identity, blast score, %coverage, e-value):
input.path1.gene3	PV10_05612	48	397	94.23076923076923	4.1e-133
input.path1.gene4	PV10_05613	57	665	98.29351535836177	1.86e-234
input.path1.gene5	PV10_05618	52	1735	100.62893081761007	0.0


>>
21. NW_001939244
Source: Pyrenophora tritici-repentis Pt-1C-BFP supercont1.1, whole genome shotgun sequence
Type: NRPS
Number of proteins with BLAST hits to this cluster: 3
Cumulative BLAST score: 2469.0

Table of genes, locations, strands and annotations of subject cluster:

Table of Blast hits (query gene, subject gene, %identity, blast score, %coverage, e-value):
input.path1.gene3	PTRG_01679	48	401	93.37606837606837	5.29e-135
input.path1.gene4	PTRG_01678	57	659	100.51194539249147	3.76e-232
input.path1.gene5	PTRG_01683	46	1409	101.25786163522012	0.0


>>
22. NC_036435
Source: Aspergillus oryzae RIB40 DNA, chromosome 1
Type: NRPS
Number of proteins with BLAST hits to this cluster: 2
Cumulative BLAST score: 744.0

Table of genes, locations, strands and annotations of subject cluster:

Table of Blast hits (query gene, subject gene, %identity, blast score, %coverage, e-value):
input.path1.gene4	AO090005000992	35	342	98.97610921501706	3e-108
input.path1.gene5	AO090005000993	31	402	58.60491709548313	4.68e-113


>>
23. CM002801
Source: Penicillium chrysogenum strain P2niaD18 chromosome IV, whole genome shotgun sequence
Type: NRPS,T1PKS
Number of proteins with BLAST hits to this cluster: 3
Cumulative BLAST score: 2566.0

Table of genes, locations, strands and annotations of subject cluster:

Table of Blast hits (query gene, subject gene, %identity, blast score, %coverage, e-value):
input.path1.gene2	EN45_109890	45	307	93.18181818181817	1.38e-99
input.path1.gene3	EN45_109910	50	429	95.08547008547008	5.57e-146
input.path1.gene5	EN45_109920	55	1830	100.51457975986278	0.0


>>
24. NW_015971594
Source: Cladophialophora bantiana CBS 173.52 unplaced genomic scaffold supercont1.20, whole genome shotgun sequence
Type: NRPS
Number of proteins with BLAST hits to this cluster: 3
Cumulative BLAST score: 2345.0

Table of genes, locations, strands and annotations of subject cluster:

Table of Blast hits (query gene, subject gene, %identity, blast score, %coverage, e-value):
input.path1.gene3	Z519_11084	46	389	93.16239316239316	4.52e-130
input.path1.gene4	Z519_11082	59	728	103.41296928327645	3.08e-259
input.path1.gene5	Z519_11086	38	1228	110.062893081761	0.0


>>
25. NW_008481827
Source: Cladophialophora carrionii CBS 160.54 unplaced genomic scaffold supercont1.2, whole genome shotgun sequence
Type: NRPS
Number of proteins with BLAST hits to this cluster: 3
Cumulative BLAST score: 2336.0

Table of genes, locations, strands and annotations of subject cluster:

Table of Blast hits (query gene, subject gene, %identity, blast score, %coverage, e-value):
input.path1.gene3	G647_02319	45	380	92.94871794871796	1.33e-126
input.path1.gene4	G647_02317	60	727	99.65870307167235	4.95e-259
input.path1.gene5	G647_02321	38	1229	110.17724413950829	0.0


>>
26. NW_015971668
Source: Fonsecaea multimorphosa CBS 102226 unplaced genomic scaffold supercont1.34, whole genome shotgun sequence
Type: NRPS
Number of proteins with BLAST hits to this cluster: 3
Cumulative BLAST score: 2333.0

Table of genes, locations, strands and annotations of subject cluster:

Table of Blast hits (query gene, subject gene, %identity, blast score, %coverage, e-value):
input.path1.gene3	Z520_10933	46	381	92.73504273504274	4.71e-127
input.path1.gene4	Z520_10931	61	726	98.29351535836177	9.62e-259
input.path1.gene5	Z520_10935	38	1226	109.83419096626643	0.0


>>
27. NW_013550610
Source: Fonsecaea pedrosoi CBS 271.37 unplaced genomic scaffold supercont1.6, whole genome shotgun sequence
Type: NRPS
Number of proteins with BLAST hits to this cluster: 3
Cumulative BLAST score: 2330.0

Table of genes, locations, strands and annotations of subject cluster:

Table of Blast hits (query gene, subject gene, %identity, blast score, %coverage, e-value):
input.path1.gene3	Z517_10056	45	379	92.94871794871796	2.67e-126
input.path1.gene4	Z517_10054	62	734	98.12286689419795	6.22e-262
input.path1.gene5	Z517_10058	38	1217	109.7770154373928	0.0


>>
28. NW_022474213
Source: Venustampulla echinocandica strain BP 5553 chromosome Unknown scaffold_8, whole genome shotgun sequence
Type: NRPS
Number of proteins with BLAST hits to this cluster: 3
Cumulative BLAST score: 2301.0

Table of genes, locations, strands and annotations of subject cluster:

Table of Blast hits (query gene, subject gene, %identity, blast score, %coverage, e-value):
input.path1.gene3	BP5553_08733	45	382	92.94871794871796	1.61e-127
input.path1.gene4	BP5553_08730	55	649	97.7815699658703	2.96e-228
input.path1.gene5	BP5553_08735	40	1270	109.09090909090908	0.0


>>
29. NW_006912903
Source: Capronia coronata CBS 617.96 acBCG-supercont1.11, whole genome shotgun sequence
Type: NRPS
Number of proteins with BLAST hits to this cluster: 2
Cumulative BLAST score: 2256.0

Table of genes, locations, strands and annotations of subject cluster:

Table of Blast hits (query gene, subject gene, %identity, blast score, %coverage, e-value):
input.path1.gene3	A1O1_09205	48	394	97.64957264957265	1.92e-131
input.path1.gene5	A1O1_09206	54	1862	100.91480846197827	0.0


>>
30. NW_013550603
Source: Rhinocladiella mackenziei CBS 650.93 unplaced genomic scaffold supercont1.2, whole genome shotgun sequence
Type: NRPS
Number of proteins with BLAST hits to this cluster: 2
Cumulative BLAST score: 2236.0

Table of genes, locations, strands and annotations of subject cluster:

Table of Blast hits (query gene, subject gene, %identity, blast score, %coverage, e-value):
input.path1.gene3	Z518_02442	52	397	86.32478632478633	2.66e-133
input.path1.gene5	Z518_02441	54	1839	100.74328187535735	0.0


>>
31. NW_008751646
Source: Exophiala dermatitidis NIH/UT8656 unplaced genomic scaffold supercont1.1, whole genome shotgun sequence
Type: NRPS
Number of proteins with BLAST hits to this cluster: 2
Cumulative BLAST score: 2228.0

Table of genes, locations, strands and annotations of subject cluster:

Table of Blast hits (query gene, subject gene, %identity, blast score, %coverage, e-value):
input.path1.gene3	HMPREF1120_01438	50	387	91.88034188034187	2.4e-128
input.path1.gene5	HMPREF1120_01440	54	1841	100.74328187535735	0.0


>>
32. NW_006912907
Source: Capronia epimyces CBS 606.96 aczIQ-supercont1.4, whole genome shotgun sequence
Type: NRPS
Number of proteins with BLAST hits to this cluster: 2
Cumulative BLAST score: 2224.0

Table of genes, locations, strands and annotations of subject cluster:

Table of Blast hits (query gene, subject gene, %identity, blast score, %coverage, e-value):
input.path1.gene3	A1O3_04801	47	386	99.78632478632478	4.96e-128
input.path1.gene5	A1O3_04800	54	1838	100.97198399085192	0.0


>>
33. NT_165934
Source: Aspergillus terreus NIH2624 scaffold_11 genomic scaffold, whole genome shotgun sequence
Type: NRPS,T1PKS
Number of proteins with BLAST hits to this cluster: 2
Cumulative BLAST score: 2111.0

Table of genes, locations, strands and annotations of subject cluster:

Table of Blast hits (query gene, subject gene, %identity, blast score, %coverage, e-value):
input.path1.gene2	ATEG_07490	43	309	94.44444444444444	2.94e-100
input.path1.gene5	ATEG_07488	54	1802	100.17152658662091	0.0


>>
34. NW_015622520
Source: Exophiala spinifera strain CBS 89968 unplaced genomic scaffold supercont1.8, whole genome shotgun sequence
Type: NRPS
Number of proteins with BLAST hits to this cluster: 2
Cumulative BLAST score: 2091.0

Table of genes, locations, strands and annotations of subject cluster:

Table of Blast hits (query gene, subject gene, %identity, blast score, %coverage, e-value):
input.path1.gene3	PV08_10063	53	385	82.47863247863248	1.91e-128
input.path1.gene5	PV08_10064	51	1706	101.60091480846198	0.0


>>
35. NC_007196
Source: Aspergillus fumigatus Af293 chromosome 3, whole genome shotgun sequence
Type: NRPS
Number of proteins with BLAST hits to this cluster: 2
Cumulative BLAST score: 1666.0

Table of genes, locations, strands and annotations of subject cluster:

Table of Blast hits (query gene, subject gene, %identity, blast score, %coverage, e-value):
input.path1.gene3	AFUA_3G03400	47	407	96.36752136752136	6.33e-137
input.path1.gene5	AFUA_3G03420	39	1259	109.49113779302459	0.0


>>
36. NW_022194797
Source: Fusarium proliferatum ET1 genome assembly, contig: FPRO_scaffold008, whole genome shotgun sequence
Type: NRPS,NRPS-like
Number of proteins with BLAST hits to this cluster: 2
Cumulative BLAST score: 1651.0

Table of genes, locations, strands and annotations of subject cluster:

Table of Blast hits (query gene, subject gene, %identity, blast score, %coverage, e-value):
input.path1.gene3	FPRO_14261	45	367	96.7948717948718	7.29e-122
input.path1.gene5	FPRO_14263	40	1284	108.11892510005718	0.0


>>
37. NC_036631
Source: Fusarium fujikuroi IMI 58289 draft genome, chromosome FFUJ_chr10
Type: NRPS,NRPS-like
Number of proteins with BLAST hits to this cluster: 2
Cumulative BLAST score: 1646.0

Table of genes, locations, strands and annotations of subject cluster:

Table of Blast hits (query gene, subject gene, %identity, blast score, %coverage, e-value):
input.path1.gene3	FFUJ_10734	45	367	96.7948717948718	1.03e-121
input.path1.gene5	FFUJ_10736	40	1279	107.89022298456261	0.0


>>
38. NC_038013
Source: Fusarium venenatum strain A3/5 genome assembly, chromosome: II
Type: NRPS
Number of proteins with BLAST hits to this cluster: 2
Cumulative BLAST score: 1623.0

Table of genes, locations, strands and annotations of subject cluster:

Table of Blast hits (query gene, subject gene, %identity, blast score, %coverage, e-value):
input.path1.gene3	FVRRES_06750	44	356	96.58119658119658	1.21e-117
input.path1.gene5	FVRRES_06752	40	1267	107.66152086906804	0.0


>>
39. NC_036442
Source: Aspergillus oryzae RIB40 DNA, chromosome 8
Type: NRPS
Number of proteins with BLAST hits to this cluster: 2
Cumulative BLAST score: 1619.0

Table of genes, locations, strands and annotations of subject cluster:

Table of Blast hits (query gene, subject gene, %identity, blast score, %coverage, e-value):
input.path1.gene3	AO090103000169	46	386	93.37606837606837	4.42e-129
input.path1.gene5	AO090103000167	39	1233	109.60548885077186	0.0


>>
40. CM002798
Source: Penicillium chrysogenum strain P2niaD18 chromosome I, whole genome shotgun sequence
Type: NRPS
Number of proteins with BLAST hits to this cluster: 2
Cumulative BLAST score: 1616.0

Table of genes, locations, strands and annotations of subject cluster:

Table of Blast hits (query gene, subject gene, %identity, blast score, %coverage, e-value):
input.path1.gene3	EN45_007570	46	383	92.94871794871796	7.52e-128
input.path1.gene5	EN45_007550	40	1233	108.9765580331618	0.0


>>
41. NT_107009
Source: Aspergillus nidulans FGSC A4 chromosome I map unlocalized scaffold_7, whole genome shotgun sequence
Type: NRPS
Number of proteins with BLAST hits to this cluster: 2
Cumulative BLAST score: 1609.0

Table of genes, locations, strands and annotations of subject cluster:

Table of Blast hits (query gene, subject gene, %identity, blast score, %coverage, e-value):
input.path1.gene3	AN6234.2	46	392	92.94871794871796	1.31e-131
input.path1.gene5	AN6236.2	39	1217	109.89136649514009	0.0


>>
42. CM000575
Source: Fusarium graminearum PH-1 chromosome 2, whole genome shotgun sequence
Type: NRPS,NRPS-like
Number of proteins with BLAST hits to this cluster: 2
Cumulative BLAST score: 1608.0

Table of genes, locations, strands and annotations of subject cluster:

Table of Blast hits (query gene, subject gene, %identity, blast score, %coverage, e-value):
input.path1.gene3	FGSG_03745	44	347	96.7948717948718	3.52e-114
input.path1.gene5	FGSG_03747	40	1261	108.9765580331618	0.0


>>
43. NC_026475
Source: Fusarium graminearum PH-1 chromosome 2, whole genome shotgun sequence
Type: NRPS,NRPS-like
Number of proteins with BLAST hits to this cluster: 2
Cumulative BLAST score: 1608.0

Table of genes, locations, strands and annotations of subject cluster:

Table of Blast hits (query gene, subject gene, %identity, blast score, %coverage, e-value):
input.path1.gene3	FGSG_03745	44	347	96.7948717948718	3.52e-114
input.path1.gene5	FGSG_03747	40	1261	108.9765580331618	0.0


>>
44. CP042187
Source: Venturia effusa strain albino chromosome 3, complete sequence
Type: NRPS
Number of proteins with BLAST hits to this cluster: 2
Cumulative BLAST score: 1604.0

Table of genes, locations, strands and annotations of subject cluster:

Table of Blast hits (query gene, subject gene, %identity, blast score, %coverage, e-value):
input.path1.gene3	FKW77_007490	44	363	92.73504273504274	4.05e-120
input.path1.gene5	FKW77_007506	40	1241	108.6906803887936	0.0


>>
45. NW_022984632
Source: Aspergillus tanneri strain NIH1004 chromosome Unknown AapTan_5_pilon_pilon_pilon, whole genome shotgun sequence
Type: NRPS
Number of proteins with BLAST hits to this cluster: 2
Cumulative BLAST score: 1602.0

Table of genes, locations, strands and annotations of subject cluster:

Table of Blast hits (query gene, subject gene, %identity, blast score, %coverage, e-value):
input.path1.gene3	ATNIH1004_010605	44	368	95.72649572649573	7.16e-122
input.path1.gene5	ATNIH1004_010603	39	1234	108.63350485991997	0.0


>>
46. NW_023336287
Source: Aspergillus tubingensis WU-2223L DNA, scaffold_13, whole genome shotgun sequence
Type: NRPS
Number of proteins with BLAST hits to this cluster: 2
Cumulative BLAST score: 1589.0

Table of genes, locations, strands and annotations of subject cluster:

Table of Blast hits (query gene, subject gene, %identity, blast score, %coverage, e-value):
input.path1.gene3	AtWU_10613	45	370	94.23076923076923	5.73e-123
input.path1.gene5	AtWU_10615	39	1219	108.06174957118353	0.0


>>
47. NW_020167533
Source: Pseudogymnoascus destructans isolate 20631-21 unplaced genomic scaffold scaffold_14, whole genome shotgun sequence
Type: NRPS
Number of proteins with BLAST hits to this cluster: 2
Cumulative BLAST score: 1585.0

Table of genes, locations, strands and annotations of subject cluster:

Table of Blast hits (query gene, subject gene, %identity, blast score, %coverage, e-value):
input.path1.gene3	VC83_05720	44	370	95.2991452991453	5.37e-123
input.path1.gene5	VC83_05724	39	1215	109.49113779302459	0.0


>>
48. NW_017971433
Source: Talaromyces atroroseus strain IBT 11181 chromosome Unknown scaffold_1, whole genome shotgun sequence
Type: NRPS
Number of proteins with BLAST hits to this cluster: 2
Cumulative BLAST score: 1585.0

Table of genes, locations, strands and annotations of subject cluster:

Table of Blast hits (query gene, subject gene, %identity, blast score, %coverage, e-value):
input.path1.gene3	UA08_01920	44	374	95.2991452991453	5.5e-114
input.path1.gene5	UA08_01921	39	1211	109.60548885077186	0.0


>>
49. NW_014574584
Source: Penicillium digitatum Pd1 unplaced genomic scaffold Scaffold_41, whole genome shotgun sequence
Type: NRPS
Number of proteins with BLAST hits to this cluster: 2
Cumulative BLAST score: 1567.0

Table of genes, locations, strands and annotations of subject cluster:

Table of Blast hits (query gene, subject gene, %identity, blast score, %coverage, e-value):
input.path1.gene3	PDIP_64380	42	359	99.35897435897436	2.23e-118
input.path1.gene5	PDIP_64360	39	1208	109.03373356203545	0.0


>>
50. CM000599
Source: Fusarium oxysporum f. sp. lycopersici 4287 chromosome 11, whole genome shotgun sequence
Type: NRPS,NRPS-like
Number of proteins with BLAST hits to this cluster: 2
Cumulative BLAST score: 1539.0

Table of genes, locations, strands and annotations of subject cluster:

Table of Blast hits (query gene, subject gene, %identity, blast score, %coverage, e-value):
input.path1.gene3	FOXG_09783	45	369	96.7948717948718	1.28e-122
input.path1.gene5	FOXG_09785	41	1170	97.02687249857061	0.0
