# Supplementary material for: Alkaliphilic/Alkali-Tolerant Fungi: Molecular, Biochemical, and Biotechnological Aspects
Source: J Fungi (Basel). 2023 Jun 9;9(6):652. doi: 10.3390/jof9060652 (PMC10301932; doi:10.3390/jof9060652)
Supplement: Supplementary file 1 [file jof-09-00652-s001.zip › S2/clusterblast/ENANITX01000126NITX01000126.1_c1.txt]

ClusterBlast scores for ENANITX01000126NITX01000126.1

Table of genes, locations, strands and annotations of query cluster:
input.path1.gene16	76798	78469	+		
input.path1.gene17	79795	80999	-		
input.path1.gene18	82493	83976	+		
input.path1.gene19	86035	87325	+		
input.path1.gene20	88348	89739	+		
input.path1.gene21	90347	94202	+		
input.path1.gene22	94806	96317	+		
input.path1.gene23	96696	97791	-		


Significant hits: 
1. NW_021167080	Sodiomyces alkalinus F11 unplaced genomic scaffold SODALscaffold_2, whole genome shotgun sequence
2. NC_030957	Colletotrichum higginsianum IMI 349063 chromosome 4, whole genome shotgun sequence
3. NW_023336260	Colletotrichum scovillei strain TJNH1 chromosome Unknown Contig00002, whole genome shotgun sequence
4. NW_023336263	Colletotrichum scovillei strain TJNH1 chromosome Unknown Contig00005, whole genome shotgun sequence
5. NW_014574617	Penicillium digitatum Pd1 unplaced genomic scaffold Scaffold_8, whole genome shotgun sequence


Details:

>>
1. NW_021167080
Source: Sodiomyces alkalinus F11 unplaced genomic scaffold SODALscaffold_2, whole genome shotgun sequence
Type: terpene
Number of proteins with BLAST hits to this cluster: 6
Cumulative BLAST score: 4373.0

Table of genes, locations, strands and annotations of subject cluster:

Table of Blast hits (query gene, subject gene, %identity, blast score, %coverage, e-value):
input.path1.gene16	SODALDRAFT_330192	100	978	100.0	0.0
input.path1.gene17	SODALDRAFT_290737	100	692	100.0	6.62e-253
input.path1.gene18	SODALDRAFT_330195	89	544	93.67469879518072	1.23e-195
input.path1.gene19	SODALDRAFT_356465	100	858	100.0	1.23e-313
input.path1.gene20	SODALDRAFT_356466	96	565	98.46547314578005	2.24e-199
input.path1.gene21	SODALDRAFT_290744	94	736	43.20083682008368	2.41e-260


>>
2. NC_030957
Source: Colletotrichum higginsianum IMI 349063 chromosome 4, whole genome shotgun sequence
Type: terpene
Number of proteins with BLAST hits to this cluster: 2
Cumulative BLAST score: 940.0

Table of genes, locations, strands and annotations of subject cluster:

Table of Blast hits (query gene, subject gene, %identity, blast score, %coverage, e-value):
input.path1.gene17	CH63R_05998	71	513	99.16434540389972	3.89e-182
input.path1.gene18	CH63R_05999	63	427	106.02409638554218	1.59e-148


>>
3. NW_023336260
Source: Colletotrichum scovillei strain TJNH1 chromosome Unknown Contig00002, whole genome shotgun sequence
Type: terpene
Number of proteins with BLAST hits to this cluster: 2
Cumulative BLAST score: 902.0

Table of genes, locations, strands and annotations of subject cluster:

Table of Blast hits (query gene, subject gene, %identity, blast score, %coverage, e-value):
input.path1.gene17	HER10_EVM0005928	68	493	99.16434540389972	3.17e-174
input.path1.gene18	HER10_EVM0002984	59	409	108.13253012048192	6.16e-141


>>
4. NW_023336263
Source: Colletotrichum scovillei strain TJNH1 chromosome Unknown Contig00005, whole genome shotgun sequence
Type: terpene
Number of proteins with BLAST hits to this cluster: 2
Cumulative BLAST score: 491.0

Table of genes, locations, strands and annotations of subject cluster:

Table of Blast hits (query gene, subject gene, %identity, blast score, %coverage, e-value):
input.path1.gene18	HER10_EVM0011815	32	167	90.36144578313254	2.81e-47
input.path1.gene23	HER10_EVM0006824	61	324	100.0	8.08e-108


>>
5. NW_014574617
Source: Penicillium digitatum Pd1 unplaced genomic scaffold Scaffold_8, whole genome shotgun sequence
Type: NRPS
Number of proteins with BLAST hits to this cluster: 2
Cumulative BLAST score: 671.0

Table of genes, locations, strands and annotations of subject cluster:

Table of Blast hits (query gene, subject gene, %identity, blast score, %coverage, e-value):
input.path1.gene21	PDIP_12890	61	469	44.14225941422594	1.72e-155
input.path1.gene23	PDIP_12900	40	202	106.68789808917198	1.03e-61
