# Supplementary material for: Alkaliphilic/Alkali-Tolerant Fungi: Molecular, Biochemical, and Biotechnological Aspects
Source: J Fungi (Basel). 2023 Jun 9;9(6):652. doi: 10.3390/jof9060652 (PMC10301932; doi:10.3390/jof9060652)
Supplement: Supplementary file 1 [file jof-09-00652-s001.zip › S2/clusterblast/ENANITX01000140NITX01000140.1_c1.txt]

ClusterBlast scores for ENANITX01000140NITX01000140.1

Table of genes, locations, strands and annotations of query cluster:
input.path1.gene1	718	3184	-		
input.path1.gene2	5436	8361	+		
input.path1.gene3	8706	9599	-		
input.path1.gene4	10784	12493	+		
input.path1.gene5	12554	20812	-		
input.path1.gene6	21595	23104	+		
input.path1.gene7	23563	24867	-		
input.path1.gene8	39855	40505	+		
input.path1.gene9	47460	50237	+		


Significant hits: 
1. NW_021167080	Sodiomyces alkalinus F11 unplaced genomic scaffold SODALscaffold_2, whole genome shotgun sequence
2. NW_006917091	Pestalotiopsis fici W106-1 unplaced genomic scaffold PFICI_Scf_1, whole genome shotgun sequence
3. NW_001914850	Podospora anserina S mat+ genomic DNA chromosome 4, supercontig 4
4. NW_003613579	Podospora anserina S mat+ genomic DNA chromosome 6, supercontig 4
5. NT_165982	Chaetomium globosum CBS 148.51 scaffold_7 genomic scaffold, whole genome shotgun sequence
6. NC_026504	Neurospora crassa OR74A linkage group IV, whole genome shotgun sequence
7. NZ_CP041061	Micromonospora sp. HM134 chromosome, complete genome
8. NZ_CP022961	Plantactinospora sp. KBS50 chromosome, complete genome
9. CM002801	Penicillium chrysogenum strain P2niaD18 chromosome IV, whole genome shotgun sequence
10. NW_023336277	Aspergillus tubingensis WU-2223L DNA, scaffold_3, whole genome shotgun sequence
11. NW_021167080	Sodiomyces alkalinus F11 unplaced genomic scaffold SODALscaffold_2, whole genome shotgun sequence
12. NZ_CP019724	Streptomyces pactum strain ACT12 chromosome, complete genome
13. NW_023336285	Aspergillus tubingensis WU-2223L DNA, scaffold_11, whole genome shotgun sequence
14. NW_022474214	Venustampulla echinocandica strain BP 5553 chromosome Unknown scaffold_9, whole genome shotgun sequence
15. NC_030956	Colletotrichum higginsianum IMI 349063 chromosome 3, whole genome shotgun sequence
16. NC_012997	Teredinibacter turnerae T7901, complete sequence
17. NZ_CP034550	Saccharothrix syringae strain NRRL B-16468 chromosome, complete genome
18. NC_036442	Aspergillus oryzae RIB40 DNA, chromosome 8
19. NW_021167082	Sodiomyces alkalinus F11 unplaced genomic scaffold SODALscaffold_4, whole genome shotgun sequence
20. NW_022194797	Fusarium proliferatum ET1 genome assembly, contig: FPRO_scaffold008, whole genome shotgun sequence
21. NZ_CP054923	Verrucosispora sp. NA02020 chromosome, complete genome
22. NC_036631	Fusarium fujikuroi IMI 58289 draft genome, chromosome FFUJ_chr10
23. NZ_CP012670	Sorangium cellulosum strain So ceGT47 chromosome, complete genome
24. NZ_QQAU01000003	Lentzea flaviverrucosa strain DSM 44664 Ga0244493_103, whole genome shotgun sequence
25. NW_003052498	Uncinocarpus reesii 1704 scaffold_3 genomic scaffold, whole genome shotgun sequence
26. NZ_KL370765	Streptomyces sp. CNQ-525 H172DRAFT_scaffold00013.13, whole genome shotgun sequence
27. NZ_LXVY01000001	Sphingomonas sp. TDK1 TDK1_contig_1, whole genome shotgun sequence
28. NZ_LJPA01000030	Frankia sp. ACN1ag Ga0074159_130, whole genome shotgun sequence
29. NZ_WUTW01000009	Actinomadura rayongensis strain DSM 102126 90-285609803_CB02-ArV1_contig_8, whole genome shotgun sequence
30. NZ_SNXD01000001	Paenibacillus sp. BK673 Ga0307679_101, whole genome shotgun sequence
31. NW_001820823	Sclerotinia sclerotiorum 1980 UF-70 scaffold_13 genomic scaffold, whole genome shotgun sequence
32. NZ_KB903814	Longispora albida DSM 44784 A3G1DRAFT_scaffold_1.2, whole genome shotgun sequence
33. NC_007196	Aspergillus fumigatus Af293 chromosome 3, whole genome shotgun sequence
34. NZ_LT546166	Mycolicibacter icosiumassiliensis strain 8WA6, whole genome shotgun sequence
35. NZ_KL647090	Streptomyces sp. NRRL S-623 Doro1_scaffold1, whole genome shotgun sequence
36. NZ_CP054926	Streptomyces fulvissimus strain NA06532 chromosome, complete genome
37. NC_021177	Streptomyces fulvissimus DSM 40593, complete sequence
38. NZ_SZNQ01000001	Streptomyces lasalocidi strain X-537 Scaffold1, whole genome shotgun sequence
39. NZ_LN831790	Streptomyces leeuwenhoekii strain type strain (C34 = DSM 42122 = NRRL B-24963) chromosome 1
40. NZ_AP022870	Phytohabitans flavus strain NBRC 107702
41. NZ_OCTY01000002	Mycobacterium simulans strain FB-527, whole genome shotgun sequence
42. NZ_QHCP01000013	Actinokineospora mzabensis strain CECT 8578 Ga0244608_113, whole genome shotgun sequence
43. NZ_CP018627	Streptomyces hygroscopicus strain XM201 chromosome, complete genome
44. NZ_CP045803	Streptomyces rimosus R6-500 chromosome
45. NZ_AP019620	Streptomyces antimycoticus strain NBRC 100767
46. NW_007360989	Glarea lozoyensis ATCC 20868 chromosome Unknown GLAREA15, whole genome shotgun sequence
47. NZ_CP023445	Actinosynnema pretiosum strain X47 chromosome, complete genome


Details:

>>
1. NW_021167080
Source: Sodiomyces alkalinus F11 unplaced genomic scaffold SODALscaffold_2, whole genome shotgun sequence
Type: T1PKS
Number of proteins with BLAST hits to this cluster: 7
Cumulative BLAST score: 11004.0

Table of genes, locations, strands and annotations of subject cluster:

Table of Blast hits (query gene, subject gene, %identity, blast score, %coverage, e-value):
input.path1.gene1	SODALDRAFT_343059	99	1135	99.63302752293578	0.0
input.path1.gene2	SODALDRAFT_348952	100	1815	100.0	0.0
input.path1.gene3	SODALDRAFT_343061	100	485	100.0	7.81e-175
input.path1.gene4	SODALDRAFT_376543	100	874	92.79835390946502	0.0
input.path1.gene5	SODALDRAFT_396446	100	5234	100.0	0.0
input.path1.gene6	SODALDRAFT_343064	97	821	102.66990291262137	5.47e-302
input.path1.gene7	SODALDRAFT_272525	98	640	100.0	2.97e-233


>>
2. NW_006917091
Source: Pestalotiopsis fici W106-1 unplaced genomic scaffold PFICI_Scf_1, whole genome shotgun sequence
Type: T1PKS
Number of proteins with BLAST hits to this cluster: 3
Cumulative BLAST score: 3623.0

Table of genes, locations, strands and annotations of subject cluster:

Table of Blast hits (query gene, subject gene, %identity, blast score, %coverage, e-value):
input.path1.gene5	PFICI_00493	57	2862	100.0	0.0
input.path1.gene6	PFICI_00492	53	465	102.66990291262137	4.24e-161
input.path1.gene9	PFICI_00491	43	296	56.111111111111114	7.61e-91


>>
3. NW_001914850
Source: Podospora anserina S mat+ genomic DNA chromosome 4, supercontig 4
Type: T1PKS
Number of proteins with BLAST hits to this cluster: 3
Cumulative BLAST score: 3606.0

Table of genes, locations, strands and annotations of subject cluster:

Table of Blast hits (query gene, subject gene, %identity, blast score, %coverage, e-value):
input.path1.gene5	PODANS_4_3840	55	2772	100.18491124260356	0.0
input.path1.gene6	PODANS_4_3850	52	438	100.72815533980584	1.2e-150
input.path1.gene9	PODANS_4_3800	38	396	91.52777777777777	1.38e-126


>>
4. NW_003613579
Source: Podospora anserina S mat+ genomic DNA chromosome 6, supercontig 4
Type: T1PKS
Number of proteins with BLAST hits to this cluster: 3
Cumulative BLAST score: 3154.0

Table of genes, locations, strands and annotations of subject cluster:

Table of Blast hits (query gene, subject gene, %identity, blast score, %coverage, e-value):
input.path1.gene5	PODANS_6_10330	51	2440	100.8136094674556	0.0
input.path1.gene6	PODANS_6_10320	51	430	99.75728155339806	1.82e-147
input.path1.gene9	PODANS_6_10370	37	284	73.33333333333333	2.25e-84


>>
5. NT_165982
Source: Chaetomium globosum CBS 148.51 scaffold_7 genomic scaffold, whole genome shotgun sequence
Type: T1PKS
Number of proteins with BLAST hits to this cluster: 3
Cumulative BLAST score: 3034.0

Table of genes, locations, strands and annotations of subject cluster:

Table of Blast hits (query gene, subject gene, %identity, blast score, %coverage, e-value):
input.path1.gene5	CHGG_10647	49	2320	99.44526627218934	0.0
input.path1.gene6	CHGG_10646	49	387	100.0	7.18e-131
input.path1.gene9	CHGG_10650	38	327	75.13888888888889	5.19e-101


>>
6. NC_026504
Source: Neurospora crassa OR74A linkage group IV, whole genome shotgun sequence
Type: T1PKS
Number of proteins with BLAST hits to this cluster: 3
Cumulative BLAST score: 3734.0

Table of genes, locations, strands and annotations of subject cluster:

Table of Blast hits (query gene, subject gene, %identity, blast score, %coverage, e-value):
input.path1.gene5	NCU09638	52	2581	100.77662721893492	0.0
input.path1.gene6	NCU09637_XP_011394320.1	52	431	100.97087378640776	8.67e-148
input.path1.gene6	NCU09637	52	431	100.97087378640776	8.67e-148
input.path1.gene9	NCU09641	35	291	79.02777777777777	1.33e-86


>>
7. NZ_CP041061
Source: Micromonospora sp. HM134 chromosome, complete genome
Type: T1PKS
Number of proteins with BLAST hits to this cluster: 3
Cumulative BLAST score: 1513.0

Table of genes, locations, strands and annotations of subject cluster:
FJK98_RS13635	FJK98_RS13635	3136218	3137591	+	polyketide_synthase
FJK98_RS13640	FJK98_RS13640	3138012	3138743	+	acyltransferase_domain-containing_protein
FJK98_RS13645	FJK98_RS13645	3139707	3140831	+	SDR_family_NAD(P)-dependent_oxidoreductase
FJK98_RS13650	FJK98_RS13650	3140895	3141338	+	hypothetical_protein
FJK98_RS33195	FJK98_RS33195	3141423	3144095	+	type_I_polyketide_synthase
FJK98_RS13670	FJK98_RS13670	3144798	3145655	+	SDR_family_NAD(P)-dependent_oxidoreductase

Table of Blast hits (query gene, subject gene, %identity, blast score, %coverage, e-value):
input.path1.gene1	FJK98_RS13720	39	227	66.60550458715596	1.15e-65
input.path1.gene5	FJK98_RS13680	31	323	31.139053254437872	1.8e-87
input.path1.gene5	FJK98_RS13635	38	294	15.939349112426035	1.71e-85
input.path1.gene5	FJK98_RS13625	40	314	15.828402366863905	1.99e-83
input.path1.gene5	FJK98_RS33195	40	296	15.643491124260356	8.82e-82
input.path1.gene7	FJK98_RS13750	33	59	66.66666666666666	6.24e-08


>>
8. NZ_CP022961
Source: Plantactinospora sp. KBS50 chromosome, complete genome
Type: NRPS,T1PKS,bacteriocin,blactam,transAT-PKS
Number of proteins with BLAST hits to this cluster: 2
Cumulative BLAST score: 2613.0

Table of genes, locations, strands and annotations of subject cluster:
CIK06_RS17715	CIK06_RS17715	4075398	4076533	+	saccharopine_dehydrogenase
CIK06_RS17785	CIK06_RS17785	4094336	4095480	-	acyl-CoA_dehydrogenase
CIK06_RS17890	CIK06_RS17890	4117280	4118398	+	hypothetical_protein
CIK06_RS29500	CIK06_RS29500	4171593	4171826	+	KR_domain-containing_protein
CIK06_RS29510	CIK06_RS29510	4175027	4175896	+	beta-ketoacyl_synthase
CIK06_RS29515	CIK06_RS29515	4176350	4176997	+	SDR_family_NAD(P)-dependent_oxidoreductase
CIK06_RS29520	CIK06_RS29520	4177010	4179919	+	acyltransferase_domain-containing_protein
CIK06_RS29525	CIK06_RS29525	4180016	4180960	+	polyketide_synthase
CIK06_RS29530	CIK06_RS29530	4181129	4182655	+	SDR_family_NAD(P)-dependent_oxidoreductase
CIK06_RS18045	CIK06_RS18045	4182976	4185877	+	acyltransferase_domain-containing_protein
CIK06_RS18055	CIK06_RS18055	4187388	4188179	+	zinc-binding_dehydrogenase
CIK06_RS18070	CIK06_RS18070	4194942	4201509	+	SDR_family_NAD(P)-dependent_oxidoreductase
CIK06_RS29540	CIK06_RS29540	4219649	4219849	+	AAA_family_ATPase
CIK06_RS18270	CIK06_RS18270	4249541	4250242	+	AMP-binding_protein
CIK06_RS18450	CIK06_RS18450	4299117	4301188	+	dipeptide_ABC_transporter_ATP-binding_protein

Table of Blast hits (query gene, subject gene, %identity, blast score, %coverage, e-value):
input.path1.gene5	CIK06_RS18205	33	357	34.39349112426036	2.39e-98
input.path1.gene5	CIK06_RS18045	33	331	29.95562130177515	4.4e-94
input.path1.gene5	CIK06_RS17985	34	334	27.255917159763314	1.56e-91
input.path1.gene5	CIK06_RS18070	33	309	25.88757396449704	8.76e-88
input.path1.gene5	CIK06_RS17965	34	318	27.366863905325445	1.67e-84
input.path1.gene5	CIK06_RS29520	40	297	15.902366863905327	2.53e-81
input.path1.gene5	CIK06_RS18060	39	300	16.050295857988164	9.16e-80
input.path1.gene5	CIK06_RS29485	39	298	15.828402366863905	3.82e-79
input.path1.gene7	CIK06_RS18075	32	69	69.02654867256636	5.45e-11


>>
9. CM002801
Source: Penicillium chrysogenum strain P2niaD18 chromosome IV, whole genome shotgun sequence
Type: T1PKS
Number of proteins with BLAST hits to this cluster: 2
Cumulative BLAST score: 2553.0

Table of genes, locations, strands and annotations of subject cluster:

Table of Blast hits (query gene, subject gene, %identity, blast score, %coverage, e-value):
input.path1.gene5	EN45_109010	48	2250	101.36834319526626	0.0
input.path1.gene9	EN45_109020	34	303	80.13888888888889	2.2e-92


>>
10. NW_023336277
Source: Aspergillus tubingensis WU-2223L DNA, scaffold_3, whole genome shotgun sequence
Type: T1PKS
Number of proteins with BLAST hits to this cluster: 2
Cumulative BLAST score: 2552.0

Table of genes, locations, strands and annotations of subject cluster:

Table of Blast hits (query gene, subject gene, %identity, blast score, %coverage, e-value):
input.path1.gene5	AtWU_02309	47	2222	100.85059171597632	0.0
input.path1.gene9	AtWU_02308	35	330	90.0	4.19e-101


>>
11. NW_021167080
Source: Sodiomyces alkalinus F11 unplaced genomic scaffold SODALscaffold_2, whole genome shotgun sequence
Type: T1PKS
Number of proteins with BLAST hits to this cluster: 2
Cumulative BLAST score: 1978.0

Table of genes, locations, strands and annotations of subject cluster:

Table of Blast hits (query gene, subject gene, %identity, blast score, %coverage, e-value):
input.path1.gene5	SODALDRAFT_291632	31	1120	102.07100591715977	0.0
input.path1.gene5	SODALDRAFT_396749	36	775	51.294378698224854	1.52e-233
input.path1.gene7	SODALDRAFT_330813	31	83	75.22123893805309	5.89e-16


>>
12. NZ_CP019724
Source: Streptomyces pactum strain ACT12 chromosome, complete genome
Type: NRPS,PKS-like,T1PKS
Number of proteins with BLAST hits to this cluster: 2
Cumulative BLAST score: 1465.0

Table of genes, locations, strands and annotations of subject cluster:
B1H29_RS38375	B1H29_RS38375	1050863	1050979	-	DUF2497_domain-containing_protein
B1H29_RS37070	B1H29_RS37070	1055080	1055231	-	RNA_polymerase_sigma_factor
B1H29_RS04750	B1H29_RS04750	1094242	1094451	-	hypothetical_protein
B1H29_RS38385	B1H29_RS38385	1106069	1106188	+	hypothetical_protein
B1H29_RS38390	B1H29_RS38390	1106252	1107055	+	polyketide_synthase
B1H29_RS38395	B1H29_RS38395	1107383	1107790	+	hypothetical_protein
B1H29_RS38400	B1H29_RS38400	1107941	1108837	+	acyltransferase_domain-containing_protein
B1H29_RS38405	B1H29_RS38405	1109744	1110271	+	SDR_family_NAD(P)-dependent_oxidoreductase
B1H29_RS38410	B1H29_RS38410	1110545	1110802	+	acyl_carrier_protein
B1H29_RS38415	B1H29_RS38415	1110896	1111645	+	polyketide_synthase
B1H29_RS38420	B1H29_RS38420	1111973	1112431	+	hypothetical_protein
B1H29_RS38425	B1H29_RS38425	1112582	1113478	+	acyltransferase_domain-containing_protein
B1H29_RS38430	B1H29_RS38430	1113539	1114483	+	hypothetical_protein
B1H29_RS38435	B1H29_RS38435	1114976	1115602	+	SDR_family_NAD(P)-dependent_oxidoreductase
B1H29_RS37100	B1H29_RS37100	1172234	1172371	+	GntR_family_transcriptional_regulator

Table of Blast hits (query gene, subject gene, %identity, blast score, %coverage, e-value):
input.path1.gene5	B1H29_RS04695	32	364	35.798816568047336	8.87e-99
input.path1.gene5	B1H29_RS04775	31	352	37.684911242603555	7.94e-96
input.path1.gene5	B1H29_RS04840	31	352	30.76923076923077	8.17e-95
input.path1.gene5	B1H29_RS04700	34	315	22.744082840236686	3.96e-84
input.path1.gene7	B1H29_RS04745	37	82	58.99705014749262	1.88e-15


>>
13. NW_023336285
Source: Aspergillus tubingensis WU-2223L DNA, scaffold_11, whole genome shotgun sequence
Type: T1PKS
Number of proteins with BLAST hits to this cluster: 2
Cumulative BLAST score: 1414.0

Table of genes, locations, strands and annotations of subject cluster:

Table of Blast hits (query gene, subject gene, %identity, blast score, %coverage, e-value):
input.path1.gene5	AtWU_09514	32	1165	100.99852071005917	0.0
input.path1.gene6	AtWU_09524	37	249	103.88349514563106	9.24e-77


>>
14. NW_022474214
Source: Venustampulla echinocandica strain BP 5553 chromosome Unknown scaffold_9, whole genome shotgun sequence
Type: NRPS,T1PKS
Number of proteins with BLAST hits to this cluster: 2
Cumulative BLAST score: 1394.0

Table of genes, locations, strands and annotations of subject cluster:

Table of Blast hits (query gene, subject gene, %identity, blast score, %coverage, e-value):
input.path1.gene2	BP5553_08841	39	288	49.0238611713666	1.1e-84
input.path1.gene5	BP5553_08846	32	1106	100.7026627218935	0.0


>>
15. NC_030956
Source: Colletotrichum higginsianum IMI 349063 chromosome 3, whole genome shotgun sequence
Type: T1PKS,indole
Number of proteins with BLAST hits to this cluster: 2
Cumulative BLAST score: 1231.0

Table of genes, locations, strands and annotations of subject cluster:

Table of Blast hits (query gene, subject gene, %identity, blast score, %coverage, e-value):
input.path1.gene5	CH63R_03958	31	1082	102.73668639053255	0.0
input.path1.gene7	CH63R_03954	36	149	97.6401179941003	2.52e-40


>>
16. NC_012997
Source: Teredinibacter turnerae T7901, complete sequence
Type: NRPS,NRPS-like,T1PKS
Number of proteins with BLAST hits to this cluster: 2
Cumulative BLAST score: 1168.0

Table of genes, locations, strands and annotations of subject cluster:

Table of Blast hits (query gene, subject gene, %identity, blast score, %coverage, e-value):
input.path1.gene1	TERTU_RS10305	32	137	57.43119266055046	7.37e-33
input.path1.gene5	TERTU_RS10510	35	401	30.473372781065088	1.01e-111
input.path1.gene5	TERTU_RS10500	38	315	16.457100591715975	4.46e-87
input.path1.gene5	TERTU_RS10515	41	315	15.976331360946746	4.91e-84


>>
17. NZ_CP034550
Source: Saccharothrix syringae strain NRRL B-16468 chromosome, complete genome
Type: T1PKS,lanthipeptide
Number of proteins with BLAST hits to this cluster: 2
Cumulative BLAST score: 1143.0

Table of genes, locations, strands and annotations of subject cluster:
EKG83_RS15895	EKG83_RS15895	3536023	3536772	+	hypothetical_protein
EKG83_RS15920	EKG83_RS15920	3540348	3540554	+	thioesterase

Table of Blast hits (query gene, subject gene, %identity, blast score, %coverage, e-value):
input.path1.gene5	EKG83_RS15945	31	389	36.05769230769231	6.34e-109
input.path1.gene5	EKG83_RS15965	31	376	36.16863905325444	4.31e-102
input.path1.gene5	EKG83_RS15950	31	319	27.44082840236686	5.47e-85
input.path1.gene7	EKG83_RS16055	32	59	69.32153392330383	6.28e-08


>>
18. NC_036442
Source: Aspergillus oryzae RIB40 DNA, chromosome 8
Type: T1PKS
Number of proteins with BLAST hits to this cluster: 2
Cumulative BLAST score: 1130.0

Table of genes, locations, strands and annotations of subject cluster:

Table of Blast hits (query gene, subject gene, %identity, blast score, %coverage, e-value):
input.path1.gene5	AO090010000402	31	1050	100.85059171597632	0.0
input.path1.gene7	AO090010000390	32	80	68.14159292035397	6.72e-15


>>
19. NW_021167082
Source: Sodiomyces alkalinus F11 unplaced genomic scaffold SODALscaffold_4, whole genome shotgun sequence
Type: T1PKS
Number of proteins with BLAST hits to this cluster: 2
Cumulative BLAST score: 1071.0

Table of genes, locations, strands and annotations of subject cluster:

Table of Blast hits (query gene, subject gene, %identity, blast score, %coverage, e-value):
input.path1.gene5	SODALDRAFT_294005	37	754	52.5887573964497	8.28e-226
input.path1.gene7	SODALDRAFT_294023	39	175	96.46017699115043	3.99e-50
input.path1.gene7	SODALDRAFT_294014	34	142	97.6401179941003	1.08e-37


>>
20. NW_022194797
Source: Fusarium proliferatum ET1 genome assembly, contig: FPRO_scaffold008, whole genome shotgun sequence
Type: T1PKS
Number of proteins with BLAST hits to this cluster: 2
Cumulative BLAST score: 1038.0

Table of genes, locations, strands and annotations of subject cluster:

Table of Blast hits (query gene, subject gene, %identity, blast score, %coverage, e-value):
input.path1.gene5	FPRO_14566	37	749	51.77514792899408	3.59e-224
input.path1.gene7	FPRO_14560	35	152	97.6401179941003	2.5e-41
input.path1.gene7	FPRO_14563	36	137	96.16519174041298	1.05e-35


>>
21. NZ_CP054923
Source: Verrucosispora sp. NA02020 chromosome, complete genome
Type: NRPS,T1PKS
Number of proteins with BLAST hits to this cluster: 2
Cumulative BLAST score: 1030.0

Table of genes, locations, strands and annotations of subject cluster:
HUT12_RS14545	HUT12_RS14545	3321958	3322590	-	acyl-CoA_dehydrogenase
HUT12_RS14550	HUT12_RS14550	3322591	3322986	+	hydantoinase_B/oxoprolinase_family_protein

Table of Blast hits (query gene, subject gene, %identity, blast score, %coverage, e-value):
input.path1.gene5	HUT12_RS14510	33	333	28.476331360946745	1.8e-89
input.path1.gene5	HUT12_RS14505	41	318	16.087278106508876	1.47e-87
input.path1.gene5	HUT12_RS14500	39	309	16.56804733727811	2.25e-82
input.path1.gene7	HUT12_RS14475	32	70	65.78171091445427	1.54e-11


>>
22. NC_036631
Source: Fusarium fujikuroi IMI 58289 draft genome, chromosome FFUJ_chr10
Type: T1PKS
Number of proteins with BLAST hits to this cluster: 2
Cumulative BLAST score: 940.0

Table of genes, locations, strands and annotations of subject cluster:

Table of Blast hits (query gene, subject gene, %identity, blast score, %coverage, e-value):
input.path1.gene5	FFUJ_11034	35	686	51.73816568047337	3.67e-202
input.path1.gene7	FFUJ_11031	34	132	96.16519174041298	1.96e-33
input.path1.gene7	FFUJ_11028	32	122	97.05014749262537	2.3e-30


>>
23. NZ_CP012670
Source: Sorangium cellulosum strain So ceGT47 chromosome, complete genome
Type: NRPS,T1PKS
Number of proteins with BLAST hits to this cluster: 2
Cumulative BLAST score: 775.0

Table of genes, locations, strands and annotations of subject cluster:
SOCEGT47_RS37660	SOCEGT47_RS37660	10029789	10030817	+	decaprenyl-phosphate_phosphoribosyltransferase

Table of Blast hits (query gene, subject gene, %identity, blast score, %coverage, e-value):
input.path1.gene2	SOCEGT47_RS37635	32	62	15.292841648590022	1.17e-07
input.path1.gene5	SOCEGT47_RS37590	31	395	41.71597633136095	6.77e-108
input.path1.gene5	SOCEGT47_RS37595	34	318	22.928994082840237	8.55e-85


>>
24. NZ_QQAU01000003
Source: Lentzea flaviverrucosa strain DSM 44664 Ga0244493_103, whole genome shotgun sequence
Type: T1PKS
Number of proteins with BLAST hits to this cluster: 2
Cumulative BLAST score: 766.0

Table of genes, locations, strands and annotations of subject cluster:

Table of Blast hits (query gene, subject gene, %identity, blast score, %coverage, e-value):
input.path1.gene5	DFR72_RS10550	31	369	33.65384615384615	3.67e-102
input.path1.gene5	DFR72_RS10555	39	318	16.050295857988164	2.06e-84
input.path1.gene7	DFR72_RS10420	34	79	72.86135693215338	1.39e-14


>>
25. NW_003052498
Source: Uncinocarpus reesii 1704 scaffold_3 genomic scaffold, whole genome shotgun sequence
Type: T1PKS
Number of proteins with BLAST hits to this cluster: 2
Cumulative BLAST score: 760.0

Table of genes, locations, strands and annotations of subject cluster:

Table of Blast hits (query gene, subject gene, %identity, blast score, %coverage, e-value):
input.path1.gene5	UREG_05998	32	697	62.20414201183432	2.05e-212
input.path1.gene7	UREG_05992	37	63	39.233038348082594	1.86e-09


>>
26. NZ_KL370765
Source: Streptomyces sp. CNQ-525 H172DRAFT_scaffold00013.13, whole genome shotgun sequence
Type: NRPS,T1PKS
Number of proteins with BLAST hits to this cluster: 2
Cumulative BLAST score: 737.0

Table of genes, locations, strands and annotations of subject cluster:
H172_RS38175	H172_RS38175	118340	118911	-	IS5_family_transposase
H172_RS38180	H172_RS38180	118901	119446	-	helix-turn-helix_domain-containing_protein
H172_RS35190	H172_RS35190	123972	124818	-	cadmium-transporting_ATPase
H172_RS37645	H172_RS37645	150224	156116	-	SDR_family_NAD(P)-dependent_oxidoreductase
H172_RS38185	H172_RS38185	156273	157652	-	SDR_family_NAD(P)-dependent_oxidoreductase

Table of Blast hits (query gene, subject gene, %identity, blast score, %coverage, e-value):
input.path1.gene5	H172_RS35225	33	332	26.442307692307693	3.61e-89
input.path1.gene5	H172_RS37645	39	308	15.976331360946746	3.19e-82
input.path1.gene7	H172_RS35200	34	97	68.14159292035397	4.05e-21


>>
27. NZ_LXVY01000001
Source: Sphingomonas sp. TDK1 TDK1_contig_1, whole genome shotgun sequence
Type: NRPS-like,T1PKS
Number of proteins with BLAST hits to this cluster: 2
Cumulative BLAST score: 736.0

Table of genes, locations, strands and annotations of subject cluster:

Table of Blast hits (query gene, subject gene, %identity, blast score, %coverage, e-value):
input.path1.gene5	A7X12_RS00325	31	359	36.0207100591716	2.87e-97
input.path1.gene5	A7X12_RS00330	39	306	15.902366863905327	1.94e-82
input.path1.gene7	A7X12_RS00305	32	71	66.3716814159292	1.28e-11


>>
28. NZ_LJPA01000030
Source: Frankia sp. ACN1ag Ga0074159_130, whole genome shotgun sequence
Type: T1PKS,butyrolactone
Number of proteins with BLAST hits to this cluster: 2
Cumulative BLAST score: 703.0

Table of genes, locations, strands and annotations of subject cluster:

Table of Blast hits (query gene, subject gene, %identity, blast score, %coverage, e-value):
input.path1.gene5	UK82_RS23320	35	313	22.707100591715975	4.79e-86
input.path1.gene5	UK82_RS23315	42	308	16.013313609467456	7.46e-82
input.path1.gene7	UK82_RS23280	34	82	68.73156342182891	1.88e-15


>>
29. NZ_WUTW01000009
Source: Actinomadura rayongensis strain DSM 102126 90-285609803_CB02-ArV1_contig_8, whole genome shotgun sequence
Type: T1PKS,T2PKS,butyrolactone,terpene
Number of proteins with BLAST hits to this cluster: 2
Cumulative BLAST score: 669.0

Table of genes, locations, strands and annotations of subject cluster:
GQ466_RS28025	GQ466_RS28025	62681	64337	-	polyketide_synthase
GQ466_RS28030	GQ466_RS28030	64422	64877	-	3-ketoacyl-ACP_synthase
GQ466_RS28035	GQ466_RS28035	64890	66002	-	SDR_family_NAD(P)-dependent_oxidoreductase
GQ466_RS28040	GQ466_RS28040	66786	69962	-	acyltransferase_domain-containing_protein
GQ466_RS28045	GQ466_RS28045	70902	71300	-	hypothetical_protein
GQ466_RS28050	GQ466_RS28050	71556	72233	-	polyketide_synthase

Table of Blast hits (query gene, subject gene, %identity, blast score, %coverage, e-value):
input.path1.gene5	GQ466_RS28015	39	296	15.939349112426035	7.71e-84
input.path1.gene5	GQ466_RS28040	37	294	16.531065088757398	9.83e-80
input.path1.gene7	GQ466_RS27985	35	79	67.55162241887905	1.22e-14


>>
30. NZ_SNXD01000001
Source: Paenibacillus sp. BK673 Ga0307679_101, whole genome shotgun sequence
Type: NRPS,T1PKS
Number of proteins with BLAST hits to this cluster: 2
Cumulative BLAST score: 612.0

Table of genes, locations, strands and annotations of subject cluster:
EV295_RS05475	EV295_RS05475	1243653	1243886	-	hypothetical_protein
EV295_RS05640	EV295_RS05640	1300664	1301077	-	metallophosphatase

Table of Blast hits (query gene, subject gene, %identity, blast score, %coverage, e-value):
input.path1.gene1	EV295_RS05510	36	286	101.65137614678899	2.72e-88
input.path1.gene5	EV295_RS05580	40	326	16.161242603550296	1.94e-87


>>
31. NW_001820823
Source: Sclerotinia sclerotiorum 1980 UF-70 scaffold_13 genomic scaffold, whole genome shotgun sequence
Type: NRPS-like,T1PKS,other
Number of proteins with BLAST hits to this cluster: 2
Cumulative BLAST score: 605.0

Table of genes, locations, strands and annotations of subject cluster:

Table of Blast hits (query gene, subject gene, %identity, blast score, %coverage, e-value):
input.path1.gene2	SS1G_09439	37	278	54.12147505422994	5.68e-81
input.path1.gene5	SS1G_09446	42	327	14.718934911242604	1.68e-87


>>
32. NZ_KB903814
Source: Longispora albida DSM 44784 A3G1DRAFT_scaffold_1.2, whole genome shotgun sequence
Type: NRPS,T1PKS,melanin,other
Number of proteins with BLAST hits to this cluster: 2
Cumulative BLAST score: 521.0

Table of genes, locations, strands and annotations of subject cluster:
A3G1_RS0104800	A3G1_RS0104800	102774	102980	-	DNA-3-methyladenine_glycosylase_2_family_protein
A3G1_RS39425	A3G1_RS39425	107796	107992	+	transposase
A3G1_RS0104965	A3G1_RS0104965	142148	143029	+	serine/threonine_protein_phosphatase
A3G1_RS0105145	A3G1_RS0105145	181745	183670	-	hypothetical_protein

Table of Blast hits (query gene, subject gene, %identity, blast score, %coverage, e-value):
input.path1.gene1	A3G1_RS0104770	33	205	75.59633027522936	3.08e-57
input.path1.gene5	A3G1_RS0104905	31	316	35.87278106508875	4.26e-86


>>
33. NC_007196
Source: Aspergillus fumigatus Af293 chromosome 3, whole genome shotgun sequence
Type: T1PKS
Number of proteins with BLAST hits to this cluster: 2
Cumulative BLAST score: 491.0

Table of genes, locations, strands and annotations of subject cluster:

Table of Blast hits (query gene, subject gene, %identity, blast score, %coverage, e-value):
input.path1.gene5	AFUA_3G02530	36	344	24.963017751479292	2.9e-100
input.path1.gene7	AFUA_3G02580	37	147	101.76991150442478	2.26e-39


>>
34. NZ_LT546166
Source: Mycolicibacter icosiumassiliensis strain 8WA6, whole genome shotgun sequence
Type: T1PKS
Number of proteins with BLAST hits to this cluster: 2
Cumulative BLAST score: 481.0

Table of genes, locations, strands and annotations of subject cluster:

Table of Blast hits (query gene, subject gene, %identity, blast score, %coverage, e-value):
input.path1.gene5	BN4346_RS25540	31	422	40.828402366863905	1.16e-117
input.path1.gene7	BN4346_RS25595	33	59	50.442477876106196	9.26e-08


>>
35. NZ_KL647090
Source: Streptomyces sp. NRRL S-623 Doro1_scaffold1, whole genome shotgun sequence
Type: NRPS,PKS-like,T1PKS,transAT-PKS
Number of proteins with BLAST hits to this cluster: 2
Cumulative BLAST score: 476.0

Table of genes, locations, strands and annotations of subject cluster:

Table of Blast hits (query gene, subject gene, %identity, blast score, %coverage, e-value):
input.path1.gene5	IO23_RS0128915	32	382	34.09763313609467	2.94e-104
input.path1.gene7	IO23_RS0128880	33	94	83.77581120943954	9.86e-20


>>
36. NZ_CP054926
Source: Streptomyces fulvissimus strain NA06532 chromosome, complete genome
Type: NRPS,PKS-like,T1PKS,transAT-PKS
Number of proteins with BLAST hits to this cluster: 2
Cumulative BLAST score: 472.0

Table of genes, locations, strands and annotations of subject cluster:

Table of Blast hits (query gene, subject gene, %identity, blast score, %coverage, e-value):
input.path1.gene5	HUT09_RS01100	32	378	34.09763313609467	4.41e-103
input.path1.gene7	HUT09_RS01065	33	94	83.77581120943954	9.86e-20


>>
37. NC_021177
Source: Streptomyces fulvissimus DSM 40593, complete sequence
Type: NRPS,PKS-like,T1PKS,transAT-PKS
Number of proteins with BLAST hits to this cluster: 2
Cumulative BLAST score: 464.0

Table of genes, locations, strands and annotations of subject cluster:

Table of Blast hits (query gene, subject gene, %identity, blast score, %coverage, e-value):
input.path1.gene5	SFUL_RS01740	31	373	34.09763313609467	1.49e-101
input.path1.gene7	SFUL_RS01700	32	91	83.1858407079646	9.07e-19


>>
38. NZ_SZNQ01000001
Source: Streptomyces lasalocidi strain X-537 Scaffold1, whole genome shotgun sequence
Type: T1PKS
Number of proteins with BLAST hits to this cluster: 2
Cumulative BLAST score: 461.0

Table of genes, locations, strands and annotations of subject cluster:
E4U91_RS38490	E4U91_RS38490	7638831	7639883	+	RHS_repeat-associated_core_domain-containing_protein
E4U91_RS34425	E4U91_RS34425	7649663	7650445	+	AfsR/SARP_family_transcriptional_regulator

Table of Blast hits (query gene, subject gene, %identity, blast score, %coverage, e-value):
input.path1.gene5	E4U91_RS34460	31	378	33.94970414201183	2.79e-103
input.path1.gene7	E4U91_RS34395	32	83	94.98525073746312	7.12e-16


>>
39. NZ_LN831790
Source: Streptomyces leeuwenhoekii strain type strain (C34 = DSM 42122 = NRRL B-24963) chromosome 1
Type: NRPS-like,T1PKS
Number of proteins with BLAST hits to this cluster: 2
Cumulative BLAST score: 406.0

Table of genes, locations, strands and annotations of subject cluster:
BN2145_RS02305	BN2145_RS02305	198873	199076	+	hypothetical_protein
BN2145_RS02345	BN2145_RS02345	206334	206603	-	N-acetyltransferase
BN2145_RS02380	BN2145_RS02380	222455	223055	-	histidine_kinase
BN2145_RS02390	BN2145_RS02390	225521	225850	-	hypothetical_protein
BN2145_RS02430	BN2145_RS02430	237634	237963	+	chitinase
BN2145_RS36535	BN2145_RS36535	239859	240127	+	LacI_family_DNA-binding_transcriptional_regulator

Table of Blast hits (query gene, subject gene, %identity, blast score, %coverage, e-value):
input.path1.gene5	BN2145_RS02365	34	348	30.99112426035503	6.6e-94
input.path1.gene7	BN2145_RS02335	45	58	26.843657817109147	1.52e-07


>>
40. NZ_AP022870
Source: Phytohabitans flavus strain NBRC 107702
Type: NRPS,T1PKS
Number of proteins with BLAST hits to this cluster: 2
Cumulative BLAST score: 397.0

Table of genes, locations, strands and annotations of subject cluster:
Pflav_RS04680	Pflav_RS04680	1095193	1096722	-	IS21_family_transposase
Pflav_RS04685	Pflav_RS04685	1097577	1097804	-	helix-turn-helix_domain-containing_protein
Pflav_RS04705	Pflav_RS04705	1100984	1103211	+	xanthine_dehydrogenase_family_protein_molybdopterin-binding_subunit
Pflav_RS04710	Pflav_RS04710	1103253	1103522	+	TOBE_domain-containing_protein
Pflav_RS04720	Pflav_RS04720	1104323	1104463	+	molybdate_ABC_transporter_permease_subunit
Pflav_RS04780	Pflav_RS04780	1119161	1119939	+	hypothetical_protein
Pflav_RS04795	Pflav_RS04795	1122877	1124362	+	ISL3_family_transposase
Pflav_RS04805	Pflav_RS04805	1125122	1126139	+	aldo/keto_reductase
Pflav_RS04810	Pflav_RS04810	1126781	1127319	-	electron_transfer_flavoprotein_subunit_alpha/FixB_family_protein

Table of Blast hits (query gene, subject gene, %identity, blast score, %coverage, e-value):
input.path1.gene5	Pflav_RS04725	42	321	15.754437869822485	9.78e-87
input.path1.gene7	Pflav_RS04765	31	76	74.63126843657817	1.78e-13


>>
41. NZ_OCTY01000002
Source: Mycobacterium simulans strain FB-527, whole genome shotgun sequence
Type: NRPS,NRPS-like,T1PKS
Number of proteins with BLAST hits to this cluster: 2
Cumulative BLAST score: 390.0

Table of genes, locations, strands and annotations of subject cluster:
MSIMFB_RS13335	MSIMFB_RS13335	2927041	2927273	+	PIN_domain-containing_protein
MSIMFB_RS13410	MSIMFB_RS13410	2943354	2950034	+	type_I_polyketide_synthase
MSIMFB_RS13470	MSIMFB_RS13470	2995240	2996196	+	IS3_family_transposase
MSIMFB_RS13510	MSIMFB_RS13510	3005447	3005789	-	nuclear_transport_factor_2_family_protein

Table of Blast hits (query gene, subject gene, %identity, blast score, %coverage, e-value):
input.path1.gene5	MSIMFB_RS13450	32	310	29.400887573964496	2.91e-82
input.path1.gene7	MSIMFB_RS13320	32	80	73.15634218289085	4.82e-15


>>
42. NZ_QHCP01000013
Source: Actinokineospora mzabensis strain CECT 8578 Ga0244608_113, whole genome shotgun sequence
Type: T1PKS,hglE-KS
Number of proteins with BLAST hits to this cluster: 2
Cumulative BLAST score: 386.0

Table of genes, locations, strands and annotations of subject cluster:

Table of Blast hits (query gene, subject gene, %identity, blast score, %coverage, e-value):
input.path1.gene5	DFQ13_RS27955	39	307	15.828402366863905	1.81e-81
input.path1.gene7	DFQ13_RS27925	34	79	74.33628318584071	1.39e-14


>>
43. NZ_CP018627
Source: Streptomyces hygroscopicus strain XM201 chromosome, complete genome
Type: T1PKS,siderophore
Number of proteins with BLAST hits to this cluster: 2
Cumulative BLAST score: 380.0

Table of genes, locations, strands and annotations of subject cluster:
SHXM_RS16615	SHXM_RS16615	3982957	3983727	+	methyltransferase_domain-containing_protein
SHXM_RS16630	SHXM_RS16630	3985010	3985477	-	transposase_family_protein
SHXM_RS16635	SHXM_RS16635	3985666	3985862	-	hypothetical_protein
SHXM_RS51680	SHXM_RS51680	4021314	4021469	+	CopG_family_transcriptional_regulator

Table of Blast hits (query gene, subject gene, %identity, blast score, %coverage, e-value):
input.path1.gene5	SHXM_RS51675	34	306	22.596153846153847	7.31e-81
input.path1.gene7	SHXM_RS16770	35	74	69.02654867256636	7.65e-13


>>
44. NZ_CP045803
Source: Streptomyces rimosus R6-500 chromosome
Type: T1PKS
Number of proteins with BLAST hits to this cluster: 2
Cumulative BLAST score: 378.0

Table of genes, locations, strands and annotations of subject cluster:
V519_RS26205	V519_RS26205	6029702	6030240	+	substrate-binding_domain-containing_protein
V519_RS26265	V519_RS26265	6057718	6057834	+	IS481_family_transposase
V519_RS26285	V519_RS26285	6060592	6060897	-	hypothetical_protein
V519_RS26315	V519_RS26315	6065886	6066244	+	DUF4357_domain-containing_protein
V519_RS26325	V519_RS26325	6067009	6067697	+	FAD-dependent_monooxygenase

Table of Blast hits (query gene, subject gene, %identity, blast score, %coverage, e-value):
input.path1.gene5	V519_RS26245	38	296	15.828402366863905	1.95e-79
input.path1.gene7	V519_RS26305	33	82	94.3952802359882	9.7e-16


>>
45. NZ_AP019620
Source: Streptomyces antimycoticus strain NBRC 100767
Type: T1PKS,siderophore
Number of proteins with BLAST hits to this cluster: 2
Cumulative BLAST score: 375.0

Table of genes, locations, strands and annotations of subject cluster:
GYK45_RS35040	GYK45_RS35040	8304601	8305266	+	carboxyl_transferase
GYK45_RS35045	GYK45_RS35045	8305863	8306690	+	carboxyl_transferase
GYK45_RS35250	GYK45_RS35250	8356644	8357374	-	GNAT_family_N-acetyltransferase

Table of Blast hits (query gene, subject gene, %identity, blast score, %coverage, e-value):
input.path1.gene5	GYK45_RS35165	33	302	22.522189349112427	8.24e-80
input.path1.gene7	GYK45_RS35120	34	73	69.91150442477876	1.4e-12


>>
46. NW_007360989
Source: Glarea lozoyensis ATCC 20868 chromosome Unknown GLAREA15, whole genome shotgun sequence
Type: NRPS-like
Number of proteins with BLAST hits to this cluster: 2
Cumulative BLAST score: 795.0

Table of genes, locations, strands and annotations of subject cluster:

Table of Blast hits (query gene, subject gene, %identity, blast score, %coverage, e-value):
input.path1.gene2	GLAREA_06461	42	647	96.74620390455532	2.18e-216
input.path1.gene6	GLAREA_06456	35	148	75.72815533980582	2.22e-38


>>
47. NZ_CP023445
Source: Actinosynnema pretiosum strain X47 chromosome, complete genome
Type: lassopeptide
Number of proteins with BLAST hits to this cluster: 2
Cumulative BLAST score: 304.0

Table of genes, locations, strands and annotations of subject cluster:
CNX65_RS16720	CNX65_RS16720	3907802	3908698	+	SDR_family_NAD(P)-dependent_oxidoreductase

Table of Blast hits (query gene, subject gene, %identity, blast score, %coverage, e-value):
input.path1.gene1	CNX65_RS16730	39	228	67.52293577981652	3.01e-66
input.path1.gene7	CNX65_RS16720	35	76	69.32153392330383	1.13e-13
