# Supplementary material for: Alkaliphilic/Alkali-Tolerant Fungi: Molecular, Biochemical, and Biotechnological Aspects
Source: J Fungi (Basel). 2023 Jun 9;9(6):652. doi: 10.3390/jof9060652 (PMC10301932; doi:10.3390/jof9060652)
Supplement: Supplementary file 1 [file jof-09-00652-s001.zip › S2/clusterblast/ENANITX01000152NITX01000152.1_c1.txt]

ClusterBlast scores for ENANITX01000152NITX01000152.1

Table of genes, locations, strands and annotations of query cluster:
input.path1.gene1	199	1427	-		
input.path1.gene2	3935	6153	+		
input.path1.gene3	6500	7466	-		
input.path1.gene4	7877	11091	+		
input.path1.gene5	11191	12730	-		
input.path1.gene6	13247	21208	+		
input.path1.gene7	23980	24411	-		


Significant hits: 
1. NW_021167080	Sodiomyces alkalinus F11 unplaced genomic scaffold SODALscaffold_2, whole genome shotgun sequence
2. CM002799	Penicillium chrysogenum strain P2niaD18 chromosome II, whole genome shotgun sequence
3. NC_049565	Talaromyces rugulosus chromosome V, complete sequence
4. NW_006917095	Pestalotiopsis fici W106-1 unplaced genomic scaffold PFICI_Scf_5, whole genome shotgun sequence
5. NW_003052500	Uncinocarpus reesii 1704 scaffold_1 genomic scaffold, whole genome shotgun sequence
6. NC_030957	Colletotrichum higginsianum IMI 349063 chromosome 4, whole genome shotgun sequence
7. NW_003345195	Nannizzia gypsea CBS 118893 supercont1.7 genomic scaffold, whole genome shotgun sequence
8. NT_165926	Aspergillus terreus NIH2624 scaffold_3 genomic scaffold, whole genome shotgun sequence
9. NC_016475	Thermothelomyces thermophilus ATCC 42464 chromosome 4, complete sequence
10. NW_003299163	Microsporum canis CBS 113480 supercont1.7 genomic scaffold, whole genome shotgun sequence
11. NW_017971441	Talaromyces atroroseus strain IBT 11181 chromosome Unknown scaffold_9, whole genome shotgun sequence
12. NW_013550604	Rhinocladiella mackenziei CBS 650.93 unplaced genomic scaffold supercont1.1, whole genome shotgun sequence
13. NW_004504310	Coccidioides immitis RS genomic scaffold supercont3.1, whole genome shotgun sequence
14. NW_003316014	Coccidioides posadasii C735 delta SOWgp chromosome Unknown gcontig_1105601051711, whole genome shotgun sequence
15. NZ_LT607409	Micromonospora chokoriensis strain DSM 45160 chromosome I
16. NZ_CP048641	Streptomyces aureoverticillatus strain HN6 chromosome, complete genome
17. NZ_CP012949	Streptomyces ambofaciens strain DSM 40697 chromosome, complete genome
18. NZ_CP030771	Streptomyces sp. YIM 121038 chromosome, complete genome
19. NZ_CP012382	Streptomyces ambofaciens ATCC 23877 chromosome, complete genome
20. NZ_CP029541	Streptomyces sp. NEAU-S7GS2 chromosome, complete genome
21. NC_019673	Saccharothrix espanaensis DSM 44229, complete genome
22. NZ_LIVZ01000002	Streptomyces sp. TSRI0107 scaffold2, whole genome shotgun sequence
23. NZ_CP024087	Micromonospora tulbaghiae strain CNY-010 chromosome, complete genome
24. NZ_CP012184	Pseudonocardia sp. EC080619-01 chromosome, complete genome
25. NC_030962	Colletotrichum higginsianum IMI 349063 chromosome 10, whole genome shotgun sequence
26. NZ_CP015163	Amycolatopsis albispora strain WP1 chromosome, complete genome
27. NZ_GG657754	Streptomyces himastatinicus ATCC 53653 supercont1.1, whole genome shotgun sequence
28. NW_023336265	Colletotrichum scovillei strain TJNH1 chromosome Unknown Contig00007, whole genome shotgun sequence
29. NZ_WUTW01000006	Actinomadura rayongensis strain DSM 102126 90-285609803_CB02-ArV1_contig_5, whole genome shotgun sequence
30. NZ_CP026490	Streptomyces sp. 604F chromosome, complete genome
31. NZ_CP058693	Streptomyces sp. Rer75 chromosome
32. NZ_CP048397	Streptomyces sp. S4.7 chromosome, complete genome
33. NZ_CP029607	Actinosynnema pretiosum subsp. pretiosum strain ATCC 31280 chromosome, complete genome
34. NZ_CP015726	Streptomyces sp. RTd22 chromosome, complete genome
35. NZ_CP023445	Actinosynnema pretiosum strain X47 chromosome, complete genome
36. NZ_PVTF01000007	Umezawaea tangerina strain DSM 44720 Ga0180964_107, whole genome shotgun sequence
37. NC_009380	Salinispora tropica CNB-440, complete sequence
38. NZ_CP016174	Amycolatopsis orientalis strain B-37 chromosome, complete genome
39. NZ_CP038101	Saccharomonospora sp. 31sw chromosome, complete genome
40. NZ_CM002273	Streptomyces sp. PVA_94-07 strain PVA 94-07 chromosome, whole genome shotgun sequence
41. NZ_SLVZ01000003	Streptomyces sp. BK387 Ga0307671_103, whole genome shotgun sequence
42. NZ_CP053189	Streptomyces sp. jing01 chromosome, complete genome
43. NZ_CP021744	Streptomyces albireticuli strain MDJK11 chromosome, complete genome
44. NZ_CP045178	Streptomyces tsukubensis strain AT3 chromosome, complete genome
45. NZ_CP020700	Streptomyces tsukubensis strain NRRL 18488 chromosome, complete genome
46. NZ_JACHJG010000006	Streptomyces netropsis strain CECT 3265 Ga0436945_06, whole genome shotgun sequence
47. NC_014623	Stigmatella aurantiaca DW4/3-1, complete sequence
48. NZ_CP040916	Streptomyces spectabilis strain NRRL 2792 chromosome, complete genome
49. NC_014666	Frankia inefficax, complete sequence
50. NZ_CP029617	Streptomyces sp. WAC 01529 chromosome, complete genome


Details:

>>
1. NW_021167080
Source: Sodiomyces alkalinus F11 unplaced genomic scaffold SODALscaffold_2, whole genome shotgun sequence
Type: T1PKS
Number of proteins with BLAST hits to this cluster: 6
Cumulative BLAST score: 10012.0

Table of genes, locations, strands and annotations of subject cluster:

Table of Blast hits (query gene, subject gene, %identity, blast score, %coverage, e-value):
input.path1.gene1	SODALDRAFT_396749	95	603	87.63440860215054	1.24e-196
input.path1.gene1	SODALDRAFT_291632	42	237	72.04301075268818	9.8e-68
input.path1.gene2	SODALDRAFT_291625	94	1079	95.30201342281879	0.0
input.path1.gene3	SODALDRAFT_396764	100	305	83.05084745762711	5.46e-106
input.path1.gene4	SODALDRAFT_271826	74	641	69.94047619047619	1.32e-225
input.path1.gene4	SODALDRAFT_330816	100	459	36.01190476190476	9.6e-158
input.path1.gene5	SODALDRAFT_396768	100	1011	100.0	0.0
input.path1.gene6	SODALDRAFT_291632	100	4992	97.21577726218096	0.0
input.path1.gene6	SODALDRAFT_396749	34	685	48.685228151585456	1.69e-202


>>
2. CM002799
Source: Penicillium chrysogenum strain P2niaD18 chromosome II, whole genome shotgun sequence
Type: T1PKS
Number of proteins with BLAST hits to this cluster: 6
Cumulative BLAST score: 5881.0

Table of genes, locations, strands and annotations of subject cluster:

Table of Blast hits (query gene, subject gene, %identity, blast score, %coverage, e-value):
input.path1.gene1	EN45_067600	85	559	87.36559139784946	9e-181
input.path1.gene1	EN45_067540	38	222	79.03225806451613	1.55e-62
input.path1.gene2	EN45_067620	77	906	94.29530201342283	0.0
input.path1.gene3	EN45_067660	74	155	56.49717514124294	4.37e-47
input.path1.gene4	EN45_067650	46	369	68.00595238095238	4e-119
input.path1.gene4	EN45_067640	65	318	40.625	2.83e-102
input.path1.gene5	EN45_067630	60	577	102.61044176706828	1.96e-202
input.path1.gene6	EN45_067540	44	2042	99.49729311678269	0.0
input.path1.gene6	EN45_067600	37	733	48.49187935034803	2.11e-219


>>
3. NC_049565
Source: Talaromyces rugulosus chromosome V, complete sequence
Type: T1PKS
Number of proteins with BLAST hits to this cluster: 3
Cumulative BLAST score: 5006.0

Table of genes, locations, strands and annotations of subject cluster:

Table of Blast hits (query gene, subject gene, %identity, blast score, %coverage, e-value):
input.path1.gene1	TRUGW13939_09516	45	231	73.11827956989248	1.79e-65
input.path1.gene1	TRUGW13939_09501	43	220	75.0	9.69e-62
input.path1.gene1	TRUGW13939_09508	39	213	73.11827956989248	1.78e-59
input.path1.gene5	TRUGW13939_09507	42	370	100.60240963855422	7.4e-122
input.path1.gene6	TRUGW13939_09508	40	1719	99.18793503480279	0.0
input.path1.gene6	TRUGW13939_09516	33	1200	99.34261407579274	0.0
input.path1.gene6	TRUGW13939_09501	31	1053	101.66279969064192	0.0


>>
4. NW_006917095
Source: Pestalotiopsis fici W106-1 unplaced genomic scaffold PFICI_Scf_5, whole genome shotgun sequence
Type: T1PKS
Number of proteins with BLAST hits to this cluster: 3
Cumulative BLAST score: 4271.0

Table of genes, locations, strands and annotations of subject cluster:

Table of Blast hits (query gene, subject gene, %identity, blast score, %coverage, e-value):
input.path1.gene1	PFICI_07941	45	231	73.38709677419355	1.84e-65
input.path1.gene1	PFICI_07954	44	224	75.26881720430107	3.31e-63
input.path1.gene1	PFICI_07942	36	214	80.10752688172043	1.32e-59
input.path1.gene1	PFICI_07957	39	199	70.96774193548387	1.16e-54
input.path1.gene5	PFICI_07943	38	331	103.81526104417671	1.84e-106
input.path1.gene6	PFICI_07942	38	1561	101.08275328692962	0.0
input.path1.gene6	PFICI_07954	31	1065	100.77339520494972	0.0
input.path1.gene6	PFICI_07957	43	446	21.34570765661253	2.35e-131


>>
5. NW_003052500
Source: Uncinocarpus reesii 1704 scaffold_1 genomic scaffold, whole genome shotgun sequence
Type: T1PKS
Number of proteins with BLAST hits to this cluster: 4
Cumulative BLAST score: 1965.0

Table of genes, locations, strands and annotations of subject cluster:

Table of Blast hits (query gene, subject gene, %identity, blast score, %coverage, e-value):
input.path1.gene1	UREG_01366	73	451	85.48387096774194	1.02e-143
input.path1.gene2	UREG_01367	53	600	93.6241610738255	3.26e-209
input.path1.gene4	UREG_01363	34	201	58.779761904761905	3.1e-55
input.path1.gene6	UREG_01366	36	713	46.48105181747873	1.06e-217


>>
6. NC_030957
Source: Colletotrichum higginsianum IMI 349063 chromosome 4, whole genome shotgun sequence
Type: T1PKS
Number of proteins with BLAST hits to this cluster: 4
Cumulative BLAST score: 1942.0

Table of genes, locations, strands and annotations of subject cluster:

Table of Blast hits (query gene, subject gene, %identity, blast score, %coverage, e-value):
input.path1.gene1	CH63R_06316	75	474	80.3763440860215	2.08e-150
input.path1.gene2	CH63R_06315	48	544	94.96644295302013	4.13e-187
input.path1.gene4	CH63R_06313	35	199	55.952380952380956	5.69e-54
input.path1.gene6	CH63R_06316	37	725	46.79040989945862	1.57e-216


>>
7. NW_003345195
Source: Nannizzia gypsea CBS 118893 supercont1.7 genomic scaffold, whole genome shotgun sequence
Type: T1PKS
Number of proteins with BLAST hits to this cluster: 4
Cumulative BLAST score: 1902.0

Table of genes, locations, strands and annotations of subject cluster:

Table of Blast hits (query gene, subject gene, %identity, blast score, %coverage, e-value):
input.path1.gene1	MGYG_07327	69	453	88.44086021505376	6.08e-143
input.path1.gene2	MGYG_07328	48	542	92.61744966442953	1.87e-185
input.path1.gene4	MGYG_07331	32	190	54.166666666666664	6.05e-51
input.path1.gene6	MGYG_07327	37	717	46.98375870069606	7.83e-214


>>
8. NT_165926
Source: Aspergillus terreus NIH2624 scaffold_3 genomic scaffold, whole genome shotgun sequence
Type: T1PKS
Number of proteins with BLAST hits to this cluster: 5
Cumulative BLAST score: 1866.0

Table of genes, locations, strands and annotations of subject cluster:

Table of Blast hits (query gene, subject gene, %identity, blast score, %coverage, e-value):
input.path1.gene1	ATEG_01894	71	418	71.7741935483871	1.52e-130
input.path1.gene2	ATEG_01900	44	406	82.5503355704698	1.65e-134
input.path1.gene3	ATEG_01902	44	135	96.045197740113	2.25e-38
input.path1.gene4	ATEG_01895	59	222	31.547619047619047	2.12e-62
input.path1.gene6	ATEG_01894	36	685	46.59706109822119	5.44e-203


>>
9. NC_016475
Source: Thermothelomyces thermophilus ATCC 42464 chromosome 4, complete sequence
Type: T1PKS
Number of proteins with BLAST hits to this cluster: 3
Cumulative BLAST score: 1803.0

Table of genes, locations, strands and annotations of subject cluster:

Table of Blast hits (query gene, subject gene, %identity, blast score, %coverage, e-value):
input.path1.gene1	MYCTH_108317	40	227	73.11827956989248	3.84e-64
input.path1.gene5	MYCTH_11658	38	298	100.60240963855422	3.85e-94
input.path1.gene6	MYCTH_108317	40	1278	73.78190255220419	0.0


>>
10. NW_003299163
Source: Microsporum canis CBS 113480 supercont1.7 genomic scaffold, whole genome shotgun sequence
Type: T1PKS
Number of proteins with BLAST hits to this cluster: 4
Cumulative BLAST score: 2542.0

Table of genes, locations, strands and annotations of subject cluster:

Table of Blast hits (query gene, subject gene, %identity, blast score, %coverage, e-value):
input.path1.gene1	MCYG_07487	40	221	73.11827956989248	3.88e-62
input.path1.gene4	MCYG_07489	38	111	29.166666666666668	2.43e-23
input.path1.gene5	MCYG_07491	35	269	101.80722891566265	4.25e-81
input.path1.gene6	MCYG_07487	42	1941	98.53054911059552	0.0


>>
11. NW_017971441
Source: Talaromyces atroroseus strain IBT 11181 chromosome Unknown scaffold_9, whole genome shotgun sequence
Type: T1PKS
Number of proteins with BLAST hits to this cluster: 4
Cumulative BLAST score: 2251.0

Table of genes, locations, strands and annotations of subject cluster:

Table of Blast hits (query gene, subject gene, %identity, blast score, %coverage, e-value):
input.path1.gene1	UA08_06759	82	504	79.83870967741935	8.7e-161
input.path1.gene2	UA08_06761	66	738	91.61073825503355	2.46e-263
input.path1.gene4	UA08_06764	37	263	65.77380952380952	2.18e-78
input.path1.gene6	UA08_06759	38	746	46.67440061871616	6.02e-224


>>
12. NW_013550604
Source: Rhinocladiella mackenziei CBS 650.93 unplaced genomic scaffold supercont1.1, whole genome shotgun sequence
Type: NRPS-like,T1PKS
Number of proteins with BLAST hits to this cluster: 4
Cumulative BLAST score: 2184.0

Table of genes, locations, strands and annotations of subject cluster:

Table of Blast hits (query gene, subject gene, %identity, blast score, %coverage, e-value):
input.path1.gene1	Z518_00509	45	255	75.26881720430107	5.19e-74
input.path1.gene2	Z518_00500	59	662	93.45637583892618	4.72e-233
input.path1.gene3	Z518_00504	36	102	82.48587570621469	1.76e-25
input.path1.gene6	Z518_00509	32	1165	100.81206496519721	0.0


>>
13. NW_004504310
Source: Coccidioides immitis RS genomic scaffold supercont3.1, whole genome shotgun sequence
Type: T1PKS
Number of proteins with BLAST hits to this cluster: 3
Cumulative BLAST score: 1830.0

Table of genes, locations, strands and annotations of subject cluster:

Table of Blast hits (query gene, subject gene, %identity, blast score, %coverage, e-value):
input.path1.gene1	CIMG_02398	82	504	80.64516129032258	7.01e-161
input.path1.gene2	CIMG_02397	53	589	92.78523489932886	4.46e-205
input.path1.gene6	CIMG_02398	37	737	46.5583913379737	4.97e-221


>>
14. NW_003316014
Source: Coccidioides posadasii C735 delta SOWgp chromosome Unknown gcontig_1105601051711, whole genome shotgun sequence
Type: T1PKS
Number of proteins with BLAST hits to this cluster: 3
Cumulative BLAST score: 1829.0

Table of genes, locations, strands and annotations of subject cluster:

Table of Blast hits (query gene, subject gene, %identity, blast score, %coverage, e-value):
input.path1.gene1	CPC735_040320	82	503	80.64516129032258	1.32e-160
input.path1.gene2	CPC735_040310	52	584	92.78523489932886	4.15e-203
input.path1.gene6	CPC735_040320	38	742	46.5583913379737	8.33e-223


>>
15. NZ_LT607409
Source: Micromonospora chokoriensis strain DSM 45160 chromosome I
Type: T1PKS,betalactone
Number of proteins with BLAST hits to this cluster: 3
Cumulative BLAST score: 8159.0

Table of genes, locations, strands and annotations of subject cluster:
GA0070612_RS31970	GA0070612_RS31970	5348387	5349691	-	SDR_family_NAD(P)-dependent_oxidoreductase
GA0070612_RS31975	GA0070612_RS31975	5350265	5352772	-	type_I_polyketide_synthase
GA0070612_RS31980	GA0070612_RS31980	5352860	5353318	-	hypothetical_protein
GA0070612_RS31985	GA0070612_RS31985	5353358	5354329	-	SDR_family_NAD(P)-dependent_oxidoreductase
GA0070612_RS31990	GA0070612_RS31990	5354351	5355118	-	polyketide_synthase
GA0070612_RS31995	GA0070612_RS31995	5355650	5359639	-	SDR_family_NAD(P)-dependent_oxidoreductase
GA0070612_RS32000	GA0070612_RS32000	5359832	5363785	-	acyltransferase_domain-containing_protein
GA0070612_RS24830	GA0070612_RS24830	5475771	5476082	-	HNH_endonuclease

Table of Blast hits (query gene, subject gene, %identity, blast score, %coverage, e-value):
input.path1.gene1	GA0070612_RS24745	40	201	73.38709677419355	2.55e-55
input.path1.gene1	GA0070612_RS24730	41	199	73.38709677419355	2.09e-54
input.path1.gene1	GA0070612_RS31630	40	198	73.11827956989248	3.81e-54
input.path1.gene1	GA0070612_RS24735	41	198	74.73118279569893	3.81e-54
input.path1.gene1	GA0070612_RS31965	40	191	73.38709677419355	9.85e-52
input.path1.gene1	GA0070612_RS24665	41	190	73.65591397849462	1.79e-51
input.path1.gene1	GA0070612_RS24675	39	189	73.38709677419355	3.32e-51
input.path1.gene1	GA0070612_RS24725	38	187	73.38709677419355	1.32e-50
input.path1.gene1	GA0070612_RS32000	38	187	73.38709677419355	2.31e-50
input.path1.gene1	GA0070612_RS24750	39	186	73.65591397849462	3.69e-50
input.path1.gene1	GA0070612_RS31995	39	185	73.11827956989248	1.07e-49
input.path1.gene1	GA0070612_RS24700	39	184	73.65591397849462	1.43e-49
input.path1.gene4	GA0070612_RS24605	31	72	37.94642857142857	7e-12
input.path1.gene6	GA0070612_RS24750	31	481	44.779582366589324	1.11e-134
input.path1.gene6	GA0070612_RS31975	37	444	34.02938901778809	1.68e-132
input.path1.gene6	GA0070612_RS24700	36	456	35.4215003866976	3.38e-132
input.path1.gene6	GA0070612_RS24730	33	466	43.1554524361949	9.03e-130
input.path1.gene6	GA0070612_RS24735	35	452	35.498839907192576	7.76e-126
input.path1.gene6	GA0070612_RS24740	34	447	38.47641144624903	4.65e-125
input.path1.gene6	GA0070612_RS24725	34	439	34.80278422273782	2.6e-124
input.path1.gene6	GA0070612_RS31630	36	447	35.614849187935036	2.64e-124
input.path1.gene6	GA0070612_RS24675	35	442	35.730858468677496	1.68e-122
input.path1.gene6	GA0070612_RS32000	32	426	42.42072699149265	7.05e-122
input.path1.gene6	GA0070612_RS24745	36	435	32.67594740912607	3.06e-120
input.path1.gene6	GA0070612_RS31965	34	435	38.553750966744005	3.12e-120
input.path1.gene6	GA0070612_RS24665	34	422	37.277648878576954	2.05e-116


>>
16. NZ_CP048641
Source: Streptomyces aureoverticillatus strain HN6 chromosome, complete genome
Type: T1PKS
Number of proteins with BLAST hits to this cluster: 3
Cumulative BLAST score: 6450.0

Table of genes, locations, strands and annotations of subject cluster:
G3H79_RS03770	G3H79_RS03770	1081786	1082475	-	SDR_family_NAD(P)-dependent_oxidoreductase
G3H79_RS03775	G3H79_RS03775	1082893	1084824	-	acyltransferase_domain-containing_protein
G3H79_RS03780	G3H79_RS03780	1085068	1087023	-	hypothetical_protein
G3H79_RS03785	G3H79_RS03785	1087084	1088025	-	SDR_family_NAD(P)-dependent_oxidoreductase
G3H79_RS03790	G3H79_RS03790	1088572	1089480	-	acyltransferase_domain-containing_protein
G3H79_RS03795	G3H79_RS03795	1089847	1096566	-	SDR_family_NAD(P)-dependent_oxidoreductase
G3H79_RS03810	G3H79_RS03810	1121156	1121674	-	polyketide_synthase
G3H79_RS03815	G3H79_RS03815	1121684	1122382	-	SDR_family_NAD(P)-dependent_oxidoreductase
G3H79_RS03820	G3H79_RS03820	1125437	1126663	-	polyketide_synthase
G3H79_RS04075	G3H79_RS04075	1241812	1242810	-	Gfo/Idh/MocA_family_oxidoreductase

Table of Blast hits (query gene, subject gene, %identity, blast score, %coverage, e-value):
input.path1.gene1	G3H79_RS03980	42	206	73.38709677419355	5.94e-57
input.path1.gene1	G3H79_RS03750	40	194	75.26881720430107	1.13e-52
input.path1.gene1	G3H79_RS03820	37	182	73.38709677419355	1.06e-51
input.path1.gene1	G3H79_RS03795	39	189	73.38709677419355	4.14e-51
input.path1.gene1	G3H79_RS03825	39	186	75.26881720430107	3.68e-50
input.path1.gene1	G3H79_RS03760	38	186	73.65591397849462	5.02e-50
input.path1.gene1	G3H79_RS03755	40	186	74.19354838709677	7.04e-50
input.path1.gene1	G3H79_RS03990	38	184	73.38709677419355	2.33e-49
input.path1.gene1	G3H79_RS03800	36	183	74.19354838709677	4.37e-49
input.path1.gene4	G3H79_RS04055	33	64	38.392857142857146	3.14e-09
input.path1.gene6	G3H79_RS03830	33	515	46.133023975251355	7.88e-145
input.path1.gene6	G3H79_RS03795	32	491	44.238205723124516	1.85e-138
input.path1.gene6	G3H79_RS03750	32	478	44.238205723124516	1.38e-133
input.path1.gene6	G3H79_RS03760	31	475	44.470224284609436	1.23e-132
input.path1.gene6	G3H79_RS03800	35	471	36.156225831399844	3.63e-131
input.path1.gene6	G3H79_RS03825	34	465	35.84686774941995	1.04e-129
input.path1.gene6	G3H79_RS03805	35	460	35.84686774941995	4.51e-128
input.path1.gene6	G3H79_RS03755	33	447	33.52668213457077	4.85e-124
input.path1.gene6	G3H79_RS03980	35	444	33.4106728538283	8.38e-124
input.path1.gene6	G3H79_RS03985	31	444	46.44238205723125	9.43e-124


>>
17. NZ_CP012949
Source: Streptomyces ambofaciens strain DSM 40697 chromosome, complete genome
Type: T1PKS,transAT-PKS
Number of proteins with BLAST hits to this cluster: 3
Cumulative BLAST score: 6161.0

Table of genes, locations, strands and annotations of subject cluster:
SAM40697_RS36460	SAM40697_RS36460	7451968	7452164	+	hypothetical_protein
SAM40697_RS37470	SAM40697_RS37470	7523024	7524433	+	hypothetical_protein
SAM40697_RS36550	SAM40697_RS36550	7524776	7525687	+	acyltransferase_domain-containing_protein
SAM40697_RS38195	SAM40697_RS38195	7525868	7527121	+	SDR_family_NAD(P)-dependent_oxidoreductase
SAM40697_RS37475	SAM40697_RS37475	7527182	7529599	+	acyltransferase_domain-containing_protein
SAM40697_RS38020	SAM40697_RS38020	7530164	7530445	+	hypothetical_protein
SAM40697_RS37480	SAM40697_RS37480	7530905	7531600	+	SDR_family_NAD(P)-dependent_oxidoreductase
SAM40697_RS37835	SAM40697_RS37835	7531610	7532107	+	hypothetical_protein
SAM40697_RS37485	SAM40697_RS37485	7532204	7533502	+	polyketide_synthase
SAM40697_RS38025	SAM40697_RS38025	7534574	7534966	+	hypothetical_protein
SAM40697_RS36600	SAM40697_RS36600	7535405	7536151	+	SDR_family_NAD(P)-dependent_oxidoreductase
SAM40697_RS36605	SAM40697_RS36605	7536215	7536670	+	hypothetical_protein
SAM40697_RS36610	SAM40697_RS36610	7536785	7539307	+	type_I_polyketide_synthase
SAM40697_RS37490	SAM40697_RS37490	7540034	7540615	+	SDR_family_NAD(P)-dependent_oxidoreductase
SAM40697_RS37840	SAM40697_RS37840	7575832	7578531	+	type_I_polyketide_synthase
SAM40697_RS37510	SAM40697_RS37510	7578838	7579884	+	SDR_family_NAD(P)-dependent_oxidoreductase
SAM40697_RS37515	SAM40697_RS37515	7579891	7580745	+	polyketide_synthase
SAM40697_RS37520	SAM40697_RS37520	7581049	7581570	+	polyketide_synthase
SAM40697_RS36715	SAM40697_RS36715	7582066	7582977	+	acyltransferase_domain-containing_protein
SAM40697_RS36720	SAM40697_RS36720	7583071	7583919	+	modular_polyketide_synthase
SAM40697_RS36725	SAM40697_RS36725	7584538	7584744	+	alcohol_dehydrogenase_catalytic_domain-containing_protein
SAM40697_RS37525	SAM40697_RS37525	7585321	7585998	+	SDR_family_NAD(P)-dependent_oxidoreductase

Table of Blast hits (query gene, subject gene, %identity, blast score, %coverage, e-value):
input.path1.gene1	SAM40697_RS37470	40	193	74.19354838709677	2.34e-55
input.path1.gene1	SAM40697_RS32735	41	201	73.65591397849462	3.35e-55
input.path1.gene1	SAM40697_RS37465	39	196	73.11827956989248	1.35e-53
input.path1.gene1	SAM40697_RS37495	42	196	73.38709677419355	2.5e-53
input.path1.gene1	SAM40697_RS32680	40	195	73.11827956989248	3.29e-53
input.path1.gene1	SAM40697_RS32690	39	192	73.38709677419355	2.79e-52
input.path1.gene1	SAM40697_RS37475	40	191	73.38709677419355	3.19e-52
input.path1.gene1	SAM40697_RS36610	41	187	71.23655913978494	5.2e-51
input.path1.gene1	SAM40697_RS32685	40	186	73.11827956989248	3.67e-50
input.path1.gene1	SAM40697_RS36730	41	184	73.38709677419355	1.75e-49
input.path1.gene1	SAM40697_RS37840	39	183	73.11827956989248	2.22e-49
input.path1.gene4	SAM40697_RS32775	31	85	39.13690476190476	3.15e-16
input.path1.gene6	SAM40697_RS32675	35	462	36.0015467904099	4.75e-132
input.path1.gene6	SAM40697_RS32735	32	465	43.31013147718485	1.63e-129
input.path1.gene6	SAM40697_RS32680	34	464	38.321732405259084	2.06e-129
input.path1.gene6	SAM40697_RS32690	31	454	43.81283836040217	4.25e-126
input.path1.gene6	SAM40697_RS37840	34	427	35.57617942768755	4.28e-126
input.path1.gene6	SAM40697_RS32685	34	437	35.57617942768755	3.27e-121
input.path1.gene6	SAM40697_RS36730	34	434	32.94663573085847	4.55e-120
input.path1.gene6	SAM40697_RS37465	35	431	32.67594740912607	4.35e-119
input.path1.gene6	SAM40697_RS36610	35	398	34.02938901778809	1.33e-116


>>
18. NZ_CP030771
Source: Streptomyces sp. YIM 121038 chromosome, complete genome
Type: T1PKS
Number of proteins with BLAST hits to this cluster: 3
Cumulative BLAST score: 5960.0

Table of genes, locations, strands and annotations of subject cluster:
C9F11_RS03985	C9F11_RS03985	952771	953091	-	DUF4232_domain-containing_protein
C9F11_RS04025	C9F11_RS04025	960916	961635	-	helix-turn-helix_domain-containing_protein
C9F11_RS04150	C9F11_RS04150	1095336	1096328	-	SDR_family_NAD(P)-dependent_oxidoreductase
C9F11_RS04155	C9F11_RS04155	1096380	1096835	-	alcohol_dehydrogenase_catalytic_domain-containing_protein
C9F11_RS04160	C9F11_RS04160	1097193	1098185	-	polyketide_synthase_dehydratase_domain-containing_protein
C9F11_RS47250	C9F11_RS47250	1099197	1099583	-	hypothetical_protein
C9F11_RS04165	C9F11_RS04165	1099911	1101257	-	polyketide_synthase
C9F11_RS47255	C9F11_RS47255	1102584	1105562	-	acyltransferase_domain-containing_protein
C9F11_RS04185	C9F11_RS04185	1105611	1106519	-	acyltransferase_domain-containing_protein

Table of Blast hits (query gene, subject gene, %identity, blast score, %coverage, e-value):
input.path1.gene1	C9F11_RS04090	42	201	73.38709677419355	2.48e-55
input.path1.gene1	C9F11_RS04085	39	199	73.11827956989248	2.08e-54
input.path1.gene1	C9F11_RS47255	40	197	72.04301075268818	3.02e-54
input.path1.gene1	C9F11_RS04130	40	195	73.65591397849462	3.37e-53
input.path1.gene1	C9F11_RS04135	40	195	73.38709677419355	3.37e-53
input.path1.gene1	C9F11_RS04125	39	194	73.11827956989248	1.12e-52
input.path1.gene1	C9F11_RS04080	39	192	73.65591397849462	2.61e-52
input.path1.gene1	C9F11_RS04095	39	191	73.65591397849462	7.16e-52
input.path1.gene1	C9F11_RS04140	40	187	73.38709677419355	1.54e-50
input.path1.gene1	C9F11_RS47245	38	185	73.65591397849462	8.61e-50
input.path1.gene1	C9F11_RS04100	39	185	75.0	9.29e-50
input.path1.gene4	C9F11_RS04255	34	88	39.13690476190476	4.25e-17
input.path1.gene6	C9F11_RS04080	31	488	46.48105181747873	4.12e-138
input.path1.gene6	C9F11_RS47255	35	464	35.498839907192576	1.34e-137
input.path1.gene6	C9F11_RS04130	33	491	41.87935034802784	1.89e-137
input.path1.gene6	C9F11_RS04135	38	484	32.90796597061098	2.62e-135
input.path1.gene6	C9F11_RS04090	32	473	46.403712296983755	7.56e-132
input.path1.gene6	C9F11_RS04095	31	458	45.86233565351895	2.97e-127
input.path1.gene6	C9F11_RS04085	33	447	36.69760247486465	5.32e-124
input.path1.gene6	C9F11_RS04140	35	446	32.63727764887857	1.59e-123


>>
19. NZ_CP012382
Source: Streptomyces ambofaciens ATCC 23877 chromosome, complete genome
Type: T1PKS
Number of proteins with BLAST hits to this cluster: 3
Cumulative BLAST score: 5594.0

Table of genes, locations, strands and annotations of subject cluster:
SAM23877_RS40680	SAM23877_RS40680	7685382	7688738	+	type_I_polyketide_synthase
SAM23877_RS40685	SAM23877_RS40685	7688829	7689773	+	alcohol_dehydrogenase_catalytic_domain-containing_protein
SAM23877_RS40690	SAM23877_RS40690	7690323	7691003	+	SDR_family_NAD(P)-dependent_oxidoreductase
SAM23877_RS40695	SAM23877_RS40695	7691196	7691516	+	acyl_carrier_protein
SAM23877_RS40700	SAM23877_RS40700	7691613	7692341	+	polyketide_synthase
SAM23877_RS40705	SAM23877_RS40705	7692669	7693076	+	hypothetical_protein
SAM23877_RS40710	SAM23877_RS40710	7693215	7694132	+	acyltransferase_domain-containing_protein
SAM23877_RS40715	SAM23877_RS40715	7694697	7695611	+	SDR_family_NAD(P)-dependent_oxidoreductase
SAM23877_RS40720	SAM23877_RS40720	7696032	7696541	+	hypothetical_protein
SAM23877_RS40725	SAM23877_RS40725	7697295	7697783	+	polyketide_synthase
SAM23877_RS40730	SAM23877_RS40730	7697922	7698845	+	acyltransferase_domain-containing_protein
SAM23877_RS40735	SAM23877_RS40735	7699668	7700972	+	SDR_family_NAD(P)-dependent_oxidoreductase
SAM23877_RS39390	SAM23877_RS39390	7737771	7740557	+	type_I_polyketide_synthase
SAM23877_RS40110	SAM23877_RS40110	7740645	7741898	+	SDR_family_NAD(P)-dependent_oxidoreductase
SAM23877_RS38320	SAM23877_RS38320	7741908	7742435	+	hypothetical_protein
SAM23877_RS39400	SAM23877_RS39400	7742547	7744376	+	type_I_polyketide_synthase
SAM23877_RS40745	SAM23877_RS40745	7744962	7745225	+	hypothetical_protein
SAM23877_RS39785	SAM23877_RS39785	7745481	7746377	+	SDR_family_NAD(P)-dependent_oxidoreductase
SAM23877_RS38350	SAM23877_RS38350	7746762	7748339	+	type_I_polyketide_synthase
SAM23877_RS38355	SAM23877_RS38355	7748550	7749458	+	acyltransferase_domain-containing_protein
SAM23877_RS38360	SAM23877_RS38360	7750284	7750916	+	SDR_family_NAD(P)-dependent_oxidoreductase
SAM23877_RS40750	SAM23877_RS40750	7750926	7751435	+	hypothetical_protein
SAM23877_RS40755	SAM23877_RS40755	7751550	7753817	+	type_I_polyketide_synthase
SAM23877_RS40760	SAM23877_RS40760	7754385	7755374	+	SDR_family_NAD(P)-dependent_oxidoreductase

Table of Blast hits (query gene, subject gene, %identity, blast score, %coverage, e-value):
input.path1.gene1	SAM23877_RS33850	41	201	73.65591397849462	3.35e-55
input.path1.gene1	SAM23877_RS33795	40	196	73.11827956989248	1.78e-53
input.path1.gene1	SAM23877_RS39405	42	196	73.38709677419355	2.5e-53
input.path1.gene1	SAM23877_RS39390	40	193	74.19354838709677	7.36e-53
input.path1.gene1	SAM23877_RS33805	39	192	73.38709677419355	2.79e-52
input.path1.gene1	SAM23877_RS40755	41	187	71.23655913978494	2.7e-51
input.path1.gene1	SAM23877_RS33800	40	186	73.11827956989248	3.67e-50
input.path1.gene1	SAM23877_RS38350	39	181	73.38709677419355	4.44e-50
input.path1.gene1	SAM23877_RS39400	40	181	71.50537634408603	1.22e-49
input.path1.gene1	SAM23877_RS40770	41	184	73.38709677419355	1.79e-49
input.path1.gene4	SAM23877_RS33890	31	85	39.13690476190476	3.15e-16
input.path1.gene6	SAM23877_RS40680	31	458	44.276875483372	3.32e-134
input.path1.gene6	SAM23877_RS33790	37	459	32.71461716937355	4.94e-131
input.path1.gene6	SAM23877_RS33795	35	469	38.321732405259084	1.02e-130
input.path1.gene6	SAM23877_RS33850	32	462	43.1554524361949	1.1e-128
input.path1.gene6	SAM23877_RS33805	32	457	43.81283836040217	4.8e-127
input.path1.gene6	SAM23877_RS39390	33	431	36.0015467904099	5.78e-127
input.path1.gene6	SAM23877_RS33800	34	445	35.57617942768755	1.85e-123
input.path1.gene6	SAM23877_RS40770	34	431	32.94663573085847	5.19e-119


>>
20. NZ_CP029541
Source: Streptomyces sp. NEAU-S7GS2 chromosome, complete genome
Type: NRPS,T1PKS,T2PKS,melanin
Number of proteins with BLAST hits to this cluster: 3
Cumulative BLAST score: 5465.0

Table of genes, locations, strands and annotations of subject cluster:
DKG71_RS06610	DKG71_RS06610	1613611	1614358	-	4'-phosphopantetheinyl_transferase_superfamily_protein
DKG71_RS06715	DKG71_RS06715	1637403	1638308	+	MBL_fold_metallo-hydrolase
DKG71_RS06795	DKG71_RS06795	1662850	1672645	-	SDR_family_NAD(P)-dependent_oxidoreductase

Table of Blast hits (query gene, subject gene, %identity, blast score, %coverage, e-value):
input.path1.gene1	DKG71_RS06815	43	213	73.9247311827957	1.85e-59
input.path1.gene1	DKG71_RS06800	41	210	75.80645161290323	2.15e-58
input.path1.gene1	DKG71_RS06805	42	204	73.38709677419355	2.2e-56
input.path1.gene1	DKG71_RS06820	41	200	73.38709677419355	6.43e-55
input.path1.gene1	DKG71_RS06825	39	200	73.9247311827957	8.37e-55
input.path1.gene1	DKG71_RS06795	40	192	73.9247311827957	1.36e-52
input.path1.gene1	DKG71_RS06810	39	189	73.9247311827957	2.95e-51
input.path1.gene1	DKG71_RS06775	36	185	80.3763440860215	8.56e-50
input.path1.gene4	DKG71_RS06725	34	95	38.98809523809524	8.89e-20
input.path1.gene6	DKG71_RS06820	33	508	44.19953596287703	1.01e-142
input.path1.gene6	DKG71_RS06815	32	499	46.32637277648878	3.09e-140
input.path1.gene6	DKG71_RS06825	31	486	46.67440061871616	4.66e-136
input.path1.gene6	DKG71_RS06805	31	481	45.97834493426141	3.34e-134
input.path1.gene6	DKG71_RS06810	31	463	45.901005413766434	5.34e-131
input.path1.gene6	DKG71_RS06800	31	465	45.93967517401392	1.23e-129
input.path1.gene6	DKG71_RS06775	31	459	44.08352668213457	2.54e-129
input.path1.gene6	DKG71_RS06795	36	416	28.42227378190255	7.36e-122


>>
21. NC_019673
Source: Saccharothrix espanaensis DSM 44229, complete genome
Type: NRPS,T1PKS
Number of proteins with BLAST hits to this cluster: 3
Cumulative BLAST score: 5385.0

Table of genes, locations, strands and annotations of subject cluster:
BN6_RS22995	BN6_RS22995	5275140	5275962	+	transglutaminase_domain-containing_protein
BN6_RS43015	BN6_RS43015	5310217	5311377	-	FAD-dependent_oxidoreductase
BN6_RS43020	BN6_RS43020	5342928	5343885	+	multicopper_oxidase_domain-containing_protein
BN6_RS23330	BN6_RS23330	5364256	5364838	+	YbaB/EbfC_family_nucleoid-associated_protein
BN6_RS47460	BN6_RS47460	5378959	5382138	-	SDR_family_NAD(P)-dependent_oxidoreductase
BN6_RS47465	BN6_RS47465	5382868	5385558	-	type_I_polyketide_synthase
BN6_RS44055	BN6_RS44055	5412299	5412505	+	IS5/IS1182_family_transposase

Table of Blast hits (query gene, subject gene, %identity, blast score, %coverage, e-value):
input.path1.gene1	BN6_RS47460	41	199	73.38709677419355	1.42e-54
input.path1.gene1	BN6_RS22875	38	192	80.64516129032258	2.88e-52
input.path1.gene1	BN6_RS22865	39	191	73.9247311827957	8.38e-52
input.path1.gene1	BN6_RS22860	41	190	74.46236559139786	1.6e-51
input.path1.gene1	BN6_RS23375	38	189	73.38709677419355	3.27e-51
input.path1.gene1	BN6_RS47465	41	187	73.38709677419355	9.61e-51
input.path1.gene1	BN6_RS22930	37	183	75.0	4.15e-49
input.path1.gene4	BN6_RS22920	32	76	38.095238095238095	2.93e-13
input.path1.gene6	BN6_RS22925	32	465	44.39288476411446	6.95e-131
input.path1.gene6	BN6_RS22930	34	467	38.74709976798144	2.25e-130
input.path1.gene6	BN6_RS42245	34	449	36.19489559164733	9.57e-128
input.path1.gene6	BN6_RS22875	34	454	38.63109048723898	6.38e-126
input.path1.gene6	BN6_RS47465	33	421	35.84686774941995	5.07e-124
input.path1.gene6	BN6_RS22860	35	438	33.217324052590875	8.2e-123
input.path1.gene6	BN6_RS22865	32	432	37.31631863882444	2.73e-122
input.path1.gene6	BN6_RS23365	32	425	38.94044856921887	4.33e-118
input.path1.gene6	BN6_RS22935	34	427	35.150812064965194	4.51e-118


>>
22. NZ_LIVZ01000002
Source: Streptomyces sp. TSRI0107 scaffold2, whole genome shotgun sequence
Type: PKS-like,T1PKS,butyrolactone,siderophore
Number of proteins with BLAST hits to this cluster: 3
Cumulative BLAST score: 4435.0

Table of genes, locations, strands and annotations of subject cluster:
AMK31_RS06680	AMK31_RS06680	619202	620356	-	DUF4192_family_protein
AMK31_RS39625	AMK31_RS39625	633134	633733	-	SDR_family_NAD(P)-dependent_oxidoreductase
AMK31_RS39630	AMK31_RS39630	634244	635302	-	polyketide_synthase
AMK31_RS39635	AMK31_RS39635	635312	636106	-	acyltransferase_domain-containing_protein
AMK31_RS39640	AMK31_RS39640	636539	637939	-	6-deoxyerythronolide-B_synthase
AMK31_RS39645	AMK31_RS39645	638228	638965	-	zinc-binding_dehydrogenase
AMK31_RS39650	AMK31_RS39650	639275	642079	-	acyltransferase_domain-containing_protein
AMK31_RS40340	AMK31_RS40340	705818	705917	-	collagen-like_protein

Table of Blast hits (query gene, subject gene, %identity, blast score, %coverage, e-value):
input.path1.gene1	AMK31_RS06690	42	199	73.9247311827957	1.14e-54
input.path1.gene1	AMK31_RS39650	39	195	73.38709677419355	2.15e-53
input.path1.gene1	AMK31_RS06875	40	195	73.38709677419355	3.31e-53
input.path1.gene1	AMK31_RS39640	39	187	73.11827956989248	3.42e-53
input.path1.gene1	AMK31_RS06820	39	192	73.38709677419355	3.57e-52
input.path1.gene1	AMK31_RS06815	39	186	73.38709677419355	3.76e-50
input.path1.gene4	AMK31_RS06720	36	68	20.238095238095237	1.37e-10
input.path1.gene6	AMK31_RS06690	33	502	44.04485692188708	5.01e-141
input.path1.gene6	AMK31_RS39655	31	478	46.133023975251355	2.95e-133
input.path1.gene6	AMK31_RS39650	34	443	36.388244392884765	5.57e-131
input.path1.gene6	AMK31_RS06880	33	442	36.040216550657384	1.37e-129
input.path1.gene6	AMK31_RS06875	31	465	46.59706109822119	1.78e-129
input.path1.gene6	AMK31_RS06815	36	443	30.781129156999228	7.85e-123
input.path1.gene6	AMK31_RS06820	36	440	30.74245939675174	1.11e-122


>>
23. NZ_CP024087
Source: Micromonospora tulbaghiae strain CNY-010 chromosome, complete genome
Type: T1PKS
Number of proteins with BLAST hits to this cluster: 3
Cumulative BLAST score: 4381.0

Table of genes, locations, strands and annotations of subject cluster:
CSH63_RS31825	CSH63_RS31825	6776614	6777921	+	serine_hydroxymethyltransferase
CSH63_RS31865	CSH63_RS31865	6794964	6796202	+	polyketide_synthase
CSH63_RS31875	CSH63_RS31875	6797457	6798533	+	hypothetical_protein
CSH63_RS31880	CSH63_RS31880	6798924	6799505	+	SDR_family_NAD(P)-dependent_oxidoreductase
CSH63_RS31885	CSH63_RS31885	6799518	6799994	+	polyketide_synthase
CSH63_RS31890	CSH63_RS31890	6800082	6801791	+	type_I_polyketide_synthase
CSH63_RS31895	CSH63_RS31895	6803433	6804530	+	SDR_family_NAD(P)-dependent_oxidoreductase
CSH63_RS32000	CSH63_RS32000	6884392	6887073	+	type_I_polyketide_synthase
CSH63_RS32010	CSH63_RS32010	6887710	6888456	+	SDR_family_NAD(P)-dependent_oxidoreductase
CSH63_RS32015	CSH63_RS32015	6888466	6888969	+	hypothetical_protein
CSH63_RS32020	CSH63_RS32020	6889211	6891417	+	type_I_polyketide_synthase
CSH63_RS32025	CSH63_RS32025	6891496	6892521	+	hypothetical_protein
CSH63_RS32030	CSH63_RS32030	6893626	6894825	+	SDR_family_NAD(P)-dependent_oxidoreductase
CSH63_RS32035	CSH63_RS32035	6894835	6896379	+	hypothetical_protein
CSH63_RS34570	CSH63_RS34570	6896707	6897099	+	hypothetical_protein
CSH63_RS32040	CSH63_RS32040	6897106	6898167	+	acyltransferase_domain-containing_protein
CSH63_RS32045	CSH63_RS32045	6899191	6900258	+	SDR_family_NAD(P)-dependent_oxidoreductase

Table of Blast hits (query gene, subject gene, %identity, blast score, %coverage, e-value):
input.path1.gene1	CSH63_RS31865	38	192	75.26881720430107	2.46e-55
input.path1.gene1	CSH63_RS31910	39	201	78.49462365591397	4.51e-55
input.path1.gene1	CSH63_RS31860	40	199	73.11827956989248	1.12e-54
input.path1.gene1	CSH63_RS31905	41	197	74.19354838709677	5.3e-54
input.path1.gene1	CSH63_RS31935	41	195	73.38709677419355	4.6e-53
input.path1.gene1	CSH63_RS31940	40	190	73.11827956989248	1.74e-51
input.path1.gene1	CSH63_RS31900	38	190	80.10752688172043	2.38e-51
input.path1.gene1	CSH63_RS31890	38	184	71.7741935483871	6.64e-51
input.path1.gene4	CSH63_RS31815	33	96	40.029761904761905	7.71e-20
input.path1.gene6	CSH63_RS31860	35	471	35.498839907192576	1.08e-131
input.path1.gene6	CSH63_RS32000	37	442	32.83062645011601	2.65e-131
input.path1.gene6	CSH63_RS31935	31	469	43.69682907965971	1.18e-130
input.path1.gene6	CSH63_RS31910	32	463	44.470224284609436	5.56e-129
input.path1.gene6	CSH63_RS31900	33	462	41.453982985305494	1.42e-128
input.path1.gene6	CSH63_RS31940	32	430	35.885537509667444	8.33e-119


>>
24. NZ_CP012184
Source: Pseudonocardia sp. EC080619-01 chromosome, complete genome
Type: T1PKS
Number of proteins with BLAST hits to this cluster: 3
Cumulative BLAST score: 4289.0

Table of genes, locations, strands and annotations of subject cluster:
AD017_RS35490	AD017_RS35490	5576933	5579683	+	type_I_polyketide_synthase
AD017_RS35495	AD017_RS35495	5579723	5579857	+	hypothetical_protein
AD017_RS35500	AD017_RS35500	5580281	5581057	+	SDR_family_NAD(P)-dependent_oxidoreductase
AD017_RS35505	AD017_RS35505	5581247	5581579	+	acyl_carrier_protein
AD017_RS35510	AD017_RS35510	5581679	5584306	+	type_I_polyketide_synthase
AD017_RS35515	AD017_RS35515	5584952	5585659	+	SDR_family_NAD(P)-dependent_oxidoreductase

Table of Blast hits (query gene, subject gene, %identity, blast score, %coverage, e-value):
input.path1.gene1	AD017_RS25810	41	204	73.38709677419355	3.02e-56
input.path1.gene1	AD017_RS25815	41	196	74.46236559139786	1.35e-53
input.path1.gene1	AD017_RS25855	42	195	75.53763440860214	1.43e-53
input.path1.gene1	AD017_RS25820	39	193	73.11827956989248	1.92e-52
input.path1.gene1	AD017_RS25845	40	186	73.11827956989248	2.83e-50
input.path1.gene1	AD017_RS35485	41	186	74.19354838709677	6.42e-50
input.path1.gene4	AD017_RS25765	34	79	32.29166666666667	2.02e-14
input.path1.gene6	AD017_RS25860	32	477	45.398298530549106	4.98e-133
input.path1.gene6	AD017_RS25815	32	452	45.707656612529	1.86e-125
input.path1.gene6	AD017_RS35490	35	424	35.730858468677496	1.36e-124
input.path1.gene6	AD017_RS25810	36	449	35.498839907192576	1.45e-124
input.path1.gene6	AD017_RS35510	34	419	32.59860788863109	1.36e-123
input.path1.gene6	AD017_RS25855	34	421	35.769528228924976	1.45e-123
input.path1.gene6	AD017_RS25845	33	408	35.614849187935036	1.43e-117


>>
25. NC_030962
Source: Colletotrichum higginsianum IMI 349063 chromosome 10, whole genome shotgun sequence
Type: T1PKS
Number of proteins with BLAST hits to this cluster: 3
Cumulative BLAST score: 4142.0

Table of genes, locations, strands and annotations of subject cluster:

Table of Blast hits (query gene, subject gene, %identity, blast score, %coverage, e-value):
input.path1.gene1	CH63R_13918	43	241	75.53763440860214	1.41e-71
input.path1.gene1	CH63R_13915	45	246	75.53763440860214	8.3e-71
input.path1.gene5	CH63R_13910	38	319	102.20883534136547	4.18e-101
input.path1.gene6	CH63R_13919	45	1532	71.88708430007735	0.0
input.path1.gene6	CH63R_13915	31	1057	99.76798143851508	0.0
input.path1.gene6	CH63R_13918	55	747	26.33410672853828	8.18e-243


>>
26. NZ_CP015163
Source: Amycolatopsis albispora strain WP1 chromosome, complete genome
Type: NRPS,NRPS-like,T1PKS,terpene
Number of proteins with BLAST hits to this cluster: 3
Cumulative BLAST score: 4111.0

Table of genes, locations, strands and annotations of subject cluster:
A4R43_RS39030	A4R43_RS39030	8345071	8352591	+	SDR_family_NAD(P)-dependent_oxidoreductase
A4R43_RS39035	A4R43_RS39035	8353480	8356767	+	SDR_family_NAD(P)-dependent_oxidoreductase
A4R43_RS39040	A4R43_RS39040	8357896	8362125	+	SDR_family_NAD(P)-dependent_oxidoreductase
A4R43_RS39045	A4R43_RS39045	8363884	8365188	+	hypothetical_protein
A4R43_RS39050	A4R43_RS39050	8365813	8366907	+	acyltransferase_domain-containing_protein
A4R43_RS39055	A4R43_RS39055	8367028	8368269	+	SDR_family_NAD(P)-dependent_oxidoreductase
A4R43_RS39060	A4R43_RS39060	8368276	8368779	+	hypothetical_protein
A4R43_RS39065	A4R43_RS39065	8368849	8371344	+	type_I_polyketide_synthase
A4R43_RS39070	A4R43_RS39070	8371813	8372652	+	SDR_family_NAD(P)-dependent_oxidoreductase
A4R43_RS39075	A4R43_RS39075	8372662	8373174	+	modular_polyketide_synthase
A4R43_RS39080	A4R43_RS39080	8373274	8373993	+	polyketide_synthase
A4R43_RS39085	A4R43_RS39085	8374315	8374653	+	hypothetical_protein
A4R43_RS39090	A4R43_RS39090	8374807	8375709	+	acyltransferase_domain-containing_protein
A4R43_RS39095	A4R43_RS39095	8376436	8377137	+	SDR_family_NAD(P)-dependent_oxidoreductase

Table of Blast hits (query gene, subject gene, %identity, blast score, %coverage, e-value):
input.path1.gene1	A4R43_RS38985	41	202	73.11827956989248	8.87e-56
input.path1.gene1	A4R43_RS38975	43	201	73.11827956989248	3.52e-55
input.path1.gene1	A4R43_RS39040	42	199	73.65591397849462	9.79e-55
input.path1.gene1	A4R43_RS38980	40	192	73.9247311827957	5.38e-52
input.path1.gene1	A4R43_RS39035	40	189	73.38709677419355	3.34e-51
input.path1.gene4	A4R43_RS38895	37	60	19.047619047619047	6.72e-08
input.path1.gene6	A4R43_RS38980	32	453	44.470224284609436	1.25e-125
input.path1.gene6	A4R43_RS38985	33	445	35.46017014694509	1.54e-125
input.path1.gene6	A4R43_RS39030	32	450	42.18870843000773	2.75e-125
input.path1.gene6	A4R43_RS39105	33	450	38.59242072699149	9.26e-125
input.path1.gene6	A4R43_RS39065	34	417	33.79737045630317	3.67e-123
input.path1.gene6	A4R43_RS39040	34	432	35.498839907192576	3.79e-123
input.path1.gene6	A4R43_RS39025	34	421	35.614849187935036	3.3e-116


>>
27. NZ_GG657754
Source: Streptomyces himastatinicus ATCC 53653 supercont1.1, whole genome shotgun sequence
Type: NRPS,PKS-like,T1PKS,butyrolactone
Number of proteins with BLAST hits to this cluster: 3
Cumulative BLAST score: 4100.0

Table of genes, locations, strands and annotations of subject cluster:
SSOG_RS39515	SSOG_RS39515	9276096	9279957	+	WD40_repeat_domain-containing_protein
SSOG_RS39540	SSOG_RS39540	9283938	9285527	-	AbgT_family_transporter
SSOG_RS39580	SSOG_RS39580	9296457	9297197	+	polyketide_synthase
SSOG_RS51675	SSOG_RS51675	9297865	9299070	+	acyltransferase_domain-containing_protein
SSOG_RS51680	SSOG_RS51680	9299107	9299943	+	polyketide_synthase
SSOG_RS51685	SSOG_RS51685	9300460	9300939	+	SDR_family_NAD(P)-dependent_oxidoreductase
SSOG_RS39645	SSOG_RS39645	9335303	9336420	+	polyketide_synthase
SSOG_RS39650	SSOG_RS39650	9338372	9339984	+	type_I_polyketide_synthase
SSOG_RS39665	SSOG_RS39665	9343308	9344274	+	polyketide_synthase
SSOG_RS49745	SSOG_RS49745	9349922	9350324	+	IS200/IS605_family_element_transposase_accessory_protein_TnpB
SSOG_RS39695	SSOG_RS39695	9351820	9355966	-	acyltransferase_domain-containing_protein
SSOG_RS49750	SSOG_RS49750	9356406	9356639	-	KR_domain-containing_protein
SSOG_RS54365	SSOG_RS54365	9362445	9363488	-	polyketide_synthase
SSOG_RS39720	SSOG_RS39720	9367856	9369449	-	polyketide_synthase
SSOG_RS39735	SSOG_RS39735	9374052	9376458	+	excinuclease_ABC_subunit_UvrA
SSOG_RS49765	SSOG_RS49765	9394967	9397794	-	acyltransferase_domain-containing_protein
SSOG_RS39920	SSOG_RS39920	9428218	9429357	+	non-ribosomal_peptide_synthetase
SSOG_RS39950	SSOG_RS39950	9439693	9441075	-	alpha/beta_fold_hydrolase
SSOG_RS39980	SSOG_RS39980	9450079	9450444	-	hypothetical_protein
SSOG_RS39985	SSOG_RS39985	9450546	9451049	-	3-oxoacyl-ACP_synthase
SSOG_RS40025	SSOG_RS40025	9457709	9458308	+	polyketide_synthase

Table of Blast hits (query gene, subject gene, %identity, blast score, %coverage, e-value):
input.path1.gene1	SSOG_RS39685	38	196	74.73118279569893	1.27e-54
input.path1.gene1	SSOG_RS39600	37	190	74.46236559139786	1.73e-51
input.path1.gene1	SSOG_RS39695	37	185	75.80645161290323	7.96e-50
input.path1.gene1	SSOG_RS51690	40	185	73.38709677419355	1.14e-49
input.path1.gene1	SSOG_RS39640	38	183	73.38709677419355	2.92e-49
input.path1.gene4	SSOG_RS40010	35	66	20.833333333333336	6.17e-10
input.path1.gene6	SSOG_RS39695	31	484	43.92884764114463	1.01e-140
input.path1.gene6	SSOG_RS39640	37	452	31.39984532095901	1.61e-134
input.path1.gene6	SSOG_RS39600	32	471	45.28228924980665	2.28e-131
input.path1.gene6	SSOG_RS39685	38	417	26.875483372003096	8.57e-125
input.path1.gene6	SSOG_RS49740	31	435	43.27146171693735	1.6e-121
input.path1.gene6	SSOG_RS39715	37	417	28.80897138437742	4.9e-120
input.path1.gene6	SSOG_RS39570	34	419	32.83062645011601	4.85e-118


>>
28. NW_023336265
Source: Colletotrichum scovillei strain TJNH1 chromosome Unknown Contig00007, whole genome shotgun sequence
Type: T1PKS
Number of proteins with BLAST hits to this cluster: 3
Cumulative BLAST score: 4071.0

Table of genes, locations, strands and annotations of subject cluster:

Table of Blast hits (query gene, subject gene, %identity, blast score, %coverage, e-value):
input.path1.gene1	HER10_EVM0001067	45	249	76.0752688172043	5.27e-72
input.path1.gene1	HER10_EVM0007585	44	189	58.06451612903226	5.66e-51
input.path1.gene5	HER10_EVM0002759	38	314	101.60642570281124	8.28e-100
input.path1.gene6	HER10_EVM0001067	48	2310	98.02784222737819	0.0
input.path1.gene6	HER10_EVM0007585	31	1009	97.4091260634184	0.0


>>
29. NZ_WUTW01000006
Source: Actinomadura rayongensis strain DSM 102126 90-285609803_CB02-ArV1_contig_5, whole genome shotgun sequence
Type: NRPS,T1PKS,terpene
Number of proteins with BLAST hits to this cluster: 3
Cumulative BLAST score: 3879.0

Table of genes, locations, strands and annotations of subject cluster:
GQ466_RS24725	GQ466_RS24725	280982	281763	+	transposase
GQ466_RS24740	GQ466_RS24740	284479	287605	-	Tn3_family_transposase
GQ466_RS24750	GQ466_RS24750	288416	288754	-	transposase
GQ466_RS24765	GQ466_RS24765	290339	291116	+	recombinase_family_protein

Table of Blast hits (query gene, subject gene, %identity, blast score, %coverage, e-value):
input.path1.gene1	GQ466_RS24685	39	192	73.11827956989248	3.85e-52
input.path1.gene1	GQ466_RS24680	39	191	73.11827956989248	6.16e-52
input.path1.gene1	GQ466_RS24585	39	191	76.0752688172043	8.17e-52
input.path1.gene1	GQ466_RS24590	40	191	74.46236559139786	9.46e-52
input.path1.gene1	GQ466_RS24610	39	187	73.65591397849462	2.86e-50
input.path1.gene1	GQ466_RS24605	39	186	74.46236559139786	5.02e-50
input.path1.gene4	GQ466_RS24720	34	61	23.809523809523807	4.64e-08
input.path1.gene6	GQ466_RS24610	34	485	39.7138437741686	1.46e-135
input.path1.gene6	GQ466_RS24585	34	445	36.040216550657384	1.46e-127
input.path1.gene6	GQ466_RS24680	34	445	36.504253673627225	1.27e-126
input.path1.gene6	GQ466_RS24685	32	456	42.18870843000773	1.34e-126
input.path1.gene6	GQ466_RS24605	31	428	38.51508120649652	2.53e-118
input.path1.gene6	GQ466_RS24600	37	421	29.350348027842227	1.99e-116


>>
30. NZ_CP026490
Source: Streptomyces sp. 604F chromosome, complete genome
Type: NRPS,T1PKS,butyrolactone,other
Number of proteins with BLAST hits to this cluster: 3
Cumulative BLAST score: 3822.0

Table of genes, locations, strands and annotations of subject cluster:
C3K23_RS01040	C3K23_RS01040	29255	30507	-	IS3_family_transposase
C3K23_RS01185	C3K23_RS01185	64869	65209	+	IS110_family_transposase
C3K23_RS01340	C3K23_RS01340	99372	99969	-	transposase
C3K23_RS01395	C3K23_RS01395	121035	123559	-	type_I_polyketide_synthase
C3K23_RS01400	C3K23_RS01400	123770	124888	-	KR_domain-containing_protein
C3K23_RS01405	C3K23_RS01405	125156	129721	-	SDR_family_NAD(P)-dependent_oxidoreductase
C3K23_RS01410	C3K23_RS01410	130517	133288	-	type_I_polyketide_synthase
C3K23_RS01440	C3K23_RS01440	144864	146407	+	acyl-CoA_carboxylase_subunit_beta
C3K23_RS01480	C3K23_RS01480	155302	155846	-	transposase

Table of Blast hits (query gene, subject gene, %identity, blast score, %coverage, e-value):
input.path1.gene1	C3K23_RS01395	40	188	76.88172043010752	2.76e-51
input.path1.gene1	C3K23_RS01405	39	185	73.65591397849462	1.11e-49
input.path1.gene1	C3K23_RS01415	38	183	74.46236559139786	5.51e-49
input.path1.gene4	C3K23_RS01100	35	105	38.69047619047619	4.7e-23
input.path1.gene4	C3K23_RS01420	33	63	21.875	6.58e-09
input.path1.gene6	C3K23_RS01395	37	434	28.11291569992266	3.91e-129
input.path1.gene6	C3K23_RS01385	31	460	46.59706109822119	5.61e-129
input.path1.gene6	C3K23_RS01380	33	447	36.040216550657384	1.35e-128
input.path1.gene6	C3K23_RS01405	36	447	31.554524361948953	1.63e-127
input.path1.gene6	C3K23_RS01410	33	429	35.885537509667444	3.14e-126
input.path1.gene6	C3K23_RS01415	32	452	39.48182521268368	3.43e-126
input.path1.gene6	C3K23_RS01305	31	429	39.21113689095127	1.74e-119


>>
31. NZ_CP058693
Source: Streptomyces sp. Rer75 chromosome
Type: NRPS,PKS-like,T1PKS,butyrolactone
Number of proteins with BLAST hits to this cluster: 3
Cumulative BLAST score: 3781.0

Table of genes, locations, strands and annotations of subject cluster:
HYQ63_RS37975	HYQ63_RS37975	8866328	8867475	-	amidase
HYQ63_RS37980	HYQ63_RS37980	8867785	8868059	+	Lrp/AsnC_family_transcriptional_regulator
HYQ63_RS38065	HYQ63_RS38065	8913060	8914007	+	type_I_polyketide_synthase
HYQ63_RS38070	HYQ63_RS38070	8914335	8914727	+	hypothetical_protein
HYQ63_RS38075	HYQ63_RS38075	8914875	8915786	+	acyltransferase_domain-containing_protein
HYQ63_RS38080	HYQ63_RS38080	8916642	8917712	+	SDR_family_NAD(P)-dependent_oxidoreductase
HYQ63_RS38085	HYQ63_RS38085	8917905	8918237	+	acyl_carrier_protein
HYQ63_RS38090	HYQ63_RS38090	8918328	8919860	+	hypothetical_protein
HYQ63_RS38095	HYQ63_RS38095	8920779	8921822	+	polyketide_synthase_dehydratase_domain-containing_protein
HYQ63_RS38100	HYQ63_RS38100	8921811	8922890	+	SDR_family_NAD(P)-dependent_oxidoreductase
HYQ63_RS38205	HYQ63_RS38205	8979228	8979878	+	HAD_family_phosphatase

Table of Blast hits (query gene, subject gene, %identity, blast score, %coverage, e-value):
input.path1.gene1	HYQ63_RS38120	38	196	74.73118279569893	1.18e-53
input.path1.gene1	HYQ63_RS38390	42	193	73.38709677419355	1.29e-52
input.path1.gene1	HYQ63_RS38025	38	192	74.46236559139786	5.12e-52
input.path1.gene1	HYQ63_RS38125	38	187	73.65591397849462	1.52e-50
input.path1.gene1	HYQ63_RS38090	39	181	71.7741935483871	2.43e-50
input.path1.gene4	HYQ63_RS37930	31	79	40.029761904761905	3.14e-14
input.path1.gene4	HYQ63_RS38375	35	66	20.833333333333336	6.17e-10
input.path1.gene6	HYQ63_RS38120	32	457	42.111368909512755	6.61e-135
input.path1.gene6	HYQ63_RS38125	31	483	45.82366589327146	7.96e-135
input.path1.gene6	HYQ63_RS38025	31	466	45.51430781129157	8.35e-130
input.path1.gene6	HYQ63_RS38015	31	435	43.89017788089714	2.21e-121
input.path1.gene6	HYQ63_RS38390	31	426	40.10054137664347	2.27e-121
input.path1.gene6	HYQ63_RS38005	35	420	31.013147718484145	6.3e-118


>>
32. NZ_CP048397
Source: Streptomyces sp. S4.7 chromosome, complete genome
Type: NRPS-like,T1PKS,T3PKS,arylpolyene,butyrolactone,phenazine
Number of proteins with BLAST hits to this cluster: 3
Cumulative BLAST score: 3755.0

Table of genes, locations, strands and annotations of subject cluster:
SSPS47_RS00935	SSPS47_RS00935	201581	201733	-	TetR/AcrR_family_transcriptional_regulator
SSPS47_RS01000	SSPS47_RS01000	218335	219132	+	pyruvate,_water_dikinase
SSPS47_RS01025	SSPS47_RS01025	222060	222540	-	hypothetical_protein
SSPS47_RS01170	SSPS47_RS01170	301630	302489	+	SDR_family_NAD(P)-dependent_oxidoreductase
SSPS47_RS01210	SSPS47_RS01210	312142	312453	-	hypothetical_protein

Table of Blast hits (query gene, subject gene, %identity, blast score, %coverage, e-value):
input.path1.gene1	SSPS47_RS01165	39	199	73.11827956989248	1.41e-54
input.path1.gene1	SSPS47_RS01060	40	190	73.65591397849462	2.38e-51
input.path1.gene1	SSPS47_RS01155	39	189	74.46236559139786	4.5e-51
input.path1.gene1	SSPS47_RS01160	40	187	75.53763440860214	1.79e-50
input.path1.gene1	SSPS47_RS01055	38	185	75.53763440860214	9.27e-50
input.path1.gene4	SSPS47_RS00820	32	89	38.54166666666667	1.38e-17
input.path1.gene6	SSPS47_RS01165	34	486	38.82443928847641	1.57e-138
input.path1.gene6	SSPS47_RS01155	33	461	43.50348027842227	3.5e-128
input.path1.gene6	SSPS47_RS01060	34	455	38.669760247486465	1.92e-126
input.path1.gene6	SSPS47_RS01150	34	439	35.730858468677496	2.53e-126
input.path1.gene6	SSPS47_RS01055	32	447	38.74709976798144	5.72e-124
input.path1.gene6	SSPS47_RS01160	36	428	32.443928847641146	7.79e-121


>>
33. NZ_CP029607
Source: Actinosynnema pretiosum subsp. pretiosum strain ATCC 31280 chromosome, complete genome
Type: CDPS,NRPS,T1PKS,other
Number of proteins with BLAST hits to this cluster: 3
Cumulative BLAST score: 3745.0

Table of genes, locations, strands and annotations of subject cluster:
APASM_RS22965	APASM_RS22965	5336835	5343157	-	SDR_family_NAD(P)-dependent_oxidoreductase
APASM_RS22970	APASM_RS22970	5343911	5347636	-	acyltransferase_domain-containing_protein
APASM_RS22985	APASM_RS22985	5355105	5357441	-	type_I_polyketide_synthase
APASM_RS22990	APASM_RS22990	5357562	5359196	-	SDR_family_NAD(P)-dependent_oxidoreductase
APASM_RS22995	APASM_RS22995	5360391	5363111	-	type_I_polyketide_synthase
APASM_RS23010	APASM_RS23010	5370228	5371587	-	polyketide_synthase
APASM_RS23170	APASM_RS23170	5402533	5403217	+	RNA_polymerase_subunit_sigma-70
APASM_RS23265	APASM_RS23265	5430675	5431366	-	hypothetical_protein
APASM_RS23485	APASM_RS23485	5483670	5483784	-	NmrA/HSCARG_family_protein
APASM_RS23525	APASM_RS23525	5494422	5494999	-	hypothetical_protein
APASM_RS23540	APASM_RS23540	5495643	5496877	+	IS3_family_transposase
APASM_RS23710	APASM_RS23710	5538519	5539779	-	IS701_family_transposase
APASM_RS23720	APASM_RS23720	5541280	5541702	+	threonine_transporter
APASM_RS23730	APASM_RS23730	5543971	5544825	-	transposase_family_protein
APASM_RS23740	APASM_RS23740	5550292	5550714	+	transposase_family_protein
APASM_RS23750	APASM_RS23750	5552239	5553003	-	transposase
APASM_RS23890	APASM_RS23890	5599289	5613165	-	amino_acid_adenylation_domain-containing_protein

Table of Blast hits (query gene, subject gene, %identity, blast score, %coverage, e-value):
input.path1.gene1	APASM_RS23890	40	193	73.11827956989248	1.54e-52
input.path1.gene1	APASM_RS22975	40	190	73.38709677419355	1.53e-51
input.path1.gene1	APASM_RS22965	40	189	73.65591397849462	3.73e-51
input.path1.gene1	APASM_RS22970	40	188	73.38709677419355	6.68e-51
input.path1.gene1	APASM_RS23005	39	183	74.46236559139786	3.92e-49
input.path1.gene4	APASM_RS23880	33	71	24.107142857142858	6.1e-11
input.path1.gene4	APASM_RS23965	32	67	38.98809523809524	3e-10
input.path1.gene6	APASM_RS22995	33	455	35.885537509667444	1.62e-135
input.path1.gene6	APASM_RS22975	34	469	38.36040216550657	6.4e-135
input.path1.gene6	APASM_RS23890	32	477	43.92884764114463	3.13e-133
input.path1.gene6	APASM_RS22965	32	434	43.38747099767982	4.9e-124
input.path1.gene6	APASM_RS22985	34	410	32.13457076566125	1.17e-121
input.path1.gene6	APASM_RS23005	32	419	39.36581593194122	9.88e-117


>>
34. NZ_CP015726
Source: Streptomyces sp. RTd22 chromosome, complete genome
Type: NRPS,PKS-like,T1PKS,butyrolactone
Number of proteins with BLAST hits to this cluster: 3
Cumulative BLAST score: 3714.0

Table of genes, locations, strands and annotations of subject cluster:
A7B19_RS06110	A7B19_RS06110	1589536	1592951	-	aminotransferase_class_I/II-fold_pyridoxal_phosphate-dependent_enzyme
A7B19_RS06165	A7B19_RS06165	1604824	1610802	+	SDR_family_NAD(P)-dependent_oxidoreductase
A7B19_RS49155	A7B19_RS49155	1611201	1612454	+	non-ribosomal_peptide_synthetase
A7B19_RS49160	A7B19_RS49160	1613547	1616992	+	AMP-binding_protein
A7B19_RS06235	A7B19_RS06235	1651947	1652789	-	IS200/IS605_family_element_transposase_accessory_protein_TnpB
A7B19_RS49170	A7B19_RS49170	1660504	1661247	-	SDR_family_NAD(P)-dependent_oxidoreductase
A7B19_RS49175	A7B19_RS49175	1661527	1664052	-	acyltransferase_domain-containing_protein
A7B19_RS49185	A7B19_RS49185	1664179	1665423	-	hypothetical_protein
A7B19_RS49190	A7B19_RS49190	1665616	1666722	-	SDR_family_NAD(P)-dependent_oxidoreductase
A7B19_RS49195	A7B19_RS49195	1667542	1668453	-	acyltransferase_domain-containing_protein
A7B19_RS49200	A7B19_RS49200	1668844	1670412	-	beta-ketoacyl_synthase
A7B19_RS06280	A7B19_RS06280	1673637	1675153	+	AMP-binding_protein
A7B19_RS47040	A7B19_RS47040	1689940	1695897	-	SDR_family_NAD(P)-dependent_oxidoreductase
A7B19_RS49205	A7B19_RS49205	1712094	1712219	-	amidohydrolase
A7B19_RS06330	A7B19_RS06330	1713148	1714504	-	PHB_depolymerase_family_esterase
A7B19_RS06345	A7B19_RS06345	1717104	1718692	+	TIGR00366_family_protein

Table of Blast hits (query gene, subject gene, %identity, blast score, %coverage, e-value):
input.path1.gene1	A7B19_RS49185	40	191	73.65591397849462	5.08e-55
input.path1.gene1	A7B19_RS06240	38	194	74.73118279569893	4.07e-53
input.path1.gene1	A7B19_RS06300	37	189	74.46236559139786	3.2e-51
input.path1.gene1	A7B19_RS06230	37	189	75.26881720430107	3.35e-51
input.path1.gene1	A7B19_RS49200	38	182	73.38709677419355	7.99e-51
input.path1.gene4	A7B19_RS05965	35	66	20.833333333333336	8.33e-10
input.path1.gene6	A7B19_RS06240	33	460	42.111368909512755	7.94e-136
input.path1.gene6	A7B19_RS06230	31	470	46.403712296983755	7.4e-131
input.path1.gene6	A7B19_RS06300	31	460	45.127610208816705	5e-128
input.path1.gene6	A7B19_RS06310	32	457	38.2830626450116	4.47e-127
input.path1.gene6	A7B19_RS47040	31	437	42.76875483372003	3.56e-122
input.path1.gene6	A7B19_RS06315	34	419	32.90796597061098	1.91e-117


>>
35. NZ_CP023445
Source: Actinosynnema pretiosum strain X47 chromosome, complete genome
Type: NRPS,T1PKS
Number of proteins with BLAST hits to this cluster: 3
Cumulative BLAST score: 3510.0

Table of genes, locations, strands and annotations of subject cluster:
CNX65_RS35375	CNX65_RS35375	3564222	3565019	+	polyketide_synthase
CNX65_RS35380	CNX65_RS35380	3565029	3568481	+	SDR_family_NAD(P)-dependent_oxidoreductase
CNX65_RS35385	CNX65_RS35385	3568491	3571589	+	acyltransferase_domain-containing_protein
CNX65_RS15385	CNX65_RS15385	3581034	3581427	+	GNAT_family_N-acetyltransferase

Table of Blast hits (query gene, subject gene, %identity, blast score, %coverage, e-value):
input.path1.gene1	CNX65_RS15325	40	199	77.15053763440861	2.15e-54
input.path1.gene1	CNX65_RS35385	40	194	73.11827956989248	4.04e-53
input.path1.gene1	CNX65_RS15335	39	193	73.38709677419355	1.82e-52
input.path1.gene1	CNX65_RS15330	38	189	73.65591397849462	5.36e-51
input.path1.gene1	CNX65_RS35375	38	176	72.04301075268818	5.97e-51
input.path1.gene1	CNX65_RS15340	39	187	73.38709677419355	2.49e-50
input.path1.gene4	CNX65_RS15315	33	84	32.589285714285715	7.93e-16
input.path1.gene6	CNX65_RS35385	35	463	35.769528228924976	6.55e-137
input.path1.gene6	CNX65_RS15325	35	488	36.5815931941222	2.22e-136
input.path1.gene6	CNX65_RS15340	33	457	40.951276102088165	2.48e-129
input.path1.gene6	CNX65_RS15335	34	442	35.730858468677496	1.98e-125
input.path1.gene6	CNX65_RS15330	34	438	35.614849187935036	2.53e-123


>>
36. NZ_PVTF01000007
Source: Umezawaea tangerina strain DSM 44720 Ga0180964_107, whole genome shotgun sequence
Type: NRPS,T1PKS,phosphonate
Number of proteins with BLAST hits to this cluster: 3
Cumulative BLAST score: 3362.0

Table of genes, locations, strands and annotations of subject cluster:
CLV43_RS24270	CLV43_RS24270	312643	313101	+	sigma-70_family_RNA_polymerase_sigma_factor

Table of Blast hits (query gene, subject gene, %identity, blast score, %coverage, e-value):
input.path1.gene1	CLV43_RS24155	41	197	73.11827956989248	6.49e-54
input.path1.gene1	CLV43_RS24185	39	193	76.0752688172043	2.05e-52
input.path1.gene1	CLV43_RS24160	39	192	75.0	3.53e-52
input.path1.gene1	CLV43_RS24150	42	186	73.38709677419355	5.31e-50
input.path1.gene1	CLV43_RS24190	38	184	77.68817204301075	3.28e-49
input.path1.gene4	CLV43_RS24305	31	57	32.73809523809524	7.93e-07
input.path1.gene6	CLV43_RS24155	32	480	43.65815931941222	1.4e-136
input.path1.gene6	CLV43_RS24185	32	484	41.64733178654292	1.73e-135
input.path1.gene6	CLV43_RS24190	32	481	42.2660479505027	2.15e-134
input.path1.gene6	CLV43_RS24160	31	459	44.779582366589324	4.95e-129
input.path1.gene6	CLV43_RS24150	35	449	34.5707656612529	2.06e-124


>>
37. NC_009380
Source: Salinispora tropica CNB-440, complete sequence
Type: NRPS,T1PKS,arylpolyene
Number of proteins with BLAST hits to this cluster: 3
Cumulative BLAST score: 3353.0

Table of genes, locations, strands and annotations of subject cluster:
STROP_RS24860	STROP_RS24860	3099064	3100299	+	IS701_family_transposase
STROP_RS13970	STROP_RS13970	3185638	3186186	-	hypothetical_protein
STROP_RS14275	STROP_RS14275	3261674	3261988	-	IS5/IS1182_family_transposase

Table of Blast hits (query gene, subject gene, %identity, blast score, %coverage, e-value):
input.path1.gene1	STROP_RS13900	38	193	73.11827956989248	1.58e-52
input.path1.gene1	STROP_RS13960	40	192	73.65591397849462	2.75e-52
input.path1.gene1	STROP_RS13965	41	192	73.38709677419355	3.78e-52
input.path1.gene1	STROP_RS13955	41	190	73.65591397849462	1.55e-51
input.path1.gene1	STROP_RS13950	41	189	73.38709677419355	3.23e-51
input.path1.gene4	STROP_RS14050	33	81	37.5	8.02e-15
input.path1.gene6	STROP_RS13900	32	494	46.05568445475638	1.99e-138
input.path1.gene6	STROP_RS13950	32	475	42.072699149265276	1.36e-132
input.path1.gene6	STROP_RS13965	33	468	40.023201856148496	1.28e-130
input.path1.gene6	STROP_RS13960	35	446	35.730858468677496	5.75e-124
input.path1.gene6	STROP_RS13955	33	433	36.07888631090487	2.38e-122


>>
38. NZ_CP016174
Source: Amycolatopsis orientalis strain B-37 chromosome, complete genome
Type: T1PKS,terpene
Number of proteins with BLAST hits to this cluster: 3
Cumulative BLAST score: 3346.0

Table of genes, locations, strands and annotations of subject cluster:

Table of Blast hits (query gene, subject gene, %identity, blast score, %coverage, e-value):
input.path1.gene1	SD37_RS26640	40	200	73.11827956989248	8.73e-55
input.path1.gene1	SD37_RS26665	40	197	73.38709677419355	5.38e-54
input.path1.gene1	SD37_RS26650	41	196	73.38709677419355	1.36e-53
input.path1.gene1	SD37_RS26645	40	191	73.11827956989248	1.32e-51
input.path1.gene1	SD37_RS26655	39	187	73.65591397849462	2.08e-50
input.path1.gene4	SD37_RS26575	31	62	25.297619047619047	3.14e-08
input.path1.gene6	SD37_RS26665	33	498	40.564578499613305	1.38e-139
input.path1.gene6	SD37_RS26640	32	474	44.43155452436195	3.86e-132
input.path1.gene6	SD37_RS26655	31	461	42.18870843000773	2.77e-128
input.path1.gene6	SD37_RS26645	31	460	44.70224284609435	7.89e-128
input.path1.gene6	SD37_RS26635	33	420	35.769528228924976	2.68e-117


>>
39. NZ_CP038101
Source: Saccharomonospora sp. 31sw chromosome, complete genome
Type: NRPS-like,T1PKS,T3PKS
Number of proteins with BLAST hits to this cluster: 3
Cumulative BLAST score: 3300.0

Table of genes, locations, strands and annotations of subject cluster:

Table of Blast hits (query gene, subject gene, %identity, blast score, %coverage, e-value):
input.path1.gene1	EYD13_RS07755	37	198	76.88172043010752	4e-54
input.path1.gene1	EYD13_RS07765	40	190	73.38709677419355	1.59e-51
input.path1.gene1	EYD13_RS07760	40	190	74.19354838709677	1.6e-51
input.path1.gene1	EYD13_RS07775	39	189	73.65591397849462	3.17e-51
input.path1.gene1	EYD13_RS07770	38	186	73.11827956989248	6.45e-50
input.path1.gene4	EYD13_RS07780	31	59	25.744047619047617	3.39e-07
input.path1.gene6	EYD13_RS07755	33	473	41.608662026295434	1.06e-131
input.path1.gene6	EYD13_RS07760	33	463	39.52049497293117	7.4e-131
input.path1.gene6	EYD13_RS07765	31	458	41.956689868522815	1.02e-129
input.path1.gene6	EYD13_RS07770	31	460	45.93967517401392	8.52e-129
input.path1.gene6	EYD13_RS07775	34	434	33.217324052590875	4.59e-120


>>
40. NZ_CM002273
Source: Streptomyces sp. PVA_94-07 strain PVA 94-07 chromosome, whole genome shotgun sequence
Type: NRPS,T1PKS,butyrolactone,other
Number of proteins with BLAST hits to this cluster: 3
Cumulative BLAST score: 3221.0

Table of genes, locations, strands and annotations of subject cluster:
B590_RS00035	B590_RS00035	6424	7676	+	IS3_family_transposase
B590_RS00045	B590_RS00045	8318	8846	-	SMI1/KNR4_family_protein
B590_RS00050	B590_RS00050	8870	9617	-	transposase
B590_RS00060	B590_RS00060	10852	12461	+	D-alanyl-D-alanine_carboxypeptidase
B590_RS30415	B590_RS30415	13059	13888	-	IS5_family_transposase
B590_RS00175	B590_RS00175	34626	34958	-	IS5/IS1182_family_transposase
B590_RS30425	B590_RS30425	69339	69966	-	transposase
B590_RS30450	B590_RS30450	93752	94870	-	KR_domain-containing_protein
B590_RS31820	B590_RS31820	95138	99709	-	SDR_family_NAD(P)-dependent_oxidoreductase
B590_RS32605	B590_RS32605	100286	103276	-	type_I_polyketide_synthase
B590_RS00430	B590_RS00430	122989	124641	+	peptide_synthase_condensation_domain-containing_protein

Table of Blast hits (query gene, subject gene, %identity, blast score, %coverage, e-value):
input.path1.gene1	B590_RS31820	39	184	73.65591397849462	2.77e-49
input.path1.gene1	B590_RS00370	38	183	74.46236559139786	5.51e-49
input.path1.gene4	B590_RS00115	35	105	38.69047619047619	4.7e-23
input.path1.gene4	B590_RS00375	33	63	21.875	6.58e-09
input.path1.gene6	B590_RS32605	33	458	38.74709976798144	1.9e-135
input.path1.gene6	B590_RS00360	31	461	46.59706109822119	3.2e-129
input.path1.gene6	B590_RS00355	33	444	36.040216550657384	1.46e-127
input.path1.gene6	B590_RS00370	32	452	39.48182521268368	4.53e-126
input.path1.gene6	B590_RS31820	36	442	31.28383604021655	7.51e-126
input.path1.gene6	B590_RS00290	31	429	39.21113689095127	9.9e-120


>>
41. NZ_SLVZ01000003
Source: Streptomyces sp. BK387 Ga0307671_103, whole genome shotgun sequence
Type: T1PKS
Number of proteins with BLAST hits to this cluster: 3
Cumulative BLAST score: 3194.0

Table of genes, locations, strands and annotations of subject cluster:
EV289_RS10880	EV289_RS10880	299864	300093	-	hypothetical_protein
EV289_RS11115	EV289_RS11115	399594	400508	+	AfsR/SARP_family_transcriptional_regulator
EV289_RS11120	EV289_RS11120	400863	401264	+	hypothetical_protein

Table of Blast hits (query gene, subject gene, %identity, blast score, %coverage, e-value):
input.path1.gene1	EV289_RS11045	42	206	73.11827956989248	7.78e-57
input.path1.gene1	EV289_RS11035	39	187	74.46236559139786	2.07e-50
input.path1.gene1	EV289_RS11040	39	186	75.53763440860214	3.29e-50
input.path1.gene1	EV289_RS10935	39	184	73.11827956989248	2.32e-49
input.path1.gene4	EV289_RS11130	31	67	38.54166666666667	2.32e-10
input.path1.gene6	EV289_RS11045	33	499	44.39288476411446	1.5e-142
input.path1.gene6	EV289_RS10930	32	483	44.276875483372	5.34e-135
input.path1.gene6	EV289_RS10935	31	474	48.182521268368134	2.29e-132
input.path1.gene6	EV289_RS11030	34	448	35.92420726991492	2.46e-129
input.path1.gene6	EV289_RS11035	32	460	42.65274555297757	5.96e-128


>>
42. NZ_CP053189
Source: Streptomyces sp. jing01 chromosome, complete genome
Type: T1PKS
Number of proteins with BLAST hits to this cluster: 3
Cumulative BLAST score: 3188.0

Table of genes, locations, strands and annotations of subject cluster:
HKX69_RS32835	HKX69_RS32835	7415996	7416115	-	chitin-binding_protein
HKX69_RS32860	HKX69_RS32860	7422838	7424343	-	GMC_family_oxidoreductase

Table of Blast hits (query gene, subject gene, %identity, blast score, %coverage, e-value):
input.path1.gene1	HKX69_RS32690	41	208	73.38709677419355	9.11e-58
input.path1.gene1	HKX69_RS32700	39	190	74.46236559139786	1.8e-51
input.path1.gene1	HKX69_RS32695	39	187	75.53763440860214	1.79e-50
input.path1.gene1	HKX69_RS32805	37	183	75.53763440860214	5.78e-49
input.path1.gene4	HKX69_RS32635	31	65	37.94642857142857	1.88e-09
input.path1.gene6	HKX69_RS32690	34	487	38.553750966744005	1.34e-138
input.path1.gene6	HKX69_RS32800	32	493	46.403712296983755	3.33e-138
input.path1.gene6	HKX69_RS32805	32	473	44.470224284609436	4.94e-132
input.path1.gene6	HKX69_RS32705	36	446	33.217324052590875	7.8e-129
input.path1.gene6	HKX69_RS32700	33	456	41.29930394431555	1.56e-126


>>
43. NZ_CP021744
Source: Streptomyces albireticuli strain MDJK11 chromosome, complete genome
Type: NRPS,NRPS-like,T1PKS,arylpolyene
Number of proteins with BLAST hits to this cluster: 3
Cumulative BLAST score: 3151.0

Table of genes, locations, strands and annotations of subject cluster:
SMD11_RS32175	SMD11_RS32175	7494576	7495466	-	hypothetical_protein
SMD11_RS32190	SMD11_RS32190	7497544	7497708	+	cytidine_deaminase
SMD11_RS32240	SMD11_RS32240	7512235	7514033	+	amino_acid_adenylation_domain-containing_protein
SMD11_RS32270	SMD11_RS32270	7517014	7517951	+	AraC_family_transcriptional_regulator
SMD11_RS32395	SMD11_RS32395	7619528	7620492	-	SMP-30/gluconolactonase/LRE_family_protein
SMD11_RS32515	SMD11_RS32515	7646207	7646740	-	hypothetical_protein

Table of Blast hits (query gene, subject gene, %identity, blast score, %coverage, e-value):
input.path1.gene1	SMD11_RS32315	41	202	73.38709677419355	1.04e-55
input.path1.gene1	SMD11_RS32325	39	199	80.10752688172043	2.12e-54
input.path1.gene1	SMD11_RS32335	41	197	76.61290322580645	7.49e-54
input.path1.gene1	SMD11_RS32320	38	183	75.53763440860214	3.89e-49
input.path1.gene4	SMD11_RS32235	31	70	25.297619047619047	1.13e-10
input.path1.gene6	SMD11_RS32335	32	507	45.66898685228152	3.27e-142
input.path1.gene6	SMD11_RS32315	34	463	35.18948182521268	8.86e-129
input.path1.gene6	SMD11_RS32320	32	449	43.078112915699926	1.62e-126
input.path1.gene6	SMD11_RS32350	34	439	35.96287703016242	8.27e-124
input.path1.gene6	SMD11_RS32325	31	442	41.76334106728538	2.27e-122


>>
44. NZ_CP045178
Source: Streptomyces tsukubensis strain AT3 chromosome, complete genome
Type: NRPS,T1PKS
Number of proteins with BLAST hits to this cluster: 3
Cumulative BLAST score: 2995.0

Table of genes, locations, strands and annotations of subject cluster:
GBW32_RS32490	GBW32_RS32490	7774320	7793652	-	tacrolimus_type_I_polyketide_synthase_FkbA
GBW32_RS32495	GBW32_RS32495	7793655	7795406	-	non-ribosomal_peptide_synthetase
GBW32_RS32500	GBW32_RS32500	7795563	7796582	-	AMP-binding_protein
GBW32_RS32505	GBW32_RS32505	7796688	7798601	-	AMP-binding_protein
GBW32_RS32515	GBW32_RS32515	7799830	7823247	+	tacrolimus_type_I_polyketide_synthase_FkbB
GBW32_RS32550	GBW32_RS32550	7838813	7839240	-	hypothetical_protein
GBW32_RS32660	GBW32_RS32660	7870827	7886028	-	SDR_family_NAD(P)-dependent_oxidoreductase
GBW32_RS32680	GBW32_RS32680	7922387	7923141	+	SDR_family_oxidoreductase
GBW32_RS32705	GBW32_RS32705	7929695	7930066	-	methyltransferase_domain-containing_protein
GBW32_RS32725	GBW32_RS32725	7934231	7934311	-	sulfur_globule_protein_CV1

Table of Blast hits (query gene, subject gene, %identity, blast score, %coverage, e-value):
input.path1.gene1	GBW32_RS32670	38	191	75.0	9.86e-52
input.path1.gene1	GBW32_RS32655	39	191	73.65591397849462	1.24e-51
input.path1.gene1	GBW32_RS32520	40	188	73.11827956989248	1.1e-50
input.path1.gene1	GBW32_RS32515	40	188	73.38709677419355	1.15e-50
input.path1.gene1	GBW32_RS32660	37	187	74.19354838709677	1.51e-50
input.path1.gene1	GBW32_RS32665	37	187	74.19354838709677	1.53e-50
input.path1.gene4	GBW32_RS32680	31	62	39.13690476190476	1.83e-08
input.path1.gene6	GBW32_RS32660	31	458	44.354215003866976	2.09e-127
input.path1.gene6	GBW32_RS32665	31	456	44.66357308584687	9.16e-127
input.path1.gene6	GBW32_RS32670	31	456	44.66357308584687	1.02e-126
input.path1.gene6	GBW32_RS32515	35	431	35.34416086620263	5.11e-119


>>
45. NZ_CP020700
Source: Streptomyces tsukubensis strain NRRL 18488 chromosome, complete genome
Type: NRPS,T1PKS
Number of proteins with BLAST hits to this cluster: 3
Cumulative BLAST score: 2976.0

Table of genes, locations, strands and annotations of subject cluster:
B7R87_RS01215	B7R87_RS01215	431486	431779	-	hypothetical_protein
B7R87_RS01250	B7R87_RS01250	439882	443043	+	AMP-binding_protein
B7R87_RS01255	B7R87_RS01255	443500	446550	+	amino_acid_adenylation_domain-containing_protein

Table of Blast hits (query gene, subject gene, %identity, blast score, %coverage, e-value):
input.path1.gene1	B7R87_RS01410	45	219	73.9247311827957	1.43e-61
input.path1.gene1	B7R87_RS01335	40	201	74.73118279569893	3.28e-55
input.path1.gene1	B7R87_RS01355	40	199	74.19354838709677	1.21e-54
input.path1.gene1	B7R87_RS01345	38	192	74.19354838709677	3.61e-54
input.path1.gene1	B7R87_RS01365	38	188	76.88172043010752	7.15e-51
input.path1.gene4	B7R87_RS01265	31	76	43.00595238095239	5.35e-13
input.path1.gene6	B7R87_RS01355	36	480	32.90796597061098	2.28e-141
input.path1.gene6	B7R87_RS01335	32	498	46.59706109822119	4.72e-140
input.path1.gene6	B7R87_RS01410	32	468	46.5583913379737	3.82e-130
input.path1.gene6	B7R87_RS01365	34	455	35.96287703016242	1.13e-129


>>
46. NZ_JACHJG010000006
Source: Streptomyces netropsis strain CECT 3265 Ga0436945_06, whole genome shotgun sequence
Type: T1PKS,terpene
Number of proteins with BLAST hits to this cluster: 3
Cumulative BLAST score: 2960.0

Table of genes, locations, strands and annotations of subject cluster:

Table of Blast hits (query gene, subject gene, %identity, blast score, %coverage, e-value):
input.path1.gene1	FHS38_RS16740	39	193	73.9247311827957	1.51e-52
input.path1.gene1	FHS38_RS16735	39	186	74.73118279569893	4.49e-50
input.path1.gene1	FHS38_RS16725	38	185	73.9247311827957	1.14e-49
input.path1.gene4	FHS38_RS16780	35	105	39.13690476190476	3.47e-23
input.path1.gene6	FHS38_RS16740	32	497	45.97834493426141	1.56e-139
input.path1.gene6	FHS38_RS16745	34	468	35.730858468677496	4.83e-134
input.path1.gene6	FHS38_RS16725	33	456	38.321732405259084	5.59e-129
input.path1.gene6	FHS38_RS16730	31	449	42.2660479505027	1.98e-125
input.path1.gene6	FHS38_RS16735	33	421	34.3000773395205	3.94e-118


>>
47. NC_014623
Source: Stigmatella aurantiaca DW4/3-1, complete sequence
Type: T1PKS
Number of proteins with BLAST hits to this cluster: 3
Cumulative BLAST score: 2954.0

Table of genes, locations, strands and annotations of subject cluster:
STAUR_RS19545	STAUR_RS19545	4761851	4762794	-	LysR_family_transcriptional_regulator
STAUR_RS42430	STAUR_RS42430	4763406	4763684	+	ankyrin_repeat_domain-containing_protein

Table of Blast hits (query gene, subject gene, %identity, blast score, %coverage, e-value):
input.path1.gene1	STAUR_RS19590	43	222	73.9247311827957	2e-62
input.path1.gene1	STAUR_RS19580	44	214	74.19354838709677	9.4e-60
input.path1.gene1	STAUR_RS41405	43	213	73.11827956989248	1.77e-59
input.path1.gene1	STAUR_RS19585	42	210	74.19354838709677	2.68e-58
input.path1.gene4	STAUR_RS19530	34	75	32.44047619047619	8.04e-13
input.path1.gene6	STAUR_RS19580	32	515	46.133023975251355	1.02e-146
input.path1.gene6	STAUR_RS19585	32	509	46.249033255993815	9.17e-146
input.path1.gene6	STAUR_RS19590	31	505	46.403712296983755	1.18e-144
input.path1.gene6	STAUR_RS41405	36	491	34.609435421500386	3.17e-138


>>
48. NZ_CP040916
Source: Streptomyces spectabilis strain NRRL 2792 chromosome, complete genome
Type: T1PKS
Number of proteins with BLAST hits to this cluster: 3
Cumulative BLAST score: 2942.0

Table of genes, locations, strands and annotations of subject cluster:
FH965_RS03935	FH965_RS03935	915873	916235	+	3-hydroxybutyryl-CoA_dehydrogenase

Table of Blast hits (query gene, subject gene, %identity, blast score, %coverage, e-value):
input.path1.gene1	FH965_RS04065	40	201	73.38709677419355	2.5e-55
input.path1.gene1	FH965_RS04040	39	196	73.11827956989248	2.43e-53
input.path1.gene1	FH965_RS04055	40	193	73.38709677419355	1.55e-52
input.path1.gene1	FH965_RS04060	40	191	73.38709677419355	9.87e-52
input.path1.gene1	FH965_RS04050	39	187	73.11827956989248	1.52e-50
input.path1.gene4	FH965_RS04130	32	87	38.98809523809524	1.05e-16
input.path1.gene6	FH965_RS04050	33	488	41.56999226604795	1.22e-136
input.path1.gene6	FH965_RS04065	32	476	44.470224284609436	7.09e-133
input.path1.gene6	FH965_RS04055	35	466	36.11755607115236	7.46e-130
input.path1.gene6	FH965_RS04060	35	457	32.52126836813612	7.9e-127


>>
49. NC_014666
Source: Frankia inefficax, complete sequence
Type: T1PKS
Number of proteins with BLAST hits to this cluster: 3
Cumulative BLAST score: 2916.0

Table of genes, locations, strands and annotations of subject cluster:
FRAEUI1C_RS15450	FRAEUI1C_RS15450	3785054	3785347	-	SDR_family_oxidoreductase

Table of Blast hits (query gene, subject gene, %identity, blast score, %coverage, e-value):
input.path1.gene1	FRAEUI1C_RS36345	39	189	73.11827956989248	2.87e-51
input.path1.gene4	FRAEUI1C_RS15445	32	87	38.839285714285715	4.32e-17
input.path1.gene6	FRAEUI1C_RS15400	31	474	48.027842227378194	2.61e-132
input.path1.gene6	FRAEUI1C_RS15380	31	470	46.403712296983755	2.26e-131
input.path1.gene6	FRAEUI1C_RS15390	32	437	39.36581593194122	2.51e-123
input.path1.gene6	FRAEUI1C_RS15385	31	423	38.51508120649652	6.94e-119
input.path1.gene6	FRAEUI1C_RS36345	33	421	37.58700696055685	2.54e-118
input.path1.gene6	FRAEUI1C_RS15395	32	415	36.31090487238979	2.03e-116


>>
50. NZ_CP029617
Source: Streptomyces sp. WAC 01529 chromosome, complete genome
Type: NRPS,T1PKS,other
Number of proteins with BLAST hits to this cluster: 3
Cumulative BLAST score: 2896.0

Table of genes, locations, strands and annotations of subject cluster:
DMA15_RS01985	DMA15_RS01985	455246	456463	-	SDR_family_NAD(P)-dependent_oxidoreductase
DMA15_RS36485	DMA15_RS36485	456722	461107	-	SDR_family_NAD(P)-dependent_oxidoreductase
DMA15_RS02005	DMA15_RS02005	461165	462118	-	hypothetical_protein
DMA15_RS02010	DMA15_RS02010	462161	464476	-	type_I_polyketide_synthase
DMA15_RS02015	DMA15_RS02015	465245	466165	-	acyltransferase_domain-containing_protein
DMA15_RS02020	DMA15_RS02020	466538	467890	-	polyketide_synthase
DMA15_RS02025	DMA15_RS02025	467900	473173	-	SDR_family_NAD(P)-dependent_oxidoreductase

Table of Blast hits (query gene, subject gene, %identity, blast score, %coverage, e-value):
input.path1.gene1	DMA15_RS36485	40	194	73.65591397849462	7.16e-53
input.path1.gene1	DMA15_RS02020	39	186	73.38709677419355	1.3e-52
input.path1.gene1	DMA15_RS01975	37	186	73.38709677419355	6.45e-50
input.path1.gene4	DMA15_RS02140	33	77	32.88690476190476	2.56e-13
input.path1.gene6	DMA15_RS02025	31	482	46.017014694508894	1.5e-137
input.path1.gene6	DMA15_RS01975	31	479	46.017014694508894	9.12e-135
input.path1.gene6	DMA15_RS36485	33	449	36.07888631090487	1.54e-128
input.path1.gene6	DMA15_RS01970	34	423	32.67594740912607	4.26e-123
input.path1.gene6	DMA15_RS02030	34	420	34.76411446249033	4.93e-122
