# Supplementary material for: Alkaliphilic/Alkali-Tolerant Fungi: Molecular, Biochemical, and Biotechnological Aspects
Source: J Fungi (Basel). 2023 Jun 9;9(6):652. doi: 10.3390/jof9060652 (PMC10301932; doi:10.3390/jof9060652)
Supplement: Supplementary file 1 [file jof-09-00652-s001.zip › S2/clusterblast/ENANITX01000159NITX01000159.1_c1.txt]

ClusterBlast scores for ENANITX01000159NITX01000159.1

Table of genes, locations, strands and annotations of query cluster:
input.path1.gene1	749	2248	-		
input.path1.gene2	3176	5653	+		
input.path1.gene3	6364	8897	+		
input.path1.gene4	9400	10572	-		
input.path1.gene5	12161	12839	+		
input.path1.gene6	16135	18050	+		
input.path1.gene7	18489	20707	-		
input.path1.gene8	20792	22160	+		
input.path1.gene9	22367	25010	-		
input.path1.gene10	26327	35417	-		
input.path1.gene11	37382	37742	+		
input.path1.gene12	38130	39318	-		
input.path1.gene13	41531	42763	+		
input.path1.gene14	43633	44438	-		
input.path1.gene15	44880	45801	+		
input.path1.gene16	46020	47300	+		
input.path1.gene17	50833	53096	+		
input.path1.gene18	55733	57112	+		
input.path1.gene19	63278	63733	-		


Significant hits: 
1. NW_021167080	Sodiomyces alkalinus F11 unplaced genomic scaffold SODALscaffold_2, whole genome shotgun sequence
2. NW_006917101	Pestalotiopsis fici W106-1 unplaced genomic scaffold PFICI_Scf_11, whole genome shotgun sequence
3. NW_023336282	Aspergillus tubingensis WU-2223L DNA, scaffold_8, whole genome shotgun sequence
4. NW_007360988	Glarea lozoyensis ATCC 20868 chromosome Unknown GLAREA14, whole genome shotgun sequence
5. NW_022984628	Aspergillus tanneri strain NIH1004 chromosome Unknown AapTan_1_pilon_pilon_pilon, whole genome shotgun sequence
6. NW_022474215	Venustampulla echinocandica strain BP 5553 chromosome Unknown scaffold_10, whole genome shotgun sequence
7. NC_049563	Talaromyces rugulosus chromosome III, complete sequence
8. NW_020167523	Pseudogymnoascus destructans isolate 20631-21 unplaced genomic scaffold scaffold_4, whole genome shotgun sequence
9. NW_022474205	Venustampulla echinocandica strain BP 5553 chromosome Unknown scaffold_0, whole genome shotgun sequence
10. NW_023336282	Aspergillus tubingensis WU-2223L DNA, scaffold_8, whole genome shotgun sequence
11. NZ_CP016279	Streptomyces griseochromogenes strain ATCC 14511 chromosome, complete genome
12. NW_006917097	Pestalotiopsis fici W106-1 unplaced genomic scaffold PFICI_Scf_7, whole genome shotgun sequence
13. NC_030960	Colletotrichum higginsianum IMI 349063 chromosome 8, whole genome shotgun sequence
14. NZ_CP034687	Streptomyces griseoviridis strain F1-27 chromosome, complete genome
15. NW_022474213	Venustampulla echinocandica strain BP 5553 chromosome Unknown scaffold_8, whole genome shotgun sequence
16. RRCJ01000010	Pyricularia sp. CBS 133598 strain NI919 Pyricularia_sp_LS_NI919_Scf_10, whole genome shotgun sequence
17. NW_001939244	Pyrenophora tritici-repentis Pt-1C-BFP supercont1.1, whole genome shotgun sequence
18. NC_035796	Pochonia chlamydosporia 170 chromosome 7, whole genome shotgun sequence
19. NW_022474217	Venustampulla echinocandica strain BP 5553 chromosome Unknown scaffold_12, whole genome shotgun sequence
20. NC_036437	Aspergillus oryzae RIB40 DNA, chromosome 3
21. NZ_LT670819	Streptomyces sp. 3214.6 chromosome I
22. NC_049564	Talaromyces rugulosus chromosome IV, complete sequence
23. NC_036436	Aspergillus oryzae RIB40 DNA, chromosome 2
24. NC_016476	Thermothelomyces thermophilus ATCC 42464 chromosome 5, complete sequence
25. NZ_CP019066	Tsukamurella tyrosinosolvens strain MH1 chromosome, complete genome
26. NZ_CP016174	Amycolatopsis orientalis strain B-37 chromosome, complete genome
27. NZ_NKQZ01000001	Mycobacterium persicum strain H48 Scaffold_1, whole genome shotgun sequence
28. NZ_KB913032	Amycolatopsis alba DSM 44262 scaffold1, whole genome shotgun sequence
29. NZ_MQUQ01000005	Amycolatopsis coloradensis strain DSM 44225 contig_5, whole genome shotgun sequence
30. NW_001820830	Sclerotinia sclerotiorum 1980 UF-70 scaffold_6 genomic scaffold, whole genome shotgun sequence
31. NW_022983864	Arthroderma uncinatum strain CBS 119779 chromosome Unknown scaffold2, whole genome shotgun sequence
32. NW_003315103	Trichophyton benhamiae CBS 112371 chromosome Unknown contig00075.49, whole genome shotgun sequence


Details:

>>
1. NW_021167080
Source: Sodiomyces alkalinus F11 unplaced genomic scaffold SODALscaffold_2, whole genome shotgun sequence
Type: T1PKS
Number of proteins with BLAST hits to this cluster: 13
Cumulative BLAST score: 14589.0

Table of genes, locations, strands and annotations of subject cluster:

Table of Blast hits (query gene, subject gene, %identity, blast score, %coverage, e-value):
input.path1.gene3	SODALDRAFT_330942	100	1123	99.48006932409012	0.0
input.path1.gene4	SODALDRAFT_376923	100	738	100.0	4.27e-271
input.path1.gene5	SODALDRAFT_330944	100	471	100.0	1.65e-168
input.path1.gene6	SODALDRAFT_343276	100	1248	100.0	0.0
input.path1.gene7	SODALDRAFT_330949	99	273	76.75675675675676	8.8e-92
input.path1.gene8	SODALDRAFT_330950	100	747	100.0	1.82e-271
input.path1.gene9	SODALDRAFT_330951	100	1781	100.0	0.0
input.path1.gene10	SODALDRAFT_343278	98	5122	100.60652009097801	0.0
input.path1.gene12	SODALDRAFT_330953	89	103	52.336448598130836	7.23e-27
input.path1.gene13	SODALDRAFT_330954	100	651	100.0	1.39e-236
input.path1.gene14	SODALDRAFT_376932	91	329	107.55813953488371	7.74e-113
input.path1.gene16	SODALDRAFT_330955	98	768	98.98989898989899	7.61e-281
input.path1.gene17	SODALDRAFT_272139	100	1235	100.0	0.0


>>
2. NW_006917101
Source: Pestalotiopsis fici W106-1 unplaced genomic scaffold PFICI_Scf_11, whole genome shotgun sequence
Type: T1PKS
Number of proteins with BLAST hits to this cluster: 6
Cumulative BLAST score: 4188.0

Table of genes, locations, strands and annotations of subject cluster:

Table of Blast hits (query gene, subject gene, %identity, blast score, %coverage, e-value):
input.path1.gene6	PFICI_13410	41	394	94.6917808219178	5.68e-128
input.path1.gene10	PFICI_13417	49	2384	100.11372251705836	0.0
input.path1.gene13	PFICI_13416	45	212	70.89783281733746	9.6e-64
input.path1.gene14	PFICI_13415	47	123	65.11627906976744	1.22e-34
input.path1.gene16	PFICI_13414	48	380	98.48484848484848	5.47e-128
input.path1.gene17	PFICI_13413	56	695	100.83056478405317	5.31e-246


>>
3. NW_023336282
Source: Aspergillus tubingensis WU-2223L DNA, scaffold_8, whole genome shotgun sequence
Type: T1PKS
Number of proteins with BLAST hits to this cluster: 3
Cumulative BLAST score: 1766.0

Table of genes, locations, strands and annotations of subject cluster:

Table of Blast hits (query gene, subject gene, %identity, blast score, %coverage, e-value):
input.path1.gene10	AtWU_07581	36	1474	101.97119029567854	0.0
input.path1.gene12	AtWU_07580	54	59	44.85981308411215	7.02e-10
input.path1.gene16	AtWU_07583	37	233	101.51515151515152	1.85e-70


>>
4. NW_007360988
Source: Glarea lozoyensis ATCC 20868 chromosome Unknown GLAREA14, whole genome shotgun sequence
Type: T1PKS
Number of proteins with BLAST hits to this cluster: 2
Cumulative BLAST score: 1679.0

Table of genes, locations, strands and annotations of subject cluster:

Table of Blast hits (query gene, subject gene, %identity, blast score, %coverage, e-value):
input.path1.gene10	GLAREA_06566	37	1612	98.78695981804397	0.0
input.path1.gene12	GLAREA_06565	47	67	68.22429906542055	1.88e-12


>>
5. NW_022984628
Source: Aspergillus tanneri strain NIH1004 chromosome Unknown AapTan_1_pilon_pilon_pilon, whole genome shotgun sequence
Type: NRPS,T1PKS
Number of proteins with BLAST hits to this cluster: 2
Cumulative BLAST score: 1668.0

Table of genes, locations, strands and annotations of subject cluster:

Table of Blast hits (query gene, subject gene, %identity, blast score, %coverage, e-value):
input.path1.gene10	ATNIH1004_002099	38	1603	99.92418498862776	0.0
input.path1.gene12	ATNIH1004_002100	58	65	44.85981308411215	5.37e-12


>>
6. NW_022474215
Source: Venustampulla echinocandica strain BP 5553 chromosome Unknown scaffold_10, whole genome shotgun sequence
Type: T1PKS
Number of proteins with BLAST hits to this cluster: 2
Cumulative BLAST score: 1650.0

Table of genes, locations, strands and annotations of subject cluster:

Table of Blast hits (query gene, subject gene, %identity, blast score, %coverage, e-value):
input.path1.gene10	BP5553_09428	38	1587	99.62092494313875	0.0
input.path1.gene12	BP5553_09429	60	63	44.85981308411215	2.21e-11


>>
7. NC_049563
Source: Talaromyces rugulosus chromosome III, complete sequence
Type: NRPS-like,T1PKS
Number of proteins with BLAST hits to this cluster: 2
Cumulative BLAST score: 1563.0

Table of genes, locations, strands and annotations of subject cluster:

Table of Blast hits (query gene, subject gene, %identity, blast score, %coverage, e-value):
input.path1.gene10	TRUGW13939_05083	36	1502	99.50720242608037	0.0
input.path1.gene12	TRUGW13939_05084	56	61	42.05607476635514	1.63e-10


>>
8. NW_020167523
Source: Pseudogymnoascus destructans isolate 20631-21 unplaced genomic scaffold scaffold_4, whole genome shotgun sequence
Type: T1PKS
Number of proteins with BLAST hits to this cluster: 2
Cumulative BLAST score: 1202.0

Table of genes, locations, strands and annotations of subject cluster:

Table of Blast hits (query gene, subject gene, %identity, blast score, %coverage, e-value):
input.path1.gene10	VC83_02202	33	1152	101.9332827899924	0.0
input.path1.gene12	VC83_02203	40	50	49.532710280373834	2.3e-06


>>
9. NW_022474205
Source: Venustampulla echinocandica strain BP 5553 chromosome Unknown scaffold_0, whole genome shotgun sequence
Type: T1PKS
Number of proteins with BLAST hits to this cluster: 2
Cumulative BLAST score: 1866.0

Table of genes, locations, strands and annotations of subject cluster:

Table of Blast hits (query gene, subject gene, %identity, blast score, %coverage, e-value):
input.path1.gene10	BP5553_01679	38	1609	95.4510993176649	0.0
input.path1.gene16	BP5553_01675	36	257	95.45454545454545	7.71e-80


>>
10. NW_023336282
Source: Aspergillus tubingensis WU-2223L DNA, scaffold_8, whole genome shotgun sequence
Type: T1PKS
Number of proteins with BLAST hits to this cluster: 2
Cumulative BLAST score: 1692.0

Table of genes, locations, strands and annotations of subject cluster:

Table of Blast hits (query gene, subject gene, %identity, blast score, %coverage, e-value):
input.path1.gene6	AtWU_06651	40	402	100.68493150684932	3.57e-132
input.path1.gene10	AtWU_06660	33	1290	100.22744503411676	0.0


>>
11. NZ_CP016279
Source: Streptomyces griseochromogenes strain ATCC 14511 chromosome, complete genome
Type: NRPS,T1PKS
Number of proteins with BLAST hits to this cluster: 2
Cumulative BLAST score: 1407.0

Table of genes, locations, strands and annotations of subject cluster:
AVL59_RS15345	AVL59_RS15345	3585210	3586617	-	glutamine_synthetase
AVL59_RS52120	AVL59_RS52120	3609294	3609446	-	alcohol_dehydrogenase_catalytic_domain-containing_protein

Table of Blast hits (query gene, subject gene, %identity, blast score, %coverage, e-value):
input.path1.gene9	AVL59_RS15345	34	161	44.88636363636363	1.7e-40
input.path1.gene10	AVL59_RS15495	34	426	37.03563305534496	1.34e-117
input.path1.gene10	AVL59_RS15415	31	417	36.808188021228204	3.16e-115
input.path1.gene10	AVL59_RS52125	31	403	35.82259287338893	1.41e-110


>>
12. NW_006917097
Source: Pestalotiopsis fici W106-1 unplaced genomic scaffold PFICI_Scf_7, whole genome shotgun sequence
Type: T1PKS
Number of proteins with BLAST hits to this cluster: 2
Cumulative BLAST score: 1406.0

Table of genes, locations, strands and annotations of subject cluster:

Table of Blast hits (query gene, subject gene, %identity, blast score, %coverage, e-value):
input.path1.gene10	PFICI_10144	33	1312	100.18953752843063	0.0
input.path1.gene13	PFICI_10146	33	94	61.60990712074303	1.35e-19


>>
13. NC_030960
Source: Colletotrichum higginsianum IMI 349063 chromosome 8, whole genome shotgun sequence
Type: T1PKS
Number of proteins with BLAST hits to this cluster: 2
Cumulative BLAST score: 1336.0

Table of genes, locations, strands and annotations of subject cluster:

Table of Blast hits (query gene, subject gene, %identity, blast score, %coverage, e-value):
input.path1.gene10	CH63R_11486	33	1280	102.76724791508718	0.0
input.path1.gene12	CH63R_11490	41	56	70.09345794392523	1.51e-08


>>
14. NZ_CP034687
Source: Streptomyces griseoviridis strain F1-27 chromosome, complete genome
Type: NRPS-like,T1PKS
Number of proteins with BLAST hits to this cluster: 2
Cumulative BLAST score: 1319.0

Table of genes, locations, strands and annotations of subject cluster:
ELQ87_RS33960	ELQ87_RS33960	7550549	7579107	+	SDR_family_NAD(P)-dependent_oxidoreductase

Table of Blast hits (query gene, subject gene, %identity, blast score, %coverage, e-value):
input.path1.gene10	ELQ87_RS33975	31	448	40.902198635329796	4.18e-124
input.path1.gene10	ELQ87_RS33960	32	409	36.58074298711145	4.31e-112
input.path1.gene10	ELQ87_RS33995	31	383	36.770280515542076	1.21e-105
input.path1.gene16	ELQ87_RS34060	34	79	48.98989898989899	3.93e-14


>>
15. NW_022474213
Source: Venustampulla echinocandica strain BP 5553 chromosome Unknown scaffold_8, whole genome shotgun sequence
Type: NRPS,T1PKS
Number of proteins with BLAST hits to this cluster: 2
Cumulative BLAST score: 1176.0

Table of genes, locations, strands and annotations of subject cluster:

Table of Blast hits (query gene, subject gene, %identity, blast score, %coverage, e-value):
input.path1.gene10	BP5553_08674	31	1124	100.75815011372251	0.0
input.path1.gene12	BP5553_08672	50	52	39.25233644859813	4.42e-07


>>
16. RRCJ01000010
Source: Pyricularia sp. CBS 133598 strain NI919 Pyricularia_sp_LS_NI919_Scf_10, whole genome shotgun sequence
Type: T1PKS
Number of proteins with BLAST hits to this cluster: 2
Cumulative BLAST score: 1105.0

Table of genes, locations, strands and annotations of subject cluster:

Table of Blast hits (query gene, subject gene, %identity, blast score, %coverage, e-value):
input.path1.gene10	PspLS_08692	35	702	48.369977255496586	7.55e-209
input.path1.gene18	PspLS_08688	47	403	106.5217391304348	6.24e-136


>>
17. NW_001939244
Source: Pyrenophora tritici-repentis Pt-1C-BFP supercont1.1, whole genome shotgun sequence
Type: T1PKS
Number of proteins with BLAST hits to this cluster: 2
Cumulative BLAST score: 1094.0

Table of genes, locations, strands and annotations of subject cluster:

Table of Blast hits (query gene, subject gene, %identity, blast score, %coverage, e-value):
input.path1.gene6	PTRG_00104	34	259	93.83561643835617	4.34e-77
input.path1.gene10	PTRG_00110	38	835	51.40257771038665	1.15e-256


>>
18. NC_035796
Source: Pochonia chlamydosporia 170 chromosome 7, whole genome shotgun sequence
Type: T1PKS
Number of proteins with BLAST hits to this cluster: 2
Cumulative BLAST score: 998.0

Table of genes, locations, strands and annotations of subject cluster:

Table of Blast hits (query gene, subject gene, %identity, blast score, %coverage, e-value):
input.path1.gene10	VFPPC_16558	34	416	31.728582259287343	4.26e-123
input.path1.gene18	VFPPC_16559	64	582	99.51690821256038	1.18e-206


>>
19. NW_022474217
Source: Venustampulla echinocandica strain BP 5553 chromosome Unknown scaffold_12, whole genome shotgun sequence
Type: NRPS,T1PKS
Number of proteins with BLAST hits to this cluster: 2
Cumulative BLAST score: 993.0

Table of genes, locations, strands and annotations of subject cluster:

Table of Blast hits (query gene, subject gene, %identity, blast score, %coverage, e-value):
input.path1.gene10	BP5553_09812	33	588	48.74905231235785	5.53e-169
input.path1.gene18	BP5553_09808	52	405	97.82608695652173	4.98e-137


>>
20. NC_036437
Source: Aspergillus oryzae RIB40 DNA, chromosome 3
Type: T1PKS
Number of proteins with BLAST hits to this cluster: 2
Cumulative BLAST score: 764.0

Table of genes, locations, strands and annotations of subject cluster:

Table of Blast hits (query gene, subject gene, %identity, blast score, %coverage, e-value):
input.path1.gene10	AO090026000149	32	619	49.09021986353298	1.08e-179
input.path1.gene13	AO090026000150	39	145	67.49226006191951	1.51e-38


>>
21. NZ_LT670819
Source: Streptomyces sp. 3214.6 chromosome I
Type: T1PKS
Number of proteins with BLAST hits to this cluster: 2
Cumulative BLAST score: 720.0

Table of genes, locations, strands and annotations of subject cluster:
B5557_RS06260	B5557_RS06260	1402828	1403149	+	hypothetical_protein
B5557_RS06285	B5557_RS06285	1408590	1409669	-	PLP-dependent_cysteine_synthase_family_protein
B5557_RS06300	B5557_RS06300	1412079	1412204	+	four-helix_bundle_copper-binding_protein
B5557_RS06340	B5557_RS06340	1420735	1421368	+	zinc-binding_dehydrogenase
B5557_RS06430	B5557_RS06430	1441410	1441724	+	response_regulator_transcription_factor

Table of Blast hits (query gene, subject gene, %identity, blast score, %coverage, e-value):
input.path1.gene9	B5557_RS06445	35	184	49.20454545454545	1.7e-48
input.path1.gene9	B5557_RS06450	32	107	27.954545454545453	1.06e-22
input.path1.gene10	B5557_RS06345	32	429	39.613343442001515	4.24e-119


>>
22. NC_049564
Source: Talaromyces rugulosus chromosome IV, complete sequence
Type: T1PKS
Number of proteins with BLAST hits to this cluster: 2
Cumulative BLAST score: 714.0

Table of genes, locations, strands and annotations of subject cluster:

Table of Blast hits (query gene, subject gene, %identity, blast score, %coverage, e-value):
input.path1.gene10	TRUGW13939_07910	32	583	47.422289613343445	1.22e-167
input.path1.gene13	TRUGW13939_07907	35	131	63.46749226006192	1.67e-33


>>
23. NC_036436
Source: Aspergillus oryzae RIB40 DNA, chromosome 2
Type: NRPS,T1PKS
Number of proteins with BLAST hits to this cluster: 2
Cumulative BLAST score: 689.0

Table of genes, locations, strands and annotations of subject cluster:

Table of Blast hits (query gene, subject gene, %identity, blast score, %coverage, e-value):
input.path1.gene10	AO090001000293	31	511	48.18043972706596	1.59e-144
input.path1.gene16	AO090001000290	32	178	93.93939393939394	8.16e-50


>>
24. NC_016476
Source: Thermothelomyces thermophilus ATCC 42464 chromosome 5, complete sequence
Type: NRPS-like,T1PKS
Number of proteins with BLAST hits to this cluster: 2
Cumulative BLAST score: 685.0

Table of genes, locations, strands and annotations of subject cluster:

Table of Blast hits (query gene, subject gene, %identity, blast score, %coverage, e-value):
input.path1.gene10	MYCTH_103061	35	601	42.15314632297195	1.15e-174
input.path1.gene13	MYCTH_2129554	32	84	62.538699690402474	2.59e-16


>>
25. NZ_CP019066
Source: Tsukamurella tyrosinosolvens strain MH1 chromosome, complete genome
Type: NRPS,T1PKS
Number of proteins with BLAST hits to this cluster: 2
Cumulative BLAST score: 614.0

Table of genes, locations, strands and annotations of subject cluster:

Table of Blast hits (query gene, subject gene, %identity, blast score, %coverage, e-value):
input.path1.gene10	ASU32_RS07855	33	472	40.63684609552691	6.04e-134
input.path1.gene17	ASU32_RS07710	31	142	67.44186046511628	3.05e-34


>>
26. NZ_CP016174
Source: Amycolatopsis orientalis strain B-37 chromosome, complete genome
Type: T1PKS,TfuA-related,other
Number of proteins with BLAST hits to this cluster: 2
Cumulative BLAST score: 573.0

Table of genes, locations, strands and annotations of subject cluster:
SD37_RS05075	SD37_RS05075	1032775	1033083	+	SAM-dependent_methyltransferase
SD37_RS05175	SD37_RS05175	1059475	1060526	-	IS30_family_transposase

Table of Blast hits (query gene, subject gene, %identity, blast score, %coverage, e-value):
input.path1.gene10	SD37_RS05100	31	426	39.49962092494314	3.92e-119
input.path1.gene17	SD37_RS05220	34	147	51.66112956810631	4.77e-36


>>
27. NZ_NKQZ01000001
Source: Mycobacterium persicum strain H48 Scaffold_1, whole genome shotgun sequence
Type: NRPS,T1PKS
Number of proteins with BLAST hits to this cluster: 2
Cumulative BLAST score: 572.0

Table of genes, locations, strands and annotations of subject cluster:

Table of Blast hits (query gene, subject gene, %identity, blast score, %coverage, e-value):
input.path1.gene10	CDN37_RS19045	33	458	38.74147081122062	3.26e-128
input.path1.gene17	CDN37_RS18935	32	114	51.49501661129568	8.08e-25


>>
28. NZ_KB913032
Source: Amycolatopsis alba DSM 44262 scaffold1, whole genome shotgun sequence
Type: T1PKS,TfuA-related,other
Number of proteins with BLAST hits to this cluster: 2
Cumulative BLAST score: 565.0

Table of genes, locations, strands and annotations of subject cluster:
AMYAL_RS0112415	AMYAL_RS0112415	2657244	2658566	+	FAD-binding_monooxygenase

Table of Blast hits (query gene, subject gene, %identity, blast score, %coverage, e-value):
input.path1.gene10	AMYAL_RS45860	32	418	35.29188779378317	1.13e-116
input.path1.gene17	AMYAL_RS0112385	34	147	50.66445182724253	3.32e-36


>>
29. NZ_MQUQ01000005
Source: Amycolatopsis coloradensis strain DSM 44225 contig_5, whole genome shotgun sequence
Type: T1PKS,TfuA-related,other
Number of proteins with BLAST hits to this cluster: 2
Cumulative BLAST score: 558.0

Table of genes, locations, strands and annotations of subject cluster:

Table of Blast hits (query gene, subject gene, %identity, blast score, %coverage, e-value):
input.path1.gene10	BS329_RS11390	31	417	39.49962092494314	1.98e-116
input.path1.gene17	BS329_RS11500	33	141	50.66445182724253	4.59e-34


>>
30. NW_001820830
Source: Sclerotinia sclerotiorum 1980 UF-70 scaffold_6 genomic scaffold, whole genome shotgun sequence
Type: NRPS-like
Number of proteins with BLAST hits to this cluster: 2
Cumulative BLAST score: 754.0

Table of genes, locations, strands and annotations of subject cluster:

Table of Blast hits (query gene, subject gene, %identity, blast score, %coverage, e-value):
input.path1.gene6	SS1G_05112	35	276	95.2054794520548	5.09e-83
input.path1.gene18	SS1G_05110	56	478	99.27536231884058	6.33e-166


>>
31. NW_022983864
Source: Arthroderma uncinatum strain CBS 119779 chromosome Unknown scaffold2, whole genome shotgun sequence
Type: T1PKS
Number of proteins with BLAST hits to this cluster: 2
Cumulative BLAST score: 580.0

Table of genes, locations, strands and annotations of subject cluster:

Table of Blast hits (query gene, subject gene, %identity, blast score, %coverage, e-value):
input.path1.gene6	GIQ15_03689	37	371	97.08904109589042	9.18e-120
input.path1.gene16	GIQ15_03681	34	209	95.2020202020202	1.92e-61


>>
32. NW_003315103
Source: Trichophyton benhamiae CBS 112371 chromosome Unknown contig00075.49, whole genome shotgun sequence
Type: T1PKS
Number of proteins with BLAST hits to this cluster: 2
Cumulative BLAST score: 501.0

Table of genes, locations, strands and annotations of subject cluster:

Table of Blast hits (query gene, subject gene, %identity, blast score, %coverage, e-value):
input.path1.gene6	ARB_07959	37	375	98.11643835616438	2.03e-121
input.path1.gene16	ARB_07970	31	126	73.73737373737373	1.91e-31
