# Supplementary material for: Alkaliphilic/Alkali-Tolerant Fungi: Molecular, Biochemical, and Biotechnological Aspects
Source: J Fungi (Basel). 2023 Jun 9;9(6):652. doi: 10.3390/jof9060652 (PMC10301932; doi:10.3390/jof9060652)
Supplement: Supplementary file 1 [file jof-09-00652-s001.zip › S2/clusterblast/ENANITX01000171NITX01000171.1_c1.txt]

ClusterBlast scores for ENANITX01000171NITX01000171.1

Table of genes, locations, strands and annotations of query cluster:
input.path1.gene1	271	409	-		
input.path1.gene2	2629	4489	-		
input.path1.gene3	5601	6280	-		
input.path1.gene4	7023	18850	-		
input.path1.gene5	21092	21158	-		


Significant hits: 
1. NW_021167080	Sodiomyces alkalinus F11 unplaced genomic scaffold SODALscaffold_2, whole genome shotgun sequence
2. NW_023336259	Colletotrichum scovillei strain TJNH1 chromosome Unknown Contig00001, whole genome shotgun sequence
3. NW_011942160	Metarhizium robertsii ARSEF 23 MAA_Scf_2, whole genome shotgun sequence
4. NW_014574716	Metarhizium brunneum ARSEF 3297 chromosome Unknown scaffold_1, whole genome shotgun sequence
5. NW_009276921	Verticillium dahliae VdLs.17 supercont1.1 genomic scaffold, whole genome shotgun sequence


Details:

>>
1. NW_021167080
Source: Sodiomyces alkalinus F11 unplaced genomic scaffold SODALscaffold_2, whole genome shotgun sequence
Type: NRPS,T1PKS
Number of proteins with BLAST hits to this cluster: 3
Cumulative BLAST score: 8745.0

Table of genes, locations, strands and annotations of subject cluster:

Table of Blast hits (query gene, subject gene, %identity, blast score, %coverage, e-value):
input.path1.gene2	SODALDRAFT_331196	94	730	88.45315904139433	1.02e-265
input.path1.gene3	SODALDRAFT_377135	94	343	98.96373056994818	1.44e-117
input.path1.gene4	SODALDRAFT_272568	100	7672	100.0	0.0


>>
2. NW_023336259
Source: Colletotrichum scovillei strain TJNH1 chromosome Unknown Contig00001, whole genome shotgun sequence
Type: NRPS,T1PKS
Number of proteins with BLAST hits to this cluster: 3
Cumulative BLAST score: 6323.0

Table of genes, locations, strands and annotations of subject cluster:

Table of Blast hits (query gene, subject gene, %identity, blast score, %coverage, e-value):
input.path1.gene2	HER10_EVM0010499	53	365	88.67102396514161	6.21e-122
input.path1.gene3	HER10_EVM0005112	60	82	45.59585492227979	8.67e-19
input.path1.gene4	HER10_EVM0011265	75	5876	100.0771208226221	0.0


>>
3. NW_011942160
Source: Metarhizium robertsii ARSEF 23 MAA_Scf_2, whole genome shotgun sequence
Type: NRPS,T1PKS
Number of proteins with BLAST hits to this cluster: 2
Cumulative BLAST score: 5543.0

Table of genes, locations, strands and annotations of subject cluster:

Table of Blast hits (query gene, subject gene, %identity, blast score, %coverage, e-value):
input.path1.gene2	MAA_05626	55	370	88.01742919389977	4.53e-124
input.path1.gene4	MAA_05622	66	5173	100.46272493573265	0.0


>>
4. NW_014574716
Source: Metarhizium brunneum ARSEF 3297 chromosome Unknown scaffold_1, whole genome shotgun sequence
Type: NRPS,T1PKS
Number of proteins with BLAST hits to this cluster: 2
Cumulative BLAST score: 5524.0

Table of genes, locations, strands and annotations of subject cluster:

Table of Blast hits (query gene, subject gene, %identity, blast score, %coverage, e-value):
input.path1.gene2	MBR_01543	55	371	88.01742919389977	4.18e-124
input.path1.gene4	MBR_01547	66	5153	100.46272493573265	0.0


>>
5. NW_009276921
Source: Verticillium dahliae VdLs.17 supercont1.1 genomic scaffold, whole genome shotgun sequence
Type: T1PKS
Number of proteins with BLAST hits to this cluster: 2
Cumulative BLAST score: 533.0

Table of genes, locations, strands and annotations of subject cluster:

Table of Blast hits (query gene, subject gene, %identity, blast score, %coverage, e-value):
input.path1.gene2	VDAG_00187	61	452	89.32461873638344	7.9e-156
input.path1.gene3	VDAG_00185	64	81	40.41450777202073	2.83e-18
