# Supplementary material for: Alkaliphilic/Alkali-Tolerant Fungi: Molecular, Biochemical, and Biotechnological Aspects
Source: J Fungi (Basel). 2023 Jun 9;9(6):652. doi: 10.3390/jof9060652 (PMC10301932; doi:10.3390/jof9060652)
Supplement: Supplementary file 1 [file jof-09-00652-s001.zip › S2/clusterblast/ENANITX01000192NITX01000192.1_c1.txt]

ClusterBlast scores for ENANITX01000192NITX01000192.1

Table of genes, locations, strands and annotations of query cluster:
input.path1.gene9	36717	37783	+		
input.path1.gene10	39212	41369	+		
input.path1.gene11	51732	52563	+		
input.path1.gene12	52856	53615	-		
input.path1.gene13	54397	55351	+		
input.path1.gene14	56103	56731	-		
input.path1.gene15	66436	77835	-		
input.path1.gene16	79580	80040	+		
input.path1.gene17	82676	83474	-		
input.path1.gene18	84038	86028	+		
input.path1.gene19	86847	88491	+		
input.path1.gene20	88573	90289	-		
input.path1.gene21	91489	93257	-		
input.path1.gene22	95886	98124	+		
input.path1.gene23	99216	99572	-		
input.path1.gene24	101804	102836	-		
input.path1.gene25	103046	103259	-		


Significant hits: 
1. NW_021167081	Sodiomyces alkalinus F11 unplaced genomic scaffold SODALscaffold_3, whole genome shotgun sequence
2. NW_003315034	Verticillium alfalfae VaMs.102 supercont1.5 genomic scaffold, whole genome shotgun sequence
3. NW_017971433	Talaromyces atroroseus strain IBT 11181 chromosome Unknown scaffold_1, whole genome shotgun sequence
4. NZ_CP024190	Mycobacterium marinum strain CCUG20998 chromosome, complete genome
5. NC_010612	Mycobacterium marinum M, complete genome
6. NW_017264199	Xylona heveae TC161 unplaced genomic scaffold L228scaffold_7, whole genome shotgun sequence
7. NC_021191	Actinoplanes sp. N902-109, complete genome
8. NW_003345199	Nannizzia gypsea CBS 118893 supercont1.3 genomic scaffold, whole genome shotgun sequence
9. NZ_VNHJ01000012	Oceanicella actignis strain DSM 22673 LY05DRAFT_scaffold00012.12, whole genome shotgun sequence
10. NZ_FOHL01000004	Oceanicella actignis strain DSM 24423, whole genome shotgun sequence
11. NZ_QPJL01000008	Paracoccus lutimaris strain CECT 8525 Ga0244622_108, whole genome shotgun sequence
12. NZ_CP048641	Streptomyces aureoverticillatus strain HN6 chromosome, complete genome
13. NZ_CP029607	Actinosynnema pretiosum subsp. pretiosum strain ATCC 31280 chromosome, complete genome
14. NZ_CP022163	Melittangium boletus DSM 14713 chromosome, complete genome
15. NZ_JHEG04000001	Tolypothrix bouteillei VB521301 NODE_1_length_9494340_cov_10.278967, whole genome shotgun sequence
16. NZ_RFFH01000005	Nocardia stercoris strain NEAU-LL90 Scaffold5, whole genome shotgun sequence
17. NW_017263917	Colletotrichum higginsianum IMI 349063 chromosome 7 map unlocalized, whole genome shotgun sequence
18. NW_014013641	Trichoderma atroviride IMI 206040 chromosome Unknown TRIATcontig_15, whole genome shotgun sequence
19. NW_023336268	Colletotrichum scovillei strain TJNH1 chromosome Unknown Contig00010, whole genome shotgun sequence
20. NW_007360994	Glarea lozoyensis ATCC 20868 chromosome Unknown GLAREA2, whole genome shotgun sequence
21. NW_013550604	Rhinocladiella mackenziei CBS 650.93 unplaced genomic scaffold supercont1.1, whole genome shotgun sequence
22. NW_008481799	Cyphellophora europaea CBS 101466 unplaced genomic scaffold supercont1.11, whole genome shotgun sequence
23. NC_049565	Talaromyces rugulosus chromosome V, complete sequence
24. NW_017971434	Talaromyces atroroseus strain IBT 11181 chromosome Unknown scaffold_2, whole genome shotgun sequence
25. NW_001939246	Pyrenophora tritici-repentis Pt-1C-BFP supercont1.3, whole genome shotgun sequence
26. NW_022474207	Venustampulla echinocandica strain BP 5553 chromosome Unknown scaffold_2, whole genome shotgun sequence
27. NC_030959	Colletotrichum higginsianum IMI 349063 chromosome 6, whole genome shotgun sequence
28. NW_022984633	Aspergillus tanneri strain NIH1004 chromosome Unknown AapTan_6_pilon_pilon_pilon, whole genome shotgun sequence
29. NW_001914850	Podospora anserina S mat+ genomic DNA chromosome 4, supercontig 4
30. NW_022984629	Aspergillus tanneri strain NIH1004 chromosome Unknown AapTan_2_pilon_pilon_pilon, whole genome shotgun sequence
31. NT_107001	Aspergillus nidulans FGSC A4 chromosome IV map unlocalized scaffold_15, whole genome shotgun sequence
32. NW_022194798	Fusarium proliferatum ET1 genome assembly, contig: FPRO_scaffold009, whole genome shotgun sequence
33. NW_011942149	Metarhizium robertsii ARSEF 23 MAA_Scf_1, whole genome shotgun sequence
34. NC_036632	Fusarium fujikuroi IMI 58289 draft genome, chromosome FFUJ_chr11
35. NT_165931	Aspergillus terreus NIH2624 scaffold_8 genomic scaffold, whole genome shotgun sequence
36. NT_165976	Chaetomium globosum CBS 148.51 scaffold_1 genomic scaffold, whole genome shotgun sequence
37. NW_023336277	Aspergillus tubingensis WU-2223L DNA, scaffold_3, whole genome shotgun sequence
38. NC_020126	Myxococcus stipitatus DSM 14675, complete sequence
39. NW_022474213	Venustampulla echinocandica strain BP 5553 chromosome Unknown scaffold_8, whole genome shotgun sequence
40. NW_022984635	Aspergillus tanneri strain NIH1004 chromosome Unknown AapTan_8_pilon_pilon_pilon, whole genome shotgun sequence
41. NT_165934	Aspergillus terreus NIH2624 scaffold_11 genomic scaffold, whole genome shotgun sequence
42. NW_022474214	Venustampulla echinocandica strain BP 5553 chromosome Unknown scaffold_9, whole genome shotgun sequence
43. NC_030957	Colletotrichum higginsianum IMI 349063 chromosome 4, whole genome shotgun sequence
44. NW_021167094	Sodiomyces alkalinus F11 unplaced genomic scaffold SODALscaffold_16, whole genome shotgun sequence
45. NT_107015	Aspergillus nidulans FGSC A4 chromosome VIII map unlocalized scaffold_1, whole genome shotgun sequence
46. NC_049565	Talaromyces rugulosus chromosome V, complete sequence
47. NW_023336282	Aspergillus tubingensis WU-2223L DNA, scaffold_8, whole genome shotgun sequence
48. CM002801	Penicillium chrysogenum strain P2niaD18 chromosome IV, whole genome shotgun sequence
49. NW_019716262	Ramularia collo-cygni strain URUG2 genome assembly, contig: RCC_scaffold08, whole genome shotgun sequence
50. NW_022474205	Venustampulla echinocandica strain BP 5553 chromosome Unknown scaffold_0, whole genome shotgun sequence


Details:

>>
1. NW_021167081
Source: Sodiomyces alkalinus F11 unplaced genomic scaffold SODALscaffold_3, whole genome shotgun sequence
Type: NRPS,T1PKS
Number of proteins with BLAST hits to this cluster: 11
Cumulative BLAST score: 13924.0

Table of genes, locations, strands and annotations of subject cluster:

Table of Blast hits (query gene, subject gene, %identity, blast score, %coverage, e-value):
input.path1.gene12	SODALDRAFT_308980	93	347	101.57068062827226	1.69e-116
input.path1.gene13	SODALDRAFT_349758	100	563	100.0	1.48e-204
input.path1.gene14	SODALDRAFT_132559	57	142	136.36363636363635	4.16e-39
input.path1.gene15	SODALDRAFT_377509	99	7311	100.945179584121	0.0
input.path1.gene16	SODALDRAFT_377510	100	290	97.16312056737588	3.56e-99
input.path1.gene17	SODALDRAFT_331683	93	469	107.72357723577235	5.37e-168
input.path1.gene18	SODALDRAFT_132639	95	813	91.77489177489177	1.38e-297
input.path1.gene19	SODALDRAFT_331686	100	1080	100.0	0.0
input.path1.gene19	SODALDRAFT_339079	38	276	100.18281535648994	1.09e-84
input.path1.gene20	SODALDRAFT_339079	100	993	100.0	0.0
input.path1.gene20	SODALDRAFT_331686	38	278	109.3625498007968	1.82e-85
input.path1.gene21	SODALDRAFT_377514	93	801	98.77049180327869	3.22e-289
input.path1.gene22	SODALDRAFT_132801	100	561	46.62379421221865	2.06e-197


>>
2. NW_003315034
Source: Verticillium alfalfae VaMs.102 supercont1.5 genomic scaffold, whole genome shotgun sequence
Type: NRPS,T1PKS
Number of proteins with BLAST hits to this cluster: 4
Cumulative BLAST score: 2916.0

Table of genes, locations, strands and annotations of subject cluster:

Table of Blast hits (query gene, subject gene, %identity, blast score, %coverage, e-value):
input.path1.gene12	VDBG_04989	32	56	45.54973821989529	1.55e-07
input.path1.gene13	VDBG_04996	37	106	59.12408759124088	5.9e-25
input.path1.gene15	VDBG_04993	36	1355	70.42938158250067	0.0
input.path1.gene15	VDBG_04992	52	605	15.689981096408317	2.92e-191
input.path1.gene15	VDBG_04998	37	590	27.707264380232242	5.81e-167
input.path1.gene17	VDBG_04991	44	204	115.04065040650406	3.64e-63


>>
3. NW_017971433
Source: Talaromyces atroroseus strain IBT 11181 chromosome Unknown scaffold_1, whole genome shotgun sequence
Type: NRPS,T1PKS
Number of proteins with BLAST hits to this cluster: 3
Cumulative BLAST score: 2878.0

Table of genes, locations, strands and annotations of subject cluster:

Table of Blast hits (query gene, subject gene, %identity, blast score, %coverage, e-value):
input.path1.gene13	UA08_01301	33	133	102.18978102189782	2.15e-35
input.path1.gene15	UA08_01303	39	2494	103.26762084796111	0.0
input.path1.gene18	UA08_01300	36	251	93.07359307359307	2.65e-74


>>
4. NZ_CP024190
Source: Mycobacterium marinum strain CCUG20998 chromosome, complete genome
Type: PKS-like,T1PKS
Number of proteins with BLAST hits to this cluster: 3
Cumulative BLAST score: 2251.0

Table of genes, locations, strands and annotations of subject cluster:
CCUG20998_RS27935	CCUG20998_RS27935	4494857	4495849	+	hypothetical_protein
CCUG20998_RS27940	CCUG20998_RS27940	4496039	4496491	+	hypothetical_protein
CCUG20998_RS27945	CCUG20998_RS27945	4497545	4499062	+	SDR_family_NAD(P)-dependent_oxidoreductase
CCUG20998_RS27950	CCUG20998_RS27950	4499423	4499575	+	acyl_carrier_protein
CCUG20998_RS27955	CCUG20998_RS27955	4499663	4500475	+	polyketide_synthase
CCUG20998_RS27960	CCUG20998_RS27960	4500710	4501129	+	hypothetical_protein
CCUG20998_RS27965	CCUG20998_RS27965	4502162	4503679	+	SDR_family_NAD(P)-dependent_oxidoreductase
CCUG20998_RS27970	CCUG20998_RS27970	4504040	4504192	+	acyl_carrier_protein
CCUG20998_RS27975	CCUG20998_RS27975	4504280	4505092	+	polyketide_synthase
CCUG20998_RS27980	CCUG20998_RS27980	4505327	4505746	+	hypothetical_protein
CCUG20998_RS27985	CCUG20998_RS27985	4506779	4507801	+	fatty_acyl-AMP_ligase
CCUG20998_RS18710	CCUG20998_RS18710	4516893	4517903	+	polyketide_synthase

Table of Blast hits (query gene, subject gene, %identity, blast score, %coverage, e-value):
input.path1.gene15	CCUG20998_RS18690	34	429	22.279233054280315	1.47e-119
input.path1.gene15	CCUG20998_RS18715	33	403	22.711315149878477	1.17e-115
input.path1.gene15	CCUG20998_RS18700	33	410	23.170402376451527	4.92e-113
input.path1.gene15	CCUG20998_RS18720	32	410	23.224412638401297	3.11e-112
input.path1.gene15	CCUG20998_RS18685	34	404	22.711315149878477	6.91e-112
input.path1.gene19	CCUG20998_RS18645	39	100	32.90676416819013	3.19e-20
input.path1.gene20	CCUG20998_RS18645	36	95	40.0398406374502	7.99e-19


>>
5. NC_010612
Source: Mycobacterium marinum M, complete genome
Type: NRPS,PKS-like,T1PKS
Number of proteins with BLAST hits to this cluster: 3
Cumulative BLAST score: 1810.0

Table of genes, locations, strands and annotations of subject cluster:
MMAR_RS28735	MMAR_RS28735	4657881	4658237	+	hypothetical_protein
MMAR_RS29250	MMAR_RS29250	4658471	4658688	+	IS110_family_transposase
MMAR_RS28745	MMAR_RS28745	4671520	4671906	+	IS30_family_transposase
MMAR_RS18855	MMAR_RS18855	4673367	4673837	+	IS30_family_transposase
MMAR_RS29460	MMAR_RS29460	4679028	4679255	-	integrase
MMAR_RS29465	MMAR_RS29465	4680845	4680955	-	hypothetical_protein

Table of Blast hits (query gene, subject gene, %identity, blast score, %coverage, e-value):
input.path1.gene15	MMAR_RS18935	33	427	22.279233054280315	6.03e-119
input.path1.gene15	MMAR_RS29470	34	401	22.846340804752906	1.74e-109
input.path1.gene15	MMAR_RS18930	34	394	22.46826897110451	9.9e-109
input.path1.gene15	MMAR_RS18945	33	396	22.927356197677558	1e-108
input.path1.gene19	MMAR_RS18805	38	98	33.089579524680076	1.36e-19
input.path1.gene20	MMAR_RS18805	35	94	39.44223107569721	2.56e-18


>>
6. NW_017264199
Source: Xylona heveae TC161 unplaced genomic scaffold L228scaffold_7, whole genome shotgun sequence
Type: T1PKS
Number of proteins with BLAST hits to this cluster: 3
Cumulative BLAST score: 1241.0

Table of genes, locations, strands and annotations of subject cluster:

Table of Blast hits (query gene, subject gene, %identity, blast score, %coverage, e-value):
input.path1.gene15	L228DRAFT_221877	38	547	25.978935997839592	2.63e-155
input.path1.gene19	L228DRAFT_283972	36	301	105.66727605118831	1.35e-93
input.path1.gene20	L228DRAFT_283972	44	393	107.17131474103584	4.33e-130


>>
7. NC_021191
Source: Actinoplanes sp. N902-109, complete genome
Type: T1PKS
Number of proteins with BLAST hits to this cluster: 3
Cumulative BLAST score: 1019.0

Table of genes, locations, strands and annotations of subject cluster:
L083_RS43460	L083_RS43460	2651371	2652237	-	SDR_family_NAD(P)-dependent_oxidoreductase
L083_RS43465	L083_RS43465	2652505	2653632	-	beta-ketoacyl_synthase
L083_RS43475	L083_RS43475	2655193	2659158	-	acyltransferase_domain-containing_protein
L083_RS43480	L083_RS43480	2659279	2660865	-	hypothetical_protein
L083_RS12105	L083_RS12105	2691701	2692675	-	alpha/beta_hydrolase
L083_RS12155	L083_RS12155	2704010	2704359	+	glyoxalase

Table of Blast hits (query gene, subject gene, %identity, blast score, %coverage, e-value):
input.path1.gene12	L083_RS12065	31	60	57.59162303664922	7.62e-09
input.path1.gene15	L083_RS43485	35	439	22.981366459627328	6.79e-121
input.path1.gene15	L083_RS40290	33	406	24.84472049689441	6.3e-114
input.path1.gene17	L083_RS12050	32	114	99.59349593495935	6.25e-29


>>
8. NW_003345199
Source: Nannizzia gypsea CBS 118893 supercont1.3 genomic scaffold, whole genome shotgun sequence
Type: NRPS,T1PKS
Number of proteins with BLAST hits to this cluster: 3
Cumulative BLAST score: 762.0

Table of genes, locations, strands and annotations of subject cluster:

Table of Blast hits (query gene, subject gene, %identity, blast score, %coverage, e-value):
input.path1.gene9	MGYG_03805	40	100	84.91620111731844	7.16e-25
input.path1.gene12	MGYG_03808	41	99	60.73298429319372	3.57e-22
input.path1.gene15	MGYG_03811	36	563	29.273561976775586	1.55e-160


>>
9. NZ_VNHJ01000012
Source: Oceanicella actignis strain DSM 22673 LY05DRAFT_scaffold00012.12, whole genome shotgun sequence
Type: T1PKS
Number of proteins with BLAST hits to this cluster: 3
Cumulative BLAST score: 645.0

Table of genes, locations, strands and annotations of subject cluster:

Table of Blast hits (query gene, subject gene, %identity, blast score, %coverage, e-value):
input.path1.gene15	LY05_RS14100	36	438	22.333243316230085	3.95e-121
input.path1.gene19	LY05_RS14105	39	95	34.18647166361974	6.5e-19
input.path1.gene20	LY05_RS14105	37	112	46.613545816733065	5.11e-25


>>
10. NZ_FOHL01000004
Source: Oceanicella actignis strain DSM 24423, whole genome shotgun sequence
Type: T1PKS
Number of proteins with BLAST hits to this cluster: 3
Cumulative BLAST score: 643.0

Table of genes, locations, strands and annotations of subject cluster:

Table of Blast hits (query gene, subject gene, %identity, blast score, %coverage, e-value):
input.path1.gene15	BMW67_RS08820	36	437	22.333243316230085	9.32e-121
input.path1.gene19	BMW67_RS08815	39	94	34.18647166361974	2.1e-18
input.path1.gene20	BMW67_RS08815	36	112	46.41434262948207	9.41e-25


>>
11. NZ_QPJL01000008
Source: Paracoccus lutimaris strain CECT 8525 Ga0244622_108, whole genome shotgun sequence
Type: NRPS-like,T1PKS
Number of proteins with BLAST hits to this cluster: 3
Cumulative BLAST score: 612.0

Table of genes, locations, strands and annotations of subject cluster:

Table of Blast hits (query gene, subject gene, %identity, blast score, %coverage, e-value):
input.path1.gene15	DFP89_RS09105	35	424	23.54847421009992	4.89e-117
input.path1.gene19	DFP89_RS09030	38	92	31.444241316270567	9.34e-18
input.path1.gene20	DFP89_RS09030	36	96	45.41832669322709	2.93e-19


>>
12. NZ_CP048641
Source: Streptomyces aureoverticillatus strain HN6 chromosome, complete genome
Type: T1PKS
Number of proteins with BLAST hits to this cluster: 2
Cumulative BLAST score: 2714.0

Table of genes, locations, strands and annotations of subject cluster:
G3H79_RS02330	G3H79_RS02330	617107	617391	+	transposase
G3H79_RS02340	G3H79_RS02340	618575	618706	+	alpha/beta_hydrolase
G3H79_RS02385	G3H79_RS02385	624677	625313	+	hypothetical_protein
G3H79_RS02455	G3H79_RS02455	731578	731667	+	RNA_polymerase_sigma_factor_SigF
G3H79_RS02515	G3H79_RS02515	742623	742925	+	GntR_family_transcriptional_regulator

Table of Blast hits (query gene, subject gene, %identity, blast score, %coverage, e-value):
input.path1.gene12	G3H79_RS02505	32	71	69.63350785340315	2.02e-12
input.path1.gene15	G3H79_RS02440	34	453	23.359438293275723	2.95e-125
input.path1.gene15	G3H79_RS02420	33	448	23.386443424250608	7.23e-124
input.path1.gene15	G3H79_RS02430	34	439	23.440453686200378	4.43e-121
input.path1.gene15	G3H79_RS02435	35	437	23.54847421009992	1.17e-120
input.path1.gene15	G3H79_RS02415	33	436	23.332433162300838	2.69e-120
input.path1.gene15	G3H79_RS02410	33	430	23.278422900351067	3.73e-119


>>
13. NZ_CP029607
Source: Actinosynnema pretiosum subsp. pretiosum strain ATCC 31280 chromosome, complete genome
Type: CDPS,NRPS,T1PKS,other
Number of proteins with BLAST hits to this cluster: 2
Cumulative BLAST score: 2165.0

Table of genes, locations, strands and annotations of subject cluster:
APASM_RS22965	APASM_RS22965	5336835	5343157	-	SDR_family_NAD(P)-dependent_oxidoreductase
APASM_RS22970	APASM_RS22970	5343911	5347636	-	acyltransferase_domain-containing_protein
APASM_RS22985	APASM_RS22985	5355105	5357441	-	type_I_polyketide_synthase
APASM_RS22990	APASM_RS22990	5357562	5359196	-	SDR_family_NAD(P)-dependent_oxidoreductase
APASM_RS22995	APASM_RS22995	5360391	5363111	-	type_I_polyketide_synthase
APASM_RS23010	APASM_RS23010	5370228	5371587	-	polyketide_synthase
APASM_RS23170	APASM_RS23170	5402533	5403217	+	RNA_polymerase_subunit_sigma-70
APASM_RS23265	APASM_RS23265	5430675	5431366	-	hypothetical_protein
APASM_RS23485	APASM_RS23485	5483670	5483784	-	NmrA/HSCARG_family_protein
APASM_RS23525	APASM_RS23525	5494422	5494999	-	hypothetical_protein
APASM_RS23540	APASM_RS23540	5495643	5496877	+	IS3_family_transposase
APASM_RS23710	APASM_RS23710	5538519	5539779	-	IS701_family_transposase
APASM_RS23720	APASM_RS23720	5541280	5541702	+	threonine_transporter
APASM_RS23730	APASM_RS23730	5543971	5544825	-	transposase_family_protein
APASM_RS23740	APASM_RS23740	5550292	5550714	+	transposase_family_protein
APASM_RS23750	APASM_RS23750	5552239	5553003	-	transposase
APASM_RS23890	APASM_RS23890	5599289	5613165	-	amino_acid_adenylation_domain-containing_protein

Table of Blast hits (query gene, subject gene, %identity, blast score, %coverage, e-value):
input.path1.gene13	APASM_RS23805	37	55	36.13138686131387	2.56e-06
input.path1.gene15	APASM_RS22995	35	456	24.358628139346475	2.01e-135
input.path1.gene15	APASM_RS22985	36	404	21.928166351606805	3.28e-119
input.path1.gene15	APASM_RS22965	36	417	22.495274102079396	3.77e-118
input.path1.gene15	APASM_RS22975	33	419	23.305428031325953	5.73e-118
input.path1.gene15	APASM_RS23005	33	414	24.22360248447205	1.11e-114


>>
14. NZ_CP022163
Source: Melittangium boletus DSM 14713 chromosome, complete genome
Type: NRPS,T1PKS
Number of proteins with BLAST hits to this cluster: 2
Cumulative BLAST score: 1498.0

Table of genes, locations, strands and annotations of subject cluster:

Table of Blast hits (query gene, subject gene, %identity, blast score, %coverage, e-value):
input.path1.gene13	MEBOL_RS29830	36	59	40.51094890510949	1.1e-07
input.path1.gene15	MEBOL_RS29930	36	508	23.629489603024574	3.79e-145
input.path1.gene15	MEBOL_RS29935	33	496	29.516608155549555	2.46e-141
input.path1.gene15	MEBOL_RS29830	36	435	22.387253578179855	1.04e-119


>>
15. NZ_JHEG04000001
Source: Tolypothrix bouteillei VB521301 NODE_1_length_9494340_cov_10.278967, whole genome shotgun sequence
Type: NRPS,T1PKS
Number of proteins with BLAST hits to this cluster: 2
Cumulative BLAST score: 1403.0

Table of genes, locations, strands and annotations of subject cluster:
HC643_RS02140	HC643_RS02140	580626	580734	+	MbtH_family_protein

Table of Blast hits (query gene, subject gene, %identity, blast score, %coverage, e-value):
input.path1.gene13	HC643_RS02135	32	53	47.44525547445255	4.79e-06
input.path1.gene15	HC643_RS02075	36	486	23.521469079125033	2.39e-139
input.path1.gene15	HC643_RS02070	35	475	23.683499864974344	1.24e-135
input.path1.gene15	HC643_RS02095	34	389	22.495274102079396	5.57e-108


>>
16. NZ_RFFH01000005
Source: Nocardia stercoris strain NEAU-LL90 Scaffold5, whole genome shotgun sequence
Type: T1PKS
Number of proteins with BLAST hits to this cluster: 2
Cumulative BLAST score: 1336.0

Table of genes, locations, strands and annotations of subject cluster:

Table of Blast hits (query gene, subject gene, %identity, blast score, %coverage, e-value):
input.path1.gene15	EBN03_RS14095	34	420	22.25222792330543	2.35e-115
input.path1.gene15	EBN03_RS14090	33	416	23.629489603024574	4.28e-114
input.path1.gene15	EBN03_RS14105	34	394	22.792330542803132	3.24e-108
input.path1.gene17	EBN03_RS14150	32	106	95.9349593495935	7.28e-26


>>
17. NW_017263917
Source: Colletotrichum higginsianum IMI 349063 chromosome 7 map unlocalized, whole genome shotgun sequence
Type: T1PKS
Number of proteins with BLAST hits to this cluster: 2
Cumulative BLAST score: 1335.0

Table of genes, locations, strands and annotations of subject cluster:

Table of Blast hits (query gene, subject gene, %identity, blast score, %coverage, e-value):
input.path1.gene15	CH63R_10646	37	602	28.085336213880634	3.46e-171
input.path1.gene15	CH63R_10649	38	583	27.005130974885226	1.98e-166
input.path1.gene21	CH63R_10642	40	150	42.62295081967213	7.71e-38


>>
18. NW_014013641
Source: Trichoderma atroviride IMI 206040 chromosome Unknown TRIATcontig_15, whole genome shotgun sequence
Type: NRPS,T1PKS
Number of proteins with BLAST hits to this cluster: 2
Cumulative BLAST score: 1316.0

Table of genes, locations, strands and annotations of subject cluster:

Table of Blast hits (query gene, subject gene, %identity, blast score, %coverage, e-value):
input.path1.gene13	TRIATDRAFT_188840	34	56	44.52554744525548	1.08e-06
input.path1.gene15	TRIATDRAFT_289254	39	635	27.302187415608962	4.41e-182
input.path1.gene15	TRIATDRAFT_212102	34	625	35.241695922225226	7.35e-178


>>
19. NW_023336268
Source: Colletotrichum scovillei strain TJNH1 chromosome Unknown Contig00010, whole genome shotgun sequence
Type: T1PKS
Number of proteins with BLAST hits to this cluster: 2
Cumulative BLAST score: 1087.0

Table of genes, locations, strands and annotations of subject cluster:

Table of Blast hits (query gene, subject gene, %identity, blast score, %coverage, e-value):
input.path1.gene12	HER10_EVM0005921	34	67	60.73298429319372	3.25e-11
input.path1.gene15	HER10_EVM0012096	31	512	35.94382932757224	3.28e-144
input.path1.gene15	HER10_EVM0005077	35	508	27.62624898730759	3.21e-143


>>
20. NW_007360994
Source: Glarea lozoyensis ATCC 20868 chromosome Unknown GLAREA2, whole genome shotgun sequence
Type: NRPS,T1PKS
Number of proteins with BLAST hits to this cluster: 2
Cumulative BLAST score: 766.0

Table of genes, locations, strands and annotations of subject cluster:

Table of Blast hits (query gene, subject gene, %identity, blast score, %coverage, e-value):
input.path1.gene12	GLAREA_03920	33	71	60.20942408376963	1.53e-12
input.path1.gene15	GLAREA_03913	39	695	29.70564407237375	4.45e-199


>>
21. NW_013550604
Source: Rhinocladiella mackenziei CBS 650.93 unplaced genomic scaffold supercont1.1, whole genome shotgun sequence
Type: NRPS-like,T1PKS
Number of proteins with BLAST hits to this cluster: 2
Cumulative BLAST score: 755.0

Table of genes, locations, strands and annotations of subject cluster:

Table of Blast hits (query gene, subject gene, %identity, blast score, %coverage, e-value):
input.path1.gene12	Z518_00503	46	136	76.96335078534031	1.12e-35
input.path1.gene15	Z518_00509	37	619	30.137726167971913	3.25e-178


>>
22. NW_008481799
Source: Cyphellophora europaea CBS 101466 unplaced genomic scaffold supercont1.11, whole genome shotgun sequence
Type: NRPS-like,T1PKS
Number of proteins with BLAST hits to this cluster: 2
Cumulative BLAST score: 732.0

Table of genes, locations, strands and annotations of subject cluster:

Table of Blast hits (query gene, subject gene, %identity, blast score, %coverage, e-value):
input.path1.gene12	HMPREF1541_09827	42	126	76.96335078534031	5.02e-32
input.path1.gene15	HMPREF1541_09820	36	606	30.191736429921683	3.24e-174


>>
23. NC_049565
Source: Talaromyces rugulosus chromosome V, complete sequence
Type: NRPS,T1PKS
Number of proteins with BLAST hits to this cluster: 2
Cumulative BLAST score: 730.0

Table of genes, locations, strands and annotations of subject cluster:

Table of Blast hits (query gene, subject gene, %identity, blast score, %coverage, e-value):
input.path1.gene12	TRUGW13939_10305	37	106	76.96335078534031	4.47e-25
input.path1.gene15	TRUGW13939_10315	37	624	28.57142857142857	1.3e-177


>>
24. NW_017971434
Source: Talaromyces atroroseus strain IBT 11181 chromosome Unknown scaffold_2, whole genome shotgun sequence
Type: T1PKS
Number of proteins with BLAST hits to this cluster: 2
Cumulative BLAST score: 719.0

Table of genes, locations, strands and annotations of subject cluster:

Table of Blast hits (query gene, subject gene, %identity, blast score, %coverage, e-value):
input.path1.gene12	UA08_02968	36	69	59.68586387434554	9.55e-12
input.path1.gene15	UA08_02969	40	650	27.22117202268431	1.28e-186


>>
25. NW_001939246
Source: Pyrenophora tritici-repentis Pt-1C-BFP supercont1.3, whole genome shotgun sequence
Type: NRPS,T1PKS
Number of proteins with BLAST hits to this cluster: 2
Cumulative BLAST score: 702.0

Table of genes, locations, strands and annotations of subject cluster:

Table of Blast hits (query gene, subject gene, %identity, blast score, %coverage, e-value):
input.path1.gene12	PTRG_04251	36	75	68.06282722513089	7.1e-14
input.path1.gene15	PTRG_04244	40	627	27.059141236835	3.5e-178


>>
26. NW_022474207
Source: Venustampulla echinocandica strain BP 5553 chromosome Unknown scaffold_2, whole genome shotgun sequence
Type: NRPS,T1PKS
Number of proteins with BLAST hits to this cluster: 2
Cumulative BLAST score: 699.0

Table of genes, locations, strands and annotations of subject cluster:

Table of Blast hits (query gene, subject gene, %identity, blast score, %coverage, e-value):
input.path1.gene12	BP5553_05138	32	64	54.45026178010471	5.01e-10
input.path1.gene15	BP5553_05145	39	635	27.2481771536592	7.21e-181


>>
27. NC_030959
Source: Colletotrichum higginsianum IMI 349063 chromosome 6, whole genome shotgun sequence
Type: T1PKS
Number of proteins with BLAST hits to this cluster: 2
Cumulative BLAST score: 698.0

Table of genes, locations, strands and annotations of subject cluster:

Table of Blast hits (query gene, subject gene, %identity, blast score, %coverage, e-value):
input.path1.gene12	CH63R_09686	32	62	51.832460732984295	2.26e-09
input.path1.gene15	CH63R_09687	40	636	27.869295166081553	9.18e-183


>>
28. NW_022984633
Source: Aspergillus tanneri strain NIH1004 chromosome Unknown AapTan_6_pilon_pilon_pilon, whole genome shotgun sequence
Type: T1PKS
Number of proteins with BLAST hits to this cluster: 2
Cumulative BLAST score: 694.0

Table of genes, locations, strands and annotations of subject cluster:

Table of Blast hits (query gene, subject gene, %identity, blast score, %coverage, e-value):
input.path1.gene12	ATNIH1004_008549	40	128	81.15183246073299	6.69e-33
input.path1.gene15	ATNIH1004_008543	37	566	26.140966783688903	1.46e-161


>>
29. NW_001914850
Source: Podospora anserina S mat+ genomic DNA chromosome 4, supercontig 4
Type: T1PKS
Number of proteins with BLAST hits to this cluster: 2
Cumulative BLAST score: 692.0

Table of genes, locations, strands and annotations of subject cluster:

Table of Blast hits (query gene, subject gene, %identity, blast score, %coverage, e-value):
input.path1.gene12	PODANS_4_3790	48	132	70.68062827225131	1.67e-34
input.path1.gene15	PODANS_4_3840	36	560	28.652443964353225	5.76e-159


>>
30. NW_022984629
Source: Aspergillus tanneri strain NIH1004 chromosome Unknown AapTan_2_pilon_pilon_pilon, whole genome shotgun sequence
Type: T1PKS,terpene
Number of proteins with BLAST hits to this cluster: 2
Cumulative BLAST score: 684.0

Table of genes, locations, strands and annotations of subject cluster:

Table of Blast hits (query gene, subject gene, %identity, blast score, %coverage, e-value):
input.path1.gene12	ATNIH1004_001820	42	128	76.96335078534031	1.62e-33
input.path1.gene15	ATNIH1004_001811	34	556	29.219551714825815	2.89e-159


>>
31. NT_107001
Source: Aspergillus nidulans FGSC A4 chromosome IV map unlocalized scaffold_15, whole genome shotgun sequence
Type: NRPS,T1PKS,indole
Number of proteins with BLAST hits to this cluster: 2
Cumulative BLAST score: 669.0

Table of genes, locations, strands and annotations of subject cluster:

Table of Blast hits (query gene, subject gene, %identity, blast score, %coverage, e-value):
input.path1.gene12	AN9219.2	38	102	75.91623036649214	1.14e-23
input.path1.gene15	AN9217.2	35	567	29.975695382122602	2.29e-160


>>
32. NW_022194798
Source: Fusarium proliferatum ET1 genome assembly, contig: FPRO_scaffold009, whole genome shotgun sequence
Type: T1PKS
Number of proteins with BLAST hits to this cluster: 2
Cumulative BLAST score: 655.0

Table of genes, locations, strands and annotations of subject cluster:

Table of Blast hits (query gene, subject gene, %identity, blast score, %coverage, e-value):
input.path1.gene15	FPRO_15779	32	544	30.974885228193354	5.86e-154
input.path1.gene17	FPRO_15782	34	111	104.06504065040652	3.01e-26


>>
33. NW_011942149
Source: Metarhizium robertsii ARSEF 23 MAA_Scf_1, whole genome shotgun sequence
Type: T1PKS
Number of proteins with BLAST hits to this cluster: 2
Cumulative BLAST score: 654.0

Table of genes, locations, strands and annotations of subject cluster:

Table of Blast hits (query gene, subject gene, %identity, blast score, %coverage, e-value):
input.path1.gene12	MAA_08285	32	75	55.497382198952884	6.93e-14
input.path1.gene15	MAA_08283	37	579	27.11315149878477	3.64e-165


>>
34. NC_036632
Source: Fusarium fujikuroi IMI 58289 draft genome, chromosome FFUJ_chr11
Type: T1PKS
Number of proteins with BLAST hits to this cluster: 2
Cumulative BLAST score: 653.0

Table of genes, locations, strands and annotations of subject cluster:

Table of Blast hits (query gene, subject gene, %identity, blast score, %coverage, e-value):
input.path1.gene15	FFUJ_12066	32	543	30.974885228193354	1.78e-153
input.path1.gene17	FFUJ_12069	34	110	104.06504065040652	2.72e-27


>>
35. NT_165931
Source: Aspergillus terreus NIH2624 scaffold_8 genomic scaffold, whole genome shotgun sequence
Type: T1PKS
Number of proteins with BLAST hits to this cluster: 2
Cumulative BLAST score: 651.0

Table of genes, locations, strands and annotations of subject cluster:

Table of Blast hits (query gene, subject gene, %identity, blast score, %coverage, e-value):
input.path1.gene12	ATEG_06057	37	105	83.24607329842932	9.32e-25
input.path1.gene15	ATEG_06056	35	546	28.139346475830408	1.99e-154


>>
36. NT_165976
Source: Chaetomium globosum CBS 148.51 scaffold_1 genomic scaffold, whole genome shotgun sequence
Type: NRPS,T1PKS
Number of proteins with BLAST hits to this cluster: 2
Cumulative BLAST score: 649.0

Table of genes, locations, strands and annotations of subject cluster:

Table of Blast hits (query gene, subject gene, %identity, blast score, %coverage, e-value):
input.path1.gene15	CHGG_01239	41	527	22.549284364029166	1.28e-147
input.path1.gene18	CHGG_01243	32	122	71.42857142857143	2.88e-29


>>
37. NW_023336277
Source: Aspergillus tubingensis WU-2223L DNA, scaffold_3, whole genome shotgun sequence
Type: T1PKS
Number of proteins with BLAST hits to this cluster: 2
Cumulative BLAST score: 645.0

Table of genes, locations, strands and annotations of subject cluster:

Table of Blast hits (query gene, subject gene, %identity, blast score, %coverage, e-value):
input.path1.gene12	AtWU_02307	42	104	70.68062827225131	3.1e-24
input.path1.gene15	AtWU_02309	34	541	31.568998109640834	2.63e-153


>>
38. NC_020126
Source: Myxococcus stipitatus DSM 14675, complete sequence
Type: NRPS,T1PKS
Number of proteins with BLAST hits to this cluster: 2
Cumulative BLAST score: 643.0

Table of genes, locations, strands and annotations of subject cluster:
MYSTI_RS10200	MYSTI_RS10200	2574926	2584558	-	amino_acid_adenylation_domain-containing_protein
MYSTI_RS10280	MYSTI_RS10280	2608393	2610033	+	hypothetical_protein

Table of Blast hits (query gene, subject gene, %identity, blast score, %coverage, e-value):
input.path1.gene13	MYSTI_RS10285	39	71	41.605839416058394	1.23e-11
input.path1.gene13	MYSTI_RS10125	37	57	39.78102189781022	4.75e-07
input.path1.gene13	MYSTI_RS10110	32	54	59.854014598540154	5.57e-06
input.path1.gene15	MYSTI_RS10210	36	461	23.683499864974344	3.76e-128


>>
39. NW_022474213
Source: Venustampulla echinocandica strain BP 5553 chromosome Unknown scaffold_8, whole genome shotgun sequence
Type: T1PKS
Number of proteins with BLAST hits to this cluster: 2
Cumulative BLAST score: 642.0

Table of genes, locations, strands and annotations of subject cluster:

Table of Blast hits (query gene, subject gene, %identity, blast score, %coverage, e-value):
input.path1.gene12	BP5553_08499	41	98	60.73298429319372	6.65e-22
input.path1.gene15	BP5553_08500	35	544	29.16554145287605	1.56e-154


>>
40. NW_022984635
Source: Aspergillus tanneri strain NIH1004 chromosome Unknown AapTan_8_pilon_pilon_pilon, whole genome shotgun sequence
Type: T1PKS
Number of proteins with BLAST hits to this cluster: 2
Cumulative BLAST score: 640.0

Table of genes, locations, strands and annotations of subject cluster:

Table of Blast hits (query gene, subject gene, %identity, blast score, %coverage, e-value):
input.path1.gene12	ATNIH1004_011614	37	99	70.15706806282722	2.89e-22
input.path1.gene15	ATNIH1004_011613	35	541	29.300567107750474	2.01e-153


>>
41. NT_165934
Source: Aspergillus terreus NIH2624 scaffold_11 genomic scaffold, whole genome shotgun sequence
Type: T1PKS
Number of proteins with BLAST hits to this cluster: 2
Cumulative BLAST score: 634.0

Table of genes, locations, strands and annotations of subject cluster:

Table of Blast hits (query gene, subject gene, %identity, blast score, %coverage, e-value):
input.path1.gene12	ATEG_07664	35	73	58.63874345549738	3.29e-13
input.path1.gene15	ATEG_07659	35	561	29.59762354847421	4.16e-159


>>
42. NW_022474214
Source: Venustampulla echinocandica strain BP 5553 chromosome Unknown scaffold_9, whole genome shotgun sequence
Type: NRPS,T1PKS
Number of proteins with BLAST hits to this cluster: 2
Cumulative BLAST score: 634.0

Table of genes, locations, strands and annotations of subject cluster:

Table of Blast hits (query gene, subject gene, %identity, blast score, %coverage, e-value):
input.path1.gene13	BP5553_08848	33	120	90.14598540145985	1.12e-30
input.path1.gene15	BP5553_08846	36	514	26.08695652173913	9.02e-145


>>
43. NC_030957
Source: Colletotrichum higginsianum IMI 349063 chromosome 4, whole genome shotgun sequence
Type: T1PKS,terpene
Number of proteins with BLAST hits to this cluster: 2
Cumulative BLAST score: 629.0

Table of genes, locations, strands and annotations of subject cluster:

Table of Blast hits (query gene, subject gene, %identity, blast score, %coverage, e-value):
input.path1.gene12	CH63R_06531	36	76	58.1151832460733	2.86e-14
input.path1.gene15	CH63R_06535	35	553	30.110721036997028	9.96e-157


>>
44. NW_021167094
Source: Sodiomyces alkalinus F11 unplaced genomic scaffold SODALscaffold_16, whole genome shotgun sequence
Type: T1PKS
Number of proteins with BLAST hits to this cluster: 2
Cumulative BLAST score: 626.0

Table of genes, locations, strands and annotations of subject cluster:

Table of Blast hits (query gene, subject gene, %identity, blast score, %coverage, e-value):
input.path1.gene9	SODALDRAFT_82819	34	70	67.0391061452514	6.1e-13
input.path1.gene15	SODALDRAFT_353673	36	556	28.220361868755063	3.16e-158


>>
45. NT_107015
Source: Aspergillus nidulans FGSC A4 chromosome VIII map unlocalized scaffold_1, whole genome shotgun sequence
Type: T1PKS
Number of proteins with BLAST hits to this cluster: 2
Cumulative BLAST score: 621.0

Table of genes, locations, strands and annotations of subject cluster:

Table of Blast hits (query gene, subject gene, %identity, blast score, %coverage, e-value):
input.path1.gene12	AN1031.2	36	70	59.16230366492147	3.75e-12
input.path1.gene15	AN1036.2	35	551	28.78746961922765	3.68e-156


>>
46. NC_049565
Source: Talaromyces rugulosus chromosome V, complete sequence
Type: T1PKS
Number of proteins with BLAST hits to this cluster: 2
Cumulative BLAST score: 617.0

Table of genes, locations, strands and annotations of subject cluster:

Table of Blast hits (query gene, subject gene, %identity, blast score, %coverage, e-value):
input.path1.gene12	TRUGW13939_09155	43	100	60.73298429319372	7.2e-23
input.path1.gene15	TRUGW13939_09154	35	517	29.70564407237375	6.53e-146


>>
47. NW_023336282
Source: Aspergillus tubingensis WU-2223L DNA, scaffold_8, whole genome shotgun sequence
Type: T1PKS
Number of proteins with BLAST hits to this cluster: 2
Cumulative BLAST score: 616.0

Table of genes, locations, strands and annotations of subject cluster:

Table of Blast hits (query gene, subject gene, %identity, blast score, %coverage, e-value):
input.path1.gene12	AtWU_07578	47	115	60.73298429319372	4.87e-28
input.path1.gene15	AtWU_07581	35	501	27.815284904131786	1.9e-140


>>
48. CM002801
Source: Penicillium chrysogenum strain P2niaD18 chromosome IV, whole genome shotgun sequence
Type: T1PKS
Number of proteins with BLAST hits to this cluster: 2
Cumulative BLAST score: 615.0

Table of genes, locations, strands and annotations of subject cluster:

Table of Blast hits (query gene, subject gene, %identity, blast score, %coverage, e-value):
input.path1.gene12	EN45_108990	40	101	70.68062827225131	2.91e-23
input.path1.gene15	EN45_109010	33	514	30.083715906022146	1.28e-144


>>
49. NW_019716262
Source: Ramularia collo-cygni strain URUG2 genome assembly, contig: RCC_scaffold08, whole genome shotgun sequence
Type: T1PKS
Number of proteins with BLAST hits to this cluster: 2
Cumulative BLAST score: 600.0

Table of genes, locations, strands and annotations of subject cluster:

Table of Blast hits (query gene, subject gene, %identity, blast score, %coverage, e-value):
input.path1.gene9	RCC_05864	43	82	50.27932960893855	1.81e-17
input.path1.gene15	RCC_05859	34	518	29.678638941398866	4.72e-146


>>
50. NW_022474205
Source: Venustampulla echinocandica strain BP 5553 chromosome Unknown scaffold_0, whole genome shotgun sequence
Type: T1PKS
Number of proteins with BLAST hits to this cluster: 2
Cumulative BLAST score: 600.0

Table of genes, locations, strands and annotations of subject cluster:

Table of Blast hits (query gene, subject gene, %identity, blast score, %coverage, e-value):
input.path1.gene12	BP5553_02211	32	67	63.35078534031413	3.31e-11
input.path1.gene15	BP5553_02209	35	533	28.841479881177424	6.16e-151
