# Supplementary material for: Alkaliphilic/Alkali-Tolerant Fungi: Molecular, Biochemical, and Biotechnological Aspects
Source: J Fungi (Basel). 2023 Jun 9;9(6):652. doi: 10.3390/jof9060652 (PMC10301932; doi:10.3390/jof9060652)
Supplement: Supplementary file 1 [file jof-09-00652-s001.zip › S2/clusterblast/ENANITX01000192NITX01000192.1_c2.txt]

ClusterBlast scores for ENANITX01000192NITX01000192.1

Table of genes, locations, strands and annotations of query cluster:
input.path1.gene30	126707	127914	+		
input.path1.gene31	127931	128707	-		
input.path1.gene32	129054	130090	+		
input.path1.gene33	131219	132528	+		
input.path1.gene34	133606	134875	-		
input.path1.gene35	137563	140083	+		
input.path1.gene36	140079	140972	-		
input.path1.gene37	142059	145517	-		
input.path1.gene38	146078	146837	-		
input.path1.gene39	148682	150321	+		
input.path1.gene40	151669	153937	-		
input.path1.gene41	155339	158211	+		
input.path1.gene42	160219	160894	+		
input.path1.gene43	161343	164568	-		
input.path1.gene44	164573	165124	+		
input.path1.gene45	166107	167138	+		
input.path1.gene46	168211	168937	-		
input.path1.gene47	170512	171506	-		
input.path1.gene48	173161	174226	+		
input.path1.gene49	174603	178157	-		
input.path1.gene50	179558	182024	+		
input.path1.gene51	183393	185460	+		


Significant hits: 
1. NW_021167081	Sodiomyces alkalinus F11 unplaced genomic scaffold SODALscaffold_3, whole genome shotgun sequence
2. NW_011942151	Metarhizium robertsii ARSEF 23 MAA_Scf_11, whole genome shotgun sequence
3. NW_003299167	Microsporum canis CBS 113480 supercont1.3 genomic scaffold, whole genome shotgun sequence
4. NW_003456427	Trichophyton rubrum CBS 118892 genomic scaffold supercont2.2, whole genome shotgun sequence
5. NW_014574694	Metarhizium brunneum ARSEF 3297 chromosome Unknown scaffold_23, whole genome shotgun sequence
6. NT_165977	Chaetomium globosum CBS 148.51 scaffold_2 genomic scaffold, whole genome shotgun sequence
7. NW_003315109	Trichophyton benhamiae CBS 112371 chromosome Unknown contig01535.1, whole genome shotgun sequence
8. NC_049563	Talaromyces rugulosus chromosome III, complete sequence
9. NW_001914834	Podospora anserina S mat+ genomic DNA chromosome 4, supercontig 1
10. NC_049561	Talaromyces rugulosus chromosome I, complete sequence
11. NZ_QOIL01000024	Sphaerisporangium album strain CCTCC AA 208026 scaffold24, whole genome shotgun sequence
12. NW_014574688	Metarhizium brunneum ARSEF 3297 chromosome Unknown scaffold_29, whole genome shotgun sequence
13. NW_011942154	Metarhizium robertsii ARSEF 23 MAA_Scf_14, whole genome shotgun sequence
14. NT_165927	Aspergillus terreus NIH2624 scaffold_4 genomic scaffold, whole genome shotgun sequence
15. NW_007360989	Glarea lozoyensis ATCC 20868 chromosome Unknown GLAREA15, whole genome shotgun sequence
16. NW_022984633	Aspergillus tanneri strain NIH1004 chromosome Unknown AapTan_6_pilon_pilon_pilon, whole genome shotgun sequence
17. NT_165972	Aspergillus terreus NIH2624 scaffold_1 genomic scaffold, whole genome shotgun sequence
18. NZ_FWZW01000008	Streptomyces sp. Amel2xC10, whole genome shotgun sequence
19. NW_015971537	Spizellomyces punctatus DAOM BR117 chromosome Unknown supercont1.1, whole genome shotgun sequence
20. NZ_CP043638	Streptomyces sp. INR7 chromosome, complete genome
21. NZ_CP020039	Streptomyces sp. 3211 isolate 3 chromosome, complete genome
22. NZ_CP020555	Streptomyces sp. Sge12 chromosome, complete genome
23. CM008252	Phellinus noxius strain FFPRI411160 chromosome 2, whole genome shotgun sequence
24. NZ_FNET01000002	Lentzea violacea strain DSM 44796, whole genome shotgun sequence
25. NW_023336282	Aspergillus tubingensis WU-2223L DNA, scaffold_8, whole genome shotgun sequence
26. NW_001914849	Podospora anserina S mat+ genomic DNA chromosome 5, supercontig 10
27. NW_017971440	Talaromyces atroroseus strain IBT 11181 chromosome Unknown scaffold_8, whole genome shotgun sequence
28. NT_107001	Aspergillus nidulans FGSC A4 chromosome IV map unlocalized scaffold_15, whole genome shotgun sequence
29. NZ_CP040916	Streptomyces spectabilis strain NRRL 2792 chromosome, complete genome
30. NZ_CP026121	Streptomyces sp. Go-475 chromosome, complete genome
31. NZ_CP023694	Streptomyces coeruleorubidus strain ATCC 13740 chromosome, complete genome
32. NZ_PVTF01000005	Umezawaea tangerina strain DSM 44720 Ga0180964_105, whole genome shotgun sequence
33. NZ_CP020700	Streptomyces tsukubensis strain NRRL 18488 chromosome, complete genome
34. NZ_LMHX01000014	Kitasatospora sp. Root187 contig_21, whole genome shotgun sequence
35. NC_015953	Streptomyces sp. SirexAA-E, complete sequence
36. NZ_WWGT01000010	Streptomyces sp. SID8358 SID8358.c10, whole genome shotgun sequence
37. NZ_LIVY01000011	Streptomyces sp. CB02460 scaffold11, whole genome shotgun sequence
38. NZ_CP023702	Streptomyces nitrosporeus strain ATCC 12769 chromosome, complete genome
39. NZ_WWJM01000049	Streptomyces sp. SID4920 SID4920.c49, whole genome shotgun sequence
40. NZ_KB891791	Streptomyces sp. LaPpAH-165 B070DRAFT_scaffold_4.5, whole genome shotgun sequence
41. NZ_LISW01000009	Streptomyces sp. CB01249 scaffold9, whole genome shotgun sequence
42. NC_016114	Streptomyces pratensis ATCC 33331, complete sequence
43. NC_021055	Streptomyces sp. PAMC 26508, complete sequence
44. NZ_CP038147	Streptomyces sp. S501 chromosome, complete genome
45. NZ_OAOR01000002	Streptomyces microflavus strain CG 893, whole genome shotgun sequence
46. NZ_CP029342	Streptomyces sp. SM18 chromosome, complete genome
47. NZ_LACQ01000007	Streptomyces sp. OspMP-M45 YUMDRAFT_scaffold_6.7_C, whole genome shotgun sequence
48. NZ_WWJS01000026	Streptomyces sp. SID4912 SID4912.c26, whole genome shotgun sequence
49. NZ_FMYR01000004	Streptomyces sp. AmelKG-A3, whole genome shotgun sequence
50. NZ_LWLE01000037	Streptomyces sp. TSRI0281 scaffold8, whole genome shotgun sequence


Details:

>>
1. NW_021167081
Source: Sodiomyces alkalinus F11 unplaced genomic scaffold SODALscaffold_3, whole genome shotgun sequence
Type: NRPS-like
Number of proteins with BLAST hits to this cluster: 13
Cumulative BLAST score: 10428.0

Table of genes, locations, strands and annotations of subject cluster:

Table of Blast hits (query gene, subject gene, %identity, blast score, %coverage, e-value):
input.path1.gene35	SODALDRAFT_273570	100	1241	90.2370990237099	0.0
input.path1.gene36	SODALDRAFT_133882	100	400	87.5	1.35e-141
input.path1.gene37	SODALDRAFT_331702	100	641	29.133858267716533	9.82e-224
input.path1.gene38	SODALDRAFT_133994	100	470	100.0	2.94e-169
input.path1.gene39	SODALDRAFT_331707	100	618	99.68051118210862	1.75e-223
input.path1.gene40	SODALDRAFT_331709	76	572	105.27577937649879	8.97e-203
input.path1.gene41	SODALDRAFT_331711	99	1799	99.56236323851203	0.0
input.path1.gene42	SODALDRAFT_292996	100	471	100.0	2.43e-167
input.path1.gene43	SODALDRAFT_349782	92	1139	87.96561604584528	0.0
input.path1.gene45	SODALDRAFT_339088	100	601	96.56357388316151	2.16e-219
input.path1.gene46	SODALDRAFT_343671	100	498	100.0	4.73e-180
input.path1.gene48	SODALDRAFT_331713	100	702	100.0	6.93e-257
input.path1.gene49	SODALDRAFT_134131	99	886	67.4565560821485	0.0
input.path1.gene49	SODALDRAFT_358009	100	390	31.27962085308057	1.69e-131


>>
2. NW_011942151
Source: Metarhizium robertsii ARSEF 23 MAA_Scf_11, whole genome shotgun sequence
Type: NRPS-like
Number of proteins with BLAST hits to this cluster: 4
Cumulative BLAST score: 1667.0

Table of genes, locations, strands and annotations of subject cluster:

Table of Blast hits (query gene, subject gene, %identity, blast score, %coverage, e-value):
input.path1.gene39	MAA_06605	46	247	92.97124600638978	5.33e-78
input.path1.gene40	MAA_06611	36	238	104.55635491606714	2.73e-72
input.path1.gene41	MAA_06610	53	871	98.46827133479212	1.7e-304
input.path1.gene42	MAA_06609	62	311	101.33928571428572	2.41e-104


>>
3. NW_003299167
Source: Microsporum canis CBS 113480 supercont1.3 genomic scaffold, whole genome shotgun sequence
Type: NRPS-like
Number of proteins with BLAST hits to this cluster: 4
Cumulative BLAST score: 1633.0

Table of genes, locations, strands and annotations of subject cluster:

Table of Blast hits (query gene, subject gene, %identity, blast score, %coverage, e-value):
input.path1.gene39	MCYG_03970	46	233	89.1373801916933	1.24e-72
input.path1.gene40	MCYG_03966	39	257	99.76019184652279	4.25e-80
input.path1.gene41	MCYG_03967	54	823	92.23194748358861	4.87e-286
input.path1.gene42	MCYG_03968	64	320	101.33928571428572	5.93e-108


>>
4. NW_003456427
Source: Trichophyton rubrum CBS 118892 genomic scaffold supercont2.2, whole genome shotgun sequence
Type: NRPS-like
Number of proteins with BLAST hits to this cluster: 4
Cumulative BLAST score: 1633.0

Table of genes, locations, strands and annotations of subject cluster:

Table of Blast hits (query gene, subject gene, %identity, blast score, %coverage, e-value):
input.path1.gene39	TERG_01913	44	231	88.17891373801918	5.23e-72
input.path1.gene40	TERG_01917	35	233	104.55635491606714	1.14e-70
input.path1.gene41	TERG_01916	52	835	96.71772428884027	2.77e-290
input.path1.gene42	TERG_01915	66	334	101.33928571428572	2.5e-113


>>
5. NW_014574694
Source: Metarhizium brunneum ARSEF 3297 chromosome Unknown scaffold_23, whole genome shotgun sequence
Type: NRPS-like
Number of proteins with BLAST hits to this cluster: 4
Cumulative BLAST score: 1538.0

Table of genes, locations, strands and annotations of subject cluster:

Table of Blast hits (query gene, subject gene, %identity, blast score, %coverage, e-value):
input.path1.gene39	MBR_09513	46	248	92.97124600638978	3.77e-78
input.path1.gene40	MBR_09519	36	236	104.55635491606714	1.07e-71
input.path1.gene41	MBR_09518	52	870	98.90590809628009	7.07e-304
input.path1.gene42	MBR_09517	68	184	54.91071428571429	6.96e-56


>>
6. NT_165977
Source: Chaetomium globosum CBS 148.51 scaffold_2 genomic scaffold, whole genome shotgun sequence
Type: NRPS-like
Number of proteins with BLAST hits to this cluster: 5
Cumulative BLAST score: 1796.0

Table of genes, locations, strands and annotations of subject cluster:

Table of Blast hits (query gene, subject gene, %identity, blast score, %coverage, e-value):
input.path1.gene39	CHGG_02306	43	240	89.77635782747603	3.59e-75
input.path1.gene40	CHGG_02300	37	244	103.11750599520384	5.28e-75
input.path1.gene41	CHGG_02302	54	894	97.59299781181619	9.76e-314
input.path1.gene42	CHGG_02303	60	318	110.71428571428572	1.24e-106
input.path1.gene46	CHGG_02304	37	100	69.29460580912863	6.64e-22


>>
7. NW_003315109
Source: Trichophyton benhamiae CBS 112371 chromosome Unknown contig01535.1, whole genome shotgun sequence
Type: NRPS-like
Number of proteins with BLAST hits to this cluster: 3
Cumulative BLAST score: 1397.0

Table of genes, locations, strands and annotations of subject cluster:

Table of Blast hits (query gene, subject gene, %identity, blast score, %coverage, e-value):
input.path1.gene40	ARB_06431	35	234	102.87769784172663	3.78e-71
input.path1.gene41	ARB_06430	52	831	96.60831509846827	2.07e-288
input.path1.gene42	ARB_06429	65	332	101.33928571428572	2.99e-112


>>
8. NC_049563
Source: Talaromyces rugulosus chromosome III, complete sequence
Type: NRPS-like
Number of proteins with BLAST hits to this cluster: 3
Cumulative BLAST score: 1368.0

Table of genes, locations, strands and annotations of subject cluster:

Table of Blast hits (query gene, subject gene, %identity, blast score, %coverage, e-value):
input.path1.gene40	TRUGW13939_05672	38	262	105.51558752997603	1.02e-81
input.path1.gene41	TRUGW13939_05673	48	749	94.8577680525164	5.89e-258
input.path1.gene42	TRUGW13939_05674	72	357	99.55357142857143	1.73e-122


>>
9. NW_001914834
Source: Podospora anserina S mat+ genomic DNA chromosome 4, supercontig 1
Type: NRPS-like
Number of proteins with BLAST hits to this cluster: 4
Cumulative BLAST score: 1484.0

Table of genes, locations, strands and annotations of subject cluster:

Table of Blast hits (query gene, subject gene, %identity, blast score, %coverage, e-value):
input.path1.gene39	PODANS_4_1580	38	190	89.77635782747603	1.79e-55
input.path1.gene40	PODANS_4_1620	33	215	106.71462829736211	1.39e-63
input.path1.gene41	PODANS_4_1610	50	783	100.76586433260395	6.99e-270
input.path1.gene42	PODANS_4_1590	62	296	100.0	3.32e-98


>>
10. NC_049561
Source: Talaromyces rugulosus chromosome I, complete sequence
Type: NRPS-like,T1PKS
Number of proteins with BLAST hits to this cluster: 3
Cumulative BLAST score: 1393.0

Table of genes, locations, strands and annotations of subject cluster:

Table of Blast hits (query gene, subject gene, %identity, blast score, %coverage, e-value):
input.path1.gene39	TRUGW13939_00234	42	213	85.3035143769968	7.73e-65
input.path1.gene41	TRUGW13939_00236	50	850	97.70240700218818	8.9e-297
input.path1.gene42	TRUGW13939_00237	68	330	100.0	5.43e-112


>>
11. NZ_QOIL01000024
Source: Sphaerisporangium album strain CCTCC AA 208026 scaffold24, whole genome shotgun sequence
Type: NRPS-like
Number of proteins with BLAST hits to this cluster: 3
Cumulative BLAST score: 646.0

Table of genes, locations, strands and annotations of subject cluster:
DQ384_RS33240	DQ384_RS33240	135726	136706	-	right-handed_parallel_beta-helix_repeat-containing_protein

Table of Blast hits (query gene, subject gene, %identity, blast score, %coverage, e-value):
input.path1.gene30	DQ384_RS33185	31	66	63.35227272727273	6.18e-10
input.path1.gene40	DQ384_RS33180	32	86	41.726618705035975	1.21e-16
input.path1.gene41	DQ384_RS33175	38	494	95.07658643326039	1.11e-158


>>
12. NW_014574688
Source: Metarhizium brunneum ARSEF 3297 chromosome Unknown scaffold_29, whole genome shotgun sequence
Type: NRPS-like
Number of proteins with BLAST hits to this cluster: 2
Cumulative BLAST score: 1041.0

Table of genes, locations, strands and annotations of subject cluster:

Table of Blast hits (query gene, subject gene, %identity, blast score, %coverage, e-value):
input.path1.gene40	MBR_10071	32	215	102.87769784172663	1.44e-63
input.path1.gene41	MBR_10072	50	826	95.95185995623632	1.14e-287


>>
13. NW_011942154
Source: Metarhizium robertsii ARSEF 23 MAA_Scf_14, whole genome shotgun sequence
Type: NRPS-like
Number of proteins with BLAST hits to this cluster: 2
Cumulative BLAST score: 1036.0

Table of genes, locations, strands and annotations of subject cluster:

Table of Blast hits (query gene, subject gene, %identity, blast score, %coverage, e-value):
input.path1.gene40	MAA_07575	32	214	102.87769784172663	2.84e-63
input.path1.gene41	MAA_07576	50	822	95.95185995623632	3.7e-286


>>
14. NT_165927
Source: Aspergillus terreus NIH2624 scaffold_4 genomic scaffold, whole genome shotgun sequence
Type: NRPS-like,indole
Number of proteins with BLAST hits to this cluster: 2
Cumulative BLAST score: 578.0

Table of genes, locations, strands and annotations of subject cluster:

Table of Blast hits (query gene, subject gene, %identity, blast score, %coverage, e-value):
input.path1.gene41	ATEG_03090	41	489	78.88402625820568	7.82e-158
input.path1.gene42	ATEG_03091	42	89	46.42857142857143	4.86e-19


>>
15. NW_007360989
Source: Glarea lozoyensis ATCC 20868 chromosome Unknown GLAREA15, whole genome shotgun sequence
Type: NRPS-like
Number of proteins with BLAST hits to this cluster: 2
Cumulative BLAST score: 946.0

Table of genes, locations, strands and annotations of subject cluster:

Table of Blast hits (query gene, subject gene, %identity, blast score, %coverage, e-value):
input.path1.gene40	GLAREA_06464	38	171	58.992805755395686	3.68e-47
input.path1.gene40	GLAREA_06456	37	164	58.992805755395686	4.66e-44
input.path1.gene41	GLAREA_06458	40	611	99.34354485776805	7.26e-203


>>
16. NW_022984633
Source: Aspergillus tanneri strain NIH1004 chromosome Unknown AapTan_6_pilon_pilon_pilon, whole genome shotgun sequence
Type: NRPS,T1PKS
Number of proteins with BLAST hits to this cluster: 2
Cumulative BLAST score: 911.0

Table of genes, locations, strands and annotations of subject cluster:

Table of Blast hits (query gene, subject gene, %identity, blast score, %coverage, e-value):
input.path1.gene40	ATNIH1004_008162	35	247	103.11750599520384	6.94e-76
input.path1.gene41	ATNIH1004_008160	44	664	95.07658643326039	1.18e-224


>>
17. NT_165972
Source: Aspergillus terreus NIH2624 scaffold_1 genomic scaffold, whole genome shotgun sequence
Type: NRPS-like,indole
Number of proteins with BLAST hits to this cluster: 2
Cumulative BLAST score: 726.0

Table of genes, locations, strands and annotations of subject cluster:

Table of Blast hits (query gene, subject gene, %identity, blast score, %coverage, e-value):
input.path1.gene41	ATEG_00700	41	567	92.34135667396062	1.64e-186
input.path1.gene42	ATEG_00703	37	159	98.21428571428571	4.2e-45


>>
18. NZ_FWZW01000008
Source: Streptomyces sp. Amel2xC10, whole genome shotgun sequence
Type: NRPS-like,T1PKS,T2PKS,terpene
Number of proteins with BLAST hits to this cluster: 2
Cumulative BLAST score: 569.0

Table of genes, locations, strands and annotations of subject cluster:
B9O01_RS37110	B9O01_RS37110	219807	219890	+	polyketide_synthase_docking_domain-containing_protein
B9O01_RS37115	B9O01_RS37115	219942	222599	+	type_I_polyketide_synthase
B9O01_RS19945	B9O01_RS19945	264949	266501	+	DHA2_family_efflux_MFS_transporter_permease_subunit

Table of Blast hits (query gene, subject gene, %identity, blast score, %coverage, e-value):
input.path1.gene30	B9O01_RS19810	31	86	97.1590909090909	5.82e-16
input.path1.gene41	B9O01_RS19880	37	483	94.63894967177244	9.45e-155


>>
19. NW_015971537
Source: Spizellomyces punctatus DAOM BR117 chromosome Unknown supercont1.1, whole genome shotgun sequence
Type: NRPS-like
Number of proteins with BLAST hits to this cluster: 2
Cumulative BLAST score: 555.0

Table of genes, locations, strands and annotations of subject cluster:

Table of Blast hits (query gene, subject gene, %identity, blast score, %coverage, e-value):
input.path1.gene40	SPPG_00006	34	87	37.410071942446045	1.25e-16
input.path1.gene41	SPPG_00011	35	468	90.04376367614879	2.35e-148


>>
20. NZ_CP043638
Source: Streptomyces sp. INR7 chromosome, complete genome
Type: NRPS-like,butyrolactone
Number of proteins with BLAST hits to this cluster: 2
Cumulative BLAST score: 539.0

Table of genes, locations, strands and annotations of subject cluster:

Table of Blast hits (query gene, subject gene, %identity, blast score, %coverage, e-value):
input.path1.gene35	F1D59_RS17735	34	58	18.967921896792188	9.37e-07
input.path1.gene41	F1D59_RS17690	38	481	93.43544857768052	1.79e-153


>>
21. NZ_CP020039
Source: Streptomyces sp. 3211 isolate 3 chromosome, complete genome
Type: NRPS-like,butyrolactone
Number of proteins with BLAST hits to this cluster: 2
Cumulative BLAST score: 531.0

Table of genes, locations, strands and annotations of subject cluster:
B4U39_RS19725	B4U39_RS19725	4246992	4248024	+	methyltransferase

Table of Blast hits (query gene, subject gene, %identity, blast score, %coverage, e-value):
input.path1.gene35	B4U39_RS19670	34	58	18.967921896792188	1.26e-06
input.path1.gene41	B4U39_RS19715	37	473	94.31072210065645	1.28e-150


>>
22. NZ_CP020555
Source: Streptomyces sp. Sge12 chromosome, complete genome
Type: NRPS-like,butyrolactone
Number of proteins with BLAST hits to this cluster: 2
Cumulative BLAST score: 531.0

Table of genes, locations, strands and annotations of subject cluster:

Table of Blast hits (query gene, subject gene, %identity, blast score, %coverage, e-value):
input.path1.gene35	B6R96_RS18070	33	55	18.967921896792188	8.79e-06
input.path1.gene41	B6R96_RS18025	37	476	94.31072210065645	8.52e-152


>>
23. CM008252
Source: Phellinus noxius strain FFPRI411160 chromosome 2, whole genome shotgun sequence
Type: NRPS-like,terpene
Number of proteins with BLAST hits to this cluster: 2
Cumulative BLAST score: 411.0

Table of genes, locations, strands and annotations of subject cluster:

Table of Blast hits (query gene, subject gene, %identity, blast score, %coverage, e-value):
input.path1.gene40	PNOK_0151200	39	82	26.85851318944844	6.69e-15
input.path1.gene40	PNOK_0150500	35	76	26.378896882494008	5.53e-13
input.path1.gene50	PNOK_0150900	32	253	97.97191887675507	4.91e-73


>>
24. NZ_FNET01000002
Source: Lentzea violacea strain DSM 44796, whole genome shotgun sequence
Type: T1PKS,terpene
Number of proteins with BLAST hits to this cluster: 2
Cumulative BLAST score: 350.0

Table of genes, locations, strands and annotations of subject cluster:
BLR21_RS05925	BLR21_RS05925	203379	203936	+	family_43_glycosylhydrolase
BLR21_RS05940	BLR21_RS05940	206038	207090	+	hypothetical_protein

Table of Blast hits (query gene, subject gene, %identity, blast score, %coverage, e-value):
input.path1.gene30	BLR21_RS05910	32	91	98.01136363636364	6.76e-18
input.path1.gene48	BLR21_RS05940	47	259	94.91525423728814	1.43e-82


>>
25. NW_023336282
Source: Aspergillus tubingensis WU-2223L DNA, scaffold_8, whole genome shotgun sequence
Type: NRPS,T1PKS
Number of proteins with BLAST hits to this cluster: 2
Cumulative BLAST score: 349.0

Table of genes, locations, strands and annotations of subject cluster:

Table of Blast hits (query gene, subject gene, %identity, blast score, %coverage, e-value):
input.path1.gene30	AtWU_06969	41	229	100.85227272727273	7.22e-71
input.path1.gene33	AtWU_06978	39	120	54.385964912280706	1.84e-29


>>
26. NW_001914849
Source: Podospora anserina S mat+ genomic DNA chromosome 5, supercontig 10
Type: NRPS-like,T1PKS
Number of proteins with BLAST hits to this cluster: 2
Cumulative BLAST score: 296.0

Table of genes, locations, strands and annotations of subject cluster:

Table of Blast hits (query gene, subject gene, %identity, blast score, %coverage, e-value):
input.path1.gene40	PODANS_5_11090	35	132	56.35491606714629	1.55e-32
input.path1.gene42	PODANS_5_11040	36	164	101.78571428571428	1.17e-46


>>
27. NW_017971440
Source: Talaromyces atroroseus strain IBT 11181 chromosome Unknown scaffold_8, whole genome shotgun sequence
Type: NRPS
Number of proteins with BLAST hits to this cluster: 2
Cumulative BLAST score: 278.0

Table of genes, locations, strands and annotations of subject cluster:

Table of Blast hits (query gene, subject gene, %identity, blast score, %coverage, e-value):
input.path1.gene30	UA08_06371	33	140	98.86363636363636	9.28e-37
input.path1.gene42	UA08_06370	35	138	103.125	8.42e-37


>>
28. NT_107001
Source: Aspergillus nidulans FGSC A4 chromosome IV map unlocalized scaffold_15, whole genome shotgun sequence
Type: NRPS,T1PKS,indole
Number of proteins with BLAST hits to this cluster: 2
Cumulative BLAST score: 262.0

Table of genes, locations, strands and annotations of subject cluster:

Table of Blast hits (query gene, subject gene, %identity, blast score, %coverage, e-value):
input.path1.gene40	AN9233.2	32	66	35.25179856115108	8.19e-10
input.path1.gene42	AN9233.2	35	116	93.30357142857143	7.77e-29
input.path1.gene42	AN9223.2	31	80	100.89285714285714	9.31e-16


>>
29. NZ_CP040916
Source: Streptomyces spectabilis strain NRRL 2792 chromosome, complete genome
Type: NRPS
Number of proteins with BLAST hits to this cluster: 2
Cumulative BLAST score: 260.0

Table of genes, locations, strands and annotations of subject cluster:
FH965_RS37315	FH965_RS37315	8758111	8758449	+	two_pore_domain_potassium_channel_family_protein
FH965_RS37335	FH965_RS37335	8774823	8775353	-	S1_family_peptidase
FH965_RS37365	FH965_RS37365	8783356	8783628	-	helix-turn-helix_domain-containing_protein
FH965_RS37370	FH965_RS37370	8783766	8784107	-	hypothetical_protein
FH965_RS37400	FH965_RS37400	8787900	8788211	+	acyl-CoA_desaturase

Table of Blast hits (query gene, subject gene, %identity, blast score, %coverage, e-value):
input.path1.gene30	FH965_RS37300	42	193	91.47727272727273	4.93e-57
input.path1.gene35	FH965_RS37135	33	67	19.804741980474198	3.28e-09


>>
30. NZ_CP026121
Source: Streptomyces sp. Go-475 chromosome, complete genome
Type: NRPS-like,T1PKS
Number of proteins with BLAST hits to this cluster: 2
Cumulative BLAST score: 166.0

Table of genes, locations, strands and annotations of subject cluster:
C1703_RS36830	C1703_RS36830	8122361	8127367	-	SDR_family_NAD(P)-dependent_oxidoreductase
C1703_RS36835	C1703_RS36835	8127722	8128699	-	DNA-binding_protein
C1703_RS36840	C1703_RS36840	8128847	8131285	-	AMP-binding_protein
C1703_RS36880	C1703_RS36880	8141556	8141821	+	hypothetical_protein
C1703_RS36995	C1703_RS36995	8170623	8171780	-	protein_kinase

Table of Blast hits (query gene, subject gene, %identity, blast score, %coverage, e-value):
input.path1.gene30	C1703_RS36935	32	109	96.30681818181817	5.98e-24
input.path1.gene35	C1703_RS36995	33	57	22.03626220362622	1.88e-06


>>
31. NZ_CP023694
Source: Streptomyces coeruleorubidus strain ATCC 13740 chromosome, complete genome
Type: NRPS,T1PKS,siderophore,transAT-PKS,transAT-PKS-like
Number of proteins with BLAST hits to this cluster: 2
Cumulative BLAST score: 159.0

Table of genes, locations, strands and annotations of subject cluster:
CP976_RS38345	CP976_RS38345	8350275	8350792	+	GNAT_family_N-acetyltransferase
CP976_RS38520	CP976_RS38520	8451328	8452352	-	helix-turn-helix_transcriptional_regulator
CP976_RS38535	CP976_RS38535	8454105	8454338	-	DUF1275_domain-containing_protein
CP976_RS38600	CP976_RS38600	8473894	8474031	+	FAD-dependent_oxidoreductase
CP976_RS38710	CP976_RS38710	8497138	8497328	+	alpha/beta_hydrolase

Table of Blast hits (query gene, subject gene, %identity, blast score, %coverage, e-value):
input.path1.gene30	CP976_RS38570	31	102	96.5909090909091	1.73e-21
input.path1.gene35	CP976_RS38625	33	57	22.17573221757322	1.78e-06


>>
32. NZ_PVTF01000005
Source: Umezawaea tangerina strain DSM 44720 Ga0180964_105, whole genome shotgun sequence
Type: NRPS,T1PKS
Number of proteins with BLAST hits to this cluster: 2
Cumulative BLAST score: 154.0

Table of genes, locations, strands and annotations of subject cluster:
CLV43_RS47850	CLV43_RS47850	495034	495128	+	MbtH_family_NRPS_accessory_protein
CLV43_RS19715	CLV43_RS19715	518053	518160	-	TetR/AcrR_family_transcriptional_regulator
CLV43_RS19755	CLV43_RS19755	524842	525006	+	DJ-1/PfpI_family_protein

Table of Blast hits (query gene, subject gene, %identity, blast score, %coverage, e-value):
input.path1.gene30	CLV43_RS19205	32	73	77.27272727272727	3.37e-12
input.path1.gene35	CLV43_RS19310	34	81	22.315202231520225	4.8e-14


>>
33. NZ_CP020700
Source: Streptomyces tsukubensis strain NRRL 18488 chromosome, complete genome
Type: T2PKS,terpene
Number of proteins with BLAST hits to this cluster: 2
Cumulative BLAST score: 141.0

Table of genes, locations, strands and annotations of subject cluster:
B7R87_RS27445	B7R87_RS27445	6612031	6613077	+	YihY/virulence_factor_BrkB_family_protein

Table of Blast hits (query gene, subject gene, %identity, blast score, %coverage, e-value):
input.path1.gene35	B7R87_RS27725	35	78	25.662482566248258	7.17e-13
input.path1.gene40	B7R87_RS27545	33	63	27.098321342925658	7.17e-09


>>
34. NZ_LMHX01000014
Source: Kitasatospora sp. Root187 contig_21, whole genome shotgun sequence
Type: T2PKS
Number of proteins with BLAST hits to this cluster: 2
Cumulative BLAST score: 140.0

Table of genes, locations, strands and annotations of subject cluster:
ASE03_RS34125	ASE03_RS34125	103804	104003	+	hypothetical_protein
ASE03_RS13955	ASE03_RS13955	123308	125007	-	amidohydrolase

Table of Blast hits (query gene, subject gene, %identity, blast score, %coverage, e-value):
input.path1.gene35	ASE03_RS13715	35	72	23.570432357043238	9.3e-11
input.path1.gene40	ASE03_RS13775	35	68	27.098321342925658	1.55e-10


>>
35. NC_015953
Source: Streptomyces sp. SirexAA-E, complete sequence
Type: T2PKS,terpene
Number of proteins with BLAST hits to this cluster: 2
Cumulative BLAST score: 139.0

Table of genes, locations, strands and annotations of subject cluster:
SACTE_RS32780	SACTE_RS32780	281251	281836	+	alpha/beta_hydrolase

Table of Blast hits (query gene, subject gene, %identity, blast score, %coverage, e-value):
input.path1.gene35	SACTE_RS01245	31	74	27.33612273361227	2.29e-11
input.path1.gene40	SACTE_RS01160	34	65	27.098321342925658	1.76e-09


>>
36. NZ_WWGT01000010
Source: Streptomyces sp. SID8358 SID8358.c10, whole genome shotgun sequence
Type: T2PKS,terpene
Number of proteins with BLAST hits to this cluster: 2
Cumulative BLAST score: 139.0

Table of genes, locations, strands and annotations of subject cluster:
GTW52_RS14315	GTW52_RS14315	627502	628063	-	alpha/beta_hydrolase

Table of Blast hits (query gene, subject gene, %identity, blast score, %coverage, e-value):
input.path1.gene35	GTW52_RS14275	31	74	27.33612273361227	2.29e-11
input.path1.gene40	GTW52_RS14365	34	65	27.098321342925658	1.76e-09


>>
37. NZ_LIVY01000011
Source: Streptomyces sp. CB02460 scaffold11, whole genome shotgun sequence
Type: NRPS,T2PKS,terpene
Number of proteins with BLAST hits to this cluster: 2
Cumulative BLAST score: 137.0

Table of genes, locations, strands and annotations of subject cluster:

Table of Blast hits (query gene, subject gene, %identity, blast score, %coverage, e-value):
input.path1.gene35	AMK30_RS29300	35	71	20.920502092050206	1.12e-10
input.path1.gene40	AMK30_RS29365	35	66	27.098321342925658	1.25e-09


>>
38. NZ_CP023702
Source: Streptomyces nitrosporeus strain ATCC 12769 chromosome, complete genome
Type: T2PKS,terpene
Number of proteins with BLAST hits to this cluster: 2
Cumulative BLAST score: 136.0

Table of genes, locations, strands and annotations of subject cluster:
CP967_RS32505	CP967_RS32505	7297275	7297882	-	DinB_family_protein
CP967_RS32690	CP967_RS32690	7340963	7341407	+	cytidine_deaminase

Table of Blast hits (query gene, subject gene, %identity, blast score, %coverage, e-value):
input.path1.gene35	CP967_RS32500	32	69	22.454672245467226	6.18e-10
input.path1.gene40	CP967_RS32580	36	67	27.098321342925658	4.03e-10


>>
39. NZ_WWJM01000049
Source: Streptomyces sp. SID4920 SID4920.c49, whole genome shotgun sequence
Type: T2PKS,terpene
Number of proteins with BLAST hits to this cluster: 2
Cumulative BLAST score: 133.0

Table of genes, locations, strands and annotations of subject cluster:

Table of Blast hits (query gene, subject gene, %identity, blast score, %coverage, e-value):
input.path1.gene35	GT025_RS25025	40	70	14.365411436541143	3.4e-10
input.path1.gene40	GT025_RS25110	36	63	26.618705035971225	7.07e-09


>>
40. NZ_KB891791
Source: Streptomyces sp. LaPpAH-165 B070DRAFT_scaffold_4.5, whole genome shotgun sequence
Type: NRPS,T2PKS,terpene
Number of proteins with BLAST hits to this cluster: 2
Cumulative BLAST score: 133.0

Table of genes, locations, strands and annotations of subject cluster:
B070_RS34510	B070_RS34510	313626	314129	+	GNAT_family_N-acetyltransferase

Table of Blast hits (query gene, subject gene, %identity, blast score, %coverage, e-value):
input.path1.gene35	B070_RS0122600	38	69	14.365411436541143	7.76e-10
input.path1.gene40	B070_RS0122675	35	64	26.618705035971225	3.96e-09


>>
41. NZ_LISW01000009
Source: Streptomyces sp. CB01249 scaffold9, whole genome shotgun sequence
Type: NRPS,T2PKS,terpene
Number of proteins with BLAST hits to this cluster: 2
Cumulative BLAST score: 133.0

Table of genes, locations, strands and annotations of subject cluster:

Table of Blast hits (query gene, subject gene, %identity, blast score, %coverage, e-value):
input.path1.gene35	AMK18_RS31530	38	69	14.365411436541143	7.78e-10
input.path1.gene40	AMK18_RS31450	35	64	26.618705035971225	3.96e-09


>>
42. NC_016114
Source: Streptomyces pratensis ATCC 33331, complete sequence
Type: T2PKS,terpene
Number of proteins with BLAST hits to this cluster: 2
Cumulative BLAST score: 132.0

Table of genes, locations, strands and annotations of subject cluster:

Table of Blast hits (query gene, subject gene, %identity, blast score, %coverage, e-value):
input.path1.gene35	SFLA_RS29950	33	68	20.920502092050206	1.42e-09
input.path1.gene40	SFLA_RS30045	32	64	33.81294964028777	4.12e-09


>>
43. NC_021055
Source: Streptomyces sp. PAMC 26508, complete sequence
Type: T2PKS,terpene
Number of proteins with BLAST hits to this cluster: 2
Cumulative BLAST score: 132.0

Table of genes, locations, strands and annotations of subject cluster:

Table of Blast hits (query gene, subject gene, %identity, blast score, %coverage, e-value):
input.path1.gene35	F750_RS02355	33	68	20.920502092050206	1.42e-09
input.path1.gene40	F750_RS02260	32	64	33.81294964028777	4.12e-09


>>
44. NZ_CP038147
Source: Streptomyces sp. S501 chromosome, complete genome
Type: T2PKS,terpene
Number of proteins with BLAST hits to this cluster: 2
Cumulative BLAST score: 132.0

Table of genes, locations, strands and annotations of subject cluster:
D7Y56_RS02005	D7Y56_RS02005	126994	128390	+	hypothetical_protein
D7Y56_RS02035	D7Y56_RS02035	131716	132636	+	1-phosphofructokinase
D7Y56_RS02110	D7Y56_RS02110	148478	149973	-	hypothetical_protein
D7Y56_RS02165	D7Y56_RS02165	159703	160961	-	ketosynthase_chain-length_factor
D7Y56_RS02195	D7Y56_RS02195	167664	168952	+	phenylacetate--CoA_ligase

Table of Blast hits (query gene, subject gene, %identity, blast score, %coverage, e-value):
input.path1.gene35	D7Y56_RS02240	33	68	20.920502092050206	1.42e-09
input.path1.gene40	D7Y56_RS02145	32	64	33.81294964028777	4.12e-09


>>
45. NZ_OAOR01000002
Source: Streptomyces microflavus strain CG 893, whole genome shotgun sequence
Type: T2PKS,terpene
Number of proteins with BLAST hits to this cluster: 2
Cumulative BLAST score: 132.0

Table of genes, locations, strands and annotations of subject cluster:

Table of Blast hits (query gene, subject gene, %identity, blast score, %coverage, e-value):
input.path1.gene35	CRP43_RS07150	33	68	20.920502092050206	1.42e-09
input.path1.gene40	CRP43_RS07245	32	64	33.81294964028777	4.12e-09


>>
46. NZ_CP029342
Source: Streptomyces sp. SM18 chromosome, complete genome
Type: T2PKS,terpene
Number of proteins with BLAST hits to this cluster: 2
Cumulative BLAST score: 130.0

Table of genes, locations, strands and annotations of subject cluster:

Table of Blast hits (query gene, subject gene, %identity, blast score, %coverage, e-value):
input.path1.gene35	B9S64_RS00500	31	68	23.291492329149232	1.42e-09
input.path1.gene40	B9S64_RS00415	34	62	27.098321342925658	1.32e-08


>>
47. NZ_LACQ01000007
Source: Streptomyces sp. OspMP-M45 YUMDRAFT_scaffold_6.7_C, whole genome shotgun sequence
Type: T2PKS,terpene
Number of proteins with BLAST hits to this cluster: 2
Cumulative BLAST score: 130.0

Table of genes, locations, strands and annotations of subject cluster:

Table of Blast hits (query gene, subject gene, %identity, blast score, %coverage, e-value):
input.path1.gene35	YUM_RS15635	31	67	23.291492329149232	3.24e-09
input.path1.gene40	YUM_RS15720	34	63	27.098321342925658	9.92e-09


>>
48. NZ_WWJS01000026
Source: Streptomyces sp. SID4912 SID4912.c26, whole genome shotgun sequence
Type: T2PKS,terpene
Number of proteins with BLAST hits to this cluster: 2
Cumulative BLAST score: 130.0

Table of genes, locations, strands and annotations of subject cluster:

Table of Blast hits (query gene, subject gene, %identity, blast score, %coverage, e-value):
input.path1.gene35	GT018_RS24420	31	67	23.291492329149232	3.24e-09
input.path1.gene40	GT018_RS24505	34	63	27.098321342925658	9.92e-09


>>
49. NZ_FMYR01000004
Source: Streptomyces sp. AmelKG-A3, whole genome shotgun sequence
Type: T2PKS,terpene
Number of proteins with BLAST hits to this cluster: 2
Cumulative BLAST score: 130.0

Table of genes, locations, strands and annotations of subject cluster:
SAMN04487747_RS08235	SAMN04487747_RS08235	371865	372394	+	hypothetical_protein

Table of Blast hits (query gene, subject gene, %identity, blast score, %coverage, e-value):
input.path1.gene35	SAMN04487747_RS08080	31	67	23.291492329149232	3.25e-09
input.path1.gene40	SAMN04487747_RS08165	34	63	27.098321342925658	9.92e-09


>>
50. NZ_LWLE01000037
Source: Streptomyces sp. TSRI0281 scaffold8, whole genome shotgun sequence
Type: T2PKS,terpene
Number of proteins with BLAST hits to this cluster: 2
Cumulative BLAST score: 130.0

Table of genes, locations, strands and annotations of subject cluster:
A6A29_RS40075	A6A29_RS40075	245962	247454	+	cellulase_family_glycosylhydrolase
A6A29_RS40120	A6A29_RS40120	256238	257175	-	substrate-binding_domain-containing_protein
A6A29_RS40125	A6A29_RS40125	257172	258183	-	ABC_transporter_permease
A6A29_RS40130	A6A29_RS40130	258276	258902	+	ROK_family_protein
A6A29_RS40160	A6A29_RS40160	264141	265308	-	hypothetical_protein

Table of Blast hits (query gene, subject gene, %identity, blast score, %coverage, e-value):
input.path1.gene35	A6A29_RS40355	34	66	18.410041841004183	4.31e-09
input.path1.gene40	A6A29_RS40210	33	64	33.81294964028777	5.37e-09
