# Supplementary material for: Alkaliphilic/Alkali-Tolerant Fungi: Molecular, Biochemical, and Biotechnological Aspects
Source: J Fungi (Basel). 2023 Jun 9;9(6):652. doi: 10.3390/jof9060652 (PMC10301932; doi:10.3390/jof9060652)
Supplement: Supplementary file 1 [file jof-09-00652-s001.zip › S2/clusterblast/ENANITX01000206NITX01000206.1_c1.txt]

ClusterBlast scores for ENANITX01000206NITX01000206.1

Table of genes, locations, strands and annotations of query cluster:
input.path1.gene6	14942	16684	-		
input.path1.gene7	17414	20195	+		
input.path1.gene8	21472	23255	-		
input.path1.gene9	23676	24218	+		
input.path1.gene10	25561	26471	+		
input.path1.gene11	27098	28213	-		
input.path1.gene12	28910	32643	+		
input.path1.gene13	34384	35776	-		
input.path1.gene14	41561	43484	+		
input.path1.gene15	44904	47102	-		


Significant hits: 
1. NC_016459	Thermothielavioides terrestris NRRL 8126 chromosome 3, complete sequence
2. NW_021167081	Sodiomyces alkalinus F11 unplaced genomic scaffold SODALscaffold_3, whole genome shotgun sequence
3. NC_026507	Neurospora crassa OR74A linkage group VII, whole genome shotgun sequence
4. NW_001914847	Podospora anserina S mat+ genomic DNA chromosome 5, supercontig 5
5. NW_009276944	Verticillium dahliae VdLs.17 supercont1.13 genomic scaffold, whole genome shotgun sequence
6. NC_016476	Thermothelomyces thermophilus ATCC 42464 chromosome 5, complete sequence
7. NW_015971145	Sporothrix schenckii 1099-18 chromosome Unknown Cont44, whole genome shotgun sequence
8. NT_165983	Chaetomium globosum CBS 148.51 scaffold_8 genomic scaffold, whole genome shotgun sequence
9. NW_014013627	Trichoderma atroviride IMI 206040 chromosome Unknown TRIATcontig_29, whole genome shotgun sequence
10. NW_003315030	Verticillium alfalfae VaMs.102 supercont1.9 genomic scaffold, whole genome shotgun sequence
11. NW_006271974	Cordyceps militaris CM01 unplaced genomic scaffold CCM_S00006, whole genome shotgun sequence
12. NW_023336260	Colletotrichum scovillei strain TJNH1 chromosome Unknown Contig00002, whole genome shotgun sequence
13. NC_030957	Colletotrichum higginsianum IMI 349063 chromosome 4, whole genome shotgun sequence
14. NW_006917094	Pestalotiopsis fici W106-1 unplaced genomic scaffold PFICI_Scf_4, whole genome shotgun sequence
15. NW_006383035	Chaetomium thermophilum var. thermophilum DSM 1495 unplaced genomic scaffold scf7180000011819, whole genome shotgun sequence
16. NC_038015	Fusarium venenatum strain A3/5 genome assembly, chromosome: IIII
17. NW_022194791	Fusarium proliferatum ET1 genome assembly, contig: FPRO_scaffold002, whole genome shotgun sequence
18. NC_036623	Fusarium fujikuroi IMI 58289 draft genome, chromosome FFUJ_chr02
19. CM000577	Fusarium graminearum PH-1 chromosome 4, whole genome shotgun sequence
20. NC_026477	Fusarium graminearum PH-1 chromosome 4, whole genome shotgun sequence
21. CM004175	Drechmeria coniospora strain ARSEF 6962 chromosome 02, whole genome shotgun sequence
22. NW_003456423	Trichophyton rubrum CBS 118892 genomic scaffold supercont2.6, whole genome shotgun sequence
23. NW_003299168	Microsporum canis CBS 113480 supercont1.2 genomic scaffold, whole genome shotgun sequence
24. NW_003345195	Nannizzia gypsea CBS 118893 supercont1.7 genomic scaffold, whole genome shotgun sequence
25. NW_022983866	Arthroderma uncinatum strain CBS 119779 chromosome Unknown scaffold4, whole genome shotgun sequence
26. NW_003315110	Trichophyton benhamiae CBS 112371 chromosome Unknown Abenha-G-c-322p01.r1, whole genome shotgun sequence
27. NW_017264195	Xylona heveae TC161 unplaced genomic scaffold L228scaffold_3, whole genome shotgun sequence
28. RRCJ01000005	Pyricularia sp. CBS 133598 strain NI919 Pyricularia_sp_LS_NI919_Scf_5, whole genome shotgun sequence
29. CM000590	Fusarium oxysporum f. sp. lycopersici 4287 chromosome 2, whole genome shotgun sequence
30. NC_030987	Fusarium oxysporum f. sp. lycopersici 4287 chromosome 2, whole genome shotgun sequence
31. NW_007360991	Glarea lozoyensis ATCC 20868 chromosome Unknown GLAREA17, whole genome shotgun sequence
32. NW_008481812	Cyphellophora europaea CBS 101466 unplaced genomic scaffold supercont1.6, whole genome shotgun sequence
33. NW_008751646	Exophiala dermatitidis NIH/UT8656 unplaced genomic scaffold supercont1.1, whole genome shotgun sequence
34. NW_006913045	Cladophialophora yegresii CBS 114405 aczIN-supercont1.1, whole genome shotgun sequence
35. NW_015622515	Exophiala spinifera strain CBS 89968 unplaced genomic scaffold supercont1.3, whole genome shotgun sequence
36. NW_004504308	Coccidioides immitis RS genomic scaffold supercont3.3, whole genome shotgun sequence
37. NW_006912911	Capronia epimyces CBS 606.96 aczIQ-supercont1.8, whole genome shotgun sequence
38. NW_008481816	Cladophialophora carrionii CBS 160.54 unplaced genomic scaffold supercont1.1, whole genome shotgun sequence
39. NW_017387246	Fonsecaea erecta strain CBS 125763 chromosome Unknown Scaff3, whole genome shotgun sequence
40. NW_015971575	Cladophialophora bantiana CBS 173.52 unplaced genomic scaffold supercont1.1, whole genome shotgun sequence
41. NW_013550596	Rhinocladiella mackenziei CBS 650.93 unplaced genomic scaffold supercont1.9, whole genome shotgun sequence
42. NW_006912893	Capronia coronata CBS 617.96 acBCG-supercont1.1, whole genome shotgun sequence
43. NW_015971664	Fonsecaea multimorphosa CBS 102226 unplaced genomic scaffold supercont1.30, whole genome shotgun sequence
44. NW_013550612	Fonsecaea pedrosoi CBS 271.37 unplaced genomic scaffold supercont1.4, whole genome shotgun sequence
45. NT_107013	Aspergillus nidulans FGSC A4 chromosome VI map unlocalized scaffold_3, whole genome shotgun sequence
46. NW_013562494	Exophiala xenobiotica strain CBS 118157 unplaced genomic scaffold supercont1.1, whole genome shotgun sequence
47. NW_011371380	Paracoccidioides brasiliensis Pb18 unplaced genomic scaffold supercont2.23, whole genome shotgun sequence
48. NC_049566	Talaromyces rugulosus chromosome VI, complete sequence
49. NC_035795	Pochonia chlamydosporia 170 chromosome 6, whole genome shotgun sequence
50. NW_014574700	Metarhizium brunneum ARSEF 3297 chromosome Unknown scaffold_17, whole genome shotgun sequence


Details:

>>
1. NC_016459
Source: Thermothielavioides terrestris NRRL 8126 chromosome 3, complete sequence
Type: terpene
Number of proteins with BLAST hits to this cluster: 7
Cumulative BLAST score: 3227.0

Table of genes, locations, strands and annotations of subject cluster:

Table of Blast hits (query gene, subject gene, %identity, blast score, %coverage, e-value):
input.path1.gene6	THITE_125400	64	195	30.32128514056225	7.51e-56
input.path1.gene7	THITE_2116915	43	357	85.28735632183908	5.5e-110
input.path1.gene8	THITE_2116916	61	582	103.78071833648393	5.53e-204
input.path1.gene11	THITE_2049831	79	504	93.9297124600639	1.97e-180
input.path1.gene12	THITE_76823	73	650	89.6774193548387	1.28e-232
input.path1.gene13	THITE_2116923	51	376	100.43196544276458	1.29e-125
input.path1.gene14	THITE_2116925	56	563	92.43421052631578	4.27e-195


>>
2. NW_021167081
Source: Sodiomyces alkalinus F11 unplaced genomic scaffold SODALscaffold_3, whole genome shotgun sequence
Type: terpene
Number of proteins with BLAST hits to this cluster: 5
Cumulative BLAST score: 3677.0

Table of genes, locations, strands and annotations of subject cluster:

Table of Blast hits (query gene, subject gene, %identity, blast score, %coverage, e-value):
input.path1.gene8	SODALDRAFT_275296	100	926	100.0	0.0
input.path1.gene10	SODALDRAFT_332119	92	408	100.42016806722688	1.28e-144
input.path1.gene11	SODALDRAFT_332120	100	630	100.0	9.11e-230
input.path1.gene12	SODALDRAFT_142727	100	944	98.70967741935483	0.0
input.path1.gene13	SODALDRAFT_339315	90	769	100.0	1.84e-280


>>
3. NC_026507
Source: Neurospora crassa OR74A linkage group VII, whole genome shotgun sequence
Type: terpene
Number of proteins with BLAST hits to this cluster: 6
Cumulative BLAST score: 3567.0

Table of genes, locations, strands and annotations of subject cluster:

Table of Blast hits (query gene, subject gene, %identity, blast score, %coverage, e-value):
input.path1.gene6	NCU06051	69	194	25.502008032128515	3.74e-55
input.path1.gene8	NCU06052	63	600	103.59168241965972	3.21e-211
input.path1.gene11	NCU10683	80	507	95.52715654952077	1.69e-181
input.path1.gene12	NCU06054	76	668	90.53763440860216	1.11e-239
input.path1.gene12	NCU06054_XP_011395224.1	76	664	91.39784946236558	6.03e-238
input.path1.gene13	NCU06055	52	394	95.03239740820734	1.39e-132
input.path1.gene14	NCU06056	53	540	96.38157894736842	3.72e-185


>>
4. NW_001914847
Source: Podospora anserina S mat+ genomic DNA chromosome 5, supercontig 5
Type: terpene
Number of proteins with BLAST hits to this cluster: 5
Cumulative BLAST score: 2650.0

Table of genes, locations, strands and annotations of subject cluster:

Table of Blast hits (query gene, subject gene, %identity, blast score, %coverage, e-value):
input.path1.gene8	PODANS_5_4940	62	566	105.6710775047259	2.33e-197
input.path1.gene11	PODANS_5_4950	82	525	94.88817891373802	2.28e-188
input.path1.gene12	PODANS_5_4960	70	657	98.70967741935483	2.52e-235
input.path1.gene13	PODANS_5_4970	50	361	95.24838012958963	1.05e-119
input.path1.gene14	PODANS_5_4980	54	541	95.06578947368422	1.04e-185


>>
5. NW_009276944
Source: Verticillium dahliae VdLs.17 supercont1.13 genomic scaffold, whole genome shotgun sequence
Type: terpene
Number of proteins with BLAST hits to this cluster: 5
Cumulative BLAST score: 2647.0

Table of genes, locations, strands and annotations of subject cluster:

Table of Blast hits (query gene, subject gene, %identity, blast score, %coverage, e-value):
input.path1.gene7	VDAG_06008	52	526	85.28735632183908	4.13e-175
input.path1.gene8	VDAG_06009	77	440	58.034026465028354	8.59e-151
input.path1.gene11	VDAG_06010	81	523	95.2076677316294	1.03e-187
input.path1.gene12	VDAG_06011	70	654	99.35483870967742	1.31e-234
input.path1.gene13	VDAG_06012	63	504	92.65658747300216	4.49e-176


>>
6. NC_016476
Source: Thermothelomyces thermophilus ATCC 42464 chromosome 5, complete sequence
Type: terpene
Number of proteins with BLAST hits to this cluster: 5
Cumulative BLAST score: 2494.0

Table of genes, locations, strands and annotations of subject cluster:

Table of Blast hits (query gene, subject gene, %identity, blast score, %coverage, e-value):
input.path1.gene7	MYCTH_2309037	41	325	85.17241379310346	8.6e-97
input.path1.gene8	MYCTH_2315997	60	585	103.78071833648393	2.56e-205
input.path1.gene11	MYCTH_83475	79	516	94.88817891373802	5.3e-185
input.path1.gene12	MYCTH_112159	74	664	90.53763440860216	3.37e-238
input.path1.gene13	MYCTH_2309026	51	404	99.56803455723542	2.14e-136


>>
7. NW_015971145
Source: Sporothrix schenckii 1099-18 chromosome Unknown Cont44, whole genome shotgun sequence
Type: terpene
Number of proteins with BLAST hits to this cluster: 5
Cumulative BLAST score: 2376.0

Table of genes, locations, strands and annotations of subject cluster:

Table of Blast hits (query gene, subject gene, %identity, blast score, %coverage, e-value):
input.path1.gene8	SPSK_09035	61	582	109.07372400756144	1.75e-203
input.path1.gene11	SPSK_09656	83	504	91.69329073482429	3.69e-180
input.path1.gene12	SPSK_09158	68	637	99.35483870967742	1.72e-227
input.path1.gene13	SPSK_09245	36	251	98.27213822894169	1.37e-76
input.path1.gene14	SPSK_08699	46	402	81.57894736842105	2.44e-129


>>
8. NT_165983
Source: Chaetomium globosum CBS 148.51 scaffold_8 genomic scaffold, whole genome shotgun sequence
Type: terpene
Number of proteins with BLAST hits to this cluster: 5
Cumulative BLAST score: 2364.0

Table of genes, locations, strands and annotations of subject cluster:

Table of Blast hits (query gene, subject gene, %identity, blast score, %coverage, e-value):
input.path1.gene7	CHGG_10863	35	275	84.71264367816092	4.53e-79
input.path1.gene8	CHGG_10864	63	550	95.65217391304348	4.37e-191
input.path1.gene11	CHGG_10865	82	515	91.69329073482429	1.69e-184
input.path1.gene12	CHGG_10866	73	642	90.10752688172043	1.11e-229
input.path1.gene13	CHGG_10867	50	382	94.16846652267819	9.97e-128


>>
9. NW_014013627
Source: Trichoderma atroviride IMI 206040 chromosome Unknown TRIATcontig_29, whole genome shotgun sequence
Type: terpene
Number of proteins with BLAST hits to this cluster: 5
Cumulative BLAST score: 2301.0

Table of genes, locations, strands and annotations of subject cluster:

Table of Blast hits (query gene, subject gene, %identity, blast score, %coverage, e-value):
input.path1.gene7	TRIATDRAFT_91568	32	215	91.49425287356323	8.16e-57
input.path1.gene8	TRIATDRAFT_4136	64	582	96.21928166351607	1.85e-204
input.path1.gene11	TRIATDRAFT_91570	75	481	94.88817891373802	2.6e-171
input.path1.gene12	TRIATDRAFT_303098	69	624	95.6989247311828	1.65e-222
input.path1.gene13	TRIATDRAFT_47941	54	399	93.30453563714903	2.62e-134


>>
10. NW_003315030
Source: Verticillium alfalfae VaMs.102 supercont1.9 genomic scaffold, whole genome shotgun sequence
Type: terpene
Number of proteins with BLAST hits to this cluster: 5
Cumulative BLAST score: 2179.0

Table of genes, locations, strands and annotations of subject cluster:

Table of Blast hits (query gene, subject gene, %identity, blast score, %coverage, e-value):
input.path1.gene7	VDBG_07301	47	408	75.86206896551724	5.63e-132
input.path1.gene8	VDBG_07302	50	422	99.4328922495274	3.38e-144
input.path1.gene11	VDBG_07303	80	521	95.2076677316294	5.97e-187
input.path1.gene12	VDBG_07304	73	550	79.35483870967742	5.69e-195
input.path1.gene13	VDBG_07305	62	278	55.93952483801296	4.92e-90


>>
11. NW_006271974
Source: Cordyceps militaris CM01 unplaced genomic scaffold CCM_S00006, whole genome shotgun sequence
Type: terpene
Number of proteins with BLAST hits to this cluster: 5
Cumulative BLAST score: 2326.0

Table of genes, locations, strands and annotations of subject cluster:

Table of Blast hits (query gene, subject gene, %identity, blast score, %coverage, e-value):
input.path1.gene7	CCM_07632	40	304	84.02298850574714	5.64e-89
input.path1.gene8	CCM_07633	68	585	95.27410207939508	3.62e-205
input.path1.gene12	CCM_07634	69	611	90.32258064516128	2.05e-217
input.path1.gene13	CCM_07635	50	387	95.68034557235421	1.12e-129
input.path1.gene14	CCM_07637	43	439	96.38157894736842	1.91e-145


>>
12. NW_023336260
Source: Colletotrichum scovillei strain TJNH1 chromosome Unknown Contig00002, whole genome shotgun sequence
Type: terpene
Number of proteins with BLAST hits to this cluster: 4
Cumulative BLAST score: 2326.0

Table of genes, locations, strands and annotations of subject cluster:

Table of Blast hits (query gene, subject gene, %identity, blast score, %coverage, e-value):
input.path1.gene8	HER10_EVM0006642	69	644	103.02457466918715	1.42e-228
input.path1.gene11	HER10_EVM0001129	81	516	94.24920127795528	6.5e-185
input.path1.gene12	HER10_EVM0007108	74	712	98.70967741935483	2.68e-257
input.path1.gene13	HER10_EVM0009497	57	454	94.60043196544277	3.65e-156


>>
13. NC_030957
Source: Colletotrichum higginsianum IMI 349063 chromosome 4, whole genome shotgun sequence
Type: terpene
Number of proteins with BLAST hits to this cluster: 4
Cumulative BLAST score: 2307.0

Table of genes, locations, strands and annotations of subject cluster:

Table of Blast hits (query gene, subject gene, %identity, blast score, %coverage, e-value):
input.path1.gene8	CH63R_06221	65	622	106.61625708884688	1.22e-219
input.path1.gene11	CH63R_06220	79	511	94.24920127795528	6.21e-183
input.path1.gene12	CH63R_06219	77	715	95.48387096774194	1.57e-258
input.path1.gene13	CH63R_06218	58	459	94.60043196544277	3.65e-158


>>
14. NW_006917094
Source: Pestalotiopsis fici W106-1 unplaced genomic scaffold PFICI_Scf_4, whole genome shotgun sequence
Type: terpene
Number of proteins with BLAST hits to this cluster: 4
Cumulative BLAST score: 2061.0

Table of genes, locations, strands and annotations of subject cluster:

Table of Blast hits (query gene, subject gene, %identity, blast score, %coverage, e-value):
input.path1.gene8	PFICI_06796	62	565	101.51228733459357	2.26e-197
input.path1.gene11	PFICI_06797	75	484	94.88817891373802	3.29e-172
input.path1.gene12	PFICI_06798	72	642	90.96774193548387	2.23e-229
input.path1.gene13	PFICI_06799	50	370	94.81641468682506	7.48e-123


>>
15. NW_006383035
Source: Chaetomium thermophilum var. thermophilum DSM 1495 unplaced genomic scaffold scf7180000011819, whole genome shotgun sequence
Type: terpene
Number of proteins with BLAST hits to this cluster: 4
Cumulative BLAST score: 1927.0

Table of genes, locations, strands and annotations of subject cluster:

Table of Blast hits (query gene, subject gene, %identity, blast score, %coverage, e-value):
input.path1.gene8	CTHT_0047810	56	488	103.78071833648393	4.87e-167
input.path1.gene11	CTHT_0047820	82	508	91.69329073482429	7.79e-182
input.path1.gene12	CTHT_0047830	66	547	90.10752688172043	1.38e-192
input.path1.gene13	CTHT_0047840	48	384	101.07991360691145	1.26e-127


>>
16. NC_038015
Source: Fusarium venenatum strain A3/5 genome assembly, chromosome: IIII
Type: terpene
Number of proteins with BLAST hits to this cluster: 4
Cumulative BLAST score: 1904.0

Table of genes, locations, strands and annotations of subject cluster:

Table of Blast hits (query gene, subject gene, %identity, blast score, %coverage, e-value):
input.path1.gene7	FVRRES_13380	37	301	87.24137931034483	3.41e-88
input.path1.gene8	FVRRES_13379	64	572	101.51228733459357	4.85e-200
input.path1.gene12	FVRRES_13378	70	610	90.10752688172043	3.57e-217
input.path1.gene13	FVRRES_13377	53	421	94.16846652267819	1.13e-142


>>
17. NW_022194791
Source: Fusarium proliferatum ET1 genome assembly, contig: FPRO_scaffold002, whole genome shotgun sequence
Type: terpene
Number of proteins with BLAST hits to this cluster: 4
Cumulative BLAST score: 1897.0

Table of genes, locations, strands and annotations of subject cluster:

Table of Blast hits (query gene, subject gene, %identity, blast score, %coverage, e-value):
input.path1.gene7	FPRO_03281	39	307	84.25287356321839	1.81e-90
input.path1.gene8	FPRO_03280	63	572	100.0	3.8e-200
input.path1.gene12	FPRO_03278	69	613	90.53763440860216	3.08e-218
input.path1.gene13	FPRO_03277	52	405	94.16846652267819	1.56e-136


>>
18. NC_036623
Source: Fusarium fujikuroi IMI 58289 draft genome, chromosome FFUJ_chr02
Type: terpene
Number of proteins with BLAST hits to this cluster: 4
Cumulative BLAST score: 1896.0

Table of genes, locations, strands and annotations of subject cluster:

Table of Blast hits (query gene, subject gene, %identity, blast score, %coverage, e-value):
input.path1.gene7	FFUJ_04231	39	308	84.25287356321839	9.37e-91
input.path1.gene8	FFUJ_04232	63	572	100.0	3.8e-200
input.path1.gene12	FFUJ_04233	69	612	90.32258064516128	1.25e-217
input.path1.gene13	FFUJ_04234	52	404	94.16846652267819	3.14e-136


>>
19. CM000577
Source: Fusarium graminearum PH-1 chromosome 4, whole genome shotgun sequence
Type: terpene
Number of proteins with BLAST hits to this cluster: 4
Cumulative BLAST score: 1889.0

Table of genes, locations, strands and annotations of subject cluster:

Table of Blast hits (query gene, subject gene, %identity, blast score, %coverage, e-value):
input.path1.gene7	FGSG_09379	38	312	87.01149425287356	2.64e-92
input.path1.gene8	FGSG_09380	66	564	99.05482041587902	9.1e-197
input.path1.gene12	FGSG_09381	69	611	90.10752688172043	2.52e-217
input.path1.gene13	FGSG_09382	52	402	94.16846652267819	1.26e-135


>>
20. NC_026477
Source: Fusarium graminearum PH-1 chromosome 4, whole genome shotgun sequence
Type: terpene
Number of proteins with BLAST hits to this cluster: 4
Cumulative BLAST score: 1889.0

Table of genes, locations, strands and annotations of subject cluster:

Table of Blast hits (query gene, subject gene, %identity, blast score, %coverage, e-value):
input.path1.gene7	FGSG_09379	38	312	87.01149425287356	2.64e-92
input.path1.gene8	FGSG_09380	66	564	99.05482041587902	9.1e-197
input.path1.gene12	FGSG_09381	69	611	90.10752688172043	2.52e-217
input.path1.gene13	FGSG_09382	52	402	94.16846652267819	1.26e-135


>>
21. CM004175
Source: Drechmeria coniospora strain ARSEF 6962 chromosome 02, whole genome shotgun sequence
Type: terpene
Number of proteins with BLAST hits to this cluster: 4
Cumulative BLAST score: 1810.0

Table of genes, locations, strands and annotations of subject cluster:

Table of Blast hits (query gene, subject gene, %identity, blast score, %coverage, e-value):
input.path1.gene6	DCS_04580	53	227	49.39759036144578	1.24e-68
input.path1.gene8	DCS_04581	67	615	102.26843100189036	4e-217
input.path1.gene12	DCS_04582	70	605	89.89247311827957	4.79e-215
input.path1.gene13	DCS_04583	47	363	99.78401727861771	1.58e-120


>>
22. NW_003456423
Source: Trichophyton rubrum CBS 118892 genomic scaffold supercont2.6, whole genome shotgun sequence
Type: terpene
Number of proteins with BLAST hits to this cluster: 4
Cumulative BLAST score: 1434.0

Table of genes, locations, strands and annotations of subject cluster:

Table of Blast hits (query gene, subject gene, %identity, blast score, %coverage, e-value):
input.path1.gene7	TERG_05886	47	150	23.79310344827586	5.7e-36
input.path1.gene8	TERG_05885	54	488	98.10964083175804	1.01e-167
input.path1.gene12	TERG_05883	57	506	91.61290322580645	9.74e-176
input.path1.gene14	TERG_05881	40	290	80.5921052631579	2.98e-88


>>
23. NW_003299168
Source: Microsporum canis CBS 113480 supercont1.2 genomic scaffold, whole genome shotgun sequence
Type: terpene
Number of proteins with BLAST hits to this cluster: 4
Cumulative BLAST score: 1427.0

Table of genes, locations, strands and annotations of subject cluster:

Table of Blast hits (query gene, subject gene, %identity, blast score, %coverage, e-value):
input.path1.gene7	MCYG_02536	49	148	22.413793103448278	4.63e-35
input.path1.gene8	MCYG_02535	55	489	95.27410207939508	5.39e-168
input.path1.gene12	MCYG_02533	58	502	91.82795698924731	2.25e-174
input.path1.gene14	MCYG_02531	39	288	77.13815789473685	1.04e-87


>>
24. NW_003345195
Source: Nannizzia gypsea CBS 118893 supercont1.7 genomic scaffold, whole genome shotgun sequence
Type: terpene
Number of proteins with BLAST hits to this cluster: 4
Cumulative BLAST score: 1417.0

Table of genes, locations, strands and annotations of subject cluster:

Table of Blast hits (query gene, subject gene, %identity, blast score, %coverage, e-value):
input.path1.gene7	MGYG_07531	51	150	22.988505747126435	6.1e-36
input.path1.gene8	MGYG_07530	54	489	97.92060491493385	4.08e-168
input.path1.gene12	MGYG_07528	56	495	91.61290322580645	1.21e-171
input.path1.gene14	MGYG_07526	39	283	81.9078947368421	1.09e-85


>>
25. NW_022983866
Source: Arthroderma uncinatum strain CBS 119779 chromosome Unknown scaffold4, whole genome shotgun sequence
Type: terpene
Number of proteins with BLAST hits to this cluster: 4
Cumulative BLAST score: 1400.0

Table of genes, locations, strands and annotations of subject cluster:

Table of Blast hits (query gene, subject gene, %identity, blast score, %coverage, e-value):
input.path1.gene7	GIQ15_05934	51	159	23.448275862068964	9.9e-39
input.path1.gene8	GIQ15_05935	55	449	93.76181474480151	2.12e-152
input.path1.gene12	GIQ15_05936	57	502	91.82795698924731	3.2e-174
input.path1.gene14	GIQ15_05938	38	290	82.40131578947368	1.4e-88


>>
26. NW_003315110
Source: Trichophyton benhamiae CBS 112371 chromosome Unknown Abenha-G-c-322p01.r1, whole genome shotgun sequence
Type: terpene
Number of proteins with BLAST hits to this cluster: 4
Cumulative BLAST score: 1395.0

Table of genes, locations, strands and annotations of subject cluster:

Table of Blast hits (query gene, subject gene, %identity, blast score, %coverage, e-value):
input.path1.gene7	ARB_06261	52	150	22.988505747126435	1.25e-35
input.path1.gene8	ARB_06260	52	476	102.07939508506615	1.01e-162
input.path1.gene12	ARB_06257	56	481	88.81720430107526	1.03e-166
input.path1.gene14	ARB_06255	39	288	80.42763157894737	8.03e-88


>>
27. NW_017264195
Source: Xylona heveae TC161 unplaced genomic scaffold L228scaffold_3, whole genome shotgun sequence
Type: terpene
Number of proteins with BLAST hits to this cluster: 4
Cumulative BLAST score: 1379.0

Table of genes, locations, strands and annotations of subject cluster:

Table of Blast hits (query gene, subject gene, %identity, blast score, %coverage, e-value):
input.path1.gene6	L228DRAFT_245094	48	128	25.301204819277107	2.79e-30
input.path1.gene7	L228DRAFT_245100	31	180	69.77011494252874	1.79e-45
input.path1.gene8	L228DRAFT_237153	56	508	97.54253308128544	4.39e-175
input.path1.gene12	L228DRAFT_245095	59	563	100.86021505376344	3.53e-198


>>
28. RRCJ01000005
Source: Pyricularia sp. CBS 133598 strain NI919 Pyricularia_sp_LS_NI919_Scf_5, whole genome shotgun sequence
Type: terpene
Number of proteins with BLAST hits to this cluster: 3
Cumulative BLAST score: 1283.0

Table of genes, locations, strands and annotations of subject cluster:

Table of Blast hits (query gene, subject gene, %identity, blast score, %coverage, e-value):
input.path1.gene6	PspLS_05605	40	226	96.3855421686747	1.57e-67
input.path1.gene11	PspLS_05604	78	464	86.90095846645367	9.25e-154
input.path1.gene12	PspLS_05603	66	593	91.18279569892474	1.93e-210


>>
29. CM000590
Source: Fusarium oxysporum f. sp. lycopersici 4287 chromosome 2, whole genome shotgun sequence
Type: terpene
Number of proteins with BLAST hits to this cluster: 4
Cumulative BLAST score: 3787.0

Table of genes, locations, strands and annotations of subject cluster:

Table of Blast hits (query gene, subject gene, %identity, blast score, %coverage, e-value):
input.path1.gene7	FOXG_06058	39	281	84.02298850574714	6.44e-81
input.path1.gene8	FOXG_06059	63	572	100.0	3.8e-200
input.path1.gene8	FOXG_06059_KNB03632.1	64	524	89.413988657845	1.73e-181
input.path1.gene8	FOXG_06059_KNB03633.1	64	393	63.32703213610586	3.18e-131
input.path1.gene12	FOXG_06061	69	612	90.53763440860216	1.25e-217
input.path1.gene12	FOXG_06061_KNB03637.1	69	593	87.74193548387098	1.37e-210
input.path1.gene13	FOXG_06062_KNB03639.1	52	406	94.16846652267819	3.89e-137
input.path1.gene13	FOXG_06062	52	406	94.16846652267819	3.89e-137


>>
30. NC_030987
Source: Fusarium oxysporum f. sp. lycopersici 4287 chromosome 2, whole genome shotgun sequence
Type: terpene
Number of proteins with BLAST hits to this cluster: 4
Cumulative BLAST score: 3787.0

Table of genes, locations, strands and annotations of subject cluster:

Table of Blast hits (query gene, subject gene, %identity, blast score, %coverage, e-value):
input.path1.gene7	FOXG_06058	39	281	84.02298850574714	6.44e-81
input.path1.gene8	FOXG_06059	63	572	100.0	3.8e-200
input.path1.gene8	FOXG_06059_XP_018241677.1	64	524	89.413988657845	1.73e-181
input.path1.gene8	FOXG_06059_XP_018241678.1	64	393	63.32703213610586	3.18e-131
input.path1.gene12	FOXG_06061	69	612	90.53763440860216	1.25e-217
input.path1.gene12	FOXG_06061_XP_018241682.1	69	593	87.74193548387098	1.37e-210
input.path1.gene13	FOXG_06062_XP_018241684.1	52	406	94.16846652267819	3.89e-137
input.path1.gene13	FOXG_06062	52	406	94.16846652267819	3.89e-137


>>
31. NW_007360991
Source: Glarea lozoyensis ATCC 20868 chromosome Unknown GLAREA17, whole genome shotgun sequence
Type: terpene
Number of proteins with BLAST hits to this cluster: 4
Cumulative BLAST score: 1807.0

Table of genes, locations, strands and annotations of subject cluster:

Table of Blast hits (query gene, subject gene, %identity, blast score, %coverage, e-value):
input.path1.gene6	GLAREA_11906	50	199	53.41365461847389	2.48e-57
input.path1.gene8	GLAREA_11899	60	545	100.5671077504726	2.05e-189
input.path1.gene11	GLAREA_11900	79	489	91.69329073482429	2.31e-174
input.path1.gene12	GLAREA_11903	64	574	93.11827956989247	1.45e-202


>>
32. NW_008481812
Source: Cyphellophora europaea CBS 101466 unplaced genomic scaffold supercont1.6, whole genome shotgun sequence
Type: terpene
Number of proteins with BLAST hits to this cluster: 3
Cumulative BLAST score: 1189.0

Table of genes, locations, strands and annotations of subject cluster:

Table of Blast hits (query gene, subject gene, %identity, blast score, %coverage, e-value):
input.path1.gene7	HMPREF1541_06268	31	144	67.81609195402298	9.99e-34
input.path1.gene8	HMPREF1541_06269	54	484	99.8109640831758	6.23e-166
input.path1.gene12	HMPREF1541_06270	60	561	99.35483870967742	2.51e-197


>>
33. NW_008751646
Source: Exophiala dermatitidis NIH/UT8656 unplaced genomic scaffold supercont1.1, whole genome shotgun sequence
Type: terpene
Number of proteins with BLAST hits to this cluster: 3
Cumulative BLAST score: 1175.0

Table of genes, locations, strands and annotations of subject cluster:

Table of Blast hits (query gene, subject gene, %identity, blast score, %coverage, e-value):
input.path1.gene7	HMPREF1120_00255	54	158	22.988505747126435	4.79e-38
input.path1.gene8	HMPREF1120_00254	54	479	93.95085066162571	1.2e-163
input.path1.gene12	HMPREF1120_00253	61	538	92.25806451612904	2.98e-188


>>
34. NW_006913045
Source: Cladophialophora yegresii CBS 114405 aczIN-supercont1.1, whole genome shotgun sequence
Type: terpene
Number of proteins with BLAST hits to this cluster: 3
Cumulative BLAST score: 1172.0

Table of genes, locations, strands and annotations of subject cluster:

Table of Blast hits (query gene, subject gene, %identity, blast score, %coverage, e-value):
input.path1.gene7	A1O7_01307	50	149	22.988505747126435	2.09e-35
input.path1.gene8	A1O7_01306	54	479	93.76181474480151	2.5e-163
input.path1.gene12	A1O7_01305	60	544	96.98924731182795	1.24e-190


>>
35. NW_015622515
Source: Exophiala spinifera strain CBS 89968 unplaced genomic scaffold supercont1.3, whole genome shotgun sequence
Type: terpene
Number of proteins with BLAST hits to this cluster: 3
Cumulative BLAST score: 1156.0

Table of genes, locations, strands and annotations of subject cluster:

Table of Blast hits (query gene, subject gene, %identity, blast score, %coverage, e-value):
input.path1.gene7	PV08_04841	52	135	23.563218390804597	6.44e-31
input.path1.gene8	PV08_04840	57	481	93.95085066162571	9.45e-165
input.path1.gene12	PV08_04839	61	540	91.61290322580645	3.53e-189


>>
36. NW_004504308
Source: Coccidioides immitis RS genomic scaffold supercont3.3, whole genome shotgun sequence
Type: terpene
Number of proteins with BLAST hits to this cluster: 3
Cumulative BLAST score: 1154.0

Table of genes, locations, strands and annotations of subject cluster:

Table of Blast hits (query gene, subject gene, %identity, blast score, %coverage, e-value):
input.path1.gene7	CIMG_08118	46	139	24.71264367816092	2.77e-32
input.path1.gene8	CIMG_08117	56	486	97.73156899810964	1.11e-166
input.path1.gene12	CIMG_08115	60	529	91.61290322580645	5.64e-185


>>
37. NW_006912911
Source: Capronia epimyces CBS 606.96 aczIQ-supercont1.8, whole genome shotgun sequence
Type: terpene
Number of proteins with BLAST hits to this cluster: 3
Cumulative BLAST score: 1148.0

Table of genes, locations, strands and annotations of subject cluster:

Table of Blast hits (query gene, subject gene, %identity, blast score, %coverage, e-value):
input.path1.gene7	A1O3_08739	50	154	23.79310344827586	9.59e-37
input.path1.gene8	A1O3_08740	54	464	94.1398865784499	5.42e-158
input.path1.gene12	A1O3_08741	58	530	94.83870967741936	5.07e-185


>>
38. NW_008481816
Source: Cladophialophora carrionii CBS 160.54 unplaced genomic scaffold supercont1.1, whole genome shotgun sequence
Type: terpene
Number of proteins with BLAST hits to this cluster: 3
Cumulative BLAST score: 1147.0

Table of genes, locations, strands and annotations of subject cluster:

Table of Blast hits (query gene, subject gene, %identity, blast score, %coverage, e-value):
input.path1.gene7	G647_01371	49	145	22.18390804597701	3.73e-34
input.path1.gene8	G647_01370	53	455	93.95085066162571	5.23e-154
input.path1.gene12	G647_01369	60	547	96.98924731182795	1.07e-191


>>
39. NW_017387246
Source: Fonsecaea erecta strain CBS 125763 chromosome Unknown Scaff3, whole genome shotgun sequence
Type: terpene
Number of proteins with BLAST hits to this cluster: 3
Cumulative BLAST score: 1146.0

Table of genes, locations, strands and annotations of subject cluster:

Table of Blast hits (query gene, subject gene, %identity, blast score, %coverage, e-value):
input.path1.gene7	AYL99_04357	51	135	21.839080459770116	6.52e-31
input.path1.gene8	AYL99_04356	54	473	94.89603024574669	3.03e-161
input.path1.gene12	AYL99_04355	58	538	99.13978494623656	2.25e-188


>>
40. NW_015971575
Source: Cladophialophora bantiana CBS 173.52 unplaced genomic scaffold supercont1.1, whole genome shotgun sequence
Type: terpene
Number of proteins with BLAST hits to this cluster: 3
Cumulative BLAST score: 1144.0

Table of genes, locations, strands and annotations of subject cluster:

Table of Blast hits (query gene, subject gene, %identity, blast score, %coverage, e-value):
input.path1.gene7	Z519_00479	47	134	27.47126436781609	2.05e-30
input.path1.gene8	Z519_00478	53	471	93.76181474480151	7.79e-161
input.path1.gene12	Z519_00477	58	539	98.06451612903226	1.12e-188


>>
41. NW_013550596
Source: Rhinocladiella mackenziei CBS 650.93 unplaced genomic scaffold supercont1.9, whole genome shotgun sequence
Type: terpene
Number of proteins with BLAST hits to this cluster: 3
Cumulative BLAST score: 1140.0

Table of genes, locations, strands and annotations of subject cluster:

Table of Blast hits (query gene, subject gene, %identity, blast score, %coverage, e-value):
input.path1.gene7	Z518_10374	50	142	22.18390804597701	7.21e-33
input.path1.gene8	Z518_10373	54	453	93.76181474480151	1.1e-153
input.path1.gene12	Z518_10372	62	545	90.96774193548387	7.85e-191


>>
42. NW_006912893
Source: Capronia coronata CBS 617.96 acBCG-supercont1.1, whole genome shotgun sequence
Type: terpene
Number of proteins with BLAST hits to this cluster: 3
Cumulative BLAST score: 1136.0

Table of genes, locations, strands and annotations of subject cluster:

Table of Blast hits (query gene, subject gene, %identity, blast score, %coverage, e-value):
input.path1.gene7	A1O1_01158	49	152	24.022988505747126	3.05e-36
input.path1.gene8	A1O1_01159	54	451	94.1398865784499	9.49e-153
input.path1.gene12	A1O1_01160	60	533	93.97849462365592	3.56e-186


>>
43. NW_015971664
Source: Fonsecaea multimorphosa CBS 102226 unplaced genomic scaffold supercont1.30, whole genome shotgun sequence
Type: terpene
Number of proteins with BLAST hits to this cluster: 3
Cumulative BLAST score: 1136.0

Table of genes, locations, strands and annotations of subject cluster:

Table of Blast hits (query gene, subject gene, %identity, blast score, %coverage, e-value):
input.path1.gene7	Z520_10464	53	130	21.839080459770116	3.56e-29
input.path1.gene8	Z520_10463	54	478	93.76181474480151	3.28e-163
input.path1.gene12	Z520_10462	60	528	92.90322580645162	3.98e-184


>>
44. NW_013550612
Source: Fonsecaea pedrosoi CBS 271.37 unplaced genomic scaffold supercont1.4, whole genome shotgun sequence
Type: terpene
Number of proteins with BLAST hits to this cluster: 3
Cumulative BLAST score: 1128.0

Table of genes, locations, strands and annotations of subject cluster:

Table of Blast hits (query gene, subject gene, %identity, blast score, %coverage, e-value):
input.path1.gene7	Z517_07113	53	128	21.839080459770116	1.45e-28
input.path1.gene8	Z517_07112	54	471	95.27410207939508	1.22e-160
input.path1.gene12	Z517_07111	56	529	98.06451612903226	1.22e-184


>>
45. NT_107013
Source: Aspergillus nidulans FGSC A4 chromosome VI map unlocalized scaffold_3, whole genome shotgun sequence
Type: terpene
Number of proteins with BLAST hits to this cluster: 3
Cumulative BLAST score: 1122.0

Table of genes, locations, strands and annotations of subject cluster:

Table of Blast hits (query gene, subject gene, %identity, blast score, %coverage, e-value):
input.path1.gene7	AN3374.2	31	150	76.7816091954023	6.17e-36
input.path1.gene8	AN3375.2	52	449	94.5179584120983	1.02e-152
input.path1.gene12	AN3376.2	68	523	78.70967741935485	2.37e-179


>>
46. NW_013562494
Source: Exophiala xenobiotica strain CBS 118157 unplaced genomic scaffold supercont1.1, whole genome shotgun sequence
Type: terpene
Number of proteins with BLAST hits to this cluster: 3
Cumulative BLAST score: 1119.0

Table of genes, locations, strands and annotations of subject cluster:

Table of Blast hits (query gene, subject gene, %identity, blast score, %coverage, e-value):
input.path1.gene7	PV05_01917	50	128	24.022988505747126	1.9e-28
input.path1.gene8	PV05_01916	54	457	93.76181474480151	1.81e-155
input.path1.gene12	PV05_01915	61	534	91.61290322580645	1.09e-186


>>
47. NW_011371380
Source: Paracoccidioides brasiliensis Pb18 unplaced genomic scaffold supercont2.23, whole genome shotgun sequence
Type: terpene
Number of proteins with BLAST hits to this cluster: 3
Cumulative BLAST score: 1111.0

Table of genes, locations, strands and annotations of subject cluster:

Table of Blast hits (query gene, subject gene, %identity, blast score, %coverage, e-value):
input.path1.gene7	PADG_08598	46	143	24.597701149425287	1.71e-33
input.path1.gene8	PADG_08599	50	454	95.27410207939508	4.66e-154
input.path1.gene12	PADG_08600	59	514	92.25806451612904	1.63e-179


>>
48. NC_049566
Source: Talaromyces rugulosus chromosome VI, complete sequence
Type: terpene
Number of proteins with BLAST hits to this cluster: 3
Cumulative BLAST score: 1081.0

Table of genes, locations, strands and annotations of subject cluster:

Table of Blast hits (query gene, subject gene, %identity, blast score, %coverage, e-value):
input.path1.gene7	TRUGW13939_11748	49	147	23.79310344827586	6.13e-35
input.path1.gene8	TRUGW13939_11747	54	438	93.76181474480151	3.1e-148
input.path1.gene12	TRUGW13939_11746	57	496	92.04301075268818	6e-172


>>
49. NC_035795
Source: Pochonia chlamydosporia 170 chromosome 6, whole genome shotgun sequence
Type: terpene
Number of proteins with BLAST hits to this cluster: 2
Cumulative BLAST score: 1011.0

Table of genes, locations, strands and annotations of subject cluster:

Table of Blast hits (query gene, subject gene, %identity, blast score, %coverage, e-value):
input.path1.gene12	VFPPC_11109	71	613	89.89247311827957	4.53e-218
input.path1.gene13	VFPPC_11108	50	398	100.64794816414687	2.98e-134


>>
50. NW_014574700
Source: Metarhizium brunneum ARSEF 3297 chromosome Unknown scaffold_17, whole genome shotgun sequence
Type: terpene
Number of proteins with BLAST hits to this cluster: 2
Cumulative BLAST score: 864.0

Table of genes, locations, strands and annotations of subject cluster:

Table of Blast hits (query gene, subject gene, %identity, blast score, %coverage, e-value):
input.path1.gene12	MBR_08688	69	598	89.89247311827957	4.43e-212
input.path1.gene13	MBR_08687	41	266	92.22462203023758	4.64e-82
