# Supplementary material for: Alkaliphilic/Alkali-Tolerant Fungi: Molecular, Biochemical, and Biotechnological Aspects
Source: J Fungi (Basel). 2023 Jun 9;9(6):652. doi: 10.3390/jof9060652 (PMC10301932; doi:10.3390/jof9060652)
Supplement: Supplementary file 1 [file jof-09-00652-s001.zip › S2/clusterblast/ENANITX01000234NITX01000234.1_c1.txt]

ClusterBlast scores for ENANITX01000234NITX01000234.1

Table of genes, locations, strands and annotations of query cluster:
input.path1.gene1	21130	23710	+		
input.path1.gene2	24370	24946	-		
input.path1.gene3	25768	26723	+		
input.path1.gene4	28522	28924	-		
input.path1.gene5	31533	32588	-		
input.path1.gene6	34132	42379	-		
input.path1.gene7	43385	45013	+		
input.path1.gene8	45084	52283	-		
input.path1.gene9	52543	53455	+		


Significant hits: 
1. NW_021167082	Sodiomyces alkalinus F11 unplaced genomic scaffold SODALscaffold_4, whole genome shotgun sequence
2. NW_022194797	Fusarium proliferatum ET1 genome assembly, contig: FPRO_scaffold008, whole genome shotgun sequence
3. NC_036631	Fusarium fujikuroi IMI 58289 draft genome, chromosome FFUJ_chr10
4. NC_030956	Colletotrichum higginsianum IMI 349063 chromosome 3, whole genome shotgun sequence
5. NW_014013635	Trichoderma atroviride IMI 206040 chromosome Unknown TRIATcontig_21, whole genome shotgun sequence
6. NW_022984633	Aspergillus tanneri strain NIH1004 chromosome Unknown AapTan_6_pilon_pilon_pilon, whole genome shotgun sequence
7. NW_007361002	Glarea lozoyensis ATCC 20868 chromosome Unknown GLAREA7, whole genome shotgun sequence
8. NW_001820810	Sclerotinia sclerotiorum 1980 UF-70 scaffold_26 genomic scaffold, whole genome shotgun sequence
9. NC_026501	Neurospora crassa OR74A linkage group I, whole genome shotgun sequence
10. NW_023336285	Aspergillus tubingensis WU-2223L DNA, scaffold_11, whole genome shotgun sequence
11. NW_020194485	Amorphotheca resinae ATCC 22711 unplaced genomic scaffold M430scaffold_15, whole genome shotgun sequence
12. RRCJ01000022	Pyricularia sp. CBS 133598 strain NI919 Pyricularia_sp_LS_NI919_Scf_22, whole genome shotgun sequence
13. NC_015576	Mycolicibacter sinensis, complete sequence
14. NZ_CP021748	Streptomyces alboflavus strain MDJK44 chromosome, complete genome
15. NZ_CP048641	Streptomyces aureoverticillatus strain HN6 chromosome, complete genome
16. NZ_CP012949	Streptomyces ambofaciens strain DSM 40697 chromosome, complete genome
17. NZ_CP026490	Streptomyces sp. 604F chromosome, complete genome
18. NZ_SZNQ01000001	Streptomyces lasalocidi strain X-537 Scaffold1, whole genome shotgun sequence
19. NZ_CP012382	Streptomyces ambofaciens ATCC 23877 chromosome, complete genome
20. NZ_CP030771	Streptomyces sp. YIM 121038 chromosome, complete genome
21. NZ_CM002271	Streptomyces sp. GBA 94-10 chromosome, whole genome shotgun sequence
22. NZ_CM002271	Streptomyces sp. GBA 94-10 chromosome, whole genome shotgun sequence
23. NZ_GL877879	Saccharopolyspora spinosa NRRL 18395 Scaffold000002, whole genome shotgun sequence
24. NZ_AP022589	Mycolicibacter minnesotensis strain JCM 17932
25. NZ_AP022564	Mycolicibacter terrae strain JCM 12143
26. NZ_CM002273	Streptomyces sp. PVA_94-07 strain PVA 94-07 chromosome, whole genome shotgun sequence
27. NW_007361002	Glarea lozoyensis ATCC 20868 chromosome Unknown GLAREA7, whole genome shotgun sequence
28. NZ_LT546166	Mycolicibacter icosiumassiliensis strain 8WA6, whole genome shotgun sequence
29. NZ_CP031264	Streptacidiphilus bronchialis strain DSM 106435 chromosome, complete genome
30. NW_017264196	Xylona heveae TC161 unplaced genomic scaffold L228scaffold_4, whole genome shotgun sequence
31. NZ_PVTF01000007	Umezawaea tangerina strain DSM 44720 Ga0180964_107, whole genome shotgun sequence
32. NZ_CP021744	Streptomyces albireticuli strain MDJK11 chromosome, complete genome
33. NW_022474210	Venustampulla echinocandica strain BP 5553 chromosome Unknown scaffold_5, whole genome shotgun sequence
34. NW_023336278	Aspergillus tubingensis WU-2223L DNA, scaffold_4, whole genome shotgun sequence
35. NW_017971434	Talaromyces atroroseus strain IBT 11181 chromosome Unknown scaffold_2, whole genome shotgun sequence
36. NW_006917092	Pestalotiopsis fici W106-1 unplaced genomic scaffold PFICI_Scf_2, whole genome shotgun sequence
37. NC_036630	Fusarium fujikuroi IMI 58289 draft genome, chromosome FFUJ_chr09
38. NC_016457	Thermothielavioides terrestris NRRL 8126 chromosome 1, complete sequence
39. NZ_CP015588	Streptomyces alfalfae strain ACCC40021 chromosome, complete genome
40. NZ_CP015588	Streptomyces alfalfae strain ACCC40021 chromosome, complete genome
41. NZ_CP011492	Streptomyces sp. CNQ-509 chromosome, complete genome
42. NZ_CP025407	Streptomyces sp. CMB-StM0423 chromosome, complete genome
43. NC_020504	Streptomyces davaonensis JCM 4913, complete genome
44. NZ_AZWL01000009	Streptomyces sp. CNH099 B121DRAFT_scaffold_7.8_C, whole genome shotgun sequence
45. NZ_AP022588	Mycolicibacterium sediminis strain JCM 17899
46. NZ_UEGW01000001	Mycobacterium shimoidei strain P7336, whole genome shotgun sequence
47. NZ_CP022434	Nocardiopsis dassonvillei strain HZNU_N_1 chromosome, complete genome
48. NZ_KB906866	Nocardiopsis sp. CNS-639 strain CNS639 G011DRAFT_scaffold00013.13, whole genome shotgun sequence
49. NZ_CP003987	Streptomyces sp. 769 chromosome, complete genome
50. NZ_CP003987	Streptomyces sp. 769 chromosome, complete genome


Details:

>>
1. NW_021167082
Source: Sodiomyces alkalinus F11 unplaced genomic scaffold SODALscaffold_4, whole genome shotgun sequence
Type: T1PKS
Number of proteins with BLAST hits to this cluster: 8
Cumulative BLAST score: 9163.0

Table of genes, locations, strands and annotations of subject cluster:

Table of Blast hits (query gene, subject gene, %identity, blast score, %coverage, e-value):
input.path1.gene1	SODALDRAFT_276348	80	504	97.06896551724138	6.75e-172
input.path1.gene2	SODALDRAFT_350187	99	269	84.21052631578947	8.05e-92
input.path1.gene3	SODALDRAFT_332340	100	337	75.1937984496124	4.17e-115
input.path1.gene4	SODALDRAFT_276240	100	285	100.0	2.67e-99
input.path1.gene5	SODALDRAFT_332341	89	429	111.16279069767442	2.08e-148
input.path1.gene6	SODALDRAFT_294005	100	4813	100.12269938650307	0.0
input.path1.gene7	SODALDRAFT_310015	87	501	91.98813056379822	3.01e-179
input.path1.gene8	SODALDRAFT_339447	99	908	40.139616055846425	0.0
input.path1.gene8	SODALDRAFT_294014	100	527	23.56020942408377	7.49e-177
input.path1.gene8	SODALDRAFT_294011	83	444	25.043630017452006	1.43e-145
input.path1.gene8	SODALDRAFT_294023	34	146	24.43280977312391	3.8e-36


>>
2. NW_022194797
Source: Fusarium proliferatum ET1 genome assembly, contig: FPRO_scaffold008, whole genome shotgun sequence
Type: T1PKS
Number of proteins with BLAST hits to this cluster: 3
Cumulative BLAST score: 4586.0

Table of genes, locations, strands and annotations of subject cluster:

Table of Blast hits (query gene, subject gene, %identity, blast score, %coverage, e-value):
input.path1.gene6	FPRO_14566	64	3058	99.18200408997954	0.0
input.path1.gene7	FPRO_14565	59	347	91.98813056379822	1.87e-118
input.path1.gene8	FPRO_14562	56	432	35.07853403141361	5.98e-140
input.path1.gene8	FPRO_14563	60	334	23.38568935427574	1.99e-103
input.path1.gene8	FPRO_14564	64	294	20.680628272251308	1.96e-89
input.path1.gene8	FPRO_14560	34	121	24.520069808027923	1.26e-27


>>
3. NC_036631
Source: Fusarium fujikuroi IMI 58289 draft genome, chromosome FFUJ_chr10
Type: T1PKS
Number of proteins with BLAST hits to this cluster: 3
Cumulative BLAST score: 4390.0

Table of genes, locations, strands and annotations of subject cluster:

Table of Blast hits (query gene, subject gene, %identity, blast score, %coverage, e-value):
input.path1.gene6	FFUJ_11034	62	2959	100.53169734151328	0.0
input.path1.gene7	FFUJ_11033	57	348	91.98813056379822	1.32e-118
input.path1.gene8	FFUJ_11030	56	433	35.07853403141361	3.04e-140
input.path1.gene8	FFUJ_11031	53	331	29.05759162303665	7.33e-102
input.path1.gene8	FFUJ_11032	60	319	24.60732984293194	2.26e-98


>>
4. NC_030956
Source: Colletotrichum higginsianum IMI 349063 chromosome 3, whole genome shotgun sequence
Type: T1PKS,indole
Number of proteins with BLAST hits to this cluster: 3
Cumulative BLAST score: 4364.0

Table of genes, locations, strands and annotations of subject cluster:

Table of Blast hits (query gene, subject gene, %identity, blast score, %coverage, e-value):
input.path1.gene6	CH63R_03958	63	3006	101.43149284253579	0.0
input.path1.gene7	CH63R_03957	57	298	82.49258160237389	1.93e-99
input.path1.gene8	CH63R_03947	50	399	36.12565445026178	1.56e-126
input.path1.gene8	CH63R_03956	63	342	24.520069808027923	7.43e-107
input.path1.gene8	CH63R_03954	60	319	23.647469458987782	8.91e-98


>>
5. NW_014013635
Source: Trichoderma atroviride IMI 206040 chromosome Unknown TRIATcontig_21, whole genome shotgun sequence
Type: T1PKS
Number of proteins with BLAST hits to this cluster: 3
Cumulative BLAST score: 3052.0

Table of genes, locations, strands and annotations of subject cluster:

Table of Blast hits (query gene, subject gene, %identity, blast score, %coverage, e-value):
input.path1.gene6	TRIATDRAFT_45973	55	2495	98.93660531697341	0.0
input.path1.gene7	TRIATDRAFT_217448	47	261	91.98813056379822	1.1e-84
input.path1.gene8	TRIATDRAFT_306768	58	296	24.520069808027923	5.4e-90


>>
6. NW_022984633
Source: Aspergillus tanneri strain NIH1004 chromosome Unknown AapTan_6_pilon_pilon_pilon, whole genome shotgun sequence
Type: T1PKS
Number of proteins with BLAST hits to this cluster: 3
Cumulative BLAST score: 1973.0

Table of genes, locations, strands and annotations of subject cluster:

Table of Blast hits (query gene, subject gene, %identity, blast score, %coverage, e-value):
input.path1.gene6	ATNIH1004_008543	41	1630	100.16359918200408	0.0
input.path1.gene7	ATNIH1004_008545	40	180	73.88724035608308	1.86e-53
input.path1.gene8	ATNIH1004_008544	42	163	20.593368237347295	6.33e-43


>>
7. NW_007361002
Source: Glarea lozoyensis ATCC 20868 chromosome Unknown GLAREA7, whole genome shotgun sequence
Type: T1PKS
Number of proteins with BLAST hits to this cluster: 2
Cumulative BLAST score: 1855.0

Table of genes, locations, strands and annotations of subject cluster:

Table of Blast hits (query gene, subject gene, %identity, blast score, %coverage, e-value):
input.path1.gene6	GLAREA_01750	41	1666	100.69529652351738	0.0
input.path1.gene7	GLAREA_01749	38	189	91.0979228486647	2.09e-56


>>
8. NW_001820810
Source: Sclerotinia sclerotiorum 1980 UF-70 scaffold_26 genomic scaffold, whole genome shotgun sequence
Type: NRPS,T1PKS
Number of proteins with BLAST hits to this cluster: 2
Cumulative BLAST score: 545.0

Table of genes, locations, strands and annotations of subject cluster:

Table of Blast hits (query gene, subject gene, %identity, blast score, %coverage, e-value):
input.path1.gene5	SS1G_13640	31	92	103.72093023255815	1.05e-19
input.path1.gene6	SS1G_13641	35	453	37.259713701431494	9.84e-127


>>
9. NC_026501
Source: Neurospora crassa OR74A linkage group I, whole genome shotgun sequence
Type: T1PKS
Number of proteins with BLAST hits to this cluster: 3
Cumulative BLAST score: 2645.0

Table of genes, locations, strands and annotations of subject cluster:

Table of Blast hits (query gene, subject gene, %identity, blast score, %coverage, e-value):
input.path1.gene6	NCU02918	42	1692	100.53169734151328	0.0
input.path1.gene7	NCU02920	48	287	91.3946587537092	8.94e-95
input.path1.gene8	NCU02926	43	381	43.280977312390924	9.44e-119
input.path1.gene8	NCU02922	54	285	26.003490401396164	5.44e-86


>>
10. NW_023336285
Source: Aspergillus tubingensis WU-2223L DNA, scaffold_11, whole genome shotgun sequence
Type: T1PKS
Number of proteins with BLAST hits to this cluster: 3
Cumulative BLAST score: 2547.0

Table of genes, locations, strands and annotations of subject cluster:

Table of Blast hits (query gene, subject gene, %identity, blast score, %coverage, e-value):
input.path1.gene6	AtWU_09514	43	1781	100.40899795501022	0.0
input.path1.gene7	AtWU_09516	40	229	99.10979228486647	1.3e-71
input.path1.gene8	AtWU_09508	39	326	41.273996509598604	2.21e-98
input.path1.gene8	AtWU_09515	49	211	20.680628272251308	1.63e-59


>>
11. NW_020194485
Source: Amorphotheca resinae ATCC 22711 unplaced genomic scaffold M430scaffold_15, whole genome shotgun sequence
Type: T1PKS
Number of proteins with BLAST hits to this cluster: 3
Cumulative BLAST score: 2342.0

Table of genes, locations, strands and annotations of subject cluster:

Table of Blast hits (query gene, subject gene, %identity, blast score, %coverage, e-value):
input.path1.gene6	M430DRAFT_130024	41	1643	101.59509202453987	0.0
input.path1.gene7	M430DRAFT_70434	48	282	92.87833827893175	8.57e-93
input.path1.gene8	M430DRAFT_46132	52	223	20.76788830715532	1.31e-63
input.path1.gene8	M430DRAFT_31891	31	194	40.575916230366495	5.15e-51


>>
12. RRCJ01000022
Source: Pyricularia sp. CBS 133598 strain NI919 Pyricularia_sp_LS_NI919_Scf_22, whole genome shotgun sequence
Type: T1PKS
Number of proteins with BLAST hits to this cluster: 3
Cumulative BLAST score: 1907.0

Table of genes, locations, strands and annotations of subject cluster:

Table of Blast hits (query gene, subject gene, %identity, blast score, %coverage, e-value):
input.path1.gene6	PspLS_11510	39	1504	105.19427402862986	0.0
input.path1.gene7	PspLS_11507	46	248	93.47181008902076	9.12e-74
input.path1.gene8	PspLS_11504	55	155	13.350785340314136	2.83e-41


>>
13. NC_015576
Source: Mycolicibacter sinensis, complete sequence
Type: T1PKS
Number of proteins with BLAST hits to this cluster: 3
Cumulative BLAST score: 1394.0

Table of genes, locations, strands and annotations of subject cluster:
JDM601_RS11090	JDM601_RS11090	2373600	2374325	-	SDR_family_NAD(P)-dependent_oxidoreductase

Table of Blast hits (query gene, subject gene, %identity, blast score, %coverage, e-value):
input.path1.gene5	JDM601_RS11055	32	92	88.37209302325581	1.65e-19
input.path1.gene6	JDM601_RS11150	32	415	40.899795501022496	9.56e-116
input.path1.gene6	JDM601_RS11155	32	406	36.48261758691206	1.38e-113
input.path1.gene6	JDM601_RS11160	31	406	41.22699386503068	6.82e-113
input.path1.gene8	JDM601_RS11075	31	75	18.49912739965096	2.31e-12


>>
14. NZ_CP021748
Source: Streptomyces alboflavus strain MDJK44 chromosome, complete genome
Type: NRPS,T1PKS
Number of proteins with BLAST hits to this cluster: 3
Cumulative BLAST score: 486.0

Table of genes, locations, strands and annotations of subject cluster:
SMD44_RS31690	SMD44_RS31690	7086814	7088123	-	FAD-binding_protein
SMD44_RS31700	SMD44_RS31700	7089530	7090656	+	ferrochelatase
SMD44_RS31740	SMD44_RS31740	7097023	7097528	+	dUTP_diphosphatase
SMD44_RS31780	SMD44_RS31780	7105671	7113697	+	amino_acid_adenylation_domain-containing_protein
SMD44_RS31785	SMD44_RS31785	7113703	7121474	+	amino_acid_adenylation_domain-containing_protein
SMD44_RS31835	SMD44_RS31835	7137297	7138834	+	tryptophan_7-halogenase
SMD44_RS31930	SMD44_RS31930	7159087	7161228	+	MMPL_family_transporter
SMD44_RS31995	SMD44_RS31995	7175587	7177265	+	PucR_family_transcriptional_regulator
SMD44_RS32010	SMD44_RS32010	7181426	7181995	-	sigma-70_family_RNA_polymerase_sigma_factor
SMD44_RS44560	SMD44_RS44560	7186429	7186560	+	sugar_ABC_transporter_permease
SMD44_RS32030	SMD44_RS32030	7186615	7187702	-	acyl-CoA_dehydrogenase
SMD44_RS32035	SMD44_RS32035	7188327	7190039	+	CoA_transferase
SMD44_RS32040	SMD44_RS32040	7190128	7191902	+	acyl--CoA_ligase
SMD44_RS32065	SMD44_RS32065	7195507	7197854	-	heavy_metal_translocating_P-type_ATPase
SMD44_RS32080	SMD44_RS32080	7198965	7200089	+	ATP-binding_protein

Table of Blast hits (query gene, subject gene, %identity, blast score, %coverage, e-value):
input.path1.gene6	SMD44_RS32005	31	360	36.809815950920246	4.02e-103
input.path1.gene7	SMD44_RS31870	31	62	49.25816023738873	6.7e-09
input.path1.gene8	SMD44_RS31870	33	64	11.2565445026178	6.46e-09


>>
15. NZ_CP048641
Source: Streptomyces aureoverticillatus strain HN6 chromosome, complete genome
Type: T1PKS
Number of proteins with BLAST hits to this cluster: 2
Cumulative BLAST score: 3190.0

Table of genes, locations, strands and annotations of subject cluster:
G3H79_RS03770	G3H79_RS03770	1081786	1082475	-	SDR_family_NAD(P)-dependent_oxidoreductase
G3H79_RS03775	G3H79_RS03775	1082893	1084824	-	acyltransferase_domain-containing_protein
G3H79_RS03780	G3H79_RS03780	1085068	1087023	-	hypothetical_protein
G3H79_RS03785	G3H79_RS03785	1087084	1088025	-	SDR_family_NAD(P)-dependent_oxidoreductase
G3H79_RS03790	G3H79_RS03790	1088572	1089480	-	acyltransferase_domain-containing_protein
G3H79_RS03795	G3H79_RS03795	1089847	1096566	-	SDR_family_NAD(P)-dependent_oxidoreductase
G3H79_RS03810	G3H79_RS03810	1121156	1121674	-	polyketide_synthase
G3H79_RS03815	G3H79_RS03815	1121684	1122382	-	SDR_family_NAD(P)-dependent_oxidoreductase
G3H79_RS03820	G3H79_RS03820	1125437	1126663	-	polyketide_synthase
G3H79_RS04075	G3H79_RS04075	1241812	1242810	-	Gfo/Idh/MocA_family_oxidoreductase

Table of Blast hits (query gene, subject gene, %identity, blast score, %coverage, e-value):
input.path1.gene6	G3H79_RS03990	31	404	40.940695296523515	5.91e-111
input.path1.gene6	G3H79_RS03760	33	397	38.036809815950924	9.33e-109
input.path1.gene6	G3H79_RS03980	33	394	35.13292433537833	3.73e-108
input.path1.gene6	G3H79_RS03755	34	395	35.4601226993865	3.87e-108
input.path1.gene6	G3H79_RS03830	33	392	35.70552147239264	4.36e-107
input.path1.gene6	G3H79_RS03825	31	385	39.018404907975466	3.95e-105
input.path1.gene6	G3H79_RS03800	32	382	37.79141104294478	3.64e-104
input.path1.gene6	G3H79_RS03805	32	373	35.66462167689161	1.71e-101
input.path1.gene7	G3H79_RS04055	32	68	56.083086053412465	4.87e-11


>>
16. NZ_CP012949
Source: Streptomyces ambofaciens strain DSM 40697 chromosome, complete genome
Type: T1PKS,transAT-PKS
Number of proteins with BLAST hits to this cluster: 2
Cumulative BLAST score: 2390.0

Table of genes, locations, strands and annotations of subject cluster:
SAM40697_RS36460	SAM40697_RS36460	7451968	7452164	+	hypothetical_protein
SAM40697_RS37470	SAM40697_RS37470	7523024	7524433	+	hypothetical_protein
SAM40697_RS36550	SAM40697_RS36550	7524776	7525687	+	acyltransferase_domain-containing_protein
SAM40697_RS38195	SAM40697_RS38195	7525868	7527121	+	SDR_family_NAD(P)-dependent_oxidoreductase
SAM40697_RS37475	SAM40697_RS37475	7527182	7529599	+	acyltransferase_domain-containing_protein
SAM40697_RS38020	SAM40697_RS38020	7530164	7530445	+	hypothetical_protein
SAM40697_RS37480	SAM40697_RS37480	7530905	7531600	+	SDR_family_NAD(P)-dependent_oxidoreductase
SAM40697_RS37835	SAM40697_RS37835	7531610	7532107	+	hypothetical_protein
SAM40697_RS37485	SAM40697_RS37485	7532204	7533502	+	polyketide_synthase
SAM40697_RS38025	SAM40697_RS38025	7534574	7534966	+	hypothetical_protein
SAM40697_RS36600	SAM40697_RS36600	7535405	7536151	+	SDR_family_NAD(P)-dependent_oxidoreductase
SAM40697_RS36605	SAM40697_RS36605	7536215	7536670	+	hypothetical_protein
SAM40697_RS36610	SAM40697_RS36610	7536785	7539307	+	type_I_polyketide_synthase
SAM40697_RS37490	SAM40697_RS37490	7540034	7540615	+	SDR_family_NAD(P)-dependent_oxidoreductase
SAM40697_RS37840	SAM40697_RS37840	7575832	7578531	+	type_I_polyketide_synthase
SAM40697_RS37510	SAM40697_RS37510	7578838	7579884	+	SDR_family_NAD(P)-dependent_oxidoreductase
SAM40697_RS37515	SAM40697_RS37515	7579891	7580745	+	polyketide_synthase
SAM40697_RS37520	SAM40697_RS37520	7581049	7581570	+	polyketide_synthase
SAM40697_RS36715	SAM40697_RS36715	7582066	7582977	+	acyltransferase_domain-containing_protein
SAM40697_RS36720	SAM40697_RS36720	7583071	7583919	+	modular_polyketide_synthase
SAM40697_RS36725	SAM40697_RS36725	7584538	7584744	+	alcohol_dehydrogenase_catalytic_domain-containing_protein
SAM40697_RS37525	SAM40697_RS37525	7585321	7585998	+	SDR_family_NAD(P)-dependent_oxidoreductase

Table of Blast hits (query gene, subject gene, %identity, blast score, %coverage, e-value):
input.path1.gene6	SAM40697_RS32680	31	421	40.61349693251534	4.64e-116
input.path1.gene6	SAM40697_RS37840	32	382	37.58691206543967	1.24e-110
input.path1.gene6	SAM40697_RS37465	32	399	37.87321063394683	3.39e-109
input.path1.gene6	SAM40697_RS36610	31	362	34.96932515337423	2.76e-104
input.path1.gene6	SAM40697_RS32675	31	374	36.56441717791411	2.19e-103
input.path1.gene6	SAM40697_RS32685	32	365	35.70552147239264	3.81e-99
input.path1.gene7	SAM40697_RS32775	37	87	48.367952522255194	1.19e-17


>>
17. NZ_CP026490
Source: Streptomyces sp. 604F chromosome, complete genome
Type: NRPS,T1PKS,butyrolactone,other
Number of proteins with BLAST hits to this cluster: 2
Cumulative BLAST score: 2049.0

Table of genes, locations, strands and annotations of subject cluster:
C3K23_RS01040	C3K23_RS01040	29255	30507	-	IS3_family_transposase
C3K23_RS01185	C3K23_RS01185	64869	65209	+	IS110_family_transposase
C3K23_RS01340	C3K23_RS01340	99372	99969	-	transposase
C3K23_RS01395	C3K23_RS01395	121035	123559	-	type_I_polyketide_synthase
C3K23_RS01400	C3K23_RS01400	123770	124888	-	KR_domain-containing_protein
C3K23_RS01405	C3K23_RS01405	125156	129721	-	SDR_family_NAD(P)-dependent_oxidoreductase
C3K23_RS01410	C3K23_RS01410	130517	133288	-	type_I_polyketide_synthase
C3K23_RS01440	C3K23_RS01440	144864	146407	+	acyl-CoA_carboxylase_subunit_beta
C3K23_RS01480	C3K23_RS01480	155302	155846	-	transposase

Table of Blast hits (query gene, subject gene, %identity, blast score, %coverage, e-value):
input.path1.gene6	C3K23_RS01415	31	415	42.08588957055215	8.19e-115
input.path1.gene6	C3K23_RS01405	32	405	38.20040899795501	1.1e-113
input.path1.gene6	C3K23_RS01410	31	381	37.83231083844581	3.91e-110
input.path1.gene6	C3K23_RS01380	31	376	38.48670756646217	4.33e-105
input.path1.gene6	C3K23_RS01395	34	363	30.10224948875256	1.12e-104
input.path1.gene7	C3K23_RS01100	33	109	89.31750741839762	8.26e-26


>>
18. NZ_SZNQ01000001
Source: Streptomyces lasalocidi strain X-537 Scaffold1, whole genome shotgun sequence
Type: T1PKS
Number of proteins with BLAST hits to this cluster: 2
Cumulative BLAST score: 1996.0

Table of genes, locations, strands and annotations of subject cluster:
E4U91_RS38520	E4U91_RS38520	268563	270044	+	polyketide_synthase_docking_domain-containing_protein
E4U91_RS00945	E4U91_RS00945	270294	271187	+	acyltransferase_domain-containing_protein
E4U91_RS00950	E4U91_RS00950	271599	278027	+	SDR_family_NAD(P)-dependent_oxidoreductase
E4U91_RS00965	E4U91_RS00965	288393	290420	+	type_I_polyketide_synthase
E4U91_RS38525	E4U91_RS38525	290970	292001	+	polyketide_synthase_dehydratase_domain-containing_protein
E4U91_RS00975	E4U91_RS00975	292038	292946	+	alcohol_dehydrogenase_catalytic_domain-containing_protein
E4U91_RS38395	E4U91_RS38395	293565	297362	+	SDR_family_NAD(P)-dependent_oxidoreductase
E4U91_RS38530	E4U91_RS38530	298035	298661	+	KR_domain-containing_protein
E4U91_RS01015	E4U91_RS01015	312195	313353	+	beta-lactamase_family_protein

Table of Blast hits (query gene, subject gene, %identity, blast score, %coverage, e-value):
input.path1.gene6	E4U91_RS00990	32	411	41.18609406952965	2.87e-114
input.path1.gene6	E4U91_RS00960	32	379	38.20040899795501	2.89e-108
input.path1.gene6	E4U91_RS00955	32	393	40.61349693251534	3.84e-108
input.path1.gene6	E4U91_RS00995	32	380	34.7239263803681	8.6e-107
input.path1.gene6	E4U91_RS38395	31	360	34.60122699386503	3.2e-100
input.path1.gene7	E4U91_RS01045	31	73	43.02670623145401	9.46e-13


>>
19. NZ_CP012382
Source: Streptomyces ambofaciens ATCC 23877 chromosome, complete genome
Type: T1PKS
Number of proteins with BLAST hits to this cluster: 2
Cumulative BLAST score: 1956.0

Table of genes, locations, strands and annotations of subject cluster:
SAM23877_RS40680	SAM23877_RS40680	7685382	7688738	+	type_I_polyketide_synthase
SAM23877_RS40685	SAM23877_RS40685	7688829	7689773	+	alcohol_dehydrogenase_catalytic_domain-containing_protein
SAM23877_RS40690	SAM23877_RS40690	7690323	7691003	+	SDR_family_NAD(P)-dependent_oxidoreductase
SAM23877_RS40695	SAM23877_RS40695	7691196	7691516	+	acyl_carrier_protein
SAM23877_RS40700	SAM23877_RS40700	7691613	7692341	+	polyketide_synthase
SAM23877_RS40705	SAM23877_RS40705	7692669	7693076	+	hypothetical_protein
SAM23877_RS40710	SAM23877_RS40710	7693215	7694132	+	acyltransferase_domain-containing_protein
SAM23877_RS40715	SAM23877_RS40715	7694697	7695611	+	SDR_family_NAD(P)-dependent_oxidoreductase
SAM23877_RS40720	SAM23877_RS40720	7696032	7696541	+	hypothetical_protein
SAM23877_RS40725	SAM23877_RS40725	7697295	7697783	+	polyketide_synthase
SAM23877_RS40730	SAM23877_RS40730	7697922	7698845	+	acyltransferase_domain-containing_protein
SAM23877_RS40735	SAM23877_RS40735	7699668	7700972	+	SDR_family_NAD(P)-dependent_oxidoreductase
SAM23877_RS39390	SAM23877_RS39390	7737771	7740557	+	type_I_polyketide_synthase
SAM23877_RS40110	SAM23877_RS40110	7740645	7741898	+	SDR_family_NAD(P)-dependent_oxidoreductase
SAM23877_RS38320	SAM23877_RS38320	7741908	7742435	+	hypothetical_protein
SAM23877_RS39400	SAM23877_RS39400	7742547	7744376	+	type_I_polyketide_synthase
SAM23877_RS40745	SAM23877_RS40745	7744962	7745225	+	hypothetical_protein
SAM23877_RS39785	SAM23877_RS39785	7745481	7746377	+	SDR_family_NAD(P)-dependent_oxidoreductase
SAM23877_RS38350	SAM23877_RS38350	7746762	7748339	+	type_I_polyketide_synthase
SAM23877_RS38355	SAM23877_RS38355	7748550	7749458	+	acyltransferase_domain-containing_protein
SAM23877_RS38360	SAM23877_RS38360	7750284	7750916	+	SDR_family_NAD(P)-dependent_oxidoreductase
SAM23877_RS40750	SAM23877_RS40750	7750926	7751435	+	hypothetical_protein
SAM23877_RS40755	SAM23877_RS40755	7751550	7753817	+	type_I_polyketide_synthase
SAM23877_RS40760	SAM23877_RS40760	7754385	7755374	+	SDR_family_NAD(P)-dependent_oxidoreductase

Table of Blast hits (query gene, subject gene, %identity, blast score, %coverage, e-value):
input.path1.gene6	SAM23877_RS33850	31	403	40.899795501022496	1.29e-110
input.path1.gene6	SAM23877_RS39390	32	369	35.991820040899796	4.89e-106
input.path1.gene6	SAM23877_RS33790	31	377	36.56441717791411	2.98e-104
input.path1.gene6	SAM23877_RS33800	32	372	35.70552147239264	2.22e-101
input.path1.gene6	SAM23877_RS40755	31	348	31.28834355828221	1.04e-100
input.path1.gene7	SAM23877_RS33890	37	87	48.367952522255194	1.19e-17


>>
20. NZ_CP030771
Source: Streptomyces sp. YIM 121038 chromosome, complete genome
Type: T1PKS
Number of proteins with BLAST hits to this cluster: 2
Cumulative BLAST score: 1759.0

Table of genes, locations, strands and annotations of subject cluster:
C9F11_RS03985	C9F11_RS03985	952771	953091	-	DUF4232_domain-containing_protein
C9F11_RS04025	C9F11_RS04025	960916	961635	-	helix-turn-helix_domain-containing_protein
C9F11_RS04150	C9F11_RS04150	1095336	1096328	-	SDR_family_NAD(P)-dependent_oxidoreductase
C9F11_RS04155	C9F11_RS04155	1096380	1096835	-	alcohol_dehydrogenase_catalytic_domain-containing_protein
C9F11_RS04160	C9F11_RS04160	1097193	1098185	-	polyketide_synthase_dehydratase_domain-containing_protein
C9F11_RS47250	C9F11_RS47250	1099197	1099583	-	hypothetical_protein
C9F11_RS04165	C9F11_RS04165	1099911	1101257	-	polyketide_synthase
C9F11_RS47255	C9F11_RS47255	1102584	1105562	-	acyltransferase_domain-containing_protein
C9F11_RS04185	C9F11_RS04185	1105611	1106519	-	acyltransferase_domain-containing_protein

Table of Blast hits (query gene, subject gene, %identity, blast score, %coverage, e-value):
input.path1.gene6	C9F11_RS04140	31	428	53.74233128834356	4.06e-118
input.path1.gene6	C9F11_RS47255	34	405	37.9959100204499	1.07e-117
input.path1.gene6	C9F11_RS04095	34	416	38.20040899795501	1.22e-114
input.path1.gene6	C9F11_RS04100	33	407	38.3640081799591	4.93e-112
input.path1.gene7	C9F11_RS04255	31	103	90.20771513353115	8.82e-24


>>
21. NZ_CM002271
Source: Streptomyces sp. GBA 94-10 chromosome, whole genome shotgun sequence
Type: NRPS,T1PKS,butyrolactone,other
Number of proteins with BLAST hits to this cluster: 2
Cumulative BLAST score: 1684.0

Table of genes, locations, strands and annotations of subject cluster:
B591_RS00045	B591_RS00045	9151	9679	-	SMI1/KNR4_family_protein
B591_RS00050	B591_RS00050	9703	10450	-	transposase
B591_RS00055	B591_RS00055	10757	10905	+	SAM-dependent_methyltransferase
B591_RS00065	B591_RS00065	11916	13080	+	D-alanyl-D-alanine_carboxypeptidase
B591_RS00195	B591_RS00195	41178	41510	-	IS5/IS1182_family_transposase
B591_RS31190	B591_RS31190	75891	76518	-	IS701_family_transposase
B591_RS31205	B591_RS31205	95618	96919	-	SDR_family_NAD(P)-dependent_oxidoreductase
B591_RS32695	B591_RS32695	96992	100093	-	acyltransferase_domain-containing_protein
B591_RS31220	B591_RS31220	100304	101422	-	KR_domain-containing_protein
B591_RS32700	B591_RS32700	101690	106261	-	SDR_family_NAD(P)-dependent_oxidoreductase
B591_RS31235	B591_RS31235	107911	109828	-	modular_polyketide_synthase
B591_RS00450	B591_RS00450	129550	131173	+	peptide_synthase_condensation_domain-containing_protein

Table of Blast hits (query gene, subject gene, %identity, blast score, %coverage, e-value):
input.path1.gene6	B591_RS00390	31	411	42.08588957055215	1.27e-113
input.path1.gene6	B591_RS32700	32	401	38.036809815950924	2.7e-112
input.path1.gene6	B591_RS32695	32	385	35.21472392638037	2.79e-110
input.path1.gene6	B591_RS00375	31	378	38.48670756646217	1.03e-105
input.path1.gene7	B591_RS00135	33	109	89.31750741839762	8.26e-26


>>
22. NZ_CM002271
Source: Streptomyces sp. GBA 94-10 chromosome, whole genome shotgun sequence
Type: NRPS,T1PKS,butyrolactone,other
Number of proteins with BLAST hits to this cluster: 2
Cumulative BLAST score: 1684.0

Table of genes, locations, strands and annotations of subject cluster:
B591_RS29490	B591_RS29490	6894866	6896489	-	peptide_synthase_condensation_domain-containing_protein
B591_RS33300	B591_RS33300	6916211	6918128	+	modular_polyketide_synthase
B591_RS33305	B591_RS33305	6919778	6924349	+	SDR_family_NAD(P)-dependent_oxidoreductase
B591_RS32495	B591_RS32495	6924617	6925735	+	KR_domain-containing_protein
B591_RS33310	B591_RS33310	6925946	6929047	+	acyltransferase_domain-containing_protein
B591_RS32515	B591_RS32515	6929120	6930421	+	SDR_family_NAD(P)-dependent_oxidoreductase
B591_RS32530	B591_RS32530	6949521	6950148	+	IS701_family_transposase
B591_RS29745	B591_RS29745	6984529	6984861	+	IS5/IS1182_family_transposase
B591_RS29870	B591_RS29870	7012959	7014123	-	D-alanyl-D-alanine_carboxypeptidase
B591_RS32550	B591_RS32550	7015134	7015282	-	SAM-dependent_methyltransferase
B591_RS29880	B591_RS29880	7015589	7016336	+	transposase
B591_RS29885	B591_RS29885	7016360	7016888	+	SMI1/KNR4_family_protein

Table of Blast hits (query gene, subject gene, %identity, blast score, %coverage, e-value):
input.path1.gene6	B591_RS29550	31	411	42.08588957055215	1.27e-113
input.path1.gene6	B591_RS33305	32	401	38.036809815950924	2.7e-112
input.path1.gene6	B591_RS33310	32	385	35.21472392638037	2.79e-110
input.path1.gene6	B591_RS29565	31	378	38.48670756646217	1.03e-105
input.path1.gene7	B591_RS29805	33	109	89.31750741839762	8.26e-26


>>
23. NZ_GL877879
Source: Saccharopolyspora spinosa NRRL 18395 Scaffold000002, whole genome shotgun sequence
Type: NRPS,T1PKS
Number of proteins with BLAST hits to this cluster: 2
Cumulative BLAST score: 1615.0

Table of genes, locations, strands and annotations of subject cluster:
SSPN_RS51610	SSPN_RS51610	745795	746152	+	phage_terminase_small_subunit_P27_family
SSPN_RS45120	SSPN_RS45120	753971	755255	+	IS256_family_transposase
SSPN_RS55220	SSPN_RS55220	785451	791151	-	SDR_family_NAD(P)-dependent_oxidoreductase
SSPN_RS55225	SSPN_RS55225	793424	797587	-	SDR_family_NAD(P)-dependent_oxidoreductase
SSPN_RS45145	SSPN_RS45145	797915	805840	-	SDR_family_NAD(P)-dependent_oxidoreductase

Table of Blast hits (query gene, subject gene, %identity, blast score, %coverage, e-value):
input.path1.gene6	SSPN_RS55225	33	393	35.173824130879346	1.65e-110
input.path1.gene6	SSPN_RS55220	33	385	34.84662576687116	6.69e-110
input.path1.gene6	SSPN_RS45150	31	397	38.48670756646217	1.9e-109
input.path1.gene6	SSPN_RS51660	31	381	38.20040899795501	1.37e-108
input.path1.gene8	SSPN_RS45175	31	59	14.223385689354275	1.54e-06


>>
24. NZ_AP022589
Source: Mycolicibacter minnesotensis strain JCM 17932
Type: T1PKS
Number of proteins with BLAST hits to this cluster: 2
Cumulative BLAST score: 1353.0

Table of genes, locations, strands and annotations of subject cluster:
G6N09_RS18825	G6N09_RS18825	4075847	4077157	+	cytochrome_P450
G6N09_RS18900	G6N09_RS18900	4107470	4112800	-	acyltransferase_domain-containing_protein

Table of Blast hits (query gene, subject gene, %identity, blast score, %coverage, e-value):
input.path1.gene6	G6N09_RS18885	31	441	41.02249488752556	7.17e-124
input.path1.gene6	G6N09_RS18890	32	425	41.22699386503068	6.15e-119
input.path1.gene6	G6N09_RS18895	33	405	36.441717791411044	3.11e-113
input.path1.gene8	G6N09_RS18830	34	82	14.659685863874344	8.19e-15


>>
25. NZ_AP022564
Source: Mycolicibacter terrae strain JCM 12143
Type: T1PKS
Number of proteins with BLAST hits to this cluster: 2
Cumulative BLAST score: 1344.0

Table of genes, locations, strands and annotations of subject cluster:
G6N23_RS09515	G6N23_RS09515	1958873	1962922	+	acyltransferase_domain-containing_protein
G6N23_RS09520	G6N23_RS09520	1963016	1964437	+	SDR_family_NAD(P)-dependent_oxidoreductase
G6N23_RS09575	G6N23_RS09575	1979595	1980320	+	SDR_family_NAD(P)-dependent_oxidoreductase

Table of Blast hits (query gene, subject gene, %identity, blast score, %coverage, e-value):
input.path1.gene5	G6N23_RS09610	31	87	88.37209302325581	6.75e-18
input.path1.gene6	G6N23_RS09510	32	426	40.940695296523515	3.33e-119
input.path1.gene6	G6N23_RS09500	32	418	41.145194274028626	1.05e-116
input.path1.gene6	G6N23_RS09505	33	413	36.23721881390593	5.2e-116


>>
26. NZ_CM002273
Source: Streptomyces sp. PVA_94-07 strain PVA 94-07 chromosome, whole genome shotgun sequence
Type: NRPS,T1PKS,butyrolactone,other
Number of proteins with BLAST hits to this cluster: 2
Cumulative BLAST score: 1330.0

Table of genes, locations, strands and annotations of subject cluster:
B590_RS00035	B590_RS00035	6424	7676	+	IS3_family_transposase
B590_RS00045	B590_RS00045	8318	8846	-	SMI1/KNR4_family_protein
B590_RS00050	B590_RS00050	8870	9617	-	transposase
B590_RS00060	B590_RS00060	10852	12461	+	D-alanyl-D-alanine_carboxypeptidase
B590_RS30415	B590_RS30415	13059	13888	-	IS5_family_transposase
B590_RS00175	B590_RS00175	34626	34958	-	IS5/IS1182_family_transposase
B590_RS30425	B590_RS30425	69339	69966	-	transposase
B590_RS30450	B590_RS30450	93752	94870	-	KR_domain-containing_protein
B590_RS31820	B590_RS31820	95138	99709	-	SDR_family_NAD(P)-dependent_oxidoreductase
B590_RS32605	B590_RS32605	100286	103276	-	type_I_polyketide_synthase
B590_RS00430	B590_RS00430	122989	124641	+	peptide_synthase_condensation_domain-containing_protein

Table of Blast hits (query gene, subject gene, %identity, blast score, %coverage, e-value):
input.path1.gene6	B590_RS32605	31	403	41.22699386503068	9.63e-117
input.path1.gene6	B590_RS00370	31	415	42.08588957055215	1.08e-114
input.path1.gene6	B590_RS31820	32	403	38.036809815950924	6.38e-113
input.path1.gene7	B590_RS00115	33	109	89.31750741839762	8.26e-26


>>
27. NW_007361002
Source: Glarea lozoyensis ATCC 20868 chromosome Unknown GLAREA7, whole genome shotgun sequence
Type: T1PKS
Number of proteins with BLAST hits to this cluster: 2
Cumulative BLAST score: 1317.0

Table of genes, locations, strands and annotations of subject cluster:

Table of Blast hits (query gene, subject gene, %identity, blast score, %coverage, e-value):
input.path1.gene6	GLAREA_01205	31	984	104.62167689161555	7.56e-311
input.path1.gene8	GLAREA_01210	40	333	40.05235602094241	1.58e-100


>>
28. NZ_LT546166
Source: Mycolicibacter icosiumassiliensis strain 8WA6, whole genome shotgun sequence
Type: T1PKS
Number of proteins with BLAST hits to this cluster: 2
Cumulative BLAST score: 1299.0

Table of genes, locations, strands and annotations of subject cluster:
BN4346_RS36975	BN4346_RS36975	2704611	2707343	+	type_I_polyketide_synthase
BN4346_RS36980	BN4346_RS36980	2707668	2708075	+	hypothetical_protein

Table of Blast hits (query gene, subject gene, %identity, blast score, %coverage, e-value):
input.path1.gene5	BN4346_RS37095	33	91	87.90697674418605	2.23e-19
input.path1.gene6	BN4346_RS36990	33	409	36.52351738241309	1.05e-114
input.path1.gene6	BN4346_RS37000	32	410	41.96319018404908	2.2e-114
input.path1.gene6	BN4346_RS36975	32	389	36.27811860940695	7.01e-113


>>
29. NZ_CP031264
Source: Streptacidiphilus bronchialis strain DSM 106435 chromosome, complete genome
Type: NRPS,T1PKS
Number of proteins with BLAST hits to this cluster: 2
Cumulative BLAST score: 1270.0

Table of genes, locations, strands and annotations of subject cluster:
C7M71_RS24495	C7M71_RS24495	5552789	5553415	+	ATP-binding_protein

Table of Blast hits (query gene, subject gene, %identity, blast score, %coverage, e-value):
input.path1.gene6	C7M71_RS24635	32	431	41.67689161554192	4.96e-120
input.path1.gene6	C7M71_RS24590	34	380	34.92842535787321	5.34e-108
input.path1.gene6	C7M71_RS24640	31	365	36.76891615541923	2.78e-99
input.path1.gene8	C7M71_RS24555	31	94	17.19022687609075	5.85e-18


>>
30. NW_017264196
Source: Xylona heveae TC161 unplaced genomic scaffold L228scaffold_4, whole genome shotgun sequence
Type: T1PKS
Number of proteins with BLAST hits to this cluster: 2
Cumulative BLAST score: 1268.0

Table of genes, locations, strands and annotations of subject cluster:

Table of Blast hits (query gene, subject gene, %identity, blast score, %coverage, e-value):
input.path1.gene6	L228DRAFT_210265	31	969	97.95501022494888	1.49e-305
input.path1.gene8	L228DRAFT_282523	36	299	40.924956369982546	2.86e-88


>>
31. NZ_PVTF01000007
Source: Umezawaea tangerina strain DSM 44720 Ga0180964_107, whole genome shotgun sequence
Type: NRPS,T1PKS,phosphonate
Number of proteins with BLAST hits to this cluster: 2
Cumulative BLAST score: 1249.0

Table of genes, locations, strands and annotations of subject cluster:
CLV43_RS24270	CLV43_RS24270	312643	313101	+	sigma-70_family_RNA_polymerase_sigma_factor

Table of Blast hits (query gene, subject gene, %identity, blast score, %coverage, e-value):
input.path1.gene6	CLV43_RS24155	31	403	40.695296523517385	7.66e-112
input.path1.gene6	CLV43_RS24190	31	394	42.45398773006135	7.41e-108
input.path1.gene6	CLV43_RS24150	31	379	38.036809815950924	4.04e-103
input.path1.gene8	CLV43_RS24305	31	73	15.357766143106458	1.29e-11


>>
32. NZ_CP021744
Source: Streptomyces albireticuli strain MDJK11 chromosome, complete genome
Type: NRPS,NRPS-like,T1PKS,arylpolyene
Number of proteins with BLAST hits to this cluster: 2
Cumulative BLAST score: 1248.0

Table of genes, locations, strands and annotations of subject cluster:
SMD11_RS32175	SMD11_RS32175	7494576	7495466	-	hypothetical_protein
SMD11_RS32190	SMD11_RS32190	7497544	7497708	+	cytidine_deaminase
SMD11_RS32240	SMD11_RS32240	7512235	7514033	+	amino_acid_adenylation_domain-containing_protein
SMD11_RS32270	SMD11_RS32270	7517014	7517951	+	AraC_family_transcriptional_regulator
SMD11_RS32395	SMD11_RS32395	7619528	7620492	-	SMP-30/gluconolactonase/LRE_family_protein
SMD11_RS32515	SMD11_RS32515	7646207	7646740	-	hypothetical_protein

Table of Blast hits (query gene, subject gene, %identity, blast score, %coverage, e-value):
input.path1.gene6	SMD11_RS32320	32	409	40.695296523517385	7.47e-114
input.path1.gene6	SMD11_RS32315	32	394	38.11860940695296	1.06e-107
input.path1.gene6	SMD11_RS32325	31	389	40.85889570552147	2.45e-106
input.path1.gene7	SMD11_RS32435	36	56	28.783382789317507	6.43e-07


>>
33. NW_022474210
Source: Venustampulla echinocandica strain BP 5553 chromosome Unknown scaffold_5, whole genome shotgun sequence
Type: T1PKS
Number of proteins with BLAST hits to this cluster: 2
Cumulative BLAST score: 1230.0

Table of genes, locations, strands and annotations of subject cluster:

Table of Blast hits (query gene, subject gene, %identity, blast score, %coverage, e-value):
input.path1.gene6	BP5553_07251	31	1053	105.07157464212679	0.0
input.path1.gene8	BP5553_07253	31	177	40.48865619546248	2.9e-45


>>
34. NW_023336278
Source: Aspergillus tubingensis WU-2223L DNA, scaffold_4, whole genome shotgun sequence
Type: T1PKS
Number of proteins with BLAST hits to this cluster: 2
Cumulative BLAST score: 1169.0

Table of genes, locations, strands and annotations of subject cluster:

Table of Blast hits (query gene, subject gene, %identity, blast score, %coverage, e-value):
input.path1.gene6	AtWU_03336	32	999	103.8036809815951	2.34e-313
input.path1.gene7	AtWU_03328	34	170	92.87833827893175	5.72e-49


>>
35. NW_017971434
Source: Talaromyces atroroseus strain IBT 11181 chromosome Unknown scaffold_2, whole genome shotgun sequence
Type: T1PKS
Number of proteins with BLAST hits to this cluster: 2
Cumulative BLAST score: 1163.0

Table of genes, locations, strands and annotations of subject cluster:

Table of Blast hits (query gene, subject gene, %identity, blast score, %coverage, e-value):
input.path1.gene6	UA08_02259	31	1018	102.7402862985685	0.0
input.path1.gene8	UA08_02254	41	145	16.75392670157068	9.53e-37


>>
36. NW_006917092
Source: Pestalotiopsis fici W106-1 unplaced genomic scaffold PFICI_Scf_2, whole genome shotgun sequence
Type: T1PKS
Number of proteins with BLAST hits to this cluster: 2
Cumulative BLAST score: 1161.0

Table of genes, locations, strands and annotations of subject cluster:

Table of Blast hits (query gene, subject gene, %identity, blast score, %coverage, e-value):
input.path1.gene6	PFICI_02353	32	1029	105.56237218813907	0.0
input.path1.gene7	PFICI_02348	32	132	92.28486646884274	1.58e-34


>>
37. NC_036630
Source: Fusarium fujikuroi IMI 58289 draft genome, chromosome FFUJ_chr09
Type: NRPS,T1PKS
Number of proteins with BLAST hits to this cluster: 2
Cumulative BLAST score: 1152.0

Table of genes, locations, strands and annotations of subject cluster:

Table of Blast hits (query gene, subject gene, %identity, blast score, %coverage, e-value):
input.path1.gene5	FFUJ_09233	34	110	89.76744186046511	6.98e-26
input.path1.gene6	FFUJ_09241	31	1042	107.89366053169734	0.0


>>
38. NC_016457
Source: Thermothielavioides terrestris NRRL 8126 chromosome 1, complete sequence
Type: T1PKS
Number of proteins with BLAST hits to this cluster: 2
Cumulative BLAST score: 1112.0

Table of genes, locations, strands and annotations of subject cluster:

Table of Blast hits (query gene, subject gene, %identity, blast score, %coverage, e-value):
input.path1.gene6	THITE_40673	31	991	107.15746421267893	3.72e-313
input.path1.gene8	THITE_2107713	36	121	16.92844677137871	2.68e-28


>>
39. NZ_CP015588
Source: Streptomyces alfalfae strain ACCC40021 chromosome, complete genome
Type: NRPS,PKS-like,T1PKS,butyrolactone
Number of proteins with BLAST hits to this cluster: 2
Cumulative BLAST score: 968.0

Table of genes, locations, strands and annotations of subject cluster:
A7J05_RS00625	A7J05_RS00625	152239	153054	+	ATP-binding_protein

Table of Blast hits (query gene, subject gene, %identity, blast score, %coverage, e-value):
input.path1.gene6	A7J05_RS00395	32	487	49.038854805725975	7.98e-137
input.path1.gene6	A7J05_RS00400	32	399	34.84662576687116	2.03e-114
input.path1.gene7	A7J05_RS00440	34	82	46.88427299703264	6.36e-16


>>
40. NZ_CP015588
Source: Streptomyces alfalfae strain ACCC40021 chromosome, complete genome
Type: NRPS,PKS-like,T1PKS,butyrolactone
Number of proteins with BLAST hits to this cluster: 2
Cumulative BLAST score: 968.0

Table of genes, locations, strands and annotations of subject cluster:
A7J05_RS37265	A7J05_RS37265	8518893	8524543	-	KR_domain-containing_protein

Table of Blast hits (query gene, subject gene, %identity, blast score, %coverage, e-value):
input.path1.gene6	A7J05_RS37280	32	487	49.038854805725975	7.98e-137
input.path1.gene6	A7J05_RS37275	32	399	34.84662576687116	2.03e-114
input.path1.gene7	A7J05_RS37235	34	82	46.88427299703264	6.36e-16


>>
41. NZ_CP011492
Source: Streptomyces sp. CNQ-509 chromosome, complete genome
Type: NRPS,PKS-like,T1PKS
Number of proteins with BLAST hits to this cluster: 2
Cumulative BLAST score: 963.0

Table of genes, locations, strands and annotations of subject cluster:
AA958_RS29370	AA958_RS29370	6859613	6859906	-	penicillin-binding_protein
AA958_RS29400	AA958_RS29400	6866256	6866491	-	FAD-dependent_oxidoreductase
AA958_RS36720	AA958_RS36720	6898979	6899977	-	iron_ABC_transporter_permease
AA958_RS29535	AA958_RS29535	6902329	6903106	+	MFS_transporter
AA958_RS36725	AA958_RS36725	6903107	6903241	+	iron_transporter
AA958_RS29570	AA958_RS29570	6909579	6910463	+	catalase

Table of Blast hits (query gene, subject gene, %identity, blast score, %coverage, e-value):
input.path1.gene6	AA958_RS29295	31	481	49.36605316973415	5.1e-135
input.path1.gene6	AA958_RS29300	33	405	38.20040899795501	1.96e-116
input.path1.gene7	AA958_RS29315	39	77	33.82789317507419	4.27e-14


>>
42. NZ_CP025407
Source: Streptomyces sp. CMB-StM0423 chromosome, complete genome
Type: NRPS,T1PKS
Number of proteins with BLAST hits to this cluster: 2
Cumulative BLAST score: 952.0

Table of genes, locations, strands and annotations of subject cluster:
CXR04_RS00035	CXR04_RS00035	9108	9665	-	transposase
CXR04_RS00040	CXR04_RS00040	9730	10889	-	IS3_family_transposase
CXR04_RS00050	CXR04_RS00050	11602	11868	-	transposase
CXR04_RS00060	CXR04_RS00060	12625	13933	-	IS1380_family_transposase
CXR04_RS00160	CXR04_RS00160	63704	63781	-	transposase

Table of Blast hits (query gene, subject gene, %identity, blast score, %coverage, e-value):
input.path1.gene6	CXR04_RS00130	31	481	49.325153374233125	5.14e-135
input.path1.gene6	CXR04_RS00125	33	395	34.76482617586912	3.41e-113
input.path1.gene7	CXR04_RS00110	39	76	33.82789317507419	7.98e-14


>>
43. NC_020504
Source: Streptomyces davaonensis JCM 4913, complete genome
Type: NRPS,T1PKS
Number of proteins with BLAST hits to this cluster: 2
Cumulative BLAST score: 952.0

Table of genes, locations, strands and annotations of subject cluster:

Table of Blast hits (query gene, subject gene, %identity, blast score, %coverage, e-value):
input.path1.gene6	BN159_RS03230	32	469	48.38445807770961	2.51e-131
input.path1.gene6	BN159_RS03225	32	412	38.323108384458074	4.77e-119
input.path1.gene7	BN159_RS03210	39	71	34.124629080118694	4.2e-12


>>
44. NZ_AZWL01000009
Source: Streptomyces sp. CNH099 B121DRAFT_scaffold_7.8_C, whole genome shotgun sequence
Type: NRPS,T1PKS
Number of proteins with BLAST hits to this cluster: 2
Cumulative BLAST score: 946.0

Table of genes, locations, strands and annotations of subject cluster:

Table of Blast hits (query gene, subject gene, %identity, blast score, %coverage, e-value):
input.path1.gene6	B121_RS0112700	31	477	49.65235173824131	1.04e-133
input.path1.gene6	B121_RS0112695	33	394	34.76482617586912	8.51e-113
input.path1.gene7	B121_RS0112680	39	75	33.82789317507419	1.49e-13


>>
45. NZ_AP022588
Source: Mycolicibacterium sediminis strain JCM 17899
Type: NRPS,T1PKS,terpene
Number of proteins with BLAST hits to this cluster: 2
Cumulative BLAST score: 916.0

Table of genes, locations, strands and annotations of subject cluster:
G6N64_RS29945	G6N64_RS29945	3419707	3421026	+	cytochrome_P450

Table of Blast hits (query gene, subject gene, %identity, blast score, %coverage, e-value):
input.path1.gene6	G6N64_RS16465	32	451	41.6359918200409	2.81e-127
input.path1.gene6	G6N64_RS16475	32	398	35.37832310838446	5.27e-111
input.path1.gene8	G6N64_RS16395	34	67	14.485165794066319	1.05e-09


>>
46. NZ_UEGW01000001
Source: Mycobacterium shimoidei strain P7336, whole genome shotgun sequence
Type: T1PKS
Number of proteins with BLAST hits to this cluster: 2
Cumulative BLAST score: 911.0

Table of genes, locations, strands and annotations of subject cluster:

Table of Blast hits (query gene, subject gene, %identity, blast score, %coverage, e-value):
input.path1.gene5	MSP7336_RS18505	32	86	89.76744186046511	1.25e-17
input.path1.gene6	MSP7336_RS18595	34	416	34.76482617586912	6.99e-117
input.path1.gene6	MSP7336_RS18600	32	409	34.84662576687116	4.95e-114


>>
47. NZ_CP022434
Source: Nocardiopsis dassonvillei strain HZNU_N_1 chromosome, complete genome
Type: NRPS,T1PKS
Number of proteins with BLAST hits to this cluster: 2
Cumulative BLAST score: 910.0

Table of genes, locations, strands and annotations of subject cluster:

Table of Blast hits (query gene, subject gene, %identity, blast score, %coverage, e-value):
input.path1.gene6	CGQ36_RS11820	33	419	39.263803680981596	5.11e-121
input.path1.gene6	CGQ36_RS11810	33	416	40.61349693251534	1.89e-115
input.path1.gene7	CGQ36_RS11845	33	75	47.47774480712167	1.51e-13


>>
48. NZ_KB906866
Source: Nocardiopsis sp. CNS-639 strain CNS639 G011DRAFT_scaffold00013.13, whole genome shotgun sequence
Type: NRPS,T1PKS
Number of proteins with BLAST hits to this cluster: 2
Cumulative BLAST score: 910.0

Table of genes, locations, strands and annotations of subject cluster:
G011_RS31835	G011_RS31835	79004	79143	+	IS5/IS1182_family_transposase

Table of Blast hits (query gene, subject gene, %identity, blast score, %coverage, e-value):
input.path1.gene6	G011_RS30635	33	419	39.263803680981596	6.9e-121
input.path1.gene6	G011_RS0119410	33	416	40.61349693251534	1.89e-115
input.path1.gene7	G011_RS0119375	33	75	47.47774480712167	1.51e-13


>>
49. NZ_CP003987
Source: Streptomyces sp. 769 chromosome, complete genome
Type: NRPS,T1PKS,butyrolactone
Number of proteins with BLAST hits to this cluster: 2
Cumulative BLAST score: 903.0

Table of genes, locations, strands and annotations of subject cluster:
GZL_RS47245	GZL_RS47245	85027	85140	-	transposase_family_protein
GZL_RS00310	GZL_RS00310	86034	86201	+	3-oxoacyl-ACP_synthase
GZL_RS00390	GZL_RS00390	128893	129777	+	flippase-like_domain-containing_protein
GZL_RS00430	GZL_RS00430	144864	145527	+	IS5/IS1182_family_transposase
GZL_RS00475	GZL_RS00475	155634	155963	-	ATP-binding_domain-containing_protein
GZL_RS47260	GZL_RS47260	158940	159078	+	IS256_family_transposase

Table of Blast hits (query gene, subject gene, %identity, blast score, %coverage, e-value):
input.path1.gene6	GZL_RS00405	32	423	48.425357873210636	1.67e-117
input.path1.gene6	GZL_RS00275	32	407	38.3640081799591	3.6e-117
input.path1.gene7	GZL_RS00455	33	73	46.58753709198813	1.07e-12


>>
50. NZ_CP003987
Source: Streptomyces sp. 769 chromosome, complete genome
Type: NRPS,T1PKS,butyrolactone
Number of proteins with BLAST hits to this cluster: 2
Cumulative BLAST score: 903.0

Table of genes, locations, strands and annotations of subject cluster:
GZL_RS47140	GZL_RS47140	9944632	9945141	+	ATP-binding_domain-containing_protein
GZL_RS42505	GZL_RS42505	9955248	9955911	-	IS5/IS1182_family_transposase
GZL_RS42545	GZL_RS42545	9970998	9971882	-	flippase-like_domain-containing_protein
GZL_RS42625	GZL_RS42625	10014574	10014741	-	3-oxoacyl-ACP_synthase
GZL_RS48260	GZL_RS48260	10015635	10015748	+	transposase_family_protein

Table of Blast hits (query gene, subject gene, %identity, blast score, %coverage, e-value):
input.path1.gene6	GZL_RS42530	32	423	48.425357873210636	1.67e-117
input.path1.gene6	GZL_RS42660	32	407	38.3640081799591	3.6e-117
input.path1.gene7	GZL_RS42480	33	73	46.58753709198813	1.07e-12
