# Supplementary material for: Alkaliphilic/Alkali-Tolerant Fungi: Molecular, Biochemical, and Biotechnological Aspects
Source: J Fungi (Basel). 2023 Jun 9;9(6):652. doi: 10.3390/jof9060652 (PMC10301932; doi:10.3390/jof9060652)
Supplement: Supplementary file 1 [file jof-09-00652-s001.zip › S2/clusterblast/ENANITX01000352NITX01000352.1_c1.txt]

ClusterBlast scores for ENANITX01000352NITX01000352.1

Table of genes, locations, strands and annotations of query cluster:
input.path1.gene33	133666	136160	+		
input.path1.gene34	136587	138052	-		
input.path1.gene35	139339	141665	+		
input.path1.gene36	143099	145519	-		
input.path1.gene37	147216	149012	-		
input.path1.gene38	150534	151586	+		
input.path1.gene39	152265	154274	-		
input.path1.gene40	161055	162028	-		
input.path1.gene41	162660	171094	+		
input.path1.gene42	171840	173779	+		
input.path1.gene43	178716	180813	+		
input.path1.gene44	182356	184051	+		
input.path1.gene45	186136	189938	+		
input.path1.gene46	190250	190894	-		
input.path1.gene47	193082	194791	+		
input.path1.gene48	196684	198000	+		


Significant hits: 
1. NW_021167084	Sodiomyces alkalinus F11 unplaced genomic scaffold SODALscaffold_6, whole genome shotgun sequence
2. NW_022983863	Arthroderma uncinatum strain CBS 119779 chromosome Unknown scaffold1, whole genome shotgun sequence
3. NC_049565	Talaromyces rugulosus chromosome V, complete sequence
4. NW_020194484	Amorphotheca resinae ATCC 22711 unplaced genomic scaffold M430scaffold_14, whole genome shotgun sequence
5. NW_022474205	Venustampulla echinocandica strain BP 5553 chromosome Unknown scaffold_0, whole genome shotgun sequence
6. NW_022984632	Aspergillus tanneri strain NIH1004 chromosome Unknown AapTan_5_pilon_pilon_pilon, whole genome shotgun sequence
7. NW_017971434	Talaromyces atroroseus strain IBT 11181 chromosome Unknown scaffold_2, whole genome shotgun sequence
8. NW_006271974	Cordyceps militaris CM01 unplaced genomic scaffold CCM_S00006, whole genome shotgun sequence
9. NW_006917095	Pestalotiopsis fici W106-1 unplaced genomic scaffold PFICI_Scf_5, whole genome shotgun sequence
10. NW_023336268	Colletotrichum scovillei strain TJNH1 chromosome Unknown Contig00010, whole genome shotgun sequence
11. NW_023336280	Aspergillus tubingensis WU-2223L DNA, scaffold_6, whole genome shotgun sequence
12. NT_107007	Aspergillus nidulans FGSC A4 chromosome IV map unlocalized scaffold_9, whole genome shotgun sequence
13. NW_006917100	Pestalotiopsis fici W106-1 unplaced genomic scaffold PFICI_Scf_10, whole genome shotgun sequence
14. NW_022474217	Venustampulla echinocandica strain BP 5553 chromosome Unknown scaffold_12, whole genome shotgun sequence
15. RRCJ01000013	Pyricularia sp. CBS 133598 strain NI919 Pyricularia_sp_LS_NI919_Scf_13, whole genome shotgun sequence
16. NC_007201	Aspergillus fumigatus Af293 chromosome 8, whole genome shotgun sequence
17. NT_165929	Aspergillus terreus NIH2624 scaffold_6 genomic scaffold, whole genome shotgun sequence
18. NW_019716265	Ramularia collo-cygni strain URUG2 genome assembly, contig: RCC_scaffold11, whole genome shotgun sequence
19. NC_016457	Thermothielavioides terrestris NRRL 8126 chromosome 1, complete sequence
20. NC_018212	Zymoseptoria tritici IPO323 chromosome 7, whole genome shotgun sequence
21. NW_006917094	Pestalotiopsis fici W106-1 unplaced genomic scaffold PFICI_Scf_4, whole genome shotgun sequence
22. NZ_CP007155	Kutzneria albida DSM 43870 chromosome, complete genome
23. NC_013440	Haliangium ochraceum DSM 14365, complete genome
24. NW_001820833	Sclerotinia sclerotiorum 1980 UF-70 scaffold_3 genomic scaffold, whole genome shotgun sequence
25. NW_014574689	Metarhizium brunneum ARSEF 3297 chromosome Unknown scaffold_28, whole genome shotgun sequence
26. NW_023336259	Colletotrichum scovillei strain TJNH1 chromosome Unknown Contig00001, whole genome shotgun sequence
27. NC_030961	Colletotrichum higginsianum IMI 349063 chromosome 9, whole genome shotgun sequence
28. NW_011942149	Metarhizium robertsii ARSEF 23 MAA_Scf_1, whole genome shotgun sequence
29. NW_014574687	Metarhizium brunneum ARSEF 3297 chromosome Unknown scaffold_30, whole genome shotgun sequence
30. NT_165933	Aspergillus terreus NIH2624 scaffold_10 genomic scaffold, whole genome shotgun sequence
31. NZ_KB906756	Acidobacteriaceae bacterium KBS 89 G003DRAFT_scaffold00003.3, whole genome shotgun sequence
32. NW_022194797	Fusarium proliferatum ET1 genome assembly, contig: FPRO_scaffold008, whole genome shotgun sequence
33. NW_023336282	Aspergillus tubingensis WU-2223L DNA, scaffold_8, whole genome shotgun sequence
34. NW_023336289	Aspergillus tubingensis WU-2223L DNA, scaffold_15, whole genome shotgun sequence
35. NC_036631	Fusarium fujikuroi IMI 58289 draft genome, chromosome FFUJ_chr10
36. NC_030960	Colletotrichum higginsianum IMI 349063 chromosome 8, whole genome shotgun sequence
37. NC_026501	Neurospora crassa OR74A linkage group I, whole genome shotgun sequence
38. NZ_AP022581	Mycobacterium lacus strain JCM 15657
39. NW_020194485	Amorphotheca resinae ATCC 22711 unplaced genomic scaffold M430scaffold_15, whole genome shotgun sequence
40. NW_017971437	Talaromyces atroroseus strain IBT 11181 chromosome Unknown scaffold_5, whole genome shotgun sequence
41. NW_019154050	Pochonia chlamydosporia 170 chromosome Unknown PCv3seq00015, whole genome shotgun sequence
42. NC_030958	Colletotrichum higginsianum IMI 349063 chromosome 5, whole genome shotgun sequence
43. NW_022984628	Aspergillus tanneri strain NIH1004 chromosome Unknown AapTan_1_pilon_pilon_pilon, whole genome shotgun sequence
44. RRCJ01000022	Pyricularia sp. CBS 133598 strain NI919 Pyricularia_sp_LS_NI919_Scf_22, whole genome shotgun sequence
45. CM000574	Fusarium graminearum PH-1 chromosome 1, whole genome shotgun sequence
46. NC_026474	Fusarium graminearum PH-1 chromosome 1, whole genome shotgun sequence
47. NW_022984634	Aspergillus tanneri strain NIH1004 chromosome Unknown AapTan_7_pilon_pilon_pilon, whole genome shotgun sequence
48. NW_003613579	Podospora anserina S mat+ genomic DNA chromosome 6, supercontig 4
49. NW_011942153	Metarhizium robertsii ARSEF 23 MAA_Scf_13, whole genome shotgun sequence
50. NZ_AP022576	Mycobacterium florentinum strain JCM 14740


Details:

>>
1. NW_021167084
Source: Sodiomyces alkalinus F11 unplaced genomic scaffold SODALscaffold_6, whole genome shotgun sequence
Type: T1PKS
Number of proteins with BLAST hits to this cluster: 11
Cumulative BLAST score: 12949.0

Table of genes, locations, strands and annotations of subject cluster:

Table of Blast hits (query gene, subject gene, %identity, blast score, %coverage, e-value):
input.path1.gene36	SODALDRAFT_182829	100	728	84.93150684931507	2.42e-265
input.path1.gene37	SODALDRAFT_312698	98	1035	102.51450676982591	0.0
input.path1.gene38	SODALDRAFT_333919	100	476	100.0	3.98e-171
input.path1.gene39	SODALDRAFT_333920	96	1139	104.03508771929823	0.0
input.path1.gene40	SODALDRAFT_333923	100	511	85.23489932885906	7.07e-184
input.path1.gene41	SODALDRAFT_360496	95	4397	95.89804858622063	0.0
input.path1.gene42	SODALDRAFT_360496	93	688	89.79591836734694	1.7e-224
input.path1.gene43	SODALDRAFT_324577	100	1233	98.4423676012461	0.0
input.path1.gene44	SODALDRAFT_278997	100	943	100.0	0.0
input.path1.gene45	SODALDRAFT_183071	100	1115	56.470588235294116	0.0
input.path1.gene45	SODALDRAFT_183100	100	431	25.882352941176475	3.45e-142
input.path1.gene46	SODALDRAFT_333935	94	253	84.81675392670157	2.44e-85


>>
2. NW_022983863
Source: Arthroderma uncinatum strain CBS 119779 chromosome Unknown scaffold1, whole genome shotgun sequence
Type: T1PKS
Number of proteins with BLAST hits to this cluster: 5
Cumulative BLAST score: 5352.0

Table of genes, locations, strands and annotations of subject cluster:

Table of Blast hits (query gene, subject gene, %identity, blast score, %coverage, e-value):
input.path1.gene37	GIQ15_00206	75	787	93.42359767891682	3.82e-285
input.path1.gene38	GIQ15_00207	59	304	107.25806451612902	6.86e-103
input.path1.gene39	GIQ15_00208	54	619	98.0701754385965	7.22e-217
input.path1.gene40	GIQ15_00205	74	455	97.6510067114094	3.86e-161
input.path1.gene41	GIQ15_00204	69	3187	95.38032656312227	0.0


>>
3. NC_049565
Source: Talaromyces rugulosus chromosome V, complete sequence
Type: T1PKS
Number of proteins with BLAST hits to this cluster: 5
Cumulative BLAST score: 4105.0

Table of genes, locations, strands and annotations of subject cluster:

Table of Blast hits (query gene, subject gene, %identity, blast score, %coverage, e-value):
input.path1.gene37	TRUGW13939_09506	33	221	93.81044487427465	9.44e-64
input.path1.gene38	TRUGW13939_09505	36	136	103.2258064516129	2.35e-37
input.path1.gene39	TRUGW13939_09504	37	340	104.03508771929823	5.37e-108
input.path1.gene40	TRUGW13939_09502	36	179	98.65771812080537	1.24e-52
input.path1.gene41	TRUGW13939_09501	41	1670	99.4026284348865	0.0
input.path1.gene41	TRUGW13939_09516	31	940	98.32735961768219	3.77e-295
input.path1.gene41	TRUGW13939_09508	34	619	48.26762246117085	1.26e-179


>>
4. NW_020194484
Source: Amorphotheca resinae ATCC 22711 unplaced genomic scaffold M430scaffold_14, whole genome shotgun sequence
Type: T1PKS,terpene
Number of proteins with BLAST hits to this cluster: 5
Cumulative BLAST score: 3475.0

Table of genes, locations, strands and annotations of subject cluster:

Table of Blast hits (query gene, subject gene, %identity, blast score, %coverage, e-value):
input.path1.gene37	M430DRAFT_23063	49	493	93.42359767891682	4.07e-169
input.path1.gene38	M430DRAFT_110425	41	182	100.80645161290323	2.36e-55
input.path1.gene39	M430DRAFT_70069	41	413	98.0701754385965	1.56e-136
input.path1.gene40	M430DRAFT_110432	51	285	97.6510067114094	4.98e-94
input.path1.gene41	M430DRAFT_110834	49	2102	97.21226602947033	0.0


>>
5. NW_022474205
Source: Venustampulla echinocandica strain BP 5553 chromosome Unknown scaffold_0, whole genome shotgun sequence
Type: T1PKS
Number of proteins with BLAST hits to this cluster: 5
Cumulative BLAST score: 3400.0

Table of genes, locations, strands and annotations of subject cluster:

Table of Blast hits (query gene, subject gene, %identity, blast score, %coverage, e-value):
input.path1.gene37	BP5553_02214	50	494	93.42359767891682	1.69e-169
input.path1.gene38	BP5553_02213	46	202	100.0	6.61e-63
input.path1.gene39	BP5553_02212	43	334	82.63157894736842	5.74e-107
input.path1.gene40	BP5553_02210	51	285	97.98657718120806	3.52e-94
input.path1.gene41	BP5553_02209	48	2085	96.09717244125846	0.0


>>
6. NW_022984632
Source: Aspergillus tanneri strain NIH1004 chromosome Unknown AapTan_5_pilon_pilon_pilon, whole genome shotgun sequence
Type: T1PKS
Number of proteins with BLAST hits to this cluster: 5
Cumulative BLAST score: 5029.0

Table of genes, locations, strands and annotations of subject cluster:

Table of Blast hits (query gene, subject gene, %identity, blast score, %coverage, e-value):
input.path1.gene37	ATNIH1004_009502	63	627	93.81044487427465	2.07e-222
input.path1.gene38	ATNIH1004_009501	61	298	100.0	9.73e-101
input.path1.gene39	ATNIH1004_009497	51	610	101.57894736842105	2.37e-213
input.path1.gene40	ATNIH1004_009500	76	466	98.3221476510067	2.35e-165
input.path1.gene41	ATNIH1004_009499	66	3028	96.5352449223417	0.0


>>
7. NW_017971434
Source: Talaromyces atroroseus strain IBT 11181 chromosome Unknown scaffold_2, whole genome shotgun sequence
Type: T1PKS
Number of proteins with BLAST hits to this cluster: 5
Cumulative BLAST score: 4314.0

Table of genes, locations, strands and annotations of subject cluster:

Table of Blast hits (query gene, subject gene, %identity, blast score, %coverage, e-value):
input.path1.gene37	UA08_02263	61	619	94.00386847195358	6.44e-219
input.path1.gene38	UA08_02262	51	248	99.59677419354838	3.46e-81
input.path1.gene39	UA08_02265	45	74	16.315789473684212	7.76e-12
input.path1.gene40	UA08_02260	65	404	98.65771812080537	6.72e-141
input.path1.gene41	UA08_02259	65	2969	96.61489446435682	0.0


>>
8. NW_006271974
Source: Cordyceps militaris CM01 unplaced genomic scaffold CCM_S00006, whole genome shotgun sequence
Type: NRPS,T1PKS
Number of proteins with BLAST hits to this cluster: 5
Cumulative BLAST score: 3600.0

Table of genes, locations, strands and annotations of subject cluster:

Table of Blast hits (query gene, subject gene, %identity, blast score, %coverage, e-value):
input.path1.gene37	CCM_08012	37	296	96.13152804642166	4.24e-92
input.path1.gene38	CCM_08014	37	159	105.24193548387098	3.8e-46
input.path1.gene39	CCM_08013	39	353	102.4561403508772	5.17e-113
input.path1.gene40	CCM_08015	43	222	102.01342281879195	5.64e-69
input.path1.gene41	CCM_08016	45	1918	98.32735961768219	0.0
input.path1.gene41	CCM_08018	35	652	54.44046196734369	1.4e-188


>>
9. NW_006917095
Source: Pestalotiopsis fici W106-1 unplaced genomic scaffold PFICI_Scf_5, whole genome shotgun sequence
Type: T1PKS
Number of proteins with BLAST hits to this cluster: 4
Cumulative BLAST score: 3051.0

Table of genes, locations, strands and annotations of subject cluster:

Table of Blast hits (query gene, subject gene, %identity, blast score, %coverage, e-value):
input.path1.gene37	PFICI_07949	33	264	96.13152804642166	4.5e-80
input.path1.gene39	PFICI_07952	34	295	100.0	1.19e-90
input.path1.gene40	PFICI_07953	36	187	101.34228187919463	9.85e-56
input.path1.gene41	PFICI_07954	43	1792	98.6857825567503	0.0
input.path1.gene41	PFICI_07941	32	513	51.21465551573079	9.93e-145


>>
10. NW_023336268
Source: Colletotrichum scovillei strain TJNH1 chromosome Unknown Contig00010, whole genome shotgun sequence
Type: T1PKS
Number of proteins with BLAST hits to this cluster: 4
Cumulative BLAST score: 4259.0

Table of genes, locations, strands and annotations of subject cluster:

Table of Blast hits (query gene, subject gene, %identity, blast score, %coverage, e-value):
input.path1.gene37	HER10_EVM0007360	41	400	93.61702127659575	7.75e-133
input.path1.gene37	HER10_EVM0006921	43	399	93.81044487427465	1.55e-132
input.path1.gene39	HER10_EVM0000180	40	388	96.66666666666667	7.13e-126
input.path1.gene40	HER10_EVM0001559	50	275	97.98657718120806	5.12e-90
input.path1.gene41	HER10_EVM0012096	47	1994	95.61927518916767	0.0
input.path1.gene41	HER10_EVM0005077	32	803	88.41099163679809	1.83e-245


>>
11. NW_023336280
Source: Aspergillus tubingensis WU-2223L DNA, scaffold_6, whole genome shotgun sequence
Type: T1PKS
Number of proteins with BLAST hits to this cluster: 4
Cumulative BLAST score: 3068.0

Table of genes, locations, strands and annotations of subject cluster:

Table of Blast hits (query gene, subject gene, %identity, blast score, %coverage, e-value):
input.path1.gene37	AtWU_04534	45	404	93.23017408123792	1.88e-134
input.path1.gene37	AtWU_04538	34	236	90.71566731141199	1.72e-69
input.path1.gene39	AtWU_04532	38	337	98.59649122807016	6.61e-107
input.path1.gene40	AtWU_04535	46	250	99.66442953020133	2.04e-80
input.path1.gene41	AtWU_04536	44	1841	98.24771007566706	0.0


>>
12. NT_107007
Source: Aspergillus nidulans FGSC A4 chromosome IV map unlocalized scaffold_9, whole genome shotgun sequence
Type: T1PKS
Number of proteins with BLAST hits to this cluster: 4
Cumulative BLAST score: 2511.0

Table of genes, locations, strands and annotations of subject cluster:

Table of Blast hits (query gene, subject gene, %identity, blast score, %coverage, e-value):
input.path1.gene37	AN7082.2	42	287	71.37330754352031	1.55e-86
input.path1.gene39	AN7081.2	38	352	96.84210526315789	1.22e-112
input.path1.gene40	AN7083.2	44	205	85.57046979865773	4.35e-63
input.path1.gene41	AN7084.2	41	1667	97.76981282357626	0.0


>>
13. NW_006917100
Source: Pestalotiopsis fici W106-1 unplaced genomic scaffold PFICI_Scf_10, whole genome shotgun sequence
Type: T1PKS
Number of proteins with BLAST hits to this cluster: 3
Cumulative BLAST score: 3167.0

Table of genes, locations, strands and annotations of subject cluster:

Table of Blast hits (query gene, subject gene, %identity, blast score, %coverage, e-value):
input.path1.gene37	PFICI_12428	33	60	25.53191489361702	1.84e-07
input.path1.gene40	PFICI_12430	69	374	84.56375838926175	6.59e-130
input.path1.gene41	PFICI_12429	60	2733	96.29629629629629	0.0


>>
14. NW_022474217
Source: Venustampulla echinocandica strain BP 5553 chromosome Unknown scaffold_12, whole genome shotgun sequence
Type: NRPS,T1PKS
Number of proteins with BLAST hits to this cluster: 2
Cumulative BLAST score: 2472.0

Table of genes, locations, strands and annotations of subject cluster:

Table of Blast hits (query gene, subject gene, %identity, blast score, %coverage, e-value):
input.path1.gene40	BP5553_09811	47	266	98.65771812080537	1.26e-86
input.path1.gene41	BP5553_09812	42	1664	98.72560732775787	0.0
input.path1.gene41	BP5553_09817	33	542	49.70131421744325	1.56e-153


>>
15. RRCJ01000013
Source: Pyricularia sp. CBS 133598 strain NI919 Pyricularia_sp_LS_NI919_Scf_13, whole genome shotgun sequence
Type: T1PKS
Number of proteins with BLAST hits to this cluster: 2
Cumulative BLAST score: 2064.0

Table of genes, locations, strands and annotations of subject cluster:

Table of Blast hits (query gene, subject gene, %identity, blast score, %coverage, e-value):
input.path1.gene40	PspLS_10071	42	237	100.67114093959732	3.9e-75
input.path1.gene41	PspLS_10070	44	1827	104.57984866587017	0.0


>>
16. NC_007201
Source: Aspergillus fumigatus Af293 chromosome 8, whole genome shotgun sequence
Type: NRPS,T1PKS,indole
Number of proteins with BLAST hits to this cluster: 2
Cumulative BLAST score: 1925.0

Table of genes, locations, strands and annotations of subject cluster:

Table of Blast hits (query gene, subject gene, %identity, blast score, %coverage, e-value):
input.path1.gene40	AFUA_8G00380	47	259	98.99328859060402	6.84e-84
input.path1.gene41	AFUA_8G00370	42	1666	99.92035045798487	0.0


>>
17. NT_165929
Source: Aspergillus terreus NIH2624 scaffold_6 genomic scaffold, whole genome shotgun sequence
Type: T1PKS
Number of proteins with BLAST hits to this cluster: 2
Cumulative BLAST score: 1861.0

Table of genes, locations, strands and annotations of subject cluster:

Table of Blast hits (query gene, subject gene, %identity, blast score, %coverage, e-value):
input.path1.gene40	ATEG_04719	39	196	102.01342281879195	1.16e-57
input.path1.gene41	ATEG_04718	42	1665	96.37594583831142	0.0


>>
18. NW_019716265
Source: Ramularia collo-cygni strain URUG2 genome assembly, contig: RCC_scaffold11, whole genome shotgun sequence
Type: T1PKS
Number of proteins with BLAST hits to this cluster: 3
Cumulative BLAST score: 2492.0

Table of genes, locations, strands and annotations of subject cluster:

Table of Blast hits (query gene, subject gene, %identity, blast score, %coverage, e-value):
input.path1.gene37	RCC_07516	39	275	75.04835589941973	4.55e-86
input.path1.gene40	RCC_07518	49	275	99.66442953020133	2.87e-90
input.path1.gene41	RCC_07520	47	1942	95.77857427319792	0.0


>>
19. NC_016457
Source: Thermothielavioides terrestris NRRL 8126 chromosome 1, complete sequence
Type: T1PKS
Number of proteins with BLAST hits to this cluster: 3
Cumulative BLAST score: 2256.0

Table of genes, locations, strands and annotations of subject cluster:

Table of Blast hits (query gene, subject gene, %identity, blast score, %coverage, e-value):
input.path1.gene37	THITE_2141120	33	208	75.43520309477756	2.72e-60
input.path1.gene39	THITE_2107714	39	345	98.59649122807016	7.38e-110
input.path1.gene41	THITE_40673	42	1703	101.5531660692951	0.0


>>
20. NC_018212
Source: Zymoseptoria tritici IPO323 chromosome 7, whole genome shotgun sequence
Type: T1PKS
Number of proteins with BLAST hits to this cluster: 3
Cumulative BLAST score: 2178.0

Table of genes, locations, strands and annotations of subject cluster:

Table of Blast hits (query gene, subject gene, %identity, blast score, %coverage, e-value):
input.path1.gene37	MYCGRDRAFT_45271	40	355	92.84332688588007	3.22e-115
input.path1.gene40	MYCGRDRAFT_44980	41	226	98.3221476510067	7.97e-71
input.path1.gene41	MYCGRDRAFT_45348	40	1597	97.1326164874552	0.0


>>
21. NW_006917094
Source: Pestalotiopsis fici W106-1 unplaced genomic scaffold PFICI_Scf_4, whole genome shotgun sequence
Type: T1PKS
Number of proteins with BLAST hits to this cluster: 3
Cumulative BLAST score: 1445.0

Table of genes, locations, strands and annotations of subject cluster:

Table of Blast hits (query gene, subject gene, %identity, blast score, %coverage, e-value):
input.path1.gene38	PFICI_06070	33	120	103.62903225806453	3.15e-31
input.path1.gene39	PFICI_06061	38	358	96.49122807017544	3.73e-115
input.path1.gene41	PFICI_06068	33	967	89.20748705694942	2e-306


>>
22. NZ_CP007155
Source: Kutzneria albida DSM 43870 chromosome, complete genome
Type: NRPS,T1PKS,lassopeptide
Number of proteins with BLAST hits to this cluster: 3
Cumulative BLAST score: 610.0

Table of genes, locations, strands and annotations of subject cluster:
KALB_RS19335	KALB_RS19335	4364588	4366147	+	AAA_family_ATPase
KALB_RS45400	KALB_RS45400	4366963	4367257	-	hypothetical_protein
KALB_RS45405	KALB_RS45405	4375403	4375561	-	TetR/AcrR_family_transcriptional_regulator
KALB_RS45415	KALB_RS45415	4381186	4381332	+	multicopper_oxidase_domain-containing_protein
KALB_RS45420	KALB_RS45420	4381458	4381673	+	IS630_family_transposase
KALB_RS45425	KALB_RS45425	4383249	4383416	+	DDE_endonuclease
KALB_RS45430	KALB_RS45430	4384966	4385091	-	transposase

Table of Blast hits (query gene, subject gene, %identity, blast score, %coverage, e-value):
input.path1.gene38	KALB_RS19405	31	52	77.41935483870968	7.16e-06
input.path1.gene41	KALB_RS19565	33	399	40.700915969733174	3.85e-110
input.path1.gene42	KALB_RS19500	36	159	67.80045351473923	1.23e-42


>>
23. NC_013440
Source: Haliangium ochraceum DSM 14365, complete genome
Type: NRPS,T1PKS,phenazine
Number of proteins with BLAST hits to this cluster: 2
Cumulative BLAST score: 2572.0

Table of genes, locations, strands and annotations of subject cluster:
HOCH_RS38735	HOCH_RS38735	4002239	4004815	+	DUF4157_domain-containing_protein
HOCH_RS38745	HOCH_RS38745	4008109	4008345	+	AAA_family_ATPase
HOCH_RS14540	HOCH_RS14540	4119152	4128711	+	cytochrome_P450
HOCH_RS40125	HOCH_RS40125	4135752	4135844	-	site-specific_integrase
HOCH_RS14585	HOCH_RS14585	4139211	4139527	+	hypothetical_protein

Table of Blast hits (query gene, subject gene, %identity, blast score, %coverage, e-value):
input.path1.gene37	HOCH_RS14540	31	74	36.55705996131528	7.64e-12
input.path1.gene41	HOCH_RS14510	31	449	47.55077658303465	2.49e-126
input.path1.gene41	HOCH_RS14530	33	449	40.62126642771804	1.35e-125
input.path1.gene41	HOCH_RS14525	31	434	50.378335324571886	4.84e-120
input.path1.gene41	HOCH_RS14515	33	398	37.7937076861808	3.49e-109
input.path1.gene41	HOCH_RS14460	34	398	36.28036638789327	4.84e-109
input.path1.gene41	HOCH_RS14440	31	370	37.6742333731581	1.09e-104


>>
24. NW_001820833
Source: Sclerotinia sclerotiorum 1980 UF-70 scaffold_3 genomic scaffold, whole genome shotgun sequence
Type: T1PKS
Number of proteins with BLAST hits to this cluster: 2
Cumulative BLAST score: 2021.0

Table of genes, locations, strands and annotations of subject cluster:

Table of Blast hits (query gene, subject gene, %identity, blast score, %coverage, e-value):
input.path1.gene39	SS1G_02212	38	364	105.26315789473684	2.98e-117
input.path1.gene41	SS1G_02211	42	1657	90.72082835523696	0.0


>>
25. NW_014574689
Source: Metarhizium brunneum ARSEF 3297 chromosome Unknown scaffold_28, whole genome shotgun sequence
Type: T1PKS
Number of proteins with BLAST hits to this cluster: 2
Cumulative BLAST score: 1824.0

Table of genes, locations, strands and annotations of subject cluster:

Table of Blast hits (query gene, subject gene, %identity, blast score, %coverage, e-value):
input.path1.gene40	MBR_09987	38	189	101.6778523489933	1.6e-56
input.path1.gene41	MBR_09985	41	1635	96.97331740342493	0.0


>>
26. NW_023336259
Source: Colletotrichum scovillei strain TJNH1 chromosome Unknown Contig00001, whole genome shotgun sequence
Type: NRPS,T1PKS
Number of proteins with BLAST hits to this cluster: 2
Cumulative BLAST score: 1729.0

Table of genes, locations, strands and annotations of subject cluster:

Table of Blast hits (query gene, subject gene, %identity, blast score, %coverage, e-value):
input.path1.gene39	HER10_EVM0000296	33	269	101.40350877192984	4.98e-80
input.path1.gene41	HER10_EVM0005239	31	932	96.33612106730386	6.62e-291
input.path1.gene41	HER10_EVM0000360	32	528	48.227797690163285	9.41e-152


>>
27. NC_030961
Source: Colletotrichum higginsianum IMI 349063 chromosome 9, whole genome shotgun sequence
Type: NRPS,T1PKS
Number of proteins with BLAST hits to this cluster: 2
Cumulative BLAST score: 1728.0

Table of genes, locations, strands and annotations of subject cluster:

Table of Blast hits (query gene, subject gene, %identity, blast score, %coverage, e-value):
input.path1.gene39	CH63R_13248	33	267	102.80701754385966	2.85e-79
input.path1.gene41	CH63R_13251	31	924	97.53086419753086	1.46e-287
input.path1.gene41	CH63R_13259	32	537	48.38709677419355	1.25e-154


>>
28. NW_011942149
Source: Metarhizium robertsii ARSEF 23 MAA_Scf_1, whole genome shotgun sequence
Type: T1PKS
Number of proteins with BLAST hits to this cluster: 2
Cumulative BLAST score: 1692.0

Table of genes, locations, strands and annotations of subject cluster:

Table of Blast hits (query gene, subject gene, %identity, blast score, %coverage, e-value):
input.path1.gene41	MAA_01701	31	941	98.64595778574274	2.23e-293
input.path1.gene43	MAA_01697	63	751	89.09657320872275	1.17e-266


>>
29. NW_014574687
Source: Metarhizium brunneum ARSEF 3297 chromosome Unknown scaffold_30, whole genome shotgun sequence
Type: T1PKS
Number of proteins with BLAST hits to this cluster: 2
Cumulative BLAST score: 1691.0

Table of genes, locations, strands and annotations of subject cluster:

Table of Blast hits (query gene, subject gene, %identity, blast score, %coverage, e-value):
input.path1.gene41	MBR_10092	31	937	98.88490641178814	1.55e-291
input.path1.gene43	MBR_10096	64	754	89.09657320872275	9.81e-268


>>
30. NT_165933
Source: Aspergillus terreus NIH2624 scaffold_10 genomic scaffold, whole genome shotgun sequence
Type: T1PKS
Number of proteins with BLAST hits to this cluster: 2
Cumulative BLAST score: 1514.0

Table of genes, locations, strands and annotations of subject cluster:

Table of Blast hits (query gene, subject gene, %identity, blast score, %coverage, e-value):
input.path1.gene38	ATEG_07288	41	139	77.41935483870968	1.21e-38
input.path1.gene41	ATEG_07282	31	936	99.04420549581839	6.83e-294
input.path1.gene41	ATEG_07279	31	439	47.39147749900438	5.71e-122


>>
31. NZ_KB906756
Source: Acidobacteriaceae bacterium KBS 89 G003DRAFT_scaffold00003.3, whole genome shotgun sequence
Type: NRPS,T1PKS
Number of proteins with BLAST hits to this cluster: 2
Cumulative BLAST score: 1470.0

Table of genes, locations, strands and annotations of subject cluster:
G003_RS0112860	G003_RS0112860	151520	151786	+	tannase/feruloyl_esterase_family_alpha/beta_hydrolase
G003_RS27170	G003_RS27170	201808	202559	-	SDR_family_oxidoreductase

Table of Blast hits (query gene, subject gene, %identity, blast score, %coverage, e-value):
input.path1.gene41	G003_RS0112915	31	453	47.63042612504978	1.09e-126
input.path1.gene41	G003_RS27155	31	446	48.38709677419355	3.18e-124
input.path1.gene41	G003_RS28925	31	370	36.55913978494624	2.57e-102
input.path1.gene42	G003_RS0112945	38	201	80.04535147392289	9.98e-59


>>
32. NW_022194797
Source: Fusarium proliferatum ET1 genome assembly, contig: FPRO_scaffold008, whole genome shotgun sequence
Type: T1PKS
Number of proteins with BLAST hits to this cluster: 2
Cumulative BLAST score: 1331.0

Table of genes, locations, strands and annotations of subject cluster:

Table of Blast hits (query gene, subject gene, %identity, blast score, %coverage, e-value):
input.path1.gene39	FPRO_14568	33	297	102.10526315789474	8.61e-91
input.path1.gene41	FPRO_14566	33	1034	91.47749900438072	0.0


>>
33. NW_023336282
Source: Aspergillus tubingensis WU-2223L DNA, scaffold_8, whole genome shotgun sequence
Type: T1PKS
Number of proteins with BLAST hits to this cluster: 2
Cumulative BLAST score: 1278.0

Table of genes, locations, strands and annotations of subject cluster:

Table of Blast hits (query gene, subject gene, %identity, blast score, %coverage, e-value):
input.path1.gene37	AtWU_06657	38	307	97.678916827853	3.01e-96
input.path1.gene41	AtWU_06660	31	971	99.24332935085623	1.83e-304


>>
34. NW_023336289
Source: Aspergillus tubingensis WU-2223L DNA, scaffold_15, whole genome shotgun sequence
Type: T1PKS
Number of proteins with BLAST hits to this cluster: 2
Cumulative BLAST score: 1273.0

Table of genes, locations, strands and annotations of subject cluster:

Table of Blast hits (query gene, subject gene, %identity, blast score, %coverage, e-value):
input.path1.gene39	AtWU_11380	33	262	102.80701754385966	5.11e-78
input.path1.gene41	AtWU_11385	32	1011	95.61927518916767	0.0


>>
35. NC_036631
Source: Fusarium fujikuroi IMI 58289 draft genome, chromosome FFUJ_chr10
Type: T1PKS
Number of proteins with BLAST hits to this cluster: 2
Cumulative BLAST score: 1265.0

Table of genes, locations, strands and annotations of subject cluster:

Table of Blast hits (query gene, subject gene, %identity, blast score, %coverage, e-value):
input.path1.gene39	FFUJ_11036	32	293	102.10526315789474	3.55e-89
input.path1.gene41	FFUJ_11034	32	972	91.8757467144564	4.9e-307


>>
36. NC_030960
Source: Colletotrichum higginsianum IMI 349063 chromosome 8, whole genome shotgun sequence
Type: T1PKS
Number of proteins with BLAST hits to this cluster: 2
Cumulative BLAST score: 1262.0

Table of genes, locations, strands and annotations of subject cluster:

Table of Blast hits (query gene, subject gene, %identity, blast score, %coverage, e-value):
input.path1.gene37	CH63R_11488	35	292	97.678916827853	1.05e-90
input.path1.gene41	CH63R_11486	31	970	101.23456790123457	1.66e-303


>>
37. NC_026501
Source: Neurospora crassa OR74A linkage group I, whole genome shotgun sequence
Type: T1PKS
Number of proteins with BLAST hits to this cluster: 2
Cumulative BLAST score: 1249.0

Table of genes, locations, strands and annotations of subject cluster:

Table of Blast hits (query gene, subject gene, %identity, blast score, %coverage, e-value):
input.path1.gene38	NCU02923	50	234	100.80645161290323	1.16e-75
input.path1.gene41	NCU02918	33	1015	92.19434488251692	0.0


>>
38. NZ_AP022581
Source: Mycobacterium lacus strain JCM 15657
Type: T1PKS,T3PKS,TfuA-related,resorcinol
Number of proteins with BLAST hits to this cluster: 2
Cumulative BLAST score: 1248.0

Table of genes, locations, strands and annotations of subject cluster:
G6N24_RS07460	G6N24_RS07460	1616613	1617332	+	hypothetical_protein
G6N24_RS07480	G6N24_RS07480	1619623	1620507	+	PE_domain-containing_protein
G6N24_RS07560	G6N24_RS07560	1640044	1641330	+	PE_family_protein
G6N24_RS07575	G6N24_RS07575	1642873	1643463	+	PE_family_protein
G6N24_RS07580	G6N24_RS07580	1644227	1644523	+	PE_family_protein
G6N24_RS23860	G6N24_RS23860	1654567	1654829	+	PE_family_protein
G6N24_RS07640	G6N24_RS07640	1656311	1662659	+	type_I_polyketide_synthase
G6N24_RS07645	G6N24_RS07645	1662683	1668957	+	SDR_family_NAD(P)-dependent_oxidoreductase
G6N24_RS07745	G6N24_RS07745	1694465	1694670	-	hypothetical_protein
G6N24_RS07750	G6N24_RS07750	1694630	1694717	-	gamma-glutamyl-gamma-aminobutyrate_hydrolase_family_protein

Table of Blast hits (query gene, subject gene, %identity, blast score, %coverage, e-value):
input.path1.gene37	G6N24_RS07660	33	78	36.17021276595745	2.12e-13
input.path1.gene41	G6N24_RS07645	31	416	45.320589406610914	3.51e-119
input.path1.gene41	G6N24_RS07640	32	396	37.196336121067304	9.46e-115
input.path1.gene41	G6N24_RS07650	33	358	37.51493428912784	3.08e-101


>>
39. NW_020194485
Source: Amorphotheca resinae ATCC 22711 unplaced genomic scaffold M430scaffold_15, whole genome shotgun sequence
Type: T1PKS
Number of proteins with BLAST hits to this cluster: 2
Cumulative BLAST score: 1239.0

Table of genes, locations, strands and annotations of subject cluster:

Table of Blast hits (query gene, subject gene, %identity, blast score, %coverage, e-value):
input.path1.gene38	M430DRAFT_54580	48	238	98.38709677419355	6.25e-77
input.path1.gene41	M430DRAFT_130024	33	1001	92.67224213460773	1.6e-317


>>
40. NW_017971437
Source: Talaromyces atroroseus strain IBT 11181 chromosome Unknown scaffold_5, whole genome shotgun sequence
Type: T1PKS
Number of proteins with BLAST hits to this cluster: 2
Cumulative BLAST score: 1238.0

Table of genes, locations, strands and annotations of subject cluster:

Table of Blast hits (query gene, subject gene, %identity, blast score, %coverage, e-value):
input.path1.gene37	UA08_04932	35	294	94.39071566731141	6.58e-92
input.path1.gene41	UA08_04929	33	944	90.91995221027479	1.62e-297


>>
41. NW_019154050
Source: Pochonia chlamydosporia 170 chromosome Unknown PCv3seq00015, whole genome shotgun sequence
Type: T1PKS
Number of proteins with BLAST hits to this cluster: 2
Cumulative BLAST score: 1209.0

Table of genes, locations, strands and annotations of subject cluster:

Table of Blast hits (query gene, subject gene, %identity, blast score, %coverage, e-value):
input.path1.gene37	VFPPC_12325	35	270	99.80657640232108	2.89e-82
input.path1.gene41	VFPPC_12322	31	939	99.68140183193947	2.11e-292


>>
42. NC_030958
Source: Colletotrichum higginsianum IMI 349063 chromosome 5, whole genome shotgun sequence
Type: NRPS,T1PKS
Number of proteins with BLAST hits to this cluster: 2
Cumulative BLAST score: 1091.0

Table of genes, locations, strands and annotations of subject cluster:

Table of Blast hits (query gene, subject gene, %identity, blast score, %coverage, e-value):
input.path1.gene41	CH63R_07083	34	519	46.03743528474711	1.33e-146
input.path1.gene43	CH63R_07091	50	572	89.09657320872275	2.68e-197


>>
43. NW_022984628
Source: Aspergillus tanneri strain NIH1004 chromosome Unknown AapTan_1_pilon_pilon_pilon, whole genome shotgun sequence
Type: NRPS,T1PKS
Number of proteins with BLAST hits to this cluster: 2
Cumulative BLAST score: 1086.0

Table of genes, locations, strands and annotations of subject cluster:

Table of Blast hits (query gene, subject gene, %identity, blast score, %coverage, e-value):
input.path1.gene39	ATNIH1004_002128	36	96	31.05263157894737	8.26e-19
input.path1.gene41	ATNIH1004_002129	33	990	89.52608522500995	2.28e-303


>>
44. RRCJ01000022
Source: Pyricularia sp. CBS 133598 strain NI919 Pyricularia_sp_LS_NI919_Scf_22, whole genome shotgun sequence
Type: T1PKS
Number of proteins with BLAST hits to this cluster: 2
Cumulative BLAST score: 1052.0

Table of genes, locations, strands and annotations of subject cluster:

Table of Blast hits (query gene, subject gene, %identity, blast score, %coverage, e-value):
input.path1.gene38	PspLS_11507	42	177	93.95161290322581	6.21e-49
input.path1.gene41	PspLS_11510	32	875	95.57945041816009	1.28e-269


>>
45. CM000574
Source: Fusarium graminearum PH-1 chromosome 1, whole genome shotgun sequence
Type: NRPS,T1PKS
Number of proteins with BLAST hits to this cluster: 2
Cumulative BLAST score: 1025.0

Table of genes, locations, strands and annotations of subject cluster:

Table of Blast hits (query gene, subject gene, %identity, blast score, %coverage, e-value):
input.path1.gene39	FGSG_12127	45	190	36.49122807017544	7.24e-55
input.path1.gene41	FGSG_12126	31	835	85.66308243727599	1.07e-257


>>
46. NC_026474
Source: Fusarium graminearum PH-1 chromosome 1, whole genome shotgun sequence
Type: NRPS,T1PKS
Number of proteins with BLAST hits to this cluster: 2
Cumulative BLAST score: 1025.0

Table of genes, locations, strands and annotations of subject cluster:

Table of Blast hits (query gene, subject gene, %identity, blast score, %coverage, e-value):
input.path1.gene39	FGSG_12127	45	190	36.49122807017544	7.24e-55
input.path1.gene41	FGSG_12126	31	835	85.66308243727599	1.07e-257


>>
47. NW_022984634
Source: Aspergillus tanneri strain NIH1004 chromosome Unknown AapTan_7_pilon_pilon_pilon, whole genome shotgun sequence
Type: NRPS,T1PKS
Number of proteins with BLAST hits to this cluster: 2
Cumulative BLAST score: 964.0

Table of genes, locations, strands and annotations of subject cluster:

Table of Blast hits (query gene, subject gene, %identity, blast score, %coverage, e-value):
input.path1.gene37	ATNIH1004_007158	41	384	92.64990328820116	8.66e-125
input.path1.gene41	ATNIH1004_007168	34	580	48.54639585822382	1.87e-165


>>
48. NW_003613579
Source: Podospora anserina S mat+ genomic DNA chromosome 6, supercontig 4
Type: T1PKS
Number of proteins with BLAST hits to this cluster: 2
Cumulative BLAST score: 897.0

Table of genes, locations, strands and annotations of subject cluster:

Table of Blast hits (query gene, subject gene, %identity, blast score, %coverage, e-value):
input.path1.gene37	PODANS_6_10360	33	215	88.58800773694391	6.86e-62
input.path1.gene41	PODANS_6_10330	35	682	54.59976105137395	1.22e-200


>>
49. NW_011942153
Source: Metarhizium robertsii ARSEF 23 MAA_Scf_13, whole genome shotgun sequence
Type: T1PKS
Number of proteins with BLAST hits to this cluster: 2
Cumulative BLAST score: 894.0

Table of genes, locations, strands and annotations of subject cluster:

Table of Blast hits (query gene, subject gene, %identity, blast score, %coverage, e-value):
input.path1.gene37	MAA_01351	38	324	100.96711798839459	8e-103
input.path1.gene41	MAA_01346	34	570	49.18359219434488	2.23e-163


>>
50. NZ_AP022576
Source: Mycobacterium florentinum strain JCM 14740
Type: T1PKS,T3PKS
Number of proteins with BLAST hits to this cluster: 2
Cumulative BLAST score: 878.0

Table of genes, locations, strands and annotations of subject cluster:
G6N55_RS04445	G6N55_RS04445	925201	925386	-	TIGR03857_family_LLM_class_F420-dependent_oxidoreductase
G6N55_RS04475	G6N55_RS04475	933494	939858	-	SDR_family_NAD(P)-dependent_oxidoreductase
G6N55_RS04480	G6N55_RS04480	939876	946285	-	SDR_family_NAD(P)-dependent_oxidoreductase

Table of Blast hits (query gene, subject gene, %identity, blast score, %coverage, e-value):
input.path1.gene37	G6N55_RS04460	31	77	35.783365570599614	5.13e-13
input.path1.gene41	G6N55_RS04480	31	424	47.07287933094385	4.76e-121
input.path1.gene41	G6N55_RS04470	32	377	36.957387495021905	9e-108
