# Supplementary material for: Alkaliphilic/Alkali-Tolerant Fungi: Molecular, Biochemical, and Biotechnological Aspects
Source: J Fungi (Basel). 2023 Jun 9;9(6):652. doi: 10.3390/jof9060652 (PMC10301932; doi:10.3390/jof9060652)
Supplement: Supplementary file 1 [file jof-09-00652-s001.zip › S2/clusterblast/ENANITX01000353NITX01000353.1_c1.txt]

ClusterBlast scores for ENANITX01000353NITX01000353.1

Table of genes, locations, strands and annotations of query cluster:
input.path1.gene1	7590	9172	-		
input.path1.gene2	20168	21677	-		
input.path1.gene3	22292	25639	-		
input.path1.gene4	27779	29108	+		
input.path1.gene5	29172	31368	-		
input.path1.gene6	33058	41736	-		
input.path1.gene7	42134	43026	+		
input.path1.gene8	50259	51446	-		
input.path1.gene9	54057	55341	-		
input.path1.gene10	57952	60508	-		
input.path1.gene11	60893	62222	-		
input.path1.gene12	63017	65676	+		
input.path1.gene13	65803	71663	-		


Significant hits: 
1. NW_021167084	Sodiomyces alkalinus F11 unplaced genomic scaffold SODALscaffold_6, whole genome shotgun sequence
2. NW_006917095	Pestalotiopsis fici W106-1 unplaced genomic scaffold PFICI_Scf_5, whole genome shotgun sequence
3. NW_009276965	Verticillium dahliae VdLs.17 supercont1.33 genomic scaffold, whole genome shotgun sequence
4. NW_003315026	Verticillium alfalfae VaMs.102 supercont1.13 genomic scaffold, whole genome shotgun sequence
5. NC_030961	Colletotrichum higginsianum IMI 349063 chromosome 9, whole genome shotgun sequence
6. NW_023336263	Colletotrichum scovillei strain TJNH1 chromosome Unknown Contig00005, whole genome shotgun sequence
7. CM014983	Pyricularia sp. CBS 133598 strain NI919 chromosome 4, whole genome shotgun sequence
8. CM000595	Fusarium oxysporum f. sp. lycopersici 4287 chromosome 7, whole genome shotgun sequence
9. NC_030992	Fusarium oxysporum f. sp. lycopersici 4287 chromosome 7, whole genome shotgun sequence
10. NW_022194796	Fusarium proliferatum ET1 genome assembly, contig: FPRO_scaffold007, whole genome shotgun sequence
11. NC_036626	Fusarium fujikuroi IMI 58289 draft genome, chromosome FFUJ_chr05
12. NC_038012	Fusarium venenatum strain A3/5 genome assembly, chromosome: I
13. CM004176	Drechmeria coniospora strain ARSEF 6962 chromosome 03, whole genome shotgun sequence
14. CM000574	Fusarium graminearum PH-1 chromosome 1, whole genome shotgun sequence
15. NC_026474	Fusarium graminearum PH-1 chromosome 1, whole genome shotgun sequence
16. NW_011942160	Metarhizium robertsii ARSEF 23 MAA_Scf_2, whole genome shotgun sequence
17. NW_014574716	Metarhizium brunneum ARSEF 3297 chromosome Unknown scaffold_1, whole genome shotgun sequence
18. NC_035791	Pochonia chlamydosporia 170 chromosome 2, whole genome shotgun sequence
19. NW_006917095	Pestalotiopsis fici W106-1 unplaced genomic scaffold PFICI_Scf_5, whole genome shotgun sequence
20. NW_015971594	Cladophialophora bantiana CBS 173.52 unplaced genomic scaffold supercont1.20, whole genome shotgun sequence
21. NW_023336284	Aspergillus tubingensis WU-2223L DNA, scaffold_10, whole genome shotgun sequence
22. NC_035793	Pochonia chlamydosporia 170 chromosome 4, whole genome shotgun sequence
23. NW_013550611	Fonsecaea pedrosoi CBS 271.37 unplaced genomic scaffold supercont1.5, whole genome shotgun sequence
24. NW_003315032	Verticillium alfalfae VaMs.102 supercont1.7 genomic scaffold, whole genome shotgun sequence
25. NZ_JACHGN010000011	Thermocatellispora tengchongensis strain DSM 45615 Ga0415383_11, whole genome shotgun sequence
26. NZ_BBUY01000002	Streptomyces sp. NBRC 110611, whole genome shotgun sequence
27. NZ_CP023284	Variovorax boronicumulans strain J1 chromosome, complete genome


Details:

>>
1. NW_021167084
Source: Sodiomyces alkalinus F11 unplaced genomic scaffold SODALscaffold_6, whole genome shotgun sequence
Type: NRPS
Number of proteins with BLAST hits to this cluster: 7
Cumulative BLAST score: 11456.0

Table of genes, locations, strands and annotations of subject cluster:

Table of Blast hits (query gene, subject gene, %identity, blast score, %coverage, e-value):
input.path1.gene2	SODALDRAFT_324668	100	931	100.0	0.0
input.path1.gene3	SODALDRAFT_279165	99	1425	88.59315589353612	0.0
input.path1.gene4	SODALDRAFT_278462	100	574	89.43894389438944	1.33e-208
input.path1.gene5	SODALDRAFT_334053	100	1055	100.0	0.0
input.path1.gene6	SODALDRAFT_185845	97	5124	103.0780505679736	0.0
input.path1.gene9	SODALDRAFT_334058	100	818	100.0	1.99e-301
input.path1.gene10	SODALDRAFT_334061	100	1529	100.0	0.0


>>
2. NW_006917095
Source: Pestalotiopsis fici W106-1 unplaced genomic scaffold PFICI_Scf_5, whole genome shotgun sequence
Type: NRPS
Number of proteins with BLAST hits to this cluster: 3
Cumulative BLAST score: 1977.0

Table of genes, locations, strands and annotations of subject cluster:

Table of Blast hits (query gene, subject gene, %identity, blast score, %coverage, e-value):
input.path1.gene5	PFICI_08386	32	239	90.2439024390244	1.19e-70
input.path1.gene6	PFICI_08385	37	1547	93.80725540491022	0.0
input.path1.gene9	PFICI_08384	40	191	73.11557788944724	2.82e-56


>>
3. NW_009276965
Source: Verticillium dahliae VdLs.17 supercont1.33 genomic scaffold, whole genome shotgun sequence
Type: NRPS
Number of proteins with BLAST hits to this cluster: 3
Cumulative BLAST score: 4332.0

Table of genes, locations, strands and annotations of subject cluster:

Table of Blast hits (query gene, subject gene, %identity, blast score, %coverage, e-value):
input.path1.gene6	VDAG_10211	58	3043	101.86881641626971	0.0
input.path1.gene9	VDAG_10212	51	372	98.49246231155779	2.53e-125
input.path1.gene10	VDAG_10214	64	917	96.70975323149236	0.0


>>
4. NW_003315026
Source: Verticillium alfalfae VaMs.102 supercont1.13 genomic scaffold, whole genome shotgun sequence
Type: NRPS
Number of proteins with BLAST hits to this cluster: 3
Cumulative BLAST score: 4129.0

Table of genes, locations, strands and annotations of subject cluster:

Table of Blast hits (query gene, subject gene, %identity, blast score, %coverage, e-value):
input.path1.gene6	VDBG_08958	62	2985	89.62990106266031	0.0
input.path1.gene9	VDBG_08957	48	328	99.2462311557789	1.13e-108
input.path1.gene10	VDBG_08955	57	816	100.35252643948296	5.27e-286


>>
5. NC_030961
Source: Colletotrichum higginsianum IMI 349063 chromosome 9, whole genome shotgun sequence
Type: NRPS
Number of proteins with BLAST hits to this cluster: 3
Cumulative BLAST score: 3316.0

Table of genes, locations, strands and annotations of subject cluster:

Table of Blast hits (query gene, subject gene, %identity, blast score, %coverage, e-value):
input.path1.gene2	CH63R_12361	52	456	102.19123505976096	1.31e-155
input.path1.gene6	CH63R_12355	50	2494	97.14181018688164	0.0
input.path1.gene9	CH63R_12354	52	366	98.74371859296483	3.48e-123


>>
6. NW_023336263
Source: Colletotrichum scovillei strain TJNH1 chromosome Unknown Contig00005, whole genome shotgun sequence
Type: NRPS
Number of proteins with BLAST hits to this cluster: 2
Cumulative BLAST score: 3052.0

Table of genes, locations, strands and annotations of subject cluster:

Table of Blast hits (query gene, subject gene, %identity, blast score, %coverage, e-value):
input.path1.gene6	HER10_EVM0005160	54	2695	94.17368999633565	0.0
input.path1.gene9	HER10_EVM0002066	50	357	98.74371859296483	1.9e-119


>>
7. CM014983
Source: Pyricularia sp. CBS 133598 strain NI919 chromosome 4, whole genome shotgun sequence
Type: NRPS
Number of proteins with BLAST hits to this cluster: 2
Cumulative BLAST score: 2231.0

Table of genes, locations, strands and annotations of subject cluster:

Table of Blast hits (query gene, subject gene, %identity, blast score, %coverage, e-value):
input.path1.gene6	PspLS_01071	43	1957	92.92781238548919	0.0
input.path1.gene9	PspLS_01072	40	274	104.52261306532664	9.12e-87


>>
8. CM000595
Source: Fusarium oxysporum f. sp. lycopersici 4287 chromosome 7, whole genome shotgun sequence
Type: NRPS
Number of proteins with BLAST hits to this cluster: 2
Cumulative BLAST score: 2913.0

Table of genes, locations, strands and annotations of subject cluster:

Table of Blast hits (query gene, subject gene, %identity, blast score, %coverage, e-value):
input.path1.gene6	FOXG_04898	35	1356	90.69256137779406	0.0
input.path1.gene10	FOXG_04895	56	802	99.76498237367802	2.13e-281
input.path1.gene10	FOXG_04895_KNB01711.1	56	755	92.36192714453584	8.59e-264


>>
9. NC_030992
Source: Fusarium oxysporum f. sp. lycopersici 4287 chromosome 7, whole genome shotgun sequence
Type: NRPS
Number of proteins with BLAST hits to this cluster: 2
Cumulative BLAST score: 2913.0

Table of genes, locations, strands and annotations of subject cluster:

Table of Blast hits (query gene, subject gene, %identity, blast score, %coverage, e-value):
input.path1.gene6	FOXG_04898	35	1356	90.69256137779406	0.0
input.path1.gene10	FOXG_04895	56	802	99.76498237367802	2.13e-281
input.path1.gene10	FOXG_04895_XP_018239756.1	56	755	92.36192714453584	8.59e-264


>>
10. NW_022194796
Source: Fusarium proliferatum ET1 genome assembly, contig: FPRO_scaffold007, whole genome shotgun sequence
Type: NRPS
Number of proteins with BLAST hits to this cluster: 2
Cumulative BLAST score: 2178.0

Table of genes, locations, strands and annotations of subject cluster:

Table of Blast hits (query gene, subject gene, %identity, blast score, %coverage, e-value):
input.path1.gene6	FPRO_07472	34	1361	93.73396848662514	0.0
input.path1.gene10	FPRO_07469	56	817	99.76498237367802	2.77e-287


>>
11. NC_036626
Source: Fusarium fujikuroi IMI 58289 draft genome, chromosome FFUJ_chr05
Type: NRPS
Number of proteins with BLAST hits to this cluster: 2
Cumulative BLAST score: 2178.0

Table of genes, locations, strands and annotations of subject cluster:

Table of Blast hits (query gene, subject gene, %identity, blast score, %coverage, e-value):
input.path1.gene6	FFUJ_06929	34	1361	93.69732502748259	0.0
input.path1.gene10	FFUJ_06925	57	817	100.58754406580495	2.77e-287


>>
12. NC_038012
Source: Fusarium venenatum strain A3/5 genome assembly, chromosome: I
Type: NRPS
Number of proteins with BLAST hits to this cluster: 2
Cumulative BLAST score: 2136.0

Table of genes, locations, strands and annotations of subject cluster:

Table of Blast hits (query gene, subject gene, %identity, blast score, %coverage, e-value):
input.path1.gene6	FVRRES_04014	35	1330	91.79186515207036	0.0
input.path1.gene10	FVRRES_04018	56	806	99.17743830787309	5.12e-283


>>
13. CM004176
Source: Drechmeria coniospora strain ARSEF 6962 chromosome 03, whole genome shotgun sequence
Type: NRPS
Number of proteins with BLAST hits to this cluster: 2
Cumulative BLAST score: 2125.0

Table of genes, locations, strands and annotations of subject cluster:

Table of Blast hits (query gene, subject gene, %identity, blast score, %coverage, e-value):
input.path1.gene6	DCS_06226	36	870	53.682667643825575	1.87e-274
input.path1.gene6	DCS_06225	36	496	31.110296812019055	6.55e-148
input.path1.gene10	DCS_06222	51	759	98.2373678025852	9.79e-265


>>
14. CM000574
Source: Fusarium graminearum PH-1 chromosome 1, whole genome shotgun sequence
Type: NRPS
Number of proteins with BLAST hits to this cluster: 2
Cumulative BLAST score: 2114.0

Table of genes, locations, strands and annotations of subject cluster:

Table of Blast hits (query gene, subject gene, %identity, blast score, %coverage, e-value):
input.path1.gene6	FGSG_10523	35	1333	91.86515207035544	0.0
input.path1.gene10	FGSG_10526	55	781	99.29494712103408	2.29e-273


>>
15. NC_026474
Source: Fusarium graminearum PH-1 chromosome 1, whole genome shotgun sequence
Type: NRPS
Number of proteins with BLAST hits to this cluster: 2
Cumulative BLAST score: 2114.0

Table of genes, locations, strands and annotations of subject cluster:

Table of Blast hits (query gene, subject gene, %identity, blast score, %coverage, e-value):
input.path1.gene6	FGSG_10523	35	1333	91.86515207035544	0.0
input.path1.gene10	FGSG_10526	55	781	99.29494712103408	2.29e-273


>>
16. NW_011942160
Source: Metarhizium robertsii ARSEF 23 MAA_Scf_2, whole genome shotgun sequence
Type: NRPS
Number of proteins with BLAST hits to this cluster: 2
Cumulative BLAST score: 2112.0

Table of genes, locations, strands and annotations of subject cluster:

Table of Blast hits (query gene, subject gene, %identity, blast score, %coverage, e-value):
input.path1.gene6	MAA_05495	34	1356	86.99157200439721	0.0
input.path1.gene10	MAA_05498	55	756	99.05992949471211	2.64e-263


>>
17. NW_014574716
Source: Metarhizium brunneum ARSEF 3297 chromosome Unknown scaffold_1, whole genome shotgun sequence
Type: NRPS
Number of proteins with BLAST hits to this cluster: 2
Cumulative BLAST score: 2110.0

Table of genes, locations, strands and annotations of subject cluster:

Table of Blast hits (query gene, subject gene, %identity, blast score, %coverage, e-value):
input.path1.gene6	MBR_01680	34	1352	88.64052766581165	0.0
input.path1.gene10	MBR_01677	54	758	98.94242068155111	9.31e-264


>>
18. NC_035791
Source: Pochonia chlamydosporia 170 chromosome 2, whole genome shotgun sequence
Type: NRPS
Number of proteins with BLAST hits to this cluster: 2
Cumulative BLAST score: 2081.0

Table of genes, locations, strands and annotations of subject cluster:

Table of Blast hits (query gene, subject gene, %identity, blast score, %coverage, e-value):
input.path1.gene6	VFPPC_03249	33	1296	86.99157200439721	0.0
input.path1.gene10	VFPPC_03245	56	785	98.47238542890717	6.57e-275


>>
19. NW_006917095
Source: Pestalotiopsis fici W106-1 unplaced genomic scaffold PFICI_Scf_5, whole genome shotgun sequence
Type: T1PKS
Number of proteins with BLAST hits to this cluster: 3
Cumulative BLAST score: 1830.0

Table of genes, locations, strands and annotations of subject cluster:

Table of Blast hits (query gene, subject gene, %identity, blast score, %coverage, e-value):
input.path1.gene3	PFICI_08469	63	875	86.94550063371355	3.41e-312
input.path1.gene5	PFICI_08475	41	347	91.36960600375235	4.61e-112
input.path1.gene10	PFICI_08474	46	608	98.82491186839013	2.87e-203


>>
20. NW_015971594
Source: Cladophialophora bantiana CBS 173.52 unplaced genomic scaffold supercont1.20, whole genome shotgun sequence
Type: NRPS
Number of proteins with BLAST hits to this cluster: 2
Cumulative BLAST score: 885.0

Table of genes, locations, strands and annotations of subject cluster:

Table of Blast hits (query gene, subject gene, %identity, blast score, %coverage, e-value):
input.path1.gene3	Z519_11091	47	629	85.29784537389101	1.03e-215
input.path1.gene5	Z519_11088	34	256	86.11632270168855	1.13e-76


>>
21. NW_023336284
Source: Aspergillus tubingensis WU-2223L DNA, scaffold_10, whole genome shotgun sequence
Type: NRPS-like
Number of proteins with BLAST hits to this cluster: 2
Cumulative BLAST score: 368.0

Table of genes, locations, strands and annotations of subject cluster:

Table of Blast hits (query gene, subject gene, %identity, blast score, %coverage, e-value):
input.path1.gene5	AtWU_09276	34	236	86.67917448405254	9.3e-70
input.path1.gene12	AtWU_09275	44	132	50.71633237822349	4.93e-34


>>
22. NC_035793
Source: Pochonia chlamydosporia 170 chromosome 4, whole genome shotgun sequence
Type: NRPS
Number of proteins with BLAST hits to this cluster: 2
Cumulative BLAST score: 350.0

Table of genes, locations, strands and annotations of subject cluster:

Table of Blast hits (query gene, subject gene, %identity, blast score, %coverage, e-value):
input.path1.gene5	VFPPC_07705	33	213	78.04878048780488	7.16e-62
input.path1.gene12	VFPPC_07694	44	137	50.71633237822349	8.61e-36


>>
23. NW_013550611
Source: Fonsecaea pedrosoi CBS 271.37 unplaced genomic scaffold supercont1.5, whole genome shotgun sequence
Type: NRPS-like
Number of proteins with BLAST hits to this cluster: 2
Cumulative BLAST score: 327.0

Table of genes, locations, strands and annotations of subject cluster:

Table of Blast hits (query gene, subject gene, %identity, blast score, %coverage, e-value):
input.path1.gene5	Z517_08522	31	228	87.05440900562851	2.97e-66
input.path1.gene12	Z517_08518	35	99	47.85100286532951	1.61e-21


>>
24. NW_003315032
Source: Verticillium alfalfae VaMs.102 supercont1.7 genomic scaffold, whole genome shotgun sequence
Type: T1PKS
Number of proteins with BLAST hits to this cluster: 2
Cumulative BLAST score: 320.0

Table of genes, locations, strands and annotations of subject cluster:

Table of Blast hits (query gene, subject gene, %identity, blast score, %coverage, e-value):
input.path1.gene5	VDBG_06318	36	247	87.61726078799249	1.16e-73
input.path1.gene9	VDBG_06320	36	73	31.65829145728643	1.57e-12


>>
25. NZ_JACHGN010000011
Source: Thermocatellispora tengchongensis strain DSM 45615 Ga0415383_11, whole genome shotgun sequence
Type: NRPS
Number of proteins with BLAST hits to this cluster: 2
Cumulative BLAST score: 211.0

Table of genes, locations, strands and annotations of subject cluster:
HNP84_RS25590	HNP84_RS25590	138600	139832	-	non-ribosomal_peptide_synthetase
HNP84_RS25595	HNP84_RS25595	139869	150826	-	amino_acid_adenylation_domain-containing_protein
HNP84_RS25660	HNP84_RS25660	169517	169678	-	dihydrofolate_reductase

Table of Blast hits (query gene, subject gene, %identity, blast score, %coverage, e-value):
input.path1.gene5	HNP84_RS25535	37	145	43.151969981238274	2.38e-36
input.path1.gene9	HNP84_RS25565	32	66	57.03517587939698	4.47e-10


>>
26. NZ_BBUY01000002
Source: Streptomyces sp. NBRC 110611, whole genome shotgun sequence
Type: NRPS-like,T2PKS,terpene
Number of proteins with BLAST hits to this cluster: 2
Cumulative BLAST score: 201.0

Table of genes, locations, strands and annotations of subject cluster:
AZE13_RS05270	AZE13_RS05270	160344	160972	+	aminoglycoside_phosphotransferase_family_protein
AZE13_RS05550	AZE13_RS05550	231070	232281	-	GNAT_family_N-acetyltransferase
AZE13_RS05575	AZE13_RS05575	237613	238080	+	hypothetical_protein

Table of Blast hits (query gene, subject gene, %identity, blast score, %coverage, e-value):
input.path1.gene5	AZE13_RS05335	31	129	67.3545966228893	2.22e-30
input.path1.gene9	AZE13_RS05480	44	72	23.618090452261306	7.43e-12


>>
27. NZ_CP023284
Source: Variovorax boronicumulans strain J1 chromosome, complete genome
Type: betalactone
Number of proteins with BLAST hits to this cluster: 2
Cumulative BLAST score: 197.0

Table of genes, locations, strands and annotations of subject cluster:
CKY39_RS22095	CKY39_RS22095	4768640	4769880	+	thiolase_family_protein

Table of Blast hits (query gene, subject gene, %identity, blast score, %coverage, e-value):
input.path1.gene5	CKY39_RS22110	32	139	78.04878048780488	2.37e-34
input.path1.gene12	CKY39_RS22115	33	58	46.41833810888252	1.91e-07
