# Supplementary material for: Alkaliphilic/Alkali-Tolerant Fungi: Molecular, Biochemical, and Biotechnological Aspects
Source: J Fungi (Basel). 2023 Jun 9;9(6):652. doi: 10.3390/jof9060652 (PMC10301932; doi:10.3390/jof9060652)
Supplement: Supplementary file 1 [file jof-09-00652-s001.zip › S2/clusterblast/ENANITX01000394NITX01000394.1_c1.txt]

ClusterBlast scores for ENANITX01000394NITX01000394.1

Table of genes, locations, strands and annotations of query cluster:
input.path1.gene30	142564	143651	-		
input.path1.gene31	149579	151147	-		
input.path1.gene32	155356	159366	+		
input.path1.gene33	160125	163005	-		
input.path1.gene34	167197	167866	+		
input.path1.gene35	168268	170738	-		
input.path1.gene36	171818	175666	+		
input.path1.gene37	175671	176385	-		
input.path1.gene38	178849	179578	+		
input.path1.gene39	180505	181831	+		
input.path1.gene40	182185	185044	-		
input.path1.gene41	187886	191942	-		
input.path1.gene42	193954	197441	+		
input.path1.gene43	197945	199999	-		
input.path1.gene44	201787	202187	-		


Significant hits: 
1. NW_021167086	Sodiomyces alkalinus F11 unplaced genomic scaffold SODALscaffold_8, whole genome shotgun sequence
2. NC_019695	Chroococcidiopsis thermalis PCC 7203, complete sequence
3. NZ_JACHOW010000014	Longimicrobium terrae strain CECT 8660 Ga0372432_14, whole genome shotgun sequence
4. NZ_FNOG01000006	Lysobacter enzymogenes strain ATCC 29487, whole genome shotgun sequence
5. NZ_FNPT01000001	Lysobacter sp. yr284, whole genome shotgun sequence
6. NZ_KB913032	Amycolatopsis alba DSM 44262 scaffold1, whole genome shotgun sequence
7. NZ_CP011509	Archangium gephyra strain DSM 2261 chromosome, complete genome
8. NC_010162	Sorangium cellulosum So ce56, complete genome
9. NZ_FPJB01000001	Pseudomonas sp. NFACC10-1, whole genome shotgun sequence
10. NZ_LT222319	Pseudomonas cerasi isolate Sour cherry (Prunus cerasus) symptomatic leaf chromosome 1
11. NC_015572	Methylomonas methanica MC09, complete sequence
12. NZ_CP034669	Corallococcus coralloides strain B035 chromosome, complete genome
13. NZ_CP015726	Streptomyces sp. RTd22 chromosome, complete genome
14. NZ_KQ976354	Scytonema hofmannii PCC 7110 Scaffold1, whole genome shotgun sequence
15. NC_019695	Chroococcidiopsis thermalis PCC 7203, complete sequence
16. NZ_CP045572	Nonomuraea sp. WYY166 chromosome, complete genome
17. NZ_FOHX01000013	Nonomuraea wenchangensis strain CGMCC 4.5598, whole genome shotgun sequence
18. NZ_JPMW01000001	Planobispora rosea strain ATCC 53733 scaffold00001, whole genome shotgun sequence
19. NZ_JACHJJ010000020	Planomonospora venezuelensis strain CECT 3303 Ga0436949_20, whole genome shotgun sequence
20. NZ_JACAOR010000014	Pseudomonas gingeri strain A6001 run0228_A6001_S13_L004_contig_14, whole genome shotgun sequence
21. NZ_LIPG01000003	Streptomyces sp. CB02058 scaffold3, whole genome shotgun sequence
22. NZ_KI518814	Pseudomonas aeruginosa BL19 adgeJ-supercont1.1, whole genome shotgun sequence
23. NZ_CP028132	Pseudomonas aeruginosa strain YB01 chromosome, complete genome
24. NZ_FYDK01000006	Pseudomonas sp. Irchel 3H9 isolate Pseudomonas sp. Irchel 3H9, whole genome shotgun sequence
25. NZ_CP044533	Pseudomonas aeruginosa strain Ps33 chromosome
26. NZ_CP007147	Pseudomonas aeruginosa YL84 chromosome, complete genome
27. NZ_KQ976354	Scytonema hofmannii PCC 7110 Scaffold1, whole genome shotgun sequence
28. NZ_CP035758	Ktedonosporobacter rubrisoli strain SCAWS-G2 chromosome, complete genome
29. NZ_CP050177	Streptomyces sp. QMT-12 chromosome, complete genome
30. NZ_VISR01000024	Streptomyces sp. BK340 Ga0307703_124, whole genome shotgun sequence
31. NZ_CM001165	Streptomyces sp. Tu6071 chromosome, whole genome shotgun sequence
32. NZ_RWGV01000012	Streptomyces sp. GZWMJZ-114 NODE_1, whole genome shotgun sequence
33. NZ_CP021118	Streptomyces sp. CLI2509 strain CLI2905 chromosome, complete genome
34. NZ_NNBO01000004	Kitasatospora sp. CB02891 scaffold4, whole genome shotgun sequence
35. NZ_KZ559470	Nonomuraea indica strain DRQ-2 Scaffold5, whole genome shotgun sequence
36. NZ_LISX01000006	Kitasatospora sp. CB01950 scaffold6, whole genome shotgun sequence
37. NZ_WBOU01000014	Chloroflexia bacterium SDU3-3 Scaffold14, whole genome shotgun sequence
38. NZ_FNIX01000003	Lentzea jiangxiensis strain CGMCC 4.6609, whole genome shotgun sequence
39. NZ_KB897366	Streptomyces sp. CNQ766 C591DRAFT_scaffold00004.4, whole genome shotgun sequence
40. NZ_KB897626	Streptomyces sp. CNS335 C592DRAFT_scaffold00007.7, whole genome shotgun sequence
41. NZ_KB897719	Streptomyces sp. CNY243 C594DRAFT_scaffold00007.7, whole genome shotgun sequence
42. NZ_CP050062	Stenotrophomonas rhizophila strain JC1 chromosome, complete genome
43. NZ_CP015867	Streptomyces parvulus strain 2297 plasmid pSPA1, complete sequence
44. NZ_KL585949	Streptomyces sp. NRRL S-474 P279_Doro1_scaffold4, whole genome shotgun sequence
45. NZ_CM002285	Streptomyces roseochromogenus subsp. oscitans DS 12.976 chromosome, whole genome shotgun sequence
46. NZ_CP015098	Streptomyces qaidamensis strain S10 chromosome, complete genome
47. NZ_WWHG01000001	Streptomyces sp. SID7810 SID7810.c1, whole genome shotgun sequence
48. NZ_CP012672	Sorangium cellulosum strain So ce836 chromosome, complete genome
49. NZ_CP041168	Streptomyces griseorubiginosus strain BTU6 chromosome, complete genome
50. NZ_LIYH01000003	Streptomyces sp. CB03234 scaffold3, whole genome shotgun sequence


Details:

>>
1. NW_021167086
Source: Sodiomyces alkalinus F11 unplaced genomic scaffold SODALscaffold_8, whole genome shotgun sequence
Type: NRPS-like
Number of proteins with BLAST hits to this cluster: 12
Cumulative BLAST score: 14720.0

Table of genes, locations, strands and annotations of subject cluster:

Table of Blast hits (query gene, subject gene, %identity, blast score, %coverage, e-value):
input.path1.gene32	SODALDRAFT_325310	100	1217	100.0	0.0
input.path1.gene33	SODALDRAFT_345425	98	1589	101.8583042973287	0.0
input.path1.gene34	SODALDRAFT_334908	100	447	100.0	2.08e-160
input.path1.gene35	SODALDRAFT_241593	100	982	80.19966722129783	0.0
input.path1.gene36	SODALDRAFT_334910	100	2201	88.37579617834395	0.0
input.path1.gene38	SODALDRAFT_351982	100	333	81.81818181818183	6.88e-113
input.path1.gene39	SODALDRAFT_340931	100	807	100.0	1.24e-296
input.path1.gene40	SODALDRAFT_281476	98	1535	100.3680981595092	0.0
input.path1.gene41	SODALDRAFT_351986	99	2377	100.0	0.0
input.path1.gene42	SODALDRAFT_401604	99	1965	96.60194174757282	0.0
input.path1.gene43	SODALDRAFT_351987	99	1070	101.28913443830572	0.0
input.path1.gene44	SODALDRAFT_334916	100	197	90.82568807339449	1.39e-65


>>
2. NC_019695
Source: Chroococcidiopsis thermalis PCC 7203, complete sequence
Type: NRPS-like
Number of proteins with BLAST hits to this cluster: 3
Cumulative BLAST score: 643.0

Table of genes, locations, strands and annotations of subject cluster:
CHRO_RS31910	CHRO_RS31910	2111951	2112484	-	AMIN_domain-containing_protein

Table of Blast hits (query gene, subject gene, %identity, blast score, %coverage, e-value):
input.path1.gene36	CHRO_RS09290	37	259	37.5	2.07e-68
input.path1.gene39	CHRO_RS09275	35	120	74.75728155339806	9.93e-29
input.path1.gene41	CHRO_RS09290	31	264	49.25124792013311	4.85e-70


>>
3. NZ_JACHOW010000014
Source: Longimicrobium terrae strain CECT 8660 Ga0372432_14, whole genome shotgun sequence
Type: NRPS,T1PKS
Number of proteins with BLAST hits to this cluster: 2
Cumulative BLAST score: 1411.0

Table of genes, locations, strands and annotations of subject cluster:

Table of Blast hits (query gene, subject gene, %identity, blast score, %coverage, e-value):
input.path1.gene36	FHS01_RS19550	35	281	48.72611464968153	3.99e-75
input.path1.gene36	FHS01_RS19545	34	252	48.328025477707	5.78e-66
input.path1.gene36	FHS01_RS19530	32	244	55.81210191082803	2.65e-63
input.path1.gene36	FHS01_RS19570	31	236	47.69108280254777	1.07e-60
input.path1.gene41	FHS01_RS19570	37	398	61.064891846921796	1.94e-113


>>
4. NZ_FNOG01000006
Source: Lysobacter enzymogenes strain ATCC 29487, whole genome shotgun sequence
Type: NRPS,bacteriocin
Number of proteins with BLAST hits to this cluster: 2
Cumulative BLAST score: 1323.0

Table of genes, locations, strands and annotations of subject cluster:
BLU84_RS15625	BLU84_RS15625	29145	30538	-	hypothetical_protein

Table of Blast hits (query gene, subject gene, %identity, blast score, %coverage, e-value):
input.path1.gene36	BLU84_RS15710	33	387	83.9968152866242	1.01e-110
input.path1.gene36	BLU84_RS15720	32	360	78.02547770700637	1.71e-100
input.path1.gene36	BLU84_RS15715	33	252	59.15605095541401	5.86e-66
input.path1.gene41	BLU84_RS15720	31	324	76.37271214642263	4.41e-89


>>
5. NZ_FNPT01000001
Source: Lysobacter sp. yr284, whole genome shotgun sequence
Type: NRPS,bacteriocin
Number of proteins with BLAST hits to this cluster: 2
Cumulative BLAST score: 1211.0

Table of genes, locations, strands and annotations of subject cluster:

Table of Blast hits (query gene, subject gene, %identity, blast score, %coverage, e-value):
input.path1.gene36	BLV01_RS01725	33	375	79.21974522292994	1.19e-106
input.path1.gene36	BLV01_RS01715	32	343	76.671974522293	4.64e-95
input.path1.gene36	BLV01_RS01720	34	231	51.03503184713376	2.02e-59
input.path1.gene41	BLV01_RS01715	32	262	54.742096505823625	3.46e-69


>>
6. NZ_KB913032
Source: Amycolatopsis alba DSM 44262 scaffold1, whole genome shotgun sequence
Type: NRPS,blactam
Number of proteins with BLAST hits to this cluster: 2
Cumulative BLAST score: 1150.0

Table of genes, locations, strands and annotations of subject cluster:
AMYAL_RS46770	AMYAL_RS46770	7258321	7259247	+	chlorinating_enzyme
AMYAL_RS46775	AMYAL_RS46775	7270448	7271641	+	MFS_transporter

Table of Blast hits (query gene, subject gene, %identity, blast score, %coverage, e-value):
input.path1.gene36	AMYAL_RS46690	34	243	49.44267515923567	3.61e-63
input.path1.gene36	AMYAL_RS0133865	32	236	48.328025477707	9.56e-62
input.path1.gene36	AMYAL_RS0133970	32	236	48.009554140127385	1.04e-61
input.path1.gene36	AMYAL_RS0133780	32	234	49.124203821656046	1.54e-60
input.path1.gene41	AMYAL_RS0133865	31	201	47.00499168053245	1.79e-50


>>
7. NZ_CP011509
Source: Archangium gephyra strain DSM 2261 chromosome, complete genome
Type: NRPS,T1PKS
Number of proteins with BLAST hits to this cluster: 2
Cumulative BLAST score: 1066.0

Table of genes, locations, strands and annotations of subject cluster:
AA314_RS19910	AA314_RS19910	5007915	5009717	-	SAVED_domain-containing_protein

Table of Blast hits (query gene, subject gene, %identity, blast score, %coverage, e-value):
input.path1.gene36	AA314_RS19950	36	291	50.238853503184714	2.63e-78
input.path1.gene36	AA314_RS19945	34	286	50.15923566878981	1.15e-76
input.path1.gene36	AA314_RS19840	33	237	47.69108280254777	4.99e-61
input.path1.gene41	AA314_RS19945	31	252	59.40099833610649	5.94e-66


>>
8. NC_010162
Source: Sorangium cellulosum So ce56, complete genome
Type: NRPS,T1PKS
Number of proteins with BLAST hits to this cluster: 2
Cumulative BLAST score: 994.0

Table of genes, locations, strands and annotations of subject cluster:

Table of Blast hits (query gene, subject gene, %identity, blast score, %coverage, e-value):
input.path1.gene36	SCE_RS42290	34	269	50.398089171974526	4.28e-71
input.path1.gene36	SCE_RS42325	33	253	48.40764331210191	2.07e-66
input.path1.gene36	SCE_RS42295	32	243	48.88535031847134	6.96e-63
input.path1.gene41	SCE_RS42295	32	229	45.25790349417637	1.13e-58


>>
9. NZ_FPJB01000001
Source: Pseudomonas sp. NFACC10-1, whole genome shotgun sequence
Type: NRPS
Number of proteins with BLAST hits to this cluster: 2
Cumulative BLAST score: 963.0

Table of genes, locations, strands and annotations of subject cluster:
BT119_RS26205	BT119_RS26205	434028	434778	+	SDR_family_oxidoreductase

Table of Blast hits (query gene, subject gene, %identity, blast score, %coverage, e-value):
input.path1.gene36	BT119_RS01695	31	259	48.40764331210191	5.01e-68
input.path1.gene36	BT119_RS01685	32	253	47.37261146496815	5.45e-66
input.path1.gene36	BT119_RS01680	34	250	50.238853503184714	5.59e-66
input.path1.gene41	BT119_RS01690	31	201	45.673876871880196	4.36e-50


>>
10. NZ_LT222319
Source: Pseudomonas cerasi isolate Sour cherry (Prunus cerasus) symptomatic leaf chromosome 1
Type: NRPS
Number of proteins with BLAST hits to this cluster: 2
Cumulative BLAST score: 957.0

Table of genes, locations, strands and annotations of subject cluster:
PCPL58_RS18750	PCPL58_RS18750	3657003	3657753	-	SDR_family_oxidoreductase

Table of Blast hits (query gene, subject gene, %identity, blast score, %coverage, e-value):
input.path1.gene36	PCPL58_RS18815	34	253	50.238853503184714	5.58e-67
input.path1.gene36	PCPL58_RS18800	32	252	47.21337579617834	7.17e-66
input.path1.gene36	PCPL58_RS18805	31	248	48.1687898089172	9.55e-65
input.path1.gene41	PCPL58_RS18810	31	204	47.67054908485857	7.58e-51


>>
11. NC_015572
Source: Methylomonas methanica MC09, complete sequence
Type: NRPS
Number of proteins with BLAST hits to this cluster: 2
Cumulative BLAST score: 951.0

Table of genes, locations, strands and annotations of subject cluster:
METME_RS24080	METME_RS24080	3865972	3866406	+	virulence_RhuM_family_protein
METME_RS17670	METME_RS17670	3910720	3912233	-	IS3_family_transposase
METME_RS17710	METME_RS17710	3920345	3921019	+	IS5/IS1182_family_transposase

Table of Blast hits (query gene, subject gene, %identity, blast score, %coverage, e-value):
input.path1.gene36	METME_RS17665	31	410	83.12101910828027	2.18e-117
input.path1.gene36	METME_RS17660	31	251	50.87579617834395	1.81e-65
input.path1.gene41	METME_RS17665	33	290	52.828618968386024	4.03e-78


>>
12. NZ_CP034669
Source: Corallococcus coralloides strain B035 chromosome, complete genome
Type: NRPS
Number of proteins with BLAST hits to this cluster: 2
Cumulative BLAST score: 919.0

Table of genes, locations, strands and annotations of subject cluster:

Table of Blast hits (query gene, subject gene, %identity, blast score, %coverage, e-value):
input.path1.gene36	EJ065_RS19040	32	228	49.84076433121019	1.92e-58
input.path1.gene36	EJ065_RS19035	32	217	43.86942675159236	3.95e-58
input.path1.gene36	EJ065_RS19000	32	227	51.353503184713375	8.89e-58
input.path1.gene41	EJ065_RS19035	31	247	51.41430948419301	1.51e-68


>>
13. NZ_CP015726
Source: Streptomyces sp. RTd22 chromosome, complete genome
Type: NRPS
Number of proteins with BLAST hits to this cluster: 2
Cumulative BLAST score: 910.0

Table of genes, locations, strands and annotations of subject cluster:
A7B19_RS39765	A7B19_RS39765	9303755	9304419	-	response_regulator
A7B19_RS48480	A7B19_RS48480	9327553	9327741	-	AMP-binding_protein
A7B19_RS39885	A7B19_RS39885	9373124	9375620	-	FtsX-like_permease_family_protein

Table of Blast hits (query gene, subject gene, %identity, blast score, %coverage, e-value):
input.path1.gene36	A7B19_RS39875	34	236	50.398089171974526	1.4e-60
input.path1.gene36	A7B19_RS39870	31	231	49.28343949044586	4.55e-59
input.path1.gene36	A7B19_RS48490	34	229	41.71974522292994	1.05e-58
input.path1.gene41	A7B19_RS39880	31	214	48.58569051580699	6.53e-54


>>
14. NZ_KQ976354
Source: Scytonema hofmannii PCC 7110 Scaffold1, whole genome shotgun sequence
Type: NRPS,T1PKS
Number of proteins with BLAST hits to this cluster: 2
Cumulative BLAST score: 906.0

Table of genes, locations, strands and annotations of subject cluster:
WA1_RS54120	WA1_RS54120	10344251	10344350	-	IS5/IS1182_family_transposase

Table of Blast hits (query gene, subject gene, %identity, blast score, %coverage, e-value):
input.path1.gene36	WA1_RS43595	33	275	48.56687898089172	2.82e-73
input.path1.gene36	WA1_RS43550	31	252	49.36305732484077	2.78e-66
input.path1.gene41	WA1_RS43410	34	379	61.064891846921796	1.4e-107


>>
15. NC_019695
Source: Chroococcidiopsis thermalis PCC 7203, complete sequence
Type: NRPS,T1PKS
Number of proteins with BLAST hits to this cluster: 2
Cumulative BLAST score: 880.0

Table of genes, locations, strands and annotations of subject cluster:
CHRO_RS18145	CHRO_RS18145	4176367	4176693	-	DUF1636_domain-containing_protein
CHRO_RS30655	CHRO_RS30655	4240439	4240909	-	zinc_ribbon_domain-containing_protein
CHRO_RS18270	CHRO_RS18270	4240993	4241884	+	tyrosine-type_recombinase/integrase

Table of Blast hits (query gene, subject gene, %identity, blast score, %coverage, e-value):
input.path1.gene36	CHRO_RS18240	32	434	82.72292993630573	9.96e-128
input.path1.gene36	CHRO_RS18225	31	231	48.009554140127385	3.87e-59
input.path1.gene41	CHRO_RS18225	31	215	45.673876871880196	2.54e-54


>>
16. NZ_CP045572
Source: Nonomuraea sp. WYY166 chromosome, complete genome
Type: NRPS,T1PKS,betalactone
Number of proteins with BLAST hits to this cluster: 2
Cumulative BLAST score: 774.0

Table of genes, locations, strands and annotations of subject cluster:
GBF35_RS13255	GBF35_RS13255	2812903	2813682	+	polyketide_synthase
GBF35_RS13260	GBF35_RS13260	2813941	2814438	+	hypothetical_protein
GBF35_RS13265	GBF35_RS13265	2814577	2815449	+	acyltransferase_domain-containing_protein
GBF35_RS13270	GBF35_RS13270	2815864	2816709	+	hypothetical_protein
GBF35_RS13275	GBF35_RS13275	2817031	2817357	+	modular_polyketide_synthase
GBF35_RS13280	GBF35_RS13280	2818162	2819286	+	hypothetical_protein
GBF35_RS13285	GBF35_RS13285	2819569	2820315	+	SDR_family_NAD(P)-dependent_oxidoreductase
GBF35_RS13290	GBF35_RS13290	2820319	2822961	+	acyltransferase_domain-containing_protein
GBF35_RS13295	GBF35_RS13295	2824177	2828421	+	SDR_family_NAD(P)-dependent_oxidoreductase
GBF35_RS13300	GBF35_RS13300	2829109	2830323	+	SDR_family_NAD(P)-dependent_oxidoreductase
GBF35_RS13315	GBF35_RS13315	2858656	2860290	+	polyketide_synthase

Table of Blast hits (query gene, subject gene, %identity, blast score, %coverage, e-value):
input.path1.gene36	GBF35_RS13250	36	264	44.347133757961785	1.15e-69
input.path1.gene36	GBF35_RS13330	33	237	47.53184713375796	3.06e-61
input.path1.gene41	GBF35_RS13250	34	273	50.41597337770383	8.55e-73


>>
17. NZ_FOHX01000013
Source: Nonomuraea wenchangensis strain CGMCC 4.5598, whole genome shotgun sequence
Type: NRPS,T1PKS
Number of proteins with BLAST hits to this cluster: 2
Cumulative BLAST score: 728.0

Table of genes, locations, strands and annotations of subject cluster:

Table of Blast hits (query gene, subject gene, %identity, blast score, %coverage, e-value):
input.path1.gene36	BMW85_RS32320	35	238	47.85031847133758	7.89e-62
input.path1.gene36	BMW85_RS32325	32	234	51.831210191082796	2.1e-60
input.path1.gene41	BMW85_RS32345	31	256	55.40765391014975	2.36e-67


>>
18. NZ_JPMW01000001
Source: Planobispora rosea strain ATCC 53733 scaffold00001, whole genome shotgun sequence
Type: NRPS,T1PKS
Number of proteins with BLAST hits to this cluster: 2
Cumulative BLAST score: 726.0

Table of genes, locations, strands and annotations of subject cluster:
EV45_RS40730	EV45_RS40730	3925539	3926237	+	thioesterase

Table of Blast hits (query gene, subject gene, %identity, blast score, %coverage, e-value):
input.path1.gene36	EV45_RS17700	34	248	48.96496815286624	9.72e-65
input.path1.gene36	EV45_RS17695	32	230	50.238853503184714	6.86e-60
input.path1.gene41	EV45_RS17710	31	248	59.81697171381032	7.04e-65


>>
19. NZ_JACHJJ010000020
Source: Planomonospora venezuelensis strain CECT 3303 Ga0436949_20, whole genome shotgun sequence
Type: NRPS,T1PKS
Number of proteins with BLAST hits to this cluster: 2
Cumulative BLAST score: 720.0

Table of genes, locations, strands and annotations of subject cluster:

Table of Blast hits (query gene, subject gene, %identity, blast score, %coverage, e-value):
input.path1.gene36	FHS22_RS26075	33	233	48.40764331210191	5.03e-60
input.path1.gene36	FHS22_RS26080	33	229	48.1687898089172	1.59e-59
input.path1.gene41	FHS22_RS26065	32	258	56.07321131447587	6.32e-68


>>
20. NZ_JACAOR010000014
Source: Pseudomonas gingeri strain A6001 run0228_A6001_S13_L004_contig_14, whole genome shotgun sequence
Type: NRPS,siderophore
Number of proteins with BLAST hits to this cluster: 2
Cumulative BLAST score: 708.0

Table of genes, locations, strands and annotations of subject cluster:

Table of Blast hits (query gene, subject gene, %identity, blast score, %coverage, e-value):
input.path1.gene36	HX881_RS27870	33	254	50.63694267515923	2.18e-66
input.path1.gene36	HX881_RS27865	32	238	47.77070063694268	2.88e-61
input.path1.gene41	HX881_RS27870	31	216	43.84359400998336	1.06e-54


>>
21. NZ_LIPG01000003
Source: Streptomyces sp. CB02058 scaffold3, whole genome shotgun sequence
Type: NRPS,T2PKS
Number of proteins with BLAST hits to this cluster: 2
Cumulative BLAST score: 703.0

Table of genes, locations, strands and annotations of subject cluster:

Table of Blast hits (query gene, subject gene, %identity, blast score, %coverage, e-value):
input.path1.gene36	AMK10_RS16880	32	408	82.88216560509554	1.83e-118
input.path1.gene41	AMK10_RS16910	31	295	64.22628951747087	3.31e-81


>>
22. NZ_KI518814
Source: Pseudomonas aeruginosa BL19 adgeJ-supercont1.1, whole genome shotgun sequence
Type: NRPS
Number of proteins with BLAST hits to this cluster: 2
Cumulative BLAST score: 671.0

Table of genes, locations, strands and annotations of subject cluster:
Q073_RS16560	Q073_RS16560	2218809	2225546	+	amino_acid_adenylation_domain-containing_protein
Q073_RS16570	Q073_RS16570	2225558	2226489	+	non-ribosomal_peptide_synthetase

Table of Blast hits (query gene, subject gene, %identity, blast score, %coverage, e-value):
input.path1.gene36	Q073_RS16575	32	235	48.40764331210191	3.9e-62
input.path1.gene36	Q073_RS0106185	33	232	46.73566878980891	2.75e-60
input.path1.gene41	Q073_RS16575	32	204	46.25623960066555	5.44e-52


>>
23. NZ_CP028132
Source: Pseudomonas aeruginosa strain YB01 chromosome, complete genome
Type: NRPS
Number of proteins with BLAST hits to this cluster: 2
Cumulative BLAST score: 668.0

Table of genes, locations, strands and annotations of subject cluster:

Table of Blast hits (query gene, subject gene, %identity, blast score, %coverage, e-value):
input.path1.gene36	C7T90_RS13105	31	236	48.2484076433121	1.02e-60
input.path1.gene36	C7T90_RS13095	32	227	46.17834394904459	7.96e-58
input.path1.gene41	C7T90_RS13105	32	205	46.25623960066555	2.43e-51


>>
24. NZ_FYDK01000006
Source: Pseudomonas sp. Irchel 3H9 isolate Pseudomonas sp. Irchel 3H9, whole genome shotgun sequence
Type: NRPS
Number of proteins with BLAST hits to this cluster: 2
Cumulative BLAST score: 668.0

Table of genes, locations, strands and annotations of subject cluster:

Table of Blast hits (query gene, subject gene, %identity, blast score, %coverage, e-value):
input.path1.gene36	CKW32_RS21805	32	233	47.69108280254777	5.95e-60
input.path1.gene36	CKW32_RS21825	32	229	46.65605095541402	1.02e-58
input.path1.gene41	CKW32_RS21750	32	206	44.176372712146424	1.32e-51


>>
25. NZ_CP044533
Source: Pseudomonas aeruginosa strain Ps33 chromosome
Type: NRPS
Number of proteins with BLAST hits to this cluster: 2
Cumulative BLAST score: 664.0

Table of genes, locations, strands and annotations of subject cluster:

Table of Blast hits (query gene, subject gene, %identity, blast score, %coverage, e-value):
input.path1.gene36	F6W86_RS10920	32	232	46.73566878980891	1.63e-59
input.path1.gene36	F6W86_RS10910	32	226	46.17834394904459	1.05e-57
input.path1.gene41	F6W86_RS10920	32	206	46.25623960066555	1.06e-51


>>
26. NZ_CP007147
Source: Pseudomonas aeruginosa YL84 chromosome, complete genome
Type: NRPS
Number of proteins with BLAST hits to this cluster: 2
Cumulative BLAST score: 662.0

Table of genes, locations, strands and annotations of subject cluster:
AI22_RS30745	AI22_RS30745	4408652	4408750	+	hypothetical_protein

Table of Blast hits (query gene, subject gene, %identity, blast score, %coverage, e-value):
input.path1.gene36	AI22_RS20090	32	231	48.40764331210191	2.15e-59
input.path1.gene36	AI22_RS20100	32	226	46.17834394904459	1.82e-57
input.path1.gene41	AI22_RS20090	31	205	46.17304492512479	2.43e-51


>>
27. NZ_KQ976354
Source: Scytonema hofmannii PCC 7110 Scaffold1, whole genome shotgun sequence
Type: NRPS
Number of proteins with BLAST hits to this cluster: 2
Cumulative BLAST score: 635.0

Table of genes, locations, strands and annotations of subject cluster:
WA1_RS27805	WA1_RS27805	6689161	6689706	-	hypothetical_protein
WA1_RS27835	WA1_RS27835	6694345	6696953	-	U32_family_peptidase
WA1_RS27850	WA1_RS27850	6698983	6699486	-	alpha/beta_hydrolase

Table of Blast hits (query gene, subject gene, %identity, blast score, %coverage, e-value):
input.path1.gene36	WA1_RS27765	31	238	48.48726114649681	1.06e-61
input.path1.gene41	WA1_RS27770	34	397	62.229617304492514	2.08e-115


>>
28. NZ_CP035758
Source: Ktedonosporobacter rubrisoli strain SCAWS-G2 chromosome, complete genome
Type: NRPS,lanthipeptide
Number of proteins with BLAST hits to this cluster: 2
Cumulative BLAST score: 627.0

Table of genes, locations, strands and annotations of subject cluster:
EPA93_RS45920	EPA93_RS45920	10766698	10767562	+	IS5_family_transposase
EPA93_RS46025	EPA93_RS46025	10825015	10825349	+	MbtH_domain_protein

Table of Blast hits (query gene, subject gene, %identity, blast score, %coverage, e-value):
input.path1.gene36	EPA93_RS46000	31	240	48.2484076433121	5.63e-62
input.path1.gene41	EPA93_RS45980	35	387	61.64725457570716	5.35e-110


>>
29. NZ_CP050177
Source: Streptomyces sp. QMT-12 chromosome, complete genome
Type: NRPS,ladderane
Number of proteins with BLAST hits to this cluster: 3
Cumulative BLAST score: 569.0

Table of genes, locations, strands and annotations of subject cluster:
HA039_RS20645	HA039_RS20645	4758662	4759375	+	UbiA_family_prenyltransferase
HA039_RS20650	HA039_RS20650	4760345	4760536	+	transferase

Table of Blast hits (query gene, subject gene, %identity, blast score, %coverage, e-value):
input.path1.gene33	HA039_RS20550	34	200	47.27061556329849	1.45e-54
input.path1.gene36	HA039_RS20615	32	239	50.79617834394905	5.99e-62
input.path1.gene39	HA039_RS20545	32	130	92.23300970873787	4.79e-32


>>
30. NZ_VISR01000024
Source: Streptomyces sp. BK340 Ga0307703_124, whole genome shotgun sequence
Type: NRPS,ladderane
Number of proteins with BLAST hits to this cluster: 3
Cumulative BLAST score: 541.0

Table of genes, locations, strands and annotations of subject cluster:
FB157_RS33375	FB157_RS33375	86780	87015	-	HAD_family_hydrolase

Table of Blast hits (query gene, subject gene, %identity, blast score, %coverage, e-value):
input.path1.gene33	FB157_RS33300	36	193	45.4123112659698	6.03e-52
input.path1.gene36	FB157_RS33390	34	230	45.382165605095544	5.94e-59
input.path1.gene39	FB157_RS33295	35	118	62.86407766990292	9.08e-28


>>
31. NZ_CM001165
Source: Streptomyces sp. Tu6071 chromosome, whole genome shotgun sequence
Type: NRPS,ladderane
Number of proteins with BLAST hits to this cluster: 3
Cumulative BLAST score: 538.0

Table of genes, locations, strands and annotations of subject cluster:

Table of Blast hits (query gene, subject gene, %identity, blast score, %coverage, e-value):
input.path1.gene33	STTU_RS23280	37	200	45.64459930313589	1.85e-54
input.path1.gene36	STTU_RS23345	31	230	54.060509554140125	6e-59
input.path1.gene39	STTU_RS23275	34	108	61.89320388349514	3.78e-24


>>
32. NZ_RWGV01000012
Source: Streptomyces sp. GZWMJZ-114 NODE_1, whole genome shotgun sequence
Type: NRPS,ladderane
Number of proteins with BLAST hits to this cluster: 3
Cumulative BLAST score: 536.0

Table of genes, locations, strands and annotations of subject cluster:
EJA11_RS11725	EJA11_RS11725	1150380	1150484	-	transporter
EJA11_RS11730	EJA11_RS11730	1150711	1153108	+	MMPL_family_transporter

Table of Blast hits (query gene, subject gene, %identity, blast score, %coverage, e-value):
input.path1.gene33	EJA11_RS11780	37	202	45.64459930313589	3.97e-55
input.path1.gene36	EJA11_RS11850	31	226	53.82165605095541	1.25e-57
input.path1.gene39	EJA11_RS11775	34	108	61.89320388349514	3.78e-24


>>
33. NZ_CP021118
Source: Streptomyces sp. CLI2509 strain CLI2905 chromosome, complete genome
Type: NRPS,ladderane
Number of proteins with BLAST hits to this cluster: 3
Cumulative BLAST score: 536.0

Table of genes, locations, strands and annotations of subject cluster:
CAC01_RS31490	CAC01_RS31490	5370681	5370761	+	resuscitation-promoting_factor_rpfE

Table of Blast hits (query gene, subject gene, %identity, blast score, %coverage, e-value):
input.path1.gene33	CAC01_RS22745	37	200	45.64459930313589	1.85e-54
input.path1.gene36	CAC01_RS22810	32	228	54.060509554140125	2.39e-58
input.path1.gene39	CAC01_RS22740	34	108	61.89320388349514	3.78e-24


>>
34. NZ_NNBO01000004
Source: Kitasatospora sp. CB02891 scaffold4, whole genome shotgun sequence
Type: NRPS,PKS-like,T1PKS,T2PKS
Number of proteins with BLAST hits to this cluster: 2
Cumulative BLAST score: 475.0

Table of genes, locations, strands and annotations of subject cluster:
CG736_RS11470	CG736_RS11470	77263	78391	-	hypothetical_protein
CG736_RS11975	CG736_RS11975	211985	212830	-	hypothetical_protein

Table of Blast hits (query gene, subject gene, %identity, blast score, %coverage, e-value):
input.path1.gene36	CG736_RS11890	33	237	49.044585987261144	6.18e-62
input.path1.gene41	CG736_RS11900	31	238	59.98336106489185	1.13e-61


>>
35. NZ_KZ559470
Source: Nonomuraea indica strain DRQ-2 Scaffold5, whole genome shotgun sequence
Type: NRPS,T1PKS
Number of proteins with BLAST hits to this cluster: 2
Cumulative BLAST score: 473.0

Table of genes, locations, strands and annotations of subject cluster:
CXR44_RS16080	CXR44_RS16080	279341	279883	-	DUF3090_domain-containing_protein

Table of Blast hits (query gene, subject gene, %identity, blast score, %coverage, e-value):
input.path1.gene36	CXR44_RS16155	32	230	49.203821656050955	2.8e-59
input.path1.gene41	CXR44_RS16180	31	243	55.32445923460898	2.07e-63


>>
36. NZ_LISX01000006
Source: Kitasatospora sp. CB01950 scaffold6, whole genome shotgun sequence
Type: NRPS,PKS-like,T1PKS,T2PKS
Number of proteins with BLAST hits to this cluster: 2
Cumulative BLAST score: 468.0

Table of genes, locations, strands and annotations of subject cluster:

Table of Blast hits (query gene, subject gene, %identity, blast score, %coverage, e-value):
input.path1.gene36	AMK19_RS18050	32	234	49.044585987261144	7.98e-61
input.path1.gene41	AMK19_RS18040	31	234	59.81697171381032	2.42e-60


>>
37. NZ_WBOU01000014
Source: Chloroflexia bacterium SDU3-3 Scaffold14, whole genome shotgun sequence
Type: NRPS,T1PKS
Number of proteins with BLAST hits to this cluster: 2
Cumulative BLAST score: 456.0

Table of genes, locations, strands and annotations of subject cluster:
F8S13_RS20295	F8S13_RS20295	62028	63941	-	cellulose_1,4-beta-cellobiosidase
F8S13_RS20370	F8S13_RS20370	97836	100958	+	acyltransferase_domain-containing_protein
F8S13_RS20395	F8S13_RS20395	108551	108658	+	mycofactocin_biosynthesis_peptidyl-dipeptidase_MftE

Table of Blast hits (query gene, subject gene, %identity, blast score, %coverage, e-value):
input.path1.gene36	F8S13_RS20365	34	247	50.15923566878981	4e-64
input.path1.gene41	F8S13_RS20335	32	209	45.673876871880196	5.21e-53


>>
38. NZ_FNIX01000003
Source: Lentzea jiangxiensis strain CGMCC 4.6609, whole genome shotgun sequence
Type: NRPS,T1PKS
Number of proteins with BLAST hits to this cluster: 2
Cumulative BLAST score: 443.0

Table of genes, locations, strands and annotations of subject cluster:
BLQ91_RS11895	BLQ91_RS11895	125876	126589	-	SulP_family_inorganic_anion_transporter
BLQ91_RS41235	BLQ91_RS41235	191214	206372	-	SDR_family_NAD(P)-dependent_oxidoreductase
BLQ91_RS40215	BLQ91_RS40215	238526	244566	-	type_I_polyketide_synthase
BLQ91_RS40220	BLQ91_RS40220	244841	245338	-	hypothetical_protein
BLQ91_RS40225	BLQ91_RS40225	245345	249604	-	SDR_family_NAD(P)-dependent_oxidoreductase
BLQ91_RS40230	BLQ91_RS40230	249920	250138	-	acyl_carrier_protein

Table of Blast hits (query gene, subject gene, %identity, blast score, %coverage, e-value):
input.path1.gene36	BLQ91_RS11960	32	231	48.328025477707	3.7e-59
input.path1.gene41	BLQ91_RS11955	32	212	43.5108153078203	2.32e-53


>>
39. NZ_KB897366
Source: Streptomyces sp. CNQ766 C591DRAFT_scaffold00004.4, whole genome shotgun sequence
Type: NRPS
Number of proteins with BLAST hits to this cluster: 2
Cumulative BLAST score: 442.0

Table of genes, locations, strands and annotations of subject cluster:
C591_RS36675	C591_RS36675	123692	124379	-	hypothetical_protein

Table of Blast hits (query gene, subject gene, %identity, blast score, %coverage, e-value):
input.path1.gene36	C591_RS0106985	34	231	50.0	3.21e-60
input.path1.gene41	C591_RS0107045	31	211	44.34276206322795	4.64e-53


>>
40. NZ_KB897626
Source: Streptomyces sp. CNS335 C592DRAFT_scaffold00007.7, whole genome shotgun sequence
Type: NRPS
Number of proteins with BLAST hits to this cluster: 2
Cumulative BLAST score: 441.0

Table of genes, locations, strands and annotations of subject cluster:
C592_RS0113120	C592_RS0113120	74099	75019	+	PucR_family_transcriptional_regulator
C592_RS37645	C592_RS37645	122537	123182	-	hypothetical_protein

Table of Blast hits (query gene, subject gene, %identity, blast score, %coverage, e-value):
input.path1.gene36	C592_RS0113180	34	234	49.92038216560509	3.32e-61
input.path1.gene41	C592_RS0113240	31	207	44.34276206322795	4.22e-52


>>
41. NZ_KB897719
Source: Streptomyces sp. CNY243 C594DRAFT_scaffold00007.7, whole genome shotgun sequence
Type: NRPS
Number of proteins with BLAST hits to this cluster: 2
Cumulative BLAST score: 440.0

Table of genes, locations, strands and annotations of subject cluster:
C594_RS36805	C594_RS36805	74927	75785	-	helix-turn-helix_domain-containing_protein
C594_RS36810	C594_RS36810	121884	122566	-	hypothetical_protein
C594_RS36815	C594_RS36815	123536	124116	+	hypothetical_protein

Table of Blast hits (query gene, subject gene, %identity, blast score, %coverage, e-value):
input.path1.gene36	C594_RS0111875	34	233	50.238853503184714	1.39e-60
input.path1.gene41	C594_RS0111935	31	207	44.34276206322795	4.22e-52


>>
42. NZ_CP050062
Source: Stenotrophomonas rhizophila strain JC1 chromosome, complete genome
Type: NRPS,T1PKS
Number of proteins with BLAST hits to this cluster: 2
Cumulative BLAST score: 429.0

Table of genes, locations, strands and annotations of subject cluster:
G9274_RS11655	G9274_RS11655	2498251	2498858	+	hypothetical_protein

Table of Blast hits (query gene, subject gene, %identity, blast score, %coverage, e-value):
input.path1.gene36	G9274_RS11730	31	225	49.36305732484077	2.31e-58
input.path1.gene41	G9274_RS11755	31	204	48.41930116472546	6.84e-51


>>
43. NZ_CP015867
Source: Streptomyces parvulus strain 2297 plasmid pSPA1, complete sequence
Type: NRPS,NRPS-like,T1PKS,T2PKS,betalactone,butyrolactone,other
Number of proteins with BLAST hits to this cluster: 2
Cumulative BLAST score: 1372.0

Table of genes, locations, strands and annotations of subject cluster:
Spa2297_RS35105	Spa2297_RS35105	6647	6874	-	DUF2267_domain-containing_protein
Spa2297_RS32790	Spa2297_RS32790	187594	189282	+	acyl-CoA_dehydrogenase
Spa2297_RS33070	Spa2297_RS33070	311892	312449	-	antibiotic_biosynthesis_protein
Spa2297_RS33245	Spa2297_RS33245	384716	385153	+	pentachlorophenol_monooxygenase

Table of Blast hits (query gene, subject gene, %identity, blast score, %coverage, e-value):
input.path1.gene33	Spa2297_RS32255	34	176	44.36701509872242	6.6e-46
input.path1.gene36	Spa2297_RS32955	33	246	51.03503184713376	1.1e-65
input.path1.gene36	Spa2297_RS33135	34	244	48.40764331210191	3.1e-63
input.path1.gene36	Spa2297_RS32350	33	239	47.452229299363054	7.44e-63
input.path1.gene36	Spa2297_RS32360	33	236	47.92993630573248	2.37e-61
input.path1.gene36	Spa2297_RS33005	33	231	48.328025477707	3.18e-59


>>
44. NZ_KL585949
Source: Streptomyces sp. NRRL S-474 P279_Doro1_scaffold4, whole genome shotgun sequence
Type: NRPS,T1PKS,T3PKS,butyrolactone,other
Number of proteins with BLAST hits to this cluster: 2
Cumulative BLAST score: 1312.0

Table of genes, locations, strands and annotations of subject cluster:
IH12_RS0107500	IH12_RS0107500	179171	179600	+	IS1182_family_transposase
IH12_RS39050	IH12_RS39050	180660	180869	+	helix-turn-helix_domain-containing_protein
IH12_RS0107990	IH12_RS0107990	318108	318794	+	histidine_kinase

Table of Blast hits (query gene, subject gene, %identity, blast score, %coverage, e-value):
input.path1.gene36	IH12_RS0107935	33	238	49.44267515923567	1.14e-62
input.path1.gene36	IH12_RS37420	33	241	48.009554140127385	1.3e-62
input.path1.gene36	IH12_RS0107785	33	241	50.79617834394905	2.76e-62
input.path1.gene36	IH12_RS0107910	34	238	46.57643312101911	1.55e-61
input.path1.gene36	IH12_RS0107920	32	228	48.646496815286625	6.68e-59
input.path1.gene39	IH12_RS0107890	33	126	73.05825242718447	5.4e-31


>>
45. NZ_CM002285
Source: Streptomyces roseochromogenus subsp. oscitans DS 12.976 chromosome, whole genome shotgun sequence
Type: NRPS
Number of proteins with BLAST hits to this cluster: 2
Cumulative BLAST score: 1152.0

Table of genes, locations, strands and annotations of subject cluster:
M878_RS65690	M878_RS65690	3697765	3698788	-	DNA-directed_RNA_polymerase_subunit_alpha
M878_RS48000	M878_RS48000	3763028	3764095	+	alpha-hydroxy-acid_oxidizing_protein

Table of Blast hits (query gene, subject gene, %identity, blast score, %coverage, e-value):
input.path1.gene33	M878_RS47990	31	174	48.08362369337979	4.71e-45
input.path1.gene36	M878_RS65900	34	253	50.0	1.39e-66
input.path1.gene36	M878_RS97510	34	254	50.07961783439491	2.41e-66
input.path1.gene36	M878_RS65910	33	238	48.96496815286624	1.3e-61
input.path1.gene36	M878_RS65915	33	233	48.009554140127385	2.85e-60


>>
46. NZ_CP015098
Source: Streptomyces qaidamensis strain S10 chromosome, complete genome
Type: NRPS
Number of proteins with BLAST hits to this cluster: 2
Cumulative BLAST score: 858.0

Table of genes, locations, strands and annotations of subject cluster:
A4E84_RS32825	A4E84_RS32825	7459513	7461014	+	aminotransferase_class_I/II-fold_pyridoxal_phosphate-dependent_enzyme
A4E84_RS32870	A4E84_RS32870	7491216	7492270	+	type_III_polyketide_synthase
A4E84_RS41475	A4E84_RS41475	7493555	7494118	+	serine/threonine_protein_kinase
A4E84_RS32885	A4E84_RS32885	7494052	7494700	+	aminoglycoside_phosphotransferase_family_protein
A4E84_RS41480	A4E84_RS41480	7495218	7496202	-	IS1380_family_transposase
A4E84_RS41485	A4E84_RS41485	7499159	7500029	+	IS5_family_transposase

Table of Blast hits (query gene, subject gene, %identity, blast score, %coverage, e-value):
input.path1.gene36	A4E84_RS32735	32	248	48.089171974522294	1.38e-64
input.path1.gene36	A4E84_RS32855	35	246	47.054140127388536	4.5e-64
input.path1.gene36	A4E84_RS32730	32	228	49.124203821656046	4.71e-58
input.path1.gene39	A4E84_RS32670	32	136	94.1747572815534	1.37e-34


>>
47. NZ_WWHG01000001
Source: Streptomyces sp. SID7810 SID7810.c1, whole genome shotgun sequence
Type: NRPS
Number of proteins with BLAST hits to this cluster: 2
Cumulative BLAST score: 845.0

Table of genes, locations, strands and annotations of subject cluster:
GTW30_RS21540	GTW30_RS21540	4951903	4952001	-	MarR_family_transcriptional_regulator

Table of Blast hits (query gene, subject gene, %identity, blast score, %coverage, e-value):
input.path1.gene36	GTW30_RS21455	34	245	48.1687898089172	1.18e-63
input.path1.gene36	GTW30_RS21465	34	244	49.28343949044586	2.16e-63
input.path1.gene36	GTW30_RS21460	34	231	53.18471337579618	3.91e-59
input.path1.gene39	GTW30_RS21400	33	125	80.09708737864078	2.19e-30


>>
48. NZ_CP012672
Source: Sorangium cellulosum strain So ce836 chromosome, complete genome
Type: NRPS,T1PKS,transAT-PKS
Number of proteins with BLAST hits to this cluster: 2
Cumulative BLAST score: 776.0

Table of genes, locations, strands and annotations of subject cluster:
SOCE836_RS25945	SOCE836_RS25945	7032617	7032706	+	DUF2497_domain-containing_protein
SOCE836_RS54835	SOCE836_RS54835	7055507	7055596	+	energy_transducer_TonB
SOCE836_RS25995	SOCE836_RS25995	7056332	7056669	-	hypothetical_protein
SOCE836_RS26000	SOCE836_RS26000	7056676	7057194	+	preprotein_translocase_subunit_TatA
SOCE836_RS26105	SOCE836_RS26105	7121359	7121490	+	serine_hydrolase
SOCE836_RS26110	SOCE836_RS26110	7121613	7121879	+	Uma2_family_endonuclease
SOCE836_RS26145	SOCE836_RS26145	7131701	7131853	+	hypothetical_protein
SOCE836_RS26325	SOCE836_RS26325	7215687	7215851	-	cation_transporter
SOCE836_RS26435	SOCE836_RS26435	7277625	7277972	-	transposase

Table of Blast hits (query gene, subject gene, %identity, blast score, %coverage, e-value):
input.path1.gene33	SOCE836_RS26270	31	57	12.543554006968641	2.39e-07
input.path1.gene36	SOCE836_RS25975	32	258	49.84076433121019	1.22e-67
input.path1.gene36	SOCE836_RS26420	31	233	56.36942675159236	6.24e-60
input.path1.gene36	SOCE836_RS26410	32	228	48.1687898089172	4.69e-58


>>
49. NZ_CP041168
Source: Streptomyces griseorubiginosus strain BTU6 chromosome, complete genome
Type: NRPS,other
Number of proteins with BLAST hits to this cluster: 2
Cumulative BLAST score: 667.0

Table of genes, locations, strands and annotations of subject cluster:
FJ654_RS00590	FJ654_RS00590	130544	130815	-	RidA_family_protein
FJ654_RS00610	FJ654_RS00610	132007	132264	-	hypothetical_protein
FJ654_RS00695	FJ654_RS00695	173178	174302	-	transposase
FJ654_RS00730	FJ654_RS00730	180180	182063	-	amino_acid_adenylation_domain-containing_protein

Table of Blast hits (query gene, subject gene, %identity, blast score, %coverage, e-value):
input.path1.gene33	FJ654_RS00680	35	194	46.922183507549356	2.03e-52
input.path1.gene36	FJ654_RS00625	32	240	49.28343949044586	3.89e-62
input.path1.gene36	FJ654_RS00630	32	233	48.48726114649681	9.97e-60


>>
50. NZ_LIYH01000003
Source: Streptomyces sp. CB03234 scaffold3, whole genome shotgun sequence
Type: NRPS,NRPS-like,arylpolyene,ladderane,terpene,thioamide-NRP
Number of proteins with BLAST hits to this cluster: 2
Cumulative BLAST score: 665.0

Table of genes, locations, strands and annotations of subject cluster:
AMK26_RS16165	AMK26_RS16165	677431	677751	+	helix-turn-helix_domain-containing_protein
AMK26_RS16315	AMK26_RS16315	709927	710910	-	hypothetical_protein
AMK26_RS16480	AMK26_RS16480	787900	788361	+	glycosyl_hydrolase

Table of Blast hits (query gene, subject gene, %identity, blast score, %coverage, e-value):
input.path1.gene33	AMK26_RS16120	32	174	46.34146341463415	4.13e-45
input.path1.gene36	AMK26_RS16320	35	262	52.30891719745223	6.12e-69
input.path1.gene36	AMK26_RS16325	34	229	46.97452229299363	1.15e-58
