# Supplementary material for: Alkaliphilic/Alkali-Tolerant Fungi: Molecular, Biochemical, and Biotechnological Aspects
Source: J Fungi (Basel). 2023 Jun 9;9(6):652. doi: 10.3390/jof9060652 (PMC10301932; doi:10.3390/jof9060652)
Supplement: Supplementary file 1 [file jof-09-00652-s001.zip › S2/clusterblast/ENANITX01000454NITX01000454.1_c1.txt]

ClusterBlast scores for ENANITX01000454NITX01000454.1

Table of genes, locations, strands and annotations of query cluster:
input.path1.gene12	43109	46330	-		
input.path1.gene13	47679	51275	+		
input.path1.gene14	52840	53635	-		
input.path1.gene15	56495	59780	+		
input.path1.gene16	63775	64956	-		
input.path1.gene17	67927	68306	+		
input.path1.gene18	68410	68758	-		
input.path1.gene19	69899	70462	+		
input.path1.gene20	70839	84672	-		
input.path1.gene21	84721	87299	+		
input.path1.gene22	87843	89249	-		
input.path1.gene23	90321	91932	-		
input.path1.gene24	96127	97702	-		
input.path1.gene25	100285	100703	-		
input.path1.gene26	101670	102183	+		
input.path1.gene27	103257	103658	-		
input.path1.gene28	103697	105179	+		
input.path1.gene29	106222	107636	-		
input.path1.gene30	113066	113749	+		


Significant hits: 
1. NW_021167087	Sodiomyces alkalinus F11 unplaced genomic scaffold SODALscaffold_9, whole genome shotgun sequence
2. NC_030955	Colletotrichum higginsianum IMI 349063 chromosome 2, whole genome shotgun sequence
3. NT_165976	Chaetomium globosum CBS 148.51 scaffold_1 genomic scaffold, whole genome shotgun sequence
4. NW_023336259	Colletotrichum scovillei strain TJNH1 chromosome Unknown Contig00001, whole genome shotgun sequence
5. NW_023336267	Colletotrichum scovillei strain TJNH1 chromosome Unknown Contig00009, whole genome shotgun sequence
6. NW_009276923	Verticillium dahliae VdLs.17 supercont1.18 genomic scaffold, whole genome shotgun sequence
7. NW_003345199	Nannizzia gypsea CBS 118893 supercont1.3 genomic scaffold, whole genome shotgun sequence
8. CM002798	Penicillium chrysogenum strain P2niaD18 chromosome I, whole genome shotgun sequence
9. NW_003299167	Microsporum canis CBS 113480 supercont1.3 genomic scaffold, whole genome shotgun sequence
10. NW_022474207	Venustampulla echinocandica strain BP 5553 chromosome Unknown scaffold_2, whole genome shotgun sequence
11. NW_022984629	Aspergillus tanneri strain NIH1004 chromosome Unknown AapTan_2_pilon_pilon_pilon, whole genome shotgun sequence
12. NW_022474214	Venustampulla echinocandica strain BP 5553 chromosome Unknown scaffold_9, whole genome shotgun sequence
13. NC_038014	Fusarium venenatum strain A3/5 genome assembly, chromosome: III
14. NC_035794	Pochonia chlamydosporia 170 chromosome 5, whole genome shotgun sequence
15. NW_022983863	Arthroderma uncinatum strain CBS 119779 chromosome Unknown scaffold1, whole genome shotgun sequence
16. NW_019716260	Ramularia collo-cygni strain URUG2 genome assembly, contig: RCC_scaffold06, whole genome shotgun sequence
17. NC_049565	Talaromyces rugulosus chromosome V, complete sequence
18. NW_019716266	Ramularia collo-cygni strain URUG2 genome assembly, contig: RCC_scaffold12, whole genome shotgun sequence
19. NW_022194799	Fusarium proliferatum ET1 genome assembly, contig: FPRO_scaffold010, whole genome shotgun sequence
20. NC_036629	Fusarium fujikuroi IMI 58289 draft genome, chromosome FFUJ_chr08
21. NW_007360993	Glarea lozoyensis ATCC 20868 chromosome Unknown GLAREA19, whole genome shotgun sequence
22. NC_036625	Fusarium fujikuroi IMI 58289 draft genome, chromosome FFUJ_chr04
23. NW_022194792	Fusarium proliferatum ET1 genome assembly, contig: FPRO_scaffold003, whole genome shotgun sequence
24. CP051140	Peltaster fructicola strain LNHT1506 chromosome 2
25. NT_165979	Chaetomium globosum CBS 148.51 scaffold_4 genomic scaffold, whole genome shotgun sequence
26. NW_022983866	Arthroderma uncinatum strain CBS 119779 chromosome Unknown scaffold4, whole genome shotgun sequence
27. NW_014574692	Metarhizium brunneum ARSEF 3297 chromosome Unknown scaffold_25, whole genome shotgun sequence
28. NW_011942153	Metarhizium robertsii ARSEF 23 MAA_Scf_13, whole genome shotgun sequence
29. NW_001820823	Sclerotinia sclerotiorum 1980 UF-70 scaffold_13 genomic scaffold, whole genome shotgun sequence
30. NC_016474	Thermothelomyces thermophilus ATCC 42464 chromosome 3, complete sequence
31. CM000601	Fusarium oxysporum f. sp. lycopersici 4287 chromosome 13, whole genome shotgun sequence
32. NC_030998	Fusarium oxysporum f. sp. lycopersici 4287 chromosome 13, whole genome shotgun sequence
33. NZ_NNBO01000002	Kitasatospora sp. CB02891 scaffold2, whole genome shotgun sequence
34. NW_023336282	Aspergillus tubingensis WU-2223L DNA, scaffold_8, whole genome shotgun sequence
35. NC_030961	Colletotrichum higginsianum IMI 349063 chromosome 9, whole genome shotgun sequence
36. NW_014013641	Trichoderma atroviride IMI 206040 chromosome Unknown TRIATcontig_15, whole genome shotgun sequence
37. NW_007360994	Glarea lozoyensis ATCC 20868 chromosome Unknown GLAREA2, whole genome shotgun sequence
38. NW_022984634	Aspergillus tanneri strain NIH1004 chromosome Unknown AapTan_7_pilon_pilon_pilon, whole genome shotgun sequence
39. NW_004504309	Coccidioides immitis RS genomic scaffold supercont3.2, whole genome shotgun sequence
40. NW_003316003	Coccidioides posadasii C735 delta SOWgp chromosome Unknown gcontig_1105601051733, whole genome shotgun sequence
41. NW_017971436	Talaromyces atroroseus strain IBT 11181 chromosome Unknown scaffold_4, whole genome shotgun sequence
42. NW_022474205	Venustampulla echinocandica strain BP 5553 chromosome Unknown scaffold_0, whole genome shotgun sequence
43. NW_011942237	Metarhizium robertsii ARSEF 23 MAA_Scf_9, whole genome shotgun sequence
44. NW_003052499	Uncinocarpus reesii 1704 scaffold_2 genomic scaffold, whole genome shotgun sequence
45. NC_016457	Thermothielavioides terrestris NRRL 8126 chromosome 1, complete sequence
46. NC_035795	Pochonia chlamydosporia 170 chromosome 6, whole genome shotgun sequence
47. NW_022984633	Aspergillus tanneri strain NIH1004 chromosome Unknown AapTan_6_pilon_pilon_pilon, whole genome shotgun sequence
48. NT_165978	Chaetomium globosum CBS 148.51 scaffold_3 genomic scaffold, whole genome shotgun sequence
49. NW_022474217	Venustampulla echinocandica strain BP 5553 chromosome Unknown scaffold_12, whole genome shotgun sequence
50. NC_007201	Aspergillus fumigatus Af293 chromosome 8, whole genome shotgun sequence


Details:

>>
1. NW_021167087
Source: Sodiomyces alkalinus F11 unplaced genomic scaffold SODALscaffold_9, whole genome shotgun sequence
Type: NRPS,T1PKS
Number of proteins with BLAST hits to this cluster: 10
Cumulative BLAST score: 13192.0

Table of genes, locations, strands and annotations of subject cluster:

Table of Blast hits (query gene, subject gene, %identity, blast score, %coverage, e-value):
input.path1.gene15	SODALDRAFT_282162	88	1043	63.34012219959266	0.0
input.path1.gene16	SODALDRAFT_325766	100	645	95.78313253012048	1.83e-232
input.path1.gene17	SODALDRAFT_219541	85	201	100.0	1.25e-66
input.path1.gene19	SODALDRAFT_325767	100	176	79.83193277310924	9.35e-57
input.path1.gene20	SODALDRAFT_315308	99	8079	96.98781329041158	0.0
input.path1.gene21	SODALDRAFT_315313	99	686	62.20614828209765	3.43e-247
input.path1.gene21	SODALDRAFT_335535	100	281	24.77396021699819	2.85e-91
input.path1.gene22	SODALDRAFT_345806	91	783	109.97442455242967	2.64e-287
input.path1.gene23	SODALDRAFT_335536	92	762	107.37913486005088	6.97e-279
input.path1.gene25	SODALDRAFT_335540	100	260	99.24812030075188	3.15e-89
input.path1.gene26	SODALDRAFT_335541	100	276	100.0	7.05e-96


>>
2. NC_030955
Source: Colletotrichum higginsianum IMI 349063 chromosome 2, whole genome shotgun sequence
Type: NRPS,T1PKS
Number of proteins with BLAST hits to this cluster: 3
Cumulative BLAST score: 2710.0

Table of genes, locations, strands and annotations of subject cluster:

Table of Blast hits (query gene, subject gene, %identity, blast score, %coverage, e-value):
input.path1.gene20	CH63R_03382	38	2316	97.88457116578525	0.0
input.path1.gene21	CH63R_03383	31	155	63.65280289330922	1.97e-40
input.path1.gene22	CH63R_03391	38	239	110.4859335038363	3.62e-73


>>
3. NT_165976
Source: Chaetomium globosum CBS 148.51 scaffold_1 genomic scaffold, whole genome shotgun sequence
Type: NRPS,T1PKS
Number of proteins with BLAST hits to this cluster: 3
Cumulative BLAST score: 2434.0

Table of genes, locations, strands and annotations of subject cluster:

Table of Blast hits (query gene, subject gene, %identity, blast score, %coverage, e-value):
input.path1.gene20	CHGG_01239	36	2030	92.8719245803633	0.0
input.path1.gene21	CHGG_01240	33	180	66.00361663652802	1.65e-49
input.path1.gene22	CHGG_01246	36	224	110.74168797953965	1.83e-67


>>
4. NW_023336259
Source: Colletotrichum scovillei strain TJNH1 chromosome Unknown Contig00001, whole genome shotgun sequence
Type: NRPS,T1PKS
Number of proteins with BLAST hits to this cluster: 3
Cumulative BLAST score: 1024.0

Table of genes, locations, strands and annotations of subject cluster:

Table of Blast hits (query gene, subject gene, %identity, blast score, %coverage, e-value):
input.path1.gene12	HER10_EVM0009434	33	344	89.46745562130177	5.5e-104
input.path1.gene20	HER10_EVM0000360	32	505	27.06369280294321	1.91e-143
input.path1.gene21	HER10_EVM0006725	34	175	63.83363471971067	1.08e-47


>>
5. NW_023336267
Source: Colletotrichum scovillei strain TJNH1 chromosome Unknown Contig00009, whole genome shotgun sequence
Type: NRPS,T1PKS
Number of proteins with BLAST hits to this cluster: 2
Cumulative BLAST score: 2512.0

Table of genes, locations, strands and annotations of subject cluster:

Table of Blast hits (query gene, subject gene, %identity, blast score, %coverage, e-value):
input.path1.gene20	HER10_EVM0009395	36	2289	98.22947804092895	0.0
input.path1.gene21	HER10_EVM0003518	37	223	63.11030741410488	1.47e-65


>>
6. NW_009276923
Source: Verticillium dahliae VdLs.17 supercont1.18 genomic scaffold, whole genome shotgun sequence
Type: NRPS,T1PKS
Number of proteins with BLAST hits to this cluster: 3
Cumulative BLAST score: 2445.0

Table of genes, locations, strands and annotations of subject cluster:

Table of Blast hits (query gene, subject gene, %identity, blast score, %coverage, e-value):
input.path1.gene20	VDAG_07928	34	2027	97.2867325822028	0.0
input.path1.gene21	VDAG_07923	39	209	60.03616636528029	2.08e-60
input.path1.gene22	VDAG_07924	34	209	117.13554987212275	3.63e-61


>>
7. NW_003345199
Source: Nannizzia gypsea CBS 118893 supercont1.3 genomic scaffold, whole genome shotgun sequence
Type: NRPS,T1PKS
Number of proteins with BLAST hits to this cluster: 2
Cumulative BLAST score: 2413.0

Table of genes, locations, strands and annotations of subject cluster:

Table of Blast hits (query gene, subject gene, %identity, blast score, %coverage, e-value):
input.path1.gene20	MGYG_04007	36	2181	94.59645895608185	0.0
input.path1.gene21	MGYG_04006	38	232	62.56781193490054	1.91e-69


>>
8. CM002798
Source: Penicillium chrysogenum strain P2niaD18 chromosome I, whole genome shotgun sequence
Type: NRPS,T1PKS
Number of proteins with BLAST hits to this cluster: 2
Cumulative BLAST score: 2410.0

Table of genes, locations, strands and annotations of subject cluster:

Table of Blast hits (query gene, subject gene, %identity, blast score, %coverage, e-value):
input.path1.gene20	EN45_000070	36	2221	98.06852149919521	0.0
input.path1.gene21	EN45_000080	36	189	61.30198915009042	7.69e-53


>>
9. NW_003299167
Source: Microsporum canis CBS 113480 supercont1.3 genomic scaffold, whole genome shotgun sequence
Type: NRPS,T1PKS
Number of proteins with BLAST hits to this cluster: 2
Cumulative BLAST score: 2406.0

Table of genes, locations, strands and annotations of subject cluster:

Table of Blast hits (query gene, subject gene, %identity, blast score, %coverage, e-value):
input.path1.gene20	MCYG_02835	36	2185	96.36698091515291	0.0
input.path1.gene21	MCYG_02834	35	221	63.83363471971067	4.55e-65


>>
10. NW_022474207
Source: Venustampulla echinocandica strain BP 5553 chromosome Unknown scaffold_2, whole genome shotgun sequence
Type: NRPS,T1PKS
Number of proteins with BLAST hits to this cluster: 2
Cumulative BLAST score: 2392.0

Table of genes, locations, strands and annotations of subject cluster:

Table of Blast hits (query gene, subject gene, %identity, blast score, %coverage, e-value):
input.path1.gene20	BP5553_05145	35	2180	97.90756495746149	0.0
input.path1.gene21	BP5553_05146	35	212	62.56781193490054	8.29e-62


>>
11. NW_022984629
Source: Aspergillus tanneri strain NIH1004 chromosome Unknown AapTan_2_pilon_pilon_pilon, whole genome shotgun sequence
Type: NRPS,T1PKS
Number of proteins with BLAST hits to this cluster: 2
Cumulative BLAST score: 2284.0

Table of genes, locations, strands and annotations of subject cluster:

Table of Blast hits (query gene, subject gene, %identity, blast score, %coverage, e-value):
input.path1.gene20	ATNIH1004_001274	35	2093	96.59691883191537	0.0
input.path1.gene21	ATNIH1004_001273	39	191	50.27124773960217	1.56e-50


>>
12. NW_022474214
Source: Venustampulla echinocandica strain BP 5553 chromosome Unknown scaffold_9, whole genome shotgun sequence
Type: NRPS,T1PKS
Number of proteins with BLAST hits to this cluster: 2
Cumulative BLAST score: 2247.0

Table of genes, locations, strands and annotations of subject cluster:

Table of Blast hits (query gene, subject gene, %identity, blast score, %coverage, e-value):
input.path1.gene20	BP5553_09154	34	2021	99.72407449988503	0.0
input.path1.gene21	BP5553_09155	39	226	64.19529837251356	1.27e-66


>>
13. NC_038014
Source: Fusarium venenatum strain A3/5 genome assembly, chromosome: III
Type: NRPS,T1PKS
Number of proteins with BLAST hits to this cluster: 2
Cumulative BLAST score: 2208.0

Table of genes, locations, strands and annotations of subject cluster:

Table of Blast hits (query gene, subject gene, %identity, blast score, %coverage, e-value):
input.path1.gene20	FVRRES_10377	35	1970	93.3547942055645	0.0
input.path1.gene21	FVRRES_10378	39	238	64.19529837251356	1.92e-71


>>
14. NC_035794
Source: Pochonia chlamydosporia 170 chromosome 5, whole genome shotgun sequence
Type: NRPS,T1PKS
Number of proteins with BLAST hits to this cluster: 2
Cumulative BLAST score: 2203.0

Table of genes, locations, strands and annotations of subject cluster:

Table of Blast hits (query gene, subject gene, %identity, blast score, %coverage, e-value):
input.path1.gene20	VFPPC_10857	35	2030	93.51575074729823	0.0
input.path1.gene21	VFPPC_10859	32	173	66.90777576853526	1.13e-45


>>
15. NW_022983863
Source: Arthroderma uncinatum strain CBS 119779 chromosome Unknown scaffold1, whole genome shotgun sequence
Type: NRPS,T1PKS
Number of proteins with BLAST hits to this cluster: 2
Cumulative BLAST score: 2191.0

Table of genes, locations, strands and annotations of subject cluster:

Table of Blast hits (query gene, subject gene, %identity, blast score, %coverage, e-value):
input.path1.gene20	GIQ15_01205	33	1962	100.0459875833525	0.0
input.path1.gene21	GIQ15_01204	39	229	63.83363471971067	4.96e-68


>>
16. NW_019716260
Source: Ramularia collo-cygni strain URUG2 genome assembly, contig: RCC_scaffold06, whole genome shotgun sequence
Type: NRPS,T1PKS
Number of proteins with BLAST hits to this cluster: 2
Cumulative BLAST score: 2178.0

Table of genes, locations, strands and annotations of subject cluster:

Table of Blast hits (query gene, subject gene, %identity, blast score, %coverage, e-value):
input.path1.gene20	RCC_04868	34	1961	99.40216141641757	0.0
input.path1.gene21	RCC_04869	36	217	62.38698010849909	1.26e-63


>>
17. NC_049565
Source: Talaromyces rugulosus chromosome V, complete sequence
Type: NRPS,T1PKS
Number of proteins with BLAST hits to this cluster: 3
Cumulative BLAST score: 2158.0

Table of genes, locations, strands and annotations of subject cluster:

Table of Blast hits (query gene, subject gene, %identity, blast score, %coverage, e-value):
input.path1.gene20	TRUGW13939_10315	34	1702	81.46700390894458	0.0
input.path1.gene21	TRUGW13939_10311	39	219	64.01446654611212	2.75e-64
input.path1.gene22	TRUGW13939_10310	35	237	109.2071611253197	1.03e-71


>>
18. NW_019716266
Source: Ramularia collo-cygni strain URUG2 genome assembly, contig: RCC_scaffold12, whole genome shotgun sequence
Type: NRPS,T1PKS
Number of proteins with BLAST hits to this cluster: 2
Cumulative BLAST score: 2156.0

Table of genes, locations, strands and annotations of subject cluster:

Table of Blast hits (query gene, subject gene, %identity, blast score, %coverage, e-value):
input.path1.gene20	RCC_07554	33	1956	96.82685674867786	0.0
input.path1.gene21	RCC_07553	39	200	53.70705244122965	8.3e-58


>>
19. NW_022194799
Source: Fusarium proliferatum ET1 genome assembly, contig: FPRO_scaffold010, whole genome shotgun sequence
Type: T1PKS
Number of proteins with BLAST hits to this cluster: 2
Cumulative BLAST score: 2154.0

Table of genes, locations, strands and annotations of subject cluster:

Table of Blast hits (query gene, subject gene, %identity, blast score, %coverage, e-value):
input.path1.gene20	FPRO_11891	42	1850	59.921821108300755	0.0
input.path1.gene21	FPRO_11892	45	304	61.66365280289331	2.35e-97


>>
20. NC_036629
Source: Fusarium fujikuroi IMI 58289 draft genome, chromosome FFUJ_chr08
Type: T1PKS
Number of proteins with BLAST hits to this cluster: 2
Cumulative BLAST score: 2154.0

Table of genes, locations, strands and annotations of subject cluster:

Table of Blast hits (query gene, subject gene, %identity, blast score, %coverage, e-value):
input.path1.gene20	FFUJ_12239	42	1847	59.96780869165326	0.0
input.path1.gene21	FFUJ_12240	46	307	61.66365280289331	2.11e-98


>>
21. NW_007360993
Source: Glarea lozoyensis ATCC 20868 chromosome Unknown GLAREA19, whole genome shotgun sequence
Type: NRPS,T1PKS
Number of proteins with BLAST hits to this cluster: 2
Cumulative BLAST score: 2102.0

Table of genes, locations, strands and annotations of subject cluster:

Table of Blast hits (query gene, subject gene, %identity, blast score, %coverage, e-value):
input.path1.gene20	GLAREA_12721	34	1891	89.14693032881122	0.0
input.path1.gene21	GLAREA_12720	34	211	61.84448462929476	2.97e-61


>>
22. NC_036625
Source: Fusarium fujikuroi IMI 58289 draft genome, chromosome FFUJ_chr04
Type: NRPS,T1PKS,indole
Number of proteins with BLAST hits to this cluster: 2
Cumulative BLAST score: 2035.0

Table of genes, locations, strands and annotations of subject cluster:

Table of Blast hits (query gene, subject gene, %identity, blast score, %coverage, e-value):
input.path1.gene20	FFUJ_14695	34	1862	97.79259599908025	0.0
input.path1.gene21	FFUJ_14696	31	173	62.74864376130199	5.36e-47


>>
23. NW_022194792
Source: Fusarium proliferatum ET1 genome assembly, contig: FPRO_scaffold003, whole genome shotgun sequence
Type: NRPS,T1PKS,indole
Number of proteins with BLAST hits to this cluster: 2
Cumulative BLAST score: 1991.0

Table of genes, locations, strands and annotations of subject cluster:

Table of Blast hits (query gene, subject gene, %identity, blast score, %coverage, e-value):
input.path1.gene20	FPRO_06638	34	1818	97.44768912393653	0.0
input.path1.gene21	FPRO_06639	31	173	62.74864376130199	5.36e-47


>>
24. CP051140
Source: Peltaster fructicola strain LNHT1506 chromosome 2
Type: T1PKS
Number of proteins with BLAST hits to this cluster: 3
Cumulative BLAST score: 1985.0

Table of genes, locations, strands and annotations of subject cluster:

Table of Blast hits (query gene, subject gene, %identity, blast score, %coverage, e-value):
input.path1.gene20	AMS68_002427	33	1484	74.15497815589791	0.0
input.path1.gene21	AMS68_002431	42	244	60.57866184448463	4.11e-74
input.path1.gene22	AMS68_002432	37	257	109.97442455242967	1.81e-79


>>
25. NT_165979
Source: Chaetomium globosum CBS 148.51 scaffold_4 genomic scaffold, whole genome shotgun sequence
Type: T1PKS
Number of proteins with BLAST hits to this cluster: 2
Cumulative BLAST score: 1801.0

Table of genes, locations, strands and annotations of subject cluster:

Table of Blast hits (query gene, subject gene, %identity, blast score, %coverage, e-value):
input.path1.gene20	CHGG_04068	39	1634	61.62336169234307	0.0
input.path1.gene21	CHGG_04067	40	167	50.81374321880651	3.54e-45


>>
26. NW_022983866
Source: Arthroderma uncinatum strain CBS 119779 chromosome Unknown scaffold4, whole genome shotgun sequence
Type: T1PKS
Number of proteins with BLAST hits to this cluster: 2
Cumulative BLAST score: 1731.0

Table of genes, locations, strands and annotations of subject cluster:

Table of Blast hits (query gene, subject gene, %identity, blast score, %coverage, e-value):
input.path1.gene20	GIQ15_05697	38	1524	60.33570935847321	0.0
input.path1.gene21	GIQ15_05696	34	207	62.74864376130199	4.33e-60


>>
27. NW_014574692
Source: Metarhizium brunneum ARSEF 3297 chromosome Unknown scaffold_25, whole genome shotgun sequence
Type: T1PKS
Number of proteins with BLAST hits to this cluster: 2
Cumulative BLAST score: 1709.0

Table of genes, locations, strands and annotations of subject cluster:

Table of Blast hits (query gene, subject gene, %identity, blast score, %coverage, e-value):
input.path1.gene20	MBR_09791	37	1491	60.31271556679696	0.0
input.path1.gene21	MBR_09792	37	218	64.01446654611212	8.01e-64


>>
28. NW_011942153
Source: Metarhizium robertsii ARSEF 23 MAA_Scf_13, whole genome shotgun sequence
Type: T1PKS
Number of proteins with BLAST hits to this cluster: 2
Cumulative BLAST score: 1704.0

Table of genes, locations, strands and annotations of subject cluster:

Table of Blast hits (query gene, subject gene, %identity, blast score, %coverage, e-value):
input.path1.gene20	MAA_01346	37	1488	60.519659691883184	0.0
input.path1.gene21	MAA_01347	36	216	63.65280289330922	6.05e-63


>>
29. NW_001820823
Source: Sclerotinia sclerotiorum 1980 UF-70 scaffold_13 genomic scaffold, whole genome shotgun sequence
Type: T1PKS
Number of proteins with BLAST hits to this cluster: 2
Cumulative BLAST score: 1591.0

Table of genes, locations, strands and annotations of subject cluster:

Table of Blast hits (query gene, subject gene, %identity, blast score, %coverage, e-value):
input.path1.gene20	SS1G_09237	36	1432	59.82984594159577	0.0
input.path1.gene21	SS1G_09236	33	159	59.6745027124774	2.06e-42


>>
30. NC_016474
Source: Thermothelomyces thermophilus ATCC 42464 chromosome 3, complete sequence
Type: T1PKS
Number of proteins with BLAST hits to this cluster: 2
Cumulative BLAST score: 1576.0

Table of genes, locations, strands and annotations of subject cluster:

Table of Blast hits (query gene, subject gene, %identity, blast score, %coverage, e-value):
input.path1.gene20	MYCTH_49393	37	1437	60.05978385835824	0.0
input.path1.gene21	MYCTH_2110651	32	139	60.21699819168174	1.14e-34


>>
31. CM000601
Source: Fusarium oxysporum f. sp. lycopersici 4287 chromosome 13, whole genome shotgun sequence
Type: T1PKS
Number of proteins with BLAST hits to this cluster: 2
Cumulative BLAST score: 1543.0

Table of genes, locations, strands and annotations of subject cluster:

Table of Blast hits (query gene, subject gene, %identity, blast score, %coverage, e-value):
input.path1.gene20	FOXG_11892	37	1434	60.33570935847321	0.0
input.path1.gene21	FOXG_11893	37	109	38.155515370705245	2.86e-25


>>
32. NC_030998
Source: Fusarium oxysporum f. sp. lycopersici 4287 chromosome 13, whole genome shotgun sequence
Type: T1PKS
Number of proteins with BLAST hits to this cluster: 2
Cumulative BLAST score: 1543.0

Table of genes, locations, strands and annotations of subject cluster:

Table of Blast hits (query gene, subject gene, %identity, blast score, %coverage, e-value):
input.path1.gene20	FOXG_11892	37	1434	60.33570935847321	0.0
input.path1.gene21	FOXG_11893	37	109	38.155515370705245	2.86e-25


>>
33. NZ_NNBO01000002
Source: Kitasatospora sp. CB02891 scaffold2, whole genome shotgun sequence
Type: NRPS,PKS-like,T1PKS
Number of proteins with BLAST hits to this cluster: 2
Cumulative BLAST score: 1290.0

Table of genes, locations, strands and annotations of subject cluster:
CG736_RS06115	CG736_RS06115	147435	151352	+	acyltransferase_domain-containing_protein
CG736_RS06120	CG736_RS06120	152193	161990	+	SDR_family_NAD(P)-dependent_oxidoreductase
CG736_RS06125	CG736_RS06125	162612	163430	+	SDR_family_NAD(P)-dependent_oxidoreductase
CG736_RS06130	CG736_RS06130	163491	163925	+	polyketide_synthase

Table of Blast hits (query gene, subject gene, %identity, blast score, %coverage, e-value):
input.path1.gene20	CG736_RS06110	38	434	19.130834674637846	2.63e-119
input.path1.gene20	CG736_RS06120	33	408	22.57990342607496	1.18e-111
input.path1.gene20	CG736_RS06115	32	383	23.10876063462865	3.46e-107
input.path1.gene21	CG736_RS06110	31	65	43.037974683544306	1.19e-08


>>
34. NW_023336282
Source: Aspergillus tubingensis WU-2223L DNA, scaffold_8, whole genome shotgun sequence
Type: NRPS-like,T1PKS
Number of proteins with BLAST hits to this cluster: 2
Cumulative BLAST score: 798.0

Table of genes, locations, strands and annotations of subject cluster:

Table of Blast hits (query gene, subject gene, %identity, blast score, %coverage, e-value):
input.path1.gene20	AtWU_06733	39	606	24.603357093584734	2.68e-174
input.path1.gene21	AtWU_06732	35	192	65.0994575045208	2.82e-54


>>
35. NC_030961
Source: Colletotrichum higginsianum IMI 349063 chromosome 9, whole genome shotgun sequence
Type: NRPS,T1PKS
Number of proteins with BLAST hits to this cluster: 2
Cumulative BLAST score: 667.0

Table of genes, locations, strands and annotations of subject cluster:

Table of Blast hits (query gene, subject gene, %identity, blast score, %coverage, e-value):
input.path1.gene20	CH63R_13259	33	503	27.040699011266955	9.31e-143
input.path1.gene21	CH63R_13258	31	164	67.99276672694394	9.94e-43


>>
36. NW_014013641
Source: Trichoderma atroviride IMI 206040 chromosome Unknown TRIATcontig_15, whole genome shotgun sequence
Type: NRPS,T1PKS
Number of proteins with BLAST hits to this cluster: 3
Cumulative BLAST score: 4203.0

Table of genes, locations, strands and annotations of subject cluster:

Table of Blast hits (query gene, subject gene, %identity, blast score, %coverage, e-value):
input.path1.gene20	TRIATDRAFT_212102	41	2929	98.02253391584273	0.0
input.path1.gene20	TRIATDRAFT_289254	36	605	26.189928719245803	2.58e-172
input.path1.gene21	TRIATDRAFT_51786	47	325	63.83363471971067	2.81e-105
input.path1.gene22	TRIATDRAFT_289254	45	344	110.230179028133	1.31e-104


>>
37. NW_007360994
Source: Glarea lozoyensis ATCC 20868 chromosome Unknown GLAREA2, whole genome shotgun sequence
Type: NRPS,T1PKS
Number of proteins with BLAST hits to this cluster: 3
Cumulative BLAST score: 2889.0

Table of genes, locations, strands and annotations of subject cluster:

Table of Blast hits (query gene, subject gene, %identity, blast score, %coverage, e-value):
input.path1.gene20	GLAREA_03913	37	2363	95.95309266498046	0.0
input.path1.gene21	GLAREA_03921	40	233	61.30198915009042	9.69e-70
input.path1.gene22	GLAREA_03914	40	293	108.95140664961637	3.46e-94


>>
38. NW_022984634
Source: Aspergillus tanneri strain NIH1004 chromosome Unknown AapTan_7_pilon_pilon_pilon, whole genome shotgun sequence
Type: NRPS,T1PKS
Number of proteins with BLAST hits to this cluster: 3
Cumulative BLAST score: 2859.0

Table of genes, locations, strands and annotations of subject cluster:

Table of Blast hits (query gene, subject gene, %identity, blast score, %coverage, e-value):
input.path1.gene20	ATNIH1004_007168	37	2358	98.36744079098644	0.0
input.path1.gene21	ATNIH1004_007161	39	240	65.82278481012658	3.95e-72
input.path1.gene22	ATNIH1004_007167	38	261	113.81074168797953	2.57e-81


>>
39. NW_004504309
Source: Coccidioides immitis RS genomic scaffold supercont3.2, whole genome shotgun sequence
Type: NRPS,T1PKS
Number of proteins with BLAST hits to this cluster: 3
Cumulative BLAST score: 2744.0

Table of genes, locations, strands and annotations of subject cluster:

Table of Blast hits (query gene, subject gene, %identity, blast score, %coverage, e-value):
input.path1.gene20	CIMG_06629	36	2301	98.3444469993102	0.0
input.path1.gene21	CIMG_06631	37	214	60.75949367088608	2.14e-62
input.path1.gene22	CIMG_06628	35	229	109.46291560102301	3.29e-69


>>
40. NW_003316003
Source: Coccidioides posadasii C735 delta SOWgp chromosome Unknown gcontig_1105601051733, whole genome shotgun sequence
Type: NRPS,T1PKS
Number of proteins with BLAST hits to this cluster: 3
Cumulative BLAST score: 2734.0

Table of genes, locations, strands and annotations of subject cluster:

Table of Blast hits (query gene, subject gene, %identity, blast score, %coverage, e-value):
input.path1.gene20	CPC735_030880	37	2293	98.57438491607266	0.0
input.path1.gene21	CPC735_030900	37	213	60.75949367088608	4.21e-62
input.path1.gene22	CPC735_030870	34	228	109.46291560102301	6.51e-69


>>
41. NW_017971436
Source: Talaromyces atroroseus strain IBT 11181 chromosome Unknown scaffold_4, whole genome shotgun sequence
Type: NRPS,T1PKS
Number of proteins with BLAST hits to this cluster: 3
Cumulative BLAST score: 2728.0

Table of genes, locations, strands and annotations of subject cluster:

Table of Blast hits (query gene, subject gene, %identity, blast score, %coverage, e-value):
input.path1.gene20	UA08_04451	36	2260	97.95355254081399	0.0
input.path1.gene21	UA08_04449	38	249	62.56781193490054	6.85e-72
input.path1.gene22	UA08_04447	34	219	106.90537084398977	1.4e-65


>>
42. NW_022474205
Source: Venustampulla echinocandica strain BP 5553 chromosome Unknown scaffold_0, whole genome shotgun sequence
Type: NRPS,T1PKS
Number of proteins with BLAST hits to this cluster: 3
Cumulative BLAST score: 2643.0

Table of genes, locations, strands and annotations of subject cluster:

Table of Blast hits (query gene, subject gene, %identity, blast score, %coverage, e-value):
input.path1.gene20	BP5553_00473	35	2238	97.07978845711658	0.0
input.path1.gene21	BP5553_00477	33	179	62.20614828209765	2.91e-49
input.path1.gene22	BP5553_00472	35	226	110.230179028133	6.75e-68


>>
43. NW_011942237
Source: Metarhizium robertsii ARSEF 23 MAA_Scf_9, whole genome shotgun sequence
Type: NRPS,T1PKS
Number of proteins with BLAST hits to this cluster: 3
Cumulative BLAST score: 2636.0

Table of genes, locations, strands and annotations of subject cluster:

Table of Blast hits (query gene, subject gene, %identity, blast score, %coverage, e-value):
input.path1.gene20	MAA_10114	35	2183	98.45941595769142	0.0
input.path1.gene21	MAA_10116	37	220	58.58951175406871	8.45e-65
input.path1.gene22	MAA_10113	35	233	108.95140664961637	1.51e-70


>>
44. NW_003052499
Source: Uncinocarpus reesii 1704 scaffold_2 genomic scaffold, whole genome shotgun sequence
Type: NRPS,T1PKS
Number of proteins with BLAST hits to this cluster: 3
Cumulative BLAST score: 2554.0

Table of genes, locations, strands and annotations of subject cluster:

Table of Blast hits (query gene, subject gene, %identity, blast score, %coverage, e-value):
input.path1.gene20	UREG_03815	35	2160	98.36744079098644	0.0
input.path1.gene21	UREG_03813	33	193	63.83363471971067	1.55e-54
input.path1.gene22	UREG_03816	37	201	84.65473145780051	1.57e-59


>>
45. NC_016457
Source: Thermothielavioides terrestris NRRL 8126 chromosome 1, complete sequence
Type: NRPS,T1PKS
Number of proteins with BLAST hits to this cluster: 3
Cumulative BLAST score: 2536.0

Table of genes, locations, strands and annotations of subject cluster:

Table of Blast hits (query gene, subject gene, %identity, blast score, %coverage, e-value):
input.path1.gene20	THITE_115563	36	2119	96.66590020694412	0.0
input.path1.gene21	THITE_2141905	36	200	64.73779385171791	5.63e-57
input.path1.gene22	THITE_2141925	37	217	108.69565217391303	1.08e-64


>>
46. NC_035795
Source: Pochonia chlamydosporia 170 chromosome 6, whole genome shotgun sequence
Type: NRPS,T1PKS
Number of proteins with BLAST hits to this cluster: 3
Cumulative BLAST score: 2535.0

Table of genes, locations, strands and annotations of subject cluster:

Table of Blast hits (query gene, subject gene, %identity, blast score, %coverage, e-value):
input.path1.gene20	VFPPC_11130	34	2050	98.27546562428144	0.0
input.path1.gene21	VFPPC_11118	37	209	61.84448462929476	1.23e-60
input.path1.gene22	VFPPC_11131	40	276	111.25319693094629	4.89e-87


>>
47. NW_022984633
Source: Aspergillus tanneri strain NIH1004 chromosome Unknown AapTan_6_pilon_pilon_pilon, whole genome shotgun sequence
Type: NRPS,T1PKS
Number of proteins with BLAST hits to this cluster: 3
Cumulative BLAST score: 2507.0

Table of genes, locations, strands and annotations of subject cluster:

Table of Blast hits (query gene, subject gene, %identity, blast score, %coverage, e-value):
input.path1.gene20	ATNIH1004_008165	34	2020	98.36744079098644	0.0
input.path1.gene21	ATNIH1004_008169	42	252	60.57866184448463	4.86e-77
input.path1.gene22	ATNIH1004_008167	34	235	109.71867007672633	2.46e-71


>>
48. NT_165978
Source: Chaetomium globosum CBS 148.51 scaffold_3 genomic scaffold, whole genome shotgun sequence
Type: NRPS,T1PKS
Number of proteins with BLAST hits to this cluster: 3
Cumulative BLAST score: 2141.0

Table of genes, locations, strands and annotations of subject cluster:

Table of Blast hits (query gene, subject gene, %identity, blast score, %coverage, e-value):
input.path1.gene20	CHGG_05286	31	1840	98.45941595769142	0.0
input.path1.gene21	CHGG_05283	36	208	62.0253164556962	4.67e-60
input.path1.gene22	CHGG_05287	31	93	53.70843989769821	2.66e-18


>>
49. NW_022474217
Source: Venustampulla echinocandica strain BP 5553 chromosome Unknown scaffold_12, whole genome shotgun sequence
Type: NRPS,T1PKS
Number of proteins with BLAST hits to this cluster: 2
Cumulative BLAST score: 2786.0

Table of genes, locations, strands and annotations of subject cluster:

Table of Blast hits (query gene, subject gene, %identity, blast score, %coverage, e-value):
input.path1.gene20	BP5553_09817	33	1992	98.6893538744539	0.0
input.path1.gene20	BP5553_09812	31	512	30.94964359622902	6.87e-144
input.path1.gene22	BP5553_09819	40	282	112.02046035805625	1.61e-89


>>
50. NC_007201
Source: Aspergillus fumigatus Af293 chromosome 8, whole genome shotgun sequence
Type: NRPS,T1PKS,indole
Number of proteins with BLAST hits to this cluster: 2
Cumulative BLAST score: 2767.0

Table of genes, locations, strands and annotations of subject cluster:

Table of Blast hits (query gene, subject gene, %identity, blast score, %coverage, e-value):
input.path1.gene20	AFUA_8G00540	33	1971	98.39043458266268	0.0
input.path1.gene20	AFUA_8G00370	32	512	29.707978845711658	6.03e-144
input.path1.gene22	AFUA_8G00530	41	284	112.02046035805625	2.86e-90
