# Supplementary material for: Alkaliphilic/Alkali-Tolerant Fungi: Molecular, Biochemical, and Biotechnological Aspects
Source: J Fungi (Basel). 2023 Jun 9;9(6):652. doi: 10.3390/jof9060652 (PMC10301932; doi:10.3390/jof9060652)
Supplement: Supplementary file 1 [file jof-09-00652-s001.zip › S2/clusterblast/ENANITX01000499NITX01000499.1_c1.txt]

ClusterBlast scores for ENANITX01000499NITX01000499.1

Table of genes, locations, strands and annotations of query cluster:
input.path1.gene3	6551	9397	-		
input.path1.gene4	10780	11880	+		
input.path1.gene5	12187	14387	-		
input.path1.gene6	14735	15410	+		
input.path1.gene7	16457	18953	+		
input.path1.gene8	19096	23893	-		
input.path1.gene9	25750	26742	-		
input.path1.gene10	32835	33843	-		
input.path1.gene11	35177	47072	+		
input.path1.gene12	47700	48417	-		
input.path1.gene13	51431	52758	+		
input.path1.gene14	53494	55306	+		
input.path1.gene15	56181	58172	-		
input.path1.gene16	59431	60106	-		
input.path1.gene17	61279	63541	-		
input.path1.gene18	64259	69193	-		
input.path1.gene19	69816	74102	-		
input.path1.gene20	74762	74921	+		


Significant hits: 
1. NW_021167089	Sodiomyces alkalinus F11 unplaced genomic scaffold SODALscaffold_11, whole genome shotgun sequence
2. NC_035793	Pochonia chlamydosporia 170 chromosome 4, whole genome shotgun sequence
3. NC_036440	Aspergillus oryzae RIB40 DNA, chromosome 6
4. CM002799	Penicillium chrysogenum strain P2niaD18 chromosome II, whole genome shotgun sequence
5. CM002799	Penicillium chrysogenum strain P2niaD18 chromosome II, whole genome shotgun sequence
6. NZ_JAASQX010000001	Xanthomonas sp. F4 Ga0372548_01, whole genome shotgun sequence
7. NT_107013	Aspergillus nidulans FGSC A4 chromosome VI map unlocalized scaffold_3, whole genome shotgun sequence
8. NW_003315089	Trichophyton benhamiae CBS 112371 chromosome Unknown Abenha-G-c-31b08.f1, whole genome shotgun sequence
9. NW_003456417	Trichophyton rubrum CBS 118892 genomic scaffold supercont2.12, whole genome shotgun sequence
10. NZ_CP015163	Amycolatopsis albispora strain WP1 chromosome, complete genome
11. NZ_KB898270	Streptomyces sp. CNT302 D329DRAFT_scaffold00001.1, whole genome shotgun sequence
12. NZ_CP029188	Streptomyces tirandamycinicus strain HNM0039 chromosome, complete genome
13. NZ_CP045480	Amycolatopsis sp. YIM 10 chromosome, complete genome
14. NZ_LWKZ01000012	Streptomyces sp. CB02923 scaffold2, whole genome shotgun sequence
15. NZ_CM000913	Streptomyces clavuligerus strain ATCC 27064 chromosome, whole genome shotgun sequence
16. NZ_CP016559	Streptomyces clavuligerus strain F613-1 chromosome, complete genome
17. NC_016111	Streptomyces cattleya NRRL 8057 = DSM 46488, complete genome
18. NZ_AP022871	Phytohabitans suffuscus strain NBRC 105367
19. NZ_SLWS01000009	Actinocrispum wychmicini strain DSM 45934 Ga0310477_109, whole genome shotgun sequence
20. NC_012522	Rhodococcus opacus B4, complete genome
21. NZ_NSDX01000001	Rhodococcus sp. ACPA1 Contig_1, whole genome shotgun sequence
22. NZ_CP041769	Rhodococcus sp. WB9 chromosome, complete genome
23. NZ_CP008947	Rhodococcus opacus strain R7 chromosome
24. NZ_QJKF01000001	Nocardia tenerifensis strain DSM 44704 Ga0244505_101, whole genome shotgun sequence
25. NW_001939245	Pyrenophora tritici-repentis Pt-1C-BFP supercont1.2, whole genome shotgun sequence
26. NW_014013641	Trichoderma atroviride IMI 206040 chromosome Unknown TRIATcontig_15, whole genome shotgun sequence


Details:

>>
1. NW_021167089
Source: Sodiomyces alkalinus F11 unplaced genomic scaffold SODALscaffold_11, whole genome shotgun sequence
Type: NRPS
Number of proteins with BLAST hits to this cluster: 13
Cumulative BLAST score: 18532.0

Table of genes, locations, strands and annotations of subject cluster:

Table of Blast hits (query gene, subject gene, %identity, blast score, %coverage, e-value):
input.path1.gene3	SODALDRAFT_363061	92	1645	103.86803185437998	0.0
input.path1.gene4	SODALDRAFT_363062	100	444	93.61702127659575	3.29e-157
input.path1.gene5	SODALDRAFT_337319	100	1372	100.0	0.0
input.path1.gene7	SODALDRAFT_283754	97	1135	94.5273631840796	0.0
input.path1.gene8	SODALDRAFT_337322	85	974	53.71057513914656	0.0
input.path1.gene8	SODALDRAFT_328573	89	758	44.8051948051948	1.94e-265
input.path1.gene10	SODALDRAFT_328576	100	704	100.0	1.91e-258
input.path1.gene11	SODALDRAFT_320636	100	7687	100.07651109410864	0.0
input.path1.gene12	SODALDRAFT_328577	100	484	100.0	1.29e-174
input.path1.gene13	SODALDRAFT_363070	100	546	92.21967963386729	8.39e-188
input.path1.gene14	SODALDRAFT_381442	83	363	75.45454545454545	1.98e-124
input.path1.gene15	SODALDRAFT_60086	84	759	110.16548463356975	3.57e-275
input.path1.gene16	SODALDRAFT_60139	100	322	92.85714285714286	6.73e-111
input.path1.gene17	SODALDRAFT_60167	100	1339	100.0	0.0


>>
2. NC_035793
Source: Pochonia chlamydosporia 170 chromosome 4, whole genome shotgun sequence
Type: NRPS
Number of proteins with BLAST hits to this cluster: 3
Cumulative BLAST score: 5959.0

Table of genes, locations, strands and annotations of subject cluster:

Table of Blast hits (query gene, subject gene, %identity, blast score, %coverage, e-value):
input.path1.gene8	VFPPC_08652	59	668	53.15398886827458	2.11e-228
input.path1.gene8	VFPPC_08653	62	551	44.434137291280145	7.32e-185
input.path1.gene10	VFPPC_08656	77	541	100.0	3.36e-194
input.path1.gene11	VFPPC_08658	57	4199	99.26039275694976	0.0


>>
3. NC_036440
Source: Aspergillus oryzae RIB40 DNA, chromosome 6
Type: NRPS
Number of proteins with BLAST hits to this cluster: 2
Cumulative BLAST score: 4262.0

Table of genes, locations, strands and annotations of subject cluster:

Table of Blast hits (query gene, subject gene, %identity, blast score, %coverage, e-value):
input.path1.gene10	AO090038000544	74	533	100.0	7.54e-191
input.path1.gene11	AO090038000543	52	3729	99.23488905891354	0.0


>>
4. CM002799
Source: Penicillium chrysogenum strain P2niaD18 chromosome II, whole genome shotgun sequence
Type: NRPS
Number of proteins with BLAST hits to this cluster: 2
Cumulative BLAST score: 4224.0

Table of genes, locations, strands and annotations of subject cluster:

Table of Blast hits (query gene, subject gene, %identity, blast score, %coverage, e-value):
input.path1.gene10	EN45_082620	76	539	100.0	3.92e-193
input.path1.gene11	EN45_082630	52	3685	99.08186687069626	0.0


>>
5. CM002799
Source: Penicillium chrysogenum strain P2niaD18 chromosome II, whole genome shotgun sequence
Type: NRPS
Number of proteins with BLAST hits to this cluster: 2
Cumulative BLAST score: 4224.0

Table of genes, locations, strands and annotations of subject cluster:

Table of Blast hits (query gene, subject gene, %identity, blast score, %coverage, e-value):
input.path1.gene10	EN45_083000	76	539	100.0	3.92e-193
input.path1.gene11	EN45_083010	52	3685	99.08186687069626	0.0


>>
6. NZ_JAASQX010000001
Source: Xanthomonas sp. F4 Ga0372548_01, whole genome shotgun sequence
Type: NRPS,T1PKS
Number of proteins with BLAST hits to this cluster: 2
Cumulative BLAST score: 4040.0

Table of genes, locations, strands and annotations of subject cluster:
FHR66_RS07385	FHR66_RS07385	1657428	1658699	-	UvrD-helicase_domain-containing_protein
FHR66_RS07395	FHR66_RS07395	1660013	1661563	-	UvrD-helicase_domain-containing_protein

Table of Blast hits (query gene, subject gene, %identity, blast score, %coverage, e-value):
input.path1.gene10	FHR66_RS07440	57	380	98.2089552238806	1.14e-130
input.path1.gene11	FHR66_RS07445	40	2529	98.08722264728385	0.0
input.path1.gene11	FHR66_RS07460	31	1131	77.250701351696	0.0


>>
7. NT_107013
Source: Aspergillus nidulans FGSC A4 chromosome VI map unlocalized scaffold_3, whole genome shotgun sequence
Type: NRPS
Number of proteins with BLAST hits to this cluster: 2
Cumulative BLAST score: 4014.0

Table of genes, locations, strands and annotations of subject cluster:

Table of Blast hits (query gene, subject gene, %identity, blast score, %coverage, e-value):
input.path1.gene10	AN2622.2	74	525	100.0	1.19e-187
input.path1.gene11	AN2621.2	50	3489	99.28589645498597	0.0


>>
8. NW_003315089
Source: Trichophyton benhamiae CBS 112371 chromosome Unknown Abenha-G-c-31b08.f1, whole genome shotgun sequence
Type: NRPS
Number of proteins with BLAST hits to this cluster: 2
Cumulative BLAST score: 3995.0

Table of genes, locations, strands and annotations of subject cluster:

Table of Blast hits (query gene, subject gene, %identity, blast score, %coverage, e-value):
input.path1.gene10	ARB_02225	77	554	100.0	4.84e-199
input.path1.gene11	ARB_02226	49	3441	100.20402958428971	0.0


>>
9. NW_003456417
Source: Trichophyton rubrum CBS 118892 genomic scaffold supercont2.12, whole genome shotgun sequence
Type: NRPS
Number of proteins with BLAST hits to this cluster: 2
Cumulative BLAST score: 3991.0

Table of genes, locations, strands and annotations of subject cluster:

Table of Blast hits (query gene, subject gene, %identity, blast score, %coverage, e-value):
input.path1.gene10	TERG_08203	77	557	100.0	2.93e-200
input.path1.gene11	TERG_08204	50	3434	100.17852588625351	0.0


>>
10. NZ_CP015163
Source: Amycolatopsis albispora strain WP1 chromosome, complete genome
Type: NRPS
Number of proteins with BLAST hits to this cluster: 2
Cumulative BLAST score: 3100.0

Table of genes, locations, strands and annotations of subject cluster:
A4R43_RS03240	A4R43_RS03240	636695	636847	+	TetR/AcrR_family_transcriptional_regulator
A4R43_RS03355	A4R43_RS03355	669891	670196	+	STAS_domain-containing_protein

Table of Blast hits (query gene, subject gene, %identity, blast score, %coverage, e-value):
input.path1.gene10	A4R43_RS03290	59	399	99.1044776119403	5.26e-138
input.path1.gene11	A4R43_RS03285	44	2701	96.9905636317266	0.0


>>
11. NZ_KB898270
Source: Streptomyces sp. CNT302 D329DRAFT_scaffold00001.1, whole genome shotgun sequence
Type: NRPS
Number of proteins with BLAST hits to this cluster: 2
Cumulative BLAST score: 3062.0

Table of genes, locations, strands and annotations of subject cluster:

Table of Blast hits (query gene, subject gene, %identity, blast score, %coverage, e-value):
input.path1.gene10	D329_RS0100135	60	401	99.1044776119403	6.45e-139
input.path1.gene11	D329_RS0100140	42	2661	98.80132619229788	0.0


>>
12. NZ_CP029188
Source: Streptomyces tirandamycinicus strain HNM0039 chromosome, complete genome
Type: NRPS
Number of proteins with BLAST hits to this cluster: 2
Cumulative BLAST score: 3062.0

Table of genes, locations, strands and annotations of subject cluster:
DDW44_RS23075	DDW44_RS23075	5216191	5216745	+	recombination_regulator_RecX

Table of Blast hits (query gene, subject gene, %identity, blast score, %coverage, e-value):
input.path1.gene10	DDW44_RS23090	59	400	99.1044776119403	1.84e-138
input.path1.gene11	DDW44_RS23095	42	2662	98.67380770211682	0.0


>>
13. NZ_CP045480
Source: Amycolatopsis sp. YIM 10 chromosome, complete genome
Type: NRPS,NRPS-like,T1PKS,terpene
Number of proteins with BLAST hits to this cluster: 2
Cumulative BLAST score: 3061.0

Table of genes, locations, strands and annotations of subject cluster:
YIM_RS38975	YIM_RS38975	8242724	8243338	+	transposase
YIM_RS39295	YIM_RS39295	8365043	8365789	-	SDR_family_NAD(P)-dependent_oxidoreductase
YIM_RS39300	YIM_RS39300	8366339	8367241	-	acyltransferase_domain-containing_protein
YIM_RS39305	YIM_RS39305	8367395	8368774	-	hypothetical_protein
YIM_RS39310	YIM_RS39310	8368883	8369389	-	hypothetical_protein
YIM_RS39315	YIM_RS39315	8369399	8370322	-	SDR_family_NAD(P)-dependent_oxidoreductase
YIM_RS39320	YIM_RS39320	8370809	8371687	-	acyltransferase_domain-containing_protein
YIM_RS39325	YIM_RS39325	8371895	8373715	-	type_I_polyketide_synthase
YIM_RS39330	YIM_RS39330	8373803	8374714	-	SDR_family_NAD(P)-dependent_oxidoreductase
YIM_RS39335	YIM_RS39335	8375162	8376064	-	acyltransferase_domain-containing_protein
YIM_RS39340	YIM_RS39340	8376212	8377024	-	beta-ketoacyl_synthase
YIM_RS39345	YIM_RS39345	8377751	8378245	-	polyketide_synthase
YIM_RS39350	YIM_RS39350	8378255	8379256	-	SDR_family_NAD(P)-dependent_oxidoreductase
YIM_RS39355	YIM_RS39355	8379995	8383918	-	SDR_family_NAD(P)-dependent_oxidoreductase
YIM_RS39360	YIM_RS39360	8384111	8385049	-	hypothetical_protein
YIM_RS39365	YIM_RS39365	8389586	8397076	-	SDR_family_NAD(P)-dependent_oxidoreductase

Table of Blast hits (query gene, subject gene, %identity, blast score, %coverage, e-value):
input.path1.gene10	YIM_RS39000	58	391	99.1044776119403	5.73e-135
input.path1.gene11	YIM_RS39005	42	2670	97.06707472583524	0.0


>>
14. NZ_LWKZ01000012
Source: Streptomyces sp. CB02923 scaffold2, whole genome shotgun sequence
Type: NRPS
Number of proteins with BLAST hits to this cluster: 2
Cumulative BLAST score: 3046.0

Table of genes, locations, strands and annotations of subject cluster:
A6A06_RS14445	A6A06_RS14445	658473	660509	+	penicillin-binding_protein_2

Table of Blast hits (query gene, subject gene, %identity, blast score, %coverage, e-value):
input.path1.gene10	A6A06_RS14495	59	392	99.1044776119403	4.04e-135
input.path1.gene11	A6A06_RS14490	42	2654	98.1637337413925	0.0


>>
15. NZ_CM000913
Source: Streptomyces clavuligerus strain ATCC 27064 chromosome, whole genome shotgun sequence
Type: NRPS,blactam
Number of proteins with BLAST hits to this cluster: 2
Cumulative BLAST score: 3032.0

Table of genes, locations, strands and annotations of subject cluster:
SCLAV_RS20095	SCLAV_RS20095	4853880	4854230	-	ATP-grasp_domain-containing_protein
SCLAV_RS20200	SCLAV_RS20200	4892982	4894449	+	MFS_transporter

Table of Blast hits (query gene, subject gene, %identity, blast score, %coverage, e-value):
input.path1.gene10	SCLAV_RS20135	58	385	99.1044776119403	1.77e-132
input.path1.gene11	SCLAV_RS20140	42	2647	99.03085947462382	0.0


>>
16. NZ_CP016559
Source: Streptomyces clavuligerus strain F613-1 chromosome, complete genome
Type: NRPS,blactam
Number of proteins with BLAST hits to this cluster: 2
Cumulative BLAST score: 3032.0

Table of genes, locations, strands and annotations of subject cluster:

Table of Blast hits (query gene, subject gene, %identity, blast score, %coverage, e-value):
input.path1.gene10	BB341_RS07800	58	385	99.1044776119403	1.77e-132
input.path1.gene11	BB341_RS07795	42	2647	99.03085947462382	0.0


>>
17. NC_016111
Source: Streptomyces cattleya NRRL 8057 = DSM 46488, complete genome
Type: NRPS,hglE-KS
Number of proteins with BLAST hits to this cluster: 2
Cumulative BLAST score: 3032.0

Table of genes, locations, strands and annotations of subject cluster:

Table of Blast hits (query gene, subject gene, %identity, blast score, %coverage, e-value):
input.path1.gene10	SCAT_RS35075	58	383	99.1044776119403	1.02e-131
input.path1.gene11	SCAT_RS35080	42	2649	98.36776332568222	0.0


>>
18. NZ_AP022871
Source: Phytohabitans suffuscus strain NBRC 105367
Type: NRPS
Number of proteins with BLAST hits to this cluster: 2
Cumulative BLAST score: 2948.0

Table of genes, locations, strands and annotations of subject cluster:
Psuf_RS28120	Psuf_RS28120	6435953	6436662	-	cephalosporin_hydroxylase
Psuf_RS28160	Psuf_RS28160	6446474	6447271	+	IS5_family_transposase

Table of Blast hits (query gene, subject gene, %identity, blast score, %coverage, e-value):
input.path1.gene10	Psuf_RS28100	58	387	98.50746268656717	2.33e-133
input.path1.gene11	Psuf_RS28105	42	2561	98.44427441979087	0.0


>>
19. NZ_SLWS01000009
Source: Actinocrispum wychmicini strain DSM 45934 Ga0310477_109, whole genome shotgun sequence
Type: NRPS
Number of proteins with BLAST hits to this cluster: 2
Cumulative BLAST score: 1226.0

Table of genes, locations, strands and annotations of subject cluster:

Table of Blast hits (query gene, subject gene, %identity, blast score, %coverage, e-value):
input.path1.gene5	EV192_RS36440	43	316	63.45864661654136	4.68e-97
input.path1.gene11	EV192_RS36465	31	910	68.52843662331038	2.82e-265


>>
20. NC_012522
Source: Rhodococcus opacus B4, complete genome
Type: NRPS
Number of proteins with BLAST hits to this cluster: 2
Cumulative BLAST score: 1038.0

Table of genes, locations, strands and annotations of subject cluster:
ROP_RS11650	ROP_RS11650	2518869	2519158	+	GABA_permease

Table of Blast hits (query gene, subject gene, %identity, blast score, %coverage, e-value):
input.path1.gene5	ROP_RS11610	35	308	101.05263157894737	6.85e-94
input.path1.gene11	ROP_RS11575	31	730	56.261157867890844	3.47e-216


>>
21. NZ_NSDX01000001
Source: Rhodococcus sp. ACPA1 Contig_1, whole genome shotgun sequence
Type: NRPS
Number of proteins with BLAST hits to this cluster: 2
Cumulative BLAST score: 1028.0

Table of genes, locations, strands and annotations of subject cluster:

Table of Blast hits (query gene, subject gene, %identity, blast score, %coverage, e-value):
input.path1.gene8	CJ177_RS03110	32	218	47.30983302411874	1.02e-58
input.path1.gene11	CJ177_RS03070	31	810	57.765876052027544	1.14e-233


>>
22. NZ_CP041769
Source: Rhodococcus sp. WB9 chromosome, complete genome
Type: NRPS
Number of proteins with BLAST hits to this cluster: 2
Cumulative BLAST score: 1025.0

Table of genes, locations, strands and annotations of subject cluster:
FND50_RS12080	FND50_RS12080	2592279	2593387	-	alcohol_dehydrogenase_catalytic_domain-containing_protein
FND50_RS12125	FND50_RS12125	2601944	2602888	+	3-carboxyethylcatechol_2,3-dioxygenase
FND50_RS12130	FND50_RS12130	2602932	2603108	+	2-keto-4-pentenoate_hydratase

Table of Blast hits (query gene, subject gene, %identity, blast score, %coverage, e-value):
input.path1.gene8	FND50_RS12250	33	216	47.124304267161406	9.43e-58
input.path1.gene11	FND50_RS12210	31	809	57.86789084417241	1.51e-233


>>
23. NZ_CP008947
Source: Rhodococcus opacus strain R7 chromosome
Type: NRPS
Number of proteins with BLAST hits to this cluster: 2
Cumulative BLAST score: 1009.0

Table of genes, locations, strands and annotations of subject cluster:

Table of Blast hits (query gene, subject gene, %identity, blast score, %coverage, e-value):
input.path1.gene8	EP51_RS10725	32	218	47.30983302411874	1.02e-58
input.path1.gene11	EP51_RS10765	31	791	57.61285386381025	6.08e-228


>>
24. NZ_QJKF01000001
Source: Nocardia tenerifensis strain DSM 44704 Ga0244505_101, whole genome shotgun sequence
Type: NRPS,T1PKS,other
Number of proteins with BLAST hits to this cluster: 2
Cumulative BLAST score: 967.0

Table of genes, locations, strands and annotations of subject cluster:
DFR70_RS02965	DFR70_RS02965	654525	657236	-	amino_acid_adenylation_domain-containing_protein
DFR70_RS03010	DFR70_RS03010	670320	670664	+	hypothetical_protein

Table of Blast hits (query gene, subject gene, %identity, blast score, %coverage, e-value):
input.path1.gene8	DFR70_RS03370	37	179	30.890538033395178	3.27e-45
input.path1.gene11	DFR70_RS02955	31	788	53.45575108390717	5.98e-227


>>
25. NW_001939245
Source: Pyrenophora tritici-repentis Pt-1C-BFP supercont1.2, whole genome shotgun sequence
Type: NRPS-like
Number of proteins with BLAST hits to this cluster: 2
Cumulative BLAST score: 738.0

Table of genes, locations, strands and annotations of subject cluster:

Table of Blast hits (query gene, subject gene, %identity, blast score, %coverage, e-value):
input.path1.gene8	PTRG_02801	43	357	43.13543599257885	1.12e-109
input.path1.gene19	PTRG_02804	38	381	61.677788369876076	4.74e-117


>>
26. NW_014013641
Source: Trichoderma atroviride IMI 206040 chromosome Unknown TRIATcontig_15, whole genome shotgun sequence
Type: NRPS,T1PKS
Number of proteins with BLAST hits to this cluster: 2
Cumulative BLAST score: 649.0

Table of genes, locations, strands and annotations of subject cluster:

Table of Blast hits (query gene, subject gene, %identity, blast score, %coverage, e-value):
input.path1.gene7	TRIATDRAFT_212098	55	578	83.41625207296849	1.56e-200
input.path1.gene18	TRIATDRAFT_234113	39	71	12.39067055393586	2.48e-10
