# Supplementary material for: Alkaliphilic/Alkali-Tolerant Fungi: Molecular, Biochemical, and Biotechnological Aspects
Source: J Fungi (Basel). 2023 Jun 9;9(6):652. doi: 10.3390/jof9060652 (PMC10301932; doi:10.3390/jof9060652)
Supplement: Supplementary file 1 [file jof-09-00652-s001.zip › S2/clusterblast/ENANITX01000501NITX01000501.1_c1.txt]

ClusterBlast scores for ENANITX01000501NITX01000501.1

Table of genes, locations, strands and annotations of query cluster:
input.path1.gene1	386	392	+		
input.path1.gene2	967	2212	-		
input.path1.gene3	5064	6282	+		
input.path1.gene4	6705	7938	-		
input.path1.gene5	8984	9286	-		
input.path1.gene6	10372	11413	+		
input.path1.gene7	12267	14452	-		


Significant hits: 
1. NW_021167089	Sodiomyces alkalinus F11 unplaced genomic scaffold SODALscaffold_11, whole genome shotgun sequence
2. NW_009276924	Verticillium dahliae VdLs.17 supercont1.21 genomic scaffold, whole genome shotgun sequence
3. NW_023336259	Colletotrichum scovillei strain TJNH1 chromosome Unknown Contig00001, whole genome shotgun sequence
4. NW_007360994	Glarea lozoyensis ATCC 20868 chromosome Unknown GLAREA2, whole genome shotgun sequence
5. NC_030959	Colletotrichum higginsianum IMI 349063 chromosome 6, whole genome shotgun sequence
6. CM014984	Pyricularia sp. CBS 133598 strain NI919 chromosome 5, whole genome shotgun sequence
7. NW_015971150	Sporothrix schenckii 1099-18 chromosome Unknown Cont49, whole genome shotgun sequence
8. NW_022474206	Venustampulla echinocandica strain BP 5553 chromosome Unknown scaffold_1, whole genome shotgun sequence
9. NC_016457	Thermothielavioides terrestris NRRL 8126 chromosome 1, complete sequence
10. NW_015622511	Exophiala mesophila strain CBS 40295 unplaced genomic scaffold supercont1.8, whole genome shotgun sequence
11. NC_038012	Fusarium venenatum strain A3/5 genome assembly, chromosome: I
12. NC_036626	Fusarium fujikuroi IMI 58289 draft genome, chromosome FFUJ_chr05
13. NW_022194796	Fusarium proliferatum ET1 genome assembly, contig: FPRO_scaffold007, whole genome shotgun sequence
14. CM000574	Fusarium graminearum PH-1 chromosome 1, whole genome shotgun sequence
15. NC_026474	Fusarium graminearum PH-1 chromosome 1, whole genome shotgun sequence
16. NW_011942182	Metarhizium robertsii ARSEF 23 MAA_Scf_4, whole genome shotgun sequence
17. NW_014574713	Metarhizium brunneum ARSEF 3297 chromosome Unknown scaffold_4, whole genome shotgun sequence
18. NW_020194475	Amorphotheca resinae ATCC 22711 unplaced genomic scaffold M430scaffold_5, whole genome shotgun sequence
19. NW_006917094	Pestalotiopsis fici W106-1 unplaced genomic scaffold PFICI_Scf_4, whole genome shotgun sequence
20. NW_001820821	Sclerotinia sclerotiorum 1980 UF-70 scaffold_15 genomic scaffold, whole genome shotgun sequence
21. NW_006763048	Marssonina brunnea f. sp. 'multigermtubi' MB_m1 unplaced genomic scaffold M6_S00010, whole genome shotgun sequence
22. NW_017264196	Xylona heveae TC161 unplaced genomic scaffold L228scaffold_4, whole genome shotgun sequence
23. NC_049565	Talaromyces rugulosus chromosome V, complete sequence
24. NW_020167526	Pseudogymnoascus destructans isolate 20631-21 unplaced genomic scaffold scaffold_7, whole genome shotgun sequence
25. NW_006383036	Chaetomium thermophilum var. thermophilum DSM 1495 unplaced genomic scaffold scf7180000011820, whole genome shotgun sequence
26. NW_023336283	Aspergillus tubingensis WU-2223L DNA, scaffold_9, whole genome shotgun sequence
27. NC_007194	Aspergillus fumigatus Af293 chromosome 1, whole genome shotgun sequence
28. NW_015622518	Exophiala spinifera strain CBS 89968 unplaced genomic scaffold supercont1.6, whole genome shotgun sequence
29. NW_022984629	Aspergillus tanneri strain NIH1004 chromosome Unknown AapTan_2_pilon_pilon_pilon, whole genome shotgun sequence
30. NT_165972	Aspergillus terreus NIH2624 scaffold_1 genomic scaffold, whole genome shotgun sequence
31. NW_013562491	Exophiala xenobiotica strain CBS 118157 unplaced genomic scaffold supercont1.4, whole genome shotgun sequence
32. NW_013550612	Fonsecaea pedrosoi CBS 271.37 unplaced genomic scaffold supercont1.4, whole genome shotgun sequence
33. NW_015971642	Fonsecaea multimorphosa CBS 102226 unplaced genomic scaffold supercont1.8, whole genome shotgun sequence
34. NT_107015	Aspergillus nidulans FGSC A4 chromosome VIII map unlocalized scaffold_1, whole genome shotgun sequence
35. NW_008751654	Exophiala dermatitidis NIH/UT8656 unplaced genomic scaffold supercont1.9, whole genome shotgun sequence
36. NW_015971583	Cladophialophora bantiana CBS 173.52 unplaced genomic scaffold supercont1.9, whole genome shotgun sequence
37. CM002801	Penicillium chrysogenum strain P2niaD18 chromosome IV, whole genome shotgun sequence
38. NW_017387250	Fonsecaea erecta strain CBS 125763 chromosome Unknown Scaff7, whole genome shotgun sequence
39. NW_008481828	Cladophialophora carrionii CBS 160.54 unplaced genomic scaffold supercont1.3, whole genome shotgun sequence
40. NW_006912910	Capronia epimyces CBS 606.96 aczIQ-supercont1.7, whole genome shotgun sequence
41. NW_013550593	Rhinocladiella mackenziei CBS 650.93 unplaced genomic scaffold supercont1.12, whole genome shotgun sequence
42. NW_006912894	Capronia coronata CBS 617.96 acBCG-supercont1.2, whole genome shotgun sequence
43. NW_006913047	Cladophialophora yegresii CBS 114405 aczIN-supercont1.3, whole genome shotgun sequence
44. NW_014574610	Penicillium digitatum Pd1 unplaced genomic scaffold Scaffold_15, whole genome shotgun sequence
45. NC_036438	Aspergillus oryzae RIB40 DNA, chromosome 4
46. CP042201	Venturia effusa strain albino chromosome 17, complete sequence
47. CM000595	Fusarium oxysporum f. sp. lycopersici 4287 chromosome 7, whole genome shotgun sequence
48. NC_030992	Fusarium oxysporum f. sp. lycopersici 4287 chromosome 7, whole genome shotgun sequence
49. NC_035796	Pochonia chlamydosporia 170 chromosome 7, whole genome shotgun sequence
50. NW_014013627	Trichoderma atroviride IMI 206040 chromosome Unknown TRIATcontig_29, whole genome shotgun sequence


Details:

>>
1. NW_021167089
Source: Sodiomyces alkalinus F11 unplaced genomic scaffold SODALscaffold_11, whole genome shotgun sequence
Type: terpene
Number of proteins with BLAST hits to this cluster: 4
Cumulative BLAST score: 2386.0

Table of genes, locations, strands and annotations of subject cluster:

Table of Blast hits (query gene, subject gene, %identity, blast score, %coverage, e-value):
input.path1.gene2	SODALDRAFT_337349	95	744	100.0	8.73e-272
input.path1.gene3	SODALDRAFT_328631	100	585	100.0	3.01e-211
input.path1.gene4	SODALDRAFT_328633	97	417	88.125	2.58e-143
input.path1.gene6	SODALDRAFT_328635	100	640	100.0	9.07e-233


>>
2. NW_009276924
Source: Verticillium dahliae VdLs.17 supercont1.21 genomic scaffold, whole genome shotgun sequence
Type: terpene
Number of proteins with BLAST hits to this cluster: 4
Cumulative BLAST score: 1500.0

Table of genes, locations, strands and annotations of subject cluster:

Table of Blast hits (query gene, subject gene, %identity, blast score, %coverage, e-value):
input.path1.gene2	VDAG_08571	77	575	93.47826086956522	5.61e-205
input.path1.gene3	VDAG_08572	75	444	100.59171597633136	7.85e-156
input.path1.gene4	VDAG_08573	45	124	83.125	2.74e-30
input.path1.gene6	VDAG_08574	58	357	98.26589595375722	2.61e-121


>>
3. NW_023336259
Source: Colletotrichum scovillei strain TJNH1 chromosome Unknown Contig00001, whole genome shotgun sequence
Type: terpene
Number of proteins with BLAST hits to this cluster: 4
Cumulative BLAST score: 1308.0

Table of genes, locations, strands and annotations of subject cluster:

Table of Blast hits (query gene, subject gene, %identity, blast score, %coverage, e-value):
input.path1.gene2	HER10_EVM0006279	74	484	78.26086956521739	1.46e-166
input.path1.gene3	HER10_EVM0011679	75	442	100.0	1.4e-155
input.path1.gene4	HER10_EVM0011391	46	77	75.3125	1.41e-13
input.path1.gene6	HER10_EVM0009802	51	305	101.73410404624276	2.28e-101


>>
4. NW_007360994
Source: Glarea lozoyensis ATCC 20868 chromosome Unknown GLAREA2, whole genome shotgun sequence
Type: terpene
Number of proteins with BLAST hits to this cluster: 4
Cumulative BLAST score: 1129.0

Table of genes, locations, strands and annotations of subject cluster:

Table of Blast hits (query gene, subject gene, %identity, blast score, %coverage, e-value):
input.path1.gene2	GLAREA_03340	62	466	92.9951690821256	2.04e-162
input.path1.gene3	GLAREA_03341	57	322	100.29585798816566	3.09e-108
input.path1.gene4	GLAREA_03342	46	77	34.375	9.29e-14
input.path1.gene6	GLAREA_03335	48	264	95.95375722543352	1.75e-85


>>
5. NC_030959
Source: Colletotrichum higginsianum IMI 349063 chromosome 6, whole genome shotgun sequence
Type: terpene
Number of proteins with BLAST hits to this cluster: 4
Cumulative BLAST score: 1258.0

Table of genes, locations, strands and annotations of subject cluster:

Table of Blast hits (query gene, subject gene, %identity, blast score, %coverage, e-value):
input.path1.gene2	CH63R_09297	75	478	74.39613526570048	4.31e-166
input.path1.gene3	CH63R_09299	68	401	100.0	2.69e-139
input.path1.gene4	CH63R_09300	40	88	83.75	2.7e-17
input.path1.gene6	CH63R_09301	51	291	102.3121387283237	1.82e-95


>>
6. CM014984
Source: Pyricularia sp. CBS 133598 strain NI919 chromosome 5, whole genome shotgun sequence
Type: terpene
Number of proteins with BLAST hits to this cluster: 3
Cumulative BLAST score: 885.0

Table of genes, locations, strands and annotations of subject cluster:

Table of Blast hits (query gene, subject gene, %identity, blast score, %coverage, e-value):
input.path1.gene2	PspLS_03533	63	491	98.30917874396135	1.13e-171
input.path1.gene3	PspLS_03534	56	329	99.70414201183432	9.06e-111
input.path1.gene4	PspLS_03535	33	65	67.8125	1.02e-09


>>
7. NW_015971150
Source: Sporothrix schenckii 1099-18 chromosome Unknown Cont49, whole genome shotgun sequence
Type: terpene
Number of proteins with BLAST hits to this cluster: 3
Cumulative BLAST score: 884.0

Table of genes, locations, strands and annotations of subject cluster:

Table of Blast hits (query gene, subject gene, %identity, blast score, %coverage, e-value):
input.path1.gene2	SPSK_05240	67	455	76.81159420289855	4.54e-156
input.path1.gene3	SPSK_05442	62	362	100.0	7.86e-124
input.path1.gene4	SPSK_05114	37	67	43.4375	2.39e-10


>>
8. NW_022474206
Source: Venustampulla echinocandica strain BP 5553 chromosome Unknown scaffold_1, whole genome shotgun sequence
Type: terpene
Number of proteins with BLAST hits to this cluster: 3
Cumulative BLAST score: 875.0

Table of genes, locations, strands and annotations of subject cluster:

Table of Blast hits (query gene, subject gene, %identity, blast score, %coverage, e-value):
input.path1.gene2	BP5553_03506	59	434	93.71980676328504	6.32e-150
input.path1.gene3	BP5553_03507	63	365	100.0	4.96e-125
input.path1.gene4	BP5553_03508	59	76	20.3125	1.78e-13


>>
9. NC_016457
Source: Thermothielavioides terrestris NRRL 8126 chromosome 1, complete sequence
Type: terpene
Number of proteins with BLAST hits to this cluster: 3
Cumulative BLAST score: 853.0

Table of genes, locations, strands and annotations of subject cluster:

Table of Blast hits (query gene, subject gene, %identity, blast score, %coverage, e-value):
input.path1.gene2	THITE_2106347	61	460	94.68599033816425	3.25e-159
input.path1.gene3	THITE_2106348	56	318	101.77514792899409	1.79e-106
input.path1.gene4	THITE_2060551	43	75	36.5625	7.28e-13


>>
10. NW_015622511
Source: Exophiala mesophila strain CBS 40295 unplaced genomic scaffold supercont1.8, whole genome shotgun sequence
Type: terpene
Number of proteins with BLAST hits to this cluster: 2
Cumulative BLAST score: 1118.0

Table of genes, locations, strands and annotations of subject cluster:

Table of Blast hits (query gene, subject gene, %identity, blast score, %coverage, e-value):
input.path1.gene2	PV10_09201	59	430	96.61835748792271	4.62e-148
input.path1.gene2	PV10_09201_XP_016219600.1	57	412	96.37681159420289	3.55e-141
input.path1.gene3	PV10_09200	51	276	97.92899408284023	5.12e-90


>>
11. NC_038012
Source: Fusarium venenatum strain A3/5 genome assembly, chromosome: I
Type: terpene
Number of proteins with BLAST hits to this cluster: 3
Cumulative BLAST score: 993.0

Table of genes, locations, strands and annotations of subject cluster:

Table of Blast hits (query gene, subject gene, %identity, blast score, %coverage, e-value):
input.path1.gene2	FVRRES_03520	66	515	93.96135265700482	3.39e-181
input.path1.gene3	FVRRES_03522	67	397	100.88757396449704	1.1e-137
input.path1.gene4	FVRRES_03523	46	81	42.5	5.13e-15


>>
12. NC_036626
Source: Fusarium fujikuroi IMI 58289 draft genome, chromosome FFUJ_chr05
Type: terpene
Number of proteins with BLAST hits to this cluster: 3
Cumulative BLAST score: 984.0

Table of genes, locations, strands and annotations of subject cluster:

Table of Blast hits (query gene, subject gene, %identity, blast score, %coverage, e-value):
input.path1.gene2	FFUJ_07352	65	505	94.44444444444444	4.59e-177
input.path1.gene3	FFUJ_07349	67	399	100.59171597633136	2.13e-138
input.path1.gene4	FFUJ_07348	49	80	36.5625	1.3e-14


>>
13. NW_022194796
Source: Fusarium proliferatum ET1 genome assembly, contig: FPRO_scaffold007, whole genome shotgun sequence
Type: terpene
Number of proteins with BLAST hits to this cluster: 3
Cumulative BLAST score: 983.0

Table of genes, locations, strands and annotations of subject cluster:

Table of Blast hits (query gene, subject gene, %identity, blast score, %coverage, e-value):
input.path1.gene2	FPRO_07922	65	505	94.44444444444444	4.59e-177
input.path1.gene3	FPRO_07919	67	399	100.59171597633136	2.13e-138
input.path1.gene4	FPRO_07918	47	79	36.5625	3.19e-14


>>
14. CM000574
Source: Fusarium graminearum PH-1 chromosome 1, whole genome shotgun sequence
Type: terpene
Number of proteins with BLAST hits to this cluster: 3
Cumulative BLAST score: 979.0

Table of genes, locations, strands and annotations of subject cluster:

Table of Blast hits (query gene, subject gene, %identity, blast score, %coverage, e-value):
input.path1.gene2	FGSG_10097	65	506	93.96135265700482	1.44e-176
input.path1.gene3	FGSG_10100	65	394	100.59171597633136	1.81e-136
input.path1.gene4	FGSG_10101	43	79	41.875	1.71e-14


>>
15. NC_026474
Source: Fusarium graminearum PH-1 chromosome 1, whole genome shotgun sequence
Type: terpene
Number of proteins with BLAST hits to this cluster: 3
Cumulative BLAST score: 979.0

Table of genes, locations, strands and annotations of subject cluster:

Table of Blast hits (query gene, subject gene, %identity, blast score, %coverage, e-value):
input.path1.gene2	FGSG_10097	65	506	93.96135265700482	1.44e-176
input.path1.gene3	FGSG_10100	65	394	100.59171597633136	1.81e-136
input.path1.gene4	FGSG_10101	43	79	41.875	1.71e-14


>>
16. NW_011942182
Source: Metarhizium robertsii ARSEF 23 MAA_Scf_4, whole genome shotgun sequence
Type: NRPS-like,terpene
Number of proteins with BLAST hits to this cluster: 2
Cumulative BLAST score: 888.0

Table of genes, locations, strands and annotations of subject cluster:

Table of Blast hits (query gene, subject gene, %identity, blast score, %coverage, e-value):
input.path1.gene2	MAA_03020	62	479	100.0	7.57e-167
input.path1.gene3	MAA_03019	70	409	100.0	2.93e-142


>>
17. NW_014574713
Source: Metarhizium brunneum ARSEF 3297 chromosome Unknown scaffold_4, whole genome shotgun sequence
Type: NRPS-like,terpene
Number of proteins with BLAST hits to this cluster: 2
Cumulative BLAST score: 878.0

Table of genes, locations, strands and annotations of subject cluster:

Table of Blast hits (query gene, subject gene, %identity, blast score, %coverage, e-value):
input.path1.gene2	MBR_04222	62	469	100.48309178743962	9.46e-163
input.path1.gene3	MBR_04223	70	409	100.0	2.93e-142


>>
18. NW_020194475
Source: Amorphotheca resinae ATCC 22711 unplaced genomic scaffold M430scaffold_5, whole genome shotgun sequence
Type: terpene
Number of proteins with BLAST hits to this cluster: 2
Cumulative BLAST score: 851.0

Table of genes, locations, strands and annotations of subject cluster:

Table of Blast hits (query gene, subject gene, %identity, blast score, %coverage, e-value):
input.path1.gene2	M430DRAFT_50235	62	476	93.47826086956522	2.56e-166
input.path1.gene3	M430DRAFT_18726	63	375	100.0	5.04e-129


>>
19. NW_006917094
Source: Pestalotiopsis fici W106-1 unplaced genomic scaffold PFICI_Scf_4, whole genome shotgun sequence
Type: terpene
Number of proteins with BLAST hits to this cluster: 2
Cumulative BLAST score: 843.0

Table of genes, locations, strands and annotations of subject cluster:

Table of Blast hits (query gene, subject gene, %identity, blast score, %coverage, e-value):
input.path1.gene2	PFICI_06391	64	496	93.71980676328504	1.04e-173
input.path1.gene3	PFICI_06392	61	347	100.29585798816566	7.79e-118


>>
20. NW_001820821
Source: Sclerotinia sclerotiorum 1980 UF-70 scaffold_15 genomic scaffold, whole genome shotgun sequence
Type: terpene
Number of proteins with BLAST hits to this cluster: 2
Cumulative BLAST score: 808.0

Table of genes, locations, strands and annotations of subject cluster:

Table of Blast hits (query gene, subject gene, %identity, blast score, %coverage, e-value):
input.path1.gene2	SS1G_10113	61	458	92.9951690821256	2.65e-159
input.path1.gene3	SS1G_10114	61	350	99.40828402366864	5.1e-119


>>
21. NW_006763048
Source: Marssonina brunnea f. sp. 'multigermtubi' MB_m1 unplaced genomic scaffold M6_S00010, whole genome shotgun sequence
Type: terpene
Number of proteins with BLAST hits to this cluster: 2
Cumulative BLAST score: 808.0

Table of genes, locations, strands and annotations of subject cluster:

Table of Blast hits (query gene, subject gene, %identity, blast score, %coverage, e-value):
input.path1.gene2	MBM_04689	61	441	92.27053140096618	5.4e-151
input.path1.gene3	MBM_04688	63	367	100.59171597633136	1.07e-125


>>
22. NW_017264196
Source: Xylona heveae TC161 unplaced genomic scaffold L228scaffold_4, whole genome shotgun sequence
Type: terpene
Number of proteins with BLAST hits to this cluster: 2
Cumulative BLAST score: 761.0

Table of genes, locations, strands and annotations of subject cluster:

Table of Blast hits (query gene, subject gene, %identity, blast score, %coverage, e-value):
input.path1.gene2	L228DRAFT_238164	62	456	93.47826086956522	2.08e-158
input.path1.gene3	L228DRAFT_120974	54	305	101.18343195266273	2.27e-101


>>
23. NC_049565
Source: Talaromyces rugulosus chromosome V, complete sequence
Type: terpene
Number of proteins with BLAST hits to this cluster: 2
Cumulative BLAST score: 745.0

Table of genes, locations, strands and annotations of subject cluster:

Table of Blast hits (query gene, subject gene, %identity, blast score, %coverage, e-value):
input.path1.gene2	TRUGW13939_09435	60	432	93.96135265700482	8.66e-149
input.path1.gene3	TRUGW13939_09436	55	313	100.88757396449704	1.9e-104


>>
24. NW_020167526
Source: Pseudogymnoascus destructans isolate 20631-21 unplaced genomic scaffold scaffold_7, whole genome shotgun sequence
Type: terpene
Number of proteins with BLAST hits to this cluster: 2
Cumulative BLAST score: 741.0

Table of genes, locations, strands and annotations of subject cluster:

Table of Blast hits (query gene, subject gene, %identity, blast score, %coverage, e-value):
input.path1.gene2	VC83_03032	57	381	94.20289855072464	9.44e-129
input.path1.gene3	VC83_03033	63	360	100.0	3.54e-123


>>
25. NW_006383036
Source: Chaetomium thermophilum var. thermophilum DSM 1495 unplaced genomic scaffold scf7180000011820, whole genome shotgun sequence
Type: terpene
Number of proteins with BLAST hits to this cluster: 2
Cumulative BLAST score: 737.0

Table of genes, locations, strands and annotations of subject cluster:
CTHT_0051350	CTHT_0051350	441535	443798	+	

Table of Blast hits (query gene, subject gene, %identity, blast score, %coverage, e-value):
input.path1.gene2	CTHT_0051360	65	454	80.91787439613528	1.14e-156
input.path1.gene3	CTHT_0051370	55	283	100.29585798816566	1.21e-92


>>
26. NW_023336283
Source: Aspergillus tubingensis WU-2223L DNA, scaffold_9, whole genome shotgun sequence
Type: terpene
Number of proteins with BLAST hits to this cluster: 2
Cumulative BLAST score: 734.0

Table of genes, locations, strands and annotations of subject cluster:

Table of Blast hits (query gene, subject gene, %identity, blast score, %coverage, e-value):
input.path1.gene2	AtWU_08618	69	414	71.73913043478261	7.57e-142
input.path1.gene3	AtWU_08617	56	320	100.59171597633136	2.77e-107


>>
27. NC_007194
Source: Aspergillus fumigatus Af293 chromosome 1, whole genome shotgun sequence
Type: terpene
Number of proteins with BLAST hits to this cluster: 2
Cumulative BLAST score: 728.0

Table of genes, locations, strands and annotations of subject cluster:

Table of Blast hits (query gene, subject gene, %identity, blast score, %coverage, e-value):
input.path1.gene2	AFUA_1G13160	69	416	72.70531400966183	1.75e-142
input.path1.gene3	AFUA_1G13170	55	312	100.29585798816566	4.07e-104


>>
28. NW_015622518
Source: Exophiala spinifera strain CBS 89968 unplaced genomic scaffold supercont1.6, whole genome shotgun sequence
Type: terpene
Number of proteins with BLAST hits to this cluster: 2
Cumulative BLAST score: 724.0

Table of genes, locations, strands and annotations of subject cluster:

Table of Blast hits (query gene, subject gene, %identity, blast score, %coverage, e-value):
input.path1.gene2	PV08_08626	62	441	94.92753623188406	3.35e-152
input.path1.gene3	PV08_08625	53	283	97.92899408284023	9.75e-93


>>
29. NW_022984629
Source: Aspergillus tanneri strain NIH1004 chromosome Unknown AapTan_2_pilon_pilon_pilon, whole genome shotgun sequence
Type: terpene
Number of proteins with BLAST hits to this cluster: 2
Cumulative BLAST score: 713.0

Table of genes, locations, strands and annotations of subject cluster:

Table of Blast hits (query gene, subject gene, %identity, blast score, %coverage, e-value):
input.path1.gene2	ATNIH1004_000696	69	413	72.70531400966183	3.75e-141
input.path1.gene3	ATNIH1004_000695	54	300	101.18343195266273	1.42e-99


>>
30. NT_165972
Source: Aspergillus terreus NIH2624 scaffold_1 genomic scaffold, whole genome shotgun sequence
Type: terpene
Number of proteins with BLAST hits to this cluster: 2
Cumulative BLAST score: 713.0

Table of genes, locations, strands and annotations of subject cluster:

Table of Blast hits (query gene, subject gene, %identity, blast score, %coverage, e-value):
input.path1.gene2	ATEG_00512	63	405	78.01932367149759	1.13e-138
input.path1.gene3	ATEG_00513	54	308	100.0	1.09e-102


>>
31. NW_013562491
Source: Exophiala xenobiotica strain CBS 118157 unplaced genomic scaffold supercont1.4, whole genome shotgun sequence
Type: terpene
Number of proteins with BLAST hits to this cluster: 2
Cumulative BLAST score: 710.0

Table of genes, locations, strands and annotations of subject cluster:

Table of Blast hits (query gene, subject gene, %identity, blast score, %coverage, e-value):
input.path1.gene2	PV05_06504	62	437	94.20289855072464	5.47e-151
input.path1.gene3	PV05_06505	51	273	98.22485207100591	8.02e-89


>>
32. NW_013550612
Source: Fonsecaea pedrosoi CBS 271.37 unplaced genomic scaffold supercont1.4, whole genome shotgun sequence
Type: terpene
Number of proteins with BLAST hits to this cluster: 2
Cumulative BLAST score: 706.0

Table of genes, locations, strands and annotations of subject cluster:

Table of Blast hits (query gene, subject gene, %identity, blast score, %coverage, e-value):
input.path1.gene2	Z517_05803	60	428	95.89371980676329	3.04e-147
input.path1.gene3	Z517_05802	51	278	97.63313609467455	1.76e-90


>>
33. NW_015971642
Source: Fonsecaea multimorphosa CBS 102226 unplaced genomic scaffold supercont1.8, whole genome shotgun sequence
Type: terpene
Number of proteins with BLAST hits to this cluster: 2
Cumulative BLAST score: 701.0

Table of genes, locations, strands and annotations of subject cluster:

Table of Blast hits (query gene, subject gene, %identity, blast score, %coverage, e-value):
input.path1.gene2	Z520_04724	59	424	96.37681159420289	2.38e-145
input.path1.gene3	Z520_04723	50	277	97.92899408284023	3.53e-90


>>
34. NT_107015
Source: Aspergillus nidulans FGSC A4 chromosome VIII map unlocalized scaffold_1, whole genome shotgun sequence
Type: terpene
Number of proteins with BLAST hits to this cluster: 2
Cumulative BLAST score: 700.0

Table of genes, locations, strands and annotations of subject cluster:

Table of Blast hits (query gene, subject gene, %identity, blast score, %coverage, e-value):
input.path1.gene2	AN0654.2	67	410	72.70531400966183	4.46e-140
input.path1.gene3	AN0655.2	54	290	100.0	7.69e-96


>>
35. NW_008751654
Source: Exophiala dermatitidis NIH/UT8656 unplaced genomic scaffold supercont1.9, whole genome shotgun sequence
Type: terpene
Number of proteins with BLAST hits to this cluster: 2
Cumulative BLAST score: 698.0

Table of genes, locations, strands and annotations of subject cluster:

Table of Blast hits (query gene, subject gene, %identity, blast score, %coverage, e-value):
input.path1.gene2	HMPREF1120_09198	61	427	94.68599033816425	7.8e-147
input.path1.gene3	HMPREF1120_09199	50	271	97.63313609467455	6.26e-88


>>
36. NW_015971583
Source: Cladophialophora bantiana CBS 173.52 unplaced genomic scaffold supercont1.9, whole genome shotgun sequence
Type: terpene
Number of proteins with BLAST hits to this cluster: 2
Cumulative BLAST score: 697.0

Table of genes, locations, strands and annotations of subject cluster:

Table of Blast hits (query gene, subject gene, %identity, blast score, %coverage, e-value):
input.path1.gene2	Z519_06896	60	420	93.96135265700482	7.79e-144
input.path1.gene3	Z519_06897	51	277	97.92899408284023	3.53e-90


>>
37. CM002801
Source: Penicillium chrysogenum strain P2niaD18 chromosome IV, whole genome shotgun sequence
Type: terpene
Number of proteins with BLAST hits to this cluster: 2
Cumulative BLAST score: 697.0

Table of genes, locations, strands and annotations of subject cluster:

Table of Blast hits (query gene, subject gene, %identity, blast score, %coverage, e-value):
input.path1.gene2	EN45_111810	67	401	71.73913043478261	2.13e-136
input.path1.gene3	EN45_111800	54	296	99.11242603550295	6.91e-98


>>
38. NW_017387250
Source: Fonsecaea erecta strain CBS 125763 chromosome Unknown Scaff7, whole genome shotgun sequence
Type: terpene
Number of proteins with BLAST hits to this cluster: 2
Cumulative BLAST score: 694.0

Table of genes, locations, strands and annotations of subject cluster:

Table of Blast hits (query gene, subject gene, %identity, blast score, %coverage, e-value):
input.path1.gene2	AYL99_08634	61	423	95.89371980676329	4.77e-145
input.path1.gene3	AYL99_08633	49	271	97.92899408284023	6.5e-88


>>
39. NW_008481828
Source: Cladophialophora carrionii CBS 160.54 unplaced genomic scaffold supercont1.3, whole genome shotgun sequence
Type: terpene
Number of proteins with BLAST hits to this cluster: 2
Cumulative BLAST score: 694.0

Table of genes, locations, strands and annotations of subject cluster:

Table of Blast hits (query gene, subject gene, %identity, blast score, %coverage, e-value):
input.path1.gene2	G647_03396	60	420	93.71980676328504	8.27e-144
input.path1.gene3	G647_03397	49	274	98.22485207100591	5.01e-89


>>
40. NW_006912910
Source: Capronia epimyces CBS 606.96 aczIQ-supercont1.7, whole genome shotgun sequence
Type: terpene
Number of proteins with BLAST hits to this cluster: 2
Cumulative BLAST score: 693.0

Table of genes, locations, strands and annotations of subject cluster:

Table of Blast hits (query gene, subject gene, %identity, blast score, %coverage, e-value):
input.path1.gene2	A1O3_08381	62	429	94.44444444444444	9.61e-148
input.path1.gene3	A1O3_08382	50	264	97.63313609467455	3.27e-85


>>
41. NW_013550593
Source: Rhinocladiella mackenziei CBS 650.93 unplaced genomic scaffold supercont1.12, whole genome shotgun sequence
Type: terpene
Number of proteins with BLAST hits to this cluster: 2
Cumulative BLAST score: 690.0

Table of genes, locations, strands and annotations of subject cluster:

Table of Blast hits (query gene, subject gene, %identity, blast score, %coverage, e-value):
input.path1.gene2	Z518_11208	60	424	93.96135265700482	1.69e-145
input.path1.gene3	Z518_11209	50	266	98.22485207100591	3.06e-86


>>
42. NW_006912894
Source: Capronia coronata CBS 617.96 acBCG-supercont1.2, whole genome shotgun sequence
Type: terpene
Number of proteins with BLAST hits to this cluster: 2
Cumulative BLAST score: 688.0

Table of genes, locations, strands and annotations of subject cluster:

Table of Blast hits (query gene, subject gene, %identity, blast score, %coverage, e-value):
input.path1.gene2	A1O1_01661	61	424	94.44444444444444	1.81e-145
input.path1.gene3	A1O1_01662	51	264	97.92899408284023	3.27e-85


>>
43. NW_006913047
Source: Cladophialophora yegresii CBS 114405 aczIN-supercont1.3, whole genome shotgun sequence
Type: terpene
Number of proteins with BLAST hits to this cluster: 2
Cumulative BLAST score: 687.0

Table of genes, locations, strands and annotations of subject cluster:

Table of Blast hits (query gene, subject gene, %identity, blast score, %coverage, e-value):
input.path1.gene2	A1O7_05285	61	423	93.71980676328504	7.44e-145
input.path1.gene3	A1O7_05284	49	264	97.92899408284023	2.98e-85


>>
44. NW_014574610
Source: Penicillium digitatum Pd1 unplaced genomic scaffold Scaffold_15, whole genome shotgun sequence
Type: terpene
Number of proteins with BLAST hits to this cluster: 2
Cumulative BLAST score: 685.0

Table of genes, locations, strands and annotations of subject cluster:

Table of Blast hits (query gene, subject gene, %identity, blast score, %coverage, e-value):
input.path1.gene2	PDIP_26440	66	399	71.73913043478261	3.21e-136
input.path1.gene3	PDIP_26430	51	286	105.62130177514793	7.56e-94


>>
45. NC_036438
Source: Aspergillus oryzae RIB40 DNA, chromosome 4
Type: terpene
Number of proteins with BLAST hits to this cluster: 2
Cumulative BLAST score: 643.0

Table of genes, locations, strands and annotations of subject cluster:

Table of Blast hits (query gene, subject gene, %identity, blast score, %coverage, e-value):
input.path1.gene2	AO090012000573	68	410	72.70531400966183	4.98e-140
input.path1.gene3	AO090012000572	59	233	65.97633136094674	3.37e-74


>>
46. CP042201
Source: Venturia effusa strain albino chromosome 17, complete sequence
Type: terpene
Number of proteins with BLAST hits to this cluster: 2
Cumulative BLAST score: 609.0

Table of genes, locations, strands and annotations of subject cluster:

Table of Blast hits (query gene, subject gene, %identity, blast score, %coverage, e-value):
input.path1.gene2	FKW77_006195	64	400	76.08695652173914	4.65e-135
input.path1.gene3	FKW77_006207	43	209	100.0	2.23e-63


>>
47. CM000595
Source: Fusarium oxysporum f. sp. lycopersici 4287 chromosome 7, whole genome shotgun sequence
Type: terpene
Number of proteins with BLAST hits to this cluster: 3
Cumulative BLAST score: 2071.0

Table of genes, locations, strands and annotations of subject cluster:

Table of Blast hits (query gene, subject gene, %identity, blast score, %coverage, e-value):
input.path1.gene2	FOXG_05311_KNB02426.1	66	506	94.44444444444444	1.13e-177
input.path1.gene2	FOXG_05311_KNB02425.1	66	506	94.44444444444444	1.13e-177
input.path1.gene2	FOXG_05311	66	506	94.44444444444444	1.13e-177
input.path1.gene3	FOXG_05308	67	397	100.59171597633136	1.23e-137
input.path1.gene4	FOXG_05307_KNB02420.1	46	78	36.5625	5.78e-14
input.path1.gene4	FOXG_05307	46	78	36.5625	5.78e-14


>>
48. NC_030992
Source: Fusarium oxysporum f. sp. lycopersici 4287 chromosome 7, whole genome shotgun sequence
Type: terpene
Number of proteins with BLAST hits to this cluster: 3
Cumulative BLAST score: 2071.0

Table of genes, locations, strands and annotations of subject cluster:

Table of Blast hits (query gene, subject gene, %identity, blast score, %coverage, e-value):
input.path1.gene2	FOXG_05311_XP_018240471.1	66	506	94.44444444444444	1.13e-177
input.path1.gene2	FOXG_05311_XP_018240470.1	66	506	94.44444444444444	1.13e-177
input.path1.gene2	FOXG_05311	66	506	94.44444444444444	1.13e-177
input.path1.gene3	FOXG_05308	67	397	100.59171597633136	1.23e-137
input.path1.gene4	FOXG_05307_XP_018240465.1	46	78	36.5625	5.78e-14
input.path1.gene4	FOXG_05307	46	78	36.5625	5.78e-14


>>
49. NC_035796
Source: Pochonia chlamydosporia 170 chromosome 7, whole genome shotgun sequence
Type: terpene
Number of proteins with BLAST hits to this cluster: 2
Cumulative BLAST score: 881.0

Table of genes, locations, strands and annotations of subject cluster:

Table of Blast hits (query gene, subject gene, %identity, blast score, %coverage, e-value):
input.path1.gene2	VFPPC_09603	70	475	79.71014492753623	2.27e-164
input.path1.gene3	VFPPC_09605	70	406	100.0	2.31e-141


>>
50. NW_014013627
Source: Trichoderma atroviride IMI 206040 chromosome Unknown TRIATcontig_29, whole genome shotgun sequence
Type: terpene
Number of proteins with BLAST hits to this cluster: 2
Cumulative BLAST score: 857.0

Table of genes, locations, strands and annotations of subject cluster:

Table of Blast hits (query gene, subject gene, %identity, blast score, %coverage, e-value):
input.path1.gene2	TRIATDRAFT_160158	59	468	100.0	1.44e-162
input.path1.gene3	TRIATDRAFT_155669	66	389	100.0	1.84e-134
