# Supplementary material for: Alkaliphilic/Alkali-Tolerant Fungi: Molecular, Biochemical, and Biotechnological Aspects
Source: J Fungi (Basel). 2023 Jun 9;9(6):652. doi: 10.3390/jof9060652 (PMC10301932; doi:10.3390/jof9060652)
Supplement: Supplementary file 1 [file jof-09-00652-s001.zip › S2/clusterblast/ENANITX01000529NITX01000529.1_c1.txt]

ClusterBlast scores for ENANITX01000529NITX01000529.1

Table of genes, locations, strands and annotations of query cluster:
input.path1.gene1	3378	5027	-		
input.path1.gene2	6254	13426	+		
input.path1.gene3	13780	14503	-		
input.path1.gene4	15021	16876	-		
input.path1.gene5	19127	20284	-		
input.path1.gene6	21673	28459	-		
input.path1.gene7	28856	31203	-		
input.path1.gene8	32954	34005	+		
input.path1.gene9	35278	36386	-		
input.path1.gene10	39574	41737	-		


Significant hits: 
1. NW_021167090	Sodiomyces alkalinus F11 unplaced genomic scaffold SODALscaffold_12, whole genome shotgun sequence
2. NW_006271969	Cordyceps militaris CM01 unplaced genomic scaffold CCM_S00001, whole genome shotgun sequence
3. NW_023336265	Colletotrichum scovillei strain TJNH1 chromosome Unknown Contig00007, whole genome shotgun sequence
4. NC_030962	Colletotrichum higginsianum IMI 349063 chromosome 10, whole genome shotgun sequence
5. NW_022474213	Venustampulla echinocandica strain BP 5553 chromosome Unknown scaffold_8, whole genome shotgun sequence
6. NC_049565	Talaromyces rugulosus chromosome V, complete sequence
7. NW_022984635	Aspergillus tanneri strain NIH1004 chromosome Unknown AapTan_8_pilon_pilon_pilon, whole genome shotgun sequence
8. NW_001914837	Podospora anserina S mat+ genomic DNA chromosome 5, supercontig 1
9. NW_003345199	Nannizzia gypsea CBS 118893 supercont1.3 genomic scaffold, whole genome shotgun sequence
10. NW_003299163	Microsporum canis CBS 113480 supercont1.7 genomic scaffold, whole genome shotgun sequence
11. NT_165933	Aspergillus terreus NIH2624 scaffold_10 genomic scaffold, whole genome shotgun sequence
12. NW_003299166	Microsporum canis CBS 113480 supercont1.4 genomic scaffold, whole genome shotgun sequence
13. NW_006271969	Cordyceps militaris CM01 unplaced genomic scaffold CCM_S00001, whole genome shotgun sequence
14. NT_165937	Aspergillus terreus NIH2624 scaffold_14 genomic scaffold, whole genome shotgun sequence
15. NW_017971443	Talaromyces atroroseus strain IBT 11181 chromosome Unknown scaffold_11, whole genome shotgun sequence
16. NW_014574614	Penicillium digitatum Pd1 unplaced genomic scaffold Scaffold_11, whole genome shotgun sequence
17. NC_036435	Aspergillus oryzae RIB40 DNA, chromosome 1
18. NC_007196	Aspergillus fumigatus Af293 chromosome 3, whole genome shotgun sequence
19. CM002798	Penicillium chrysogenum strain P2niaD18 chromosome I, whole genome shotgun sequence
20. NC_049561	Talaromyces rugulosus chromosome I, complete sequence
21. NW_008481799	Cyphellophora europaea CBS 101466 unplaced genomic scaffold supercont1.11, whole genome shotgun sequence
22. NC_018213	Zymoseptoria tritici IPO323 chromosome 6, whole genome shotgun sequence
23. NW_019716276	Ramularia collo-cygni strain URUG2 genome assembly, contig: RCC_scaffold22, whole genome shotgun sequence
24. NW_023336268	Colletotrichum scovillei strain TJNH1 chromosome Unknown Contig00010, whole genome shotgun sequence
25. NW_022474213	Venustampulla echinocandica strain BP 5553 chromosome Unknown scaffold_8, whole genome shotgun sequence
26. NW_013550604	Rhinocladiella mackenziei CBS 650.93 unplaced genomic scaffold supercont1.1, whole genome shotgun sequence
27. NW_023336282	Aspergillus tubingensis WU-2223L DNA, scaffold_8, whole genome shotgun sequence
28. NC_016478	Thermothelomyces thermophilus ATCC 42464 chromosome 7, complete sequence
29. CM000596	Fusarium oxysporum f. sp. lycopersici 4287 chromosome 8, whole genome shotgun sequence
30. NC_030993	Fusarium oxysporum f. sp. lycopersici 4287 chromosome 8, whole genome shotgun sequence
31. CP042204	Venturia effusa strain albino chromosome 20, complete sequence
32. NW_013550597	Rhinocladiella mackenziei CBS 650.93 unplaced genomic scaffold supercont1.8, whole genome shotgun sequence
33. NW_003299163	Microsporum canis CBS 113480 supercont1.7 genomic scaffold, whole genome shotgun sequence
34. NW_022194790	Fusarium proliferatum ET1 genome assembly, contig: FPRO_scaffold001, whole genome shotgun sequence
35. CM000592	Fusarium oxysporum f. sp. lycopersici 4287 chromosome 4, whole genome shotgun sequence
36. NC_030989	Fusarium oxysporum f. sp. lycopersici 4287 chromosome 4, whole genome shotgun sequence


Details:

>>
1. NW_021167090
Source: Sodiomyces alkalinus F11 unplaced genomic scaffold SODALscaffold_12, whole genome shotgun sequence
Type: T1PKS
Number of proteins with BLAST hits to this cluster: 7
Cumulative BLAST score: 10928.0

Table of genes, locations, strands and annotations of subject cluster:

Table of Blast hits (query gene, subject gene, %identity, blast score, %coverage, e-value):
input.path1.gene1	SODALDRAFT_394970	100	470	62.849162011173185	4.82e-167
input.path1.gene2	SODALDRAFT_284490	99	4314	99.68553459119497	0.0
input.path1.gene3	SODALDRAFT_249159	100	154	42.857142857142854	1.02e-47
input.path1.gene4	SODALDRAFT_382004	100	834	89.56521739130436	3.83e-303
input.path1.gene5	SODALDRAFT_317626	92	607	95.2247191011236	6.65e-220
input.path1.gene6	SODALDRAFT_363755	98	2583	69.7954902988988	0.0
input.path1.gene6	SODALDRAFT_284785	100	1084	28.21185107498689	0.0
input.path1.gene7	SODALDRAFT_363756	100	882	93.81443298969072	0.0


>>
2. NW_006271969
Source: Cordyceps militaris CM01 unplaced genomic scaffold CCM_S00001, whole genome shotgun sequence
Type: T1PKS
Number of proteins with BLAST hits to this cluster: 3
Cumulative BLAST score: 2639.0

Table of genes, locations, strands and annotations of subject cluster:

Table of Blast hits (query gene, subject gene, %identity, blast score, %coverage, e-value):
input.path1.gene1	CCM_01517	46	200	61.731843575419	2.79e-60
input.path1.gene2	CCM_01518	54	2348	107.72686433063792	0.0
input.path1.gene3	CCM_01519	45	91	51.78571428571429	5.91e-21


>>
3. NW_023336265
Source: Colletotrichum scovillei strain TJNH1 chromosome Unknown Contig00007, whole genome shotgun sequence
Type: T1PKS
Number of proteins with BLAST hits to this cluster: 3
Cumulative BLAST score: 2895.0

Table of genes, locations, strands and annotations of subject cluster:

Table of Blast hits (query gene, subject gene, %identity, blast score, %coverage, e-value):
input.path1.gene1	HER10_EVM0002811	41	174	62.849162011173185	2.25e-50
input.path1.gene2	HER10_EVM0007585	46	1913	106.91823899371069	0.0
input.path1.gene2	HER10_EVM0001067	35	718	60.287511230907455	2.32e-215
input.path1.gene3	HER10_EVM0012771	34	90	88.69047619047619	2.34e-21


>>
4. NC_030962
Source: Colletotrichum higginsianum IMI 349063 chromosome 10, whole genome shotgun sequence
Type: T1PKS
Number of proteins with BLAST hits to this cluster: 3
Cumulative BLAST score: 2682.0

Table of genes, locations, strands and annotations of subject cluster:

Table of Blast hits (query gene, subject gene, %identity, blast score, %coverage, e-value):
input.path1.gene1	CH63R_13916	40	155	61.731843575419	3.75e-43
input.path1.gene2	CH63R_13915	46	1955	108.80503144654088	0.0
input.path1.gene2	CH63R_13918	40	481	31.40161725067385	3.03e-147
input.path1.gene3	CH63R_13913	49	91	48.80952380952381	5.44e-22


>>
5. NW_022474213
Source: Venustampulla echinocandica strain BP 5553 chromosome Unknown scaffold_8, whole genome shotgun sequence
Type: T1PKS
Number of proteins with BLAST hits to this cluster: 3
Cumulative BLAST score: 2557.0

Table of genes, locations, strands and annotations of subject cluster:

Table of Blast hits (query gene, subject gene, %identity, blast score, %coverage, e-value):
input.path1.gene1	BP5553_08501	39	175	63.128491620111724	1.07e-50
input.path1.gene2	BP5553_08500	52	2291	107.18778077268642	0.0
input.path1.gene3	BP5553_08497	53	91	44.642857142857146	4.76e-21


>>
6. NC_049565
Source: Talaromyces rugulosus chromosome V, complete sequence
Type: T1PKS
Number of proteins with BLAST hits to this cluster: 3
Cumulative BLAST score: 2525.0

Table of genes, locations, strands and annotations of subject cluster:

Table of Blast hits (query gene, subject gene, %identity, blast score, %coverage, e-value):
input.path1.gene1	TRUGW13939_09153	43	181	62.56983240223464	9.43e-53
input.path1.gene2	TRUGW13939_09154	51	2248	108.58041329739443	0.0
input.path1.gene3	TRUGW13939_09149	55	96	44.642857142857146	6.25e-23


>>
7. NW_022984635
Source: Aspergillus tanneri strain NIH1004 chromosome Unknown AapTan_8_pilon_pilon_pilon, whole genome shotgun sequence
Type: T1PKS
Number of proteins with BLAST hits to this cluster: 3
Cumulative BLAST score: 2525.0

Table of genes, locations, strands and annotations of subject cluster:

Table of Blast hits (query gene, subject gene, %identity, blast score, %coverage, e-value):
input.path1.gene1	ATNIH1004_011612	38	171	62.01117318435754	4.61e-49
input.path1.gene2	ATNIH1004_011613	51	2266	107.27762803234502	0.0
input.path1.gene3	ATNIH1004_011609	51	88	44.642857142857146	2.13e-19


>>
8. NW_001914837
Source: Podospora anserina S mat+ genomic DNA chromosome 5, supercontig 1
Type: T1PKS
Number of proteins with BLAST hits to this cluster: 2
Cumulative BLAST score: 2815.0

Table of genes, locations, strands and annotations of subject cluster:

Table of Blast hits (query gene, subject gene, %identity, blast score, %coverage, e-value):
input.path1.gene1	PODANS_5_2100	52	226	62.849162011173185	1.76e-70
input.path1.gene2	PODANS_5_2090	58	2589	108.80503144654088	0.0


>>
9. NW_003345199
Source: Nannizzia gypsea CBS 118893 supercont1.3 genomic scaffold, whole genome shotgun sequence
Type: NRPS,T1PKS
Number of proteins with BLAST hits to this cluster: 2
Cumulative BLAST score: 2408.0

Table of genes, locations, strands and annotations of subject cluster:

Table of Blast hits (query gene, subject gene, %identity, blast score, %coverage, e-value):
input.path1.gene1	MGYG_03810	38	172	62.290502793296085	2.46e-49
input.path1.gene2	MGYG_03811	52	2236	107.36747529200359	0.0


>>
10. NW_003299163
Source: Microsporum canis CBS 113480 supercont1.7 genomic scaffold, whole genome shotgun sequence
Type: T1PKS,T3PKS
Number of proteins with BLAST hits to this cluster: 2
Cumulative BLAST score: 2387.0

Table of genes, locations, strands and annotations of subject cluster:

Table of Blast hits (query gene, subject gene, %identity, blast score, %coverage, e-value):
input.path1.gene1	MCYG_07716	42	181	61.452513966480446	3.65e-53
input.path1.gene2	MCYG_07715	50	2206	107.86163522012579	0.0


>>
11. NT_165933
Source: Aspergillus terreus NIH2624 scaffold_10 genomic scaffold, whole genome shotgun sequence
Type: T1PKS
Number of proteins with BLAST hits to this cluster: 2
Cumulative BLAST score: 1788.0

Table of genes, locations, strands and annotations of subject cluster:

Table of Blast hits (query gene, subject gene, %identity, blast score, %coverage, e-value):
input.path1.gene1	ATEG_07281	33	101	62.849162011173185	4.54e-22
input.path1.gene2	ATEG_07282	33	1062	109.2093441150045	0.0
input.path1.gene2	ATEG_07279	35	625	51.43755615453729	2.02e-183


>>
12. NW_003299166
Source: Microsporum canis CBS 113480 supercont1.4 genomic scaffold, whole genome shotgun sequence
Type: NRPS,T1PKS
Number of proteins with BLAST hits to this cluster: 2
Cumulative BLAST score: 1698.0

Table of genes, locations, strands and annotations of subject cluster:

Table of Blast hits (query gene, subject gene, %identity, blast score, %coverage, e-value):
input.path1.gene1	MCYG_04544	32	135	62.01117318435754	8.37e-33
input.path1.gene2	MCYG_04545	40	1563	109.47888589398022	0.0


>>
13. NW_006271969
Source: Cordyceps militaris CM01 unplaced genomic scaffold CCM_S00001, whole genome shotgun sequence
Type: T1PKS
Number of proteins with BLAST hits to this cluster: 2
Cumulative BLAST score: 1621.0

Table of genes, locations, strands and annotations of subject cluster:

Table of Blast hits (query gene, subject gene, %identity, blast score, %coverage, e-value):
input.path1.gene1	CCM_00604	37	132	63.40782122905028	2.55e-34
input.path1.gene2	CCM_00603	41	1489	104.71698113207549	0.0


>>
14. NT_165937
Source: Aspergillus terreus NIH2624 scaffold_14 genomic scaffold, whole genome shotgun sequence
Type: T1PKS
Number of proteins with BLAST hits to this cluster: 2
Cumulative BLAST score: 1323.0

Table of genes, locations, strands and annotations of subject cluster:

Table of Blast hits (query gene, subject gene, %identity, blast score, %coverage, e-value):
input.path1.gene1	ATEG_09089	36	68	39.385474860335194	4.21e-11
input.path1.gene2	ATEG_09088	39	723	52.42587601078167	3.27e-219
input.path1.gene2	ATEG_09100	32	532	54.761904761904766	1.02e-151


>>
15. NW_017971443
Source: Talaromyces atroroseus strain IBT 11181 chromosome Unknown scaffold_11, whole genome shotgun sequence
Type: NRPS-like,T1PKS
Number of proteins with BLAST hits to this cluster: 2
Cumulative BLAST score: 928.0

Table of genes, locations, strands and annotations of subject cluster:

Table of Blast hits (query gene, subject gene, %identity, blast score, %coverage, e-value):
input.path1.gene1	UA08_07372	42	63	23.743016759776538	1.7e-09
input.path1.gene2	UA08_07371	40	865	58.93980233602875	6.14e-268


>>
16. NW_014574614
Source: Penicillium digitatum Pd1 unplaced genomic scaffold Scaffold_11, whole genome shotgun sequence
Type: T1PKS
Number of proteins with BLAST hits to this cluster: 2
Cumulative BLAST score: 920.0

Table of genes, locations, strands and annotations of subject cluster:

Table of Blast hits (query gene, subject gene, %identity, blast score, %coverage, e-value):
input.path1.gene1	PDIP_19200	37	65	25.977653631284912	3.26e-10
input.path1.gene2	PDIP_19210	41	855	55.84007187780773	3.63e-272


>>
17. NC_036435
Source: Aspergillus oryzae RIB40 DNA, chromosome 1
Type: T1PKS
Number of proteins with BLAST hits to this cluster: 2
Cumulative BLAST score: 906.0

Table of genes, locations, strands and annotations of subject cluster:

Table of Blast hits (query gene, subject gene, %identity, blast score, %coverage, e-value):
input.path1.gene1	AO090009000051	41	66	25.139664804469277	4.87e-11
input.path1.gene2	AO090009000052	40	840	57.41239892183289	1.78e-259


>>
18. NC_007196
Source: Aspergillus fumigatus Af293 chromosome 3, whole genome shotgun sequence
Type: T1PKS
Number of proteins with BLAST hits to this cluster: 2
Cumulative BLAST score: 878.0

Table of genes, locations, strands and annotations of subject cluster:

Table of Blast hits (query gene, subject gene, %identity, blast score, %coverage, e-value):
input.path1.gene1	AFUA_3G01420	41	64	25.977653631284912	6.91e-10
input.path1.gene2	AFUA_3G01410	40	814	56.15453728661276	1.01e-249


>>
19. CM002798
Source: Penicillium chrysogenum strain P2niaD18 chromosome I, whole genome shotgun sequence
Type: T1PKS
Number of proteins with BLAST hits to this cluster: 2
Cumulative BLAST score: 820.0

Table of genes, locations, strands and annotations of subject cluster:

Table of Blast hits (query gene, subject gene, %identity, blast score, %coverage, e-value):
input.path1.gene1	EN45_037970	36	59	24.581005586592177	4.57e-08
input.path1.gene2	EN45_037980	40	761	50.76370170709793	9.36e-232


>>
20. NC_049561
Source: Talaromyces rugulosus chromosome I, complete sequence
Type: T1PKS
Number of proteins with BLAST hits to this cluster: 2
Cumulative BLAST score: 818.0

Table of genes, locations, strands and annotations of subject cluster:

Table of Blast hits (query gene, subject gene, %identity, blast score, %coverage, e-value):
input.path1.gene1	TRUGW13939_02142	38	55	19.273743016759777	7.42e-07
input.path1.gene2	TRUGW13939_02143	38	763	55.884995507637015	4.17e-231


>>
21. NW_008481799
Source: Cyphellophora europaea CBS 101466 unplaced genomic scaffold supercont1.11, whole genome shotgun sequence
Type: NRPS-like,T1PKS
Number of proteins with BLAST hits to this cluster: 3
Cumulative BLAST score: 2411.0

Table of genes, locations, strands and annotations of subject cluster:

Table of Blast hits (query gene, subject gene, %identity, blast score, %coverage, e-value):
input.path1.gene1	HMPREF1541_09830	35	148	63.40782122905028	4.38e-40
input.path1.gene1	HMPREF1541_09824	39	54	22.905027932960895	5.15e-06
input.path1.gene2	HMPREF1541_09820	42	1702	109.65858041329739	0.0
input.path1.gene6	HMPREF1541_09818	34	507	62.87362349239643	1.67e-152


>>
22. NC_018213
Source: Zymoseptoria tritici IPO323 chromosome 6, whole genome shotgun sequence
Type: T1PKS
Number of proteins with BLAST hits to this cluster: 3
Cumulative BLAST score: 1715.0

Table of genes, locations, strands and annotations of subject cluster:

Table of Blast hits (query gene, subject gene, %identity, blast score, %coverage, e-value):
input.path1.gene1	MYCGRDRAFT_72709	31	99	65.08379888268156	2.81e-20
input.path1.gene2	MYCGRDRAFT_72709	39	1439	101.88679245283019	0.0
input.path1.gene5	MYCGRDRAFT_44018	34	177	91.01123595505618	4.7e-51


>>
23. NW_019716276
Source: Ramularia collo-cygni strain URUG2 genome assembly, contig: RCC_scaffold22, whole genome shotgun sequence
Type: T1PKS
Number of proteins with BLAST hits to this cluster: 2
Cumulative BLAST score: 3140.0

Table of genes, locations, strands and annotations of subject cluster:

Table of Blast hits (query gene, subject gene, %identity, blast score, %coverage, e-value):
input.path1.gene1	RCC_10364	42	159	55.865921787709496	2.45e-44
input.path1.gene2	RCC_10366	47	2019	107.41239892183287	0.0
input.path1.gene2	RCC_10366_XP_023631365.1	63	962	34.50134770889488	0.0


>>
24. NW_023336268
Source: Colletotrichum scovillei strain TJNH1 chromosome Unknown Contig00010, whole genome shotgun sequence
Type: T1PKS
Number of proteins with BLAST hits to this cluster: 2
Cumulative BLAST score: 2214.0

Table of genes, locations, strands and annotations of subject cluster:

Table of Blast hits (query gene, subject gene, %identity, blast score, %coverage, e-value):
input.path1.gene1	HER10_EVM0003178	32	124	68.99441340782123	6.87e-31
input.path1.gene2	HER10_EVM0005077	39	1461	106.7834681042228	0.0
input.path1.gene2	HER10_EVM0012096	36	629	53.77358490566038	7.04e-185


>>
25. NW_022474213
Source: Venustampulla echinocandica strain BP 5553 chromosome Unknown scaffold_8, whole genome shotgun sequence
Type: NRPS,T1PKS
Number of proteins with BLAST hits to this cluster: 2
Cumulative BLAST score: 1995.0

Table of genes, locations, strands and annotations of subject cluster:

Table of Blast hits (query gene, subject gene, %identity, blast score, %coverage, e-value):
input.path1.gene1	BP5553_08672	31	104	70.94972067039106	2.15e-23
input.path1.gene2	BP5553_08674	34	1277	116.71159029649596	0.0
input.path1.gene2	BP5553_08690	35	614	55.57053009883198	9.63e-178


>>
26. NW_013550604
Source: Rhinocladiella mackenziei CBS 650.93 unplaced genomic scaffold supercont1.1, whole genome shotgun sequence
Type: NRPS-like,T1PKS
Number of proteins with BLAST hits to this cluster: 2
Cumulative BLAST score: 1920.0

Table of genes, locations, strands and annotations of subject cluster:

Table of Blast hits (query gene, subject gene, %identity, blast score, %coverage, e-value):
input.path1.gene1	Z518_00506	36	139	64.24581005586593	1.45e-36
input.path1.gene1	Z518_00497	39	59	22.905027932960895	1.2e-07
input.path1.gene2	Z518_00509	43	1722	109.11949685534591	0.0


>>
27. NW_023336282
Source: Aspergillus tubingensis WU-2223L DNA, scaffold_8, whole genome shotgun sequence
Type: NRPS-like,T1PKS
Number of proteins with BLAST hits to this cluster: 2
Cumulative BLAST score: 1331.0

Table of genes, locations, strands and annotations of subject cluster:

Table of Blast hits (query gene, subject gene, %identity, blast score, %coverage, e-value):
input.path1.gene1	AtWU_06731	31	114	61.731843575419	1.51e-27
input.path1.gene2	AtWU_06733	35	1217	108.62533692722371	0.0


>>
28. NC_016478
Source: Thermothelomyces thermophilus ATCC 42464 chromosome 7, complete sequence
Type: T1PKS
Number of proteins with BLAST hits to this cluster: 2
Cumulative BLAST score: 1178.0

Table of genes, locations, strands and annotations of subject cluster:

Table of Blast hits (query gene, subject gene, %identity, blast score, %coverage, e-value):
input.path1.gene2	MYCTH_85595	38	707	52.785265049416	1.89e-211
input.path1.gene10	MYCTH_2311279	50	471	106.00649350649351	1.43e-157


>>
29. CM000596
Source: Fusarium oxysporum f. sp. lycopersici 4287 chromosome 8, whole genome shotgun sequence
Type: T1PKS
Number of proteins with BLAST hits to this cluster: 2
Cumulative BLAST score: 896.0

Table of genes, locations, strands and annotations of subject cluster:

Table of Blast hits (query gene, subject gene, %identity, blast score, %coverage, e-value):
input.path1.gene1	FOXG_02738	38	54	24.30167597765363	1.69e-06
input.path1.gene2	FOXG_02741	39	842	59.79335130278527	1.03e-259


>>
30. NC_030993
Source: Fusarium oxysporum f. sp. lycopersici 4287 chromosome 8, whole genome shotgun sequence
Type: T1PKS
Number of proteins with BLAST hits to this cluster: 2
Cumulative BLAST score: 896.0

Table of genes, locations, strands and annotations of subject cluster:

Table of Blast hits (query gene, subject gene, %identity, blast score, %coverage, e-value):
input.path1.gene1	FOXG_02738	38	54	24.30167597765363	1.69e-06
input.path1.gene2	FOXG_02741	39	842	59.79335130278527	1.03e-259


>>
31. CP042204
Source: Venturia effusa strain albino chromosome 20, complete sequence
Type: T1PKS
Number of proteins with BLAST hits to this cluster: 2
Cumulative BLAST score: 891.0

Table of genes, locations, strands and annotations of subject cluster:

Table of Blast hits (query gene, subject gene, %identity, blast score, %coverage, e-value):
input.path1.gene1	FKW77_000474	37	140	63.40782122905028	3.35e-37
input.path1.gene2	FKW77_000485	43	751	45.50763701707098	2.39e-243


>>
32. NW_013550597
Source: Rhinocladiella mackenziei CBS 650.93 unplaced genomic scaffold supercont1.8, whole genome shotgun sequence
Type: T1PKS
Number of proteins with BLAST hits to this cluster: 2
Cumulative BLAST score: 815.0

Table of genes, locations, strands and annotations of subject cluster:

Table of Blast hits (query gene, subject gene, %identity, blast score, %coverage, e-value):
input.path1.gene1	Z518_09616	35	138	65.08379888268156	3.12e-36
input.path1.gene2	Z518_09618	35	677	55.84007187780773	8.19e-201


>>
33. NW_003299163
Source: Microsporum canis CBS 113480 supercont1.7 genomic scaffold, whole genome shotgun sequence
Type: T1PKS
Number of proteins with BLAST hits to this cluster: 2
Cumulative BLAST score: 810.0

Table of genes, locations, strands and annotations of subject cluster:

Table of Blast hits (query gene, subject gene, %identity, blast score, %coverage, e-value):
input.path1.gene1	MCYG_07492	35	127	63.40782122905028	2.29e-32
input.path1.gene2	MCYG_07487	35	683	57.8167115902965	5.23e-203


>>
34. NW_022194790
Source: Fusarium proliferatum ET1 genome assembly, contig: FPRO_scaffold001, whole genome shotgun sequence
Type: T1PKS
Number of proteins with BLAST hits to this cluster: 2
Cumulative BLAST score: 717.0

Table of genes, locations, strands and annotations of subject cluster:

Table of Blast hits (query gene, subject gene, %identity, blast score, %coverage, e-value):
input.path1.gene1	FPRO_00011	46	54	18.435754189944134	2.2e-06
input.path1.gene2	FPRO_00013	36	663	55.61545372866128	9.64e-197


>>
35. CM000592
Source: Fusarium oxysporum f. sp. lycopersici 4287 chromosome 4, whole genome shotgun sequence
Type: NRPS,T1PKS,indole
Number of proteins with BLAST hits to this cluster: 2
Cumulative BLAST score: 578.0

Table of genes, locations, strands and annotations of subject cluster:

Table of Blast hits (query gene, subject gene, %identity, blast score, %coverage, e-value):
input.path1.gene2	FOXG_03945	33	418	46.900269541778975	1.41e-115
input.path1.gene5	FOXG_03927	31	160	92.13483146067416	5.28e-44


>>
36. NC_030989
Source: Fusarium oxysporum f. sp. lycopersici 4287 chromosome 4, whole genome shotgun sequence
Type: NRPS,T1PKS,indole
Number of proteins with BLAST hits to this cluster: 2
Cumulative BLAST score: 578.0

Table of genes, locations, strands and annotations of subject cluster:

Table of Blast hits (query gene, subject gene, %identity, blast score, %coverage, e-value):
input.path1.gene2	FOXG_03945	33	418	46.900269541778975	1.41e-115
input.path1.gene5	FOXG_03927	31	160	92.13483146067416	5.28e-44
