# Supplementary material for: Alkaliphilic/Alkali-Tolerant Fungi: Molecular, Biochemical, and Biotechnological Aspects
Source: J Fungi (Basel). 2023 Jun 9;9(6):652. doi: 10.3390/jof9060652 (PMC10301932; doi:10.3390/jof9060652)
Supplement: Supplementary file 1 [file jof-09-00652-s001.zip › S2/clusterblast/ENANITX01000534NITX01000534.1_c1.txt]

ClusterBlast scores for ENANITX01000534NITX01000534.1

Table of genes, locations, strands and annotations of query cluster:
input.path1.gene35	109981	111641	+		
input.path1.gene36	111780	113769	-		
input.path1.gene37	114387	115894	+		
input.path1.gene38	117060	118443	-		
input.path1.gene39	118701	119780	+		
input.path1.gene40	120156	122585	-		
input.path1.gene41	123595	125291	-		
input.path1.gene42	128520	130287	+		
input.path1.gene43	131270	133762	+		
input.path1.gene44	134922	136211	+		
input.path1.gene45	136512	142537	-		
input.path1.gene46	144703	147824	+		
input.path1.gene47	148064	148943	-		
input.path1.gene48	149131	151068	-		
input.path1.gene49	152349	153684	+		
input.path1.gene50	154252	157038	-		
input.path1.gene51	157779	158779	+		


Significant hits: 
1. NW_009276941	Verticillium dahliae VdLs.17 supercont1.26 genomic scaffold, whole genome shotgun sequence
2. NW_001939254	Pyrenophora tritici-repentis Pt-1C-BFP supercont1.11, whole genome shotgun sequence
3. NW_003315023	Verticillium alfalfae VaMs.102 supercont1.16 genomic scaffold, whole genome shotgun sequence
4. NT_165933	Aspergillus terreus NIH2624 scaffold_10 genomic scaffold, whole genome shotgun sequence
5. NC_016476	Thermothelomyces thermophilus ATCC 42464 chromosome 5, complete sequence
6. NW_022984628	Aspergillus tanneri strain NIH1004 chromosome Unknown AapTan_1_pilon_pilon_pilon, whole genome shotgun sequence
7. NW_020939749	Sparassis crispa DNA, contig_000002F, whole genome shotgun sequence
8. NT_165928	Aspergillus terreus NIH2624 scaffold_5 genomic scaffold, whole genome shotgun sequence
9. NZ_JPLW01000002	Amycolatopsis sp. MJM2582 contig00002, whole genome shotgun sequence
10. NZ_KB913022	Salinispora pacifica DSM 45543 = CNS-863 strain DSM 45543 SALPACDRAFT_scaffold1.1, whole genome shotgun sequence
11. NZ_LT629789	Amycolatopsis keratiniphila strain FH 1893 chromosome I
12. NZ_LIWC01000001	Amycolatopsis sp. CB00013 scaffold1, whole genome shotgun sequence
13. NZ_LQMT02000036	Amycolatopsis keratiniphila subsp. keratiniphila strain DSM 44409 contig_36, whole genome shotgun sequence
14. NZ_CP008953	Amycolatopsis japonica strain DSM 44213 chromosome, complete genome
15. NC_021252	Amycolatopsis keratiniphila, complete sequence
16. NZ_WBPA01000021	Bacillus cereus strain CH95b_3T NODE_70_length_1536648_cov_39.391956, whole genome shotgun sequence
17. NC_013595	Streptosporangium roseum DSM 43021, complete sequence
18. NZ_CP016174	Amycolatopsis orientalis strain B-37 chromosome, complete genome
19. NZ_LQCI01000051	Amycolatopsis regifaucium strain GY080 contig_8, whole genome shotgun sequence
20. NZ_FRCM01000001	Mucilaginibacter sp. OK098, whole genome shotgun sequence
21. NZ_CP048405	Streptacidiphilus sp. PB12-B1b chromosome, complete genome
22. NZ_NUUN01000027	Bacillus wiedmannii strain AFS031137 AFS031137_105_B6_Contig27_140523, whole genome shotgun sequence
23. NC_003155	Streptomyces avermitilis MA-4680 = NBRC 14893, complete genome
24. NZ_ML123048	Streptomyces sp. ADI95-17 scaffold005, whole genome shotgun sequence
25. NZ_CP019724	Streptomyces pactum strain ACT12 chromosome, complete genome
26. NW_020290252	Acaromyces ingoldii strain MCA 4198 unplaced genomic scaffold FA10scaffold_6, whole genome shotgun sequence
27. NZ_CP027306	Streptomyces atratus strain SCSIO_ZH16 chromosome, complete genome
28. NW_003345196	Nannizzia gypsea CBS 118893 supercont1.6 genomic scaffold, whole genome shotgun sequence
29. NW_001914849	Podospora anserina S mat+ genomic DNA chromosome 5, supercontig 10
30. NW_003316019	Coccidioides posadasii C735 delta SOWgp chromosome Unknown gcontig_1105601051701, whole genome shotgun sequence
31. NW_004504311	Coccidioides immitis RS genomic scaffold supercont3.4, whole genome shotgun sequence
32. NZ_AUCG01000022	Niveispirillum irakense DSM 11586 G473DRAFT_scaffold00006.6_C, whole genome shotgun sequence
33. NZ_JADG01000011	Actinomadura oligospora ATCC 43269 P696DRAFT_scaffold00009.9_C, whole genome shotgun sequence
34. NC_007197	Aspergillus fumigatus Af293 chromosome 4, whole genome shotgun sequence
35. NW_014574709	Metarhizium brunneum ARSEF 3297 chromosome Unknown scaffold_8, whole genome shotgun sequence
36. NC_016459	Thermothielavioides terrestris NRRL 8126 chromosome 3, complete sequence
37. NZ_CP023689	Streptomyces chartreusis strain ATCC 14922 chromosome, complete genome
38. NZ_AP018268	Scytonema sp. NIES-4073 DNA, nearly complete genome
39. NZ_CP012949	Streptomyces ambofaciens strain DSM 40697 chromosome, complete genome
40. NZ_CP025018	Streptomyces sp. M56
41. NZ_CP019458	Streptomyces autolyticus strain CGMCC0516 chromosome, complete genome
42. NZ_CP054918	Streptomyces sp. NA04227 chromosome, complete genome
43. NZ_CP012752	Kibdelosporangium phytohabitans strain KLBMP1111 chromosome, complete genome
44. NZ_CP019572	Rhodococcus sp. MTM3W5.2 chromosome, complete genome
45. NZ_CP012382	Streptomyces ambofaciens ATCC 23877 chromosome, complete genome
46. NC_010628	Nostoc punctiforme PCC 73102, complete sequence
47. NZ_WUTW01000006	Actinomadura rayongensis strain DSM 102126 90-285609803_CB02-ArV1_contig_5, whole genome shotgun sequence
48. NZ_KQ976354	Scytonema hofmannii PCC 7110 Scaffold1, whole genome shotgun sequence
49. NC_021055	Streptomyces sp. PAMC 26508, complete sequence
50. NZ_CP054916	Streptomyces sp. NA02950 chromosome, complete genome


Details:

>>
1. NW_009276941
Source: Verticillium dahliae VdLs.17 supercont1.26 genomic scaffold, whole genome shotgun sequence
Type: NRPS-like,T1PKS
Number of proteins with BLAST hits to this cluster: 7
Cumulative BLAST score: 4972.0

Table of genes, locations, strands and annotations of subject cluster:

Table of Blast hits (query gene, subject gene, %identity, blast score, %coverage, e-value):
input.path1.gene45	VDAG_09534	54	1737	100.90754395916053	0.0
input.path1.gene46	VDAG_09533	59	1033	92.56965944272446	0.0
input.path1.gene47	VDAG_09532	72	401	95.8904109589041	2.84e-140
input.path1.gene48	VDAG_09526	44	260	108.01282051282051	1.57e-81
input.path1.gene49	VDAG_09527	55	468	99.75550122249389	2.23e-163
input.path1.gene50	VDAG_09528	59	817	114.68750000000001	8.54e-292
input.path1.gene51	VDAG_09529	59	256	105.96330275229357	3.92e-81


>>
2. NW_001939254
Source: Pyrenophora tritici-repentis Pt-1C-BFP supercont1.11, whole genome shotgun sequence
Type: NRPS-like,T1PKS
Number of proteins with BLAST hits to this cluster: 7
Cumulative BLAST score: 3673.0

Table of genes, locations, strands and annotations of subject cluster:

Table of Blast hits (query gene, subject gene, %identity, blast score, %coverage, e-value):
input.path1.gene45	PTRG_09655	41	1234	96.8803176403857	0.0
input.path1.gene46	PTRG_09654	43	560	79.15376676986584	1.57e-184
input.path1.gene47	PTRG_09651	74	406	95.54794520547945	4.1e-142
input.path1.gene48	PTRG_09649	36	182	107.6923076923077	1.72e-51
input.path1.gene49	PTRG_09648	55	412	88.26405867970661	2.49e-141
input.path1.gene50	PTRG_09653	52	682	114.53125	2.69e-239
input.path1.gene51	PTRG_09652	48	197	106.88073394495412	3.82e-59


>>
3. NW_003315023
Source: Verticillium alfalfae VaMs.102 supercont1.16 genomic scaffold, whole genome shotgun sequence
Type: T1PKS
Number of proteins with BLAST hits to this cluster: 5
Cumulative BLAST score: 2859.0

Table of genes, locations, strands and annotations of subject cluster:

Table of Blast hits (query gene, subject gene, %identity, blast score, %coverage, e-value):
input.path1.gene45	VDBG_09801	51	1629	100.850822461713	0.0
input.path1.gene46	VDBG_09800	48	464	57.997936016511865	8.42e-152
input.path1.gene47	VDBG_09799	72	402	95.8904109589041	9.94e-141
input.path1.gene50	VDBG_09795	61	200	26.875	1.05e-58
input.path1.gene51	VDBG_09796	56	164	78.44036697247707	3.66e-46


>>
4. NT_165933
Source: Aspergillus terreus NIH2624 scaffold_10 genomic scaffold, whole genome shotgun sequence
Type: NRPS,NRPS-like,T1PKS,terpene
Number of proteins with BLAST hits to this cluster: 6
Cumulative BLAST score: 3089.0

Table of genes, locations, strands and annotations of subject cluster:

Table of Blast hits (query gene, subject gene, %identity, blast score, %coverage, e-value):
input.path1.gene45	ATEG_07379	38	952	90.64095292115711	6.18e-314
input.path1.gene46	ATEG_07380	41	582	88.64809081527348	6.32e-192
input.path1.gene47	ATEG_07374	58	317	97.94520547945206	6.67e-107
input.path1.gene47	ATEG_07382	37	162	97.26027397260275	3.24e-46
input.path1.gene49	ATEG_07381	42	290	87.04156479217605	1.87e-93
input.path1.gene50	ATEG_07378	45	594	117.65625	3.78e-204
input.path1.gene51	ATEG_07377	48	192	107.33944954128441	8.39e-57


>>
5. NC_016476
Source: Thermothelomyces thermophilus ATCC 42464 chromosome 5, complete sequence
Type: NRPS-like,T1PKS
Number of proteins with BLAST hits to this cluster: 4
Cumulative BLAST score: 2924.0

Table of genes, locations, strands and annotations of subject cluster:

Table of Blast hits (query gene, subject gene, %identity, blast score, %coverage, e-value):
input.path1.gene45	MYCTH_96206	41	1236	107.37379466817924	0.0
input.path1.gene46	MYCTH_2018746	47	808	105.46955624355006	3.79e-278
input.path1.gene50	MYCTH_2119794	54	683	113.59375	1.43e-239
input.path1.gene51	MYCTH_2066662	49	197	103.6697247706422	9.82e-59


>>
6. NW_022984628
Source: Aspergillus tanneri strain NIH1004 chromosome Unknown AapTan_1_pilon_pilon_pilon, whole genome shotgun sequence
Type: T1PKS
Number of proteins with BLAST hits to this cluster: 6
Cumulative BLAST score: 3209.0

Table of genes, locations, strands and annotations of subject cluster:

Table of Blast hits (query gene, subject gene, %identity, blast score, %coverage, e-value):
input.path1.gene45	ATNIH1004_003382	39	1099	99.77311401020987	0.0
input.path1.gene46	ATNIH1004_003380	39	518	79.36016511867905	9.04e-170
input.path1.gene46	ATNIH1004_003381	51	131	15.067079463364294	1.21e-32
input.path1.gene47	ATNIH1004_003379	55	296	94.86301369863014	1.16e-98
input.path1.gene49	ATNIH1004_003378	40	303	87.28606356968214	1.63e-98
input.path1.gene50	ATNIH1004_003382	50	667	119.0625	9.36e-214
input.path1.gene51	ATNIH1004_003375	47	195	103.6697247706422	5.88e-58


>>
7. NW_020939749
Source: Sparassis crispa DNA, contig_000002F, whole genome shotgun sequence
Type: NRPS-like,T1PKS
Number of proteins with BLAST hits to this cluster: 3
Cumulative BLAST score: 1751.0

Table of genes, locations, strands and annotations of subject cluster:

Table of Blast hits (query gene, subject gene, %identity, blast score, %coverage, e-value):
input.path1.gene45	SCP_0306480	38	1004	101.02098695405559	0.0
input.path1.gene46	SCP_0306490	38	594	102.3735810113519	8.22e-195
input.path1.gene51	SCP_0306500	45	153	96.3302752293578	3.2e-42


>>
8. NT_165928
Source: Aspergillus terreus NIH2624 scaffold_5 genomic scaffold, whole genome shotgun sequence
Type: NRPS-like,T1PKS
Number of proteins with BLAST hits to this cluster: 3
Cumulative BLAST score: 1672.0

Table of genes, locations, strands and annotations of subject cluster:

Table of Blast hits (query gene, subject gene, %identity, blast score, %coverage, e-value):
input.path1.gene45	ATEG_03629	31	546	82.75666477595009	4.3e-159
input.path1.gene46	ATEG_03630	37	623	102.88957688338493	4.87e-206
input.path1.gene50	ATEG_03635	41	503	114.0625	1.62e-168


>>
9. NZ_JPLW01000002
Source: Amycolatopsis sp. MJM2582 contig00002, whole genome shotgun sequence
Type: T1PKS,hglE-KS
Number of proteins with BLAST hits to this cluster: 4
Cumulative BLAST score: 1796.0

Table of genes, locations, strands and annotations of subject cluster:

Table of Blast hits (query gene, subject gene, %identity, blast score, %coverage, e-value):
input.path1.gene40	ED92_RS18225	35	288	81.90883190883191	9.49e-87
input.path1.gene41	ED92_RS18235	42	175	71.06017191977078	7.69e-51
input.path1.gene42	ED92_RS18230	50	477	98.0392156862745	3.6e-163
input.path1.gene42	ED92_RS18245	47	451	97.25490196078431	6.91e-151
input.path1.gene45	ED92_RS18005	34	405	48.610323312535456	2.07e-115


>>
10. NZ_KB913022
Source: Salinispora pacifica DSM 45543 = CNS-863 strain DSM 45543 SALPACDRAFT_scaffold1.1, whole genome shotgun sequence
Type: T1PKS
Number of proteins with BLAST hits to this cluster: 4
Cumulative BLAST score: 1796.0

Table of genes, locations, strands and annotations of subject cluster:
SALPAC_RS27275	SALPAC_RS27275	3246443	3246730	+	IS110_family_transposase
SALPAC_RS25980	SALPAC_RS25980	3251765	3252736	+	AfsR/SARP_family_transcriptional_regulator
SALPAC_RS0115180	SALPAC_RS0115180	3259849	3260949	+	IS701_family_transposase
SALPAC_RS27280	SALPAC_RS27280	3261124	3261920	+	IS5_family_transposase
SALPAC_RS0115190	SALPAC_RS0115190	3262006	3262794	-	IS5_family_transposase
SALPAC_RS28200	SALPAC_RS28200	3270161	3271307	-	IS3_family_transposase
SALPAC_RS28615	SALPAC_RS28615	3273842	3273970	-	DUF2716_domain-containing_protein
SALPAC_RS27295	SALPAC_RS27295	3273969	3274058	-	ADP-ribosylation/crystallin_J1

Table of Blast hits (query gene, subject gene, %identity, blast score, %coverage, e-value):
input.path1.gene40	SALPAC_RS0115170	35	284	85.8974358974359	5.91e-85
input.path1.gene41	SALPAC_RS0115160	42	169	67.0487106017192	1.54e-48
input.path1.gene42	SALPAC_RS0115165	49	473	98.4313725490196	1.17e-161
input.path1.gene42	SALPAC_RS0115150	46	437	97.45098039215686	1.99e-147
input.path1.gene45	SALPAC_RS0115200	34	433	50.87918321043675	1.65e-122


>>
11. NZ_LT629789
Source: Amycolatopsis keratiniphila strain FH 1893 chromosome I
Type: T1PKS,hglE-KS
Number of proteins with BLAST hits to this cluster: 4
Cumulative BLAST score: 1792.0

Table of genes, locations, strands and annotations of subject cluster:
BLU53_RS04485	BLU53_RS04485	1039658	1040463	-	hypothetical_protein

Table of Blast hits (query gene, subject gene, %identity, blast score, %coverage, e-value):
input.path1.gene40	BLU53_RS04520	35	287	81.90883190883191	2.6e-86
input.path1.gene41	BLU53_RS04510	42	174	71.06017191977078	2.15e-50
input.path1.gene42	BLU53_RS04515	50	476	98.0392156862745	1.02e-162
input.path1.gene42	BLU53_RS04500	47	450	97.25490196078431	1.38e-150
input.path1.gene45	BLU53_RS04740	34	405	48.610323312535456	3.79e-115


>>
12. NZ_LIWC01000001
Source: Amycolatopsis sp. CB00013 scaffold1, whole genome shotgun sequence
Type: T1PKS,hglE-KS
Number of proteins with BLAST hits to this cluster: 4
Cumulative BLAST score: 1791.0

Table of genes, locations, strands and annotations of subject cluster:

Table of Blast hits (query gene, subject gene, %identity, blast score, %coverage, e-value):
input.path1.gene40	AMK34_RS08815	35	288	81.90883190883191	1.86e-86
input.path1.gene41	AMK34_RS08825	42	175	71.06017191977078	7.69e-51
input.path1.gene42	AMK34_RS08820	50	474	98.0392156862745	2.91e-162
input.path1.gene42	AMK34_RS08835	47	451	97.25490196078431	6.91e-151
input.path1.gene45	AMK34_RS08580	34	403	48.610323312535456	1.27e-114


>>
13. NZ_LQMT02000036
Source: Amycolatopsis keratiniphila subsp. keratiniphila strain DSM 44409 contig_36, whole genome shotgun sequence
Type: T1PKS,hglE-KS
Number of proteins with BLAST hits to this cluster: 4
Cumulative BLAST score: 1790.0

Table of genes, locations, strands and annotations of subject cluster:

Table of Blast hits (query gene, subject gene, %identity, blast score, %coverage, e-value):
input.path1.gene40	AVR91_RS33545	35	287	81.90883190883191	2.6e-86
input.path1.gene41	AVR91_RS33555	42	174	71.06017191977078	2.15e-50
input.path1.gene42	AVR91_RS33550	50	476	98.0392156862745	7.23e-163
input.path1.gene42	AVR91_RS33565	47	450	97.25490196078431	1.38e-150
input.path1.gene45	AVR91_RS33325	34	403	48.610323312535456	1.72e-114


>>
14. NZ_CP008953
Source: Amycolatopsis japonica strain DSM 44213 chromosome, complete genome
Type: T1PKS,hglE-KS
Number of proteins with BLAST hits to this cluster: 4
Cumulative BLAST score: 1788.0

Table of genes, locations, strands and annotations of subject cluster:

Table of Blast hits (query gene, subject gene, %identity, blast score, %coverage, e-value):
input.path1.gene40	AJAP_RS15070	35	286	81.90883190883191	9.97e-86
input.path1.gene41	AJAP_RS15060	42	175	71.06017191977078	7.69e-51
input.path1.gene42	AJAP_RS15065	50	474	98.0392156862745	2.91e-162
input.path1.gene42	AJAP_RS15050	47	451	97.25490196078431	6.91e-151
input.path1.gene45	AJAP_RS15300	34	402	48.610323312535456	2.36e-114


>>
15. NC_021252
Source: Amycolatopsis keratiniphila, complete sequence
Type: T1PKS,hglE-KS
Number of proteins with BLAST hits to this cluster: 4
Cumulative BLAST score: 1786.0

Table of genes, locations, strands and annotations of subject cluster:
AORI_RS82250	AORI_RS82250	5342798	5345007	-	cadmium-translocating_P-type_ATPase

Table of Blast hits (query gene, subject gene, %identity, blast score, %coverage, e-value):
input.path1.gene40	AORI_RS65290	35	287	81.90883190883191	2.6e-86
input.path1.gene41	AORI_RS65300	41	174	71.06017191977078	3.02e-50
input.path1.gene42	AORI_RS65295	50	475	98.0392156862745	1.45e-162
input.path1.gene42	AORI_RS65310	47	450	97.25490196078431	9.78e-151
input.path1.gene45	AORI_RS65070	34	400	48.610323312535456	1.05e-113


>>
16. NZ_WBPA01000021
Source: Bacillus cereus strain CH95b_3T NODE_70_length_1536648_cov_39.391956, whole genome shotgun sequence
Type: NRPS,T1PKS
Number of proteins with BLAST hits to this cluster: 4
Cumulative BLAST score: 1674.0

Table of genes, locations, strands and annotations of subject cluster:
F8157_RS23670	F8157_RS23670	1230824	1231394	-	hypothetical_protein
F8157_RS23730	F8157_RS23730	1268769	1268873	+	aminoglycoside_phosphotransferase
F8157_RS23735	F8157_RS23735	1268876	1268944	-	RNA_polymerase_factor_sigma_C

Table of Blast hits (query gene, subject gene, %identity, blast score, %coverage, e-value):
input.path1.gene40	F8157_RS23745	32	234	81.05413105413105	1.73e-66
input.path1.gene41	F8157_RS23755	35	107	59.02578796561605	4.07e-25
input.path1.gene42	F8157_RS23750	44	419	97.05882352941177	1.72e-140
input.path1.gene45	F8157_RS23715	32	487	60.408394781622235	2.19e-139
input.path1.gene45	F8157_RS23710	32	427	52.24049914917753	1.69e-119


>>
17. NC_013595
Source: Streptosporangium roseum DSM 43021, complete sequence
Type: NRPS,T1PKS
Number of proteins with BLAST hits to this cluster: 4
Cumulative BLAST score: 1560.0

Table of genes, locations, strands and annotations of subject cluster:
SROS_RS11665	SROS_RS11665	2601512	2602297	+	SDR_family_oxidoreductase

Table of Blast hits (query gene, subject gene, %identity, blast score, %coverage, e-value):
input.path1.gene40	SROS_RS11820	36	287	80.05698005698005	1.81e-86
input.path1.gene40	SROS_RS11695	31	211	80.62678062678063	4.59e-58
input.path1.gene41	SROS_RS11810	40	162	68.19484240687679	9e-46
input.path1.gene42	SROS_RS11815	50	474	98.4313725490196	2.91e-162
input.path1.gene45	SROS_RS11750	35	426	47.24900737379467	2.39e-120


>>
18. NZ_CP016174
Source: Amycolatopsis orientalis strain B-37 chromosome, complete genome
Type: T1PKS,hglE-KS
Number of proteins with BLAST hits to this cluster: 4
Cumulative BLAST score: 1332.0

Table of genes, locations, strands and annotations of subject cluster:
SD37_RS43390	SD37_RS43390	5435826	5436371	-	hypothetical_protein

Table of Blast hits (query gene, subject gene, %identity, blast score, %coverage, e-value):
input.path1.gene40	SD37_RS24050	35	290	84.61538461538461	2.47e-87
input.path1.gene41	SD37_RS24060	42	176	71.06017191977078	2.75e-51
input.path1.gene42	SD37_RS24055	50	478	98.0392156862745	1.8e-163
input.path1.gene45	SD37_RS23825	33	388	49.57458876914351	2.14e-109


>>
19. NZ_LQCI01000051
Source: Amycolatopsis regifaucium strain GY080 contig_8, whole genome shotgun sequence
Type: NRPS-like,T1PKS,hglE-KS
Number of proteins with BLAST hits to this cluster: 4
Cumulative BLAST score: 1321.0

Table of genes, locations, strands and annotations of subject cluster:
AVL48_RS34615	AVL48_RS34615	130545	130925	+	TetR/AcrR_family_transcriptional_regulator
AVL48_RS34755	AVL48_RS34755	166607	166891	-	cation-transporting_P-type_ATPase
AVL48_RS34915	AVL48_RS34915	208826	210249	-	2-polyprenyl-6-methoxyphenol_hydroxylase

Table of Blast hits (query gene, subject gene, %identity, blast score, %coverage, e-value):
input.path1.gene40	AVL48_RS34965	35	288	82.19373219373219	9.74e-87
input.path1.gene41	AVL48_RS34975	41	174	71.06017191977078	2.15e-50
input.path1.gene42	AVL48_RS34970	51	479	97.6470588235294	3.15e-164
input.path1.gene45	AVL48_RS34725	33	380	45.207033465683494	1.13e-106


>>
20. NZ_FRCM01000001
Source: Mucilaginibacter sp. OK098, whole genome shotgun sequence
Type: NRPS,T1PKS
Number of proteins with BLAST hits to this cluster: 4
Cumulative BLAST score: 1277.0

Table of genes, locations, strands and annotations of subject cluster:

Table of Blast hits (query gene, subject gene, %identity, blast score, %coverage, e-value):
input.path1.gene40	BUE31_RS06015	37	328	80.05698005698005	8.26e-103
input.path1.gene41	BUE31_RS06005	43	135	61.31805157593123	5.47e-36
input.path1.gene42	BUE31_RS06010	47	404	91.37254901960785	1.43e-134
input.path1.gene45	BUE31_RS05885	31	410	51.10606920022689	1.07e-114


>>
21. NZ_CP048405
Source: Streptacidiphilus sp. PB12-B1b chromosome, complete genome
Type: T1PKS
Number of proteins with BLAST hits to this cluster: 3
Cumulative BLAST score: 1693.0

Table of genes, locations, strands and annotations of subject cluster:
GXW83_RS16190	GXW83_RS16190	3601664	3604408	+	type_I_polyketide_synthase
GXW83_RS16195	GXW83_RS16195	3604898	3605815	+	SDR_family_NAD(P)-dependent_oxidoreductase
GXW83_RS16200	GXW83_RS16200	3605990	3608767	+	acyltransferase_domain-containing_protein

Table of Blast hits (query gene, subject gene, %identity, blast score, %coverage, e-value):
input.path1.gene40	GXW83_RS16255	35	284	80.1994301994302	3.91e-85
input.path1.gene41	GXW83_RS16260	43	164	69.05444126074498	2.71e-46
input.path1.gene45	GXW83_RS16190	33	426	51.67328417470222	1.01e-126
input.path1.gene45	GXW83_RS16200	35	425	46.62507090187181	4.68e-126
input.path1.gene45	GXW83_RS16205	32	394	51.389676687464544	1.17e-109


>>
22. NZ_NUUN01000027
Source: Bacillus wiedmannii strain AFS031137 AFS031137_105_B6_Contig27_140523, whole genome shotgun sequence
Type: NRPS,T1PKS
Number of proteins with BLAST hits to this cluster: 3
Cumulative BLAST score: 1441.0

Table of genes, locations, strands and annotations of subject cluster:
COI54_RS18685	COI54_RS18685	25813	26389	-	FtsW/RodA/SpoVE_family_cell_cycle_protein

Table of Blast hits (query gene, subject gene, %identity, blast score, %coverage, e-value):
input.path1.gene41	COI54_RS18775	36	107	59.02578796561605	5.65e-25
input.path1.gene42	COI54_RS18770	45	420	97.05882352941177	4.28e-141
input.path1.gene45	COI54_RS18730	32	487	60.238230289279635	2.93e-139
input.path1.gene45	COI54_RS18725	32	427	52.24049914917753	1.69e-119


>>
23. NC_003155
Source: Streptomyces avermitilis MA-4680 = NBRC 14893, complete genome
Type: T1PKS
Number of proteins with BLAST hits to this cluster: 3
Cumulative BLAST score: 1150.0

Table of genes, locations, strands and annotations of subject cluster:
SAVERM_RS36860	SAVERM_RS36860	8543303	8543668	-	transporter
SAVERM_RS42040	SAVERM_RS42040	8547627	8547795	-	amino_acid_permease
SAVERM_RS40725	SAVERM_RS40725	8552644	8552925	+	hypothetical_protein

Table of Blast hits (query gene, subject gene, %identity, blast score, %coverage, e-value):
input.path1.gene41	SAVERM_RS36985	44	176	67.90830945558739	6.84e-51
input.path1.gene42	SAVERM_RS36990	50	482	98.4313725490196	2.75e-165
input.path1.gene45	SAVERM_RS36900	35	492	51.616562677254684	8.08e-145


>>
24. NZ_ML123048
Source: Streptomyces sp. ADI95-17 scaffold005, whole genome shotgun sequence
Type: NRPS,T1PKS
Number of proteins with BLAST hits to this cluster: 3
Cumulative BLAST score: 1054.0

Table of genes, locations, strands and annotations of subject cluster:
EES42_RS23535	EES42_RS23535	85620	86504	+	serine/threonine_protein_kinase
EES42_RS23575	EES42_RS23575	104130	104727	+	gamma_subclass_chorismate_mutase_AroQ
EES42_RS23630	EES42_RS23630	118944	119296	-	hypothetical_protein
EES42_RS23635	EES42_RS23635	119293	119484	+	FAD-dependent_oxidoreductase

Table of Blast hits (query gene, subject gene, %identity, blast score, %coverage, e-value):
input.path1.gene41	EES42_RS23680	42	165	70.48710601719198	6.93e-47
input.path1.gene42	EES42_RS23685	50	473	98.4313725490196	1.66e-161
input.path1.gene45	EES42_RS23565	32	416	56.55133295519001	5.27e-116


>>
25. NZ_CP019724
Source: Streptomyces pactum strain ACT12 chromosome, complete genome
Type: NRPS,T1PKS,lanthidin
Number of proteins with BLAST hits to this cluster: 3
Cumulative BLAST score: 1036.0

Table of genes, locations, strands and annotations of subject cluster:
B1H29_RS01470	B1H29_RS01470	357345	358274	-	iron_ABC_transporter_permease
B1H29_RS01530	B1H29_RS01530	368675	369899	-	beta-ketoacyl-[acyl-carrier-protein]_synthase_family_protein
B1H29_RS01590	B1H29_RS01590	387301	387510	+	FAD-binding_protein
B1H29_RS01645	B1H29_RS01645	397044	397222	+	transcriptional_regulator
B1H29_RS01655	B1H29_RS01655	398312	398539	-	PPOX_class_F420-dependent_oxidoreductase
B1H29_RS01675	B1H29_RS01675	400796	401008	-	SigE_family_RNA_polymerase_sigma_factor
B1H29_RS38365	B1H29_RS38365	406134	406315	-	MFS_transporter
B1H29_RS01945	B1H29_RS01945	460911	461027	-	TetR/AcrR_family_transcriptional_regulator

Table of Blast hits (query gene, subject gene, %identity, blast score, %coverage, e-value):
input.path1.gene41	B1H29_RS01820	44	169	70.48710601719198	1.62e-48
input.path1.gene42	B1H29_RS01825	49	474	98.62745098039215	2.91e-162
input.path1.gene45	B1H29_RS01560	34	393	47.53261486103233	4.99e-109


>>
26. NW_020290252
Source: Acaromyces ingoldii strain MCA 4198 unplaced genomic scaffold FA10scaffold_6, whole genome shotgun sequence
Type: NRPS-like
Number of proteins with BLAST hits to this cluster: 3
Cumulative BLAST score: 1031.0

Table of genes, locations, strands and annotations of subject cluster:

Table of Blast hits (query gene, subject gene, %identity, blast score, %coverage, e-value):
input.path1.gene45	FA10DRAFT_296877	44	440	35.62110039705048	5.45e-126
input.path1.gene46	FA10DRAFT_181779	35	504	103.921568627451	1.93e-160
input.path1.gene51	FA10DRAFT_245037	38	87	69.26605504587155	5.98e-18


>>
27. NZ_CP027306
Source: Streptomyces atratus strain SCSIO_ZH16 chromosome, complete genome
Type: NRPS,T1PKS
Number of proteins with BLAST hits to this cluster: 3
Cumulative BLAST score: 1026.0

Table of genes, locations, strands and annotations of subject cluster:
C5746_RS37780	C5746_RS37780	8279287	8279448	-	transcriptional_regulator
C5746_RS37785	C5746_RS37785	8279448	8279897	+	HAD-IC_family_P-type_ATPase
C5746_RS37835	C5746_RS37835	8288559	8288819	-	TolB-like_translocation_protein
C5746_RS37840	C5746_RS37840	8288820	8288983	-	MFS_transporter
C5746_RS37865	C5746_RS37865	8292408	8292620	+	SMI1/KNR4_family_protein
C5746_RS37880	C5746_RS37880	8295003	8295793	+	MMPL_family_transporter
C5746_RS37930	C5746_RS37930	8315459	8315912	-	helix-turn-helix_domain-containing_protein
C5746_RS37940	C5746_RS37940	8318822	8319047	-	PAS_domain-containing_protein
C5746_RS38010	C5746_RS38010	8351946	8352137	+	IS110_family_transposase
C5746_RS38030	C5746_RS38030	8358222	8358419	-	hypothetical_protein

Table of Blast hits (query gene, subject gene, %identity, blast score, %coverage, e-value):
input.path1.gene41	C5746_RS37765	43	170	70.20057306590259	8.2e-49
input.path1.gene42	C5746_RS37760	49	469	98.4313725490196	3.81e-160
input.path1.gene45	C5746_RS37890	32	387	51.276233692569484	4.64e-107


>>
28. NW_003345196
Source: Nannizzia gypsea CBS 118893 supercont1.6 genomic scaffold, whole genome shotgun sequence
Type: NRPS-like
Number of proteins with BLAST hits to this cluster: 2
Cumulative BLAST score: 745.0

Table of genes, locations, strands and annotations of subject cluster:

Table of Blast hits (query gene, subject gene, %identity, blast score, %coverage, e-value):
input.path1.gene46	MGYG_06733	36	570	102.57997936016511	1.38e-185
input.path1.gene47	MGYG_06734	36	175	95.54794520547945	3.17e-51


>>
29. NW_001914849
Source: Podospora anserina S mat+ genomic DNA chromosome 5, supercontig 10
Type: NRPS-like,T1PKS
Number of proteins with BLAST hits to this cluster: 4
Cumulative BLAST score: 740.0

Table of genes, locations, strands and annotations of subject cluster:

Table of Blast hits (query gene, subject gene, %identity, blast score, %coverage, e-value):
input.path1.gene46	PODANS_5_11010	34	514	103.921568627451	4.22e-164
input.path1.gene47	PODANS_5_11070	31	65	66.0958904109589	4.68e-10
input.path1.gene48	PODANS_5_11050	40	59	25.961538461538463	1.16e-07
input.path1.gene51	PODANS_5_11060	34	102	102.29357798165137	1.74e-23


>>
30. NW_003316019
Source: Coccidioides posadasii C735 delta SOWgp chromosome Unknown gcontig_1105601051701, whole genome shotgun sequence
Type: NRPS-like,T1PKS
Number of proteins with BLAST hits to this cluster: 3
Cumulative BLAST score: 709.0

Table of genes, locations, strands and annotations of subject cluster:

Table of Blast hits (query gene, subject gene, %identity, blast score, %coverage, e-value):
input.path1.gene46	CPC735_071310	36	592	103.50877192982458	9.93e-194
input.path1.gene47	CPC735_071330	31	62	67.46575342465754	5.92e-09
input.path1.gene48	CPC735_071340	37	55	27.24358974358974	2.75e-06


>>
31. NW_004504311
Source: Coccidioides immitis RS genomic scaffold supercont3.4, whole genome shotgun sequence
Type: NRPS-like,T1PKS
Number of proteins with BLAST hits to this cluster: 3
Cumulative BLAST score: 709.0

Table of genes, locations, strands and annotations of subject cluster:

Table of Blast hits (query gene, subject gene, %identity, blast score, %coverage, e-value):
input.path1.gene46	CIMG_04688	36	592	103.50877192982458	2.21e-193
input.path1.gene47	CIMG_11375	31	62	68.4931506849315	7.98e-09
input.path1.gene48	CIMG_11374	37	55	27.24358974358974	2.75e-06


>>
32. NZ_AUCG01000022
Source: Niveispirillum irakense DSM 11586 G473DRAFT_scaffold00006.6_C, whole genome shotgun sequence
Type: NRPS,T1PKS
Number of proteins with BLAST hits to this cluster: 3
Cumulative BLAST score: 1119.0

Table of genes, locations, strands and annotations of subject cluster:
G473_RS26375	G473_RS26375	34161	35303	-	hypothetical_protein

Table of Blast hits (query gene, subject gene, %identity, blast score, %coverage, e-value):
input.path1.gene40	G473_RS0110950	38	323	77.63532763532763	1.07e-100
input.path1.gene42	G473_RS0110945	42	375	97.45098039215686	2.08e-123
input.path1.gene45	G473_RS0110870	34	421	50.87918321043675	9.19e-118


>>
33. NZ_JADG01000011
Source: Actinomadura oligospora ATCC 43269 P696DRAFT_scaffold00009.9_C, whole genome shotgun sequence
Type: NRPS,T1PKS,other
Number of proteins with BLAST hits to this cluster: 3
Cumulative BLAST score: 896.0

Table of genes, locations, strands and annotations of subject cluster:

Table of Blast hits (query gene, subject gene, %identity, blast score, %coverage, e-value):
input.path1.gene40	P696_RS0119645	34	254	79.91452991452992	8.03e-74
input.path1.gene42	P696_RS0119650	33	231	99.80392156862746	1.35e-67
input.path1.gene45	P696_RS0119525	33	411	50.65229722064662	1.03e-115


>>
34. NC_007197
Source: Aspergillus fumigatus Af293 chromosome 4, whole genome shotgun sequence
Type: T1PKS
Number of proteins with BLAST hits to this cluster: 3
Cumulative BLAST score: 781.0

Table of genes, locations, strands and annotations of subject cluster:

Table of Blast hits (query gene, subject gene, %identity, blast score, %coverage, e-value):
input.path1.gene45	AFUA_4G14560	31	550	79.12648893930799	1.07e-163
input.path1.gene48	AFUA_4G14630	37	57	29.48717948717949	3.46e-07
input.path1.gene51	AFUA_4G14580	43	174	101.37614678899082	6.99e-50


>>
35. NW_014574709
Source: Metarhizium brunneum ARSEF 3297 chromosome Unknown scaffold_8, whole genome shotgun sequence
Type: T1PKS
Number of proteins with BLAST hits to this cluster: 2
Cumulative BLAST score: 743.0

Table of genes, locations, strands and annotations of subject cluster:

Table of Blast hits (query gene, subject gene, %identity, blast score, %coverage, e-value):
input.path1.gene45	MBR_06277	31	546	76.97107203630176	1.22e-162
input.path1.gene46	MBR_06257	35	197	40.24767801857585	2.36e-49


>>
36. NC_016459
Source: Thermothielavioides terrestris NRRL 8126 chromosome 3, complete sequence
Type: T1PKS
Number of proteins with BLAST hits to this cluster: 2
Cumulative BLAST score: 600.0

Table of genes, locations, strands and annotations of subject cluster:

Table of Blast hits (query gene, subject gene, %identity, blast score, %coverage, e-value):
input.path1.gene45	THITE_2050784	38	395	37.32274532047646	1.05e-109
input.path1.gene46	THITE_53646	34	205	40.66047471620227	8.88e-52


>>
37. NZ_CP023689
Source: Streptomyces chartreusis strain ATCC 14922 chromosome, complete genome
Type: T1PKS
Number of proteins with BLAST hits to this cluster: 2
Cumulative BLAST score: 5458.0

Table of genes, locations, strands and annotations of subject cluster:
CP983_RS04115	CP983_RS04115	956996	957910	-	hypothetical_protein
CP983_RS43750	CP983_RS43750	983300	984292	-	SDR_family_NAD(P)-dependent_oxidoreductase
CP983_RS43755	CP983_RS43755	984632	984922	-	hypothetical_protein
CP983_RS04185	CP983_RS04185	985013	987499	-	type_I_polyketide_synthase
CP983_RS04190	CP983_RS04190	987593	988111	-	hypothetical_protein
CP983_RS04195	CP983_RS04195	988655	989431	-	zinc-binding_dehydrogenase
CP983_RS04200	CP983_RS04200	990920	993799	-	acyltransferase_domain-containing_protein
CP983_RS04205	CP983_RS04205	994220	994891	-	SDR_family_NAD(P)-dependent_oxidoreductase
CP983_RS04210	CP983_RS04210	995447	995749	-	alcohol_dehydrogenase_catalytic_domain-containing_protein
CP983_RS43760	CP983_RS43760	997160	999991	-	type_I_polyketide_synthase
CP983_RS43770	CP983_RS43770	1002134	1005448	-	acyltransferase_domain-containing_protein
CP983_RS43775	CP983_RS43775	1005776	1007113	-	hypothetical_protein
CP983_RS43780	CP983_RS43780	1007657	1008433	-	zinc-binding_dehydrogenase
CP983_RS43785	CP983_RS43785	1010009	1012633	-	type_I_polyketide_synthase
CP983_RS43790	CP983_RS43790	1012673	1012759	-	hypothetical_protein
CP983_RS04245	CP983_RS04245	1030571	1038240	-	SDR_family_NAD(P)-dependent_oxidoreductase
CP983_RS43795	CP983_RS43795	1038541	1039377	-	polyketide_synthase
CP983_RS43800	CP983_RS43800	1039624	1040409	-	acyltransferase_domain-containing_protein
CP983_RS04250	CP983_RS04250	1040321	1042548	-	hypothetical_protein
CP983_RS04255	CP983_RS04255	1042558	1043106	-	SDR_family_NAD(P)-dependent_oxidoreductase
CP983_RS43805	CP983_RS43805	1043710	1043970	-	hypothetical_protein
CP983_RS04260	CP983_RS04260	1044019	1044903	-	acyltransferase_domain-containing_protein
CP983_RS04265	CP983_RS04265	1045402	1047999	-	SDR_family_NAD(P)-dependent_oxidoreductase
CP983_RS43810	CP983_RS43810	1048456	1048917	-	hypothetical_protein
CP983_RS43815	CP983_RS43815	1049155	1051134	-	type_I_polyketide_synthase
CP983_RS04285	CP983_RS04285	1051597	1052505	-	acyltransferase_domain-containing_protein
CP983_RS04365	CP983_RS04365	1078420	1079352	-	SDR_family_NAD(P)-dependent_oxidoreductase
CP983_RS04370	CP983_RS04370	1080388	1084482	-	SDR_family_NAD(P)-dependent_oxidoreductase
CP983_RS04375	CP983_RS04375	1085419	1088073	-	type_I_polyketide_synthase
CP983_RS43835	CP983_RS43835	1110719	1113682	-	SDR_family_NAD(P)-dependent_oxidoreductase
CP983_RS43840	CP983_RS43840	1113908	1116481	-	type_I_polyketide_synthase

Table of Blast hits (query gene, subject gene, %identity, blast score, %coverage, e-value):
input.path1.gene45	CP983_RS04200	34	443	50.4254112308565	3.59e-132
input.path1.gene45	CP983_RS04245	33	452	55.700510493477026	5.24e-128
input.path1.gene45	CP983_RS43840	33	417	50.02836074872376	6.58e-124
input.path1.gene45	CP983_RS43830	31	423	58.30969937606353	1.77e-118
input.path1.gene45	CP983_RS43760	31	400	53.998865570051045	2.84e-117
input.path1.gene45	CP983_RS04235	31	419	57.62904140669314	4.48e-117
input.path1.gene45	CP983_RS04435	32	415	52.6942711287578	1.21e-115
input.path1.gene45	CP983_RS43785	32	393	50.992626205331824	2.12e-115
input.path1.gene45	CP983_RS04170	33	412	51.78672716959728	4.6e-115
input.path1.gene45	CP983_RS04370	33	400	49.177538287010776	1.22e-113
input.path1.gene45	CP983_RS43820	31	401	63.64152013613159	2.65e-111
input.path1.gene45	CP983_RS43825	32	389	51.162790697674424	2.07e-107
input.path1.gene45	CP983_RS04375	32	367	46.68179239931934	3.82e-106
input.path1.gene47	CP983_RS04525	37	127	80.47945205479452	3.88e-33


>>
38. NZ_AP018268
Source: Scytonema sp. NIES-4073 DNA, nearly complete genome
Type: NRPS,T1PKS
Number of proteins with BLAST hits to this cluster: 2
Cumulative BLAST score: 3812.0

Table of genes, locations, strands and annotations of subject cluster:
CDC39_RS08325	CDC39_RS08325	1541890	1542018	-	TetR_family_transcriptional_regulator
CDC39_RS08395	CDC39_RS08395	1575837	1576052	+	transcriptional_regulator
CDC39_RS08445	CDC39_RS08445	1621469	1621646	-	ISKra4_family_transposase
CDC39_RS08455	CDC39_RS08455	1623095	1624063	-	hypothetical_protein
CDC39_RS08460	CDC39_RS08460	1624060	1624463	-	mechanosensitive_ion_channel_protein_MscS
CDC39_RS08650	CDC39_RS08650	1699915	1700133	+	MbtH_domain_protein
CDC39_RS08655	CDC39_RS08655	1700290	1700400	+	MbtH_domain_protein
CDC39_RS08720	CDC39_RS08720	1712158	1712406	+	transposase

Table of Blast hits (query gene, subject gene, %identity, blast score, %coverage, e-value):
input.path1.gene45	CDC39_RS08435	36	530	51.44639818491208	3.77e-157
input.path1.gene45	CDC39_RS08390	35	521	51.21951219512195	5.63e-154
input.path1.gene45	CDC39_RS08440	35	504	53.14804310833806	3.79e-145
input.path1.gene45	CDC39_RS08605	32	431	52.183777651730004	4.45e-123
input.path1.gene45	CDC39_RS08420	31	427	53.885422575155985	8.89e-122
input.path1.gene45	CDC39_RS08610	32	420	51.162790697674424	1.46e-119
input.path1.gene45	CDC39_RS08590	32	411	52.41066364152014	4.02e-115
input.path1.gene45	CDC39_RS08555	31	384	53.43165059557572	1.09e-106
input.path1.gene47	CDC39_RS08665	40	184	100.68493150684932	1.08e-54


>>
39. NZ_CP012949
Source: Streptomyces ambofaciens strain DSM 40697 chromosome, complete genome
Type: T1PKS,transAT-PKS
Number of proteins with BLAST hits to this cluster: 2
Cumulative BLAST score: 3777.0

Table of genes, locations, strands and annotations of subject cluster:
SAM40697_RS36460	SAM40697_RS36460	7451968	7452164	+	hypothetical_protein
SAM40697_RS37470	SAM40697_RS37470	7523024	7524433	+	hypothetical_protein
SAM40697_RS36550	SAM40697_RS36550	7524776	7525687	+	acyltransferase_domain-containing_protein
SAM40697_RS38195	SAM40697_RS38195	7525868	7527121	+	SDR_family_NAD(P)-dependent_oxidoreductase
SAM40697_RS37475	SAM40697_RS37475	7527182	7529599	+	acyltransferase_domain-containing_protein
SAM40697_RS38020	SAM40697_RS38020	7530164	7530445	+	hypothetical_protein
SAM40697_RS37480	SAM40697_RS37480	7530905	7531600	+	SDR_family_NAD(P)-dependent_oxidoreductase
SAM40697_RS37835	SAM40697_RS37835	7531610	7532107	+	hypothetical_protein
SAM40697_RS37485	SAM40697_RS37485	7532204	7533502	+	polyketide_synthase
SAM40697_RS38025	SAM40697_RS38025	7534574	7534966	+	hypothetical_protein
SAM40697_RS36600	SAM40697_RS36600	7535405	7536151	+	SDR_family_NAD(P)-dependent_oxidoreductase
SAM40697_RS36605	SAM40697_RS36605	7536215	7536670	+	hypothetical_protein
SAM40697_RS36610	SAM40697_RS36610	7536785	7539307	+	type_I_polyketide_synthase
SAM40697_RS37490	SAM40697_RS37490	7540034	7540615	+	SDR_family_NAD(P)-dependent_oxidoreductase
SAM40697_RS37840	SAM40697_RS37840	7575832	7578531	+	type_I_polyketide_synthase
SAM40697_RS37510	SAM40697_RS37510	7578838	7579884	+	SDR_family_NAD(P)-dependent_oxidoreductase
SAM40697_RS37515	SAM40697_RS37515	7579891	7580745	+	polyketide_synthase
SAM40697_RS37520	SAM40697_RS37520	7581049	7581570	+	polyketide_synthase
SAM40697_RS36715	SAM40697_RS36715	7582066	7582977	+	acyltransferase_domain-containing_protein
SAM40697_RS36720	SAM40697_RS36720	7583071	7583919	+	modular_polyketide_synthase
SAM40697_RS36725	SAM40697_RS36725	7584538	7584744	+	alcohol_dehydrogenase_catalytic_domain-containing_protein
SAM40697_RS37525	SAM40697_RS37525	7585321	7585998	+	SDR_family_NAD(P)-dependent_oxidoreductase

Table of Blast hits (query gene, subject gene, %identity, blast score, %coverage, e-value):
input.path1.gene45	SAM40697_RS36730	35	443	50.538854225751564	1.15e-124
input.path1.gene45	SAM40697_RS37495	34	441	49.34770277935338	3.92e-124
input.path1.gene45	SAM40697_RS32680	35	416	46.62507090187181	4.39e-116
input.path1.gene45	SAM40697_RS32685	32	415	50.93590470788428	9.23e-116
input.path1.gene45	SAM40697_RS37840	33	394	49.9149177538287	2.06e-115
input.path1.gene45	SAM40697_RS32735	31	408	55.53034600113443	1.3e-113
input.path1.gene45	SAM40697_RS37465	31	408	58.0828133862734	1.61e-113
input.path1.gene45	SAM40697_RS36610	34	382	47.41917186613727	1.07e-111
input.path1.gene45	SAM40697_RS32675	33	395	47.24900737379467	4.89e-111
input.path1.gene47	SAM40697_RS32775	36	75	58.9041095890411	8.98e-14


>>
40. NZ_CP025018
Source: Streptomyces sp. M56
Type: T1PKS,lanthipeptide
Number of proteins with BLAST hits to this cluster: 2
Cumulative BLAST score: 3564.0

Table of genes, locations, strands and annotations of subject cluster:
CFP59_RS29920	CFP59_RS29920	7252924	7253334	-	helix-turn-helix_transcriptional_regulator
CFP59_RS29960	CFP59_RS29960	7261781	7261957	+	ABC_transporter_ATP-binding_protein

Table of Blast hits (query gene, subject gene, %identity, blast score, %coverage, e-value):
input.path1.gene45	CFP59_RS29885	33	465	57.96937039137833	9.84e-132
input.path1.gene45	CFP59_RS29860	34	451	50.87918321043675	3.44e-127
input.path1.gene45	CFP59_RS29850	34	437	51.162790697674424	7.61e-123
input.path1.gene45	CFP59_RS29890	31	435	60.91888825865003	4.14e-122
input.path1.gene45	CFP59_RS29870	32	432	52.75099262620533	2.69e-121
input.path1.gene45	CFP59_RS29855	34	432	50.82246171298922	3.69e-121
input.path1.gene45	CFP59_RS29880	32	429	53.998865570051045	3.37e-120
input.path1.gene45	CFP59_RS29865	33	422	51.33295519001702	1.51e-119
input.path1.gene47	CFP59_RS29970	31	61	66.43835616438356	8.58e-09


>>
41. NZ_CP019458
Source: Streptomyces autolyticus strain CGMCC0516 chromosome, complete genome
Type: T1PKS
Number of proteins with BLAST hits to this cluster: 2
Cumulative BLAST score: 3559.0

Table of genes, locations, strands and annotations of subject cluster:
BV401_RS17175	BV401_RS17175	4269821	4270186	+	ACP_S-malonyltransferase
BV401_RS17240	BV401_RS17240	4316333	4327348	-	SDR_family_NAD(P)-dependent_oxidoreductase
BV401_RS17245	BV401_RS17245	4327360	4338243	-	SDR_family_NAD(P)-dependent_oxidoreductase

Table of Blast hits (query gene, subject gene, %identity, blast score, %coverage, e-value):
input.path1.gene45	BV401_RS17230	33	465	57.91264889393079	7.38e-132
input.path1.gene45	BV401_RS17265	34	455	50.82246171298922	1.47e-128
input.path1.gene45	BV401_RS17225	31	437	60.91888825865003	9.91e-123
input.path1.gene45	BV401_RS17275	34	436	51.21951219512195	2.38e-122
input.path1.gene45	BV401_RS17250	32	431	52.75099262620533	8.41e-121
input.path1.gene45	BV401_RS17235	32	428	53.998865570051045	4.48e-120
input.path1.gene45	BV401_RS17260	33	421	51.33295519001702	3.69e-119
input.path1.gene45	BV401_RS17270	34	425	50.82246171298922	4.68e-119
input.path1.gene47	BV401_RS17155	31	61	66.43835616438356	8.58e-09


>>
42. NZ_CP054918
Source: Streptomyces sp. NA04227 chromosome, complete genome
Type: NRPS,T1PKS,terpene
Number of proteins with BLAST hits to this cluster: 2
Cumulative BLAST score: 3478.0

Table of genes, locations, strands and annotations of subject cluster:
HUT18_RS00600	HUT18_RS00600	137261	137724	+	SDR_family_NAD(P)-dependent_oxidoreductase
HUT18_RS00815	HUT18_RS00815	211860	213140	-	SDR_family_NAD(P)-dependent_oxidoreductase
HUT18_RS00820	HUT18_RS00820	213219	220550	-	SDR_family_NAD(P)-dependent_oxidoreductase
HUT18_RS00825	HUT18_RS00825	221037	222416	-	polyketide_synthase_docking_domain-containing_protein

Table of Blast hits (query gene, subject gene, %identity, blast score, %coverage, e-value):
input.path1.gene45	HUT18_RS00840	33	456	59.44412932501418	4.52e-129
input.path1.gene45	HUT18_RS00795	31	449	59.55757231990925	1.02e-126
input.path1.gene45	HUT18_RS00845	32	444	58.423142370958594	4.96e-125
input.path1.gene45	HUT18_RS00835	33	429	51.44639818491208	1.59e-120
input.path1.gene45	HUT18_RS00790	33	424	51.162790697674424	8.19e-119
input.path1.gene45	HUT18_RS00820	31	404	51.559841179807144	1.82e-112
input.path1.gene45	HUT18_RS00800	31	394	51.73000567214975	2.41e-110
input.path1.gene45	HUT18_RS00830	32	391	52.46738513896767	1.84e-109
input.path1.gene47	HUT18_RS00920	33	87	67.12328767123287	2.48e-18


>>
43. NZ_CP012752
Source: Kibdelosporangium phytohabitans strain KLBMP1111 chromosome, complete genome
Type: T1PKS
Number of proteins with BLAST hits to this cluster: 2
Cumulative BLAST score: 3435.0

Table of genes, locations, strands and annotations of subject cluster:
AOZ06_RS57160	AOZ06_RS57160	8810669	8810806	-	FAD-linked_oxidase
AOZ06_RS58590	AOZ06_RS58590	8846854	8847573	-	acyltransferase_domain-containing_protein
AOZ06_RS58595	AOZ06_RS58595	8848273	8848671	-	polyketide_synthase
AOZ06_RS58600	AOZ06_RS58600	8848648	8849982	-	polyketide_synthase
AOZ06_RS58605	AOZ06_RS58605	8849992	8850693	-	SDR_family_NAD(P)-dependent_oxidoreductase
AOZ06_RS58610	AOZ06_RS58610	8851216	8854026	-	acyltransferase_domain-containing_protein
AOZ06_RS57185	AOZ06_RS57185	8868256	8869332	-	SDR_family_NAD(P)-dependent_oxidoreductase
AOZ06_RS57190	AOZ06_RS57190	8869339	8870388	-	polyketide_synthase_dehydratase_domain-containing_protein
AOZ06_RS55085	AOZ06_RS55085	8871313	8871699	-	hypothetical_protein
AOZ06_RS55090	AOZ06_RS55090	8872021	8872923	-	type_I_polyketide_synthase
AOZ06_RS55095	AOZ06_RS55095	8873308	8874459	-	SDR_family_NAD(P)-dependent_oxidoreductase
AOZ06_RS57195	AOZ06_RS57195	8875249	8879508	-	SDR_family_NAD(P)-dependent_oxidoreductase
AOZ06_RS57200	AOZ06_RS57200	8880304	8884302	-	SDR_family_NAD(P)-dependent_oxidoreductase
AOZ06_RS57205	AOZ06_RS57205	8884477	8886789	-	type_I_polyketide_synthase
AOZ06_RS55155	AOZ06_RS55155	8887051	8887944	-	polyketide_synthase_docking_domain-containing_protein

Table of Blast hits (query gene, subject gene, %identity, blast score, %coverage, e-value):
input.path1.gene45	AOZ06_RS39620	33	442	55.6437889960295	2.63e-125
input.path1.gene45	AOZ06_RS57195	34	429	49.68803176403857	2.41e-123
input.path1.gene45	AOZ06_RS57200	33	426	51.04934770277936	7.28e-123
input.path1.gene45	AOZ06_RS58610	32	412	51.559841179807144	1.46e-121
input.path1.gene45	AOZ06_RS39645	31	422	52.183777651730004	2.12e-120
input.path1.gene45	AOZ06_RS39635	32	421	50.19852524106636	1.22e-117
input.path1.gene45	AOZ06_RS39685	32	415	50.65229722064662	9.11e-116
input.path1.gene45	AOZ06_RS39630	33	396	51.04934770277936	1.31e-111
input.path1.gene47	AOZ06_RS39650	31	72	83.9041095890411	1.69e-12


>>
44. NZ_CP019572
Source: Rhodococcus sp. MTM3W5.2 chromosome, complete genome
Type: T1PKS
Number of proteins with BLAST hits to this cluster: 2
Cumulative BLAST score: 3424.0

Table of genes, locations, strands and annotations of subject cluster:
BTZ20_RS17360	BTZ20_RS17360	3795848	3796269	-	DUF2550_family_protein
BTZ20_RS17415	BTZ20_RS17415	3815749	3823091	-	SDR_family_NAD(P)-dependent_oxidoreductase
BTZ20_RS26825	BTZ20_RS26825	3836417	3843111	-	SDR_family_NAD(P)-dependent_oxidoreductase
BTZ20_RS26830	BTZ20_RS26830	3844480	3845400	-	acyltransferase_domain-containing_protein
BTZ20_RS26845	BTZ20_RS26845	3866927	3867163	+	hypothetical_protein
BTZ20_RS26350	BTZ20_RS26350	3868407	3871099	-	type_I_polyketide_synthase
BTZ20_RS17590	BTZ20_RS17590	3908086	3908753	-	threonylcarbamoyl-AMP_synthase
BTZ20_RS17595	BTZ20_RS17595	3908860	3909758	-	peptide_chain_release_factor_N(5)-glutamine_methyltransferase

Table of Blast hits (query gene, subject gene, %identity, blast score, %coverage, e-value):
input.path1.gene45	BTZ20_RS17425	34	451	49.97163925127624	1.51e-128
input.path1.gene45	BTZ20_RS17510	32	414	50.93590470788428	5.58e-121
input.path1.gene45	BTZ20_RS17490	32	426	57.7424844015882	3.57e-120
input.path1.gene45	BTZ20_RS17505	32	426	54.963131026659106	3.73e-119
input.path1.gene45	BTZ20_RS17480	32	404	51.04934770277936	1.21e-118
input.path1.gene45	BTZ20_RS26840	33	421	50.70901871809416	3.82e-118
input.path1.gene45	BTZ20_RS26835	33	408	50.59557572319909	1.32e-114
input.path1.gene45	BTZ20_RS17455	32	405	51.78672716959728	6.5e-113
input.path1.gene47	BTZ20_RS17365	31	69	64.38356164383562	1.27e-11


>>
45. NZ_CP012382
Source: Streptomyces ambofaciens ATCC 23877 chromosome, complete genome
Type: T1PKS
Number of proteins with BLAST hits to this cluster: 2
Cumulative BLAST score: 3374.0

Table of genes, locations, strands and annotations of subject cluster:
SAM23877_RS40680	SAM23877_RS40680	7685382	7688738	+	type_I_polyketide_synthase
SAM23877_RS40685	SAM23877_RS40685	7688829	7689773	+	alcohol_dehydrogenase_catalytic_domain-containing_protein
SAM23877_RS40690	SAM23877_RS40690	7690323	7691003	+	SDR_family_NAD(P)-dependent_oxidoreductase
SAM23877_RS40695	SAM23877_RS40695	7691196	7691516	+	acyl_carrier_protein
SAM23877_RS40700	SAM23877_RS40700	7691613	7692341	+	polyketide_synthase
SAM23877_RS40705	SAM23877_RS40705	7692669	7693076	+	hypothetical_protein
SAM23877_RS40710	SAM23877_RS40710	7693215	7694132	+	acyltransferase_domain-containing_protein
SAM23877_RS40715	SAM23877_RS40715	7694697	7695611	+	SDR_family_NAD(P)-dependent_oxidoreductase
SAM23877_RS40720	SAM23877_RS40720	7696032	7696541	+	hypothetical_protein
SAM23877_RS40725	SAM23877_RS40725	7697295	7697783	+	polyketide_synthase
SAM23877_RS40730	SAM23877_RS40730	7697922	7698845	+	acyltransferase_domain-containing_protein
SAM23877_RS40735	SAM23877_RS40735	7699668	7700972	+	SDR_family_NAD(P)-dependent_oxidoreductase
SAM23877_RS39390	SAM23877_RS39390	7737771	7740557	+	type_I_polyketide_synthase
SAM23877_RS40110	SAM23877_RS40110	7740645	7741898	+	SDR_family_NAD(P)-dependent_oxidoreductase
SAM23877_RS38320	SAM23877_RS38320	7741908	7742435	+	hypothetical_protein
SAM23877_RS39400	SAM23877_RS39400	7742547	7744376	+	type_I_polyketide_synthase
SAM23877_RS40745	SAM23877_RS40745	7744962	7745225	+	hypothetical_protein
SAM23877_RS39785	SAM23877_RS39785	7745481	7746377	+	SDR_family_NAD(P)-dependent_oxidoreductase
SAM23877_RS38350	SAM23877_RS38350	7746762	7748339	+	type_I_polyketide_synthase
SAM23877_RS38355	SAM23877_RS38355	7748550	7749458	+	acyltransferase_domain-containing_protein
SAM23877_RS38360	SAM23877_RS38360	7750284	7750916	+	SDR_family_NAD(P)-dependent_oxidoreductase
SAM23877_RS40750	SAM23877_RS40750	7750926	7751435	+	hypothetical_protein
SAM23877_RS40755	SAM23877_RS40755	7751550	7753817	+	type_I_polyketide_synthase
SAM23877_RS40760	SAM23877_RS40760	7754385	7755374	+	SDR_family_NAD(P)-dependent_oxidoreductase

Table of Blast hits (query gene, subject gene, %identity, blast score, %coverage, e-value):
input.path1.gene45	SAM23877_RS40770	35	441	50.538854225751564	4.36e-124
input.path1.gene45	SAM23877_RS39405	34	436	50.31196823596142	2.85e-122
input.path1.gene45	SAM23877_RS40680	31	405	58.0828133862734	3.77e-117
input.path1.gene45	SAM23877_RS33795	36	419	46.738513896766875	4.53e-117
input.path1.gene45	SAM23877_RS33800	32	417	51.10606920022689	1.68e-116
input.path1.gene45	SAM23877_RS33850	31	407	55.53034600113443	3.02e-113
input.path1.gene45	SAM23877_RS39390	31	385	51.389676687464544	3.74e-112
input.path1.gene45	SAM23877_RS33790	33	389	47.24900737379467	5.49e-109
input.path1.gene47	SAM23877_RS33890	36	75	58.9041095890411	8.98e-14


>>
46. NC_010628
Source: Nostoc punctiforme PCC 73102, complete sequence
Type: NRPS,T1PKS,bacteriocin,lanthidin,transAT-PKS-like
Number of proteins with BLAST hits to this cluster: 2
Cumulative BLAST score: 3230.0

Table of genes, locations, strands and annotations of subject cluster:
NPUN_RS16975	NPUN_RS16975	4170222	4171166	-	abortive_phage_infection_protein
NPUN_RS40115	NPUN_RS40115	4171188	4172353	-	IS630_family_transposase
NPUN_RS17195	NPUN_RS17195	4239986	4240778	+	IS5_family_transposase
NPUN_RS39195	NPUN_RS39195	4241090	4241359	+	hypothetical_protein
NPUN_RS17205	NPUN_RS17205	4242382	4242626	+	tyrosine-type_recombinase/integrase
NPUN_RS17210	NPUN_RS17210	4242933	4243309	+	response_regulator
NPUN_RS41990	NPUN_RS41990	4247654	4248250	-	hypothetical_protein
NPUN_RS40120	NPUN_RS40120	4252166	4253333	+	IS630_family_transposase
NPUN_RS17275	NPUN_RS17275	4253435	4254833	-	transposase
NPUN_RS17280	NPUN_RS17280	4254993	4255893	-	transposase

Table of Blast hits (query gene, subject gene, %identity, blast score, %coverage, e-value):
input.path1.gene45	NPUN_RS17025	31	550	70.67498581962563	2.59e-161
input.path1.gene45	NPUN_RS17020	34	500	50.992626205331824	4.47e-147
input.path1.gene45	NPUN_RS17345	32	440	50.76574021554169	1.3e-124
input.path1.gene45	NPUN_RS17355	33	419	51.276233692569484	1.45e-123
input.path1.gene45	NPUN_RS37760	33	427	50.992626205331824	1.14e-121
input.path1.gene45	NPUN_RS17320	32	424	52.013613159387404	1.17e-119
input.path1.gene45	NPUN_RS17420	31	388	54.05558706749858	1.11e-111
input.path1.gene47	NPUN_RS17040	31	82	78.42465753424658	3.46e-16


>>
47. NZ_WUTW01000006
Source: Actinomadura rayongensis strain DSM 102126 90-285609803_CB02-ArV1_contig_5, whole genome shotgun sequence
Type: NRPS,T1PKS,terpene
Number of proteins with BLAST hits to this cluster: 2
Cumulative BLAST score: 3108.0

Table of genes, locations, strands and annotations of subject cluster:
GQ466_RS24725	GQ466_RS24725	280982	281763	+	transposase
GQ466_RS24740	GQ466_RS24740	284479	287605	-	Tn3_family_transposase
GQ466_RS24750	GQ466_RS24750	288416	288754	-	transposase
GQ466_RS24765	GQ466_RS24765	290339	291116	+	recombinase_family_protein

Table of Blast hits (query gene, subject gene, %identity, blast score, %coverage, e-value):
input.path1.gene45	GQ466_RS24605	32	460	65.68349404424276	2.29e-130
input.path1.gene45	GQ466_RS24610	32	458	57.68576290414067	1.91e-129
input.path1.gene45	GQ466_RS24585	32	432	51.95689166193988	2.08e-124
input.path1.gene45	GQ466_RS24600	32	437	58.19625638116847	4.14e-123
input.path1.gene45	GQ466_RS24590	32	435	56.55133295519001	3.77e-122
input.path1.gene45	GQ466_RS24685	31	420	58.536585365853654	2.9e-117
input.path1.gene45	GQ466_RS24680	33	393	49.9149177538287	2.24e-110
input.path1.gene47	GQ466_RS24700	32	73	71.23287671232876	5.65e-13


>>
48. NZ_KQ976354
Source: Scytonema hofmannii PCC 7110 Scaffold1, whole genome shotgun sequence
Type: NRPS,T1PKS
Number of proteins with BLAST hits to this cluster: 2
Cumulative BLAST score: 2713.0

Table of genes, locations, strands and annotations of subject cluster:
WA1_RS54120	WA1_RS54120	10344251	10344350	-	IS5/IS1182_family_transposase

Table of Blast hits (query gene, subject gene, %identity, blast score, %coverage, e-value):
input.path1.gene45	WA1_RS43570	32	433	52.75099262620533	9.31e-124
input.path1.gene45	WA1_RS43565	33	432	53.82870107770845	2.1e-123
input.path1.gene45	WA1_RS43590	33	429	51.10606920022689	1.2e-122
input.path1.gene45	WA1_RS43560	31	426	53.034600113443	1.81e-121
input.path1.gene45	WA1_RS43630	33	425	51.10606920022689	4.34e-121
input.path1.gene45	WA1_RS43625	31	402	52.637549631310264	3.31e-112
input.path1.gene47	WA1_RS43515	38	166	100.68493150684932	6.74e-48


>>
49. NC_021055
Source: Streptomyces sp. PAMC 26508, complete sequence
Type: T1PKS
Number of proteins with BLAST hits to this cluster: 2
Cumulative BLAST score: 2647.0

Table of genes, locations, strands and annotations of subject cluster:

Table of Blast hits (query gene, subject gene, %identity, blast score, %coverage, e-value):
input.path1.gene45	F750_RS27210	33	422	56.43788996029495	8.17e-122
input.path1.gene45	F750_RS27185	33	434	58.139534883720934	8.98e-122
input.path1.gene45	F750_RS27205	32	431	58.82019285309133	1.11e-120
input.path1.gene45	F750_RS27200	32	410	50.82246171298922	3.86e-116
input.path1.gene45	F750_RS27195	31	409	57.91264889393079	8.03e-115
input.path1.gene45	F750_RS27180	31	411	58.19625638116847	1.33e-114
input.path1.gene47	F750_RS27115	45	130	61.986301369863014	7.07e-34


>>
50. NZ_CP054916
Source: Streptomyces sp. NA02950 chromosome, complete genome
Type: T1PKS
Number of proteins with BLAST hits to this cluster: 2
Cumulative BLAST score: 2646.0

Table of genes, locations, strands and annotations of subject cluster:

Table of Blast hits (query gene, subject gene, %identity, blast score, %coverage, e-value):
input.path1.gene45	HUT19_RS36875	31	448	59.387407827566655	7.32e-128
input.path1.gene45	HUT19_RS36865	31	437	65.68349404424276	5.17e-123
input.path1.gene45	HUT19_RS36860	31	428	58.252977878615994	6.57e-120
input.path1.gene45	HUT19_RS36890	33	408	51.162790697674424	5.17e-117
input.path1.gene45	HUT19_RS36880	32	401	50.82246171298922	6.4e-113
input.path1.gene45	HUT19_RS36885	31	395	58.47986386840612	2.32e-109
input.path1.gene47	HUT19_RS36800	39	129	90.75342465753424	1.55e-33
