# Supplementary material for: Alkaliphilic/Alkali-Tolerant Fungi: Molecular, Biochemical, and Biotechnological Aspects
Source: J Fungi (Basel). 2023 Jun 9;9(6):652. doi: 10.3390/jof9060652 (PMC10301932; doi:10.3390/jof9060652)
Supplement: Supplementary file 1 [file jof-09-00652-s001.zip › S2/clusterblast/ENANITX01000574NITX01000574.1_c1.txt]

ClusterBlast scores for ENANITX01000574NITX01000574.1

Table of genes, locations, strands and annotations of query cluster:
input.path1.gene10	28763	30326	-		
input.path1.gene11	37575	38736	+		
input.path1.gene12	45149	46046	+		
input.path1.gene13	46450	47909	-		
input.path1.gene14	49059	50428	+		
input.path1.gene15	55288	56485	+		
input.path1.gene16	56927	65224	-		
input.path1.gene17	67428	69380	-		


Significant hits: 
1. NW_021167094	Sodiomyces alkalinus F11 unplaced genomic scaffold SODALscaffold_16, whole genome shotgun sequence
2. NW_009276940	Verticillium dahliae VdLs.17 supercont1.3 genomic scaffold, whole genome shotgun sequence
3. NW_003315037	Verticillium alfalfae VaMs.102 supercont1.2 genomic scaffold, whole genome shotgun sequence
4. NZ_CP020809	Mycobacterium dioxanotrophicus strain PH-06 chromosome, complete genome
5. NZ_CP024087	Micromonospora tulbaghiae strain CNY-010 chromosome, complete genome
6. NW_013550603	Rhinocladiella mackenziei CBS 650.93 unplaced genomic scaffold supercont1.2, whole genome shotgun sequence
7. NZ_LZNS01000001	Streptomyces sp. MP131-18 scaf_01, whole genome shotgun sequence
8. NZ_CP010071	Mycobacterium sp. QIA-37, complete genome
9. NZ_CP031516	[Mycobacterium] chelonae subsp. gwanakae strain MOTT36W chromosome, complete genome
10. NZ_KQ949024	Streptomyces sp. DSM 15324 PRJNA299231_s002, whole genome shotgun sequence


Details:

>>
1. NW_021167094
Source: Sodiomyces alkalinus F11 unplaced genomic scaffold SODALscaffold_16, whole genome shotgun sequence
Type: T1PKS
Number of proteins with BLAST hits to this cluster: 5
Cumulative BLAST score: 6471.0

Table of genes, locations, strands and annotations of subject cluster:

Table of Blast hits (query gene, subject gene, %identity, blast score, %coverage, e-value):
input.path1.gene11	SODALDRAFT_329539	100	768	100.0	5.11e-282
input.path1.gene12	SODALDRAFT_82819	100	285	84.21052631578947	1.69e-97
input.path1.gene13	SODALDRAFT_364187	97	391	89.45783132530121	1.65e-134
input.path1.gene15	SODALDRAFT_82945	100	739	100.0	5.41e-271
input.path1.gene16	SODALDRAFT_353673	92	4288	106.4228367528992	0.0


>>
2. NW_009276940
Source: Verticillium dahliae VdLs.17 supercont1.3 genomic scaffold, whole genome shotgun sequence
Type: T1PKS
Number of proteins with BLAST hits to this cluster: 2
Cumulative BLAST score: 2204.0

Table of genes, locations, strands and annotations of subject cluster:

Table of Blast hits (query gene, subject gene, %identity, blast score, %coverage, e-value):
input.path1.gene15	VDAG_01855	48	304	102.67379679144386	1.99e-99
input.path1.gene16	VDAG_01856	46	1900	108.92060660124889	0.0


>>
3. NW_003315037
Source: Verticillium alfalfae VaMs.102 supercont1.2 genomic scaffold, whole genome shotgun sequence
Type: T1PKS
Number of proteins with BLAST hits to this cluster: 2
Cumulative BLAST score: 1834.0

Table of genes, locations, strands and annotations of subject cluster:

Table of Blast hits (query gene, subject gene, %identity, blast score, %coverage, e-value):
input.path1.gene15	VDBG_01694	48	306	102.94117647058823	1.75e-100
input.path1.gene16	VDBG_01693	42	1528	99.5093666369313	0.0


>>
4. NZ_CP020809
Source: Mycobacterium dioxanotrophicus strain PH-06 chromosome, complete genome
Type: NRPS,T1PKS
Number of proteins with BLAST hits to this cluster: 2
Cumulative BLAST score: 1087.0

Table of genes, locations, strands and annotations of subject cluster:

Table of Blast hits (query gene, subject gene, %identity, blast score, %coverage, e-value):
input.path1.gene11	BTO20_RS18250	32	61	55.95854922279793	1.81e-08
input.path1.gene16	BTO20_RS18235	32	356	38.49241748438894	8.75e-98
input.path1.gene16	BTO20_RS18225	32	338	38.760035682426405	4.4e-92
input.path1.gene16	BTO20_RS18230	31	332	38.84924174843889	9.37e-92


>>
5. NZ_CP024087
Source: Micromonospora tulbaghiae strain CNY-010 chromosome, complete genome
Type: T1PKS
Number of proteins with BLAST hits to this cluster: 2
Cumulative BLAST score: 1061.0

Table of genes, locations, strands and annotations of subject cluster:
CSH63_RS31825	CSH63_RS31825	6776614	6777921	+	serine_hydroxymethyltransferase
CSH63_RS31865	CSH63_RS31865	6794964	6796202	+	polyketide_synthase
CSH63_RS31875	CSH63_RS31875	6797457	6798533	+	hypothetical_protein
CSH63_RS31880	CSH63_RS31880	6798924	6799505	+	SDR_family_NAD(P)-dependent_oxidoreductase
CSH63_RS31885	CSH63_RS31885	6799518	6799994	+	polyketide_synthase
CSH63_RS31890	CSH63_RS31890	6800082	6801791	+	type_I_polyketide_synthase
CSH63_RS31895	CSH63_RS31895	6803433	6804530	+	SDR_family_NAD(P)-dependent_oxidoreductase
CSH63_RS32000	CSH63_RS32000	6884392	6887073	+	type_I_polyketide_synthase
CSH63_RS32010	CSH63_RS32010	6887710	6888456	+	SDR_family_NAD(P)-dependent_oxidoreductase
CSH63_RS32015	CSH63_RS32015	6888466	6888969	+	hypothetical_protein
CSH63_RS32020	CSH63_RS32020	6889211	6891417	+	type_I_polyketide_synthase
CSH63_RS32025	CSH63_RS32025	6891496	6892521	+	hypothetical_protein
CSH63_RS32030	CSH63_RS32030	6893626	6894825	+	SDR_family_NAD(P)-dependent_oxidoreductase
CSH63_RS32035	CSH63_RS32035	6894835	6896379	+	hypothetical_protein
CSH63_RS34570	CSH63_RS34570	6896707	6897099	+	hypothetical_protein
CSH63_RS32040	CSH63_RS32040	6897106	6898167	+	acyltransferase_domain-containing_protein
CSH63_RS32045	CSH63_RS32045	6899191	6900258	+	SDR_family_NAD(P)-dependent_oxidoreductase

Table of Blast hits (query gene, subject gene, %identity, blast score, %coverage, e-value):
input.path1.gene11	CSH63_RS31815	34	57	34.196891191709845	4.73e-07
input.path1.gene16	CSH63_RS31910	31	352	41.34701159678858	2.27e-95
input.path1.gene16	CSH63_RS32000	31	332	39.250669045495094	6.48e-94
input.path1.gene16	CSH63_RS31860	31	320	38.804638715432645	1.2e-85


>>
6. NW_013550603
Source: Rhinocladiella mackenziei CBS 650.93 unplaced genomic scaffold supercont1.2, whole genome shotgun sequence
Type: T1PKS
Number of proteins with BLAST hits to this cluster: 2
Cumulative BLAST score: 516.0

Table of genes, locations, strands and annotations of subject cluster:

Table of Blast hits (query gene, subject gene, %identity, blast score, %coverage, e-value):
input.path1.gene11	Z518_03335	34	54	25.647668393782386	5.96e-06
input.path1.gene16	Z518_03333	32	462	53.96966993755575	1.33e-130


>>
7. NZ_LZNS01000001
Source: Streptomyces sp. MP131-18 scaf_01, whole genome shotgun sequence
Type: T1PKS,butyrolactone
Number of proteins with BLAST hits to this cluster: 2
Cumulative BLAST score: 410.0

Table of genes, locations, strands and annotations of subject cluster:

Table of Blast hits (query gene, subject gene, %identity, blast score, %coverage, e-value):
input.path1.gene11	STBA_RS02430	31	55	56.994818652849744	1.74e-06
input.path1.gene16	STBA_RS02575	33	355	38.49241748438894	2.07e-96


>>
8. NZ_CP010071
Source: Mycobacterium sp. QIA-37, complete genome
Type: NRPS,T1PKS
Number of proteins with BLAST hits to this cluster: 2
Cumulative BLAST score: 393.0

Table of genes, locations, strands and annotations of subject cluster:

Table of Blast hits (query gene, subject gene, %identity, blast score, %coverage, e-value):
input.path1.gene11	Chelonae_RS04005	31	58	35.49222797927461	2.3e-07
input.path1.gene16	Chelonae_RS04080	31	335	38.58162355040143	4.9e-90


>>
9. NZ_CP031516
Source: [Mycobacterium] chelonae subsp. gwanakae strain MOTT36W chromosome, complete genome
Type: NRPS,T1PKS
Number of proteins with BLAST hits to this cluster: 2
Cumulative BLAST score: 392.0

Table of genes, locations, strands and annotations of subject cluster:
DYE20_RS04560	DYE20_RS04560	906259	907389	+	DUF2252_domain-containing_protein
DYE20_RS04640	DYE20_RS04640	921166	921473	+	DNA_methyltransferase

Table of Blast hits (query gene, subject gene, %identity, blast score, %coverage, e-value):
input.path1.gene11	DYE20_RS04475	31	58	35.49222797927461	2.3e-07
input.path1.gene16	DYE20_RS04550	31	334	38.58162355040143	1.1e-89


>>
10. NZ_KQ949024
Source: Streptomyces sp. DSM 15324 PRJNA299231_s002, whole genome shotgun sequence
Type: NRPS,T1PKS,transAT-PKS-like
Number of proteins with BLAST hits to this cluster: 2
Cumulative BLAST score: 386.0

Table of genes, locations, strands and annotations of subject cluster:
AQJ58_RS08930	AQJ58_RS08930	633209	634372	-	acyl-CoA_dehydrogenase
AQJ58_RS09005	AQJ58_RS09005	656088	657929	-	amino_acid_adenylation_domain-containing_protein

Table of Blast hits (query gene, subject gene, %identity, blast score, %coverage, e-value):
input.path1.gene11	AQJ58_RS08870	37	54	22.53886010362694	2.75e-06
input.path1.gene16	AQJ58_RS09010	31	332	40.58876003568243	1.79e-89
