# Supplementary material for: Alkaliphilic/Alkali-Tolerant Fungi: Molecular, Biochemical, and Biotechnological Aspects
Source: J Fungi (Basel). 2023 Jun 9;9(6):652. doi: 10.3390/jof9060652 (PMC10301932; doi:10.3390/jof9060652)
Supplement: Supplementary file 1 [file jof-09-00652-s001.zip › S2/clusterblast/ENANITX01000600NITX01000600.1_c1.txt]

ClusterBlast scores for ENANITX01000600NITX01000600.1

Table of genes, locations, strands and annotations of query cluster:
input.path1.gene23	70160	71189	+		
input.path1.gene24	72050	72356	+		
input.path1.gene25	73455	77865	-		
input.path1.gene26	78852	79835	+		
input.path1.gene27	79972	80492	-		
input.path1.gene28	81429	83251	+		
input.path1.gene29	89358	91999	+		
input.path1.gene30	92168	93014	-		
input.path1.gene31	93836	94935	+		
input.path1.gene32	97927	99046	+		
input.path1.gene33	99837	105550	+		
input.path1.gene34	105595	105700	-		


Significant hits: 
1. CP051141	Peltaster fructicola strain LNHT1506 chromosome 3
2. NW_011942151	Metarhizium robertsii ARSEF 23 MAA_Scf_11, whole genome shotgun sequence
3. NW_014574694	Metarhizium brunneum ARSEF 3297 chromosome Unknown scaffold_23, whole genome shotgun sequence
4. NW_022984630	Aspergillus tanneri strain NIH1004 chromosome Unknown AapTan_3_pilon_pilon_pilon, whole genome shotgun sequence
5. NW_006917098	Pestalotiopsis fici W106-1 unplaced genomic scaffold PFICI_Scf_8, whole genome shotgun sequence
6. NC_007197	Aspergillus fumigatus Af293 chromosome 4, whole genome shotgun sequence
7. NW_022984634	Aspergillus tanneri strain NIH1004 chromosome Unknown AapTan_7_pilon_pilon_pilon, whole genome shotgun sequence
8. NT_165935	Aspergillus terreus NIH2624 scaffold_12 genomic scaffold, whole genome shotgun sequence
9. NC_016458	Thermothielavioides terrestris NRRL 8126 chromosome 2, complete sequence
10. NW_019154043	Pochonia chlamydosporia 170 chromosome Unknown PCv3seq00008, whole genome shotgun sequence
11. NW_017971453	Talaromyces atroroseus strain IBT 11181 chromosome Unknown scaffold_21, whole genome shotgun sequence
12. NT_107015	Aspergillus nidulans FGSC A4 chromosome VIII map unlocalized scaffold_1, whole genome shotgun sequence
13. NW_023336272	Colletotrichum scovillei strain TJNH1 chromosome Unknown Contig00014, whole genome shotgun sequence
14. NW_006912905	Capronia epimyces CBS 606.96 aczIQ-supercont1.2, whole genome shotgun sequence
15. CM002798	Penicillium chrysogenum strain P2niaD18 chromosome I, whole genome shotgun sequence
16. NW_001914858	Podospora anserina S mat+ genomic DNA chromosome 2, supercontig 2
17. NW_019716255	Ramularia collo-cygni strain URUG2 genome assembly, contig: RCC_scaffold01, whole genome shotgun sequence
18. NC_016474	Thermothelomyces thermophilus ATCC 42464 chromosome 3, complete sequence
19. NC_007197	Aspergillus fumigatus Af293 chromosome 4, whole genome shotgun sequence
20. NW_017971433	Talaromyces atroroseus strain IBT 11181 chromosome Unknown scaffold_1, whole genome shotgun sequence
21. NW_013562494	Exophiala xenobiotica strain CBS 118157 unplaced genomic scaffold supercont1.1, whole genome shotgun sequence
22. NW_022984633	Aspergillus tanneri strain NIH1004 chromosome Unknown AapTan_6_pilon_pilon_pilon, whole genome shotgun sequence
23. NW_006917094	Pestalotiopsis fici W106-1 unplaced genomic scaffold PFICI_Scf_4, whole genome shotgun sequence
24. NW_022474205	Venustampulla echinocandica strain BP 5553 chromosome Unknown scaffold_0, whole genome shotgun sequence
25. NT_165931	Aspergillus terreus NIH2624 scaffold_8 genomic scaffold, whole genome shotgun sequence
26. NW_023336264	Colletotrichum scovillei strain TJNH1 chromosome Unknown Contig00006, whole genome shotgun sequence
27. NZ_FMCU01000004	Micromonospora matsumotoense strain DSM 44100, whole genome shotgun sequence
28. NZ_CP016174	Amycolatopsis orientalis strain B-37 chromosome, complete genome
29. NC_021191	Actinoplanes sp. N902-109, complete genome
30. NC_019729	Oscillatoria nigro-viridis PCC 7112, complete sequence
31. NW_014574694	Metarhizium brunneum ARSEF 3297 chromosome Unknown scaffold_23, whole genome shotgun sequence
32. NW_011942151	Metarhizium robertsii ARSEF 23 MAA_Scf_11, whole genome shotgun sequence
33. NC_018209	Zymoseptoria tritici IPO323 chromosome 10, whole genome shotgun sequence


Details:

>>
1. CP051141
Source: Peltaster fructicola strain LNHT1506 chromosome 3
Type: T1PKS
Number of proteins with BLAST hits to this cluster: 6
Cumulative BLAST score: 4270.0

Table of genes, locations, strands and annotations of subject cluster:

Table of Blast hits (query gene, subject gene, %identity, blast score, %coverage, e-value):
input.path1.gene25	AMS68_004771	50	594	57.78894472361809	1.44e-200
input.path1.gene27	AMS68_004766	54	134	100.0	2.4e-39
input.path1.gene28	AMS68_004770	53	586	102.5179856115108	2.97e-204
input.path1.gene29	AMS68_004769	49	457	53.55850422195416	7.64e-152
input.path1.gene29	AMS68_004768	55	381	40.77201447527141	6.5e-124
input.path1.gene31	AMS68_004767	49	201	96.44444444444444	2.31e-63
input.path1.gene33	AMS68_004773	55	1917	99.66139954853274	0.0


>>
2. NW_011942151
Source: Metarhizium robertsii ARSEF 23 MAA_Scf_11, whole genome shotgun sequence
Type: NRPS,T1PKS,terpene
Number of proteins with BLAST hits to this cluster: 4
Cumulative BLAST score: 4483.0

Table of genes, locations, strands and annotations of subject cluster:

Table of Blast hits (query gene, subject gene, %identity, blast score, %coverage, e-value):
input.path1.gene29	MAA_06570	72	1180	94.57177322074789	0.0
input.path1.gene30	MAA_06571	75	422	100.0	6.81e-148
input.path1.gene31	MAA_06572	76	331	96.0	7.43e-114
input.path1.gene33	MAA_06575	72	2550	100.45146726862302	0.0


>>
3. NW_014574694
Source: Metarhizium brunneum ARSEF 3297 chromosome Unknown scaffold_23, whole genome shotgun sequence
Type: NRPS,T1PKS
Number of proteins with BLAST hits to this cluster: 4
Cumulative BLAST score: 4479.0

Table of genes, locations, strands and annotations of subject cluster:

Table of Blast hits (query gene, subject gene, %identity, blast score, %coverage, e-value):
input.path1.gene29	MBR_09475	72	1177	94.57177322074789	0.0
input.path1.gene30	MBR_09476	75	422	100.0	3.38e-148
input.path1.gene31	MBR_09477	76	331	96.0	5.24e-114
input.path1.gene33	MBR_09479	72	2549	100.5079006772009	0.0


>>
4. NW_022984630
Source: Aspergillus tanneri strain NIH1004 chromosome Unknown AapTan_3_pilon_pilon_pilon, whole genome shotgun sequence
Type: T1PKS
Number of proteins with BLAST hits to this cluster: 5
Cumulative BLAST score: 4068.0

Table of genes, locations, strands and annotations of subject cluster:

Table of Blast hits (query gene, subject gene, %identity, blast score, %coverage, e-value):
input.path1.gene25	ATNIH1004_003971	51	427	40.402010050251256	3.3e-138
input.path1.gene28	ATNIH1004_003970	56	643	106.65467625899281	2.26e-226
input.path1.gene28	ATNIH1004_003967	49	363	70.50359712230215	1.38e-119
input.path1.gene28	ATNIH1004_003966	54	162	26.798561151079138	1.43e-45
input.path1.gene29	ATNIH1004_003963	49	402	53.437876960192995	2.56e-130
input.path1.gene31	ATNIH1004_003964	63	280	96.0	1.11e-93
input.path1.gene33	ATNIH1004_003961	53	1791	100.45146726862302	0.0


>>
5. NW_006917098
Source: Pestalotiopsis fici W106-1 unplaced genomic scaffold PFICI_Scf_8, whole genome shotgun sequence
Type: T1PKS
Number of proteins with BLAST hits to this cluster: 5
Cumulative BLAST score: 3704.0

Table of genes, locations, strands and annotations of subject cluster:

Table of Blast hits (query gene, subject gene, %identity, blast score, %coverage, e-value):
input.path1.gene25	PFICI_10828	46	558	60.20100502512563	1.71e-186
input.path1.gene27	PFICI_10830	42	115	105.88235294117648	5.86e-32
input.path1.gene29	PFICI_10835	51	457	52.834740651387214	4.41e-152
input.path1.gene29	PFICI_10834	56	379	40.28950542822678	2.56e-123
input.path1.gene31	PFICI_10829	53	206	84.44444444444444	1.8e-65
input.path1.gene33	PFICI_10824	57	1989	100.33860045146727	0.0


>>
6. NC_007197
Source: Aspergillus fumigatus Af293 chromosome 4, whole genome shotgun sequence
Type: T1PKS
Number of proteins with BLAST hits to this cluster: 5
Cumulative BLAST score: 3585.0

Table of genes, locations, strands and annotations of subject cluster:

Table of Blast hits (query gene, subject gene, %identity, blast score, %coverage, e-value):
input.path1.gene25	AFUA_4G14490	48	566	60.30150753768844	8.4e-190
input.path1.gene26	AFUA_4G14530	60	283	96.47577092511013	1.53e-95
input.path1.gene29	AFUA_4G14500	45	416	53.55850422195416	9.03e-136
input.path1.gene29	AFUA_4G14460	35	82	18.455971049457176	7.37e-15
input.path1.gene31	AFUA_4G14520	55	241	94.66666666666667	2.5e-78
input.path1.gene33	AFUA_4G14560	58	1997	99.4920993227991	0.0


>>
7. NW_022984634
Source: Aspergillus tanneri strain NIH1004 chromosome Unknown AapTan_7_pilon_pilon_pilon, whole genome shotgun sequence
Type: T1PKS
Number of proteins with BLAST hits to this cluster: 5
Cumulative BLAST score: 3454.0

Table of genes, locations, strands and annotations of subject cluster:

Table of Blast hits (query gene, subject gene, %identity, blast score, %coverage, e-value):
input.path1.gene25	ATNIH1004_008014	47	554	59.497487437185924	3.83e-185
input.path1.gene26	ATNIH1004_008019	59	272	96.47577092511013	2.58e-91
input.path1.gene29	ATNIH1004_008013	47	413	54.523522316043426	9.56e-135
input.path1.gene31	ATNIH1004_008018	55	243	95.55555555555556	2.71e-79
input.path1.gene33	ATNIH1004_008023	56	1972	100.0	0.0


>>
8. NT_165935
Source: Aspergillus terreus NIH2624 scaffold_12 genomic scaffold, whole genome shotgun sequence
Type: NRPS,T1PKS
Number of proteins with BLAST hits to this cluster: 5
Cumulative BLAST score: 3443.0

Table of genes, locations, strands and annotations of subject cluster:

Table of Blast hits (query gene, subject gene, %identity, blast score, %coverage, e-value):
input.path1.gene25	ATEG_08458	50	587	57.98994974874372	4.19e-198
input.path1.gene26	ATEG_08454	62	290	96.47577092511013	2.9e-98
input.path1.gene29	ATEG_08459	48	434	52.95536791314838	6.34e-143
input.path1.gene31	ATEG_08455	61	125	44.888888888888886	1.51e-34
input.path1.gene33	ATEG_08451	57	2007	99.77426636568849	0.0


>>
9. NC_016458
Source: Thermothielavioides terrestris NRRL 8126 chromosome 2, complete sequence
Type: T1PKS
Number of proteins with BLAST hits to this cluster: 4
Cumulative BLAST score: 2979.0

Table of genes, locations, strands and annotations of subject cluster:

Table of Blast hits (query gene, subject gene, %identity, blast score, %coverage, e-value):
input.path1.gene25	THITE_33488	42	500	60.402010050251256	6.88e-164
input.path1.gene29	THITE_37176	47	394	52.11097708082026	2.9e-127
input.path1.gene31	THITE_2077799	50	225	97.33333333333334	3.15e-72
input.path1.gene33	THITE_35447	54	1860	101.41083521444696	0.0


>>
10. NW_019154043
Source: Pochonia chlamydosporia 170 chromosome Unknown PCv3seq00008, whole genome shotgun sequence
Type: T1PKS
Number of proteins with BLAST hits to this cluster: 4
Cumulative BLAST score: 2801.0

Table of genes, locations, strands and annotations of subject cluster:

Table of Blast hits (query gene, subject gene, %identity, blast score, %coverage, e-value):
input.path1.gene25	VFPPC_06842	38	67	10.050251256281408	4.48e-09
input.path1.gene27	VFPPC_14126	41	109	107.35294117647058	2.47e-29
input.path1.gene31	VFPPC_06846	56	250	96.0	4.92e-82
input.path1.gene33	VFPPC_06844	67	2375	100.39503386004516	0.0


>>
11. NW_017971453
Source: Talaromyces atroroseus strain IBT 11181 chromosome Unknown scaffold_21, whole genome shotgun sequence
Type: T1PKS
Number of proteins with BLAST hits to this cluster: 3
Cumulative BLAST score: 2759.0

Table of genes, locations, strands and annotations of subject cluster:

Table of Blast hits (query gene, subject gene, %identity, blast score, %coverage, e-value):
input.path1.gene27	UA08_09370	40	102	103.6764705882353	9.02e-27
input.path1.gene31	UA08_09371	58	249	95.55555555555556	8.97e-82
input.path1.gene33	UA08_09374	68	2408	99.4920993227991	0.0


>>
12. NT_107015
Source: Aspergillus nidulans FGSC A4 chromosome VIII map unlocalized scaffold_1, whole genome shotgun sequence
Type: T1PKS
Number of proteins with BLAST hits to this cluster: 3
Cumulative BLAST score: 2634.0

Table of genes, locations, strands and annotations of subject cluster:

Table of Blast hits (query gene, subject gene, %identity, blast score, %coverage, e-value):
input.path1.gene29	AN0152.2	45	371	51.50784077201448	1.5e-115
input.path1.gene31	AN0152.2	63	267	96.0	9.28e-84
input.path1.gene33	AN0150.2	59	1996	94.69525959367945	0.0


>>
13. NW_023336272
Source: Colletotrichum scovillei strain TJNH1 chromosome Unknown Contig00014, whole genome shotgun sequence
Type: NRPS,T1PKS
Number of proteins with BLAST hits to this cluster: 3
Cumulative BLAST score: 2475.0

Table of genes, locations, strands and annotations of subject cluster:

Table of Blast hits (query gene, subject gene, %identity, blast score, %coverage, e-value):
input.path1.gene29	HER10_EVM0009122	46	405	52.834740651387214	8.96e-132
input.path1.gene31	HER10_EVM0007584	53	229	98.22222222222223	1.41e-73
input.path1.gene33	HER10_EVM0004288	54	1841	100.22573363431151	0.0


>>
14. NW_006912905
Source: Capronia epimyces CBS 606.96 aczIQ-supercont1.2, whole genome shotgun sequence
Type: T1PKS
Number of proteins with BLAST hits to this cluster: 3
Cumulative BLAST score: 2395.0

Table of genes, locations, strands and annotations of subject cluster:

Table of Blast hits (query gene, subject gene, %identity, blast score, %coverage, e-value):
input.path1.gene27	A1O3_02699	40	107	102.20588235294117	1.04e-28
input.path1.gene31	A1O3_02701	56	251	96.0	4.09e-82
input.path1.gene33	A1O3_02705	60	2037	95.82392776523702	0.0


>>
15. CM002798
Source: Penicillium chrysogenum strain P2niaD18 chromosome I, whole genome shotgun sequence
Type: T1PKS
Number of proteins with BLAST hits to this cluster: 3
Cumulative BLAST score: 2386.0

Table of genes, locations, strands and annotations of subject cluster:

Table of Blast hits (query gene, subject gene, %identity, blast score, %coverage, e-value):
input.path1.gene29	EN45_038620	50	433	50.180940892641736	1.44e-142
input.path1.gene31	EN45_038630	61	278	96.0	6.37e-93
input.path1.gene33	EN45_038660	58	1675	83.0135440180587	0.0


>>
16. NW_001914858
Source: Podospora anserina S mat+ genomic DNA chromosome 2, supercontig 2
Type: T1PKS
Number of proteins with BLAST hits to this cluster: 3
Cumulative BLAST score: 1417.0

Table of genes, locations, strands and annotations of subject cluster:

Table of Blast hits (query gene, subject gene, %identity, blast score, %coverage, e-value):
input.path1.gene29	PODANS_2_7450	32	206	52.23160434258143	3.64e-56
input.path1.gene31	PODANS_2_7440	46	203	97.33333333333334	1.27e-63
input.path1.gene33	PODANS_2_7410	35	1008	99.37923250564334	0.0


>>
17. NW_019716255
Source: Ramularia collo-cygni strain URUG2 genome assembly, contig: RCC_scaffold01, whole genome shotgun sequence
Type: T1PKS
Number of proteins with BLAST hits to this cluster: 2
Cumulative BLAST score: 2329.0

Table of genes, locations, strands and annotations of subject cluster:

Table of Blast hits (query gene, subject gene, %identity, blast score, %coverage, e-value):
input.path1.gene31	RCC_01332	53	224	96.0	7.4e-72
input.path1.gene33	RCC_01337	60	2105	99.37923250564334	0.0


>>
18. NC_016474
Source: Thermothelomyces thermophilus ATCC 42464 chromosome 3, complete sequence
Type: T1PKS
Number of proteins with BLAST hits to this cluster: 2
Cumulative BLAST score: 2146.0

Table of genes, locations, strands and annotations of subject cluster:

Table of Blast hits (query gene, subject gene, %identity, blast score, %coverage, e-value):
input.path1.gene31	MYCTH_2305631	58	249	95.11111111111111	8.41e-82
input.path1.gene33	MYCTH_101261	55	1897	102.37020316027088	0.0


>>
19. NC_007197
Source: Aspergillus fumigatus Af293 chromosome 4, whole genome shotgun sequence
Type: T1PKS
Number of proteins with BLAST hits to this cluster: 2
Cumulative BLAST score: 1688.0

Table of genes, locations, strands and annotations of subject cluster:

Table of Blast hits (query gene, subject gene, %identity, blast score, %coverage, e-value):
input.path1.gene30	AFUA_4G00160	33	139	105.33807829181494	4.78e-37
input.path1.gene33	AFUA_4G00210	47	1549	99.37923250564334	0.0


>>
20. NW_017971433
Source: Talaromyces atroroseus strain IBT 11181 chromosome Unknown scaffold_1, whole genome shotgun sequence
Type: T1PKS
Number of proteins with BLAST hits to this cluster: 2
Cumulative BLAST score: 1559.0

Table of genes, locations, strands and annotations of subject cluster:

Table of Blast hits (query gene, subject gene, %identity, blast score, %coverage, e-value):
input.path1.gene25	UA08_01173	33	66	11.457286432160805	6.66e-09
input.path1.gene33	UA08_01172	46	1493	100.33860045146727	0.0


>>
21. NW_013562494
Source: Exophiala xenobiotica strain CBS 118157 unplaced genomic scaffold supercont1.1, whole genome shotgun sequence
Type: T1PKS
Number of proteins with BLAST hits to this cluster: 2
Cumulative BLAST score: 1404.0

Table of genes, locations, strands and annotations of subject cluster:

Table of Blast hits (query gene, subject gene, %identity, blast score, %coverage, e-value):
input.path1.gene25	PV05_01565	34	288	59.19597989949749	7.11e-84
input.path1.gene33	PV05_01564	38	1116	98.1941309255079	0.0


>>
22. NW_022984633
Source: Aspergillus tanneri strain NIH1004 chromosome Unknown AapTan_6_pilon_pilon_pilon, whole genome shotgun sequence
Type: T1PKS
Number of proteins with BLAST hits to this cluster: 2
Cumulative BLAST score: 1259.0

Table of genes, locations, strands and annotations of subject cluster:

Table of Blast hits (query gene, subject gene, %identity, blast score, %coverage, e-value):
input.path1.gene29	ATNIH1004_008274	35	179	37.273823884197824	2.14e-47
input.path1.gene33	ATNIH1004_008281	37	1080	98.41986455981942	0.0


>>
23. NW_006917094
Source: Pestalotiopsis fici W106-1 unplaced genomic scaffold PFICI_Scf_4, whole genome shotgun sequence
Type: T1PKS
Number of proteins with BLAST hits to this cluster: 2
Cumulative BLAST score: 1221.0

Table of genes, locations, strands and annotations of subject cluster:

Table of Blast hits (query gene, subject gene, %identity, blast score, %coverage, e-value):
input.path1.gene28	PFICI_06565	31	177	106.4748201438849	3.38e-46
input.path1.gene33	PFICI_06561	37	1044	93.17155756207674	0.0


>>
24. NW_022474205
Source: Venustampulla echinocandica strain BP 5553 chromosome Unknown scaffold_0, whole genome shotgun sequence
Type: T1PKS
Number of proteins with BLAST hits to this cluster: 2
Cumulative BLAST score: 1133.0

Table of genes, locations, strands and annotations of subject cluster:

Table of Blast hits (query gene, subject gene, %identity, blast score, %coverage, e-value):
input.path1.gene29	BP5553_00899	32	260	53.196622436670694	1.71e-76
input.path1.gene33	BP5553_00889	33	873	99.2663656884876	2.73e-279


>>
25. NT_165931
Source: Aspergillus terreus NIH2624 scaffold_8 genomic scaffold, whole genome shotgun sequence
Type: T1PKS
Number of proteins with BLAST hits to this cluster: 2
Cumulative BLAST score: 988.0

Table of genes, locations, strands and annotations of subject cluster:

Table of Blast hits (query gene, subject gene, %identity, blast score, %coverage, e-value):
input.path1.gene29	ATEG_06208	36	197	38.96260554885404	1.91e-54
input.path1.gene33	ATEG_06206	44	791	54.1196388261851	1.84e-262


>>
26. NW_023336264
Source: Colletotrichum scovillei strain TJNH1 chromosome Unknown Contig00006, whole genome shotgun sequence
Type: NRPS-like,T1PKS,indole,terpene
Number of proteins with BLAST hits to this cluster: 2
Cumulative BLAST score: 616.0

Table of genes, locations, strands and annotations of subject cluster:

Table of Blast hits (query gene, subject gene, %identity, blast score, %coverage, e-value):
input.path1.gene30	HER10_EVM0002707	37	188	101.067615658363	4.16e-56
input.path1.gene33	HER10_EVM0010404	33	428	51.862302483069975	3.9e-120


>>
27. NZ_FMCU01000004
Source: Micromonospora matsumotoense strain DSM 44100, whole genome shotgun sequence
Type: T1PKS
Number of proteins with BLAST hits to this cluster: 2
Cumulative BLAST score: 564.0

Table of genes, locations, strands and annotations of subject cluster:
GA0070216_RS33670	GA0070216_RS33670	38891	38998	+	SAM-dependent_methyltransferase
GA0070216_RS10170	GA0070216_RS10170	47606	48535	-	enediyne_biosynthesis_protein
GA0070216_RS10395	GA0070216_RS10395	109265	110080	+	alpha/beta_hydrolase

Table of Blast hits (query gene, subject gene, %identity, blast score, %coverage, e-value):
input.path1.gene28	GA0070216_RS10335	31	181	97.66187050359713	2.09e-48
input.path1.gene33	GA0070216_RS10355	31	383	51.805869074492094	2.77e-106


>>
28. NZ_CP016174
Source: Amycolatopsis orientalis strain B-37 chromosome, complete genome
Type: T1PKS,TfuA-related,other
Number of proteins with BLAST hits to this cluster: 2
Cumulative BLAST score: 564.0

Table of genes, locations, strands and annotations of subject cluster:
SD37_RS05075	SD37_RS05075	1032775	1033083	+	SAM-dependent_methyltransferase
SD37_RS05175	SD37_RS05175	1059475	1060526	-	IS30_family_transposase

Table of Blast hits (query gene, subject gene, %identity, blast score, %coverage, e-value):
input.path1.gene28	SD37_RS05220	31	177	100.35971223021582	4.61e-47
input.path1.gene33	SD37_RS05100	31	387	51.0158013544018	7.75e-108


>>
29. NC_021191
Source: Actinoplanes sp. N902-109, complete genome
Type: T1PKS,oligosaccharide
Number of proteins with BLAST hits to this cluster: 2
Cumulative BLAST score: 551.0

Table of genes, locations, strands and annotations of subject cluster:

Table of Blast hits (query gene, subject gene, %identity, blast score, %coverage, e-value):
input.path1.gene28	L083_RS15550	31	175	98.38129496402878	2.67e-46
input.path1.gene33	L083_RS15530	31	376	51.24153498871332	3.56e-104


>>
30. NC_019729
Source: Oscillatoria nigro-viridis PCC 7112, complete sequence
Type: NRPS,T1PKS
Number of proteins with BLAST hits to this cluster: 2
Cumulative BLAST score: 432.0

Table of genes, locations, strands and annotations of subject cluster:

Table of Blast hits (query gene, subject gene, %identity, blast score, %coverage, e-value):
input.path1.gene26	OSC7112_RS17765	44	57	35.24229074889868	4.18e-08
input.path1.gene33	OSC7112_RS38310	31	375	51.52370203160272	5.42e-104


>>
31. NW_014574694
Source: Metarhizium brunneum ARSEF 3297 chromosome Unknown scaffold_23, whole genome shotgun sequence
Type: NRPS,T1PKS
Number of proteins with BLAST hits to this cluster: 3
Cumulative BLAST score: 1308.0

Table of genes, locations, strands and annotations of subject cluster:

Table of Blast hits (query gene, subject gene, %identity, blast score, %coverage, e-value):
input.path1.gene25	MBR_09470	62	776	59.698492462311556	3.11e-272
input.path1.gene26	MBR_09469	74	349	96.47577092511013	9.86e-122
input.path1.gene27	MBR_09468	61	183	109.55882352941177	1.27e-58


>>
32. NW_011942151
Source: Metarhizium robertsii ARSEF 23 MAA_Scf_11, whole genome shotgun sequence
Type: NRPS,T1PKS
Number of proteins with BLAST hits to this cluster: 2
Cumulative BLAST score: 532.0

Table of genes, locations, strands and annotations of subject cluster:

Table of Blast hits (query gene, subject gene, %identity, blast score, %coverage, e-value):
input.path1.gene26	MAA_06565	74	349	96.47577092511013	9.86e-122
input.path1.gene27	MAA_11602	61	183	109.55882352941177	8.96e-59


>>
33. NC_018209
Source: Zymoseptoria tritici IPO323 chromosome 10, whole genome shotgun sequence
Type: T1PKS
Number of proteins with BLAST hits to this cluster: 2
Cumulative BLAST score: 299.0

Table of genes, locations, strands and annotations of subject cluster:

Table of Blast hits (query gene, subject gene, %identity, blast score, %coverage, e-value):
input.path1.gene26	MYCGRDRAFT_105887	43	164	96.0352422907489	1.33e-48
input.path1.gene31	MYCGRDRAFT_96127	36	135	79.55555555555556	1.78e-37
