# Supplementary material for: Alkaliphilic/Alkali-Tolerant Fungi: Molecular, Biochemical, and Biotechnological Aspects
Source: J Fungi (Basel). 2023 Jun 9;9(6):652. doi: 10.3390/jof9060652 (PMC10301932; doi:10.3390/jof9060652)
Supplement: Supplementary file 1 [file jof-09-00652-s001.zip › S2/ENANITX01000026NITX01000026.1.region001.gbk]

LOCUS       ENANITX01000026NITX01000026.1 35100 bp    DNA     linear   UNK 01-JAN-1980
DEFINITION  ENA|NITX01000026|NITX01000026.1 Sodiomyces alkalinus F11
            SODALscaffold_1_Cont26, whole genome shotgun sequence..
ACCESSION   ENANITX01000026NITX01000026
VERSION     ENANITX01000026NITX01000026.1
KEYWORDS    .
SOURCE      
  ORGANISM  
            .
COMMENT     ##antiSMASH-Data-START##
            Version      :: 7.0.0beta2-86685d9d
            Run date     :: 2023-03-25 18:34:59
            Original ID  :: ENA|NITX01000026|NITX01000026.1
            NOTE: This is a single region extracted from a larger record!
            Orig. start  :: 0
            Orig. end    :: 35100
            ##antiSMASH-Data-END##
FEATURES             Location/Qualifiers
     protocluster    1..35100
                     /aStool="rule-based-clusters"
                     /category="PKS"
                     /contig_edge="True"
                     /core_location="[3798:5100]"
                     /cutoff="20000"
                     /detection_rule="(Chal_sti_synt_C or Chal_sti_synt_N)"
                     /neighbourhood="30000"
                     /product="T3PKS"
                     /protocluster_number="1"
                     /tool="antismash"
     proto_core      3799..5100
                     /aStool="rule-based-clusters"
                     /tool="antismash"
                     /cutoff="20000"
                     /detection_rule="(Chal_sti_synt_C or Chal_sti_synt_N)"
                     /neighbourhood="30000"
                     /product="T3PKS"
                     /protocluster_number="1"
     cand_cluster    1..35100
                     /candidate_cluster_number="1"
                     /contig_edge="True"
                     /detection_rules="(Chal_sti_synt_C or Chal_sti_synt_N)"
                     /kind="single"
                     /product="T3PKS"
                     /protoclusters="1"
                     /tool="antismash"
     region          1..35100
                     /candidate_cluster_numbers="1"
                     /contig_edge="True"
                     /product="T3PKS"
                     /region_number="1"
                     /rules="(Chal_sti_synt_C or Chal_sti_synt_N)"
                     /tool="antismash"
     CDS             complement(join(192..336,422..661,744..909,1009..1039,
                     1116..1278,1333..1491,1569..1639,1754..1867))
                     /Name="input.path1.gene1"
                     /gene="input.path1.gene1"
                     /source="GlimmerHMM"
                     /transl_table=1
                     /translation="MGVLSDLNLKPGVIYGDDVMKLFTYAREKGFAIPAVNVTSSSTVV
                     ATLEAARDSKSPIILQTSQGGAAFFAGKGVANSAEKQEASVAGAVAAAHYIRSIAPIYG
                     VPVVLHTDHCAKKLLPWLDGMLDADEAEFKKTGTPLFSSHMIDLSEDDVQYNIETTAKY
                     LKRAAPMKQWLEMEIGITGGEEDGVNNEDVDNNSLYTQPEDIWEIYKTLSAISPYFSIA
                     AGFGNVHGVYKPGNVKLHPELLGKHQTFVSEKLGNNDKKPVFFVFHGGSGSSLEEFKEA
                     ISHGVVKVNLDTDLQWAYLTGVRDYVTKNIEYLKSQVGNPEGADKPNKKKYDPRVWVRE
                     SEKTMTTRVKEALDHFGAAGVL"
     PFAM_domain     complement(join(201..336,422..661,744..909,1009..1039,
                     1116..1278,1333..1491,1569..1639,1754..1816))
                     /aSDomain="F_bP_aldolase"
                     /aSTool="clusterhmmer"
                     /database="34.0"
                     /db_xref="PF01116.22"
                     /db_xref="GO:0005975"
                     /db_xref="GO:0008270"
                     /db_xref="GO:0016832"
                     /description="Fructose-bisphosphate aldolase class-II"
                     /detection="hmmscan"
                     /domain_id="clusterhmmer_input.path1.gene1_0001"
                     /evalue="3.10E-95"
                     /gene_ontologies="GO:0005975: carbohydrate metabolic
                     process"
                     /gene_ontologies="GO:0008270: zinc ion binding"
                     /gene_ontologies="GO:0016832: aldehyde-lyase activity"
                     /label="input.path1.gene1"
                     /locus_tag="input.path1.gene1"
                     /protein_end="360"
                     /protein_start="17"
                     /score="319.0"
                     /tool="antismash"
                     /translation="DVMKLFTYAREKGFAIPAVNVTSSSTVVATLEAARDSKSPIILQT
                     SQGGAAFFAGKGVANSAEKQEASVAGAVAAAHYIRSIAPIYGVPVVLHTDHCAKKLLPW
                     LDGMLDADEAEFKKTGTPLFSSHMIDLSEDDVQYNIETTAKYLKRAAPMKQWLEMEIGI
                     TGGEEDGVNNEDVDNNSLYTQPEDIWEIYKTLSAISPYFSIAAGFGNVHGVYKPGNVKL
                     HPELLGKHQTFVSEKLGNNDKKPVFFVFHGGSGSSLEEFKEAISHGVVKVNLDTDLQWA
                     YLTGVRDYVTKNIEYLKSQVGNPEGADKPNKKKYDPRVWVRESEKTMTTRVKEALDHFG
                     AAG"
     aSDomain        complement(join(201..336,422..661,744..909,1009..1039,
                     1116..1278,1333..1491,1569..1639,1754..1828))
                     /aSDomain="TIGR00167"
                     /aSTool="tigrfam"
                     /description="cbbA: ketose-bisphosphate aldolase"
                     /detection="hmmscan"
                     /domain_id="TIGRFam_input.path1.gene1_0002"
                     /evalue="2.50E-102"
                     /identifier="TIGR00167"
                     /label="input.path1.gene1"
                     /locus_tag="input.path1.gene1"
                     /protein_end="360"
                     /protein_start="13"
                     /score="340.1"
                     /tool="antismash"
                     /translation="IYGDDVMKLFTYAREKGFAIPAVNVTSSSTVVATLEAARDSKSPI
                     ILQTSQGGAAFFAGKGVANSAEKQEASVAGAVAAAHYIRSIAPIYGVPVVLHTDHCAKK
                     LLPWLDGMLDADEAEFKKTGTPLFSSHMIDLSEDDVQYNIETTAKYLKRAAPMKQWLEM
                     EIGITGGEEDGVNNEDVDNNSLYTQPEDIWEIYKTLSAISPYFSIAAGFGNVHGVYKPG
                     NVKLHPELLGKHQTFVSEKLGNNDKKPVFFVFHGGSGSSLEEFKEAISHGVVKVNLDTD
                     LQWAYLTGVRDYVTKNIEYLKSQVGNPEGADKPNKKKYDPRVWVRESEKTMTTRVKEAL
                     DHFGAAG"
     aSDomain        complement(join(201..336,422..661,744..909,1009..1039,
                     1116..1278,1333..1491,1569..1639,1754..1843))
                     /aSDomain="TIGR01520"
                     /aSTool="tigrfam"
                     /description="FruBisAldo_II_A: fructose-bisphosphate
                     aldolase, class II"
                     /detection="hmmscan"
                     /domain_id="TIGRFam_input.path1.gene1_0001"
                     /evalue="4.20E-181"
                     /identifier="TIGR01520"
                     /label="input.path1.gene1"
                     /locus_tag="input.path1.gene1"
                     /protein_end="360"
                     /protein_start="8"
                     /score="599.6"
                     /tool="antismash"
                     /translation="LKPGVIYGDDVMKLFTYAREKGFAIPAVNVTSSSTVVATLEAARD
                     SKSPIILQTSQGGAAFFAGKGVANSAEKQEASVAGAVAAAHYIRSIAPIYGVPVVLHTD
                     HCAKKLLPWLDGMLDADEAEFKKTGTPLFSSHMIDLSEDDVQYNIETTAKYLKRAAPMK
                     QWLEMEIGITGGEEDGVNNEDVDNNSLYTQPEDIWEIYKTLSAISPYFSIAAGFGNVHG
                     VYKPGNVKLHPELLGKHQTFVSEKLGNNDKKPVFFVFHGGSGSSLEEFKEAISHGVVKV
                     NLDTDLQWAYLTGVRDYVTKNIEYLKSQVGNPEGADKPNKKKYDPRVWVRESEKTMTTR
                     VKEALDHFGAAG"
     CDS             complement(join(3799..4774,4781..5100))
                     /Name="input.path1.gene2"
                     /gene="input.path1.gene2"
                     /gene_functions="biosynthetic (rule-based-clusters) T3PKS:
                     Chal_sti_synt_N"
                     /gene_functions="biosynthetic (rule-based-clusters) T3PKS:
                     Chal_sti_synt_C"
                     /gene_functions="biosynthetic-additional (smcogs)
                     SMCOG1024:chalcone and stilbene synthase domain protein
                     (Score: 205.4; E-value: 1.8e-62)"
                     /gene_kind="biosynthetic"
                     /sec_met_domain="Chal_sti_synt_N (E-value: 1.1e-22,
                     bitscore: 70.2, seeds: 21, tool: rule-based-clusters)"
                     /sec_met_domain="Chal_sti_synt_C (E-value: 1.5e-22,
                     bitscore: 70.0, seeds: 21, tool: rule-based-clusters)"
                     /source="GlimmerHMM"
                     /transl_table=1
                     /translation="MSKVLSINRFTGIETRSSIGTPDHPIVNQDKAPSIAELHALFLSE
                     GVPLAVRAARKAIDEARIDLSEITHIVSNTCTDSANPGYDHYVAKELGITHPVEKFLLH
                     GIGGGLAVLRTAANLALGHTARGKPARVLCVTLEICSTLVRSELDSIHQNQETRIGLAL
                     FSDCASAAVLSNGIGIGVSTSGRNPPAEPIYELLGWQHRIIPDTDEDLGFDVDPLGWKV
                     VLSPRVPKLATSVVPPTFADLLASLPALPLSYRNPDDFDWAMHPGGATILTMAEKAMRI
                     VPAHMRASYDTYINHGNSSSATIFSVMDRLRHKDMDALAPDGRVRDYVVGCAFGPGITV
                     EMCMLKRNLGARDITAGLQTPPETESEGSRSELDEDANSMGYTAAGSGMEDIASRPAAG
                     TGAGGTRHLEQRRGRARDDAFIAEELEQLDLD"
     PFAM_domain     complement(4057..4494)
                     /aSDomain="Chal_sti_synt_C"
                     /aSTool="clusterhmmer"
                     /database="34.0"
                     /db_xref="PF02797.17"
                     /description="Chalcone and stilbene synthases, C-terminal
                     domain"
                     /detection="hmmscan"
                     /domain_id="clusterhmmer_input.path1.gene2_0003"
                     /evalue="1.70E-20"
                     /label="input.path1.gene2"
                     /locus_tag="input.path1.gene2"
                     /protein_end="346"
                     /protein_start="200"
                     /score="73.6"
                     /tool="antismash"
                     /translation="HRIIPDTDEDLGFDVDPLGWKVVLSPRVPKLATSVVPPTFADLLA
                     SLPALPLSYRNPDDFDWAMHPGGATILTMAEKAMRIVPAHMRASYDTYINHGNSSSATI
                     FSVMDRLRHKDMDALAPDGRVRDYVVGCAFGPGITVEMCMLK"
     PFAM_domain     complement(join(4573..4774,4781..5034))
                     /aSDomain="Chal_sti_synt_N"
                     /aSTool="clusterhmmer"
                     /database="34.0"
                     /db_xref="PF00195.21"
                     /description="Chalcone and stilbene synthases, N-terminal
                     domain"
                     /detection="hmmscan"
                     /domain_id="clusterhmmer_input.path1.gene2_0002"
                     /evalue="5.40E-18"
                     /label="input.path1.gene2"
                     /locus_tag="input.path1.gene2"
                     /protein_end="174"
                     /protein_start="22"
                     /score="65.3"
                     /tool="antismash"
                     /translation="DHPIVNQDKAPSIAELHALFLSEGVPLAVRAARKAIDEARIDLSE
                     ITHIVSNTCTDSANPGYDHYVAKELGITHPVEKFLLHGIGGGLAVLRTAANLALGHTAR
                     GKPARVLCVTLEICSTLVRSELDSIHQNQETRIGLALFSDCASAAVLS"
     CDS             complement(join(7187..8906,8969..9101,9136..9184))
                     /Name="input.path1.gene3"
                     /gene="input.path1.gene3"
                     /source="GlimmerHMM"
                     /transl_table=1
                     /translation="MAMPKRFSQWDEKAPKANPTLTDHKPLADYDPDTDHPADSDSGSE
                     DEAANLAGTEHYVDVGKSKLRQKDSVSLGPQYRGARVSRQALEDSDESQEGSEDFEDAH
                     EALDSGEEDEDEGEDNESEEEYDDPETADLAADQASADEDAEIDSDNALVESDDGDLRD
                     FVFRGSSKPRDGAVKRKKRPVAADFISSSGEESDNGGLDQEDEEETEDGDEDIGGAGLL
                     DTEAEEETDQSASQDDDDDDEDDDEDDHDMDEASDLDGFIVGDDESESEQEEDEEDNTD
                     EDDEDDEEDDDHPKARPSKGSESDARAEQRRLMNEGQKALVASITAAAQQDAKKGQAVR
                     QQRKVFDGLLNLRIRLQKALVATNSFSAFDGEDADDKDSTPYQAAEEAALQLLATLDSV
                     RASIVPAPMVGEKRKRDTEDNTSETLWQELQDTEERASKQRKKVLETWANKTKSTTVEV
                     KSRNLIASRQSLVATLEDQLVNSDRLLKRARTPRSCAPLQVAKKVNEDATIYDDADFYQ
                     LLLKELVDQRTADETSGAATSGAVATVRWAAAMKDAKVKKQVDRRASKGRKLRFNIHEK
                     LQNFMAPEDRRTWEQDAIDRLFGTLFGQKMELAEGGASDEEMDAVNAEEEGLRLFRN"
     PFAM_domain     complement(7283..7543)
                     /aSDomain="TRAUB"
                     /aSTool="clusterhmmer"
                     /database="34.0"
                     /db_xref="PF08164.14"
                     /db_xref="GO:0005634"
                     /description="Apoptosis-antagonizing transcription factor,
                     C-terminal"
                     /detection="hmmscan"
                     /domain_id="clusterhmmer_input.path1.gene3_0005"
                     /evalue="6.40E-29"
                     /gene_ontologies="GO:0005634: nucleus"
                     /label="input.path1.gene3"
                     /locus_tag="input.path1.gene3"
                     /protein_end="602"
                     /protein_start="515"
                     /score="100.3"
                     /tool="antismash"
                     /translation="YQLLLKELVDQRTADETSGAATSGAVATVRWAAAMKDAKVKKQVD
                     RRASKGRKLRFNIHEKLQNFMAPEDRRTWEQDAIDRLFGTLF"
     PFAM_domain     complement(7739..8095)
                     /aSDomain="AATF-Che1"
                     /aSTool="clusterhmmer"
                     /database="34.0"
                     /db_xref="PF13339.8"
                     /description="Apoptosis antagonizing transcription factor"
                     /detection="hmmscan"
                     /domain_id="clusterhmmer_input.path1.gene3_0004"
                     /evalue="4.30E-24"
                     /label="input.path1.gene3"
                     /locus_tag="input.path1.gene3"
                     /protein_end="450"
                     /protein_start="331"
                     /score="85.8"
                     /tool="antismash"
                     /translation="DAKKGQAVRQQRKVFDGLLNLRIRLQKALVATNSFSAFDGEDADD
                     KDSTPYQAAEEAALQLLATLDSVRASIVPAPMVGEKRKRDTEDNTSETLWQELQDTEER
                     ASKQRKKVLETWANK"
     CDS             join(10001..10387,10531..10551)
                     /Name="input.path1.gene4"
                     /gene="input.path1.gene4"
                     /phase="0"
                     /source="GlimmerHMM"
                     /transl_table=1
                     /translation="MEQIETQVSDLRYLTEAPVSLPADRLGRGLGGVAFGAALPNQSSA
                     AATAPAAPAPASAPASAALPGRSNASTTTRSGLSAIPGDNSAFHMTASQTTSDAAIRST
                     GGGSNKRKSEDEGSGARQQRSKRNRYISIAW"
     CDS             join(11058..11756,11853..12052,12291..12999)
                     /Name="input.path1.gene5"
                     /gene="input.path1.gene5"
                     /source="GlimmerHMM"
                     /transl_table=1
                     /translation="MGYRNLTEGDEVHGASSDNVGAGANVRFPPDTTTDPLWEYGRDEM
                     IRLCRVHEDELGIMYPVLRVDSVIEHARKLTAVMERARIQGTAPPGLDDDSTLQLKMVM
                     CCALAVEGHGHSERAAKLYDSMESIINRKLMAEPCDVKSLPVLAVLAGYRFVSNNEVLA
                     WRVVGQVARLCLESGIHQRAGLMKIENDEERRNALHCFWSAYVLDRRWAFATGLPYTVQ
                     DEDLDPELPMPEEYPFLVAMISYSRLSAKVWRQVAHSGPVLAREHRQQDLEQLDREIIQ
                     WYDRVPEEVKLRRWDKENPATSIMGNLQQAQLVVDLAKDTIRYLSHLNTTTNFYRKLQV
                     FYHQFLSSAIAVLFLASVHAPVEFSSACRKEFYLGLELVKDLSAKSWVSQRLWRTISAL
                     KEVAPRIGLRQHEDDDAHGTPALTMAGLATGRHGANSPASISPFGRGSVVSTPGAGPPQ
                     QSTPRMDRLPSPDNGVRLQSEMSRIYEGYVGVQSLASDQDGGGTVTGGIRTPNSAGGPG
                     NPFTSADATVFQHFREMF"
     PFAM_domain     join(11430..11756,11853..11858)
                     /aSDomain="Fungal_trans"
                     /aSTool="clusterhmmer"
                     /database="34.0"
                     /db_xref="PF04082.20"
                     /db_xref="GO:0003677"
                     /db_xref="GO:0006351"
                     /db_xref="GO:0008270"
                     /description="Fungal specific transcription factor domain"
                     /detection="hmmscan"
                     /domain_id="clusterhmmer_input.path1.gene5_0006"
                     /evalue="1.30E-12"
                     /gene_ontologies="GO:0003677: DNA binding"
                     /gene_ontologies="GO:0006351: transcription, DNA-templated"
                     /gene_ontologies="GO:0008270: zinc ion binding"
                     /label="input.path1.gene5"
                     /locus_tag="input.path1.gene5"
                     /protein_end="235"
                     /protein_start="124"
                     /score="47.4"
                     /tool="antismash"
                     /translation="SMESIINRKLMAEPCDVKSLPVLAVLAGYRFVSNNEVLAWRVVGQ
                     VARLCLESGIHQRAGLMKIENDEERRNALHCFWSAYVLDRRWAFATGLPYTVQDEDLDP
                     ELPMPEE"
     CDS             join(15758..16264,16298..16300)
                     /Name="input.path1.gene6"
                     /gene="input.path1.gene6"
                     /phase="0"
                     /source="GlimmerHMM"
                     /transl_table=1
                     /translation="MRTNFLVSGILAACVSVTAAPTLTSPSSAALSPRQNDNSSPPSPF
                     QNWHATDFTWGSSPGGTAGTLHLAAEEGYFEGAPGFNVVCHPIMVQRGWTPCRAPDNSE
                     LPRGNRVDIIWTSGPVQGRFYLGAAHIFEIAKCGSWVNATARTDIEVPRPPQAGASFEF
                     PVTHLA"
     CDS             complement(join(16705..17416,17803..17967,18041..18234,
                     18302..18349,18561..18881))
                     /Name="input.path1.gene7"
                     /gene="input.path1.gene7"
                     /gene_functions="transport (smcogs) SMCOG1106:major
                     facilitator transporter (Score: 117.8; E-value: 7.5e-36)"
                     /gene_kind="transport"
                     /source="GlimmerHMM"
                     /transl_table=1
                     /translation="MAGKPPSGAPFEATPKQDTKTAYSEKSLDGATSSPPSDSGEVKAV
                     SPKGLGSTEDHVFSEPSAADYWRKVYERAGYENRRRFDPKFQWTADKERRLVKKVSHSP
                     LFLLPELGMDTNDFNYGQTIFLVSFLAAELPSGLVSKRLGADRWIPTIMVGWSIVAGSQ
                     AFLTNRAGFYAIKCLLGLLMGGFIPDVVLYLTYFYKSNELPVRLAWFWTALSTSNILGS
                     LVAAGVLQMRGILGWGGWRWLQGVGGKLLWLAIKDWEQWPLYLIGLTAYIPPAPPATYL
                     SYILRQLGFSVFEANLLAMPSQFLFAVNLLILSWFSERVRERASVSSLSNIWIFAWLVP
                     LVVLRADASPWIRYALLTGLLSYPYCHAILVGWNAKNSNSVRTRAVSAALYNMFVQSGN
                     IVASNIYREDDKPLYRRGNKILLGICCCNIVLFYGVKAFYIWRNRVRDRKWAAMTKEDQ
                     EDYQLNTTDEGMKRLDFRFAH"
     CDS             complement(join(19821..20068,20169..20901,21018..21176))
                     /Name="input.path1.gene8"
                     /gene="input.path1.gene8"
                     /gene_functions="biosynthetic-additional (smcogs)
                     SMCOG1121:dioxygenase, TauD/TfdA (Score: 238.4; E-value:
                     1.5e-72)"
                     /gene_kind="biosynthetic-additional"
                     /source="GlimmerHMM"
                     /transl_table=1
                     /translation="MAPSATETVTVAPVAGVAQLRLESSPGQYKELAAISYEKEIETQG
                     KEGVEKAKYPDYLPTWNPEQKYPPLEPFEHYDHGKDANPSFPNLLPEGAQVNHLTPTTG
                     TEVRGIQLSSLSNAGKDELARFVAERKVVVFRNQDFADLPIDKALEYGSYFGRHHIHPT
                     SGSPEGFPEIHLVHRAAGDTSAQKFFETRTSSVAWHSDVSYEVQPPGTTFLYILDKPST
                     GGDTLFANAVEAYNRLSPLLKERLHGLYAVHSGIEQVEASVSKGSIKRREPVQNVHPVV
                     RTHPVTGEKALFVNPQFTRQIVGLKTEESDAILKFLYEHIAWGADFQARVKWEEGTVVV
                     WDNRVTQHSALVDWHTGDRRHLARITPQAERPFQTPYEA"
     PFAM_domain     complement(join(19863..20068,20169..20775))
                     /aSDomain="TauD"
                     /aSTool="clusterhmmer"
                     /database="34.0"
                     /db_xref="PF02668.18"
                     /db_xref="GO:0016491"
                     /db_xref="GO:0055114"
                     /description="Taurine catabolism dioxygenase TauD, TfdA
                     family"
                     /detection="hmmscan"
                     /domain_id="clusterhmmer_input.path1.gene8_0007"
                     /evalue="1.00E-62"
                     /gene_ontologies="GO:0016491: oxidoreductase activity"
                     /gene_ontologies="GO:0055114: oxidation-reduction process"
                     /label="input.path1.gene8"
                     /locus_tag="input.path1.gene8"
                     /protein_end="366"
                     /protein_start="95"
                     /score="212.5"
                     /tool="antismash"
                     /translation="VNHLTPTTGTEVRGIQLSSLSNAGKDELARFVAERKVVVFRNQDF
                     ADLPIDKALEYGSYFGRHHIHPTSGSPEGFPEIHLVHRAAGDTSAQKFFETRTSSVAWH
                     SDVSYEVQPPGTTFLYILDKPSTGGDTLFANAVEAYNRLSPLLKERLHGLYAVHSGIEQ
                     VEASVSKGSIKRREPVQNVHPVVRTHPVTGEKALFVNPQFTRQIVGLKTEESDAILKFL
                     YEHIAWGADFQARVKWEEGTVVVWDNRVTQHSALVDWHTGDRRHLARIT"
     CDS             join(25404..25527,25637..25688,25810..25993,26061..26210)
                     /Name="input.path1.gene9"
                     /gene="input.path1.gene9"
                     /source="GlimmerHMM"
                     /transl_table=1
                     /translation="MSEPLTKVDSAVQGLSSSPPKEKGHRRASSSAAGVMNINDLEAQG
                     IELKLEPDTQKTGWKINTSPSSIEEPAMLKKLLTTPPVKKIDLRFPLGMEVTARNLKGV
                     TIKDAMDAIYKAYKKKADDELDQPYLLGFEWDKEDSWTRLIVHLAKNPTTSSSGGGGKK
                     KKKNQE"
     CDS             join(27767..27834,27927..29289)
                     /Name="input.path1.gene10"
                     /gene="input.path1.gene10"
                     /source="GlimmerHMM"
                     /transl_table=1
                     /translation="MPVTTFDFPEKYRYQTGFDSHLESEAVPDSLPIGQNSPQKPPHGL
                     YAEKLSGTSFTAPRHDNRQAWLYRILPSCAHAPFGPAITSIAEKQENGGGGENGVQSSP
                     KLHYIPNQLRWDPFDHDQSKTLDFVSGQRLVAGAGDPTLKQGIGIYVYAAGKDMEDRSA
                     FYSADGDLLIVPQEGTLDIRTEFGYLLVRPMEICVIPRGVKYHVSLPSGSARGYALELY
                     QGHFKLPELGPIGTNGLANERDFQAPVAAFDEDFGATAQEGPHSYTITVKFDNTYFQAH
                     QSHTPFDVVAWHGNYYPVKYDLGRFNTVGTISYDHPDPSIFTVLTAPSGVPGAAIADFV
                     IFPPRWLVAEDTFRPPYFHRNTMSEFMGLITGDYDAKRAGRGGFVPGGASLHNTMSGHG
                     PDAASSEGARNAELRPAKVGTGSCAFMFESCAMVGVTDWGLRTCSKVQERYAEESWGGV
                     PVHWKRPDGVSKGAHLLK"
     aSDomain        join(27800..27834,27927..29235)
                     /aSDomain="TIGR01015"
                     /aSTool="tigrfam"
                     /description="hmgA: homogentisate 1,2-dioxygenase"
                     /detection="hmmscan"
                     /domain_id="TIGRFam_input.path1.gene10_0003"
                     /evalue="9.90E-193"
                     /identifier="TIGR01015"
                     /label="input.path1.gene10"
                     /locus_tag="input.path1.gene10"
                     /protein_end="459"
                     /protein_start="11"
                     /score="638.6"
                     /tool="antismash"
                     /translation="YRYQTGFDSHLESEAVPDSLPIGQNSPQKPPHGLYAEKLSGTSFT
                     APRHDNRQAWLYRILPSCAHAPFGPAITSIAEKQENGGGGENGVQSSPKLHYIPNQLRW
                     DPFDHDQSKTLDFVSGQRLVAGAGDPTLKQGIGIYVYAAGKDMEDRSAFYSADGDLLIV
                     PQEGTLDIRTEFGYLLVRPMEICVIPRGVKYHVSLPSGSARGYALELYQGHFKLPELGP
                     IGTNGLANERDFQAPVAAFDEDFGATAQEGPHSYTITVKFDNTYFQAHQSHTPFDVVAW
                     HGNYYPVKYDLGRFNTVGTISYDHPDPSIFTVLTAPSGVPGAAIADFVIFPPRWLVAED
                     TFRPPYFHRNTMSEFMGLITGDYDAKRAGRGGFVPGGASLHNTMSGHGPDAASSEGARN
                     AELRPAKVGTGSCAFMFESCAMVGVTDWGLRTCSKVQERYAEESWGGVP"
     PFAM_domain     join(27803..27834,27927..29235)
                     /aSDomain="HgmA"
                     /aSTool="clusterhmmer"
                     /database="34.0"
                     /db_xref="PF04209.15"
                     /db_xref="GO:0004411"
                     /db_xref="GO:0006559"
                     /db_xref="GO:0006570"
                     /db_xref="GO:0055114"
                     /description="homogentisate 1,2-dioxygenase"
                     /detection="hmmscan"
                     /domain_id="clusterhmmer_input.path1.gene10_0008"
                     /evalue="1.20E-186"
                     /gene_ontologies="GO:0004411: homogentisate 1,2-dioxygenase
                     activity"
                     /gene_ontologies="GO:0006559: L-phenylalanine catabolic
                     process"
                     /gene_ontologies="GO:0006570: tyrosine metabolic process"
                     /gene_ontologies="GO:0055114: oxidation-reduction process"
                     /label="input.path1.gene10"
                     /locus_tag="input.path1.gene10"
                     /protein_end="459"
                     /protein_start="12"
                     /score="620.7"
                     /tool="antismash"
                     /translation="RYQTGFDSHLESEAVPDSLPIGQNSPQKPPHGLYAEKLSGTSFTA
                     PRHDNRQAWLYRILPSCAHAPFGPAITSIAEKQENGGGGENGVQSSPKLHYIPNQLRWD
                     PFDHDQSKTLDFVSGQRLVAGAGDPTLKQGIGIYVYAAGKDMEDRSAFYSADGDLLIVP
                     QEGTLDIRTEFGYLLVRPMEICVIPRGVKYHVSLPSGSARGYALELYQGHFKLPELGPI
                     GTNGLANERDFQAPVAAFDEDFGATAQEGPHSYTITVKFDNTYFQAHQSHTPFDVVAWH
                     GNYYPVKYDLGRFNTVGTISYDHPDPSIFTVLTAPSGVPGAAIADFVIFPPRWLVAEDT
                     FRPPYFHRNTMSEFMGLITGDYDAKRAGRGGFVPGGASLHNTMSGHGPDAASSEGARNA
                     ELRPAKVGTGSCAFMFESCAMVGVTDWGLRTCSKVQERYAEESWGGVP"
     CDS             complement(join(29700..29891,30185..32242))
                     /Name="input.path1.gene11"
                     /gene="input.path1.gene11"
                     /phase="0"
                     /source="GlimmerHMM"
                     /transl_table=1
                     /translation="MEDLERQIKALQEREKQFQEREKQLIRDKEAAEAREEQERREKEQ
                     ERRAKEHLQQREASTQLSDYILNVERHVFARFSIEPNPVKTSKPSATKVEGKFYPQHFQ
                     PWTDFAAIHNATFDAFSAVLAGRACFPSLISVEFLGNDLSPKVSSELALRPFVRAAIEK
                     PAATVVSEYLGVADHSKFRAVKFHGNVYGIALEGKNDPSLEQSTGERASSSTEPPRKKR
                     SPVKDMGVPDRWLIAYPCADRPGPKEEPVLVAEIKPAHALNGGKLNRVLSAPGDDFFLR
                     TARQDIAVSDSTGLPGEVHVAKALCQAFHYMISSGLEFGYVASGEGLVFLRVMEDDPNT
                     LYYFMSVFPANRGPGGVVASRAPRETAAAHLATLSMLSIDSTRRSASWIGARDGDLRRW
                     PKSKATVPALADIPLPLLPHDRGNDGSNAGGNAGGNADGSSSATGGGAAGAQSPRKRPH
                     ADGSSSTGTGGEVTGPSGAQQARLTGPFIVAPPTLPYCTQGCLRGLCRGQRLDPKCPNV
                     ELHRTGGKDVHPVTVAQFQARLVAQLADHIERDCQSLLFDGYFGRYGALFKITLTVLGY
                     TFVAKAVQAMHHRVLQHEAAIYKALDAFQGRIIPVCLGTVDLARSIPLRNCQWVSHMLL
                     MSYAGPDLSSRDLRPAGVDLDAEAKRTWTELWEAGLENDDIHDANLAWNEEGSNRIEGF
                     MKIVNYYYLLFAIYNVDGGAVSWDVRIGVGPIWAAVLGKDFSIVQERGRVVSSHA"
ORIGIN
        1 ggttgggttt cttcttcttt tctttcctca ggctaacaac gtctggtatc cgtatcctac
       61 cgttgttcct cccaacaaca tatctgccga gtcccgttga cgacaagtca aattcatcaa
      121 gtcgtgactt cctctctctt tcccctcatc ctgcacctct ctgcacccgt ctattccaag
      181 ctttggtgaa tttacaaaac gccggcggca ccgaagtggt ccagggcctc cttgacacgc
      241 gtggtcatgg tcttctccga ctcgcgcacc cagacacgag ggtcgtactt cttcttgttg
      301 ggcttatccg cgccctcggg gtttccgacc tggctcctgc gacgggggtc agtatgaaag
      361 atcggacttt aagcggtgcc gcgccacccg gacacaagac aggggcaaag taggtacgca
      421 cttcaggtac tcgatgttct tcgtgacgta gtcgcgaaca ccggtgagat aggcccactg
      481 cagatcggta tcgaggttga ccttgacgac gccatggctg atggcctcct tgaactcctc
      541 gagagacgaa ccggaaccgc cgtggaagac gaagaagacg ggcttcttgt cgttgttacc
      601 gagcttctcc gagacgaaag tctggtgctt gccaagcagc tcggggtgga gcttgacatt
      661 gctgtgaaat tgttgttagt gaccacggtt ttcaagagcg gcgaagatat tatgtcattg
      721 gacgcgaaga ggcttaggct tacccaggct tgtagacgcc gtggacgtta ccgaagccgg
      781 cagcgataga gaagtagggg ctgatggcgg agagcgtctt gtagatttcc cagatatcct
      841 cgggctgggt gtagagcgag ttgttgtcga catcctcgtt gttgacacca tcctcctcgc
      901 cgccagtgac tagaaagata tgtgagcagg actgaccgcg caaccacggg aagagaggag
      961 ataaaagaca ggggaaaagg gggtcagcca ttcagaggcg cgacttactg ccaatctcca
     1021 tctcgagcca ctgcttcatc tgttcgccca cattaggtca gtatatgagg cacagaaagg
     1081 gaacaagacg acgagcgaaa taggagacga cgtacgggag cagcgcgctt caggtacttg
     1141 gcggtggtct caatgttgta ctggacatcg tcctcgctga gatcgatcat gtgggaggag
     1201 aagagaggag tgccggtctt cttgaactcc gcctcgtcgg cgtcaagcat gccgtcgagc
     1261 catggcagca gcttcttact gtttcagacg tgtcagtact cgctaaccga gtccgaaact
     1321 gtgccaacgt acgcgcaatg gtcggtgtga agaacgacgg ggacgccgta gatgggagcg
     1381 atggagcgga tgtagtgcgc cgcggcaacg gcaccggcga cggaagcctc ctgcttctcg
     1441 gcgctgttgg cgacaccctt gccagcgaag aaggcggcac caccctggga cctgaaattg
     1501 tagttagaat caaggaagtt acttctctag tggttcactt tcgcggatcg attgagggcc
     1561 gaacgcacgt ctgcaggatg ataggggact tggagtcgcg agcggcttcg agggtagcga
     1621 cgacagtgga agaagaggtc tagcgaaaag aaacagataa gctgttagcg gttttccacc
     1681 caaggaccat atcgcatcgg aaaaagaaga aaaaaaggga agatgggatt gggaagacaa
     1741 gattgagaca taccacgttg acggcaggaa tagcgaagcc cttctccctg gcgtaggtga
     1801 aaagcttcat gacatcatcg ccgtagatga cgccgggctt gagattgagg tcggaaagga
     1861 cacccatgtt gactgtgtga tgtgaaggaa gctagagcag ttgtgagtaa cggttgaaga
     1921 agaagaagat ggatgatgat gatgatgatg atgatgttga tgttgatggc ggggtagcga
     1981 gaacaatgga acagaggaat caacacgatg taggatgtgg aatcggagga agacttaccg
     2041 agaaatatct tgaatacccc agaaagaatt ggttataagc aaaatggatt gagctttttt
     2101 gtttgcagtg gacgataaat gcagagaggt gatggtgtga gttatgtttt ctatcgacgc
     2161 gagttcagag ggatttctgg taaagctgag gaggggtcaa ggggtcgagg ggccagaatg
     2221 aaagtggagc ataggtatga cggtgcagct ggggcgtaca atgtacttcc tcgctgtagc
     2281 actaaaagtg gctggatggg tcttttgtag ctcggtaaag tcactctcca agcaatttat
     2341 agccccgaga tacttctcat tcgctagggt gcatttatca ctcgtaccca cctgtgctcc
     2401 acacgtacga ggtagaggta tcgattacct actgtaattt agagtacgtt gtaatctccc
     2461 agatcccgct aataattaat tatcactttg acgtcaacaa aacggccccg attccagccg
     2521 tcaacgtatt tttccgcctg tagccagctg gaaatcccat gaaaaccgac ttgtcgtccg
     2581 ccatgttcag aattttctca atgagcgttc attgaaactc tccgaagtcg gacggcgccc
     2641 cgaattattt gttctcttac gaaatgaatt gaccatcgtg gatatcatat cgcacattgg
     2701 cgagaagaaa gaaacctttg cccaaccaac ggggagggga gaaaaggtca gctcatggca
     2761 ctgcgtccaa gcttggatct cgtgggtgat tcttcatgag cttcttcact cccccgtccc
     2821 gagccgagag ggcccatact catcccgtgg aggctagcaa gagaattacc tagaaaatgc
     2881 cgtacaacgg ttcgagcttc gaatcgtatt ccggggacga gaccgaacca atacccgcag
     2941 tggaagacta tcaccgaccc ttcgaccaat gatggtctag atcgtttgct aaagacgaaa
     3001 tcgagccaaa aaaagggggc ctactaatta gctattctct ccgacctcac taccccagga
     3061 attaccgaac gtcgccggaa agatgcggaa ggaaacggcg cttcgacgac ccagcatctc
     3121 catttctcat ctccggacat tgctctagtc ttggacttgg gaattcgcga agattccttg
     3181 ttggccatca aacgatatct taagctggcc ggtcgcttgg gaaccacctc gggtcttctc
     3241 ggttgatacc ggcgataccc ataactatcc catcatagag ctctgtccgg ccggataatc
     3301 tttggccgtt accatgacgt cgttcctagc cctatcgatg tttcgcccga acggcgctcg
     3361 ccgcctcgga tgacagacat tacatacagt acacacctcc aagacggacc ataacgccca
     3421 tatcacaaca tctatcgcct tctatcacca tctctcgacc tcgtattcgg gttccttccc
     3481 tttcctcttc ctgccaaggc tttactgttg tggtgccggc aaaacctaag aattatgtct
     3541 ttctttgacc gggccaacca accactctat gtgcgagtaa caccttcctc gctcgtgtat
     3601 ccattgctca tcgtgactcg tgctgcgcct gtcctctacc tctacctcta cctctacctc
     3661 tacctctacc tctacctcta cctctacctc tacctctacc tctacttaat atttagctaa
     3721 caataataca tacccgctac cgccaacaac gcccacgcca tgcataatat acgaagttaa
     3781 cgtcattcgc cggtgcggct agtcgagatc taactgctcc agctcctcgg caatgaaggc
     3841 atcatcgcga gcccgtcccc gtctctgttc caggtgtcgt gtcccgccgg caccggtgcc
     3901 agcggcgggg cgggaagcga tgtcttccat cccggaccct gccgcggtgt atcccatcga
     3961 attcgcatcc tcatccaact cgctccggct cccctcgctc tccgtctcgg gtggcgtttg
     4021 aagtcccgcg gtgatatctc tggcccccaa attccgcttc agcatgcaca tctccacggt
     4081 gatgcccggg ccgaacgcgc acccgaccac gtagtcgcgg acccggccat cgggcgccaa
     4141 ggcatccata tccttatgcc gcaaccggtc catcacgctg aagatggtgg ccgagctcga
     4201 gttcccgtgg ttgatgtacg tgtcgtagct tgcgcgcatg tgtgccggca cgatacgcat
     4261 cgccttttcc gccattgtca ggatggtcgc tccaccgggg tgcatcgccc agtcaaagtc
     4321 gtcggggttg cggtatgaaa gcggcaacgc cgggagggag gccagcaagt ccgcgaaggt
     4381 cggcggtacg acagatgtgg cgagtttcgg gacccgtggg gagagcacca ctttccaacc
     4441 caggggatcc acgtcgaagc cgaggtcctc gtccgtgtcc ggtatgatcc tgtgttgcca
     4501 gcccagcagc tcgtatatgg gctcggcggg agggttccgc ccgctggtac tgacgccgat
     4561 gccgataccg ttgctcagca cggcggcgct ggcgcaatcg gagaacaagg cgaggccgat
     4621 cctcgtttcc tggttctggt ggatgctgtc tagctcgctg cgcaccaggg tgctgcagat
     4681 ctcgagcgtt acacagagca cgcgggccgg cttgcccctc gcggtgtggc cgagcgccag
     4741 gttggcggct gtccggagca cggctaggcc gccgctgcac ccaatgccgt gcagcaggaa
     4801 cttctcaacc gggtgggtga tgcccagttc cttggcgacg tagtggtcgt aacccgggtt
     4861 ggcactgtca gtgcatgtgt tcgagacgat gtgggtgatc tcggagaggt cgatgcgggc
     4921 ctcatcgatg gccttcctgg cggcgcgcac ggctagcggt acgccctcgc tgaggaagag
     4981 ggcgtgtagc tcggctatgg agggggcttt gtcttggttc acgatcgggt ggtccggggt
     5041 gccgatggag gatcgcgtct cgatgcccgt gaaccgatta atagagagga ctttcgacat
     5101 gctgttggaa aagaatacca caacgggagg tatctcgtca gcggaaacgg gcgtggtggt
     5161 tttggctcgt acggattgat tcttacggcg ctgattccgg atagtatctc ttcctgagga
     5221 tctccaggca acctgactcc agtttgtgag gcggatattg agtgcccatg ccgataatgg
     5281 agagtccaag ctccccaaac gtatcgggag ctgacatgac ggtggaaggg cggacgaggt
     5341 aggtagacag gtaataagac gcaagataag gtgaggatgt ccaagtcgtt ttgccgctag
     5401 atgccgaatc gcctcttcag agctgtgtgt atatgtatcc gtgatatggc ctcgtcttct
     5461 tcaggtgtag atgtgaacaa gagagctgca gcgaggcagg aaattaggga ggagcacgag
     5521 gcgggcaacg tgggtgaaag caggaaggac atcaaaaagc cgaaggcagc aattggttat
     5581 taattaagcc atgggacaag acgacgacgt aggacgggag gagctgatgc aggggttggt
     5641 tacatgtgat gagggctgcg ttttagaatg aacctaacaa acgtcagcat agacggaagc
     5701 cactatggag ctgtcattga actcggtgcc tctgtgtttt tcagggcatg tacaatgtag
     5761 gtagtacatt ctcgggggca aagtaaatac accttgtaag tggaatattc tcagttgacc
     5821 atgtcccggc attttgttcc ccagaaagtg aggtagacgt acaccgcacg tcatgcataa
     5881 catcccgctc tctcccagat aggaaggaga tgtgcaagta tctcttttat gtgccttttt
     5941 ctatttattt aagaaaataa ataagtaaat tcgttcgcag aaggtgttgc ggcctttacc
     6001 atgcaagtcg caagggttga gttggaagga ctcgcgttcc tgacgagaag gccggattgg
     6061 cgaagttcgt ccataaggta ccttaggtag gtacttggtc agaggtctaa accaaggaca
     6121 cagtacctat aggtacatct caactgcact gaaaactgtc gatgacgcgt agatgttgga
     6181 cgttttcaag aaagaagtat ctatcacatg tcggtacctt aggtagactt gaaagggcgc
     6241 aagtcagggt ccggtatctc gtcagttcat actgtcggag gggttgtttt gttgctgcat
     6301 ggcgaatgat caattccagg gccgggatgc cctacgaagt acactacatt ccaactcctg
     6361 gccccccccc ccatttcgct cttatgtcga attagctttc tgacggccga cactccgtcg
     6421 caagcttagt ctaagcagaa ccagagatca actaccactc ggccggatcc gagcatcacc
     6481 atcacctcga ccccaggccc ggagatcatt gccctcttca tccatcccga tcatcatagg
     6541 gaaaacctcc tcctggaaat gcggccgaca gctctcccgt ggcgtaaaat gcccttcctt
     6601 cttcacgcaa ccgtcgaaac cgccgccgcc atctccttta tttcccaccc ggactcgcag
     6661 ctaccgaggc ccgtctcatc ttcccccgcc gcccgcctca tcctggaatc cctgggcggc
     6721 ctcttgctct cgaccaacct catctgcctc atcttccttg tgcgccctgt cttcgatgaa
     6781 acgagccggc tcgtggccgc ttcgttggct ttctggcacg tctgggcttg tcgtcgcgct
     6841 tgggtacggc tgacgaccga caaggtggcc gagtcgggca ctactcccgc gcgcacattc
     6901 gggggaccgg ctgtgcatct aggggtgcat gttgttttgt tgggttcgtt gctgagtgct
     6961 gctgtcgtga gctagggaaa ggggagagga ggcgtagtcg agcaccaatg gaccaatgcg
     7021 aaatcgagcg tcgagttgga agttggtcaa gaggcagcaa gctcatgtca ccatcatgat
     7081 ctctattttc cttgaaatca aatgccccaa acaagattat ctggtattgt gtccaaggtc
     7141 ccctcccaat tcgccaagta atgcatgcaa catgtacaga aggatgttag ttcctgaaca
     7201 accgcagccc ttcctcctcg gcgttcacag catccatctc ctcatccgac gcgcctccct
     7261 cggcgagctc catcttctgt ccaaacaggg tgccgaacaa cctgtcgatg gcatcctgtt
     7321 cccacgtccg ccggtcctcg ggcgccatga agttctgcag tttctcatgg atattgaacc
     7381 gaagtttacg acctttgctc gcccgccggt ctacctgctt cttcaccttg gcgtctttca
     7441 tcgccgccgc ccaccgcacc gtcgcgacgg ctccgctcgt tgccgcaccg gacgtctcgt
     7501 ccgccgtacg ttggtccacc aactccttga ggagtagctg gtagaaatcg gcatcgtcgt
     7561 agatggtcgc gtcttcgttg accttcttcg ccacctgtag cggcgcgcag gaccgtggag
     7621 tccgcgcgcg cttcaggagg cggtcggaat tcaccagctg atcctcgagg gtcgcgacta
     7681 gtgattgccg cgacgcgatg agattgcggc tctttacctc gactgtcgtg ctcttggtct
     7741 tgttcgccca ggtctccagt accttcttcc gctgtttcga cgcccgctcc tcggtgtctt
     7801 gtagttcttg ccacagggtt tctgaggtat tgtcctccgt gtcgcgcttg cgcttctcgc
     7861 ctaccatggg agcgggtact atgctggcgc ggacgctgtc aagggtggca agaagctgaa
     7921 gggccgcttc ctcggccgct tgatacggtg tcgagtcctt gtcatccgcg tcctccccgt
     7981 caaaggcaga gaaggaattg gtggccacaa gcgccttttg aagtctgata cgaaggttga
     8041 ggagtccgtc gaagactttc cgttgctggc gcacggcctg gccctttttc gcatcttgct
     8101 gtgccgcggc cgttatactg gccacaagcg ccttttggcc ttcgttcatc agcctgcgct
     8161 gctcggcacg ggcatcgctt tcgctgcctt tagatgggcg ggccttggga tgatcgtcgt
     8221 cttcctcgtc gtcctcgtcg tcctcgtcgg tgttgtcctc ctcgtcctcc tcctgttcag
     8281 actccgattc atcgtcgccg acgatgaagc cgtccaaatc actggcctcg tccatatcat
     8341 ggtcatcttc atcgtcgtcc tcgtcatcgt catcatcatc ttggctggca gactggtccg
     8401 tctcctcctc cgcctccgtg tctaggagac ctgcaccgcc gatgtcctca tcgccatctt
     8461 ctgtctcttc ctcatcctcc tgatcgagtc caccgttgtc cgattcttct ccggaagagg
     8521 atatgaagtc tgcagcgaca ggtcgctttt tcctcttcac agccccgtct ctgggctttg
     8581 agctgccgcg aaagacaaag tctctgaggt ctccatcgtc gctctctact agagcattgt
     8641 cactgtcgat ttctgcgtct tcgtccgcac tggcttgatc ggctgcaagg tcggcggttt
     8701 ccgggtcgtc gtattcctcc tccgattcat tgtcctcgcc ctcgtcttcg tcttcctctc
     8761 cggagtccaa tgcctcgtgc gcatcttcaa agtcttcact gccttcttgg ctctcatcgc
     8821 tgtcttcgag agcctgccga ctaacccgag caccgcggta ctgaggccct aacgaaaccg
     8881 agtctttctg ccggagtttg ctcttgctgg aacacacgtc agtatcgcct tccacaccat
     8941 gtgtcaacct ctggctctta atgcataccc aacatccacg tagtgctctg tgcctgctag
     9001 gttagcggct tcatcttcac ttccgctgtc gctgtctgct ggatggtcgg tgtctgggtc
     9061 gtaatctgca agcggcttgt ggtcagtcaa ggttgggttg gctaatgaat gaacacatca
     9121 gtttccatgg cataccttta ggggcctttt catcccattg ggaaaacctc ttgggcatag
     9181 ccatggcgca aaaatcgttt ggctgttgtt gaatggtttt cgtgcctttt ccgtcccgtc
     9241 gaaatttcct gtcgatcccg cgttcaagaa actttttggc ggtgagatcc ggcataaaaa
     9301 gagccatccc actcgacgat cacctgcatg cttagtcaat ctattaccta aggtacctaa
     9361 ggtatccata aggtacttcg taggtacgta cctacggtag ggtactcgcc agtcgcgacg
     9421 aaggtaagag gtagccagtg caccacactg tacacgttcc tcgaattgct ccacacatag
     9481 gacagtgtca ataatgacac acgctactgc caactcggaa catgtggacc aactccaccg
     9541 cagccataag gtaccggcgg tacgtagtac aaagtaggta cattgaccat atccgtgcag
     9601 ctcaaatggc ttgcgtcggt tgaaagacaa tcccactgac ctgcccagct tagcatcaaa
     9661 tatcttatca agcaggtgtc tgcatcttct gccgctcacg tggaggaaag tcccgagctc
     9721 ccgggttagc gctacctacg gtaggtattt agggaacagg tgaggggaga aatacctaca
     9781 tacagaccaa ggtggagcat aagggcgtaa gccatgccaa gacaaggatc actccgagat
     9841 cccacccttc tcatcacctt tttgcggttg atcccaccac ggccccttct ttcacctccc
     9901 gctcacccag gatggctggt tttccatctg aaccattgca acaccgtctt cactccagcc
     9961 gccgacgtgt ctgtcgccgt ttcgcacgcc agccgagacc atggagcaga tcgagacgca
    10021 ggtcagcgac cttcgctact tgacagaggc gcctgtctca ttgcctgccg accgactggg
    10081 tcgcggcctc ggcggcgtgg ccttcggcgc agctctacct aaccaatcgt cagcagccgc
    10141 aacggcacca gcagcaccgg cgccagcatc agcgccagca tcagcagcct taccaggccg
    10201 atccaatgct agcacgacca cgcgctcagg cctttccgcg atccccggag acaattccgc
    10261 ctttcacatg acagcctcgc agacaacatc agatgccgct attcgcagca caggaggggg
    10321 aagcaacaag agaaagtccg aagacgaggg gtctggagca aggcaacaga ggagcaagcg
    10381 caatcgagtg agtcgccctg actttgtccc gtacccctct atccatccac ctatccctgt
    10441 cttattgtgc tacgttggtt gctccctcgt ggaatatgtc tggcccaaga cagcttcctt
    10501 gactaaacgt tacatgaatt tgttatctag tacatctcca tcgcatggta agctgaaaga
    10561 cccgaacccg cgccgtcgag tactcgcctc ttctgttctc tccgacaggt tctggcccga
    10621 agatcccctg ctgacccgcc ctcgatggtt gtagtaacga atgcaagaga cgaaagatca
    10681 agtgcaatgg cgaaacaccg tgccaacgat gcggcaacct caacctcgcc tgtctctatg
    10741 cgcccaactg ttgctccaat tccttcaaag agtcggacga gtacaggcgc atgacggacc
    10801 agttgactcg gctgcaggag cagattgacg tcctctacca tggcctggcc tctctacgtt
    10861 ccgaaacgct ctccctcgct ccgattcggg acagaaacct gcctcccccc tccggcagtt
    10921 tcgctgggtc cccggcaagc acgtcgtcct attcacactc ccatcgcccc gaaataaccc
    10981 acgccagatt cccctcgttc cgcggaccga caaccactgc tttcagcctc gacatcgcga
    11041 acaataccat caataccatg ggctatcgaa atctcacaga aggggacgaa gttcatggcg
    11101 catcgtccga taatgtcggc gccggtgcga atgtgcgctt ccctcctgat acgacgacag
    11161 atccgctctg ggaatacggc agggacgaaa tgatccgcct ctgtcgcgta cacgaagacg
    11221 agctgggaat catgtatccg gtcctgaggg tggactcggt catcgaacat gccaggaaat
    11281 tgacggccgt catggaaagg gcgaggatcc aggggacggc accgcccggt ctcgacgacg
    11341 acagtacgct gcagcttaaa atggtcatgt gctgtgcgct cgccgtcgag ggacacgggc
    11401 acagcgagcg ggccgccaag ctgtacgaca gcatggagtc cattatcaac aggaagctca
    11461 tggccgagcc ctgcgacgtc aagagcctcc ccgtcctggc ggtgttggcc ggctacaggt
    11521 tcgtgtccaa taacgaggtc ctcgcttgga gagtggtcgg ccaggtggcc aggttatgtc
    11581 tagaatccgg gatccaccaa agagctggcc tcatgaagat cgaaaacgac gaagaacgga
    11641 gaaatgctct ccattgcttc tggtcggcgt acgtgttaga tcggcgatgg gccttcgcca
    11701 caggtcttcc ttacaccgtt caggacgagg atctagatcc cgaactcccc atgccggtaa
    11761 gactccctgt ggaacccccc ttccccggtt cctttgctgc aactctgtgc tgtccatata
    11821 cattttccca ctcacgccat ggtgctttgt aggaagagta tcccttcctc gtggcgatga
    11881 tatcctactc cagattgtct gccaaggtat ggcggcaagt ggctcactcc ggccccgtac
    11941 tggcgcggga gcatcggcaa caagacttgg aacagctgga ccgagagatc atacagtggt
    12001 atgaccgcgt tcccgaggag gtgaagctac gccgctggga caaggagaac ccgttaatct
    12061 ccacaccctc gtacaacctc caacgactac gcgtctggac ctaccttcgt ctgaaccagg
    12121 taagaaagtt gctcatggct cgtgctttat tgtcgccgtc atgtctttga gtggccaggg
    12181 acagggattc tgttgacttg acgccggggt ggtgtgggtg tgggtgtggt gtgggtgtgg
    12241 tgctgacttg gccagattcg tacctggctc tacacgccga ttctctacag tgccacaagc
    12301 attatgggaa acctgcaaca ggcgcagctc gtcgtcgacc tagccaagga caccatccgg
    12361 tacctgagcc acctgaacac tacgacgaat ttctaccgca aactccaagt cttctaccat
    12421 caattcctga gctcggccat cgccgtctta ttcctggctt cggtacacgc gcccgtggag
    12481 ttcagctcgg cgtgccggaa ggagttctac ctgggcttgg agctggtcaa ggacctgtct
    12541 gccaagagct gggtgtccca acggctgtgg cggaccatta gcgcgctgaa agaggttgct
    12601 ccgcgcatcg ggctcaggca gcatgaagac gacgatgcgc acggcacgcc ggctctcacg
    12661 atggcgggcc ttgccacggg acgccatggc gcgaacagtc ccgcgtccat cagtcccttc
    12721 ggccgagggt ccgtggtgtc gacgcccggc gcaggcccgc cgcagcagag caccccgcgg
    12781 atggacaggt tgccgtcgcc cgacaacggc gtccgtctcc agagcgagat gagccggata
    12841 tacgaggggt acgtaggcgt ccagagcctg gcgtccgacc aggacggcgg gggcacggtc
    12901 accgggggca ttcggacccc caactcggct ggcggtcctg gcaacccgtt tacgtctgcc
    12961 gatgccactg tgtttcaaca cttcagggag atgttctagg ttcccaacga ttgaagatgg
    13021 cttatatgtc tattgagtct tctgccgatt tggactgcta gcttgggatg acgctcgctc
    13081 gattcgtctg accttgacgg gactggagtg cagaagagtc atgacgagga agagatagtc
    13141 ccttccaggg ctcgggactc ttcccaccca agaaccagaa gattgaagtc gacacgccag
    13201 tgcagttcag taagtacacg cttggtcctc cgagtcccgt caatcagccg actcgtgata
    13261 tattcccggg cttaaaacat tccacacgtt gtcgtgactc cagttgacat tgagatagta
    13321 cctaccggat ttccctcttt tgtctgtggc ttattcttcc ccagacatcg tggctaatct
    13381 atcgggccta cttgtctctt tctcgttaag gtggtacagt tcccgcgctg gcagtgcctg
    13441 gctgtggtgt ccgtggacct ggggctcgag agtcgaggtg acggcgacaa ccatatgaat
    13501 ggccgaaaag ctgtgatgag gaaagccccc cttgagttgc gagggccctc cagagtaata
    13561 ttaaagtcgg cgattcggat tggctctgga aacaatcata acatcgaggc acttgaagaa
    13621 gcgaggtaca atgccgagag tctcttaccc tccggtagga ccggtacctt aggggacttt
    13681 gctgtcctgg aacttgtgtg tatattattt acacttgtac tgcaatatac acacaagtac
    13741 ctggtgaaaa cggataggtt cttcgctaga ccgaggagga ttatgcggat atttggctga
    13801 aatgtaatcc ggggatcgat cgacgcaggt gttctcatca ttgtcagata agccactgta
    13861 aagagtcagc caacccgaag tttactcctt gatggtctat tctatttgta cagtggcgtg
    13921 gctcaacact aatttcgagt cagatccgac atttccacca acgcgttcga acgcgttaca
    13981 cttacaacag ccctctatct tcaaacagcc gtaacacagg atactcattg ggaccgactc
    14041 ggaattattg ttatccgact gtaaagcgtg atagttcagc cgaacctggc ttgaggtctc
    14101 tagtgtactt tgtactacac gtgtacaagc tcgctggatc cccccctcct ctttgaaccc
    14161 caccatcttt gatccccgca tttcccctaa atctcgggat tccgggaacg ccacgcctgt
    14221 ttccccaacg ccgccccacg gaccactttg ccactttgtt tgcatcctaa gtcgcccatt
    14281 ggctaatgaa ttagagcagg ttgtgtgcct tccccaggcc ccaagccccg gcaaggacgt
    14341 tggcaacgtt ctatacctat accagaaagg cccgtataat gacactcctc tttgctattg
    14401 atgtgaatcg tgattatgat cccaacagtt aacacggagt ctccttaaca cgtatgcgta
    14461 ctgcgtatcg gtctgaaatc ttccatacta cgcccaaaag taccttcact ggaccctgtg
    14521 ccaggtggac tgtggcaccg tggcaccaaa actctgggct acgaagtagg tggacagtgc
    14581 gtgcagcagc caatacgatg ctcccttgct caccgctggc cgaccctttt aggaagggat
    14641 ccacatgcag taggcttgac agcttcacac caagtgacca gttgcccaga gaagtggaga
    14701 gagggaaaga agaggcaaac tcgtcatact ggtcagtgca atctggcaat caatgagtga
    14761 tagggaaaac ggcaattcct gcaatatctg ccgcatgagg tcatacgtat gatccgtgaa
    14821 cagtggctct agtcatacga agtacacgta cggatacaac tcctaagata tgggcaagat
    14881 actgggactc tctccatcgc ggtgaaagga cggtctactg ccgagaatgc ggcatgccac
    14941 ttggcccaag ttaagatgtg tcgaacataa cagtgattca gtgatgatgt tgtctgggcg
    15001 acgtcgctta ggtcctagga tgcccgcttt ttgagagaaa taagccctag cataaggatg
    15061 aaccacggtt cgcccgacgc actaggatct ttgttcaggt gccggaatac gagtccttca
    15121 gcccttggcg tctgcagccc tggggcctat ttcactgggc attcctccac cgtatgccca
    15181 aaatcggact gatcggcgag acgatgcggt cgacaaccga catatcgtgc gttctttttt
    15241 gggggggggg ggagtccgag ccggggattc tgctttgcat ccaggatccc atgcggtttc
    15301 caatagcaaa ccgagtagga gaaaatgaca ataccaaggc caataagtaa taagcaatac
    15361 atagaggcta attaataccg ctcttggccc gggggaaagt ggcgaccgca tgcggcatgt
    15421 gctgttggat tgtcgacaaa cataattctg acggaagcct gagactgaga gtatacaaat
    15481 aaggtataaa taagcccagc tacatggcaa gaaaaggcat gtacaaagtc aaagcactgg
    15541 atttttcact ttaatccatt agctaatccc atcgcccaag ttatataata ttgtttatta
    15601 tttattatat tatacaccga tccctccgat cccctggacc ccttcatcat caccttcccg
    15661 cttccatctc aattgcctga ttctcggtat caaccgtccc ttaccttacc tcaccttatt
    15721 ctgaacaacg aaaagaatca agaagccatc cggcatcatg cgcaccaact tccttgtctc
    15781 gggcatcctt gcggcctgtg tcagtgtcac cgcagcccct accttgacct caccatcatc
    15841 cgctgccctc tccccgcgcc aaaacgacaa ctcatctcca ccttctccct tccagaactg
    15901 gcacgccacc gacttcacgt ggggctcatc gcccggcggc acggcgggca cactccacct
    15961 ggcagccgag gagggctatt tcgaaggcgc gcccgggttc aacgtcgtct gccaccctat
    16021 catggtgcag cgcgggtgga cgccgtgccg ggcacctgac aacagcgagc ttccgcgtgg
    16081 gaaccgcgtc gacatcatct ggacctcggg ccccgtgcag ggacgcttct acttgggcgc
    16141 cgcgcatatc ttcgagattg ccaagtgcgg gtcgtgggtg aacgccacgg cgaggacgga
    16201 tatcgaagtc ccccggccgc cgcaggcggg cgcgagcttt gagttccctg ttacgcattt
    16261 ggctgtgagc gggacggagc cacctttgtc ggagtagtaa ttgttatgtt gtggtttcat
    16321 ctttctttcc ttacatatat cgtgcaatgt ttccaaaggc ggtggatgaa ttacgcagca
    16381 actggggggg ggtcagggtg gaatgtaatt atttcggaaa ctattacttc tttcgatcca
    16441 gggccattca ttgtttcaca cataattgaa tcttttcttc tatttccaat ctcccgagct
    16501 tcctcttata gcacaggtct tgcatggctc gtccatcggc tcgggtcata gcgagcggct
    16561 actctctaga atcatcctcc taagttgctt ctggctcaga agtcactgtc agaaccagac
    16621 atcatatact atatgagcaa gctgagaggg gcagcgctgg ggattcgccg tcctggccag
    16681 ttctccaacg cagccgagtc tcccttaatg cgcaaaccgg aaatccaacc tcttcatccc
    16741 ctcgtccgtc gtgttgagct ggtagtcctc ctggtcctcc ttcgtcatgg ctgcccattt
    16801 cctatcgcgc accctgttgc gccagatata aaacgccttg actccgtaaa agagcacaat
    16861 gttgcagcag caaatgccca gcagaatctt gttgccacgg cggtagagcg gcttgtcgtc
    16921 ctcgcggtag atgttggacg cgacgatgtt gccgctctgc acgaacatgt tgtacaacgc
    16981 cgcgctgacg gcgcgggtgc gcaccgagtt gctgttcttg gcgttccacc ccaccaggat
    17041 ggcgtggcag tacgggtaac tcaggaggcc cgtcagcagc gcgtagcgga tccaggggct
    17101 ggcgtcggcg cggagcacca ccagcgggac tagccaggca aagatccaga tgttggagag
    17161 ggaggacacc gaggcgcgct cgcgcactct ttccgaaaac caggagagga tgagcaggtt
    17221 gacggcgaac aggaactggg agggcatcgc gaggaggttg gcttcgaata cggagaagcc
    17281 aagttgtcgt aggatgtatg ataggtacgt ggctggcggc gccggcggga tgtacgctgt
    17341 cagtccgatc aggtagagtg gccactgttc ccagtccttg atggcgagcc acagcagctt
    17401 tcctccgaca ccctgtctgt agtttttata tcgtcgtgtc agtatatctt gacaatatat
    17461 actgacaaag gtgtagtaga atccactttc ggcacggcgc aacccgaggc ccgacgtcct
    17521 cccccctgaa ctcacctgtt gttcatgtct cccttgctgg gatcgtctcg tagcagtcgg
    17581 ttgaccagaa tcagctcttc ctcttctgtg aaccagcctt tcttccccct gaaccagttt
    17641 gctgtttggc acggaccggg aggcatgagt ccccaggaga gaatgccgac aataactgtg
    17701 gcgatacctt ctagtaggaa gctggcgtgg gtaatatcag tgacgagaga cttaaaagta
    17761 aagtgaagtg gccccagatt cagggggctg gtgttcactc acagccacct ccaacctccc
    17821 catcccaaaa tacctctcat ctgtaggaca cccgccgcaa ctagggaccc taggatgtta
    17881 gacgtgctga gtgccgtcca gaaccacgcc aacctcacgg gaagctcatt ggacttgtag
    17941 aaataggtga gatataagac gacgtccctg gattgaggtt agcgtcagcc tgagcaagaa
    18001 atcaagcaga aagaggaaaa gagatatcag aactactcac ggaataaaac cacccatgag
    18061 caatccaagc aggcatttaa tggcataaaa cccagctcga ttggtgagga aggcctgtga
    18121 tccggccact atggaccaac ccaccatgat cgttggaatc catctatcag ctcccagcct
    18181 cttactgaca agaccgcttg gcagctcggc cgcaaggaaa gagacgagaa agatctttca
    18241 ccttgtaagt acttcttcat tcttgtggct ccagggacag ggagaattag gtgccactaa
    18301 ccgtttgacc atagttaaaa tcgttcgtgt ccatgcccaa ctcgggaagc tgtattttgt
    18361 caaaacgagg ctttaattct gagcaactcc tggcggggag tgactgacca tgtcgtcaga
    18421 aatggctctg ttgatgttct tccgatgaat atctagagac acgaacataa tccatgccca
    18481 tagcatgatt cgcaagtcga tctgccacag gacaaaccgc aggttagcaa ccgattctca
    18541 gagcctgaac atcagaatac aagaaagaga ggggaatgag aaaccttttt gacaagcctt
    18601 ctctccttat cggccgtcca ttgaaattta ggatcgaaac ggcgtcggtt ctcatagccg
    18661 gcacgctcgt acaccttccg ccagtaatcc gcagcactcg gctccgaaaa cacgtggtct
    18721 tccgtcgagc ccaacccctt ggggctgacg gcttttacct ctccactgtc cgatggagga
    18781 gaactagttg cgccgtccag cgatttctcg ctatacgccg tcttggtgtc ctgcttcggc
    18841 gtggcctcga acggcgcccc agacggaggc ttaccggcca tggcgacaac tgtggcttgc
    18901 ttgcacactg ggacaatgta tcaaaactgg accgtttgaa gcagcagccg gacgcttcgt
    18961 ttctgttgta tgacaccgga tgtgcgtgta cggtgtgtgt ggcattgatg gcatatgaat
    19021 tgagcacctc cgcggagctt gcacatggct ctttataccc aaacctttca gacgcagtac
    19081 cttctacggg catcacactg agccacgttg acggattggg atacaagtcc ttgatcaatt
    19141 ttggagaatt tgcctcagtg aacccctcct tctgccgtgc ccattggatt gtttgagtcg
    19201 cttatcgatg gtgtcatgat ccagggggta ttgcgcttcg cagattgacc tgacaagaaa
    19261 gccaaatacg gcggcgatat atatctgctt ggttaacttc tctgtgtaaa gttccattga
    19321 ggtggttgtg tgtggatggc gtgacagtgg gcgtgatatt gcgacatggc cccccggggg
    19381 ggttctcggc aagcgccaat ggatgagtcc ggagcacatc caggacacgg cttccctaac
    19441 cgagcctgta cgggatgccg gagtagtgga ttacatcagc ttccccggtc gaatagcgtt
    19501 gctaaagttg aatctctcac cccgccgact tcgggctggt ggcggcattt gactagggaa
    19561 gactctggag ccgctacggt aagaatgcta agagtttggg acctattgtc tctactcact
    19621 ctggatggtg aatcaagttg agaatcaaag caatattttg ggctctcgcc actcgagatg
    19681 attccagttg tcgaatatca gttgtatgct tgtctcttcc gtggacggtg ggcctggtga
    19741 ctatgaaatg tagaaattga gctcttaata tctttctgga ctatatacgc ttaatacgag
    19801 actacatgta cacaaagctt ttacgcttcg taaggcgtct ggaacggacg ctccgcctga
    19861 ggtgtgatgc gtgcaagatg acgcctgtca ccggtatgcc agtccaccaa cgcagaatgc
    19921 tgcgtgacgc ggttatccca aactacaacg gtaccctcct cccacttgac gcgggcctgg
    19981 aagtcggctc cccacgcaat gtgctcatag aggaatttca agatggcatc ggactcctcc
    20041 gtcttgaggc cgacgatctg ccgagtgact attttcaggg cctggttagt tctccgtttc
    20101 tgtctcccaa acttatgtct catgtccggg gagaacgtga acttgggact cgggagttct
    20161 gtgcttacat tgggggttga cgaagagagc cttctcgccc gtgacggggt gcgtcctgac
    20221 gacggggtgt acgttctgga cgggctcacg ccgcttaatg cttcccttgc tcaccgacgc
    20281 ctcgacctgt tcgatgccgg agtggacagc atacaggccg tgcagcctct ccttgagcag
    20341 agggctgagg cgattgtaag cctcaacagc gttggcgaac agggtatcac cgccggtgga
    20401 tggcttgtcg aggatgtaga ggaaggtggt gccggggggt tggacctcgt acgagacgtc
    20461 ggagtgccat gccaccgagc tggtcctggt ctcgaagaac ttctgcgccg aggtgtcgcc
    20521 ggcggcccgg tggacgaggt ggatttccgg gaagccttcg ggggagcccg aggtcgggtg
    20581 gatgtggtgg cggccgaagt agctgccgta ctcgagggcc ttgtcgatgg gcaggtcggc
    20641 aaagtcctgg ttgcggaaga cgacgacctt gcgctcggcg acgaagcgtg ccagctcgtc
    20701 tttgcccgcg ttgctgaggc tgctgagctg gatgccgcgg acctcggtgc cagtggttgg
    20761 cgtcagatgg ttgacttggg cgccctcggg caggaggttg gggaagctag ggttggcatc
    20821 cttgccgtgg tcgtagtgct cgaacggctc gagaggaggg tatttctgct cggggttcca
    20881 tgttgggagg tagtcggggt actattcagg ccatggcccg tgttagcgta cactctaccc
    20941 atatgccacg ttgatgatct ccagggccat tgctgttctc gagtgcaata cgtcgacagc
    21001 aacaaatatt tgcctacctt ggctttctct acaccttcct tgccctgtgt ctcgatctcc
    21061 ttctcatatg agatggcggc cagctccttg tactggccgg ggctggactc aagacgcagc
    21121 tgggcaaccc cggccactgg cgccaccgtg acggtctctg tcgctgaagg ggccattgtt
    21181 ggaccttaag attgtggatt cgtcgacaaa gcgatggagt agttggctgg aatgcaaacc
    21241 tcggagactg gagttgacga ctagctgaat ttgaattcga tgcgttctct actcttgtac
    21301 ttgtaactag agccagaccg tatccttcgc tccctcaacg tccaagctcg aatctttata
    21361 ctttgtcgga catggccgat aatcggaaac cggagctgcc atgggctcac aaaaggcggg
    21421 gcaaacaata gcatattgca cacaagcttc agatgacgac cgttcttcga ttccattcag
    21481 tggtcccgtg cacgtggaga gccgatgatg aacgacgtga cgacgaactc cccagggaca
    21541 acatctggac gagtcacaaa gcctcatcca aatgaggggt ggatggcgcg aaatggcgtg
    21601 atggctagat agacgatcat actcgacgac ggtgctcgac cccggagata agcttggtgt
    21661 tgttatggga agttgatagc acgcaattcc tctagttccc acttctcacg cgacttttct
    21721 cgagatcttt ctctcattat tcagcgtctg aacaaatacc gacgtagtct tggactacat
    21781 cagtttctgt tatcttggca aatcgacgaa tgttatcgct tcaatcaagc tgttaatgtc
    21841 gtagactcgt agatacttgg ttgtgggaat gtgagaaagg gggaccacaa ctatggcgag
    21901 gacacaaaaa ggggcgttgt ggggccaggg gacaaggatt cggtgatgtg atgatcaagc
    21961 gccatctcga gtgttgcgag tacaatgaag cgaaatgatt taggtcgaca aaacctcttt
    22021 cttagtcggc gtggttcatt gaacacaaca ctcttctatt ataccgactc cggccctgga
    22081 tccggggtac gatggtcgga tggaccggca cgttgtcgga cggtagacat gttagacaac
    22141 cgagtcagaa ctctcctcct ccggcttcaa tgccccactc ttccggaggt aacggagacg
    22201 ggacgccgaa tacctattgc ctaatccgac ccataagatt agcagtgccc ggcccgtgtg
    22261 gcacttcgtg ttcatggaag agttgggccc aaagcaccca gcttgcaatt ataccaaaat
    22321 agttccgaaa tgcagcacga atcatgacac cctcatggta gctattacct agctactgta
    22381 tggttcacat tccatgttca ctaacaacgt cactgatgga gatgcttcat tgttgcattg
    22441 gtgcctcgtc gatagctcaa cttgtcatct caggggctgg ctcgtgcgca aatgcgacgc
    22501 acgctgcgtg ggccagccca ggaggagggg gaatccaggt tcctgggctt gaagactatt
    22561 gaagcagcga atatttgaag aggaagaaac ggatatatgg gggcgcttaa aggtcgatga
    22621 acgagccatc tcaggaaagg aatggggatt cggtgtagca tttctcggtt tccaggcctg
    22681 gggagtgtta taacaagact ctagagtggc cggggtaggt ctgtagaact ttcgctctac
    22741 gtgtcgtggt cctttcatat cagtgacccg agaatgaact taaggaaggt cagactatga
    22801 caataagtgg ggatacgctg atgcccaagg tacaccccct cgaaatacag tgctcaagga
    22861 gcaccatgac atattgtgct acggctgggt tggatatccc gactcccggt aagaagttag
    22921 ggtatcgttt caagaagggg taatgactaa ctctgagtac tcgggaatat acagaatata
    22981 gaaagatgct gagtggttga ttaaggccct ctacattcta ctgagtaagc gccgcggctg
    23041 gcaaagaatg taaatggatg tcttcagctt ccttgctatg gactgtgagc aagaaacccc
    23101 ggcccccaga cactggacag cctgaagaca tggatatttg cagttgcctg cacatggcac
    23161 aggagggaag tcctctactt cgtatatatc cgtaagagtt caagtccctg tatacaatac
    23221 cataatatta acagatgaaa tcaatgtggc atgggccctg aatgtggctt cggctagcac
    23281 atatcggagc ggcccggcgc acatcacttg tcataccttc attggacgcg tgatgggttg
    23341 gaggtggtct ggtagctctc gactgtcgtg catagttaac agactgagat tgtgtgagtt
    23401 ggcagtatgc aagacgcgga cttgacacct agctaagccc aactgagcat tacccatcgg
    23461 aggcatggga gctggaatat tgtagtaagt tataacttag taagttcccc ggacagaatt
    23521 gaagacgggt caagttgatc gtgtgaaagt tcgaatagat tgttgacaaa acaacaagtg
    23581 acacttgcgg ggtggtgtct tggaccttat tttgggacga aggttgatgc attcggacgt
    23641 gggtgaggga gacgaggtga ctcgggagtc tctgtactct gcacctagtg gacgggggca
    23701 gtcgtaggtg ggtccgtcat gcttgcctaa gtgggtcagg tcagcattcc ccggatttta
    23761 ccccagaatt tacacgggtc agcaagtggg attgtgagca cggtgagcac ggtgactacg
    23821 gtgaggagac aggaaacccg gcgctatacc ttcttaggca gtgagggacc cacgtgacgt
    23881 aagtacctac caaagctccc caaccccgct cgtacattgg ttgatgcagc tgcgttgcct
    23941 gattccgtga gtgggttatg caatcacgcg atgttctggt gatgaccggt cgactgatgc
    24001 acaatgattg gcggggcttc cagtaggtgt accccgccca ctgaaaccat catcatcatt
    24061 ggaccgggct gcgagtggca tgagttggga cgcgacgtga ctggacggat ggaccggggt
    24121 agctttggag gttcactggg agcttgggaa gagcaagtgc acggatacag tgtttctttc
    24181 tgtatgggta catgcgatgt gggtaccttt catcgttcat tgatcgttcc agaccgagac
    24241 gggcggggga tctccggaac caacgaacag ctgacctcga ctgacgacat acgattgagg
    24301 tatcattcag ccaccttgtc tgaacgcagt aaccttgtct tatgttacgc gaatctccct
    24361 tcttaccgta cacgtactag aacctgtgca cgcaggtact gaagataaat tgcactgtac
    24421 ctaaggacta aggtatgctg ccttagcccg ttgatgtatg tatctcccca atccaacctg
    24481 ttggtcggct gacctgtaat tgaggtaccg gaaatgagat cagcactgat ctggatcctg
    24541 cccctcttgc ttccaccaca cattgcaccc ttcggacttt cttagtttcc ggtatctacc
    24601 ttctaggtaa attacgaacg ttccaacttc ccgcagcagc tgaactctgg attaagggta
    24661 gcaatggggt gattaggcgt cacgtctagg ataatgatgc atgcagaacc aaagctatcc
    24721 caggcttgga ttggccggat tgtctgccga gaaaccatgc gaatgacatg gaaacgtgag
    24781 gcccgcggag gacggatgcc accggtactc cacaacggtg cctgtgttcc tgaatccctg
    24841 gggagggcag ggtagatcaa tggtaaatat gagcagggat atatgaagta cggatcattc
    24901 gtacatctct gtggtttggg tgttttgggg aaaggggggg ggggagaagc gcgggcgccg
    24961 agtgatgtgc actggttacg taccctctct ctcctcgtcc ttgttcccgc cttccgcatc
    25021 atccaaactg tacttcccct ctctcttcct catcatcgtt tactctgtat accttacctt
    25081 acgcttccat ctcgtaccct caaggtaccg ttgcctaccc ctcttcttgt tttacctact
    25141 aatactggta gctacccctc ttcttcttct acccaactct ccttctttct cttcctcttt
    25201 tcatcctcat cttgcctgat tccattcacc gacttgagaa cacttgacgc aactacggat
    25261 ctttgactga ggtattgtta ttcgcactcg taagcgggac ccattgcacg tttcatcgag
    25321 ctaacgggag gctctttcca ttgtttagat ctcttcgtga ccgttcccac atcaataaac
    25381 ttcaaaccag tctagcctcc atcatgtcag aaccactcac caaggtcgac tccgccgtcc
    25441 agggcttgtc ttcatcgccg cccaaggaga agggccatag aagggccagc tccagcgctg
    25501 ctggcgtgat gaacatcaat gatcttggta agttccctta cttcaggttc gattcccgac
    25561 cctgcttatt tcacacgttc tgcttcgaat ctctcggaac cagaagcatg gaactaattc
    25621 gcttgcccct ttccagaggc ccagggcatt gaactaaagc ttgaaccgga cacacagaag
    25681 accggatggt aagtcgtttt gtgccctttg ccgttctctc gagtatgatc ggaggggtga
    25741 accgtcaatt tgtctgcgaa ggcgctgcgt ctgctttatc taagctaacc agcttcgctc
    25801 ctcacatagg aagatcaaca catccccgag ctcaatagag gagccagcaa tgctcaaaaa
    25861 actgctgacc acaccccccg tcaagaagat tgacttgcga ttcccgctag gaatggaggt
    25921 gaccgcaagg aacctcaagg gggtaacaat caaggatgcc atggatgcca tctacaaggc
    25981 atacaagaag aaggtacgtc gctgattatt taccgacatg ttttacttcc tcagatggga
    26041 tttgactggt cttgcaatag gccgacgatg aactagacca gccatacttg ttgggctttg
    26101 agtgggacaa ggaggattcg tggacgcgac ttattgtgca cctcgccaag aacccaacca
    26161 cctcgtcttc tggtggcggc ggcaagaaga agaagaagaa ccaggagtaa agaggcgaag
    26221 aaggcctgcc caccggccac acacttcggt catcttatcc aatactccct ctacacccct
    26281 ccctcaccat atctatgtac ctatctggta ttggtatcag gtttcttccg gtgtctcagc
    26341 tttcttcggc gtctgcgagg cgaacttggg tgcacatggt aaagaacggg atattgcgat
    26401 aatttatcgt cggatggggc tggaaccttt tgcgttctgc tttagaaaca ccgccggcat
    26461 gccgctgcga accttttctg tccggtacca atctcggacc gcgtgtatca cgagtatact
    26521 tctggggcag acaattgtca ccttcactga aaccgcagga cgctagcagt atggtcttgc
    26581 tatgagccct ggtatgacaa acaacgaata ttaaatcgtc atttaatcgg actatcaagt
    26641 gtttgcattg gtttctgcgt catatcctcg gtgtccagct cctttatgca catcgcggag
    26701 gcctcagagg atgcgttgtt gggttttaat gctccctaat gagcatgatg ccccggagag
    26761 atgggaaaag aagggagaag catcttaaac atgtctaacc tacatgaagg aaccaccgca
    26821 aggagattcg gttcgctaac ttgccagaaa atttgagcgg gttgctcaag aatcaacagc
    26881 tgggggttag gaatagtcct cgcgacccgg cgttggggat ccgtaagcgc ccaattcccg
    26941 cggtcgctga aatatagtgg cggttcggca gcgtcccagc cgttggctca gtagcgttcg
    27001 ctcgtatgac caggcggata tctcgaaaca accttagaga gcatgccgag tctggaagag
    27061 tgtcgctgga ttcgtgtgta gttggcatcg cccctttcag ccttcagttt tgcgtctcga
    27121 ctctccggct ccggaatgct tcgtctcgtc attgccttcg gaatctgatg tgtattcgcg
    27181 ttgtcgcggc gaatttgatt atgctggcgt atccaaatcc ttgacaggcg aatatatcac
    27241 cattggaaat ttggaatagg agaggagcag aagagctgca taatggacgt cggatcactg
    27301 aagttgacgt cgtcaatttg tgaggtccgc cttatagtgg gtctgatttg ggcgtccagt
    27361 cacgtggtac tgctgagtaa atcgatgtca aaacggaatg aattgtcccc ggctactatc
    27421 ggcagggaag tccctcttcc tgtcacggtc acgagtgcgg aagcggagga gtcggtcggc
    27481 ttaagctgga tgttcacgga gaactgacgt ctttcccccc tccccagagt ttggtggctg
    27541 ttccacagct accgagaatc cgagataccg ttacctgctt ctgtttttaa gaacactttg
    27601 tcagaacacg tccaacaatg gaatctcccg tctcagtcac aactttcttc gccatcggga
    27661 tcaagcgatt cgatccttga caagagaatt gcctacgtac agtcagtcct tcacatcagc
    27721 tcgtcatcca ttaagcctgt cagcccccgt tggccacgtt gtcaccatgc ctgtcaccac
    27781 gtttgacttc cctgagaaat acaggtatca gaccggcttc gactcccatc ttgagttcgt
    27841 ctctccgtta ccgcccctcc tctcccaccc tacaccacgt gggctttacc aggcacgtcg
    27901 gagctaattg atgactgctt ctctaggtcc gaagccgtcc ccgactcgct ccccatcggc
    27961 caaaattctc cccagaaacc gcctcatggt ctttacgcgg agaagctttc cggaacctcc
    28021 ttcacggcgc ctcggcacga caacaggcaa gcctggctct accgcatcct cccctcctgc
    28081 gcgcatgctc cgttcggccc ggccatcacc tcgatagcag aaaagcagga gaacgggggg
    28141 ggtggggaga atggcgtgca atcctcgccc aagttgcact acatccccaa ccagttgagg
    28201 tgggatcctt tcgaccatga ccagtccaag acactagatt tcgtctcggg acaacgcctg
    28261 gttgccggcg ccggcgaccc gaccctgaag cagggtatcg gaatctacgt ctacgccgcc
    28321 ggcaaggata tggaggaccg ttcggcgttc tactcagccg acggtgatct tctcattgtg
    28381 cctcaggagg gaactctcga tatccgcacc gagttcggct atctgctcgt tcggcccatg
    28441 gaaatctgcg tcatccctcg gggcgtgaag tatcacgtat ctcttccctc cggctcagct
    28501 cgcggatacg ctctcgagct gtaccagggc cacttcaagt tgccggaact cgggcccatc
    28561 ggcaccaacg gtcttgccaa cgaacgcgac ttccaggccc ccgtcgccgc cttcgacgag
    28621 gactttggcg ccaccgcaca ggaggggccc cacagctaca ccatcaccgt caagttcgac
    28681 aacacctact tccaggccca ccagtcacac accccctttg acgtcgtcgc ctggcacggg
    28741 aactactacc cggtaaagta cgacctcggc cgcttcaaca ccgtcggtac catctcgtac
    28801 gaccacccgg acccatccat cttcaccgtg ctcaccgcgc cgtccggcgt ccccggggcc
    28861 gccatcgccg actttgtcat cttcccgccc cgctggctcg tggccgagga caccttccgg
    28921 ccgccgtact tccaccgcaa cacgatgagc gagttcatgg gcctcatcac cggcgactac
    28981 gacgccaagc gcgccggccg gggcggtttc gtacccggcg gtgccagctt gcacaacacc
    29041 atgagcggac acgggcccga tgccgccagc agcgaggggg cccggaacgc cgagctgcgg
    29101 cccgccaagg tggggaccgg cagctgcgct ttcatgttcg agagctgcgc catggtcggc
    29161 gtcacggact ggggtttgcg gacttgcagc aaggttcagg aacggtatgc cgaggagagc
    29221 tggggcggtg tgcctgtgca ctggaagcgg cctgacggag tgtcaaaggg tgctcacctg
    29281 ctaaagtagg ttatgtaatg tgttgtgttt aggacgccgt tgtcccagag actgggctta
    29341 cctgagtggg aggttatttg ggtagggggt ctgtgtttcc aatgcaactt agagtgaatt
    29401 gcagcccagc ttcgccgcaa gagacttgtc gggatgcctg cccatctttc tagaaagtga
    29461 aagacttaga agaccccgtc gccgacgatt tcctggtgcg gctggcctgg aaagcctcgt
    29521 cgggccaggc tgtgccgggc gtcaccaacg tgaacacagc cggcggagcc gagggaactc
    29581 cgtccacaaa catcctagga cgtatgttct ttatctacgt gctgacacag tcctttcatt
    29641 atatggcgac ctccggactc gaatttggct atatggcgac cggcgagacc ctcttatttc
    29701 tacgcgtggc tcgagacgac ccgaccacgc tcctgtacta tactgaagtc tttccccagt
    29761 actgccgccc agatagggcc aacgccgata cggacatccc agctaacggc gccgccgtcg
    29821 acgttgtaaa tagcaaatag taaatagtaa taattaacta ttttcataaa tccctcaatt
    29881 ctattactgc cctatctatg gtatgtaaat tgatgcgctg tattgcttta gctatagtaa
    29941 aacgctctat attatagtat acctcgtgaa gccagagtcg tcatgccgcc gtccgcgccc
    30001 gcttgtctac acgattatct tcaccaaccc ctcctctact gccgtggtgg agcgcgttca
    30061 ggcctctctt tacctgcagc ggcgaacgtt gcggcgacga gggcgacgac gctgctgctg
    30121 ccgctgccat cggcacaatt cgcaaaccgg catcgtcaaa atcaaactgc attacccgac
    30181 tcacctcctc gttccacgcc agattggcgt cgtggatgtc atcattctcc agcccggcct
    30241 cccacagctc cgtccacgtc ctcttggcct ccgcgtccag atccacgccc gcgggacgta
    30301 ggtctcgcga gctcaaatcg ggtcccgcgt acgacatgag cagcatgtgc gacacccact
    30361 ggcagttgcg cagcgggatc gaccgcgcca ggtcgacggt gcctaggcag acggggatga
    30421 tgcggccctg gaaggcatcc agggccttgt agatggcagc ctcgtgctgc agcacgcggt
    30481 gatgcatggc ctggacggcc ttggccacga acgtgtaacc tagcaccgtg agggtgattt
    30541 tgaagagagc gccatagcgg ccgaagtacc cgtcaaacag gaggctctgg cagtctctct
    30601 ctatgtggtc agctagttgg gccacaaggc gcgcctggaa ctgggccact gtgactggat
    30661 gcacgtcctt gccgcctgtt cgatggagct ctacgttggg acacttggga tccagcctct
    30721 ggccacggca gagaccacgg agacacccct gcgtgcagta cggcagcgtc ggaggcgcta
    30781 ctataaaagg ccccgtgaga cgcgcctgtt gggctccgct aggtcctgtc acttcgccgc
    30841 ccgttcccgt cgatgacgat ccatccgcgt gtgggcgttt ccgggggctt tgggcgccag
    30901 cagcaccgcc accagtggcg ctgctgcttc cgtcggcatt acctccagcg tttcctccgg
    30961 cattgcttcc gtcgttgcct ctgtcatgtg gcagcagcgg gagcggtatg tccgccagag
    31021 caggcacagt ggccttggac ttgggccacc gtctcagatc gccatccctg gcgccaatcc
    31081 aacttgccga gcggcgagta gaatcgatag acagcatgga caacgtggct agatgggcgg
    31141 cggccgtctc gcggggcgcc cgtgaggcaa ccactcctcc aggaccccgg ttcgcgggga
    31201 agacagacat gaaatagtag agcgtgttcg ggtcgtcctc catcacacgg aggaacacca
    31261 ggccttcccc ggaagccaca tacccaaact cgaggccaga ggaaatcata tagtggaagg
    31321 cctggcagag cgccttggcc acatgtacct cacccggcag tccagtcgag tcagatacgg
    31381 cgatgtcttg gcgagccgtc cgcagaaaaa agtcatcgcc gggcgcagac aagactcggt
    31441 ttagcttccc cccgttaagg gcgtgagccg gcttgatctc ggccactaga acaggctcct
    31501 ccttgggtcc cggcctgtcg gcgcaaggat aggcgatcag ccatcggtcc ggaacgccca
    31561 tgtccttaac gggcgaccgt ttcttccgag gcggctctgt cgacgacgac gccctttctc
    31621 ctgtggactg ctcgagcgat gggtcatttt tgccctcgag tgctatgccg tacacgttgc
    31681 cgtggaactt aaccgccctg aacttgctgt ggtctgccac gccgaggtac tccgacacca
    31741 ccgtcgccgc cggcttctcg atggccgcgc ggacaaaggg ccgcagcgcc agctcgctcg
    31801 agaccttggg gctaaggtcg ttgcccagaa actcgacaga tatcaacgac gggaagcacg
    31861 cacggccggc aagcactgca gaaaatgcgt cgaacgtggc gttgtggata gccgcaaagt
    31921 ccgtccacgg ctggaagtgc tgtggataga acttgccctc gactttcgtt gccgagggtt
    31981 tggatgtctt gaccgggttg ggctcaatag agaacctggc gaatacgtgc cgctcgacat
    32041 tgaggatgta gtcagacaat tgagtcgacg cttcacgctg ctgcaagtgt tcctttgcgc
    32101 gtctctcctg ctccttttcg cgtctctcct gctcttctcg cgcttctgct gcctctttgt
    32161 cacgtatcag ctgcttctct cgttcttgga attgcttctc acgctcttga agcgccttga
    32221 tctgacgttc gaggtcctcc atgctaacgt tggttgtagg aaccgtgaat taaggcggga
    32281 gttagctagc tccccgataa acccgttgct tttccttagg cagccatccg gatacaggta
    32341 attccgaacc gtgaccccat agcaacccac agtctcgacc cacgcggtac cctgaggccg
    32401 tagtgtagag cccgtatttg gtgatgtcct tacgagccca ccaaaataca gcacgctatc
    32461 gtcacggccc tgaaattcct gaggggaagt tcagaggcct atacctaccc ctaaggctta
    32521 tgcctacccc cgaggctcgt gctaatacaa cacacccccc tagttagagc ggatccactt
    32581 ttccgggccg actagtgtaa tagagcaggg ccgtaatggc ataaaactgg atcgtctaga
    32641 taatgtaaat tgtgatggat gatgggtgaa aatctagata caggaagatc ggatgaaacg
    32701 ctccttatat aatccggtcg gttacgtgca cctattgtcg aatagaccac agtcttttcg
    32761 gttatgtaat gggccggatt gccaagagta taattcgggt ggacgcttac agaacctgca
    32821 ctatataaaa tacggtggca gcgtttccct aacggtcgga gacagttata attatatata
    32881 attgccttaa tcaaatttta acctatttta taacgatttt aactacgctt tatctaataa
    32941 ttaagagtct tacttactaa gtgaagatat acctatttta cctactattt tacctttact
    33001 actatcgatt taagaagcta tctagccgcg ccgatatagc atgttaatct ataaaataac
    33061 tattaagata tcgtatctta gccctattat atataaaacc tataaggatt aggagctcta
    33121 gccacgcctg tacgaatcgg ttaccaccta taataacatg tggaggtttc tccgcctagt
    33181 cgatccgact tagtcccccg aaaagactat aatgccgaat tcgactcttt cccctttata
    33241 acgcctaggc gtacccctat ataatatctc gaccttacgg acgctggcta gaaagcgtac
    33301 gacgttaaaa tcgctcgcta gaagatccta taaacctaga taagagtact ctttaacgag
    33361 cttcttaact agattagact aactgccttt aacggcttaa acctttttaa ctaggcgttt
    33421 aacggtagga cgaatagccg tatccgtata taggttaacg taggtaatct tatcggcttt
    33481 actaaggcgg ttaagcttag tatagttatc gtactattaa aggaacgtgg agagggactt
    33541 actactaaag cggggagctc tagtagcgag gggatttagg ggtgctctcg atatagcggt
    33601 aatagggggt agggctctaa cgacctcggc gataatactc tctcggtcac ggcttattaa
    33661 ggcttatagt agcttaatca ggtctttagc ggtagtaggg gactactaac gcttaggggc
    33721 ggcggtagta ggagcgttcg aagcgggcta ggtagtaaaa atagggtagg caggggtagt
    33781 agtcgatcta taggcagggg tagatctaaa ggctaatccg ggggcagtat taggggtagt
    33841 tatcgaaata gtagttagag ccgtggtaga cgtagtagtc ggcctaaaag cgggcggagg
    33901 taaggccgta gccctaatat cgtggttccc ttaattaggg gcagtagaaa tagcgggcgt
    33961 aagaataagg ggaatagccg gcgagggagc cttattatcg gagtcgctaa cgacgataat
    34021 aagggtagcc tcgcgatact aattctaagt atctatagta ttttaggtat aagtataagg
    34081 gggtaggcga ataataataa tagggttagg gcgtttaggg aaaggttttt taaaataatc
    34141 gtctagcgag aagatcctat aggtattcta gatactagct aggttattat atatattatc
    34201 tcgtcttaat aagagtaata aagtctttaa taagagggta atcctaggtt ttactccgta
    34261 atacttatct tcggggttag gcttttctaa ctcactataa aggaaaaggc cccttataat
    34321 taggagatta cctattagta aaaaggctat actcacggat ataaatatta aaagcactac
    34381 acgctaagtc ttacgaagag gtattataac ttacttatag ggtccgtaaa ggtctttact
    34441 agactatcgg gtcctcttat aaggtattgt tatttcgctc ctatactcgg tattagcttt
    34501 ttattaggtc tgctagggtt cagttaccct aatccgggta agctgctctt ggcggtctta
    34561 tcttttcttc gctatcgtgc aagaatctat tttaattagt aataggggtt ataagccccc
    34621 tattaagtct attctatatc cggaatctaa ctctattata atctaatcgg ttttttctat
    34681 tcctataatt actacctccg tggcggcggg tcttataatt aaaagtgtta atagttcttt
    34741 aactcttacc taagcagtta tttcttttcc taatcttatt agagtaaatc tccccttagt
    34801 cttaaagcgt taaatccttc cttagttatt atctttatat tcttcctagg gttattaact
    34861 aatagtccgt ttaggagggc cggaacctcc cttaagcgcc tttattactc tgattagggt
    34921 tagaatactt tagggacgcc gaataaatcg gcctccgagt actatattat aactggataa
    34981 agacgtagtg gcactagatc gttaagataa agattagata aagaggttag tctagcaaaa
    35041 ccacgatata taactaaaat ataactaaca ccactataac ctttagcgaa gaagtagatt
//
