# Supplementary material for: Alkaliphilic/Alkali-Tolerant Fungi: Molecular, Biochemical, and Biotechnological Aspects
Source: J Fungi (Basel). 2023 Jun 9;9(6):652. doi: 10.3390/jof9060652 (PMC10301932; doi:10.3390/jof9060652)
Supplement: Supplementary file 1 [file jof-09-00652-s001.zip › S2/ENANITX01000062NITX01000062.1.region001.gbk]

LOCUS       ENANITX01000062NITX01000062.1 68152 bp    DNA     linear   UNK 01-JAN-1980
DEFINITION  ENA|NITX01000062|NITX01000062.1 Sodiomyces alkalinus F11
            SODALscaffold_1_Cont62, whole genome shotgun sequence..
ACCESSION   ENANITX01000062NITX01000062
VERSION     ENANITX01000062NITX01000062.1
KEYWORDS    .
SOURCE      
  ORGANISM  
            .
COMMENT     ##antiSMASH-Data-START##
            Version      :: 7.0.0beta2-86685d9d
            Run date     :: 2023-03-25 18:34:59
            Original ID  :: ENA|NITX01000062|NITX01000062.1
            NOTE: This is a single region extracted from a larger record!
            Orig. start  :: 124153
            Orig. end    :: 192305
            ##antiSMASH-Data-END##
FEATURES             Location/Qualifiers
     protocluster    1..68152
                     /aStool="rule-based-clusters"
                     /category="PKS"
                     /contig_edge="False"
                     /core_location="[154153:162305]"
                     /cutoff="20000"
                     /detection_rule="cds(PKS_AT and (PKS_KS or ene_KS or mod_KS
                     or hyb_KS or itr_KS or tra_KS))"
                     /neighbourhood="30000"
                     /product="T1PKS"
                     /protocluster_number="1"
                     /tool="antismash"
     proto_core      30001..38152
                     /aStool="rule-based-clusters"
                     /tool="antismash"
                     /cutoff="20000"
                     /detection_rule="cds(PKS_AT and (PKS_KS or ene_KS or mod_KS
                     or hyb_KS or itr_KS or tra_KS))"
                     /neighbourhood="30000"
                     /product="T1PKS"
                     /protocluster_number="1"
     cand_cluster    1..68152
                     /SMILES="C([*])C(-O)"
                     /candidate_cluster_number="1"
                     /contig_edge="False"
                     /detection_rules="cds(PKS_AT and (PKS_KS or ene_KS or
                     mod_KS or hyb_KS or itr_KS or tra_KS))"
                     /kind="single"
                     /product="T1PKS"
                     /protoclusters="1"
                     /tool="antismash"
     region          1..68152
                     /candidate_cluster_numbers="1"
                     /contig_edge="False"
                     /product="T1PKS"
                     /region_number="1"
                     /rules="cds(PKS_AT and (PKS_KS or ene_KS or mod_KS or
                     hyb_KS or itr_KS or tra_KS))"
                     /tool="antismash"
     PFAM_domain     join(2430..2648,2755..3072)
                     /aSDomain="NAD_binding_2"
                     /aSTool="clusterhmmer"
                     /database="34.0"
                     /db_xref="PF03446.17"
                     /db_xref="GO:0050661"
                     /description="NAD binding domain of 6-phosphogluconate
                     dehydrogenase"
                     /detection="hmmscan"
                     /domain_id="clusterhmmer_input.path1.gene42_0001"
                     /evalue="9.60E-27"
                     /gene_ontologies="GO:0050661: NADP binding"
                     /label="input.path1.gene42"
                     /locus_tag="input.path1.gene42"
                     /protein_end="179"
                     /protein_start="0"
                     /score="94.2"
                     /tool="antismash"
                     /translation="MARNLQSKLPPTDSISIYDINKDAVQNLKAEMEGAQVGGAKVSLA
                     DSAAEASSEAVRSPPPWVASICSFRTLHDTIITVLPEPQHVKSVYETILSALANTPKKD
                     RLFIDCSTIDPQTSRAVASSVTSASQGAFVDAPMSGGVVGATAGTLTFMLGAPTALVPR
                     AEPTLLRMGRRLLHCG"
     CDS             join(2430..2648,2755..3480)
                     /Name="input.path1.gene42"
                     /gene="input.path1.gene42"
                     /gene_functions="biosynthetic-additional (smcogs)
                     SMCOG1100:3-hydroxyisobutyrate dehydrogenase (Score: 174.9;
                     E-value: 4.3e-53)"
                     /gene_kind="biosynthetic-additional"
                     /phase="0"
                     /source="GlimmerHMM"
                     /transl_table=1
                     /translation="MARNLQSKLPPTDSISIYDINKDAVQNLKAEMEGAQVGGAKVSLA
                     DSAAEASSEAVRSPPPWVASICSFRTLHDTIITVLPEPQHVKSVYETILSALANTPKKD
                     RLFIDCSTIDPQTSRAVASSVTSASQGAFVDAPMSGGVVGATAGTLTFMLGAPTALVPR
                     AEPTLLRMGRRLLHCGDQGAGLAAKLANNYLLALNNLATAEAMNLGVRCGLDPAVLASV
                     LNVSTGKCWPSEINNPVPGVIEGAPAGRDYAGGFGIALMKKDLGLAVVAAKEAGAKLEL
                     ADKATEVYANAAADERCKGRDFSVVYRYIGGKE"
     PFAM_domain     3079..3462
                     /aSDomain="NAD_binding_11"
                     /aSTool="clusterhmmer"
                     /database="34.0"
                     /db_xref="PF14833.8"
                     /db_xref="GO:0051287"
                     /description="NAD-binding of NADP-dependent
                     3-hydroxyisobutyrate dehydrogenase"
                     /detection="hmmscan"
                     /domain_id="clusterhmmer_input.path1.gene42_0002"
                     /evalue="5.70E-30"
                     /gene_ontologies="GO:0051287: NAD binding"
                     /label="input.path1.gene42"
                     /locus_tag="input.path1.gene42"
                     /protein_end="309"
                     /protein_start="181"
                     /score="104.1"
                     /tool="antismash"
                     /translation="GAGLAAKLANNYLLALNNLATAEAMNLGVRCGLDPAVLASVLNVS
                     TGKCWPSEINNPVPGVIEGAPAGRDYAGGFGIALMKKDLGLAVVAAKEAGAKLELADKA
                     TEVYANAAADERCKGRDFSVVYRY"
     CDS             complement(join(3800..5977,6082..6224,6280..6376,
                     7960..9231))
                     /Name="input.path1.gene43"
                     /gene="input.path1.gene43"
                     /source="GlimmerHMM"
                     /transl_table=1
                     /translation="MAYNPRMSIIPSHQTQSRSRKKEDEADAFMRLPDKEIVGCITDIG
                     IPFTVADLQKPNPVQVQMIFEWFAELLLNATRETVEPAMRAAAEDICGEYADVVPPDTR
                     NLMGFYVSLRKLLLECGINDFSFNDLYKPNHDRLVKIFSYLINFVRFRESQTGIIDEHF
                     NKAETAKARIEALYGENQDMEGRLGDMRRNRRAMEAQVREKTQRNEELKKTLLELRRNQ
                     EKVATTLEEAKTKKNELTAALEAKTAAKLACKQESGKLRPYVLQSPSALQASLAELSNT
                     LAHEKARIDSLDRRSRALQTSADSFAVVSTDVASCIKVLEEVAAELAKEEEENLRNARQ
                     RDALSERGNNVREVERTEALLQRQLLKWNERTDRLREQSAAKAQEAKEKMEELRVVHRR
                     LTEERTEKGRDMERRRVRIEQTEKKSNAAQASLEPGVSSSCLVNMETIASISSMLENAR
                     ELTIDAASATRLSRSSNRPLDRSQIKKLLDSRNDRDVLEGLRRVLSMMYRGQKTLPFFS
                     SVVKNVASPNLEIRKLVYIYLIHHAEQEPDLALLSINTIQKSLSDTNPQVRALALKTMS
                     GIRVPVISQIVSLAIKKGVADMSPYVRRAAALAIPKCYRLDPSQLAQLVDCLSTLIGDK
                     QYYVAGAAVTAFMEVCPERIDLIHKHYRGLVKKIVDMDEWSQLATMRMMAFYARKCFPR
                     RTRSAKAQDNNNNNNNNNTTTTTADLGDFYGEPSPSEEAAEKKVVVLDPDLVLFLNGIR
                     PLLQSRNSAVVIAVARCYIELGTPEYVKDAIGPLMALLRGPQDVQQIALYNIVSVCLAM
                     PRDFVKYASHFLVRATDPPQVWELKLEVLTLIFPHATPYVKSLVLSELEHFSGSSNKAL
                     VKEAVRAIGRCAQGDPATASRCLRLLLGQITSLDGTLAAESLTVIRHLIQQDPQGHVGT
                     VVRLAKNLDSATDPQARATIIWLVGEFAGLNGEDNIAPDVVRILLRDFANESEAAKRQI
                     LLLAAKVYLHHLNRQSEKQTEDAAPPPPPDPEEDDHPIAKLWNYTLLLVRYDTSYDLRD
                     RARMYRALLAVPQLATLMLLAPKPAPQAPSPSETRKGFRLGSATLVLAGGGGLHGIRGY
                     EALPNWVAEGQEPNPRLRETEAPGYGEGKVVPASRQLDAAARSAPKSANGLGAAVGAGA
                     VAGVVGAAVGAKTLDDWLAEEEEEEEEEEEESESVEDDTDDDEDEEDEDDDDDDESDSS
                     SSSE"
     PFAM_domain     complement(join(4316..5977,6082..6156))
                     /aSDomain="Adaptin_N"
                     /aSTool="clusterhmmer"
                     /database="34.0"
                     /db_xref="PF01602.22"
                     /db_xref="GO:0006886"
                     /db_xref="GO:0016192"
                     /db_xref="GO:0030117"
                     /description="Adaptin N terminal region"
                     /detection="hmmscan"
                     /domain_id="clusterhmmer_input.path1.gene43_0005"
                     /evalue="2.80E-101"
                     /gene_ontologies="GO:0006886: intracellular protein
                     transport"
                     /gene_ontologies="GO:0016192: vesicle-mediated transport"
                     /gene_ontologies="GO:0030117: membrane coat"
                     /label="input.path1.gene43"
                     /locus_tag="input.path1.gene43"
                     /protein_end="1058"
                     /protein_start="479"
                     /score="339.8"
                     /tool="antismash"
                     /translation="RSQIKKLLDSRNDRDVLEGLRRVLSMMYRGQKTLPFFSSVVKNVA
                     SPNLEIRKLVYIYLIHHAEQEPDLALLSINTIQKSLSDTNPQVRALALKTMSGIRVPVI
                     SQIVSLAIKKGVADMSPYVRRAAALAIPKCYRLDPSQLAQLVDCLSTLIGDKQYYVAGA
                     AVTAFMEVCPERIDLIHKHYRGLVKKIVDMDEWSQLATMRMMAFYARKCFPRRTRSAKA
                     QDNNNNNNNNNTTTTTADLGDFYGEPSPSEEAAEKKVVVLDPDLVLFLNGIRPLLQSRN
                     SAVVIAVARCYIELGTPEYVKDAIGPLMALLRGPQDVQQIALYNIVSVCLAMPRDFVKY
                     ASHFLVRATDPPQVWELKLEVLTLIFPHATPYVKSLVLSELEHFSGSSNKALVKEAVRA
                     IGRCAQGDPATASRCLRLLLGQITSLDGTLAAESLTVIRHLIQQDPQGHVGTVVRLAKN
                     LDSATDPQARATIIWLVGEFAGLNGEDNIAPDVVRILLRDFANESEAAKRQILLLAAKV
                     YLHHLNRQSEKQTEDAAPPPPPDPEEDDHPIAKLWNYTLLLVRYDTSYDLRDRARMYRA
                     LLA"
     PFAM_domain     complement(8050..8397)
                     /aSDomain="DHR10"
                     /aSTool="clusterhmmer"
                     /database="34.0"
                     /db_xref="PF18595.3"
                     /description="Designed helical repeat protein 10 domain"
                     /detection="hmmscan"
                     /domain_id="clusterhmmer_input.path1.gene43_0004"
                     /evalue="2.30E-35"
                     /label="input.path1.gene43"
                     /locus_tag="input.path1.gene43"
                     /protein_end="394"
                     /protein_start="278"
                     /score="121.3"
                     /tool="antismash"
                     /translation="SNTLAHEKARIDSLDRRSRALQTSADSFAVVSTDVASCIKVLEEV
                     AAELAKEEEENLRNARQRDALSERGNNVREVERTEALLQRQLLKWNERTDRLREQSAAK
                     AQEAKEKMEELR"
     PFAM_domain     complement(8731..9153)
                     /aSDomain="Nuf2"
                     /aSTool="clusterhmmer"
                     /database="34.0"
                     /db_xref="PF03800.16"
                     /db_xref="GO:0000776"
                     /db_xref="GO:0031262"
                     /description="Nuf2 family"
                     /detection="hmmscan"
                     /domain_id="clusterhmmer_input.path1.gene43_0003"
                     /evalue="1.30E-42"
                     /gene_ontologies="GO:0000776: kinetochore"
                     /gene_ontologies="GO:0031262: Ndc80 complex"
                     /label="input.path1.gene43"
                     /locus_tag="input.path1.gene43"
                     /protein_end="167"
                     /protein_start="26"
                     /score="145.5"
                     /tool="antismash"
                     /translation="DAFMRLPDKEIVGCITDIGIPFTVADLQKPNPVQVQMIFEWFAEL
                     LLNATRETVEPAMRAAAEDICGEYADVVPPDTRNLMGFYVSLRKLLLECGINDFSFNDL
                     YKPNHDRLVKIFSYLINFVRFRESQTGIIDEHFNKAE"
     CDS             complement(10509..10646)
                     /ID="input.cds44.1"
                     /Name="input.path1.gene44"
                     /Note="single-exon"
                     /gene="input.path1.gene44"
                     /phase="0"
                     /source="GlimmerHMM"
                     /transl_table=1
                     /translation="MVIIVIVFVVVVVVVVVVVVVVVVVVVVVVVVITITIAIIFLACS
                     "
     CDS             complement(join(10653..11844,11995..12046,12077..12368))
                     /Name="input.path1.gene45"
                     /gene="input.path1.gene45"
                     /source="GlimmerHMM"
                     /transl_table=1
                     /translation="MEFGMNFGPSGLAPYEAVCYYSGLPSRPRLVARTGVEWTEDPQQE
                     MWSYHKYLSSVEDHPIVELWKEDQPLPHLIMKALASLPWVAIDVLRVGVFHFDNTIPVV
                     MLVTVEPGETRDPPPRLYSGSPDVFHQYPLDKLVQDLRHLSDCIGTRIRNDATPSTTGT
                     KGIYLNVAPANPHIWTFEPCTAALTCRRVVFRGKDDSGKVYHWDGQVSTRQFISQDTGV
                     SDIAHKIEKKLIEEGKRVNRLALFSLKYDSGQHEDQRTDLEDEVYEISRQADAARAARS
                     ILDMTHEDTSIQIGHVLFAQELSTAFPRTSMSSSASSSQLSPATYTRGSWLRDYALVQV
                     SGEVHTRPAKNRLPINYDKLRKKLDGSVPEYPRRKFTGDATEGNAVLSSEVVPDGKAGK
                     RRVVGKFGVHGLTFGFVNGVKSVIRKRQIHNVVDEHVAWEICVVSTDRVNSSAFSRGSD
                     SGSAIWDLKSRVLGMITAGLGDPATSIMDTTYATSMERILQDLEASGIKATLG"
     CDS             join(13630..13850,14020..16276)
                     /Name="input.path1.gene46"
                     /gene="input.path1.gene46"
                     /source="GlimmerHMM"
                     /transl_table=1
                     /translation="MALSEENRAKTLPQRLRLVRWRRPGPGAPGRQRRPTFRFHSCHEN
                     GLPKEATDRADPPECAAPASSHVQLLPRTTKRKRKDPDREAEIKAMSHFVPARPAVDSW
                     PGGRPIRAESKRAKAGITNAGTWSPTSDVSLPFQESIHSTMSSDSEHASYKISALEALT
                     PRPTLRYAATPRRNPSTGSVLARTSSQRRKLVKQEPIPEATLKAHKRIDSLADDLDAAG
                     LRELMERDKRRRERKRQREQERIERYLSRCAEKQKEAEAEASARGTPSPQNLERGVMGR
                     EVLGLGIDTTSAVVTSSRRRPSDDSIQRSNKSPEDGTPVQEPHGIDPRRRQPEALSHFY
                     RTDSTPRDPPTFTPELNPPSAAPSPGPEDSKPLRMAFLRSRKSRSRTTLASDERRNFSS
                     LASKSNDSVSGTKNSETSGRGGKRSLSALFRWGTKSIRKSSGPSSFSNTSREEMQAAVA
                     QAPAPAHAQAQAHVQVQVQALALALARAQAQDQDQKQKQNQAESEKLQTLQTTQMTAPG
                     AMLTDAPSPSTVGSQSRAMGTRGPKRTRSRFREDLPEMPISPPESRVASPEAEVKAHEV
                     ILEDTAPGLTLAPAIQNNTPTSKPQSARQTNMQQTSAPLHQSMQDSPQPHSISLASIDS
                     EGSWLSGKLGKRSSSGMGMRDSLARHARANRRRSLHSTSGTTEDELVEDEYLSNLATPP
                     RERQPDENGQYGGGRRWSEEGRPSSDDDELANTYGDGGEMSVGTVKSHHPQIHRQEHQA
                     SLMKSREGLVNEFDGDRQSTPSVELDSDETSHVGRATSVDFGRKGHVRHVSAGSAKLLD
                     MTPRASAATEEEK"
     CDS             complement(join(18207..18311,18390..18404))
                     /Name="input.path1.gene47"
                     /gene="input.path1.gene47"
                     /phase="0"
                     /source="GlimmerHMM"
                     /transl_table=1
                     /translation="MNLAALGIDERAPIMNDLPVRSGAYSSPPMLCAEISAHR"
     CDS             complement(join(18426..18818,18962..18998,19123..19181))
                     /Name="input.path1.gene48"
                     /gene="input.path1.gene48"
                     /source="GlimmerHMM"
                     /transl_table=1
                     /translation="MKKDRGDDCVEPIFGSGRTHVWTRLQFCLVSQASAFGINGVETST
                     PSTGLSSTSTFASAASASSARRFRKLRYVCHPTAMTPAKTLRYSMGMKVKLKAVTAGQS
                     LHELTTLVGTVRRIRSATCPRPSPARRACMPKKYELNKGVKKAWLMATLTPSDNILDP"
     CDS             19294..20820
                     /ID="input.cds49.1"
                     /Name="input.path1.gene49"
                     /Note="single-exon"
                     /gene="input.path1.gene49"
                     /phase="0"
                     /source="GlimmerHMM"
                     /transl_table=1
                     /translation="MASPCLRCVRPQLAFRSTKAAFSSSTRPRTLPRTHNRTRRHASNS
                     SSSSSSSSSSSTSKATDSLLVARAKTVLYGSAIAGSVYLAYLYATDTRASFHRWLVPPL
                     IRAFFPDAEDAHHAGTTALKTLYALGLHPRERDASLASDPALAVEVFGTTLSNPIGISA
                     GLDKHADIPDPLFALGPAVVEVGGCTPFPQEGNPRPRVFRVVGLHGMVNRFGLNSRGAD
                     AMARTLRERLRIFARSLGLSESQVLDGEAGVNPGSLAPGKLLAVQMAKNKRTDERDVHA
                     VAADYVYCVRALARYADILVVNVSSPNTPGLRDLQAVGPLTTLLSAVVDEARKTDRKTK
                     PKVMVKVSPDEDEDMQMEGIVQAVCASGVDGVIVGNTTKRRTGVVPDGVKLTSREQKAL
                     MEEGGYSGPAMFDRTLDLVSRYRKMLDARTLHHSAAGEAPASGEKQAAARDDPEQKVIF
                     ATGGITNGEQALRVLNAGASVAMVYTGLTYGGSGTITRMKGEMKKALSNV"
     aSDomain        19615..20580
                     /aSDomain="TIGR01036"
                     /aSTool="tigrfam"
                     /description="pyrD_sub2: dihydroorotate dehydrogenase
                     (fumarate)"
                     /detection="hmmscan"
                     /domain_id="TIGRFam_input.path1.gene49_0001"
                     /evalue="8.70E-60"
                     /identifier="TIGR01036"
                     /label="input.path1.gene49"
                     /locus_tag="input.path1.gene49"
                     /protein_end="429"
                     /protein_start="107"
                     /score="200.3"
                     /tool="antismash"
                     /translation="FFPDAEDAHHAGTTALKTLYALGLHPRERDASLASDPALAVEVFG
                     TTLSNPIGISAGLDKHADIPDPLFALGPAVVEVGGCTPFPQEGNPRPRVFRVVGLHGMV
                     NRFGLNSRGADAMARTLRERLRIFARSLGLSESQVLDGEAGVNPGSLAPGKLLAVQMAK
                     NKRTDERDVHAVAADYVYCVRALARYADILVVNVSSPNTPGLRDLQAVGPLTTLLSAVV
                     DEARKTDRKTKPKVMVKVSPDEDEDMQMEGIVQAVCASGVDGVIVGNTTKRRTGVVPDG
                     VKLTSREQKALMEEGGYSGPAMFDRTLDLVSRYRKMLDART"
     PFAM_domain     19729..20571
                     /aSDomain="DHO_dh"
                     /aSTool="clusterhmmer"
                     /database="34.0"
                     /db_xref="PF01180.23"
                     /db_xref="GO:0005737"
                     /db_xref="GO:0016627"
                     /db_xref="GO:0055114"
                     /description="Dihydroorotate dehydrogenase"
                     /detection="hmmscan"
                     /domain_id="clusterhmmer_input.path1.gene49_0006"
                     /evalue="2.20E-52"
                     /gene_ontologies="GO:0005737: cytoplasm"
                     /gene_ontologies="GO:0016627: oxidoreductase activity,
                     acting on the CH-CH group of donors"
                     /gene_ontologies="GO:0055114: oxidation-reduction process"
                     /label="input.path1.gene49"
                     /locus_tag="input.path1.gene49"
                     /protein_end="426"
                     /protein_start="145"
                     /score="178.2"
                     /tool="antismash"
                     /translation="LAVEVFGTTLSNPIGISAGLDKHADIPDPLFALGPAVVEVGGCTP
                     FPQEGNPRPRVFRVVGLHGMVNRFGLNSRGADAMARTLRERLRIFARSLGLSESQVLDG
                     EAGVNPGSLAPGKLLAVQMAKNKRTDERDVHAVAADYVYCVRALARYADILVVNVSSPN
                     TPGLRDLQAVGPLTTLLSAVVDEARKTDRKTKPKVMVKVSPDEDEDMQMEGIVQAVCAS
                     GVDGVIVGNTTKRRTGVVPDGVKLTSREQKALMEEGGYSGPAMFDRTLDLVSRYRKMLD
                     "
     PFAM_domain     20659..20808
                     /aSDomain="DHO_dh"
                     /aSTool="clusterhmmer"
                     /database="34.0"
                     /db_xref="PF01180.23"
                     /db_xref="GO:0005737"
                     /db_xref="GO:0016627"
                     /db_xref="GO:0055114"
                     /description="Dihydroorotate dehydrogenase"
                     /detection="hmmscan"
                     /domain_id="clusterhmmer_input.path1.gene49_0007"
                     /evalue="4.40E-07"
                     /gene_ontologies="GO:0005737: cytoplasm"
                     /gene_ontologies="GO:0016627: oxidoreductase activity,
                     acting on the CH-CH group of donors"
                     /gene_ontologies="GO:0055114: oxidation-reduction process"
                     /label="input.path1.gene49"
                     /locus_tag="input.path1.gene49"
                     /protein_end="505"
                     /protein_start="455"
                     /score="29.5"
                     /tool="antismash"
                     /translation="VIFATGGITNGEQALRVLNAGASVAMVYTGLTYGGSGTITRMKGE
                     MKKAL"
     CDS             join(21714..23629,23663..23701,24219..24335,24341..24371,
                     24818..24961)
                     /Name="input.path1.gene50"
                     /gene="input.path1.gene50"
                     /source="GlimmerHMM"
                     /transl_table=1
                     /translation="MKPFFSLLSCVLALHAGTTWGQNLPYRPEIRADTNRDGVIDDADA
                     KDKTIWTHERGAIFLPSVGDSLSRCATVDLNDEPLSNDELAYCHDASGDSVLAPEYLAP
                     LRLMPLNVSDDVVGRVYATPREAHERVRIFMFVHDDDSAPPERESWAFLERGAQISADM
                     LRQGVTLGIDSREFVRDAAVWNGTTVVRFDVFHASDPDQVVVGDSVAMQVAPVLTHHHL
                     QEVETLVSAAAEEEGGRFDRRAQKRFNAEVDEARQVAGIEKELLLLKNGSGDIWVQDLL
                     EPAYASMPGPHGPIAIRILLRSAQVWRGSGRQVFTDLRGPGIGGFQPRTFGNEGFFHTI
                     DSLGNVETIPPYTSRSGVGYPAGRVIYGQHFGRHIAQPMRDFFEGQAGGLQKPLVLKTG
                     WLLVGHVDEFVQFLPYDNDLGFTIGVTDTELAYSLLEEAAAAGEGDSLVVNPPPPRDNV
                     SFDGTLPHLHLDVTVSEMLGNGRLAEINAYAQGKIDQNTEILLDELPLDEADIIRLPVL
                     FQSFDAGVDIESRKSRVDARRTDGFEGEPALYSALQDGEHILGFFSPDVVNGVVVGKHY
                     LSPNPFGPVVDGVDLFAAAVEKAYSRAGMNVTFVDTFHSHHLGGGEVHCGTNALRAVDS
                     VWWETSTVNHYLDEFFSALSTLSRGLEPRKPNFNVNLNQLGGDTGEHRVFSDKDSNLEV
                     GLRTGASGMLSRRPPAALRRTRSGSKGSIQASMKLEAYEDLCTNGLPSRAAFSF"
     PFAM_domain     join(22326..23629,23663)
                     /aSDomain="PAD"
                     /aSTool="clusterhmmer"
                     /database="34.0"
                     /db_xref="PF03068.17"
                     /db_xref="GO:0004668"
                     /db_xref="GO:0005509"
                     /db_xref="GO:0005737"
                     /description="Protein-arginine deiminase (PAD)"
                     /detection="hmmscan"
                     /domain_id="clusterhmmer_input.path1.gene50_0008"
                     /evalue="3.20E-112"
                     /gene_ontologies="GO:0004668: protein-arginine deiminase
                     activity"
                     /gene_ontologies="GO:0005509: calcium ion binding"
                     /gene_ontologies="GO:0005737: cytoplasm"
                     /label="input.path1.gene50"
                     /locus_tag="input.path1.gene50"
                     /protein_end="639"
                     /protein_start="204"
                     /score="375.5"
                     /tool="antismash"
                     /translation="VGDSVAMQVAPVLTHHHLQEVETLVSAAAEEEGGRFDRRAQKRFN
                     AEVDEARQVAGIEKELLLLKNGSGDIWVQDLLEPAYASMPGPHGPIAIRILLRSAQVWR
                     GSGRQVFTDLRGPGIGGFQPRTFGNEGFFHTIDSLGNVETIPPYTSRSGVGYPAGRVIY
                     GQHFGRHIAQPMRDFFEGQAGGLQKPLVLKTGWLLVGHVDEFVQFLPYDNDLGFTIGVT
                     DTELAYSLLEEAAAAGEGDSLVVNPPPPRDNVSFDGTLPHLHLDVTVSEMLGNGRLAEI
                     NAYAQGKIDQNTEILLDELPLDEADIIRLPVLFQSFDAGVDIESRKSRVDARRTDGFEG
                     EPALYSALQDGEHILGFFSPDVVNGVVVGKHYLSPNPFGPVVDGVDLFAAAVEKAYSRA
                     GMNVTFVDTFHSHHLGGGEVHCGTNALRAVDSVWWE"
     CDS             join(25049..25167,25216..25270)
                     /Name="input.path1.gene51"
                     /gene="input.path1.gene51"
                     /source="GlimmerHMM"
                     /transl_table=1
                     /translation="MSHITTLVQKKNHRFVGDTGDVVVVIVGEDCLTGLSRRDVGRPEE
                     QLQDANMNMFMP"
     CDS             join(26594..26635,26750..26848)
                     /Name="input.path1.gene52"
                     /gene="input.path1.gene52"
                     /phase="0"
                     /source="GlimmerHMM"
                     /transl_table=1
                     /translation="MANNTAAFFSPVDLSQFHCDDPADPADPADSVDSVDSVPAVDAGG
                     R"
     CDS             complement(join(27464..28013,28350..28465))
                     /Name="input.path1.gene53"
                     /gene="input.path1.gene53"
                     /source="GlimmerHMM"
                     /transl_table=1
                     /translation="MARNGLPDETHGRVEWPETTICPTNAAGLGFEYPCRPDEIRGKPQ
                     PQTDADIARVAAEQAKADTETLKTDTEKLKADAEKAKTGSEKAKTDAEKAKTDAEKAKT
                     DAETAANNATTATANAQAATSIAQTAMVNTQAAASEARTSSSHIQTAAADARAMAGDAR
                     TAMLKAEDAAGRAQDAASKAQDAVGRAQDAASKAQDAVGRAQDAANAVNNASQLARAL"
     CDS             complement(join(30001..31333,31475..32175,32276..36652,
                     36749..37145,37233..37390,37478..38152))
                     /NRPS_PKS="Domain: PKS_KS(Iterative-KS) (115-534). E-value:
                     2.3e-151. Score: 496.3. Matches aSDomain:
                     nrpspksdomains_input.path1.gene54_PKS_KS.1"
                     /NRPS_PKS="Domain: PKS_AT (631-934). E-value: 1.2e-95.
                     Score: 312.1. Matches aSDomain:
                     nrpspksdomains_input.path1.gene54_PKS_AT.1"
                     /NRPS_PKS="Domain: PKS_DH (999-1166). E-value: 1.8e-30.
                     Score: 98.3. Matches aSDomain:
                     nrpspksdomains_input.path1.gene54_PKS_DH.1"
                     /NRPS_PKS="Domain: cMT (1429-1637). E-value: 2.2e-48.
                     Score: 156.1. Matches aSDomain:
                     nrpspksdomains_input.path1.gene54_cMT.1"
                     /NRPS_PKS="Domain: PKS_ER (1836-2136). E-value: 1.4e-93.
                     Score: 305.3. Matches aSDomain:
                     nrpspksdomains_input.path1.gene54_PKS_ER.1"
                     /NRPS_PKS="Domain: PKS_KR (2166-2342). E-value: 9.2e-49.
                     Score: 157.7. Matches aSDomain:
                     nrpspksdomains_input.path1.gene54_PKS_KR.1"
                     /NRPS_PKS="Domain: PKS_PP (2468-2535). E-value: 1.2e-13.
                     Score: 43.0. Matches aSDomain:
                     nrpspksdomains_input.path1.gene54_PKS_PP.1"
                     /Name="input.path1.gene54"
                     /gene="input.path1.gene54"
                     /gene_functions="biosynthetic (rule-based-clusters) T1PKS:
                     itr_KS"
                     /gene_functions="biosynthetic (rule-based-clusters) T1PKS:
                     PKS_AT"
                     /gene_functions="biosynthetic-additional
                     (rule-based-clusters) ADH_zinc_N"
                     /gene_functions="biosynthetic-additional
                     (rule-based-clusters) adh_short"
                     /gene_functions="biosynthetic-additional
                     (rule-based-clusters) PP-binding"
                     /gene_functions="biosynthetic-additional (smcogs)
                     SMCOG1022:Beta-ketoacyl synthase (Score: 201.9; E-value:
                     2.9e-61)"
                     /gene_kind="biosynthetic"
                     /sec_met_domain="itr_KS (E-value: 1.2e-167, bitscore:
                     550.3, seeds: 96, tool: rule-based-clusters)"
                     /sec_met_domain="PKS_AT (E-value: 1.7e-95, bitscore: 312.1,
                     seeds: 1682, tool: rule-based-clusters)"
                     /sec_met_domain="ADH_zinc_N (E-value: 4.1e-13, bitscore:
                     41.8, seeds: 86, tool: rule-based-clusters)"
                     /sec_met_domain="adh_short (E-value: 1.8e-44, bitscore:
                     144.1, seeds: 230, tool: rule-based-clusters)"
                     /sec_met_domain="PP-binding (E-value: 6.4e-09, bitscore:
                     28.6, seeds: 164, tool: rule-based-clusters)"
                     /source="GlimmerHMM"
                     /transl_table=1
                     /translation="MTTTTNSNGTNGTNGTTHANGTNGMNGHSNGTNGYTNGTNGTNGH
                     SNGTNGYTNGTDGYTNGTNGYANGTNGYANGTNGYTNGHTNGDSHVNGTNGTNGLDADN
                     ININTNDKAIPIAICGMGLRLPGGVSTPQEFWEFLVNKGDGRVRVPESRYNVSAYHETT
                     KRPSTVATEYGYFLGEDVKLGAMDTSRFSMSRTEVEYADPQQRRLLEVVTEALEDAGEA
                     KFRGKKIGCYFGNMNEDWGEMMNRDPLWHGPNKIDGYQDWMLANRISYEFGLTGPSMTI
                     RTACSSALTCLNEACQAIQRGICDGAIVAGGNLMLAPGATQQMTEKGILSPEGSCKTFS
                     ADADGYARGEAFTAVFVKPLDAAIRDGNPIRAVIRAAVANSDGKTQGITQPNGSAHERM
                     IRLAYEKAGISDFSKTAFFECHGTGTAVGDPIETGAVANVFGDEGIHITSVKPNVGHTE
                     GASGLVSLIKAVMSLEHRTIPPNIKFNVPNPKIPFVERKLTVPVEPTPFPEDRAERVSV
                     NSFGLGGSNAHVIVDSARSFNLPKPAPRDSDRESDPQLLLFSASSAPSLKNTIAGYENW
                     IAKNPAMADKLPDLAYTLANRREHLAHRSFKIVGNNDLPASQGRKIPGQPVSLVMVFTG
                     QGAQWPRMGRELLLRDDLVFQKTIQKLDKYLEEIADPPAWTIEGELQKSARTSRVQLAE
                     LSQPLCTAVQIGLVDLLASIGVEPEAVVGHSSGELAAAYAAGALTAKEAMIGAYQRGQA
                     AKLQNRKGAMAAVGLSWDDVEPFLNRPHVVIACENSPKSVTLSGDADEVQAAVNRIKEA
                     HPDITARLLKVEKAYHSYHMQEIGNDYHAMIEPHLEGKQAIKPFFSSVTGTGVPEERKL
                     DAKYWQQNLQSPVLFSPAVAGILTHFKNPAFVEIGPHGALAGPARQIFAKASVSPPYLS
                     AMTRNEDCVEAYLSAVGKLFELNVSIDLAAVGPAGETLPDLPRYPWHYEGEFWAESRMS
                     AEWRNPKFPGHPLLGRRQLESTSLEPSWRNMLNIEDAPWIRDHQVQGTVVFPAAGYFAI
                     AGEAIRQLSGVEASYSLRHVVLSQALILQEGVDTEVVTNLRPHRLTDSADSQWWEFSIA
                     SFNGHSWVKHCVGQVSAVASAEPVQVGEVKPLPRKLDTWKVFNILAKAGMGYGPAFQRL
                     DQITAGTLETSAVSSVTRALNGDENKYHLHPTVIDAALQMGLVGARSGKLDASNCAAMP
                     TLIEEVTIFNTAAESEMTVAAWTDVQPGSGEIRGHFQVVADGKAVLNMPKAAFTPIEQG
                     DKDVVHKLPITGRINWMPHIDFVDDVASLIKPEFDGEKWTPLLNELGELCFIFFQRCIE
                     DVKLSENPTIQKFASWIGRQFQTLDKDHPGHALDIPQIVDRAHAIGEIMAGSPLAPCAD
                     SILEIGLYIVELLTGEKDIFEVLSNNDLLTRLLAAANTVNRTAFIKTLAHARPSLRILE
                     LGGSTGQMTPSMLKDLVLPNGASLYFKYTYTDPFSTSLPDAKKRFQDVEKMEFRALDIS
                     KDPAEQGFKEEDKYDLVVATNFVHATPSLSGSLANVRKLLAPGGRLLLQELNPSSKWIN
                     CILGFLDDWWVGENDGRPDEPYVSSERWAAELQAAGFAAPAVLDDAPAPHQLSSVMIAQ
                     PEEDVNRTPNKTVTVLAYEVDGKNVHVVSQKLESLGYNVEKRRFGDELPEASRDVISLL
                     DEEKPFFEDIDEGRFTTLQKTLANIGEKGIFWVTRPSQMQSADPRYATVVGAIRSIRHE
                     DTIDFATCEVEDVNASLDKVVDAFVHFQNRHEDEFFRPDYEYSIVDGTINVPRFYTFTF
                     GDERAASRAAEETVSLVAEKPGRLTSLTWESHRSEPLVGDQVEVEVFYAGLSSKDVAEV
                     MGNSPYPAGGLGGSASGRITAVGPDVKEFAVGDRVIGLGSGSFSSHLRTSEALVEKIPD
                     SISFEEAATLPAEYATALAALHNAGNLQTGQSVLIHNATGGVGLAAVQLAKASRADIYA
                     TAATEEEATYLFEKFGVPKARIFSSTDDSFLNKVLKATGGEGVDLALNSLSGDLLHATW
                     KSVAEFGKMVEIGTADLVGAGSLGLDSFLGGRTYTGVNLEALVAKKKSVVKGIVPISPR
                     AVYEASAVEDAIKHVQESKDSSKVVLQLRDDRDGALKIGASPVKVADDIFKVDPTASYL
                     LAGGLGGIGTVIARHLVENGARRIVCLSRNPGSRAEDQDTIRELESMGCDVVLVKGDMV
                     NRDDIFRAVQQSPNLKGILHSPMLLQDEAFRNMTIQQWIKATGPKVNGAWYLHEATQEA
                     GIELDFFVFLSSMSGITGQPGQANYAGANTFLDAFALWRNSNGLAASSIDIGAVADMGY
                     AARDQQLLQRLLRQGYSGVTESEMIEAFRAAASYPIPELAIDTKSAPFSHQNTFATGFG
                     SDKSLSHPDSRLHWKKDVRMAIWHNISDGDVGGEGAGGDDFKSFLAGAKTNPEVLGKPE
                     TANYIALEIGKQLMKLLLRPDDDLDITLPVQQLGLDSLVGIELRNWWRQTLGFDISVIQ
                     LLGYGTLEELGRQAVIGLTKATK"
     aSDomain        complement(30037..30237)
                     /aSDomain="PKS_PP"
                     /aSTool="nrps_pks_domains"
                     /database="nrpspksdomains.hmm"
                     /detection="hmmscan"
                     /domain_id="nrpspksdomains_input.path1.gene54_PKS_PP.1"
                     /evalue="1.20E-13"
                     /label="input.path1.gene54_PKS_PP.1"
                     /locus_tag="input.path1.gene54"
                     /protein_end="2535"
                     /protein_start="2468"
                     /score="43.0"
                     /tool="antismash"
                     /translation="IALEIGKQLMKLLLRPDDDLDITLPVQQLGLDSLVGIELRNWWRQ
                     TLGFDISVIQLLGYGTLEELGR"
     aSModule        30037..37807
                     /complete
                     /domains="nrpspksdomains_input.path1.gene54_PKS_KS.1"
                     /domains="nrpspksdomains_input.path1.gene54_PKS_AT.1"
                     /domains="nrpspksdomains_input.path1.gene54_PKS_DH.1"
                     /domains="nrpspksdomains_input.path1.gene54_cMT.1"
                     /domains="nrpspksdomains_input.path1.gene54_PKS_ER.1"
                     /domains="nrpspksdomains_input.path1.gene54_PKS_KR.1"
                     /domains="nrpspksdomains_input.path1.gene54_PKS_PP.1"
                     /iterative
                     /locus_tags="input.path1.gene54"
                     /monomer_pairings="pk -> pk"
                     /tool="antismash"
                     /type="pks"
     PFAM_domain     complement(30040..30204)
                     /aSDomain="PP-binding"
                     /aSTool="clusterhmmer"
                     /database="34.0"
                     /db_xref="PF00550.27"
                     /description="Phosphopantetheine attachment site"
                     /detection="hmmscan"
                     /domain_id="clusterhmmer_input.path1.gene54_0017"
                     /evalue="4.60E-06"
                     /label="input.path1.gene54"
                     /locus_tag="input.path1.gene54"
                     /protein_end="2534"
                     /protein_start="2479"
                     /score="26.9"
                     /tool="antismash"
                     /translation="LLLRPDDDLDITLPVQQLGLDSLVGIELRNWWRQTLGFDISVIQL
                     LGYGTLEELG"
     aSDomain        complement(30616..31143)
                     /ASF="KR domain putatively catalyzing D-configuration
                     product formation"
                     /ASF="catalytic triad S,Y,N inconclusive"
                     /aSDomain="PKS_KR"
                     /aSTool="nrps_pks_domains"
                     /database="nrpspksdomains.hmm"
                     /detection="hmmscan"
                     /domain_id="nrpspksdomains_input.path1.gene54_PKS_KR.1"
                     /evalue="9.20E-49"
                     /label="input.path1.gene54_PKS_KR.1"
                     /locus_tag="input.path1.gene54"
                     /protein_end="2342"
                     /protein_start="2166"
                     /score="157.7"
                     /specificity="KR activity: active"
                     /specificity="KR stereochemistry: (unknown)"
                     /tool="antismash"
                     /translation="SYLLAGGLGGIGTVIARHLVENGARRIVCLSRNPGSRAEDQDTIR
                     ELESMGCDVVLVKGDMVNRDDIFRAVQQSPNLKGILHSPMLLQDEAFRNMTIQQWIKAT
                     GPKVNGAWYLHEATQEAGIELDFFVFLSSMSGITGQPGQANYAGANTFLDAFALWRNSN
                     GLAASSIDIGAVA"
     PFAM_domain     complement(30616..31146)
                     /aSDomain="KR"
                     /aSTool="clusterhmmer"
                     /database="34.0"
                     /db_xref="PF08659.12"
                     /description="KR domain"
                     /detection="hmmscan"
                     /domain_id="clusterhmmer_input.path1.gene54_0016"
                     /evalue="1.10E-57"
                     /label="input.path1.gene54"
                     /locus_tag="input.path1.gene54"
                     /protein_end="2342"
                     /protein_start="2165"
                     /score="194.9"
                     /tool="antismash"
                     /translation="ASYLLAGGLGGIGTVIARHLVENGARRIVCLSRNPGSRAEDQDTI
                     RELESMGCDVVLVKGDMVNRDDIFRAVQQSPNLKGILHSPMLLQDEAFRNMTIQQWIKA
                     TGPKVNGAWYLHEATQEAGIELDFFVFLSSMSGITGQPGQANYAGANTFLDAFALWRNS
                     NGLAASSIDIGAVA"
     CDS_motif       complement(30664..30771)
                     /aSTool="nrps_pks_domains"
                     /database="abmotifs"
                     /detection="hmmscan"
                     /domain_id="nrpspksmotif_input.path1.gene54_0012"
                     /evalue="1.10E-20"
                     /label="PKSI-KR_m4"
                     /locus_tag="input.path1.gene54"
                     /protein_end="2326"
                     /protein_start="2290"
                     /score="66.2"
                     /tool="antismash"
                     /translation="LDFFVFLSSMSGITGQPGQANYAGANTFLDAFALWR"
     CDS_motif       complement(31045..31143)
                     /aSTool="nrps_pks_domains"
                     /database="abmotifs"
                     /detection="hmmscan"
                     /domain_id="nrpspksmotif_input.path1.gene54_0011"
                     /evalue="6.90E-15"
                     /label="PKSI-KR_m1"
                     /locus_tag="input.path1.gene54"
                     /protein_end="2199"
                     /protein_start="2166"
                     /score="47.5"
                     /tool="antismash"
                     /translation="SYLLAGGLGGIGTVIARHLVENGARRIVCLSRN"
     aSDomain        complement(join(31234..31333,31475..32175,32276..32374))
                     /ASF="ER domain putatively catalyzing 2R-configuration
                     product formation"
                     /aSDomain="PKS_ER"
                     /aSTool="nrps_pks_domains"
                     /database="nrpspksdomains.hmm"
                     /detection="hmmscan"
                     /domain_id="nrpspksdomains_input.path1.gene54_PKS_ER.1"
                     /evalue="1.40E-93"
                     /label="input.path1.gene54_PKS_ER.1"
                     /locus_tag="input.path1.gene54"
                     /protein_end="2136"
                     /protein_start="1836"
                     /score="305.3"
                     /tool="antismash"
                     /translation="GRLTSLTWESHRSEPLVGDQVEVEVFYAGLSSKDVAEVMGNSPYP
                     AGGLGGSASGRITAVGPDVKEFAVGDRVIGLGSGSFSSHLRTSEALVEKIPDSISFEEA
                     ATLPAEYATALAALHNAGNLQTGQSVLIHNATGGVGLAAVQLAKASRADIYATAATEEE
                     ATYLFEKFGVPKARIFSSTDDSFLNKVLKATGGEGVDLALNSLSGDLLHATWKSVAEFG
                     KMVEIGTADLVGAGSLGLDSFLGGRTYTGVNLEALVAKKKSVVKGIVPISPRAVYEASA
                     VEDAIKHVQESKDSSKVVL"
     PFAM_domain     complement(31579..31863)
                     /aSDomain="ADH_zinc_N"
                     /aSTool="clusterhmmer"
                     /database="34.0"
                     /db_xref="PF00107.28"
                     /db_xref="GO:0055114"
                     /description="Zinc-binding dehydrogenase"
                     /detection="hmmscan"
                     /domain_id="clusterhmmer_input.path1.gene54_0015"
                     /evalue="1.10E-10"
                     /gene_ontologies="GO:0055114: oxidation-reduction process"
                     /label="input.path1.gene54"
                     /locus_tag="input.path1.gene54"
                     /protein_end="2068"
                     /protein_start="1973"
                     /score="41.8"
                     /tool="antismash"
                     /translation="GVGLAAVQLAKASRADIYATAATEEEATYLFEKFGVPKARIFSST
                     DDSFLNKVLKATGGEGVDLALNSLSGDLLHATWKSVAEFGKMVEIGTADL"
     CDS_motif       complement(31657..31695)
                     /aSTool="nrps_pks_domains"
                     /database="abmotifs"
                     /detection="hmmscan"
                     /domain_id="nrpspksmotif_input.path1.gene54_0010"
                     /evalue="5.00E-03"
                     /label="PKSI-ER_m7"
                     /locus_tag="input.path1.gene54"
                     /protein_end="2042"
                     /protein_start="2029"
                     /score="9.7"
                     /tool="antismash"
                     /translation="TGGEGVDLALNSL"
     CDS_motif       complement(31834..31896)
                     /aSTool="nrps_pks_domains"
                     /database="abmotifs"
                     /detection="hmmscan"
                     /domain_id="nrpspksmotif_input.path1.gene54_0009"
                     /evalue="3.50E-10"
                     /label="PKSI-ER_m5"
                     /locus_tag="input.path1.gene54"
                     /protein_end="1983"
                     /protein_start="1962"
                     /score="32.0"
                     /tool="antismash"
                     /translation="GQSVLIHNATGGVGLAAVQLA"
     aSDomain        complement(32972..33595)
                     /aSDomain="MT"
                     /aSTool="nrps_pks_domains"
                     /database="nrpspksdomains.hmm"
                     /detection="hmmscan"
                     /domain_id="nrpspksdomains_input.path1.gene54_cMT.1"
                     /evalue="2.20E-48"
                     /label="input.path1.gene54_cMT.1"
                     /locus_tag="input.path1.gene54"
                     /protein_end="1637"
                     /protein_start="1429"
                     /score="156.1"
                     /tool="antismash"
                     /translation="LLTRLLAAANTVNRTAFIKTLAHARPSLRILELGGSTGQMTPSML
                     KDLVLPNGASLYFKYTYTDPFSTSLPDAKKRFQDVEKMEFRALDISKDPAEQGFKEEDK
                     YDLVVATNFVHATPSLSGSLANVRKLLAPGGRLLLQELNPSSKWINCILGFLDDWWVGE
                     NDGRPDEPYVSSERWAAELQAAGFAAPAVLDDAPAPHQLSSVMIA"
     PFAM_domain     complement(33185..33505)
                     /aSDomain="Methyltransf_12"
                     /aSTool="clusterhmmer"
                     /database="34.0"
                     /db_xref="PF08242.14"
                     /description="Methyltransferase domain"
                     /detection="hmmscan"
                     /domain_id="clusterhmmer_input.path1.gene54_0014"
                     /evalue="6.10E-15"
                     /label="input.path1.gene54"
                     /locus_tag="input.path1.gene54"
                     /protein_end="1566"
                     /protein_start="1459"
                     /score="55.9"
                     /tool="antismash"
                     /translation="LELGGSTGQMTPSMLKDLVLPNGASLYFKYTYTDPFSTSLPDAKK
                     RFQDVEKMEFRALDISKDPAEQGFKEEDKYDLVVATNFVHATPSLSGSLANVRKLLAPG
                     GRL"
     PFAM_domain     complement(34031..34885)
                     /aSDomain="PS-DH"
                     /aSTool="clusterhmmer"
                     /database="34.0"
                     /db_xref="PF14765.8"
                     /description="Polyketide synthase dehydratase"
                     /detection="hmmscan"
                     /domain_id="clusterhmmer_input.path1.gene54_0013"
                     /evalue="3.40E-70"
                     /label="input.path1.gene54"
                     /locus_tag="input.path1.gene54"
                     /protein_end="1284"
                     /protein_start="999"
                     /score="236.7"
                     /tool="antismash"
                     /translation="HPLLGRRQLESTSLEPSWRNMLNIEDAPWIRDHQVQGTVVFPAAG
                     YFAIAGEAIRQLSGVEASYSLRHVVLSQALILQEGVDTEVVTNLRPHRLTDSADSQWWE
                     FSIASFNGHSWVKHCVGQVSAVASAEPVQVGEVKPLPRKLDTWKVFNILAKAGMGYGPA
                     FQRLDQITAGTLETSAVSSVTRALNGDENKYHLHPTVIDAALQMGLVGARSGKLDASNC
                     AAMPTLIEEVTIFNTAAESEMTVAAWTDVQPGSGEIRGHFQVVADGKAVLNMPKAAFTP
                     IEQG"
     aSDomain        complement(34385..34885)
                     /ASF="catalytic triad H,G,P inconclusive"
                     /aSDomain="PKS_DH"
                     /aSTool="nrps_pks_domains"
                     /database="nrpspksdomains.hmm"
                     /detection="hmmscan"
                     /domain_id="nrpspksdomains_input.path1.gene54_PKS_DH.1"
                     /evalue="1.80E-30"
                     /label="input.path1.gene54_PKS_DH.1"
                     /locus_tag="input.path1.gene54"
                     /protein_end="1166"
                     /protein_start="999"
                     /score="98.3"
                     /tool="antismash"
                     /translation="HPLLGRRQLESTSLEPSWRNMLNIEDAPWIRDHQVQGTVVFPAAG
                     YFAIAGEAIRQLSGVEASYSLRHVVLSQALILQEGVDTEVVTNLRPHRLTDSADSQWWE
                     FSIASFNGHSWVKHCVGQVSAVASAEPVQVGEVKPLPRKLDTWKVFNILAKAGMGYGPA
                     FQRL"
     CDS_motif       complement(34727..34801)
                     /aSTool="nrps_pks_domains"
                     /database="abmotifs"
                     /detection="hmmscan"
                     /domain_id="nrpspksmotif_input.path1.gene54_0008"
                     /evalue="6.60E-12"
                     /label="PKSI-DH_m2"
                     /locus_tag="input.path1.gene54"
                     /protein_end="1052"
                     /protein_start="1027"
                     /score="37.8"
                     /tool="antismash"
                     /translation="WIRDHQVQGTVVFPAAGYFAIAGEA"
     aSDomain        complement(35081..35989)
                     /ASF="Neither malonyl-CoA or methylmalonyl-CoA specific"
                     /ASF="found active site serine: True, scaffold matched
                     GHGE: True"
                     /aSDomain="PKS_AT"
                     /aSTool="nrps_pks_domains"
                     /database="nrpspksdomains.hmm"
                     /detection="hmmscan"
                     /domain_id="nrpspksdomains_input.path1.gene54_PKS_AT.1"
                     /evalue="1.20E-95"
                     /label="input.path1.gene54_PKS_AT.1"
                     /locus_tag="input.path1.gene54"
                     /protein_end="934"
                     /protein_start="631"
                     /score="312.1"
                     /specificity="substrate consensus: pk"
                     /specificity="PKS signature: Malonyl-CoA"
                     /specificity="Minowa: mmal"
                     /tool="antismash"
                     /translation="VFTGQGAQWPRMGRELLLRDDLVFQKTIQKLDKYLEEIADPPAWT
                     IEGELQKSARTSRVQLAELSQPLCTAVQIGLVDLLASIGVEPEAVVGHSSGELAAAYAA
                     GALTAKEAMIGAYQRGQAAKLQNRKGAMAAVGLSWDDVEPFLNRPHVVIACENSPKSVT
                     LSGDADEVQAAVNRIKEAHPDITARLLKVEKAYHSYHMQEIGNDYHAMIEPHLEGKQAI
                     KPFFSSVTGTGVPEERKLDAKYWQQNLQSPVLFSPAVAGILTHFKNPAFVEIGPHGALA
                     GPARQIFAKASVSPPYLSAMTR"
     PFAM_domain     complement(35114..35992)
                     /aSDomain="Acyl_transf_1"
                     /aSTool="clusterhmmer"
                     /database="34.0"
                     /db_xref="PF00698.23"
                     /description="Acyl transferase domain"
                     /detection="hmmscan"
                     /domain_id="clusterhmmer_input.path1.gene54_0012"
                     /evalue="5.90E-56"
                     /label="input.path1.gene54"
                     /locus_tag="input.path1.gene54"
                     /protein_end="923"
                     /protein_start="630"
                     /score="190.4"
                     /tool="antismash"
                     /translation="MVFTGQGAQWPRMGRELLLRDDLVFQKTIQKLDKYLEEIADPPAW
                     TIEGELQKSARTSRVQLAELSQPLCTAVQIGLVDLLASIGVEPEAVVGHSSGELAAAYA
                     AGALTAKEAMIGAYQRGQAAKLQNRKGAMAAVGLSWDDVEPFLNRPHVVIACENSPKSV
                     TLSGDADEVQAAVNRIKEAHPDITARLLKVEKAYHSYHMQEIGNDYHAMIEPHLEGKQA
                     IKPFFSSVTGTGVPEERKLDAKYWQQNLQSPVLFSPAVAGILTHFKNPAFVEIGPHGAL
                     AGPARQIFAKAS"
     CDS_motif       complement(35225..35272)
                     /aSTool="nrps_pks_domains"
                     /database="abmotifs"
                     /detection="hmmscan"
                     /domain_id="nrpspksmotif_input.path1.gene54_0007"
                     /evalue="6.40E-04"
                     /label="PKSI-AT-mM_m8"
                     /locus_tag="input.path1.gene54"
                     /protein_end="886"
                     /protein_start="870"
                     /score="12.3"
                     /tool="antismash"
                     /translation="LDAKYWQQNLQSPVLF"
     CDS_motif       complement(35651..35740)
                     /aSTool="nrps_pks_domains"
                     /database="abmotifs"
                     /detection="hmmscan"
                     /domain_id="nrpspksmotif_input.path1.gene54_0006"
                     /evalue="9.40E-11"
                     /label="PKSI-AT-mM_m3"
                     /locus_tag="input.path1.gene54"
                     /protein_end="744"
                     /protein_start="714"
                     /score="34.1"
                     /tool="antismash"
                     /translation="GVEPEAVVGHSSGELAAAYAAGALTAKEAM"
     CDS_motif       complement(35939..35995)
                     /aSTool="nrps_pks_domains"
                     /database="abmotifs"
                     /detection="hmmscan"
                     /domain_id="nrpspksmotif_input.path1.gene54_0005"
                     /evalue="1.70E-06"
                     /label="PKSI-AT-mM_m1"
                     /locus_tag="input.path1.gene54"
                     /protein_end="648"
                     /protein_start="629"
                     /score="20.3"
                     /tool="antismash"
                     /translation="VMVFTGQGAQWPRMGRELL"
     PFAM_domain     complement(36059..36424)
                     /aSDomain="KAsynt_C_assoc"
                     /aSTool="clusterhmmer"
                     /database="34.0"
                     /db_xref="PF16197.7"
                     /description="Ketoacyl-synthetase C-terminal extension"
                     /detection="hmmscan"
                     /domain_id="clusterhmmer_input.path1.gene54_0011"
                     /evalue="2.20E-23"
                     /label="input.path1.gene54"
                     /locus_tag="input.path1.gene54"
                     /protein_end="608"
                     /protein_start="486"
                     /score="83.0"
                     /tool="antismash"
                     /translation="PNPKIPFVERKLTVPVEPTPFPEDRAERVSVNSFGLGGSNAHVIV
                     DSARSFNLPKPAPRDSDRESDPQLLLFSASSAPSLKNTIAGYENWIAKNPAMADKLPDL
                     AYTLANRREHLAHRSFKI"
     aSDomain        complement(join(36281..36652,36749..37145,37233..37390,
                     37478..37807))
                     /ASF="found active site cysteine: True, scaffold matched
                     GSSS: False"
                     /ASF="found active site histidines: True"
                     /aSDomain="PKS_KS"
                     /aSTool="nrps_pks_domains"
                     /database="nrpspksdomains.hmm"
                     /detection="hmmscan"
                     /domain_id="nrpspksdomains_input.path1.gene54_PKS_KS.1"
                     /domain_subtypes="Iterative-KS"
                     /evalue="2.30E-151"
                     /label="input.path1.gene54_PKS_KS.1"
                     /locus_tag="input.path1.gene54"
                     /protein_end="534"
                     /protein_start="115"
                     /score="496.3"
                     /tool="antismash"
                     /translation="IAICGMGLRLPGGVSTPQEFWEFLVNKGDGRVRVPESRYNVSAYH
                     ETTKRPSTVATEYGYFLGEDVKLGAMDTSRFSMSRTEVEYADPQQRRLLEVVTEALEDA
                     GEAKFRGKKIGCYFGNMNEDWGEMMNRDPLWHGPNKIDGYQDWMLANRISYEFGLTGPS
                     MTIRTACSSALTCLNEACQAIQRGICDGAIVAGGNLMLAPGATQQMTEKGILSPEGSCK
                     TFSADADGYARGEAFTAVFVKPLDAAIRDGNPIRAVIRAAVANSDGKTQGITQPNGSAH
                     ERMIRLAYEKAGISDFSKTAFFECHGTGTAVGDPIETGAVANVFGDEGIHITSVKPNVG
                     HTEGASGLVSLIKAVMSLEHRTIPPNIKFNVPNPKIPFVERKLTVPVEPTPFPEDRAER
                     VSVNSFGLGGSNAHVIVDSA"
     PFAM_domain     complement(join(36431..36652,36749..36865))
                     /aSDomain="Ketoacyl-synt_C"
                     /aSTool="clusterhmmer"
                     /database="34.0"
                     /db_xref="PF02801.24"
                     /description="Beta-ketoacyl synthase, C-terminal domain"
                     /detection="hmmscan"
                     /domain_id="clusterhmmer_input.path1.gene54_0010"
                     /evalue="3.50E-33"
                     /label="input.path1.gene54"
                     /locus_tag="input.path1.gene54"
                     /protein_end="484"
                     /protein_start="371"
                     /score="114.2"
                     /tool="antismash"
                     /translation="AVIRAAVANSDGKTQGITQPNGSAHERMIRLAYEKAGISDFSKTA
                     FFECHGTGTAVGDPIETGAVANVFGDEGIHITSVKPNVGHTEGASGLVSLIKAVMSLEH
                     RTIPPNIKF"
     CDS_motif       complement(36497..36538)
                     /aSTool="nrps_pks_domains"
                     /database="abmotifs"
                     /detection="hmmscan"
                     /domain_id="nrpspksmotif_input.path1.gene54_0004"
                     /evalue="7.70E-03"
                     /label="PKSI-KS_m6"
                     /locus_tag="input.path1.gene54"
                     /protein_end="462"
                     /protein_start="448"
                     /score="9.2"
                     /tool="antismash"
                     /translation="SVKPNVGHTEGASG"
     CDS_motif       complement(36587..36631)
                     /aSTool="nrps_pks_domains"
                     /database="abmotifs"
                     /detection="hmmscan"
                     /domain_id="nrpspksmotif_input.path1.gene54_0003"
                     /evalue="5.30E-04"
                     /label="PKSI-KS_m5"
                     /locus_tag="input.path1.gene54"
                     /protein_end="432"
                     /protein_start="417"
                     /score="12.3"
                     /tool="antismash"
                     /translation="FECHGTGTAVGDPIE"
     PFAM_domain     complement(join(36893..37145,37233..37390,37478..37810))
                     /aSDomain="ketoacyl-synt"
                     /aSTool="clusterhmmer"
                     /database="34.0"
                     /db_xref="PF00109.28"
                     /description="Beta-ketoacyl synthase, N-terminal domain"
                     /detection="hmmscan"
                     /domain_id="clusterhmmer_input.path1.gene54_0009"
                     /evalue="1.30E-59"
                     /label="input.path1.gene54"
                     /locus_tag="input.path1.gene54"
                     /protein_end="362"
                     /protein_start="114"
                     /score="201.9"
                     /tool="antismash"
                     /translation="PIAICGMGLRLPGGVSTPQEFWEFLVNKGDGRVRVPESRYNVSAY
                     HETTKRPSTVATEYGYFLGEDVKLGAMDTSRFSMSRTEVEYADPQQRRLLEVVTEALED
                     AGEAKFRGKKIGCYFGNMNEDWGEMMNRDPLWHGPNKIDGYQDWMLANRISYEFGLTGP
                     SMTIRTACSSALTCLNEACQAIQRGICDGAIVAGGNLMLAPGATQQMTEKGILSPEGSC
                     KTFSADADGYARGEAFTAVFVKPLDA"
     CDS_motif       complement(36926..36964)
                     /aSTool="nrps_pks_domains"
                     /database="abmotifs"
                     /detection="hmmscan"
                     /domain_id="nrpspksmotif_input.path1.gene54_0002"
                     /evalue="2.80E-03"
                     /label="PKSI-KS_m4"
                     /locus_tag="input.path1.gene54"
                     /protein_end="351"
                     /protein_start="338"
                     /score="11.0"
                     /tool="antismash"
                     /translation="FSADADGYARGEA"
     CDS_motif       complement(join(37109..37145,37233..37240))
                     /aSTool="nrps_pks_domains"
                     /database="abmotifs"
                     /detection="hmmscan"
                     /domain_id="nrpspksmotif_input.path1.gene54_0001"
                     /evalue="8.30E-05"
                     /label="PKSI-KS_m3"
                     /locus_tag="input.path1.gene54"
                     /protein_end="290"
                     /protein_start="275"
                     /score="14.9"
                     /tool="antismash"
                     /translation="GPSMTIRTACSSALT"
     CDS             join(39510..40344,40416..40558,40618..41139)
                     /NRPS_PKS="Domain: Aminotran_1_2 (56-434). E-value:
                     7.7e-27. Score: 86.1. Matches aSDomain:
                     nrpspksdomains_input.path1.gene55_Aminotran_1_2.1"
                     /Name="input.path1.gene55"
                     /gene="input.path1.gene55"
                     /gene_functions="biosynthetic-additional
                     (rule-based-clusters) Aminotran_1_2"
                     /gene_functions="biosynthetic-additional (smcogs)
                     SMCOG1109:8-amino-7-oxononanoate synthase (Score: 270.1;
                     E-value: 4.7e-82)"
                     /gene_kind="biosynthetic-additional"
                     /sec_met_domain="Aminotran_1_2 (E-value: 9.4e-27, bitscore:
                     86.3, seeds: 48, tool: rule-based-clusters)"
                     /source="GlimmerHMM"
                     /transl_table=1
                     /translation="MADLKDYGAQWREEWAVVQRVKGPSAKNSSVFYRNIEEELDISRQ
                     VGLSFPIHTPSHIMDFSSCDTLGMGATGLLREEFLNELDANPGFQLGASGSRLLDGTTE
                     YQLMFEKEMAELMGVESALVVHSGATANQAIFSTIPRSGDVIVYDELMHATALTGMKSS
                     LALEQIPFRHNDVDHFIETLEAVKESTPLVKEGKRCVLIAVESWYSMDGDICPLKELID
                     AAKEIFPRGNAQFIVDEAHSFGACGPEGKGFVAEQGLDDEIAVRMVTFTKALAGSGACI
                     LSNNTVRWLLINQAKVFICSVAPPFTLLASSRAGVRLMRSQKFQESRDYLHQLTTFYLD
                     TLTSHPVYKKAYKKGLLKMPVHEDGSWHETPITHIVPLWTPRKKHALYLTFHLTRDGIN
                     GCYIVFPIVGKGEDRVRLLLHAHNTKEQVMTLIDSIITWTQEMLDIEASGDKNKLPSAT
                     RLAYDLIREDGGDGAEEANLFNPNSLNIQALGMVSSVNGNA"
     aSDomain        join(39678..40344,40416..40558,40618..40941)
                     /aSDomain="Aminotran_1_2"
                     /aSTool="nrps_pks_domains"
                     /database="nrpspksdomains.hmm"
                     /detection="hmmscan"
                     /domain_id="nrpspksdomains_input.path1.gene55_Aminotran_1_2
                     .1"
                     /evalue="7.70E-27"
                     /label="input.path1.gene55_Aminotran_1_2.1"
                     /locus_tag="input.path1.gene55"
                     /protein_end="434"
                     /protein_start="56"
                     /score="86.1"
                     /tool="antismash"
                     /translation="HIMDFSSCDTLGMGATGLLREEFLNELDANPGFQLGASGSRLLDG
                     TTEYQLMFEKEMAELMGVESALVVHSGATANQAIFSTIPRSGDVIVYDELMHATALTGM
                     KSSLALEQIPFRHNDVDHFIETLEAVKESTPLVKEGKRCVLIAVESWYSMDGDICPLKE
                     LIDAAKEIFPRGNAQFIVDEAHSFGACGPEGKGFVAEQGLDDEIAVRMVTFTKALAGSG
                     ACILSNNTVRWLLINQAKVFICSVAPPFTLLASSRAGVRLMRSQKFQESRDYLHQLTTF
                     YLDTLTSHPVYKKAYKKGLLKMPVHEDGSWHETPITHIVPLWTPRKKHALYLTFHLTRD
                     GINGCYIVFPIVGKGEDRVRLLLHAHNTKEQVMTLIDS"
     PFAM_domain     join(39678..40344,40416..40558,40618..40941)
                     /aSDomain="Aminotran_1_2"
                     /aSTool="clusterhmmer"
                     /database="34.0"
                     /db_xref="PF00155.23"
                     /db_xref="GO:0009058"
                     /db_xref="GO:0030170"
                     /description="Aminotransferase class I and II"
                     /detection="hmmscan"
                     /domain_id="clusterhmmer_input.path1.gene55_0018"
                     /evalue="2.40E-24"
                     /gene_ontologies="GO:0009058: biosynthetic process"
                     /gene_ontologies="GO:0030170: pyridoxal phosphate binding"
                     /label="input.path1.gene55"
                     /locus_tag="input.path1.gene55"
                     /protein_end="434"
                     /protein_start="56"
                     /score="86.3"
                     /tool="antismash"
                     /translation="HIMDFSSCDTLGMGATGLLREEFLNELDANPGFQLGASGSRLLDG
                     TTEYQLMFEKEMAELMGVESALVVHSGATANQAIFSTIPRSGDVIVYDELMHATALTGM
                     KSSLALEQIPFRHNDVDHFIETLEAVKESTPLVKEGKRCVLIAVESWYSMDGDICPLKE
                     LIDAAKEIFPRGNAQFIVDEAHSFGACGPEGKGFVAEQGLDDEIAVRMVTFTKALAGSG
                     ACILSNNTVRWLLINQAKVFICSVAPPFTLLASSRAGVRLMRSQKFQESRDYLHQLTTF
                     YLDTLTSHPVYKKAYKKGLLKMPVHEDGSWHETPITHIVPLWTPRKKHALYLTFHLTRD
                     GINGCYIVFPIVGKGEDRVRLLLHAHNTKEQVMTLIDS"
     CDS             complement(join(41239..41247,41476..41551,42289..42308))
                     /Name="input.path1.gene56"
                     /gene="input.path1.gene56"
                     /source="GlimmerHMM"
                     /transl_table=1
                     /translation="MTLRKHIALPIAFIIGREILESFRRPVQLLIVFM"
     CDS             join(44069..44071,44637..44795)
                     /Name="input.path1.gene57"
                     /gene="input.path1.gene57"
                     /phase="0"
                     /source="GlimmerHMM"
                     /transl_table=1
                     /translation="MNLRHDQTDNGQEVTVVGARALEHFVDGVRHHSRFVHERVCPVLK
                     LQGGEVGV"
     CDS             join(48097..48259,48346..49005,49112..49128)
                     /Name="input.path1.gene58"
                     /gene="input.path1.gene58"
                     /source="GlimmerHMM"
                     /transl_table=1
                     /translation="MASSHSVPRVHNVHLLELQRMPHEVNIRHRGEDWAGITDPKERKK
                     LQNRLNKRVSRQRKRRLAYDSASPGAVSPGAASPDATSPDGVSTIILPRFDAKASPLDN
                     LITTFSHCSEENVSQKRARLKRFAEQALTSYLTADPCADHHLKVIQLNIINGFTRNAAA
                     LGFNFDWLICDSISPFGRDGESSKSGTTAIAPSVPTSLRPTNLQLTTKHHPWLDLFPLP
                     KMRDNLLIAASVLTPEDEQRLFEDVMESGGGKNEWAGLAVWGDPWEPQSWEITQVMF"
     PFAM_domain     join(48768..49005,49112..49116)
                     /aSDomain="DUF3425"
                     /aSTool="clusterhmmer"
                     /database="34.0"
                     /db_xref="PF11905.10"
                     /description="Domain of unknown function (DUF3425)"
                     /detection="hmmscan"
                     /domain_id="clusterhmmer_input.path1.gene58_0019"
                     /evalue="1.20E-13"
                     /label="input.path1.gene58"
                     /locus_tag="input.path1.gene58"
                     /protein_end="276"
                     /protein_start="195"
                     /score="51.2"
                     /tool="antismash"
                     /translation="SVPTSLRPTNLQLTTKHHPWLDLFPLPKMRDNLLIAASVLTPEDE
                     QRLFEDVMESGGGKNEWAGLAVWGDPWEPQSWEITQ"
     CDS             complement(join(49586..50572,50638..50682))
                     /Name="input.path1.gene59"
                     /gene="input.path1.gene59"
                     /gene_functions="other (smcogs) SMCOG1199:NmrA family
                     protein (Score: 74; E-value: 2.4e-22)"
                     /gene_kind="other"
                     /phase="0"
                     /source="GlimmerHMM"
                     /transl_table=1
                     /translation="MTRKLITVLGITGTQGGSVANRFLNLTHAEWQVRGLTRNPGSAKA
                     KEWAGRGVEIVKGDHDDVESLKAAFKGAHAIFAVTDWAANYFRVSEDKALQEKAKAAGR
                     TIEEYAGDLEKAQGIKVATAASDPAVLSTLERFVFSTLTAVQKISGGKYKHAYEFDSKA
                     DVESHIREHLPELRARLSTVTMGIFQENWKDIPAFRAQKKPDGTYEFLRLNVPGSHLAT
                     PEVVASRDTGAFVEALVFHHPPGTDVLGASEIISRPDYAALWGRTMGVKATARDVEKEE
                     YLKYIPEGMETTIVDDLGFFTEYGYAGGNPNVKTPAELGIKTTSLEEFFRDQDWSGVLK
                     GEL"
     PFAM_domain     complement(join(49805..50572,50638..50667))
                     /aSDomain="NmrA"
                     /aSTool="clusterhmmer"
                     /database="34.0"
                     /db_xref="PF05368.15"
                     /description="NmrA-like family"
                     /detection="hmmscan"
                     /domain_id="clusterhmmer_input.path1.gene59_0020"
                     /evalue="4.50E-30"
                     /label="input.path1.gene59"
                     /locus_tag="input.path1.gene59"
                     /protein_end="271"
                     /protein_start="5"
                     /score="105.0"
                     /tool="antismash"
                     /translation="ITVLGITGTQGGSVANRFLNLTHAEWQVRGLTRNPGSAKAKEWAG
                     RGVEIVKGDHDDVESLKAAFKGAHAIFAVTDWAANYFRVSEDKALQEKAKAAGRTIEEY
                     AGDLEKAQGIKVATAASDPAVLSTLERFVFSTLTAVQKISGGKYKHAYEFDSKADVESH
                     IREHLPELRARLSTVTMGIFQENWKDIPAFRAQKKPDGTYEFLRLNVPGSHLATPEVVA
                     SRDTGAFVEALVFHHPPGTDVLGASEIISRPDYAALWGRTMGVK"
     CDS             complement(join(52000..52073,52634..53374,53770..53785))
                     /Name="input.path1.gene60"
                     /gene="input.path1.gene60"
                     /source="GlimmerHMM"
                     /transl_table=1
                     /translation="MVHMIGIIFAGGMLGFSLSRLPDLDYDGHFKEKFALIPGYWYYFS
                     QGHYRYGMLIHLATVLPAGILMVFQFTPIIRHKFLLFHRINGYVVSLLTVISNLAAFVI
                     IRHPQGGNRVTSHAVETLMGIITTVGVVLAVYNARRKQIDQHRAWMLRTMFYMGVTITA
                     RLINLAATPIISRIGNYWSVWMCDEISFLYTNVGLEFPRDGYPDCFLPDGSLDRWKRVA
                     VSAQENPERLEQLGAGVVITFGTMVSLGLILRSWEDEVRTLNGKLPVKPVVNDN"
     PFAM_domain     complement(52887..53234)
                     /aSDomain="DUF2306"
                     /aSTool="clusterhmmer"
                     /database="34.0"
                     /db_xref="PF10067.11"
                     /description="Predicted membrane protein (DUF2306)"
                     /detection="hmmscan"
                     /domain_id="clusterhmmer_input.path1.gene60_0021"
                     /evalue="5.40E-15"
                     /label="input.path1.gene60"
                     /locus_tag="input.path1.gene60"
                     /protein_end="168"
                     /protein_start="52"
                     /score="55.9"
                     /tool="antismash"
                     /translation="MLIHLATVLPAGILMVFQFTPIIRHKFLLFHRINGYVVSLLTVIS
                     NLAAFVIIRHPQGGNRVTSHAVETLMGIITTVGVVLAVYNARRKQIDQHRAWMLRTMFY
                     MGVTITARLINL"
     CDS             complement(join(55194..55238,55297..56346,56454..57062))
                     /Name="input.path1.gene61"
                     /gene="input.path1.gene61"
                     /gene_functions="transport (smcogs) SMCOG1005:Drug
                     resistance transporter, EmrB/QacA (Score: 291.5; E-value:
                     1.4e-88)"
                     /gene_kind="transport"
                     /phase="0"
                     /source="GlimmerHMM"
                     /transl_table=1
                     /translation="MSDQEKQAALAESLSSSKAETPRTESPVADPEKSISTSTDALPNE
                     DAGPEYKREVHGVKWALTVGAILSCVFLYALDTTVVADIQPDIIASLGDFQKFPWLATA
                     YALPATALVLIQSKMYGLFDIKWLYFGYVVLFEVGSAISGAAPTMDSLIVGRMIAGIGG
                     CGIYVGSITLFSVVTTPKERPVYIALISPTWGIGTVLGPIVGGGFAESSVGWRWGFYIN
                     LLIFAVAAPILVFLLPSIDFSKGQTAKERTSKVDWLGLAVWTGWVVSFFMAITYGGTLF
                     EWDSYSMIILWVFVGVLGVGFILTHKLYPFVKKENRLYPSHMLRNWKLGILQFATFSAA
                     SAVYIPIYYIPLYFQFARGESPVEAAIRLLPFVFMIVTVAILNGFFMSKFGYYMPWFLV
                     GSLLAVAGGALMYTVDVNTTVEQIYGYSVLLGIGGGCFMITAFGCVSDVVEPKDIFNAI
                     GVISLLQCIGITFFPSLSGNIFQNIGARYVAPLLPADFVGDPRVVLAGASSPEFLNFSE
                     TVQAQLAAAIVDAMSNIYTMTIAACSITAILSPFLGFGKVGSDAMPAGGA"
     PFAM_domain     complement(join(55537..56346,56454..56861))
                     /aSDomain="MFS_1"
                     /aSTool="clusterhmmer"
                     /database="34.0"
                     /db_xref="PF07690.18"
                     /db_xref="GO:0022857"
                     /db_xref="GO:0055085"
                     /description="Major Facilitator Superfamily"
                     /detection="hmmscan"
                     /domain_id="clusterhmmer_input.path1.gene61_0022"
                     /evalue="7.00E-34"
                     /gene_ontologies="GO:0022857: transmembrane transporter
                     activity"
                     /gene_ontologies="GO:0055085: transmembrane transport"
                     /label="input.path1.gene61"
                     /locus_tag="input.path1.gene61"
                     /protein_end="473"
                     /protein_start="67"
                     /score="117.4"
                     /tool="antismash"
                     /translation="LSCVFLYALDTTVVADIQPDIIASLGDFQKFPWLATAYALPATAL
                     VLIQSKMYGLFDIKWLYFGYVVLFEVGSAISGAAPTMDSLIVGRMIAGIGGCGIYVGSI
                     TLFSVVTTPKERPVYIALISPTWGIGTVLGPIVGGGFAESSVGWRWGFYINLLIFAVAA
                     PILVFLLPSIDFSKGQTAKERTSKVDWLGLAVWTGWVVSFFMAITYGGTLFEWDSYSMI
                     ILWVFVGVLGVGFILTHKLYPFVKKENRLYPSHMLRNWKLGILQFATFSAASAVYIPIY
                     YIPLYFQFARGESPVEAAIRLLPFVFMIVTVAILNGFFMSKFGYYMPWFLVGSLLAVAG
                     GALMYTVDVNTTVEQIYGYSVLLGIGGGCFMITAFGCVSDVVEPKDIFNAIGVISLLQC
                     IGITFFP"
     CDS             join(58823..58880,59103..59316,59436..59548,59626..59761,
                     59820..59847,59918..60011,60134..60282,60351..60443)
                     /Name="input.path1.gene62"
                     /gene="input.path1.gene62"
                     /gene_functions="biosynthetic-additional (smcogs)
                     SMCOG1001:short-chain dehydrogenase/reductase SDR (Score:
                     154.2; E-value: 7.2e-47)"
                     /gene_kind="biosynthetic-additional"
                     /source="GlimmerHMM"
                     /transl_table=1
                     /translation="MSNPLSASSLLSVKDWVVVVYAQAFAANGAKVYITGRRQEVLETS
                     ARVHGSADKIGSSGGQIVPLVMDVTNKDTIKAAVDQITQTDGYVNVLVNNAGVWTTKPE
                     AGPEDGPVKFGTSMLEQSIDLWQQAFLVNATSIYFVTAAFLPLLAKSVTSHTGKLGSVI
                     NTTSNSGHLRMSEGSQLAYNVSKAAAVHMTRQLAFDFSHENIKIRVNAIAPGWYPTEMT
                     TGGSDENNVSQAQDDAAFQQEMVGMGARVPPGRMGNPQDLGSAVLTLATNEYIWGSHLV
                     VDGGITQSVAGTI"
     PFAM_domain     join(59105..59316,59436..59548,59626..59761,59820..59847,
                     59918..60011,60134..60282,60351..60419)
                     /aSDomain="adh_short_C2"
                     /aSTool="clusterhmmer"
                     /database="34.0"
                     /db_xref="PF13561.8"
                     /description="Enoyl-(Acyl carrier protein) reductase"
                     /detection="hmmscan"
                     /domain_id="clusterhmmer_input.path1.gene62_0023"
                     /evalue="4.30E-40"
                     /label="input.path1.gene62"
                     /locus_tag="input.path1.gene62"
                     /protein_end="287"
                     /protein_start="20"
                     /score="137.8"
                     /tool="antismash"
                     /translation="YAQAFAANGAKVYITGRRQEVLETSARVHGSADKIGSSGGQIVPL
                     VMDVTNKDTIKAAVDQITQTDGYVNVLVNNAGVWTTKPEAGPEDGPVKFGTSMLEQSID
                     LWQQAFLVNATSIYFVTAAFLPLLAKSVTSHTGKLGSVINTTSNSGHLRMSEGSQLAYN
                     VSKAAAVHMTRQLAFDFSHENIKIRVNAIAPGWYPTEMTTGGSDENNVSQAQDDAAFQQ
                     EMVGMGARVPPGRMGNPQDLGSAVLTLATNEYIWGSHLVVDGGIT"
ORIGIN
        1 tcggagtcgg cagaggataa ggcggatgag ccggaagcgg ctgcgaaagc cgccgcagcg
       61 gccaaggccg agacgaagac gaagacgaac ggcgtcattg aggaagacaa gtcggccgag
      121 gcggcggcgg aagcggagac agcagtcgtc cagacgatgg aggtggaggc cgcgcctgcg
      181 gcggagccga cagagggaga acagggagag aagaaggaag aagagcaaaa agtggaggtc
      241 gagatggacg aggaagtcaa agtggatgag gagggccggg tctccgagac caaggtcgca
      301 gcagtgacgc ttgaactccc gctatccacc gccgagccgc cgagtgccga agagacggcg
      361 cggatgatcg ccgaagccaa gaagatggtg gaagccgcgg cggccgaagc cgaagccgcc
      421 gtcaatgccg aatcgagcga gggcgacgac gacgagggtg ccaagggcaa gcggaaggcc
      481 gacgagatca cggctggcga agagggcgag gaggaggagg aggccgacgc ggagggacca
      541 cgcagcaagc gggccaagcc caacgtggaa ctgaagaagc ggcggatgcg gactcgggca
      601 ttgtttggca tcagcgcgac tctggcagtg gggtatgtcg ccgaaattct tcttccttct
      661 cccaatgatc tcgtctcttt acctcctctt tttggtggcg taagactttt ttgctaacat
      721 tctcacagtg ctatagttcc ttaccttatg ggggcctttt aatatgcccc attgctgaag
      781 gcgttttgac atgcttgcct tgtgtttacc gttgctgtgt ctgttgggtt ccttctcaca
      841 aatggtgtaa gacggcggct tgaggatctt ttgtccccct ctttatttgt ttgtttgttt
      901 gtttgtttgt ttgttttctc ttgtcttctt ctcaagaggg atggattgcg gtgaagagtg
      961 agagaagatg gtctctttcc attcgttctt ccctcgaatc ttcatacaac ggattagggc
     1021 ggtatggttt cgcggagctt ttattgtgga agattcgggt ttcgtattgt cttttttgtt
     1081 gtcttttttg ttattttcct tctttcgttg atacataccc ccttccttcg acttgaacct
     1141 ccaatactac ctttccttac ccttcccttg accacccttg atcccccttg accccccttg
     1201 accccccttg acccccccaa ctccatctcc atccccatcg ccgttatcat cccatcgcat
     1261 cgccatcgcc gtcaccacct catccatact cccccgtcca acccttgttt gcccgtacat
     1321 attggagttc ggcctgcccc ctatagcagg tccagtttaa gtggtcgatc gttattttgt
     1381 tttctttact tcacttacat cctcatcctc gatattcatg actgggaggg acaaaatgga
     1441 acactatcgc tgtttctaga gacatgagag atacggacgg acggactacc gacagaactc
     1501 gacctcccct tcacgaattg aacggaggac tcgaggaaca cactggtggg ctacctttag
     1561 aaaagaggaa gttgccgtat ggaaagacgc acactcccta tagtaatgaa tataaccacc
     1621 gacttgcctt gctgtatata cgttgcatga atcgtagcta catgtctcag gggttgggtt
     1681 ggttgagtgt gagacttggt gtgcccgcga tatggtacat accttaccca ccacgtatgt
     1741 agaactgctt tggctatcgg gaataatcac tgactgcttc agtatatccc acccgctaat
     1801 tgtgcacctg acccgccaaa ccccaaagtc tccaggggca ccccccaccc cccacacccc
     1861 agatttcact tgtgcttctt cccccgtccc ccaccatgcc cccaacttgc cgtgctgtac
     1921 ctggtactcc ctaccactcc acactcccat cgagatcccc gaaaccccgg ctgatggcat
     1981 cactggaatg gctaacgccg gcaatggccg gctttccgga taacctcacc ccgcagtcca
     2041 ttcttctacg aatgtcctca ctgccgtacg aaacattcac tttgcgtctc ttgtttggac
     2101 gagaagatct cattttctct attttgtaga ctttgactcc tatcttactc ccaaggcgta
     2161 tcgtgctctc caagcgaaag gcaaaataga gaagaccaac accacaccaa cacgaacgcg
     2221 aacctcccag tcttcgcaat gcgagccggt acagccaggc tgagaacagc cctgcgcact
     2281 cccttacgca gggggtttgc aacctctccc cgctgccttg acaagtatgg attcatcggt
     2341 ctcggccaaa tggtaagaca tcccagactt tcggccttgg gagacatgtg gttcgatagg
     2401 actgacacat gcttcgccag ggctatcaaa tggcccgcaa cttgcaatcc aagctacctc
     2461 cgaccgattc tatcagcatc tacgacatca acaaggatgc cgtgcaaaat ctcaaagccg
     2521 agatggaggg cgcccaagtc ggcggtgcga aggtgtcact agccgacagt gccgccgagg
     2581 catcaagtga agcggtacgt tctcctcccc cctgggtcgc ctctatctgc tcgttccgta
     2641 ctctgcacgt gtgtagatcc tttaagacga tgcgcggcga ctgctttgca aatcgttcct
     2701 tgttacatgc gtcccagacg ttgtggctga ccgtttgccc cgcgcttcct ccaggacacc
     2761 atcatcaccg tcctccccga accgcagcac gtaaagtcag tctacgaaac catcctctcc
     2821 gccctcgcca acaccccgaa gaaagaccgc ctcttcatcg actgctccac catcgacccg
     2881 cagacctccc gcgccgtcgc ctcctccgtg acctcggcct cgcagggcgc cttcgtcgac
     2941 gcgcccatgt caggcggcgt cgtcggcgcc acggccggca ccctcacctt catgctcggc
     3001 gccccaaccg ccctcgtgcc gcgcgccgag ccgaccctcc tccgcatggg ccgccgcctc
     3061 ctgcactgcg gcgaccaggg cgccggcctc gccgccaagc tggccaacaa ctacctcctc
     3121 gccctcaaca acctcgctac cgccgaggcc atgaacctcg gcgtccgctg cggcctcgac
     3181 cccgccgtcc tggccagcgt gctcaacgtc agcaccggca agtgctggcc ttccgagatc
     3241 aacaaccccg tccccggcgt catcgagggg gcccccgccg gcagggacta tgcgggcggg
     3301 ttcggaatcg ccttgatgaa gaaggatctt gggttggccg tcgtggcggc gaaggaggcc
     3361 ggcgccaagt tggagctcgc tgataaggcg acggaggtgt atgccaatgc tgctgccgat
     3421 gagaggtgta agggccgcga tttctcggtt gtgtaccggt atatcggggg caaggagtaa
     3481 gtaaatcgac ggtagaggag ttgaaaggac gccgtatgac cgggggaagt ccaagaggga
     3541 ggtgtaaacc aggtgattca aacacaggca tccaagggca tatagatttt cggcatcctg
     3601 tgacatggac gccgtgtaca aagctaggtg gataatgaat cgggctttgg aaattcatgt
     3661 agccctccat cttcatctta ttccttgtct atggtcttct gcagaacatg tatcccaacc
     3721 atgaactgtg aaccatgtat ccaacaacac atattaaagc tctaatcatg cacagcttgt
     3781 aacagagatg tcacttatct cattcactcg agctcgagct gtcagattcg tcatcatcat
     3841 cgtcatcttc atcctcctca tcctcatcgt cgtccgtgtc atcttcaaca ctttcagatt
     3901 cctcctcctc ctcctcctcc tcttcttcct cctctgccaa ccaatcatcc agagtcttcg
     3961 ccccaactgc ggcgccaaca acacctgcca ccgcacctgc ccctacagcc gctccgagcc
     4021 cgtttgcgct ttttggtgcg gaccgtgctg ccgcgtccaa ctgccgacta gccggcacca
     4081 ccttcccctc accgtatccc ggcgcctcgg tctcccggag ccgggggtta ggctcctgtc
     4141 cctccgcaac ccaattcggg agggcctcgt atccgcggat gccatgcagg ccgccgccgc
     4201 ccgcgagaac gagcgttgcg gagccgagcc tgaagccctt gcgcgtctcg gacgggctgg
     4261 gcgcttgcgg ggcgggcttg ggcgcaagga gcatgagcgt ggcgagctgc gggacggcga
     4321 ggagagcgcg atacatgcgg gcgcggtcgc ggaggtcgta cgaggtgtcg taccggacaa
     4381 ggagaagcgt gtagttccag agtttggcga tggggtggtc gtcttcttcg ggatcggggg
     4441 gcggcggcgg ggcggcgtct tctgtctgtt tctcgctttg gcggttgagg tggtggaggt
     4501 agaccttggc ggcgagaagg aggatttgtc gtttggccgc ctcggactcg ttggcgaaat
     4561 cccggaggag aatgcgcacc acgtcggggg ctatgttgtc ttcgccgttg aggccggcga
     4621 actcgcccac cagccagatg atggtcgccc ttgcctgggg gtccgtcgcc gagtcgaggt
     4681 tcttcgctag ccggactacg gtcccgacgt gtccctgagg gtcctgttgg atcaggtgcc
     4741 ggatgacggt cagggattcc gccgccaatg tcccgtccag gctggtgatc tggcccaaaa
     4801 gcaacctcaa gcacctcgag gcggttgccg ggtccccttg agcacaccgg ccgatcgccc
     4861 tcacggcctc ctttaccaac gctttgttgg aggaccccga gaaatgctcc agctcgctga
     4921 ggacgagact cttgacgtag ggcgtcgcat gggggaagat gagagttaag acttccagct
     4981 tcagttccca tacctgcggc gggtcggtcg cccggacaag aaagtgactg gcgtatttga
     5041 caaagtcccg cggcatcgca agacataccg agacaatgtt gtacagagcg atctgttgta
     5101 cgtcctgggg accgcggagc agcgccatga ggggtccgat ggcatccttg acatactccg
     5161 gcgtgccgag ttcgatgtag cagcgggcga cagctatcac cacggccgag ttccgactct
     5221 gtaggagcgg cctgattccg ttcaggaaga gcaccagatc gggatccagc acgacgacct
     5281 ttttctcggc ggcttcctcg ctcggcgaag gctcgccgta aaagtcacct agatccgccg
     5341 tcgtggtggt ggtgttgttg ttgttgttgt tgttgttgtt gtcctgggcc ttggcgcttc
     5401 gtgtcctcct ggggaagcac ttcctcgcgt agaaggccat catgcgcatg gtggcaagct
     5461 ggctccactc gtccatgtcc acgattttct tgacgagccc acgatagtgc ttgtgaatca
     5521 ggtcgatgcg ctcggggcag acctccataa aggcagtcac ggcggcaccg gccacatagt
     5581 actgcttgtc gccgatgaga gtggagaggc agtcgaccag ctgggcgagc tgtgaaggat
     5641 cgaggcggta gcacttgggg atagcgaggg cggcggcgcg gcgaacgtat gggctcatgt
     5701 cggcaacacc tttcttgatg gcgagggaga caatctggct aatcacgggg acacggatac
     5761 cggacatggt tttcagggcg agggcgcgga cttgggggtt ggtatcggag agcgatttct
     5821 ggatggtgtt gatggagagc agggcgaggt cgggttcctg ctcagcatga tggatgaggt
     5881 aaatgtagac cagcttacgg atttcgaggt taggagaggc gacgttcttg acgacggagg
     5941 agaagaaggg taatgttttc tggccgcggt acatcatctg ggaacaggac aacaaaatgt
     6001 cagcgtggag gacgacatca atggggaaga agacccccat gggccatgag ggcaccgttg
     6061 aacgcgacgg gaagaacgta cagagaggac gcggcgtaga ccctcgagaa cgtcgcggtc
     6121 atttcggcta tcgaggagtt tcttgatctg actgcggtcc aaaggtcggt tcgagctgcg
     6181 ggagaggcgg gtggccgaag ccgcatcgat ggtgagctcg cgggcttttg aaggttagca
     6241 gaagcccaga ggtgggcctg agaagaggga gaaagctacc attttctaac atggacgaga
     6301 ttgatgctat ggtctccatg ttgacaagac aagacgaaga gacccctggc tccagggaag
     6361 cttgggcggc gttggactgt tgaggacggg ggggagcgtt gagaagaaat gacgtgtcgt
     6421 actttggctt ctgcactttg ggcggtcagg cgcgcgctca agtggagggg tatttagcag
     6481 ctgtcggcag ctggcgtctg tacgtcatta gtattgattc tgttgagtca atatttaggt
     6541 aagctcactc actgattata atcatcgtcc accattttaa gggccgagta tatgactatt
     6601 aggacgatag actgagtgac acgatgatca cacctatagt cctttcacca gcgactcccg
     6661 ctgaactcct ccaatatatc ctcgcctacc agacacaccc aactactctc ctcatctgct
     6721 ctacacgagc tgattttctc tcatcacttg ctcaagatgt ccaggctcag gtacaggtac
     6781 cccggcaaca tgagagcaga gacgacaact cagacggccg agacacggag gcccccaaat
     6841 ccctaccact acccctactc gcagccccaa tctaccaagt ggcagtagca cggcatatcc
     6901 gcatgctctt cctcccaacc gtcacccatc tccgtgccta cctagctgtc ttcacgccac
     6961 acgactccaa agtcccaccg ccgcctttac gccgaaccaa aggcttggaa accacctcca
     7021 cctccacctc cgcatcgtca tcaacatcga actgccctcg cccacctctg ctcttagcgt
     7081 acgggtttct gtccctgcac cgtgacacga gcgagtggag cgctcagggg attggctcta
     7141 cggccgccgc actcgtggaa gctgcttccc cccatgaatt tcgtgccgct gtggtcgaac
     7201 ctcgcggcga cggcgggcat gcgaacttcc attctgttct gtctgagcct gcaccagttc
     7261 taagccgagg cgtgaggaga gacgagggag ggtggatggg aaggacggta gaggtgcgaa
     7321 gtgtgctggc gcgctggttt cggtttcagt ccgggcagtg ggatctaaaa taaatctgac
     7381 gattgggcac ggggccttga cgcatgcccg gacgctggac ggtaaagtag agtaaagttg
     7441 gccatcttcc ggggtatatt caactggcca taactcctgg ggtctggtcc aataacagac
     7501 ggccgccccc tttaccatac atgtaatttc cccccgccga acgccgatta ccctgtagtg
     7561 ttccctatgt tcacatcgcg tcctcccatg gcctatcctg ccgtgtccta agtcgtgtac
     7621 ccttcataca ctcattaccc aatactcgct tgcaatagaa acaaacccaa ggcagaaaac
     7681 gtggtgtgtg tagctggaga cgcggcgtca catgccgatc tgctgctcca tctctgtcat
     7741 gtacagcttg atgtgcgcct ccaatttgag atactcgtcg tgagcgctgt gtatctcgtt
     7801 ttcgatgttc tctttgagat ccagcatcta gagatcccac cgtcagtaat agagctttcg
     7861 agattccaac ccgggaaaag aaaagaaaaa aaagaaaaaa aaaaaagcaa agaagggatg
     7921 ggaagactag gggtgtgaga cagggatggg aagactcacc ttcttctctg tctgctcgat
     7981 ccggaccctt ctcctttcca tatccctacc cttctcggtc ctctcctcgg tcaacctgcg
     8041 atgcacgaca cgaagctcct ccatcttctc cttggcttcc tgcgccttgg ccgcgctctg
     8101 ctcgcgcaac cgatcggtgc gctcgttcca cttcagcagc tgccgctgca gcagcgcctc
     8161 ggtccgctcc acctcgcgca cgttgttgcc gcgctccgag agggcgtccc gctgcctcgc
     8221 attccgcagg ttctcctcct cctccttggc gagctcggcc gccacctctt ccagcacctt
     8281 gatgcaggac gccacgtccg tcgagacgac cgcgaacgag tccgccgacg tctgcagggc
     8341 ccgcgaccgg cggtccagcg agtcgatccg cgccttctcg tgcgccagcg tgttgctcag
     8401 ctcggccagg ctggcctgca gcgccgacgg gctctgcagg acgtaggggc ggagtttgcc
     8461 gctctcctgc ttgcacgcca gcttcgccgc cgtcttggcc tcgagcgccg ccgtgagctc
     8521 gttcttcttg gtcttggcct cctccagcgt cgtggccact ttttcctggt tccggcgcag
     8581 ctccaggagc gtcttcttga gttcctcgtt gcgctgcgtc ttctcgcgca cctgcgcttc
     8641 catggcgcgg cggttgcgcc gcatgtcccc gagccggccc tccatgtcct ggttctcgcc
     8701 gtacagggcc tcgatgcgcg ccttggccgt ttccgccttg ttgaagtgct cgtcgatgat
     8761 gcccgtctgg ctctcgcgga accgcacaaa gttgatcagg tagctgaaga tcttgacgag
     8821 gcggtcgtgg ttcggcttgt acaggtcgtt gaagctgaag tcgttgatgc cgcactccag
     8881 cagcagcttg cgcagcgaca cgtagaaccc catcaggttg cgcgtgtccg gcggcaccac
     8941 gtcggcgtac tcgccgcaaa tgtcctcggc ggccgcgcgc atcgccggct cgaccgtctc
     9001 gcgcgtcgcg ttgaggagca actcggcgaa ccattcgaag atcatctgca cctgcaccgg
     9061 gttgggcttc tgcaagtcgg ccacggtgaa tgggatgcca atgtccgtga tgcaccccac
     9121 aatctccttg tccgggagtc gcataaacgc gtcggcttca tcttccttct tccgggagcg
     9181 tgattgggtc tggtggctag gaatgatgct catgcgaggg ttatacgcca ttgtctcgga
     9241 tgggtgacgg cgatgttgct agtcatcgag gggtgcctta gcaagataca gtcgttcttg
     9301 cggaaaacga acaggcctgc gtggtcgcaa taaacagaaa ccaccttgga ggggggtctt
     9361 gagtagcagg gttgctgtga caacaagaaa tttccgaaat tgtaagtcct tcacatgact
     9421 aggcacgtga ccacgtctcc tcttcctact tcaaggtaat taccttgcta ctgtaaccat
     9481 cctggctggt ctcgccggtc tgtccagtcg actaccttac cgtctcgtct ccagccagta
     9541 gttgtaccgc cagggaaagg ggctaactac aacgtatgta catatacgta tgattttagt
     9601 caggaacaca caggaacacc atgccacccc accgtgacag cattcttcat gccgtgttat
     9661 ggagagccga tccgcaatcc ggcctttgtg aaacaactcc gaagatcatc agaggggtgg
     9721 tttgctgaca gccaatgctt catacgatgt agtgtagatt ggacagcatg aagcgccatg
     9781 ggcattattt cccgcgtcaa gcttagactg gaccagatgg actgtgtacg gataattggt
     9841 acatgtaggt atcagcctac cgagatgaat ccttggcata cgaagtacgg cggaaaatgg
     9901 ggttgtactt gattcgggaa agccatcgcg tcttctcaac attctccaac tgaaactggg
     9961 tgagccccgt tgatgatggg caattgatct tcgagtaggc agccctcttc aggtcgtttg
    10021 agaccgtcgt ttggtcacac gggacctgga ttgacaatga tacacgataa ttactctccc
    10081 cgcttgcctg tcgacttttg acggagaagt ggatttcgtt tgttggcgtc gtagtccgtc
    10141 ccgtgttatt ttcttttctt ttctgacgaa gttgagcatc atcagcgcaa ccttcacgat
    10201 aggacacaga ataaccgcca aggccacctg agaccgaacg gcagcaccca tgaggcataa
    10261 tggggacggc tggttttgtt ttcgcaaaaa aaaaacaaat ccccccgtcc gccgaataac
    10321 gaaataacag ctccagagat caatcagagc acagaccttt gtacatcgca tgacctattt
    10381 cgatcgcgat ctagccgatc ggtcgagaag agccaatagt ggatcttata cctaaggtag
    10441 attcgggaaa gaaaggcaaa tctagtctcc tcagaacaat aacaggggtg attacgaaga
    10501 gaggatagtc aagagcaagc gaggaagata atagcgatag tgatagtaat aacgacgaca
    10561 acgacgacaa cgacgacaac gacgacaacg acgacaacga cgacaacgac gacaacgacg
    10621 acaaaaacaa ttacaataat aaccatagta ttttatccca gagttgcttt gattccgctg
    10681 gcctcgaggt cctgaaggat cctctccata ctagtagcat acgtcgtatc cattattgac
    10741 gtcgctggat cccctagccc tgccgttatc atccccagaa cacgactttt caaatcccag
    10801 atggccgatc cagagtcact acctctagaa aaggcgctgc tattaactcg gtcggtagaa
    10861 accacacata tctcccaggc cacatgctca tcaacgacat tgtgaatttg acgcttccgg
    10921 ataacggact tgactccgtt aacgaaaccg aatgtcaatc catgcacgcc gaatttccct
    10981 acgacccgtc tcttgcctgc cttgccatca ggaacaacct ccgaggacaa gacggcattt
    11041 ccctccgtcg cgtctcccgt aaattttcgc cgcgggtatt ccgggaccga tccatcaagc
    11101 ttcttacgta gtttatcgta gttgatcggc agacggtttt tggcaggccg cgtatggact
    11161 tcgcccgata cttgaaccaa ggcgtagtcc cgaagccaag accctctggt ataagtcgca
    11221 ggcgatagct gcgatgatga tgctgatgat gacatcgagg ttctcggaaa cgcggtagaa
    11281 agctcttggg cgaaaagaac atgaccgatc tgaatggacg tgtcctcatg tgtcatgtcc
    11341 agaatgcttc gagccgccct cgcagcatcg gcctgccgac tgatctcata aacctcgtct
    11401 tccaggtccg ttctttgatc ttcgtgttgg cctgagtcgt acttcagaga aaacaaagca
    11461 agtctgttta cacgctttcc ttcttcaatt agtttcttct cgatcttgtg tgcaatgtcg
    11521 ctgactccag tgtcctggct gatgaattgt ctcgtagaga cctggccatc ccaatggtag
    11581 acttttcccg agtcatcttt gcctcggaat acgacgcgtc gacaggtgag ggcagcagtg
    11641 catggctcga acgtccagat atgaggattg gcaggggcga cattcaggta aatgcccttc
    11701 gtgcctgtag tcgacggtgt cgcatcattg cgaattcgag tcccaatgca gtcgctcaag
    11761 tgtcgcaaat cctgcacgag cttatccagc ggatactggt ggaaaacgtc tgggctgcca
    11821 gaatagagac gggggggagg gtcgctaacg ttcgacacgt tatctgatgt atctgagtcc
    11881 gacaatgtgc tgcaacaata gctggactct ttgatttcga cttcaacatc tgtgatgccg
    11941 aactgcgtaa ggatgttttt gcaattcgta gcaatcaaat cggcgattgc ccaccgagtc
    12001 tcgcccggct caacagtgac tagcataacg acaggaatcg tgttgtctga agaaggcata
    12061 ggcgggctag tcataccaaa atgaaagact cccacacgga ggacatcgat cgcgacccat
    12121 gggagggagg ccaacgcttt catgatgagg tgggggaggg gttgatcttc tttccaaagc
    12181 tcaacaatcg ggtgatcctc tactgaagac aggtatttgt gatatgacca catttcttgt
    12241 tgtgggtcct cggtccattc gacaccggta cgggcaacga gtcgtggccg agagggtagc
    12301 ccggagtagt agcagacggc ctcatacgga gctaggcccg acggaccaaa attcatgccg
    12361 aactccatag acacggcgtg tctaggtcga tgccgaggaa gaaatggatt gttctgtgtg
    12421 tcggaggtgg tgtcggacgt gtgttcgata ccgcataggc gttcttaccg tgcaggttga
    12481 ttcaggcatg atggctggaa gtcgggggac ctttatatag tgcttgaggg agaaaaagac
    12541 gtgaaagtga gagatgaaga gggatgggaa tcaagggcaa aaatatgctt gaggacttgt
    12601 cgtcattgtg tatccgtaaa atttcgtggc gtaatgcgta ttaaagacta ctcgtataga
    12661 agtgaagaag tggaaggaag gatcagctac ctaatattag ggtttggagt actgctcgta
    12721 cctacccagc catagataga ccttcctagg ttttctgtta cgagacttct ggctttagac
    12781 tattagttcg tgtaaatcat tacgatcgaa aaccaccacc acgtcttctt tgcagctctt
    12841 atatagtagg aaccaatcaa cccctcgggt taattaaagg gagtagcagg tatgatagat
    12901 tgactgatgg attgactgat ggatcaaggg tctgaactct gaagatctgg ttgaattgac
    12961 gatcgaggca agagcgacag gaaggtggtc gcaagtcgga tcctagttgt tgattggtta
    13021 caagtgtggg tccttgacgg gactaccgtc ggaataacca agtgctatac ccgtgccacg
    13081 ccccacgtat ttgataggta ggtattggca gaggtgtatg taccttgtac ctacattagt
    13141 aggtacctaa ggtatcttac ctaaggtaat taggtatgtc agttcccaac gctccctgac
    13201 gcacgcacac ccacatacct accaccacgc ctgtcccctt tccacttcgc ctctctcctc
    13261 aacccaaacc aataggtatc aatttccctc ctacctgcct actcctgcac ttccacccac
    13321 tttacctacc tttccccacc tacaaggaca gcacttcttc gtctcttcct ttgcgttcga
    13381 actacctctt caccctccgt ttcgcaccct acatatccaa actgaaggcg acttcgggcg
    13441 actgcgaacg actcgtatcc gacgatttga cgaataccac agaggacata ccaacgcgca
    13501 cgctctgaag gacacagtcg cctggtcctc cttctcgtca tcacattggc catcatgcac
    13561 ccgtgtcatc tcgataacac ctgctcatct tgtgttccat accagtgata gcccgtggaa
    13621 gatgccttta tggccctttc ggaggaaaac agggcgaaaa cgctcccgca gcggctccgc
    13681 cttgtccgat ggcgacgccc cggtcccggt gccccaggcc ggcagcgacg accgaccttc
    13741 cgctttcact cctgccacga gaacggcctc ccaaaagaag caacggacag agcagacccc
    13801 cccgaatgcg ctgcaccggc aagctcgcac gtacagcttc tccccaggac gtaatgattc
    13861 catccgcgcc ccaggaaggg tgacctcgga ccccccacca cctcgctccg agtcacccca
    13921 ggcgcagtca atagaggaca agggacaaga tgcagcctgg ccccgcgttc cgaccttaca
    13981 taagaagaat tccgaccgac gtgttctccg acggaaaagt accaagagga agagaaagga
    14041 ccctgaccgc gaggccgaga ttaaggccat gagccacttc gtgccggccc gaccagcagt
    14101 cgattcgtgg cctggaggcc ggcctatcag ggcggaaagc aagagggcta aggcgggcat
    14161 cacaaatgct gggacttgga gtcctacatc cgacgtctct ctgccttttc aagagtccat
    14221 ccactcgacc atgtcttccg actccgagca cgcctcctac aaaatctcag ctctggaagc
    14281 ccttaccccc cgcccaaccc tgcgatatgc tgccacccca cgacgcaatc cctccacagg
    14341 ctcggtcctc gctcggacat cctcgcagag gaggaagctc gtcaagcagg aacctatacc
    14401 agaggcgacc ttaaaggctc acaagcgaat agacagccta gccgacgacc tcgacgctgc
    14461 tggcttacgg gagctcatgg aacgcgacaa gcgtcggagg gaaagaaaac ggcagcgaga
    14521 gcaggagcgc attgagaggt acttgtccag atgcgcagaa aaacagaaag aagctgaggc
    14581 tgaagcctcg gcgagaggca ccccatcccc gcagaatctt gaaagaggtg tgatgggaag
    14641 ggaagtcctt ggcctaggta tcgacacgac ctccgcagtg gtcacttcgt caaggagacg
    14701 tccatcagat gactctatcc agaggtccaa caagtcgccc gaggacggca cgccagttca
    14761 agagccgcac ggcatcgatc ctcgccgccg ccagcccgaa gctctaagcc acttctacag
    14821 gacagatagc acacctcgag atcctccgac tttcacccca gaactaaacc cgccgagcgc
    14881 agccccatca ccaggccccg aagactccaa accgctcagg atggccttct tgcgatcgag
    14941 gaagtcaagg tcacggacga cgttggcatc ggacgagagg cgcaattttt cgtccttggc
    15001 atccaagtcc aatgactccg tttccgggac caaaaattcc gaaacgagtg ggcgaggagg
    15061 aaaacgcagt ctctcggcac tattcaggtg gggtacaaag agcatacgga agagctcagg
    15121 cccctcttca ttctccaaca cctcccgcga agagatgcaa gcagcggtgg cccaagcgcc
    15181 tgcgcctgcg catgcacaag cgcaggcgca cgtgcaggta caggtacagg cactggcact
    15241 ggcgctcgcg cgggcgcaag cccaggatca ggatcagaag cagaagcaga atcaagccga
    15301 gtcagaaaaa ttgcagactt tacagacgac acaaatgaca gcacctggtg ccatgttgac
    15361 ggatgcccct tctccctcaa cagtgggctc tcagtctagg gccatgggta cccgaggccc
    15421 caaacggacg cggtctcgtt tcagggaaga tctacctgag atgccgatat cacccccaga
    15481 gtcccgcgtg gcctccccgg aggccgaggt caaggcacac gaggtcattc tggaggatac
    15541 ggctccaggg ctaaccttag ccccagcaat acaaaataac acacccacat cgaaaccgca
    15601 atccgcgcga cagacaaata tgcagcaaac atcagcacca ctccaccaat ctatgcagga
    15661 ctcccctcaa ccgcactcca tctccctcgc gtccattgat tcagaagggt cctggctctc
    15721 cgggaagctc gggaagcggt cctcctctgg catgggtatg cgggacagcc tcgctcgcca
    15781 cgcgagggct aatcggcgcc gttcccttca ttccactagc ggtacaaccg aggacgagct
    15841 tgtggaagac gagtatctat ccaatctcgc cacaccgcca cgggaaagac agccggacga
    15901 gaacggccaa tatggtggtg gacgtcgttg gtccgaggaa gggcgtccca gcagtgacga
    15961 tgacgagcta gccaacacgt atggggatgg gggtgagatg agtgtgggaa ccgtcaagag
    16021 tcatcacccc caaatacacc gtcaagaaca ccaggcctct ctcatgaaaa gccgcgaggg
    16081 cctcgtcaac gaattcgacg gggaccgaca gtcgacgcct tcggtcgaat tagactcaga
    16141 tgagacgtct catgtcgggc gcgcgaccag cgtcgatttt gggcgcaaag gtcatgtccg
    16201 gcacgtcagc gcaggaagcg ccaagttgct tgacatgact ccgcgggcca gtgctgcaac
    16261 cgaggaggag aaatagcgag ccaatctcgg ggccgatggt ggcctcgagg gttgagaaca
    16321 gaacatgaac acgacagcgg agagcaccag ttccgaccca gacgccagcc attcgatgca
    16381 agacgaccag agcagaaccg ttcattcaag cttgtggctc gactttacta gttgaccata
    16441 tcccacgctc ttttcaacaa acttttctta tttgtttaca tcatactcac ttcagtcgct
    16501 cattccaacc gaatttcctt ttcacgaaca ataaatgacc caagaaaaaa aaaaaaaaga
    16561 aaaaaaaaaa aaaaaaggaa aaacaaaatc aaacaacaag aacaatgctt tgctctttcg
    16621 tcttgcctgt gctggctctg ggtttcggct ggacactacc tgctcgttta accatttctc
    16681 gacttcctcg actcacgcaa gggttacatg cgctcggcgc ccctctcgtc cattgtccat
    16741 ctctatcgtt ttcgattctc cgatacagga gcccccacgt cttcatctat accacatacc
    16801 cgctttattg ttgatgtcca attctgaaaa ataaaaatgg gaatccaggc ctgtttcagg
    16861 gggagcgaaa ggagaaaggc aagctcagag caagacaagg tgccgcaatg cggaagatgt
    16921 atatttctgg ttgcttagtt gcttgcttga cttggccagt attggcatag gggtatattc
    16981 gaaggacgag acggctcagg tttattgcat cgacatgctt caatttcagt tagggagggc
    17041 aagcggaacc tcccttgatg ttttccatta ccagccttgg gggttttttc ggcgtctggt
    17101 gactctcggg gcaagagagt ttgtgggtgt ttgtcatggc cctgtggtca catatacgtt
    17161 tgtattcgaa acctgttggg gagattattg tcgaagcatc ttctgtacgg catacaagta
    17221 ccttaattat taccgcactt tgtataggta aaattagact gttcgaatcg aataacgtag
    17281 acgaagcaaa cgcgtatggc aattacttgg tacctaaggt aaggtacctt aggatgtcgt
    17341 tcggttaagg tacctaaggt acttccgaat tcgcggaggg gtaccttaga ttaggcggct
    17401 atgtcgataa accacacggt aggtattaag tgacctcacg aagagtttga aggagctctc
    17461 ttcagcattg gattcaacgt aaacagatgc cattcttttc cagccatcga cactaactag
    17521 ataccataga tttgttcagc gaacaggtgt tgtcagttgg ggccatatgt tatgttgtcc
    17581 cactctgggt cttccgggtt ggtcacgcgg atcgccaagt cgaaaaaaag ccgagtaaca
    17641 ctacaaaaaa accgaagatg ccgagtgttg ggcccccttc cgtggcttcc taccaaccgt
    17701 gactccatac cgaagcttgc ccgtcccccc tacgcaaccg acagccgaca agtgcacgcg
    17761 gccatgatag cggcggtcga atgaaccctg cacctttgac gactggtcat ggccgtcgcg
    17821 acagccttgc ccaggctcct cccccggcga ggacacaatc tggcatggca cccgtcctgg
    17881 aagcgcacac ccgctaggtt gagccacggc cagcgtcgca ccgagtcgag caaagcaagc
    17941 ccggagccga atgacaatga tgtgcagagc caggctcgga cacaggctca ggcacaggca
    18001 cagggacacg aaagccaaag ccccgaagca gcgtcggccc ccttgccaaa gacgcaagcg
    18061 caaggggaag cgatccccgt gcccaacacc attgcgacga cccccctctg gcaacgactc
    18121 ggcccgttga cgagggcggc ggaatcgtac ggccggtcgc agaggaagag gccgtactgg
    18181 acacagttct gcaccacctt ggtcatttac ctgtgcgccg atatctcggc acagagcatg
    18241 gggggggagg aatacgcgcc ggaacggacg ggcaggtcgt tcatgatcgg ggctctctcg
    18301 tcgattccca gctacaaatg gtacgttcga agatggacta cctatatgca tgcatctgtg
    18361 cgaccggacc gtaggacatt accactcacc gctgctaggt tcattttcct gtcgcaaaac
    18421 ttcaactacg ggtcgaggat gttgtcgctc ggggtcaagg tcgccatcaa ccaggccttc
    18481 ttcaccccct tgttcaactc gtactttttc ggcatgcagg ccctcctggc gggcgagggc
    18541 ctcggacagg tggcggagcg gatacggcgg acggtgccga cgagtgtggt caactcgtgc
    18601 aagctctggc cggccgtgac ggctttcagc ttcactttca ttcccatgga gtaccggagc
    18661 gtcttcgccg gggtcatcgc cgtggggtgg cagacgtatc tcagctttct gaatcgtcgg
    18721 gccgaggaag ccgaggcggc agaagcgaag gtcgaggtgg atgaaagtcc ggtggaagga
    18781 gtacttgtct ccacgccgtt gatgccgaaa gcagacgcct agaattagat tgggttggac
    18841 aggacatgta ccgcggactg ggtgtgattt caagaaacga tacgggcgca cttggtagag
    18901 ggattccaga tacaggcatg gcatagaata gaatacctac ataaggtacc tagatacaga
    18961 cttgagaaac gagacagaat tggagacggg tccagacact gaccaaggca aagtcacctt
    19021 acccatcact ttcaggaatt gattacataa ggtaactaag gtacggatta agccgacgag
    19081 tcagagccgt gtcgatttca cccaatgcgc actgtaacgc actgtgtccg accagaaccg
    19141 aaaatcggct caacacagtc gtccccacga tcttttttca tcttcgacat ttacacatca
    19201 cacttctcac gtctcctccc gggccacgcc ttgaaatctg tccaccatca cgctctctcc
    19261 tcgtcgagct gtgacggagt ttagtctttg gccatggcgt cgccttgtct gcggtgcgtc
    19321 cgcccgcaat tagcattccg ctctaccaaa gccgccttct caagcagcac acggcctcga
    19381 acactacctc gcacccacaa tcgtacccga cgccatgcct ccaattcttc gtcttcttct
    19441 tcgtcgtcgt cctcttcttc gacttcaaaa gccaccgact ccctcctagt ggctcgtgcc
    19501 aaaacagttc tctacggaag cgccatcgcc ggctccgtct acctagccta cttgtatgcg
    19561 accgacaccc gcgcctcctt ccaccgttgg ctcgtcccgc cactcatccg ggccttcttc
    19621 cccgacgccg aagacgccca ccacgccggc accacggctc tcaagaccct ctatgcccta
    19681 ggactgcacc cgcgcgagcg tgacgcctcc cttgcctccg accccgccct cgccgtcgaa
    19741 gtcttcggca ccacgctctc caaccccatc ggcatctcgg cgggtctcga taagcacgcc
    19801 gatatccccg accctctctt cgccctaggc cccgccgttg tcgaggtcgg cggctgcacg
    19861 ccttttccac aagaggggaa tccccgcccc cgcgtcttcc gcgtggtcgg tctccacggc
    19921 atggtgaacc ggttcggcct caattcccgc ggcgccgacg ccatggcccg cacgctccgc
    19981 gaacgcctcc gcatcttcgc ccgctccctc ggtctgtccg agtcccaggt gctcgacggc
    20041 gaggccggcg tcaacccggg gagtcttgcg ccgggcaagc tcctggccgt ccagatggcc
    20101 aagaacaaac gcaccgacga gcgcgacgtc cacgctgtgg cggccgacta cgtctactgc
    20161 gtccgcgccc tcgcgcgcta cgccgacatc ctggtcgtca acgtcagcag ccccaacacg
    20221 ccgggcctgc gcgacctgca ggccgtgggg cccctcacca cgctgctctc cgccgtggtg
    20281 gacgaggccc gcaagaccga ccgcaagacc aagcccaagg tcatggtcaa ggtgtcgccc
    20341 gacgaggacg aggacatgca gatggagggc atcgtgcagg ccgtgtgcgc gagcggcgtc
    20401 gacggcgtca tcgtcgggaa caccaccaag cggcggaccg gtgtcgtccc ggacggcgtc
    20461 aagctgacgt cccgggaaca gaaggccctg atggaagagg gcggctactc cggccctgcc
    20521 atgttcgacc ggaccctgga cctcgtgagc aggtatcgga agatgctcga tgcgcggacg
    20581 ctgcatcatt ccgctgctgg cgaggcgccg gcctcgggcg aaaagcaggc cgccgctcgc
    20641 gacgacccgg agcagaaggt catttttgct accggtggca tcaccaatgg ggagcaggcc
    20701 ctccgcgtct tgaacgccgg cgccagcgtc gccatggtct atactggcct cacctacggc
    20761 gggtcgggaa ccatcacccg tatgaagggt gagatgaaga aggctctgtc gaatgtataa
    20821 ttgggcgcaa tgtattggat aaagaaaaca gtcttgcagt tctaacgaag tgcttctgga
    20881 tactgaggac catcctgtgc ttctgtccct tcgttttctt ttcttcgtac gccagtccag
    20941 cccccagctt ccagccgccc gaatgttacg caaaacctca cgatggttcc cagcaagcag
    21001 tgataggtca cccttcttca tatattgaag ccgggcgtca agagcagcac actttcgagc
    21061 ccttcgttta tttcccccct tctatccggt ccatctcttt ctcggcaaat catctgtttg
    21121 tgtctgtaac accagagagc gtcccgcaag agaccataag acgttacacg tttttcgtcg
    21181 caacggcgct gagcagtact gctccgtaca gacatgaact gtcataccca gcctctggtc
    21241 atgttccctc tgcagtcaaa ggcctgggtc cctgcaggct gcagcgtctc atcttgtcac
    21301 ctccgaacca gccatgggcc tgccgtgacc cgaacgaagg tttgcaaaac tggccatctt
    21361 ggcacatcaa acaacagcag acagcagaca tctcttgtcc aattgttggt cgctgcacca
    21421 gagtcatcat ggcggagtcc tttggaggtt ctgttggttg atggaattct ggcgagatcg
    21481 gattctgaaa acaaaataca gggaagtgaa agttcatgtt acggcgagga aacaagctca
    21541 tatcctcgtt tacccttggt ggtactccca ggggagcgca actaatagta gttcaaaggg
    21601 gagtatattt cgctttttct caggggtaat gcatacatca ggaggaccag acagttgaga
    21661 ctatcatctt cctgagctct cgcaattcta acccgagagc aatatgttcc accatgaaac
    21721 cattcttctc tctcctttca tgcgtgctag cccttcacgc tggcaccact tggggccaga
    21781 atctccccta ccgcccggaa atccgtgccg ataccaaccg ggacggagtg atcgacgatg
    21841 ctgatgcgaa ggacaagacc atctggaccc acgagcgtgg tgccatcttc ctccctagcg
    21901 tgggcgacag cctctctcgg tgcgcaaccg tcgacctcaa cgacgaaccc ctgagcaacg
    21961 atgaactggc gtattgccac gacgcgtcgg gagactcggt tcttgcgccg gaatatctcg
    22021 ccccgctgcg tctcatgcca ctgaacgtct cagacgacgt ggtcgggagg gtctacgcca
    22081 ccccacgcga ggcgcatgag cgcgtgcgca tattcatgtt cgtccacgac gacgactcgg
    22141 ccccgccaga gcgagaatcc tgggcgttcc tcgaacgcgg ggcgcagatt tccgccgaca
    22201 tgctgcgcca aggcgtgacc ctcggcatcg actcgcgcga gtttgtcagg gacgcggccg
    22261 tctggaacgg cacgaccgtt gtccgcttcg acgttttcca cgcttcagac cctgatcagg
    22321 tcgtcgtcgg cgactccgtg gccatgcagg tggctcccgt cctgacgcac catcacctcc
    22381 aggaggtgga gaccctggtc agcgctgcgg cggaggaaga aggtgggcgg ttcgaccgtc
    22441 gagcgcaaaa aaggttcaat gccgaagtgg atgaggcgcg tcaggtggcc gggatcgaga
    22501 aggagcttct cctcctcaag aacggctcgg gggatatctg ggtccaggac ctgctcgagc
    22561 cggcctatgc cagcatgccc ggcccccacg gtcccatcgc catccgcatc ctgctccggt
    22621 cggcccaggt atggcggggc agtggtcggc aggtgtttac agaccttcga gggccgggga
    22681 tcggggggtt ccaacctcgg acgttcggaa acgaaggctt cttccacacc atcgacagcc
    22741 tggggaacgt cgagacgatc ccaccttaca cctcgcgcag cggtgtgggc taccccgccg
    22801 gccgggtgat ctacggacag cactttgggc gtcacatcgc gcagcccatg cgggactttt
    22861 tcgaaggcca agcaggcggc ctgcagaagc cgctcgtcct caaaaccggc tggctgctcg
    22921 tgggccacgt ggacgaattc gtccagtttc tcccgtatga caacgacctc ggcttcacca
    22981 tcggcgtgac cgacacggag ctggcataca gcctgttgga agaggcggct gcggcgggcg
    23041 aaggggatag tctggtggtg aacccgcctc caccccgcga caacgtttcg ttcgacggca
    23101 cgttgccgca cctgcacctc gacgtgaccg tctcggagat gctgggcaac ggccgactcg
    23161 ctgagatcaa tgcctacgct caggggaaga tcgatcagaa tactgagatc ctgctggacg
    23221 agctaccgct cgatgaggca gatatcatcc gtctgcccgt ccttttccag agtttcgatg
    23281 cgggggttga tattgagtcc cgcaagtccc gcgtcgacgc gaggaggacg gacggattcg
    23341 agggcgaacc ggctctgtac tcggctcttc aggacggcga gcacattctt ggtttcttta
    23401 gtccggacgt tgtgaacggt gttgtggttg gtaagcatta cttgagcccg aaccccttcg
    23461 gcccggtggt tgatggcgtg gatctatttg ccgctgcggt tgagaaggcc tatagtcggg
    23521 cgggcatgaa cgtgaccttt gtcgacacgt tccatagcca tcatctgggt ggaggggagg
    23581 ttcattgtgg taccaatgcg ctgcgggctg tggatagtgt atggtgggag taggcgaatt
    23641 taccagtctc aactctcaac agaacgtcaa cggtcaacca ctatttggat gagttctttt
    23701 cgtaagttct tccgtggtct gaaaactccg gacctggcct cgtgccctcg tctgtgagga
    23761 tctactctgt ctgcaaagta gaacggactt taagatacgg cagacttgtg aagaggggcc
    23821 caaggggaca acttatacaa ggcacaaaaa catccggttg attcatagtt aactgatcat
    23881 cgactactta agtggactgg cttcctgacc gattaattgg cggattggga ttcgcccaag
    23941 catctgcgaa gctccaagca acaaggaccg gtatatagac ggttcaccct cttgtgaagc
    24001 cttttcctgc tgctgcctct gcttcttctc ttcctcgatc tgacggactt taggcaatat
    24061 caaaaatata accagatatc tccgtctctt ccacctcctc ttcccccaac gcgacgatga
    24121 tatggctaag caacgcctca gatggatcaa agacaagaca gaccgcgacc cgacgagtct
    24181 atggagtaat ggaatgccgt atgatgtatc ttctccagag ccctctcaac cctttctcga
    24241 ggactcgagc ccagaaaacc caacttcaac gtcaacctaa accaactggg tggcgacact
    24301 ggcgagcatc gcgtcttttc tgacaaagac tcaaagtgag tttggaagtg ggcttgagaa
    24361 caggtgcttc agtaagtact aagtactaag gtctaaggat ggctatgggg agcctgagag
    24421 aattagagga ggaaaggctc aaaagagtag aaggaaggaa gagagaaaaa aatggaaaat
    24481 atgaagttgt tgcgtaggag aggaagacag caagacttac caagctctgg gggacgttgc
    24541 taaaatctcg tgaggttgga aaaagaagaa aaacaatcga ggaagattgt ggttggcact
    24601 tgcaaaagtc gttttgatct ggttctacgg gccaagggca ggaggtcaac tggcccgcga
    24661 ggcaagtgtt tgttacctta ttgttcaatg atagtactta gaacaaaggt agaatgatat
    24721 aattattaag ggatctctta gttaactgat tattattgac caagttgact tcttctgacc
    24781 gactgaaaat gaattgatgg attaatcggc tcaataggga atgttgtcac gacgaccccc
    24841 cgcagcgctg cggcgaacaa gatcagggtc aaagggatcc atccaggcat ccatgaagct
    24901 cgaagcatac gaggacctgt gtacaaacgg tttgccctcc cgtgctgcct tctccttctg
    24961 aatcttcttc ttctcctgct cgatcttcca ggcgttgatt aaccctgtat acatggcgac
    25021 caccattatg aagctgtgaa aggcaaaaat gagccatata acaacattgg tccaaaagaa
    25081 gaaccatagg ttcgtcggtg acactggtga cgtcgtcgta gtcattgtgg gtgaggattg
    25141 tctgacaggg ttgagtcgac gagacgtgta tggccgggtt ttaaattgat attttggttt
    25201 tgattttatt tgtaggggaa gaccggagga gcagctgcag gatgccaaca tgaacatgtt
    25261 catgccttag tctgcggaca aactacacta ccttccatgt taatatatat aatacttgcg
    25321 ggctattcta ttatggtatt gggtctgcag tgcaccagtc acactataca cgtgtgactt
    25381 gtaaaacttt cgccgatttg ccaacactac cccgccacgg cgccacctat aggctatatt
    25441 gtcctaaaag cttaattcga cgtaactttt atatggcgtt acactataag tcacgagtat
    25501 atggcgtgcc tctaaatgta atatgtgggg aaatactttt ccacgcgtat aggtacggca
    25561 aggacaagtt tttttcgtag ggcatttaac tctgtcctgc tcactgaccg catatatcga
    25621 gttccccaga aaaggacgtg ccaaaggaca atgcgtctga gaggctgaga tgtgtagaca
    25681 tatgtgttga agaactcatc ccaaactgag attgggccgg tcctggcaga tctaaggtac
    25741 taagccgata cagttacgct caaggaaatt tgcagtaaag ccgcgcaaca aatacagaac
    25801 tcaaattact caactaccta agctacctta cacttctgcc agggtttcac acatccacac
    25861 gtataggtgt tgtcagacgc caccacacac ttcgtgtgat tcatcggtgt gtaactcgcg
    25921 ccacagtctc agacctgacc tatggggtac ttcgccctgt ctctccttca atgcatacac
    25981 acacttttcc gtaccttatt tgggtgctaa caggtgtgac ttcgccccat agtttaatcg
    26041 ctcgttggat tagccccgtt gatccgtacc ttacctttcc acctatttta tatgaacagg
    26101 cataacgtca tcacctacag catacgccat gattggagcg aacaccagtt tggtagtggg
    26161 tgtgagacat ggcttgtttt atacgggtat aggcctataa ttgctgaagg tttatgctat
    26221 caagtcaccc gtatttctga ggatccggcg aaaagtctcc ctagtaccta aggtaatggg
    26281 tactttaatt aagaagtaaa tacctttgca ccttcttacg gtgtttgttc gttatttcaa
    26341 gacgtggcga ggaccgcggg acgtgaactt aattaacgtg aagcttccta tttccattcc
    26401 cctgatcaga tcatcagagt aattactctc cgtacaacat atattaatat gtcagccctt
    26461 aagacgtagc tcccctcgct ccctccttct tctgattatt aatttcttct tcgagaacaa
    26521 ctaagaaact atacctacac cgactttcaa tcccagttcc aatcccagtt ccaatcccaa
    26581 gcgacgagcc accatggcca ataacaccgc cgccttcttc tcaccggtcg atttggtgcg
    26641 ctgggtcgct gagatacccc agccttacac agtgatggcc tcgttcctgt cgctcctctt
    26701 ctcgtgttgt atttccaggg tccccaggcc gttctggtgc tggcttcaga gtcagtttca
    26761 ctgcgacgac cccgccgacc ccgccgaccc cgccgattcc gtcgattccg tcgattccgt
    26821 ccctgccgtc gatgccggcg gccgctaaaa cgaacaagac aagttgcaac cgccactgcc
    26881 tccggcccat agcgtgcttg agcttcgtct gcttcgcaca ccagccgtca aaggaaaacg
    26941 ggatctcttg attaccgaag gcaaattgga tgtacggggg aagtgaagtg gggatagatc
    27001 atgattcatg gatcctgaca tagcacaagc ctcttctgaa agagttgagt tttacggtat
    27061 cttccttgaa taaaaatcgt ggataagaca gcacagctac atggacatac tcttgacgac
    27121 actctcggga agctttttct ttttcatctg cggtcctatg ttgtgggttt ctttcgcctc
    27181 tacaaccatc cgccaattta gttccaccga atcaacgcat ccataacagt catcagagtc
    27241 tcttggttga gtcaaacccg gcaaggctca aggtaattgg tagccacgag gtcataaagg
    27301 cgatatgtga agccagcaac agtgtttcat tttcgtcgaa gtcaatatac ggcatgcctt
    27361 agccgaaaat gaggaaacgt cggaaactga taagatagtg tcagtgatga tttataatcc
    27421 tgcgcttcat aaggtaatca cttacataga cgggagccat aagctagaga gcgcgtgcga
    27481 gctgagaagc attgtttacc gcgttagcgg catcctgggc cctgccaacg gcatcctggg
    27541 ccttgctggc tgcatcctgg gccctgccaa cggcatcctg ggccttgctg gctgcatcct
    27601 gggctctgcc agcggcatcc tcggccttga gcatagcggt tctagcatcg ccagccatag
    27661 cacgggcgtc ggccgcagca gtctggatat ggctggaact agttctggct tcactagcgg
    27721 cggcctgggt attgaccata gcagtctgag caatactagt tgccgcctgg gcgttggccg
    27781 tagcagtcgt agcattattt gcagcagttt ctgcgtcagt ctttgctttt tccgcgtcag
    27841 tctttgcttt ttctgcatca gtctttgctt tttcggagcc agtcttcgct ttttcggcgt
    27901 ccgctttaag cttttctgtg tccgttttaa gagtttcagt gtctgctttt gcttgttctg
    27961 ctgcaaccct cgcgatatcg gcgtctgtct gaggctgagg cttgccccga atcctgtagt
    28021 accaggtcac gcaagctggg ctattagtca tcgagaggaa aagtgacaga agcgaaataa
    28081 ccaatgtagc ccattgtaaa cccacaccca tccattcatt gatcttgata gtgttggagg
    28141 aggcgggcgc cgcggggcag gtgacgttag gcgcggggca ggcgatggtt gccgatgggg
    28201 tcagagaggc acaagtcccc gtgccatcac tattcgtgac cgtgaccgtg tagactaggg
    28261 ggagggacgg acactggcag gatctggcgc acatgtgata ggtcgtttcc cggttgtccg
    28321 ataaggggtc agtccagtgc gtcacatact catccgggcg acacgggtac tcgaaaccca
    28381 atccagcggc attcgtaggg cagatagtcg tctccggcca ctcaacacgg ccgtgggttt
    28441 cgtcgggcaa cccgttacgg gccatagtgg ataggtttga tgggtttgcg agtgatgcgg
    28501 ctggggacca aagagagttg tcaggagatt gagggctagg atctaagcag ggctgcgaga
    28561 ggttctgcaa tagatatctt agggaagtct ttagaaagag tagaataggt aagaagccgg
    28621 agatagtata aggaagagtg tagaagaagg aggaggagag taaaagaagg aaaaggagga
    28681 gggagagggt agaaggaggg agagggtaaa aggaggaaga gggtaaaagg aggaggagga
    28741 gaatagaagg agtagactaa ggaggaaata aaggaaggag ctaagttctt ggtgttgttc
    28801 ttggtgttgt tcttggtgtt gttcttggtg ttgttgtcgt tgtcgttgtc attatcgttg
    28861 tcattgtcgt taatattatc gttattatta ttattatagt tagtattata taacacctaa
    28921 aggctaaagt aaaggagata tagaaatatt agaaaactat tttataaaac ctatactttg
    28981 aacttttata aacttattgc ttattagaga attatattaa aatcagggat atatcttagg
    29041 ctttaatagt ataagtgtcg acttatatat aaatacggcg cacttactac gataatagga
    29101 gatatagtaa agtatcggtt gccacggcgg ttataaagat aagatataaa gtgttcgaag
    29161 agtcttttat tttcgcccaa gccaatataa caaaccaaaa ataaggtaat atagtgaact
    29221 gcttaggtgg cgttagtaac ctgagggaaa ggtaacatgc taaatcaaga caaggacgta
    29281 cagctggtgg ccggccagcg ccagattcgg gctcgtccag agagtctgca ctcattctcc
    29341 ctgttaagag aagtgccctc ggaggtagag gctgtggacc tgtcacctgt ggtgacgagg
    29401 tgggtttagc agtgggcttg gcactagtgg gcttcggtac cgatggctat tgagaggatt
    29461 agaattggga tctgagtgag gctgtaaagg gatatgggtt tcatacgtaa tcttcctcag
    29521 agagtggact agagaagcag tcgaagtctg aagataggag gaagagagtg ggtcgaagga
    29581 aggaagagaa ggtggggact atgaagtaga ataataagat gtaaaatagg agaagaagtc
    29641 caaagactac cttaggtacc tacctacctt agttaaggag aatgtgagaa gctgaagggg
    29701 caaaaacgaa cctggaaggt aaggaagata ccggtagtaa ctgcctgagt ctgcctcacc
    29761 ctcgacgtga cgaagtcggt caagcattgc ctgaacttac tgcctttacc ttaggtaatc
    29821 acataggtag ccaaggactg cccctacttt caacatgtat cgaactgtaa caatttagat
    29881 tttctctatc aaaacatcaa aaaattctat caaacgccca aagaccgaaa caaaagagac
    29941 acagaaacat cgaaacacta ttctgtagaa cacacactca ggaaccattc gttaaactca
    30001 tcatttcgtc gccttggtca gtccaatcac agcttgcctg ccaagttcct ccagggtacc
    30061 gtagccgaga agctggatga cgctgatgtc gaatccgaga gtctgtcgcc accagttccg
    30121 cagctcgatg ccgaccagcg agtcaagacc gagctgctga acaggaagag taatgtcaag
    30181 gtcgtcatcg ggcctcagca gcagcttcat cagctgcttg ccaatctcca gggcgatgta
    30241 gttggccgtc tcgggcttgc cgagaacctc ggggttggtc ttggccccgg cgaggaagga
    30301 cttgaagtca tcacctccgg cgccctcgcc accaacgtcg ccgtcgctga tgttgtgcca
    30361 gatggccatg cggacgtcct tcttccagtg gagacggctg tccgggtggc tgagggactt
    30421 gtcggagccg aagccggtgg cgaaggtgtt ctggtgcgag aagggcgcgc tcttggtgtc
    30481 gatggccagc tcgggaatcg ggtaggaagc ggccgcccgg aaggcttcga tcatctccga
    30541 ctcggtgacg cccgagtaac cctgcctcag gagcctctgc agcagctgct ggtcgcgggc
    30601 cgcgtacccc atgtcggcga cggcgccaat gtcgatggaa gaggccgcca gcccgttgct
    30661 gttacgccac aaggcgaagg cgtccaggaa cgtgttggca ccggcgtagt tggcctggcc
    30721 cggctgtccg gtgatgcccg acatggacga caggaagacg aagaagtcga gctcgatgcc
    30781 ggcctcctgc gtggcctcgt gcaggtacca ggctccattc accttggggc ccgtggcctt
    30841 gatccactgc tggatcgtca tgttgcggaa cgcctcgtcc tggagcagca tgggcgagtg
    30901 caggatgccc ttgaggttgg gcgattgctg cacggcgcgg aagatgtcgt ccctgttgac
    30961 catgtcgccc ttgacgagca cgacgtcgca gcccatgctc tcgagctcgc ggatcgtgtc
    31021 ctggtcctcg gcacgggacc cggggttgcg cgaaaggcag acgatgcggc gggcaccgtt
    31081 ctcgacgaga tgcctggcga tcaccgttcc gataccaccc aagccaccgg cgagcaggta
    31141 ggacgccgtc gggtcgacct tgaagatgtc gtccgccacc ttgacggggc tggcgccaat
    31201 cttgagcgcg ccatccctgt cgtcgcggag ctgaaggaca accttgctcg agtccttgct
    31261 ctcctgcaca tgcttgatag catcctcgac ggccgaagcc tcataaacgg cacgaggcga
    31321 gataggcaca atgctacccc acgtcaggag tttcacagtg gattgcagca gtctaagaaa
    31381 tgagggggtt tgtgtcagta atcagatgga tccaacccag ctgtaaaggg gggggggggg
    31441 gggtttaacg gttgaagcaa ctaggttgac gtaccccttg acgaccgact tcttcttggc
    31501 aacaagagcc tcgaggttga cgccggtgta ggtcctacca cccaggaagg agtccaggcc
    31561 caagctgccg gcaccaacca ggtctgccgt gccgatttca accatcttgc caaattcggc
    31621 gacggacttc caggtagcgt gcaggaggtc accagacagc gagttcagag ccaggtcgac
    31681 accctctccg ccggtcgcct tcagcacctt gttcaggaag ctgtcatcgg tggacgagaa
    31741 gatgcgagcc ttggggacgc caaacttctc gaagaggtag gtagcttcct cctcggtggc
    31801 ggcagtggca taaatatccg ccctggaggc cttggcaagc tgcacggcag ccaagccaac
    31861 cccaccagtg gcattgtgaa tcagaacaga ctgtccggtc tgcagattgc cggcattgtg
    31921 cagagccgcg agggcggtgg cgtactcagc aggcaaagtg gccgcctctt cgaacgaaat
    31981 gctgtcgggg atcttctcaa ccagcgcctc agacgtgcgc aggtgcgaag agaagctgcc
    32041 ggatccaaga ccgatcacgc ggtcgcccac agcaaactcc ttgacatcgg ggccgacggc
    32101 agtgatgcgg ccactggcgc ttccaccaag acctccggca gggtacgggc tgttacccat
    32161 gacctcggcg acatcctgtg aagtgaaagt tggagttagt aggaagaaac gaagaaacga
    32221 agaatggatg atgcaacaag gagagggatg caaaaagaaa accgtcaaaa cgtaccttgg
    32281 agctgagacc ggcatagaag acctcgacct cgacctggtc tccaaccagg ggctcggacc
    32341 ggtgcgactc ccaggtcagc gaagtcaggc ggcccggctt ctcggccaca agagacacag
    32401 tctcctccgc ggcacggctg gcggcgcgct cgtcaccaaa ggtgaaggtg tagaagcgag
    32461 gcacattgat cgtgccgtcg acgatggagt actcgtagtc gggccggaag aactcgtcct
    32521 catgtctgtt ctggaagtgg acaaaggcgt caacgacctt gtcaagcgat gcattcacgt
    32581 cctcgacctc gcaggtggca aagtcgattg tgtcctcgtg gcggatggag cggatcgcgc
    32641 caacgacagt cgcgtaccgc gggtccgcgg actgcatctg agacgggcgg gtgacccaga
    32701 agatgccctt ctcgccaatg ttggcgaggg tcttctgcag agtcgtgaag cgcccctcat
    32761 cgatgtcctc gaagaaaggc ttctcctcgt cgagaagact gatcacgtcc cgagatgctt
    32821 ccggcagctc atcgccgaag cgacgcttct ccacattgta gccgaggctt tcgagcttct
    32881 ggctcacgac atggacgttc ttgccgtcca cctcgtaggc caagaccgtc acggtcttgt
    32941 tgggcgtccg gttgacgtcc tcttcgggct gggcgatcat cacggagctc agctggtgcg
    33001 gggcaggggc gtcatcgagc acggccggcg cagcgaagcc ggcggcctgc agctcggctg
    33061 cccagcgttc ggaagacacg tagggctcgt cggggcgtcc gtcgttctcg ccgacccacc
    33121 agtcgtccag gaagccgagg atgcagttga tccacttgga ggacgggttc agctcctgca
    33181 gaaggagacg gccgccgggg gccagaagct tgcggacgtt ggccagggag ccggacaggc
    33241 tgggcgtggc gtggacaaag ttggtcgcga cgaccaggtc gtacttgtcc tcttccttga
    33301 atccctgctc ggccgggtcc ttgctgatgt cgagggcgcg gaactccatc ttctcgacgt
    33361 cctggaagcg cttcttcgcg tcgggcaagg aagtcgagaa ggggtccgtg taggtgtact
    33421 tgaagtaaag ggaagcgccg ttggggagga ccaggtcctt caacatcgag ggggtcatct
    33481 gtccggtgct gccgccaagc tccagaatcc ggaggctggg ccttgcgtgg gccagggtct
    33541 tgatgaaggc cgtccggttg acggtgttgg ccgcagccag aagcctggtg agcaggtcat
    33601 tgttcgagag aacttcaaag atatccttct cgcccgtgag cagctcgacg atgtacaggc
    33661 caatctccag gatcgagtcg gcgcagggag caagcggcga tccggccatg atctctccga
    33721 tggcatgggc ccggtcgacg atctgcggga tatcgagggc gtgccccggg tggtccttgt
    33781 cgagggtctg gaattggcgg ccaatccagg aagcgaactt ttggatggtg ggattctccg
    33841 acagcttgac atcctcgatg cacctctgga agaagatgaa gcagagctcg cccagctcgt
    33901 tcagtagagg ggtccacttc tcgccgtcga actcgggctt gatgagagaa gcgacatcgt
    33961 cgacaaagtc gatgtgaggc atccagttga tacggccggt gatggggagc ttgtgcacga
    34021 catccttgtc gccctgctcg atgggggtga aggcggcctt gggcatgttc agcacggcct
    34081 tgccatcggc aacgacctgg aagtggccgc gaatctcgcc gctgccgggc tgcacatcgg
    34141 tccacgccgc cacggtcatc tccgactcgg cggcggtgtt gaaaatggtc acctcctcga
    34201 tcaaggtagg catggcggcg cagttgctgg catcgagctt gccggaccgg gcaccgacaa
    34261 gacccatctg cagggccgcg tcgatgacgg tagggtgcag gtggtacttg ttctcgtctc
    34321 cgttcagagc gcgggtcacg ctgctcacgg cgctggtctc cagggtcccg gccgtgatct
    34381 gatccaggcg ctggaaggcc ggtccgtagc ccatgccggc cttggcgaga atgttgaaga
    34441 ccttccaggt gtccaacttg cgaggaagcg gcttgacctc tcccacctgg acgggctcgg
    34501 cagacgccac ggccgagacc tggccgacgc agtgcttcac ccacgaatgg ccgttgaagg
    34561 aagcgatgct gaactcccac cactggctgt cggccgagtc ggtcaggcgg tgagggcgca
    34621 ggttggtaac cacctcggtg tccacgcctt cctgcaggat gagcgcctgg ctgagcacga
    34681 cgtggcgcag gctgtacgac gcttcgacgc cgctgagctg ccggatggcc tcgccggcaa
    34741 tggcaaagta gccggcggcc gggaagacga cggtgccctg gacctggtgg tcgcgaatcc
    34801 acggcgcgtc ctcaatgttg agcatattcc tccagctggg ctcgaggctg gtgctctcca
    34861 actggcgacg tcccaggagc ggatgcccgg ggaacttggg gttcctccac tcagccgaca
    34921 tgcgggactc ggcccagaac tctccctcgt agtgccaggg gtagcgcggc agatccggga
    34981 gcgtctcgcc cgcggggccg acggcggcca agtcgatcga gacgttcagc tcgaagagct
    35041 tgccgacggc ggacagatac gcctcgacgc agtcctcgtt acgggtcatg gccgacaggt
    35101 aggggggaga gacggacgcc ttggcgaaga tctgtcgcgc ggggccggcg agggcaccgt
    35161 gaggaccgat ctcgacgaag gcggggttct tgaagtgcgt gagaatgccg gcgacggcgg
    35221 ggctgaagag cacgggggac tggaggttct gctgccagta cttggcgtcg agcttgcgct
    35281 cctcgggcac gccggtaccg gtgacgctgg agaagaaagg cttgatggcc tgcttgccct
    35341 cgaggtgggg ctcgatcatg gcatggtagt cgttgccaat ctcctgcatg tggtacgaat
    35401 ggtaggcctt ctcgaccttg agcagacggg cggtgatgtc aggatgcgcc tccttgatgc
    35461 ggttgacagc ggcctgcacc tcgtcggcgt cgccggagag agtgacgctc ttgggggagt
    35521 tctcgcaggc gatgacgaca tggggccggt tcaggaacgg ctcgacgtcg tcccagctca
    35581 ggccgacggc ggccatggcg cccttcctgt tctggagctt ggcggcctgg ccacgctggt
    35641 aggcgccgat catggcctcc ttggcggtca gggcaccggc ggcgtaggcg gcggcaagtt
    35701 caccactgct gtggccgacg acggcctcgg gctcaacgcc gatgctggcc aggaggtcga
    35761 cgaggccgat ctgcacggcg gtgcacagcg gctgcgagag ctcggccagc tggacacgcg
    35821 aggtcctggc ggacttttgc agttctccct caatggtcca tgccgggggg tcggcaatct
    35881 cctcgaggta cttgtcgagc ttctggatgg tcttctggaa gacgagatcg tcgcggagga
    35941 gcagctcgcg gcccatgcgg ggccactgtg cgccttggcc ggtgaagacc atgaccaggc
    36001 tcacgggctg accggggatc ttcctgccct gcgaggccgg gaggtcgttg ttaccgacga
    36061 tcttgaagga gcggtgggcg aggtgctcac gcctgttggc gagggtgtag gcgagatcgg
    36121 ggagcttgtc ggccatggcg gggttcttcg cgatccagtt ctcgtaaccg gcgatggtgt
    36181 tcttcagcga cggggcagaa gaggccgaga agagaagaag ctgggggtcg gactcgcggt
    36241 cgctgtcccg tggcgcgggc ttggggaggt tgaagctcct ggccgagtcg acgatgacgt
    36301 gggcgttgga accgccgaga ccgaagctgt tgacgctgac acgctcggcg cggtcctcgg
    36361 ggaacggggt gggctcgacg ggaacagtga gctttcgctc cacgaagggg atcttggggt
    36421 tcgggacgtt gaacttgatg ttgggaggga tggtgcggtg ctcgagggac atgacggcct
    36481 tgatcagcga caccagaccg gaggcgcctt cggtgtggcc gacgttgggc ttcacggagg
    36541 tgatgtgaat gccttcgtct ccgaagacgt tggctacggc gccggtctcg atggggtcgc
    36601 caacggcggt gccagttccg tggcactcga agaaagccgt cttggagaaa tcctgcagaa
    36661 ttatcacatg tgagcgtcgt tcaaacagat aagggggggg tagtatgggt taggtcatcg
    36721 gccatcaagg ggaggatcaa ctactaaccg agatgccagc cttctcatag gccagacgga
    36781 tcatccgctc atgggcagac ccattcggct gggtgatacc ttgggtcttg ccgtcggagt
    36841 ttgccacggc ggccctgatg acggcccgga tggggttgcc atctcgaata gcggcatcga
    36901 gaggcttcac gaagacagcc gtgaaggcct caccacgggc atatccgtct gcatcggcag
    36961 agaaggtctt gcaagagccc tcgggagaca agatgccctt ctcagtcatc tgttgtgtcg
    37021 cgccgggggc cagcatcaag ttaccaccgg cgacaatggc accgtcgcag atgccgcgtt
    37081 gaatggcttg gcaggcctcg ttgagacaag tcagagctga tgaacaggcg gtgcggatag
    37141 tcatgctacg gagtgttttc tgttagccac ccattctctc ttgaagaaga aggagaagga
    37201 ggaggaggag gaggaggaga agaagaacaa accttggtcc ggtcagacca aactcgtaag
    37261 agatacggtt ggcaagcatc cagtcttgat aaccatcaat cttattgggg ccatgccaca
    37321 gagggtctct gttcatcatc tcgccccagt cttcgttcat gttaccgaag tagcatccaa
    37381 tcttcttgcc ctgcaaattg ctgtcagcac ttctgttgga tgagatttcg gcacaacagc
    37441 taagaaagaa acaagacaaa acaaaggcac aacttactct gaacttggcc tctccggcgt
    37501 cctcaagggc ctctgtaaca acttccaaca accgccgctg ctgagggtcc gcatactcca
    37561 cctcggtacg gctcatagag aagcgacttg tgtccatggc accgagcttt acgtcttcgc
    37621 ccaggaagta gccatactcc gtggccacgg ttgatggccg ttttgtggtt tcgtggtagg
    37681 ctgacacgtt gtaacggctc tctgggaccc gaactcttcc gtcgcccttg ttgacgagga
    37741 attcccagaa ctcctggggc gtcgacactc cgccggggag ccgaaggccc ataccgcaga
    37801 tggctatggg gatggccttg tcgttggtgt tgatgttgat gttgtccgcg tccaggccgt
    37861 tggtaccgtt tgtaccattg acatgcgagt caccgttggt atggccgttg gtgtatccgt
    37921 tagtaccgtt ggcgtatccg ttagtaccgt tggcgtatcc gttagtaccg ttggtgtatc
    37981 cgtcagtacc gttggtgtat ccgttagtac cattgctatg gccgttggta ccgttagtac
    38041 cgttggtgta cccgttggta ccgttgctat gtccgttcat gccgttggtg ccgttggcat
    38101 gtgtggtacc gttggtacca ttggtaccat tactgttcgt ggtggtcgtc atgttgtatg
    38161 ttgtacggcc tgggtgactg cttagaggac aatgttttgt tgtgttgtga agcttggaga
    38221 gaataactgc aaagggaagg gggaatttct tggtattata ttaagagttt caataccccg
    38281 tcgacttctt ctgacctcga agacgaaggc cggttcgcgg attgaacgtc ggtgaaccgg
    38341 ggtggcgagc atcttcggtc tcgtatcgct gagattcggg agtcggataa tggattgtat
    38401 gggagattct gctgccggaa gtcgaaagac gagggtccag ccgttgtacg gatagaaagc
    38461 ctagaatcct tcgccacaag acccggccgc accgagcctc cgagcggcgc tcggaagaat
    38521 agcattgaat gaactgacat ctccgtgcca gtggcaggca acttgcaaat ttgcggctgg
    38581 tggttctttg tcgagactcg agacgcgaaa atgtcaaaaa ccagaatggg ggccgaatgc
    38641 caacaggccg atgctacaaa tagaagaacg ggtcaacggg tcgaagacaa acaaaaagaa
    38701 gacgaagaaa aaatgtccaa acccaccgaa gcccactccg acgcatgcac gtgatgccaa
    38761 gagaccgaag gatcgaatcc ttcgaccagc cttatattct gcagctttta aaatgcttac
    38821 aacgtacgtg tacgtgcatc ggggtattag gaacaaagtc gcatgtataa gtgggtctaa
    38881 ccgcgcgtcc aagctgcacg ggggatgggg accaatcaga ggaattcaaa ctaccgtgtg
    38941 cggcccgttc cttagatcaa gtcgagaatc gagatcgggc taatggttgt ttcaccattg
    39001 cacggtcatc catgcattac ctaacgacta acgtcattgg aacctaggtc ggccctcttc
    39061 ttactctccg gcatgctgtg cggcccctgt gcggctgtgc cttatcgtcg gattttctcg
    39121 tcggagttga aacctcggat ttgagaacga gagcagtcga gttgtatgaa cgtgttcgaa
    39181 cacttcacgc acgggctata ccttaggttg ggcatgatgt acgtactgtc gtactgtgta
    39241 cacccactgg aagagtaatg acagttccta ttgttcgcac tcgcatactc aatataacat
    39301 atgtatagat attatatata aataccaaag acacccaact cacttttaca atacctaccg
    39361 agccatacat actcttaaac cccctctgat accttcaacc caaacacatt tcttcagcct
    39421 agttctcaac ttctcctcca aaaccttaga cccctgcctc ccccctccct ctcgccttct
    39481 cccataacac tattgcaaaa tcaagcaaaa tggctgacct caaagactac ggtgcccaat
    39541 ggagagaaga atgggccgtt gttcagaggg tcaaggggcc cagcgcgaag aacagctccg
    39601 tcttctaccg aaacatcgaa gaagagctgg acatctcccg acaagtcggc cttagctttc
    39661 ccatccacac ccctagccat atcatggact tctcctcctg cgacactctc ggaatgggcg
    39721 ctaccggcct tctcagggag gagttcttga acgaacttga cgccaatcct ggcttccagc
    39781 ttggtgccag tggatcgcgt ctcttggacg gcacgaccga gtaccagtta atgttcgaaa
    39841 aggaaatggc cgaactcatg ggcgtcgagt cggctcttgt ggtgcactcc ggagccaccg
    39901 ccaaccaggc cattttctcc accatccctc gctctggcga cgtcattgtg tacgacgagc
    39961 tcatgcacgc caccgcgctt accggcatga agagcagctt ggccctcgag cagatcccct
    40021 tccgtcacaa cgacgtcgac catttcattg aaaccctgga agccgtcaaa gagtcgaccc
    40081 ccctcgtcaa ggaggggaag cgctgcgtcc ttatcgccgt cgagagttgg tatagcatgg
    40141 acggcgatat ctgccccctg aaggagctta tcgatgctgc caaggagatc ttcccccgtg
    40201 gcaacgctca attcatcgtc gatgaggccc acagcttcgg agcctgcggt cccgagggca
    40261 agggctttgt cgccgagcag ggcctcgatg acgagattgc cgtcaggatg gttactttta
    40321 ccaaggcctt ggctggatct ggtggtaagt agaagctgcc cgaattctaa tcccaattct
    40381 acaactgcgg aacgtttgct gacatgaaag aaaagcatgc attttgtcta acaataccgt
    40441 ccgctggctc cttatcaacc aggccaaggt tttcatctgc tccgttgcac ctcccttcac
    40501 gctgctggca tcatcccgtg ccggagtccg gctcatgcgg agccagaaat tccaagaggt
    40561 gaatgcattt ccactatcat tccttggggg tcctatccaa gctaactcaa ctctcagtct
    40621 cgtgattatc tgcatcaact taccacgttc tacctggaca cgcttacctc ccaccccgtc
    40681 tacaagaagg cctacaagaa gggcctcctg aagatgcccg tccacgagga cggaagctgg
    40741 cacgagacgc ccattactca catcgtgccc ctctggacgc ctcgcaagaa gcacgcgctg
    40801 tacctcactt tccacctcac cagggacggc atcaacggat gctacatcgt gttccccatt
    40861 gtaggcaagg gagaggaccg cgtccgactc ctgctgcacg cccataacac caaggagcag
    40921 gtgatgacgc tgatcgactc catcattacc tggacccagg aaatgctgga cattgaagcc
    40981 agtggtgaca agaacaagct ccccagcgcc acccgcctgg cctatgatct gatcagggag
    41041 gatggcggcg acggtgccga agaggccaac ctgttcaatc ccaacagctt gaacatccaa
    41101 gccttgggca tggtgtcctc cgtcaacggc aatgcgtaga agcattgtta tagaaacgcg
    41161 ttatagattc atgttttctt gttaattgag tagtagacag tcaatctatc ttaacaatcc
    41221 acttggccaa cctcccccct acatgaactg tgccggtgct gtctctcata tacctagtag
    41281 gacctcggac aaacaacgaa aaccgggaag gtattttatg cattgctcca aggtatacac
    41341 ttcttctccc actgcatgct gattatcaga gacttggggc ataattactt gaagacagat
    41401 tgagcgctgc gatcgagtgg gggatggttt tgaatcagcg tctgaatcga tctaggttgg
    41461 aattaagaaa ctaacgacta ttaaaagttg cacgggcctt cggaagctct ctaatatctc
    41521 acgaccgatt ataaaagcga tgggcagagc gctaagcaga gaagtttgag tagtcaacta
    41581 gaagttaaca ctggtcaggg acagccacgg agtataaatc aagggacgga atacgagcat
    41641 tatatttgaa tgacgggata ttaatatata aggctatact atactattta gagcccttaa
    41701 gctatgccta atatttatgt accgattaag tctctatata tagttattgg ttattttagt
    41761 cataggtatc tggatgcttt taatatagat attaacgaac cgcctctata gcgatgagat
    41821 atactaaaga agctatacga tagtagtagg agagggacaa gggcgaggac gataagaaca
    41881 aggacaagga ggacaagaac aaattaggtg ctccgagatt tataatatag ccttgattat
    41941 taatatcctg caatttgaac ttagtgtcct cgtagtccgg ccctaaatcc atcgttggcc
    42001 ttatgtgaga caccctcgaa gatggctccc taaccactct actgggaaac gcgtaaagag
    42061 aacccctagt cgtagcaaag tctcaagctg cagcagaagc acgttaacga cccccatgtt
    42121 ctatgcccac atattcaacg ccccatgtat ccaacaccca actgcaggcg ctcgcagttc
    42181 cggctgcgtc gatagttgtt ccgacaaagc taagtataca gtatggtaaa gcatctagta
    42241 tccatgtatg caagccatgg gagtatttat agaatatcgg ttacttacat gtgtttccga
    42301 agagtcatct tatgtcggta tgcctcgtac cgtagattat gtagctagat gactgtacca
    42361 gcaatgcttg gtggtagtgg gatgcatccg aaagccggcc ctagataagt ccagctaggt
    42421 tgtatagcga tgtatgactt aagcaagact agctgtatgt gactacccat gcaaccagtg
    42481 gtttcctcga agggcggtga agcttgtata gaatgcttct tagtggaggt catgtaagtg
    42541 gatgacctac cttctcccag tatcatgtag agaacatccc tgaagactag actgaccctc
    42601 tgccgtctgc ccagtgccca cttttcatca gttcgtccat ctcgtccctt actggtgcca
    42661 agtcagcccc ccccgggccc tccccccggg ttcctcgagc tcatagcctg tgctcgtttg
    42721 gacagctgtg ctgcacccga cccagtgaca cgggtgaagc tatgcggaac ctctactacc
    42781 ggttgaaagt ggcagcggct ctttccgatg ccagtttcgg gaggagatct acctacctgt
    42841 cctgataccc cctaaatact gtgctgtact gaacccgatg acacggtgaa gctattcgga
    42901 acctctgcca cgggttggtt ccaagacaag tggcaacggc aagagccgat gccggtttcc
    42961 gggacagatc tgcctgcctg tcccccttag tacacgcagc tgatcgttct gacaggcact
    43021 cagagtatta tatacatata ctattttgct cgttccacgg caggggtgac cttgtgtctt
    43081 tgtaccaata ccagggcgag acttgctcaa ctacgggcac gcccggtgcg ccggtacatc
    43141 cctcaaggag aacgtcgggt actctataag gtatgatagt atgggaacgg ggaacttact
    43201 tgtagaccta ggctctttcc tactatagaa gcctatccat taccagtcta taagaatccg
    43261 taattctata tctctatata gagcctataa agatatacta ctaatatcta gatctagtaa
    43321 gaaaactact ctatgtccct tttactatat atactaggta aaggaaagct ttaaacagtt
    43381 atatagatat agtagaggaa ctatctttat tatatctgtt tagaaactat aaaagggaaa
    43441 ctaataacta tgcagttatt tctcgaagtc tagcctaatt cgaaaataat agtataaagt
    43501 tagagactag aggagatact taaagagact atatagaata agaatagact cttttaatct
    43561 gctatatctt cttaaactag tggaaagttt ataacgactc tttagattat actaagaagc
    43621 ctgctatcag ttcaacgggg ggataagcgc ctaatagtat attacttcgg tgtctagaac
    43681 aatactccca cctaaagctg gacttggcac aactgaagct acctacctac cctggtaggg
    43741 gtgggtatag gtcagagctc gaacagagaa ttttgcactg accagagcca ggacagagat
    43801 atcgctgtca acataatgtt ctaagacttc ggacatctga ccagtccatc gagctctgac
    43861 ctataaccag ccaaacccgg gtaggtaggt acggagaacc gagcgcacct ttggacatac
    43921 ctgggatcca ataaccacat ggttacatca ctccagattc tggaaggctt ctcttcggcg
    43981 ttgcatttag tacttggttg atgtacaaag tacagagact acgtgggggt ttatcggaga
    44041 aacaaaacag ctgtgagact ccaaagcaat ggtgggtcat ttattaacaa aactacgaac
    44101 atgtattggt gtctgggccg ttgcaaggat actttatttg ttccgacaag tggataatgg
    44161 tcaacttggt cagttggtct gaataaggat caatgaatat attggttcag aacggggcgt
    44221 tattgcaccc agaactgctt caattcgttg ataaacagga gagatatcgc actcagacgc
    44281 cttcgtagtt cttcgtataa ctggttcaaa atcgccgctg aaaacggcaa cgctggcaaa
    44341 gcagagtcgt ggctcgaagg agtgagatcg ccgcccagca gccaatcccg ccttgaacac
    44401 accgatacaa tctttgcacc tagatggttc atcgatgtcc gcacttgata gaggtcatct
    44461 agtaactgct ggacggcttt ggggtctttt cccttcatct tcggtgagcc gctggacgca
    44521 gaatcggtac cactagccga ccaggaagac attgttgacg aggaagatga acttgacctc
    44581 tgcccgtctc tttcacgagc cgccagagct tgggctgcct tgacgtaggc gtccagaacc
    44641 ttcgacatga ccaaacagac aacggccaag aagtaaccgt cgtcggagcc cgcgcactgg
    44701 agcatttcgt tgacggtgtc cgtcaccact ctcgattcgt ccacgagcgt gtttgcccgg
    44761 tactcaagct ccagggggga gaggtcggcg tctagagggc tgtcttgctg acagcagagc
    44821 tgtcccatca gctgcagggc cattctgatg ccttccggtt gccgagataa gacctgagac
    44881 tggaggcttc cgagttcttg gaatagctgc ttgtgcggca gggagcattc tgatgtgccg
    44941 gcggcgtttc cctcggtctc ctcttgtgcg cccgcatcgt ggccggagag aaaaaaatgt
    45001 agatcgggct ggtatgggac atagccttct gcagccaagc gtccgtgaga cattccgagc
    45061 gcgtcgtccg cagagccgtc ggaggagtcc atagcgtttg cgtaggacgg gatcggcgag
    45121 aaatccagat ccacgggaag catggagagg tagtcatgag cacccgaatc cagcattgtc
    45181 gtgtcaagtg tgccgaattg ggagtccagg agtgagaact caggtgtcga tcccctttcc
    45241 atagagggca gtactgccgg tgacaaaggc gttgtcttgt ggctggcagt tggtcgttgc
    45301 gccggaccct cttttgattc acttcgagga cggacctttc ggccagtcct ctgtgtgact
    45361 aggtactgac atgttgtgcc tctgtccgcg catctgttgc attgaggttt ttccttggaa
    45421 catttgattt tggaggtcgc acacgcttgg cagctctcgc gtagccggac acccgatgga
    45481 gggggcattc ttacgattga accaacggcc aacggcgaat gcgtacacat aagttttcgg
    45541 ggtgggtaat gatgagatag tagtatgtgg tgtgattggg gccttgggga atcgggatgt
    45601 gctgcaacgt agagcgtgaa aagcagggca gataaatgtc atgtctatta tagaggagag
    45661 aagtgctcga ctacttagtt atacaataaa tggagacctt ggcccttcct cggctttctc
    45721 aaggagattc aagttgcacc atttcttact gcgtatatgc atgtcgaaaa tccatccgtt
    45781 ttctccatgc tatggcttcg agacgctgaa ggaatgaatg caaaggcggg aagccagagg
    45841 ctcaactcgg ccgtaaggat gaaccagggt tctcatcctt caatgtcgaa cggcgatcaa
    45901 tcaaatgcca caaccccttt agacatcgac caagtgctca ctgtgctttc ctttctcacc
    45961 ggcctcatac ggtccaggaa ccatggagac gggggggggg ggatgttgca atggtggctt
    46021 gaacaaaggc gagacgagac gctgcgtaga tttgtttcaa cggcccgtac cgcgcatagg
    46081 atagatatgt cttattgcgc gtgcctgacg ccacaggaat caggacgacc agagtgagag
    46141 aaggtaacgg tgacttgaac atacctaggt ggtagaggaa taaaatgccc cgatcaaaat
    46201 ccggcttgtc tacatatact ccagagtatc tccttggcca ggaccaccgg gccgctttat
    46261 taatataaag gaaacgggat ggagggttgt atcaactggg ccggagggat taaacctgca
    46321 gctgtgcgtt cccggacccc cacctcgatg tacacgtacg ctataatacg ttgtacagtg
    46381 tagacgcagc cttactaggc gacgaacaag gtactttgtg acttgttgtc aatggcgtca
    46441 gtgcgccctg cccatcaaga tcacttccca aaacagctta gggctagagg attaacctgc
    46501 ttgttttcag ggatcggcta cctatggttt gcaggcaact acaaagtact tgtcggctgt
    46561 agcctgcctc agaaaaggat ctgccagaac ggttccttca ggggacttct gtccgcacga
    46621 attggtggcc ttctatcaga cttttctgcc acgtgtatga cgtatacgaa accttctaga
    46681 ctatattccg cgggccatag cgccaacctg cttacgcagt ggcattaaac gcgatcatgc
    46741 ctaagatgca agcttgttgg ccgggtaggg gtcatcacga ctacccaccc atacccggga
    46801 gaagaacaaa ggggggtgga ggggtggaag aatacatacc aggtacagcc tactacaata
    46861 tacaacgggc tccaaaggtg gcctgtcaga attcgaacgt ataagtagat aaaataatta
    46921 attgttataa acattatgga tttcactcct agtatagtat ctaaggtact atcttaatat
    46981 actaacttat atagtctaag aatatataat attaagtatg gtataagcta tatataaagt
    47041 ataaaaataa taagaataag ggtaataata atagtaataa aatatatttt atattctatt
    47101 taaatctatt attactatcc tatatctata atattattag acgaaaagtt tactaatata
    47161 attcttatct taaagtaaaa tagtttaatt atactagcct taactctatt agatagtata
    47221 ttagccgtat aatatatact aaactctacg ctatacccta tccgtagcta cctacttctc
    47281 tagacctata actaactttg cttttccctt cccctctacc tggttctaga tactataact
    47341 tacttcgcgt taataaactc acctataagt agccctatat atccattttc aatgcctaac
    47401 cctcggacct ttcttatttt ccgagtatat tattaagagt agtacattgt agtattaggt
    47461 tatatataag gcgagaaacg tccgagatcc ctcggcgggg gaccctggtc gaagcccggc
    47521 gtggtatgcc acccttgtat taataatggg tctggcatat gtaatgccag gacctaagta
    47581 tcccgaggac tatgtacata gtgcacaatg tacatggtac gctcgagcga atgaccaatc
    47641 cacattctta tcactggagc gcctaaatta atgacttgat caatcgagca ggagcttatg
    47701 tttcggcaca tgttgttttg gcccgtctcg ctatgggtgc ataacggaat attgagaagt
    47761 ggccattaat taagtgctgc caaaatgctg cgtctacaca tatacatgtt gcaactgggt
    47821 tgggcggatg tggtccggag tcctaatttt ccccggagca gggatggggt gcacggcctt
    47881 gatggaaaag tggatcagtc gaccctttgc cccgtgttcg tccttcaggg ggtgcggacc
    47941 ccgaagaagt gggggccccc aacggccaac ggtcagccga gtgcagttat aaattggaga
    48001 cgggtcagct cgtgcagcgc cgcgagcctc tcactgccac ctcccctacc tgcctcaacc
    48061 ctttcttcca acaacaacaa caacaacaac aacaacatgg cgtcctctca cagtgttccc
    48121 cgcgtccaca atgtccacct cctcgagttg caacgcatgc cacacgaagt caacatacgg
    48181 catcgcggag aagactgggc aggcataacc gatccgaaag agcgaaagaa gctgcaaaat
    48241 aggttgaata aacgagtctg taagttaacg atcgcgcaac ctggccgaat tggctgaagg
    48301 caaaaaaaaa aaaaaaaaaa aaaaaaatgc tgacaagaaa atcagcaaga cagagaaaaa
    48361 gaagacttgc ctacgacagt gcctctcccg gcgccgtatc cccgggtgct gcttcccccg
    48421 acgccacttc cccagacggc gtctcgacga tcattcttcc acgattcgac gcaaaagcct
    48481 ccccgctcga caacctcatc acgacattta gccactgctc agaggagaat gtctcgcaga
    48541 agcgcgctag gctcaagcgg ttcgccgagc aagccctgac gagttatttg acggccgacc
    48601 cgtgcgccga ccatcacctg aaagtcatcc aactcaacat catcaacggc ttcacgagaa
    48661 atgcggccgc gctcgggttc aacttcgact ggctcatatg cgactccatc tcgccattcg
    48721 gtcgggacgg ggagagctcc aagtcgggta ccaccgccat cgcaccctct gtgccgacga
    48781 gccttaggcc cacgaacttg cagttgacaa cgaagcacca cccgtggctt gatctgttcc
    48841 cgttgcccaa gatgcgggac aacctgctga tcgccgcaag tgtcttgacg cccgaggacg
    48901 agcagcgact ctttgaggat gtcatggagt ctggtggcgg caagaacgaa tgggctgggc
    48961 tcgcggtttg gggagaccca tgggaacctc aaagctggga aatcagtgct ccgttcctgc
    49021 gaaactggaa atggctgata cggggttgcc cggagattat cgtgtctacg aatcactggc
    49081 ggagtcagag gggtgaaaag ccgattggca gcccaagtga tgttctagaa tagcatgatt
    49141 gccaaccagg ggcttatgag tacatacttt gtacgatccg atcaattatt ggtggattaa
    49201 ctcggcgagg agcaatgatt ttcgtctgta tttctataga acaacccaga aatcaatcag
    49261 ttcatgcaat gcaacagtaa cagtatccgt gcgaaaaagc agggacttaa aagttacctt
    49321 cgtaaggtac cttccacatt cgtggtctca tagaacgatc tagccgtccg tgtttcattc
    49381 cgagagtacg taacggttgg aagcgcgctg tacgaagacg gcaagcacac gtataacagt
    49441 ctggaaggta taattatagc atcattcaat gtgtcttcca agtaacgtta ccctgtcgca
    49501 gaatgttcgg acaacatatg cattaaactc tcaaaccagg ccaattcttt ttctcaccgg
    49561 tcagatagag ccgcgcgaaa gaagcttaaa gttctccttt cagtactcca ctccaatcct
    49621 ggtctcggaa gaattcctcc aaagaggtcg tcttgatacc cagctccgct ggtgtcttga
    49681 cattggggtt cccgccagcg tacccatact ctgtgaagaa tccgagatcg tccacgatgg
    49741 tagtctccat tccctcgggg atgtacttta ggtattcctc cttctcaaca tctcgcgctg
    49801 tcgccttgac tcccattgtc cgaccccaaa gcgcggcgta gtctggcctg gagatgatct
    49861 cactggcgcc caagacatcc gtgccgggtg ggtgatggaa gaccaacgcc tcgacgaaag
    49921 cgccggtgtc ccgagaagcc accacctcgg gggtcgccag atgagaaccc ggaacgttca
    49981 ggcggagaaa ttcgtatgtg ccgtccggct tcttctgtgc cctgaacgcg gggatgtcct
    50041 tccagttctc ctggaagatg cccatggtga ccgtgcttag ccgggcgcgc agctccggca
    50101 ggtgctcccg gatgtggctc tcgacgtcgg ccttggaatc gaactcgtac gcatgcttgt
    50161 acttgccgcc gctgattttc tgcacggcgg tcaaggtgga aaagacaaac ctctccagcg
    50221 tggagaggac cgccggatcg gaagcggccg tcgccacctt gatgccctgg gccttctcca
    50281 ggtcgccggc atattcctcg atggtccgcc ctgcggcctt ggccttctcc tgcagggcct
    50341 tgtcctcgct gacgcggaag tagttggccg cccaatcagt gacggcgaag atggcgtgcg
    50401 cgcctttgaa tgcggccttg agggactcta cgtcgtcgtg gtcgcctttg acgatctcaa
    50461 cccctctgcc tgcccattcc ttcgctttgg ccgagccggg gttgcgtgtg aggccgcgca
    50521 cttgccattc ggcatgggtg agattgagaa accgattggc cacagagcct ccctacacca
    50581 aaatgttatc atccgatcct gacacagaga tcatatgctg ggattttcga aaattacctg
    50641 cgttccagtg attccgagga cggtgatgag ctttcgagtc atgatggcgt ttgttctatg
    50701 cacgtgatct caactatcgg tggtgagaac tggtaggtag ttgagagatg agatcaatca
    50761 tcaattggga ttcagagaga cggttgtact ttattattta ttctcgcaaa ggtttaatgc
    50821 gttcgtgggc gcatttgtct tggtgggaag aggagagagc tgttggtctc acagatgcgg
    50881 tgaatcgcag tctgtagatt tgaaatcgtg caaacctggg tatgcatccg gattggcgta
    50941 tgccttctcg ggactagctc ggatgtcttg tttgatcgac gaagcgtgtg cgcaagttcg
    51001 caaccgcgcc gtgatatcct atggcataat attgcacgtg tatgtatggc cctgggatat
    51061 ctccgaatct ttgggccttc attcatgatt ggcgtgatga tcattaccac ttggctgacg
    51121 ccgtacttgg ctgacacaaa cgcatttggc tgacatgacg attgggtgca cgtgggtgac
    51181 aatccgcttg gatgacaatg gccatgggaa atgcacatgg atgactagcc acctccatgg
    51241 gaaaggcact tagctgacac cgtaagcgat ccgtgttatc gacacagtgc tgtcatgcat
    51301 ctgggggacg ggatcgcgca gatgcatccg gatgacacgg tttgaaatgc gtcaaaaaca
    51361 cactgttttc gtctacacta gtccggatcg gataggtacc acgtacaaag tacttaccta
    51421 attgcggcag gagctccacc ccgcacccca ccccacctac cccgaaagcc ggcagtacat
    51481 agagagtaca acgtacactg aagatggatc cggcgcggga tctacacagc tagctctgca
    51541 agataaatta gtctagacta ccaaatacgt gtactccgta cttcggactt cataaaagcc
    51601 aaaaaccgaa gttgtcatca agttgttccg tcctctgatg ggagattcga gcttggcgcg
    51661 tacgttgtaa agacgaggag gggttctttg ctgcaactgc ctgacttggg tacattgtac
    51721 gtcgtagatt actccgtacc taatcctcat ggacacaacg taatacacgc tacgtaaggt
    51781 atgtactcca gaagagcaag gcgtcgtgga tgaccgtaca tatatcctga cccccacgca
    51841 ggtaaggtat cgtgcgcgtg tttgacggta atacccctat ttttgatatt cccagcctat
    51901 ccatggtctc gccaaatatc aacatagcca attcgacgat ccctgattat aagtttgacc
    51961 caggaaatta ctaccccgac aaacattttt caagggcgct taattgtcgt ttacaacggg
    52021 cttcacgggg agttttccgt taagggtacg tacttcatct tcccaacttc gtactaagta
    52081 cacgtgaata agtaaaaaaa aaaaaaaaaa ggccttcccg aagcaaagcg gcgcaatgag
    52141 tcatgctcat tttgttatgt ccattccatg tcgcttacaa gtctagttac ttaggtactt
    52201 tcgtatttga tgtgttccca ccggtttcat ttttggatcc cgtccttgca tgtggcttgc
    52261 agatcactac tccgtgcgag gccctgggac tccaccgcgg tgggtcttat attttgacct
    52321 ccttcaactg accacggggt agtgcatctc gctgtcctgc cagctgtccc gttcttgagc
    52381 ctcctatttc gagggaggag tccaagggtc cgcatctgcc catcgatcca aaacgagacc
    52441 ggcgcttcca gggttgcggt atccggcttc tagctgtttc tcgtagctca cacgacggag
    52501 ccgttccgac tccctagggg tcatccggag atatacctcc acaccgatca cgtgaaggaa
    52561 aagacagatc cacagctgtg attgttttgt tcaagtcaga catggagatg ttcaggcggg
    52621 gttcaatacg tacggatcaa gccaagactt accatggttc cgaaagtgat aacgacacct
    52681 gcgcccagtt gctccaacct ttccggattt tcttgtgcgc tgacagcaac gcgcttccaa
    52741 cgatccaggg atccgtccgg caagaagcag tccgggtacc cgtccctggg aaactccagg
    52801 ccgacattgg tgtagaggaa actgatctcg tcgcacatcc agacggacca gtagttcccg
    52861 atgcgtgaga tgatgggagt ggcagcgagg ttgatgagac gggcagtgat ggtgaccccc
    52921 atgtaaaaca tggtgcgcag catccaagcc cggtgctggt cgatctgttt tcgacgggcg
    52981 ttgtacacag ccaggacgac cccgacggtt gttatgatgc ccatgagcgt ctcgacggcg
    53041 tggctcgtga cccgatttcc gccctgcggg tgtcgaatga tgacaaacgc cgccaggttg
    53101 ctgatcacgg tgagcagcga gacgacgtag ccgttgatgc gatggaacag gaggaacttg
    53161 tggcggatga tgggcgtgaa ctggaacacc atgaggatgc cggcgggcaa cacggtggcg
    53221 agatggatga gcatgccgta gcggtagtgc ccctggctga agtagtacca gtagcctggg
    53281 attaaggcga atttctcctt gaagtggccg tcgtagtcca agtctgggag gcgagagagg
    53341 gagaacccca gcatgccgcc agcgaagatg atcccttcgt gacagcgagt aagcaaagtg
    53401 gggggggggg gggttggaaa gaaagacacc acaccggaca atacttacat agaggaaagt
    53461 tgtatccgtg tgtgaatcca aaaaacctat acaccttggc atacctagcg gcgtggccac
    53521 tgaggctctc cgtgctctcg gaggccggac tcctcacact gacatcgtgg ctttcctctg
    53581 ttttcgacat ggcgaaggaa tggaggagtg ctgctccaag atgtgaatct caatcctcag
    53641 tcagaaacaa acaaacaaga agatgcctgg agagtagacg ttgaagccgt ttggaaaagg
    53701 ggtaatccta cagccgccgc tctaggtgct gaggtgcagt gaatgccttg atatatatcg
    53761 taaacttacc aatcatgtga accatgtggg ggaggatttg aaatctacga agcatccgca
    53821 ggatcttcac tgaatggtgg cggcaaatca gcttcacgtc ccgagtgcgt ggataatcga
    53881 cctgttgaga ttcctggtat gcgccgggac ggcgacgctg agacaccggt ccgtgtcata
    53941 cgatgaaaag tcgggatgta tgaaccacgt tccctggtcc gtagcctcct atcccgcctc
    54001 ctagcagggt tccagagtct tcaagcggag gattatgaca gaattgagca ccatgacggc
    54061 cctacccgtg ccgccgctgg cgtgtcccac tcatcttttt ttttttcgtt catcgccggt
    54121 aggatcgaca tgcatattgt tccgccggct gacaccggca ccggctgtgg cgatacggca
    54181 ttagtattac cctcaatatg ctttctaacg agtgccaagg ccccgacagt ccccgtttga
    54241 cgaatcgttc cgtttcggac tctcgaagag acgtcgccaa ggccctggaa tttgtcgtga
    54301 tcgtaatgtc aagtcgagat cgaattatcc acacttcgtc gctcaggcaa atactctctg
    54361 cagggcaata gccgtaatct cctccacagc tgttgatgcc gcagatgaac tgatggtttc
    54421 taatccattg cagttccaaa cttgatgtac taccctcatg gaagaacaga ggcgttcaag
    54481 ccatgctgca tgatttaaca aattgagggc ggtggcttca ggatggacgt tcatattaga
    54541 gtccatgccc tggttagtca cagacttgac aaggcataca atgtgaagcc agacgatgtt
    54601 ggactccaac ggatctacct tacccctata tataaaggaa agaattccta cctccccttt
    54661 ttaccagggt cccagtgaca tcacttgcgt tattcgagtt tcatcacctc ttccatgagc
    54721 aaggaccagg gactcggcat ccaggcagct gcagaaattt accaacagct ttggacttat
    54781 atgtggactt atctgcatat actcaagcac gtcaatcact atagaagaca tgcaccgatc
    54841 tacatattgc cataaaatgc agagacaaag gttggattaa gtacccgtat atgcactatc
    54901 aacaaacaaa cgcaaagtct atcatctagc tatctcccag atgctagttt gtggcaagga
    54961 ctagctgcac gccggcaacg atccaagcca tgccatgtgc aaatgtccag acccaacacc
    55021 gggaaggaac aaagagcacg ggaaaagaga atgaatgaat tgagagaaaa gacatgaaaa
    55081 gacatctctg caaaaccctc cactacccaa ttttcaaccc atgttgtcca atcttccatt
    55141 cctacacacc ataaccaaga taaccgccgg ttatctcgca ccggggatca aacttaggcg
    55201 ccgcccgccg gcattgcgtc gctgcccact ttaccgaact gtagatttat tagtgcaccg
    55261 tacataaaaa gaatgagagt cagagagtgt acgtaccccg aggaacggag agagaatagc
    55321 agtgatacta caggcagcaa tggtcatggt gtagatgttg ctcatggcat caacaatggc
    55381 agcagcaagc tgggcctgga cggtttcgga gaagttgagg aactccgggc tgctggcgcc
    55441 ggcgaggacc acgcgcgggt caccgacaaa gtcggccggc aggagcggcg ccacgtatct
    55501 agcaccgata ttctggaaga tgttaccgct gagcgagggg aagaaggtga tgccgatgca
    55561 ctggagaagg ctgatgacac caatggcgtt gaagatgtcc ttgggctcga caacgtccga
    55621 gacgcatccg aaggcggtga tcatgaagca accgccgcca atgccgagga ggacgctgta
    55681 tccgtagatt tgctcgacgg tggtgttgac gtcgaccgtg tacatgaggg caccgccggc
    55741 gacggccagg agcgaaccga ccaggaacca cggcatgtag tagccgaact tggacatgaa
    55801 gaagccgttg aggatggcaa cggtgacgat catgaagacg aagggcagga gtctgatggc
    55861 ggcctccacg ggcgactcgc ccctggcaaa ctggaagtag agcgggatgt aatagatggg
    55921 gatgtagacg gccgacgcag cagagaaggt ggcgaactgc aggattccca acttccagtt
    55981 ccggagcatg tggctggggt agagacggtt ctccttcttg acaaaggggt agagcttgtg
    56041 cgtcaggatg aagccgacgc cgagaacgcc cacgaagacc cagaggatga tcatgctgta
    56101 ggagtcccac tcgaagagag tgccgccgta ggtaatggcc atgaagaagg aaacgaccca
    56161 gccggtccag acggccagac cgagccaatc gaccttgcta gtcctctctt tggcggtttg
    56221 gcccttggag aaatcgatcg aaggcaggag gaagacgaga atgggggcgg cgacggcgaa
    56281 gatgagaagg ttgatgtaaa agccccagcg ccaaccgacg ctgctttccg cgaatccacc
    56341 accaacctgc gatatatgga gtcagtcatt gtcgaatgca aacaaccaac cacgcgatgg
    56401 caacgaaaaa aaagaagaag aaaaaagaaa caaaaaagaa aaagaaacct tacaatgggg
    56461 cccagaacag tgccaatacc ccaggtggga gagatcagag caatgtagac agggcgttcc
    56521 ttgggggtcg tgacaacgct gaacaaggtg atggagccga cgtagatacc gcagccacca
    56581 ataccggcaa tcatgcgccc gacgatcagg gagtccatgg tgggagccgc gccggaaatg
    56641 gcactgccaa cctcaaagag gaccacgtag ccgaagtaga gccacttgat gtcgaacagc
    56701 ccgtacatct tggattggat gagcacgagc gcggtggcgg gcagggcgta ggcggtggcg
    56761 agccatggga acttttggaa gtcgcctagc gacgcgatga tgtcgggctg gatgtcggcc
    56821 accactgtgg tgtcgagggc gtagaggaag acgcaggaga ggatggcgcc gacggtcagc
    56881 gcccacttga cgccgtggac ctcgcgcttg tattcaggtc ccgcatcttc gttgggcagc
    56941 gcgtctgtgg atgtcgatat cgacttttcg gggtcggcga cggggctctc ggttcgtggt
    57001 gtttcggctt tgctcgacga gaggctttcg gcaagggccg cctgcttttc ttggtcgctc
    57061 atcttgggcg actgctggat ggtggaaagc cgcggttggg atagtgtaga ccagggcaga
    57121 agaagatgga gagggggata ttcggggggg tatatgtcca agttgcaacg gtctggcgtg
    57181 tcttgtggcc tagaacatct gcagtgaaca gaaaggaatg atgtttaagt cgacctctga
    57241 tggtaggatt cgagggagtg aatgggcttt ctttaaagca agagcgatat cccttgtttt
    57301 gtaatctgga gttctccttt ttgtaagcag accagggctc gaatggagta gaacccatgg
    57361 aggactcgat aatgctatga gagacgcaac caaccagcca accagctatc ttcccgctct
    57421 gtttggtagt gatgaattca atactgggtg tgcttgcagc ttgcggagct catagcacct
    57481 atgacagtct actgtcagcc gaccctatgt agaaattgcg tgccaagcta ccttatgcag
    57541 atgggtgacc atggtccatg atgattaagc ttgacagtca ggcaccacca aaaagaaaaa
    57601 aaaatgaaaa aggggatcga cggacatgcc tgtctttgaa gtctgacctg ttgtctcatt
    57661 tacgggtggg tacgggcgtt ttcatgtagt gtataatcgg attctggaac gcgagtaacc
    57721 gagaggacct ccgtttgatt gggatgtaaa gatcttccca tcgttgccaa gttcaagctc
    57781 gtgcttgttt tcatgcctgg gggctgactg gtcactggtg cgtctggtca gctgtcggca
    57841 tgaacagggg ttttgccgtt ttggacgtca ggtcggtcag gtcgcagatc cctggttaaa
    57901 aggagacacg agccacagac ccgccacccc gaaccatatc tgatttttcc gttgcattct
    57961 acggactttg gaaaaaggag gttcagcaga tgccgtggtg gtagtcgggg tcgatgaaag
    58021 acgtggtgag atttaggtgc gtggcacacg ggaaacccac ttacatctca acacgctaat
    58081 gcagtcggct gacctgaccc tctgtccctc tgtcattcga ttccgttgcc gtacgcccgt
    58141 gctaaagacc ccggaagttg tctacttctt ggcacgggct gccatgatat ctccgcgcgc
    58201 taatgcaaag ggctgaccct ccccacttat tctactgcaa atattccggt aacgcccaac
    58261 agagtggata ctggtcagct aactgcatta gtgtgttcag atatagttag cgcccgactc
    58321 catccactaa accggctaac cctcggggtc ttagcacgat gtccgtgctg tcgggggctg
    58381 ttctatgctt aacggcgggg tcttggcgtt tcggtacgtt gtacatacgt tgtacgtatg
    58441 ttgtatgcgc ctcggtatgg cccgagtccc caaacgaaca gatcggggcc gaagcccttt
    58501 caacttcaac cgatcttatc tccgtccccg gaaggatcag agcatccgag atctaatcca
    58561 ccgaacacgg ggtgtagtct tgatagtgag gaggcatatt gaggggtcgc tctggagcaa
    58621 gaaagcaagt agtgcaacga tgagctggta cttaatgatc cgtatgctag cataaatccg
    58681 ttcatatcgg gacaacatcg tggaatccgt taaaccacta tcaccatcat ctatcagtca
    58741 agaaaagtta aaacaatttc tcattagttt tcaaccaaca ttcgaatatt attgcgcatt
    58801 tcgttgcata aactcataca caatgtcgaa ccctctttcc gcatcctccc tgctcagcgt
    58861 caaggactgg gttgttgtcg gtgagtgaac gacccaagaa accgcaaccg ccccctgaca
    58921 tggaagacct ccactatctt actgactaat ctgtgcaatc agtgactgga ggaggcaccg
    58981 gaattggact gagtacgact ttgacatctg cattactcct acgcagtcgc ggacgcacca
    59041 cccacccggc cgtgcgtccc accatgcacc aaaacagttg gcccactaac gtatttgtaa
    59101 agtgtacgct caggccttcg ccgccaatgg agctaaggtt tacatcaccg gccgacgtca
    59161 agaagtcctg gaaacgagtg cccgtgtcca cggatctgca gacaagattg gctcttcggg
    59221 gggtcaaatc gtgccccttg tcatggatgt gaccaacaag gacaccatca aggccgctgt
    59281 ggatcagatc acccagaccg acggctatgt caacgtgtaa gtctccccgg cccagcccgg
    59341 cccggcccaa tgaaagatgc agatggagac gcatggagaa tcgtcatcca cccccaaaaa
    59401 ggatataatt agaaacaggc tgaccagatc aacagacttg tcaacaatgc cggcgtgtgg
    59461 acgaccaagc cggaggctgg cccggaggac ggacccgtga agtttggcac ctccatgctc
    59521 gagcagtcta tcgacctctg gcagcaaggt aactacgctc ggctccctcg ggacatttcg
    59581 catcctgtgc tgcgtccaac actgactgac aatcttacca ctaagccttc ctcgtcaacg
    59641 ccacatccat ctacttcgtc actgcggcat tcctaccact actcgccaag tccgtcacta
    59701 gccacactgg caagctgggt agcgtgatca acaccacctc caacagcggt catctgcgga
    59761 tgtaagtctg ccctgaattt gcttttcggg gaagcgcaga ggtactaaca acgttgtagg
    59821 tctgagggct cgcagttggc ctacaatgta agtcgacaca acacgtcatt caacactgct
    59881 cggttctcga cttgagagct gacaccacgg tttataggtt agcaaggctg cggcggtaca
    59941 catgacccgt caactggctt tcgatttcag ccacgagaac atcaagattc gtgtcaacgc
    60001 cattgcgccc ggtacgtaga gatatatctc acatgcactc ttcagatcgt cttcatttct
    60061 accatctatg cgcccgcaac gcggcaaaag aaaaagaaaa agacagaatt agctgacgat
    60121 gggaactttc aaggctggta ccccacggag atgaccactg gtggttcgga cgagaacaac
    60181 gtgagccagg cccaggacga tgcggccttc caacaagaga tggtcggcat gggtgcccgt
    60241 gtcccgcctg gccgtatggg caacccgcag gatcttggaa gcgtaagttc agacacgatt
    60301 gcacgtgtga caaaccattg aagccaatca ctaatctctt tgactcatag gccgtcctga
    60361 ctctcgctac aaacgagtac atctggggtt cgcatcttgt tgtcgatggt ggtatcacgc
    60421 agagcgtggc tggaaccatt taaattacac actcaacggt tatgatgagc gctttacagg
    60481 acaagcatgg gctgttgatt agcaccggat gtaaatagtt gtccattgac gaggggctta
    60541 gtgcggctct agatagatgc aacccttttc aagttcagtc aatatttcct cgtgaagttg
    60601 accaccttta caaagcaata tgctctatac cggtagctgg actttcatcc agccctttcc
    60661 ttcattgtct tgcccgccga agacaacctc ctggctatcc tcatcacgga caccattcga
    60721 gaactgcgag gccataaact gtatagtcgc cccccggggg cgtagggcta ccatgggagc
    60781 atgccatgta cccgcaccat aagtgacggc ctgctttccc gttccaatga agcgcgaagc
    60841 tggctcagat caggcagccc actcccttgc agagtgctgc gactgtgtag actgagttgg
    60901 tgaggcatga taaccaaggg taattcagag atagtgactt gatatggttt tgatgggtag
    60961 gtgcatgtgg aagaccaaag tcgattgtgc aagtgtccga atttgaaatc gagagaacaa
    61021 ccaagaatgg aaagaatgaa catctggacg tcttgttaca ggtcaacatc gtgtcagata
    61081 aagcatagtc aaaatcgtca taaaataggt caaaactaat taaggcaatt atatataatt
    61141 ataactgtgt cagaccgtca gggaaacgct accaccgtat tttatatagt gcagattcta
    61201 taagcgtcta cccggattat actcttagta atccggccta ttacgtaact aaaaagacta
    61261 tagtctattt aatatatccc ctaatcgccc taaatattag ttaggcgatt aaagctattc
    61321 gtaatcggca gataatctag ctatataatc tattcgctat agccgccctt aaattcatcc
    61381 tttaggtcct ctaaatattc tatccggact ttctctagct atttctgcta tagccgttcc
    61441 cgtatatcta tcacgcctac ctaggaccta aatatcttaa atttctcgcc atataacgcc
    61501 ttcgttaatc cgtctaccac tgtttccgcg ctcgtaatat atattacgag tatttaccct
    61561 tatattacgg ccaaagaata ggccatcaag gaagccaact gcataataaa gggacaatgt
    61621 tattggaagg catgtgtgta ctatatatac aggtcacgtg acaggataag ggttattcac
    61681 taaggcagcc gtgaacaaag caggatattc acctggaggg aagtgaactc ggccttaagt
    61741 tcactcgagc catcgtgaat aggggaggag agttcaccca ggggaatata aatagctaga
    61801 tatatatact agagtatcct aggtcttact tctactagag aataagatag tgtttaatct
    61861 aagtctttat taggaacctc cttaagtatt atagtaaaga ggcagactta ccttacgacc
    61921 gcccacgaga agttacgaga gaattacgct tagcttataa cctcctctta cctcgtaaac
    61981 ataaactcac gataacccta gctagggatc ctagacttag tatctaggaa cctaggtcgt
    62041 aatattttaa acactccgtt tagtaagtgg accttacgaa ctaagcgtta acctatctag
    62101 gataatagca ccttagacgc ttaccggatc gattaccgta ggactggctt cgaataatta
    62161 agagctagct aagtctatag ctaagctccg agaagtagtc acgtaactta ggaacgaaaa
    62221 taacactctt caggaatagc tttaggctag aggaagagcc aggacgttta aattccctaa
    62281 accggaacta ttcgatagta tacgaggata acttcgacga ttcttaatac aggctagggc
    62341 ctatcttcgt tattattcta atactctggt taataacgaa gataaggtcg tctacacggc
    62401 cttatacctt cgaggaaacg cagctaacta gtttaaacta ttctatcgag atttcctaga
    62461 aaacgataac gttaaggacc gagactcgga tacttaaaga atctttagta gttacggcta
    62521 gttcgagaag aagctaaagg gggtctttag agatcctgat aaagcgcgag ccgctattta
    62581 atagctcgaa gggtttaagc agaaaggatt agcttccgac tacacggcta aattctagta
    62641 gattatctcg taccttaact aggataacga acccttaata gtagcctact accgaggctt
    62701 taaggaagaa gttaaggacg acctgtataa gataaaaaga cccgacaact tcgcgacgta
    62761 tacggctata gccgtggaaa tcgataatag aaactaggaa agaaggcagg aacggaaaaa
    62821 gaataacccg cctttataaa aagctaatac tagtcgaaga taaccgaatc ctagataata
    62881 ataaggaaac actttatagg ggcactataa aggacttata gaaattaata atactaacta
    62941 tcggaaaaat acttaaaagg gtattcgata aaagaaggaa gtgacctgct ataattataa
    63001 taagaaagga tactttgccc gagaatacta ttaactaaag cgagaacgag aagtaagaga
    63061 gactaatata gtggaagtat agcccgaagt accctacgcc ttactctcgt ggataacatg
    63121 ctttaacgat aactatacta tatataagtc taataaagat aatacaggat agtaccctaa
    63181 gcgaccttaa cgaaccttag tagttatatt aggagtatat aacgaagaag ataacgacta
    63241 gataaataag gcgcttaaag ataataaaga cacggacgct ttactaggac tataggtgta
    63301 ggactaggta tagaggacta ataaaaccta ggagtaggta aatagataag acgagctaac
    63361 tataaggata tcttagctag tataatatag tagcgaagaa ctacctacgg ataacgagaa
    63421 ctatatcggt atactaatac gcgtagtaga gtagagctag gatagcgata ataccgaaaa
    63481 agtattatag cgactcacgg aagaatagta tatagagtat cgataggaac tataagagat
    63541 ccgcgaagga ttaactaccc gataatagcg atagtatccg aactatagtc taaagattaa
    63601 taaccaccta tagctagaac caggatatag ccagcaccta taagtatagt aggcagacta
    63661 tactcttaac ggatataatc tccacgagta ctagaagcac gcgaataact tctagcctaa
    63721 gaaaggagaa cgtactagaa ctacgatcgg gatagtataa gaaaagatag gatagattat
    63781 tacctaataa tactactaga acggattagt aattctatag ctagatcgaa cccaacctat
    63841 aaggtatatt acgggtaata taccttattc gatatatact agggacgcct ataaaatata
    63901 ctacgaatta aaggccaggg aatagcggac gctataggta ctagaaggct ataaatacga
    63961 atagtataat aaaggcctac gacgacgaat ctagaacgta atattagaag aataagctag
    64021 ggagcttaac gtattaatcg acggacccga ctactaaggg ctaagagaaa gatttaagag
    64081 gaaccgacct tataatataa taaaaaacta ggagcatttc cgtataagga gtatatacga
    64141 gaagccttta agatttactc tataaggatc agggatcacc tatacaccga tatccggatt
    64201 cacgatatta acacgcgcgt aataatcgat agcggagtat aagggaatta tatatctcta
    64261 agattcctta acgagtaagg aataccgtgg taacaaaagt aattataaga cgagtacgaa
    64321 atacgaaaca tagagggata agctatatct tatagtaatg gtatcgtcga taaggagata
    64381 gtaccactct aagtcgttat ccaggggaaa aaaggaataa taaccttcga tataaccgat
    64441 atagggaaat aagatatact actcgggatc ccgtggctac cagaatagaa cccttatata
    64501 gactagagac ttagctacct ttagtgggag tcagtcacta aggagagatc taggagcgat
    64561 cccttaaata accccgaaga aagaccctta acgggcacgc acgaagagaa aacgaagaaa
    64621 taaaagaaac gagtaaaaaa ggaaaaagca ccgcgaaaga tagtgtttag ccgggactaa
    64681 actaagtaat aagtgaaata agaacggaaa cttatactcg tatttattaa gatagctcga
    64741 aaggataacg aacgattagc acgaataccc gaagaatact aatagtataa gaaactcttc
    64801 cgggaagagt tagaaaccgg tttacctaaa tataggcact acgattataa aatcctatta
    64861 aagccaggaa ctaaccctaa gttctataag atctatagcc ttaactagaa ggagagagac
    64921 gcctgacgcg agtatatccg agaatatctc cagaaaggat atattaaacc tttaatctta
    64981 ctagtaggat accctatcct atttatacta aagaagaata gtaaactacg actttatata
    65041 gactactaat agcttaacga tatcactatt aaaaatcgct accctttact atttattagc
    65101 gagttacgag atcgcttata aggagtgtaa tagtttatag cacttaacct aaaaggagct
    65161 tataacctta ttagaattaa ggagggagaa gaatagaaaa tagcgttcta aatataaaaa
    65221 ggatacttcg agtatcttat tatacccttt agattaacta acacgctaat aaccttttaa
    65281 tctataatta ataacatact ataagagtac ctagataact ttatagttat ataccttaac
    65341 gatatcctta tcttcccggg accctcgaag aatataaaag atatatttat aagattctag
    65401 gtaagcttta ggaagcgaag ctattagtta agcctaagaa gagttagttc tataagaagg
    65461 aagttaactt cctcggattc actattaagc taggagagat ctatatagaa gaatcgaaag
    65521 tctaagccgt tatagaatag cctacgccta cgagtattcg cgatatttaa gcgtttttag
    65581 gcttcgctaa cttctactaa cgatttataa agaattacgg aaagatcgta acgtccttaa
    65641 taggaataac taagaaagat cagaaattcg aatagactaa taaggccgaa acagccttat
    65701 aggaaatcag aaaaagaatc cttagtagac taatactacg aatactagaa cctataaagc
    65761 tatacgaagt agagaccgat acctccgact atgctttagg aggatagcta ggataaagag
    65821 ataaggaggg acacctatat ccggtagcct tcttctggaa aaaactccac ggactagaac
    65881 ttaactacta gatccacgat aaagagttaa tagcaattat cgaagtattt aaggaataga
    65941 gaccgtacct atctaggaca gagtacttta ttaaggtcta cactaattaa aagaacctaa
    66001 cttattttac tataagtaaa gtgctaaata aacgataagt cagataggca gaattcttaa
    66061 cagaatttaa cttcgagatc tagtatcgaa aaggattaga aaatagaaaa gcagacgcac
    66121 taagtcgcta atagctacta gaataagtaa acgaagagta acacgctata ctctaatagc
    66181 aggataggaa attaattaat aagttccggg aacctgcacc gattaaaaga attaactaag
    66241 atattattcg ataagcgtat aatctactag cgcacggtta tcagggagtg actaagatat
    66301 attaacgact acgataatac tacggatatt aaggaactaa ataataagtg cgagactata
    66361 ttaagaagta cgaagtatat aataaagcga aaggattaag gtataggcct tatagactat
    66421 tataactact actaattcta gaagcggtat aggagttagt atctatagac tttatcacag
    66481 gattacctaa gttaggagat ctaactacta ggcaaaagta cgatagcgta taagtaatcg
    66541 tggactaatt aactaaatac gcgtactttc tactatttaa cactatgatt actaccgaat
    66601 aactcgtata cactttccta agatatatta taggaaacta tagaatatcg aagtaactag
    66661 tcacggatta agataaacta tttactagta aattttagaa atctctagtc gtataactag
    66721 ggatagacca ccgactatta atagcgtttt acttatagac cgacggataa acggaaagaa
    66781 taaactaaac cctcgaataa tatcttagat actacgttaa ctataagcag gataactagg
    66841 ttaaactact accgctagca tagtttatat ataatagtat actaaatgaa tccagtaaaa
    66901 ttacactatt ctacgctaac tatagattca cacctatagc ttacggagaa cccagagaag
    66961 cgcgagaagc gcttagagcc actataagaa agccgaagaa attaaggata tccacgatta
    67021 actacggtaa gacctagaga tagttaggat tagaataaaa atatacgccg ataagataag
    67081 gttaaaggga ctaaccttta aagaggggga tagcgtctac cttatacggc gaaatattaa
    67141 aactaagcga ctaagcgata aattagattt taagaagatc ggacctttta aaattttaaa
    67201 gaaaatctcg gatactaact attaccttgt attacccgag actataaaaa tacacctagt
    67261 cttttatatc ttattattag aactagtatt ataggggtta taaataaaag accctattaa
    67321 aatcgagaat aacgaagaat acgaagttaa acgaatcctt aactaccgat aaacggtaga
    67381 tagtatagaa tattttatta agtagaaaaa ctatagacac gaagaaaata tataggaatt
    67441 aattaagaac ttaacgaact actaataact tctgcactag taccggaaag agctatatta
    67501 cctaataccg tatcctaatt aatcttatcg gtaatattag tagagtaagt cgccactata
    67561 acttcggact ctacccgccg gagctcctcg aggcgagctt tttcacgata ttcggatttc
    67621 tttagttcct cgagatttac taaatccttc cgcactattt cgatacccta tttacgtaaa
    67681 ctgcggcgta tttttcttag acataggagc cgagcgaggg ccttatctac ctctttttcg
    67741 agttaacgac ggcgagtaag tagggccttt tccgcctact cctcttctta cttaagacgg
    67801 cgaagctcct cgtggatacg actaactagg aagagggaga gaactataag taaaagaagg
    67861 agaagagatt acgaaacgac ttactcgata atataggaac tcgggaagaa tcgtaagacc
    67921 gaccggcgag gtaataagta gaataataac cgatatcgtt aagaacgaaa taactaaagg
    67981 acttatcgaa gtaacgagta taaagaataa cctcgtaacc ctactcggag ataagcgcta
    68041 agactagaga acgattttta gttaaacgcg acttcgccga aggagttttc tctactcgcg
    68101 ttatagtaat tagaagtagg aaatatagag gaagaaagaa aactaggagg ac
//
