# Supplementary material for: Alkaliphilic/Alkali-Tolerant Fungi: Molecular, Biochemical, and Biotechnological Aspects
Source: J Fungi (Basel). 2023 Jun 9;9(6):652. doi: 10.3390/jof9060652 (PMC10301932; doi:10.3390/jof9060652)
Supplement: Supplementary file 1 [file jof-09-00652-s001.zip › S2/ENANITX01000091NITX01000091.1.region001.gbk]

LOCUS       ENANITX01000091NITX01000091.1 75816 bp    DNA     linear   UNK 01-JAN-1980
DEFINITION  ENA|NITX01000091|NITX01000091.1 Sodiomyces alkalinus F11
            SODALscaffold_1_Cont91, whole genome shotgun sequence..
ACCESSION   ENANITX01000091NITX01000091
VERSION     ENANITX01000091NITX01000091.1
KEYWORDS    .
SOURCE      
  ORGANISM  
            .
COMMENT     ##antiSMASH-Data-START##
            Version      :: 7.0.0beta2-86685d9d
            Run date     :: 2023-03-25 18:34:59
            Original ID  :: ENA|NITX01000091|NITX01000091.1
            NOTE: This is a single region extracted from a larger record!
            Orig. start  :: 24061
            Orig. end    :: 99877
            ##antiSMASH-Data-END##
FEATURES             Location/Qualifiers
     protocluster    1..75816
                     /aStool="rule-based-clusters"
                     /category="NRPS"
                     /contig_edge="False"
                     /core_location="[54061:69877]"
                     /cutoff="20000"
                     /detection_rule="cds(Condensation and (AMP-binding or
                     A-OX))"
                     /neighbourhood="30000"
                     /product="NRPS"
                     /protocluster_number="1"
                     /tool="antismash"
     proto_core      30001..45816
                     /aStool="rule-based-clusters"
                     /tool="antismash"
                     /cutoff="20000"
                     /detection_rule="cds(Condensation and (AMP-binding or
                     A-OX))"
                     /neighbourhood="30000"
                     /product="NRPS"
                     /protocluster_number="1"
     cand_cluster    1..75816
                     /SMILES="NC([*])C(=O)NC([*])C(=O)NC([*])C(=O)O"
                     /candidate_cluster_number="1"
                     /contig_edge="False"
                     /detection_rules="cds(Condensation and (AMP-binding or
                     A-OX))"
                     /kind="single"
                     /product="NRPS"
                     /protoclusters="1"
                     /tool="antismash"
     region          1..75816
                     /candidate_cluster_numbers="1"
                     /contig_edge="False"
                     /product="NRPS"
                     /region_number="1"
                     /rules="cds(Condensation and (AMP-binding or A-OX))"
                     /tool="antismash"
     CDS             complement(join(5494..5806,5913..6058,6136..6192))
                     /Name="input.path1.gene7"
                     /gene="input.path1.gene7"
                     /source="GlimmerHMM"
                     /transl_table=1
                     /translation="MGVCSSCLGRGNPKDAFDEDEESRLLDDPNGIHYNSFGEPGINGQ
                     DNNPVEVQRENEALQRVVAKTSDNMVDIFEIAPQHQPARPNPGPFAYAGQEARIVRYQH
                     LLSRLASKHDDLGRGISVQGQGPPGIQVDWFPEEEAVEVQQGKAPSVKSDSDEPLVGTF
                     ADAAAAMS"
     PFAM_domain     complement(join(5770..5806,5913..6058))
                     /aSDomain="LAMTOR"
                     /aSTool="clusterhmmer"
                     /database="34.0"
                     /db_xref="PF15454.8"
                     /db_xref="GO:0001919"
                     /db_xref="GO:0007040"
                     /db_xref="GO:0016197"
                     /db_xref="GO:0031902"
                     /db_xref="GO:0032008"
                     /db_xref="GO:0042632"
                     /db_xref="GO:0043410"
                     /db_xref="GO:0045121"
                     /db_xref="GO:0071230"
                     /db_xref="GO:0071986"
                     /description="Late endosomal/lysosomal adaptor and MAPK and
                     MTOR activator"
                     /detection="hmmscan"
                     /domain_id="clusterhmmer_input.path1.gene7_0001"
                     /evalue="3.00E-09"
                     /gene_ontologies="GO:0001919: regulation of receptor
                     recycling"
                     /gene_ontologies="GO:0007040: lysosome organization"
                     /gene_ontologies="GO:0016197: endosomal transport"
                     /gene_ontologies="GO:0031902: late endosome membrane"
                     /gene_ontologies="GO:0032008: positive regulation of TOR
                     signaling"
                     /gene_ontologies="GO:0042632: cholesterol homeostasis"
                     /gene_ontologies="GO:0043410: positive regulation of MAPK
                     cascade"
                     /gene_ontologies="GO:0045121: membrane raft"
                     /gene_ontologies="GO:0071230: cellular response to amino
                     acid stimulus"
                     /gene_ontologies="GO:0071986: Ragulator complex"
                     /label="input.path1.gene7"
                     /locus_tag="input.path1.gene7"
                     /protein_end="80"
                     /protein_start="19"
                     /score="37.5"
                     /tool="antismash"
                     /translation="DEESRLLDDPNGIHYNSFGEPGINGQDNNPVEVQRENEALQRVVA
                     KTSDNMVDIFEIAPQH"
     CDS             join(6518..6527,6872..6942,7231..8664)
                     /Name="input.path1.gene8"
                     /gene="input.path1.gene8"
                     /source="GlimmerHMM"
                     /transl_table=1
                     /translation="MGEVDCRAGPFLKRLLIVQVTAMNPKPFPSHSNSPSTFQGSSAIP
                     SGSSSHTSIPVITLRFHILFDITMHWASVLLLSLGTLSEARLERWRARGYPNDSRPPVP
                     SCTGETETVHAPASTLRETVTESITVTEPALTVTVVKTMRKPETETVEVEYTHEGPGIV
                     TETIWKPNPETVEYTYEAPITETKTILKPTTETIEHTYVEHTDEAPVTVTRTIKYGGQN
                     ITTYSSVGESEETESFLYSHTHPSNATYGSETIRRVVTTTRTQYVYETQAPANPEDNGY
                     GDSDFEEYGPEDDYAGCDETYQGGGDEDDSYYGGSDEEHHSYGPSHPSYSEEQPGHKKC
                     TNSTKYESSKTSAKTTTSTTQSDTVTEYITVFPSPSALSPTTLTKKSTTPLSASTEQET
                     EYETVVESTSELPSTSELPSTFELPCTSELPSTSQLPSTSQLPTTSSVPCNSTVPVWYG
                     TSSEPTAYSTQRDSYLDGSGYGYGYSYDKRMPKAPRRGIFGSRWAR"
     CDS             complement(join(8946..8976,9118..10226))
                     /Name="input.path1.gene9"
                     /gene="input.path1.gene9"
                     /source="GlimmerHMM"
                     /transl_table=1
                     /translation="MADARALLRQQRAARRIDHPHAAYSDLGKLLCVVCHESMKTESLW
                     DSHIRSRAHVAKLQAKAKAKASATTASAAVSETSTLPNNKRKHDWGSGEEEGPTDEETA
                     RTKRSKGGDVTASAHSSADASSGFAAETVGSQGQGQGRREASKDKGKDLQETARTPPSL
                     TRRLSTTPGQGVELQIPSRPATPQHRDGTSSATPITTPSAAPPRRPSNLAVSSSKGPEA
                     AQVDEDEWAAFEADIATTSVAYDEDAAVISAPPMTAEEQAAAAKSEEEERERRRVEAEE
                     AVADEKEEAARALELEFEEMEELEARVRRLKERREALRAKTADEVGVDKVVVDAGKENL
                     RETAANGVGNGEDEEDDEEDDDFMGFRFKANYFIVPESM"
     CDS             join(10956..11210,11286..11376,11428..11462,11556..11876)
                     /Name="input.path1.gene10"
                     /gene="input.path1.gene10"
                     /source="GlimmerHMM"
                     /transl_table=1
                     /translation="MADDAAGQQKTHASAFPDPPPFWKDFTPDNVAGLQQIRCERAAKD
                     NIPERELPARLPHVPEHLINLQPPAEPPSRTWRVFGGQYSLDDKLPSLEEVNIQRLAAT
                     HNGEKDGKHLDQLLGIMSIDPEDAISKVNDLRIILMNFHHVLNEYRPHQARESAIALMQ
                     SHLDRTRNETAAIRAQVDKAKRVLEGLGSLELPAIPDLRDYAAKEAAARKEEHLVHEAD
                     VWAAVDGALLS"
     PFAM_domain     join(10995..11210,11286..11376,11428..11462,11556..11735)
                     /aSDomain="Med7"
                     /aSTool="clusterhmmer"
                     /database="34.0"
                     /db_xref="PF05983.13"
                     /db_xref="GO:0003712"
                     /db_xref="GO:0006357"
                     /db_xref="GO:0016592"
                     /description="MED7 protein"
                     /detection="hmmscan"
                     /domain_id="clusterhmmer_input.path1.gene10_0002"
                     /evalue="1.50E-44"
                     /gene_ontologies="GO:0003712: transcription coregulator
                     activity"
                     /gene_ontologies="GO:0006357: regulation of transcription
                     by RNA polymerase II"
                     /gene_ontologies="GO:0016592: mediator complex"
                     /label="input.path1.gene10"
                     /locus_tag="input.path1.gene10"
                     /protein_end="187"
                     /protein_start="13"
                     /score="152.5"
                     /tool="antismash"
                     /translation="SAFPDPPPFWKDFTPDNVAGLQQIRCERAAKDNIPERELPARLPH
                     VPEHLINLQPPAEPPSRTWRVFGGQYSLDDKLPSLEEVNIQRLAATHNGEKDGKHLDQL
                     LGIMSIDPEDAISKVNDLRIILMNFHHVLNEYRPHQARESAIALMQSHLDRTRNETAAI
                     RAQVDKAKRVL"
     CDS             complement(join(12333..12357,13119..14366,14385..14662,
                     14793..15385,15509..15515))
                     /Name="input.path1.gene11"
                     /gene="input.path1.gene11"
                     /source="GlimmerHMM"
                     /transl_table=1
                     /translation="MSEPEPRRSVRATKGQHTKAFDDQPLEPPKKRGRKKKQREQEPEE
                     VIRCVCGATEQDGESEEPWIACDKCGAWQHNVCMGMSVFTEDLPKHYYCEKCSPQDHKE
                     LLAAIARGEHPWEERRKKYEESLAEKKKKRKKPGRPAKVSHETKDDASQSGSVKGDESP
                     APESSGKQKEKQVKKETGKPGATGKRKSQDDAERDVKGPAQKIRKISDVEPRRVDYAPP
                     SDLPAKIADIPNSATQTTAHAIQRSIAVGFAAAIKNKLVTLPKDVSAAEKSEEWAIQIE
                     RAVRDTHPDPNQALVANLKTNAELSVRLFKSTLTPPMLAVMTTDQLATKEQQRLNAELR
                     AKSEKQSILVTEEGPRVRRTHKGEELVEDEDDNNQVEESESGPTIIRQPSGRDDETDSA
                     RSAQQGQQQQQQQQQHQGQQRQTSVEVPSQQRQPPLRVDTRGGSVQRQQQNSPRQHTDF
                     DINKVFSSVKSPAAGGERRASAQVGRGHSDAPTVDADVDRLLQDDTDSPPYSPTEETDP
                     DVVWRGSMAMNTIADFQATARWAAGANLSNTIHLPWYKLIPKRMTVAGRIDEQKAIEYL
                     CGLRYADNTDVVVVSLSPASEDGRPDFLRLFDYFTSKKRYAVVGDKGVGNVRDTYLVPV
                     PAGEGGMPEFLLNFADNLVPHKRTEPILLAVFVYRNATPLEARRSVSTPSSSVANTPTP
                     TSAAAAAASAAAPAGARRFALQ"
     PFAM_domain     complement(13235..13708)
                     /aSDomain="SPOC"
                     /aSTool="clusterhmmer"
                     /database="34.0"
                     /db_xref="PF07744.15"
                     /description="SPOC domain"
                     /detection="hmmscan"
                     /domain_id="clusterhmmer_input.path1.gene11_0005"
                     /evalue="1.10E-23"
                     /label="input.path1.gene11"
                     /locus_tag="input.path1.gene11"
                     /protein_end="670"
                     /protein_start="512"
                     /score="83.9"
                     /tool="antismash"
                     /translation="EETDPDVVWRGSMAMNTIADFQATARWAAGANLSNTIHLPWYKLI
                     PKRMTVAGRIDEQKAIEYLCGLRYADNTDVVVVSLSPASEDGRPDFLRLFDYFTSKKRY
                     AVVGDKGVGNVRDTYLVPVPAGEGGMPEFLLNFADNLVPHKRTEPILLAVFVYR"
     PFAM_domain     complement(join(14207..14366,14385..14473))
                     /aSDomain="TFIIS_M"
                     /aSTool="clusterhmmer"
                     /database="34.0"
                     /db_xref="PF07500.16"
                     /db_xref="GO:0006351"
                     /description="Transcription factor S-II (TFIIS), central
                     domain"
                     /detection="hmmscan"
                     /domain_id="clusterhmmer_input.path1.gene11_0004"
                     /evalue="4.10E-08"
                     /gene_ontologies="GO:0006351: transcription, DNA-templated"
                     /label="input.path1.gene11"
                     /locus_tag="input.path1.gene11"
                     /protein_end="346"
                     /protein_start="263"
                     /score="33.7"
                     /tool="antismash"
                     /translation="PKDVSAAEKSEEWAIQIERAVRDTHPDPNQALVANLKTNAELSVR
                     LFKSTLTPPMLAVMTTDQLATKEQQRLNAELRAKSEKQ"
     PFAM_domain     complement(15096..15251)
                     /aSDomain="PHD"
                     /aSTool="clusterhmmer"
                     /database="34.0"
                     /db_xref="PF00628.31"
                     /description="PHD-finger"
                     /detection="hmmscan"
                     /domain_id="clusterhmmer_input.path1.gene11_0003"
                     /evalue="6.60E-09"
                     /label="input.path1.gene11"
                     /locus_tag="input.path1.gene11"
                     /protein_end="99"
                     /protein_start="47"
                     /score="35.6"
                     /tool="antismash"
                     /translation="RCVCGATEQDGESEEPWIACDKCGAWQHNVCMGMSVFTEDLPKHY
                     YCEKCSP"
     CDS             join(16461..16484,16591..16775,16860..17278,17364..17491)
                     /Name="input.path1.gene12"
                     /gene="input.path1.gene12"
                     /source="GlimmerHMM"
                     /transl_table=1
                     /translation="MSRRYDSRTTIFSPEGRLYQVEYALEAISHAGTAIGILAQDGIVL
                     AAERKVTSKLLEQDTSAEKLYTVNDNMICAVAGMTADANILINYARQAAQRYLLTYNED
                     IPCEQLVRRLCDLKQSYTQHGGLRPFGVSFIYAGWDPKRQFQLYQSNPSGNYGGWKATA
                     MGANRASAESLLKQDFKEDCNLKDACGLAVKVLSKTMDSTKLNAEKLEFATVGQTSDGK
                     IYHRLWSADEIKQLLKEHDLAKDETTEDK"
     PFAM_domain     join(16473..16484,16591..16647)
                     /aSDomain="Proteasome_A_N"
                     /aSTool="clusterhmmer"
                     /database="34.0"
                     /db_xref="PF10584.11"
                     /db_xref="GO:0006511"
                     /db_xref="GO:0019773"
                     /description="Proteasome subunit A N-terminal signature"
                     /detection="hmmscan"
                     /domain_id="clusterhmmer_input.path1.gene12_0006"
                     /evalue="1.10E-12"
                     /gene_ontologies="GO:0006511: ubiquitin-dependent protein
                     catabolic process"
                     /gene_ontologies="GO:0019773: proteasome core complex,
                     alpha-subunit complex"
                     /label="input.path1.gene12"
                     /locus_tag="input.path1.gene12"
                     /protein_end="27"
                     /protein_start="4"
                     /score="47.4"
                     /tool="antismash"
                     /translation="YDSRTTIFSPEGRLYQVEYALEA"
     PFAM_domain     join(16651..16775,16860..17278,17364..17380)
                     /aSDomain="Proteasome"
                     /aSTool="clusterhmmer"
                     /database="34.0"
                     /db_xref="PF00227.28"
                     /db_xref="GO:0005839"
                     /db_xref="GO:0051603"
                     /description="Proteasome subunit"
                     /detection="hmmscan"
                     /domain_id="clusterhmmer_input.path1.gene12_0007"
                     /evalue="2.90E-61"
                     /gene_ontologies="GO:0005839: proteasome core complex"
                     /gene_ontologies="GO:0051603: proteolysis involved in
                     cellular protein catabolic process"
                     /label="input.path1.gene12"
                     /locus_tag="input.path1.gene12"
                     /protein_end="215"
                     /protein_start="28"
                     /score="206.4"
                     /tool="antismash"
                     /translation="SHAGTAIGILAQDGIVLAAERKVTSKLLEQDTSAEKLYTVNDNMI
                     CAVAGMTADANILINYARQAAQRYLLTYNEDIPCEQLVRRLCDLKQSYTQHGGLRPFGV
                     SFIYAGWDPKRQFQLYQSNPSGNYGGWKATAMGANRASAESLLKQDFKEDCNLKDACGL
                     AVKVLSKTMDSTKLNAEKLEFATV"
     CDS             complement(join(17626..17676,17858..18516,18641..18704))
                     /Name="input.path1.gene13"
                     /gene="input.path1.gene13"
                     /source="GlimmerHMM"
                     /transl_table=1
                     /translation="MFVIDDLRIMYPHAEVERVSVLMNFVYALFIPLGIMIAYNTMTKA
                     SRHKHEVTYLCFAVALVTASFLTDVIKNAVGRPRPDLIARCMPQEDTPAGVLVTSDVCT
                     ETEHHRLHDGWRSFPSGHSSFAFAGLGFLSLFFAGQLHVFRHEAGGRDLSRALVCLVPL
                     LGAALIAISRCEDYRHDVYDVCVGSLLGYTVAYWSYRRHWPRLTARDCDEPYPYPGSDT
                     KPSWTRLRDEEEGGTSRGNDMDLGLHCTLLEQYAK"
     PFAM_domain     complement(17972..18421)
                     /aSDomain="PAP2"
                     /aSTool="clusterhmmer"
                     /database="34.0"
                     /db_xref="PF01569.23"
                     /description="PAP2 superfamily"
                     /detection="hmmscan"
                     /domain_id="clusterhmmer_input.path1.gene13_0008"
                     /evalue="6.80E-29"
                     /label="input.path1.gene13"
                     /locus_tag="input.path1.gene13"
                     /protein_end="203"
                     /protein_start="53"
                     /score="100.5"
                     /tool="antismash"
                     /translation="YLCFAVALVTASFLTDVIKNAVGRPRPDLIARCMPQEDTPAGVLV
                     TSDVCTETEHHRLHDGWRSFPSGHSSFAFAGLGFLSLFFAGQLHVFRHEAGGRDLSRAL
                     VCLVPLLGAALIAISRCEDYRHDVYDVCVGSLLGYTVAYWSYRRHW"
     CDS             19538..21319
                     /ID="input.cds14.1"
                     /Name="input.path1.gene14"
                     /Note="single-exon"
                     /gene="input.path1.gene14"
                     /phase="0"
                     /source="GlimmerHMM"
                     /transl_table=1
                     /translation="MLKSTYKGSANAANPPPLPPGWTEHMAPTGHKYYYHAESKQSTYT
                     RPGLPVPAPTPPQDASASFYQYSAVPNLSDPRVANAYLAQLNAQNRPAQGSHRGGRGGG
                     DSRPRPQPVDKPRSKVAIPGCEPWILVYTRCDRRFVYNPVKNTSYWRIPEKLMAGILEL
                     DKARLREKAMSEGPDQKENDKNKEKEKEKGEDTAAAASESGSRLQSLGLEEADRDQADD
                     SSEYEEVEVTDDEADGDEAREDDNNDDEHPSKRQRTEEPVEFSEADIAFQLQAMGEQYG
                     LDPGEYDDGNRDEWPEGAEGVRFSEEDARALFRDLLDDFNINPYNAWEKLIEDGRIIDD
                     PRYTVLNTMKARKEVWQDWSKDKIKEIRERRAKEEKKDPRLAYMALLHEKASPKLFWAE
                     FKRRYRKEPAIADPHLKDKDREKWYREHVNRLKMPQATLKADLAALLKSLPPSLLNNKT
                     RLDQLPTQLLVDMRYISLPAAVRDPLIETYIRTLGPPPDGAGGGGAGGEEEDEASRKAR
                     EAKERRERALREHERNVAEQKKRQQRSLEMGRARLREEQREIERAMQVGKEGLQSPLAA
                     LREKEKEKERDLEGGAS"
     PFAM_domain     19589..19678
                     /aSDomain="WW"
                     /aSTool="clusterhmmer"
                     /database="34.0"
                     /db_xref="PF00397.28"
                     /db_xref="GO:0005515"
                     /description="WW domain"
                     /detection="hmmscan"
                     /domain_id="clusterhmmer_input.path1.gene14_0009"
                     /evalue="6.50E-08"
                     /gene_ontologies="GO:0005515: protein binding"
                     /label="input.path1.gene14"
                     /locus_tag="input.path1.gene14"
                     /protein_end="47"
                     /protein_start="17"
                     /score="32.6"
                     /tool="antismash"
                     /translation="LPPGWTEHMAPTGHKYYYHAESKQSTYTRP"
     PFAM_domain     20459..20614
                     /aSDomain="FF"
                     /aSTool="clusterhmmer"
                     /database="34.0"
                     /db_xref="PF01846.21"
                     /description="FF domain"
                     /detection="hmmscan"
                     /domain_id="clusterhmmer_input.path1.gene14_0010"
                     /evalue="2.40E-09"
                     /label="input.path1.gene14"
                     /locus_tag="input.path1.gene14"
                     /protein_end="359"
                     /protein_start="307"
                     /score="37.3"
                     /tool="antismash"
                     /translation="DARALFRDLLDDFNINPYNAWEKLIEDGRIIDDPRYTVLNTMKAR
                     KEVWQDW"
     CDS             complement(21414..23048)
                     /ID="input.cds15.1"
                     /Name="input.path1.gene15"
                     /Note="single-exon"
                     /gene="input.path1.gene15"
                     /phase="0"
                     /source="GlimmerHMM"
                     /transl_table=1
                     /translation="MPTPPTRAGANLVSRSVASCFLFKFPPSSKPLVALFRRSDKVSTY
                     RHCLAPISGSVEATDANPTATVWRELNEETTLTPAHIDLFRKGKPYSFADESVGRIWTV
                     HPFAFRLKSEQDEARIQLDWEHEGWEWRDPFEVTDEEGFGGVPFLAKSLRRVWFEMELG
                     EERGRILREGLLVLQKDHESGARQLAGKALDVFRQLVSLGEGEDVGTWWYNVRFSAWHL
                     WKNGRESMGAAILSVLVRSLAIIEQEVRPSAAAGAMSKDTLENVSRRLAEYANERTKTI
                     DGVWRTFSSFLQRMGQGDNSTSNPIRILTLSSSSTILECLRRASAEATWNLDVRILESR
                     PRFEGISMASKLASGVREVPSSDERSRAGRPPLQLTLYSDAAAAVAGRDVDVVLLGADL
                     IDAQGAVSNKMGSLPAVLSARHVSPAARVVVLAEQEKILPLPVPEQDEQNDFGELIKAW
                     SSEESLRPAAMALTAGDGSGEGPARGQGQGQGRAEVEVEVKNPYFEWVPPDLIDLYLFE
                     DGEKTPAMVAAQTEKLSEQTDRLFAEE"
     PFAM_domain     complement(21489..21923)
                     /aSDomain="IF-2B"
                     /aSTool="clusterhmmer"
                     /database="34.0"
                     /db_xref="PF01008.19"
                     /db_xref="GO:0044237"
                     /description="Initiation factor 2 subunit family"
                     /detection="hmmscan"
                     /domain_id="clusterhmmer_input.path1.gene15_0013"
                     /evalue="1.50E-09"
                     /gene_ontologies="GO:0044237: cellular metabolic process"
                     /label="input.path1.gene15"
                     /locus_tag="input.path1.gene15"
                     /protein_end="520"
                     /protein_start="375"
                     /score="37.6"
                     /tool="antismash"
                     /translation="TLYSDAAAAVAGRDVDVVLLGADLIDAQGAVSNKMGSLPAVLSAR
                     HVSPAARVVVLAEQEKILPLPVPEQDEQNDFGELIKAWSSEESLRPAAMALTAGDGSGE
                     GPARGQGQGQGRAEVEVEVKNPYFEWVPPDLIDLYLFEDGE"
     PFAM_domain     complement(21987..22502)
                     /aSDomain="IF-2B"
                     /aSTool="clusterhmmer"
                     /database="34.0"
                     /db_xref="PF01008.19"
                     /db_xref="GO:0044237"
                     /description="Initiation factor 2 subunit family"
                     /detection="hmmscan"
                     /domain_id="clusterhmmer_input.path1.gene15_0012"
                     /evalue="3.70E-07"
                     /gene_ontologies="GO:0044237: cellular metabolic process"
                     /label="input.path1.gene15"
                     /locus_tag="input.path1.gene15"
                     /protein_end="354"
                     /protein_start="182"
                     /score="29.7"
                     /tool="antismash"
                     /translation="SGARQLAGKALDVFRQLVSLGEGEDVGTWWYNVRFSAWHLWKNGR
                     ESMGAAILSVLVRSLAIIEQEVRPSAAAGAMSKDTLENVSRRLAEYANERTKTIDGVWR
                     TFSSFLQRMGQGDNSTSNPIRILTLSSSSTILECLRRASAEATWNLDVRILESRPRFEG
                     ISMASKLAS"
     PFAM_domain     complement(22638..22964)
                     /aSDomain="NUDIX"
                     /aSTool="clusterhmmer"
                     /database="34.0"
                     /db_xref="PF00293.30"
                     /db_xref="GO:0016787"
                     /description="NUDIX domain"
                     /detection="hmmscan"
                     /domain_id="clusterhmmer_input.path1.gene15_0011"
                     /evalue="7.30E-08"
                     /gene_ontologies="GO:0016787: hydrolase activity"
                     /label="input.path1.gene15"
                     /locus_tag="input.path1.gene15"
                     /protein_end="137"
                     /protein_start="28"
                     /score="32.6"
                     /tool="antismash"
                     /translation="SKPLVALFRRSDKVSTYRHCLAPISGSVEATDANPTATVWRELNE
                     ETTLTPAHIDLFRKGKPYSFADESVGRIWTVHPFAFRLKSEQDEARIQLDWEHEGWEWR
                     DPFEV"
     CDS             complement(join(23568..23666,23780..24377,24531..25582))
                     /Name="input.path1.gene16"
                     /gene="input.path1.gene16"
                     /gene_functions="biosynthetic-additional (smcogs)
                     SMCOG1080:lysine/ornithine N-monooxygenase (Score: 487.2;
                     E-value: 6.2e-148)"
                     /gene_kind="biosynthetic-additional"
                     /source="GlimmerHMM"
                     /transl_table=1
                     /translation="MSPHSDATVSIADIPEPLPTYSDLTNGGPVLPNGVGSNGYGHGHG
                     HGHGHGHGHGHGHGHGHVPTSHFVNGHCHTEDTKTNTNATTSNLTPTDPNEVQDLVCVG
                     FGPASLAVAVALHDAMAAKTPLFSEEGRQPKVLFLEKQHRFSWHAGMLLPGAKMQISFI
                     KDMATLRDPRSHFTFLNYLHRAGRLVEFTNLGTFLPSRVEYEDYLRWCASHFDDVVQYQ
                     RQVVSVSPDRKAESSAGAPVQTFTVTSRHGRTGEISTVRARHVLIAVGGQPLIPYGLPA
                     SHPRVVHSSRYAYLVPQILKNSMAPYRVAVVGAGQSAAEIFHNVQQLYPNSKTCLIMRS
                     EFLKPSDDSPFVNSIFNPSYTDSLFPRSRESRRAVIQGAKATNYGVVRLELIERLYETM
                     YDQRREFGPDERTWPHRILGGRSIEEVTEAGADRLRIRLKRADESVPDATADGNGLEEV
                     LEDVDLVIAATGYQRNAHIDMLRDSWGMLPEVPAANRGGRRAVDGWEICEGNVEAGSRK
                     LEVGRDYRVRYAAGTVAADAGVWLQGCCENTHGRYASLGPGDEVRRDCQVDIPGFRQVG
                     TEWGVI"
     PFAM_domain     complement(join(24011..24377,24531..25294))
                     /aSDomain="K_oxygenase"
                     /aSTool="clusterhmmer"
                     /database="34.0"
                     /db_xref="PF13434.8"
                     /description="L-lysine 6-monooxygenase (NADPH-requiring)"
                     /detection="hmmscan"
                     /domain_id="clusterhmmer_input.path1.gene16_0014"
                     /evalue="3.90E-106"
                     /label="input.path1.gene16"
                     /locus_tag="input.path1.gene16"
                     /protein_end="473"
                     /protein_start="96"
                     /score="355.1"
                     /tool="antismash"
                     /translation="VQDLVCVGFGPASLAVAVALHDAMAAKTPLFSEEGRQPKVLFLEK
                     QHRFSWHAGMLLPGAKMQISFIKDMATLRDPRSHFTFLNYLHRAGRLVEFTNLGTFLPS
                     RVEYEDYLRWCASHFDDVVQYQRQVVSVSPDRKAESSAGAPVQTFTVTSRHGRTGEIST
                     VRARHVLIAVGGQPLIPYGLPASHPRVVHSSRYAYLVPQILKNSMAPYRVAVVGAGQSA
                     AEIFHNVQQLYPNSKTCLIMRSEFLKPSDDSPFVNSIFNPSYTDSLFPRSRESRRAVIQ
                     GAKATNYGVVRLELIERLYETMYDQRREFGPDERTWPHRILGGRSIEEVTEAGADRLRI
                     RLKRADESVPDATADGNGLEEVLEDVDLVIAATGYQR"
     CDS             join(30001..30044,30055..31230,31303..34245,34297..34367,
                     34487..36627,36815..36857,36976..45224,45296..45390,
                     45663..45816)
                     /NRPS_PKS="Domain: AMP-binding (115-514). E-value: 5.7e-77.
                     Score: 250.8. Matches aSDomain:
                     nrpspksdomains_input.path1.gene17_AMP-binding.1"
                     /NRPS_PKS="Domain: PP-binding (626-688). E-value: 9.5e-09.
                     Score: 27.6. Matches aSDomain:
                     nrpspksdomains_input.path1.gene17_PP-binding.1"
                     /NRPS_PKS="Domain: Condensation_DCL (735-1005). E-value:
                     3.7e-22. Score: 70.6. Matches aSDomain:
                     nrpspksdomains_input.path1.gene17_Condensation_DCL.1"
                     /NRPS_PKS="Domain: AMP-binding (1163-1390). E-value:
                     3.3e-43. Score: 139.6. Matches aSDomain:
                     nrpspksdomains_input.path1.gene17_AMP-binding.2"
                     /NRPS_PKS="Domain: PP-binding (1665-1729). E-value:
                     5.1e-13. Score: 41.2. Matches aSDomain:
                     nrpspksdomains_input.path1.gene17_PP-binding.2"
                     /NRPS_PKS="Domain: Condensation_DCL (1770-2054). E-value:
                     6.9e-37. Score: 119.0. Matches aSDomain:
                     nrpspksdomains_input.path1.gene17_Condensation_DCL.2"
                     /NRPS_PKS="Domain: PP-binding (2168-2232). E-value:
                     3.8e-11. Score: 35.3. Matches aSDomain:
                     nrpspksdomains_input.path1.gene17_PP-binding.3"
                     /NRPS_PKS="Domain: Condensation_DCL (2270-2555). E-value:
                     2.5e-31. Score: 100.7. Matches aSDomain:
                     nrpspksdomains_input.path1.gene17_Condensation_DCL.3"
                     /NRPS_PKS="Domain: AMP-binding (2711-3109). E-value:
                     1.4e-86. Score: 282.5. Matches aSDomain:
                     nrpspksdomains_input.path1.gene17_AMP-binding.3"
                     /NRPS_PKS="Domain: PP-binding (3246-3312). E-value:
                     6.9e-11. Score: 34.4. Matches aSDomain:
                     nrpspksdomains_input.path1.gene17_PP-binding.4"
                     /NRPS_PKS="Domain: Condensation_DCL (3355-3634). E-value:
                     5.3e-31. Score: 99.7. Matches aSDomain:
                     nrpspksdomains_input.path1.gene17_Condensation_DCL.4"
                     /NRPS_PKS="Domain: PP-binding (3811-3873). E-value: 1e-11.
                     Score: 37.1. Matches aSDomain:
                     nrpspksdomains_input.path1.gene17_PP-binding.5"
                     /NRPS_PKS="Domain: Condensation_DCL (3915-4199). E-value:
                     3.5e-37. Score: 119.9. Matches aSDomain:
                     nrpspksdomains_input.path1.gene17_Condensation_DCL.5"
                     /NRPS_PKS="Domain: PP-binding (4380-4443). E-value:
                     4.2e-07. Score: 22.3. Matches aSDomain:
                     nrpspksdomains_input.path1.gene17_PP-binding.6"
                     /NRPS_PKS="Domain: Condensation_DCL (4488-4755). E-value:
                     2.4e-14. Score: 45.0. Matches aSDomain:
                     nrpspksdomains_input.path1.gene17_Condensation_DCL.6"
                     /Name="input.path1.gene17"
                     /gene="input.path1.gene17"
                     /gene_functions="biosynthetic (rule-based-clusters) NRPS:
                     AMP-binding"
                     /gene_functions="biosynthetic (rule-based-clusters) NRPS:
                     Condensation"
                     /gene_functions="biosynthetic-additional
                     (rule-based-clusters) PP-binding"
                     /gene_functions="biosynthetic-additional (smcogs)
                     SMCOG1002:AMP-dependent synthetase and ligase (Score:
                     251.5; E-value: 2.2e-76)"
                     /gene_kind="biosynthetic"
                     /sec_met_domain="PP-binding (E-value: 2.8e-13, bitscore:
                     41.2, seeds: 164, tool: rule-based-clusters)"
                     /sec_met_domain="Condensation (E-value: 6.9e-35, bitscore:
                     111.4, seeds: 42, tool: rule-based-clusters)"
                     /sec_met_domain="AMP-binding (E-value: 1.8e-86, bitscore:
                     281.2, seeds: 400, tool: rule-based-clusters)"
                     /source="GlimmerHMM"
                     /transl_table=1
                     /translation="MSFCLVGLFENSCLTFHPQGEPRACAPRVVTSFPLPAYGTQPSRP
                     AVDSMSLSVAPSISDSTTTKRFLHGNAINAMASDLDDKSRSILNHPPSRVPGPNLLHHL
                     VQSESCHGIAAISFLSGDGEETSLSYPELHHAADDLASRITAIVGAGNLSDHDDFVVPL
                     LIPQGPSLYIAILAILKIGAAFCPLPLDAPPERVHFILNDLRARVVLVTSKTAANLAHD
                     GPKSEIPLLDVDDDSAVCSDLLFRSPVRTPSPQRLAYVMYTSGSTGTPKGVGIPHGAAT
                     QSLLAHDRHIPGFQRFLQFASPTFDVSVFEVFFPLFRGCTIVSCDRATMLDDLPGIMRR
                     LNVDACELTPTVAASLLRTRANVPSLKLLLTIGEMLTEPVVKEFGSNETRPSILWGMYG
                     PTEAAIHCTLQVAFSGDSSHRVIGGPLDTVSCFVVKIPKEDNNYSIDIVPVGEIGELVV
                     GGYQLARDYLNRPDQTHQAFIDSPYGRLYRTGDKGRIRPDGTLECLGRISDGQVKLRGQ
                     RIELGEVEHAAMRAPECRAAAAMVIESILIVFCLLEQGATSAELQFGVSTSCRRWLPSF
                     MVPGDVVVLTEFPTLASGKVDQKKLRSQYTTHSRNVEVSLDQADANTLEGKVASLFSKI
                     IGTPFTPTTPFSTHGVDSLAAIRLASALRENEISATYLDILSSRSVSGLCDRIQNRDRT
                     KDSPTMNGPVLATSMPNIDELLSMDASLRSMGDEIEGFDRCTPLQNSMLTETSDNDATY
                     YNVVEFDFPASCSPLLIRSHLQQLALANDILRSGFVPCGPGFVRVIFKELKDGCLEIMD
                     DLDPSLENWQVDLLHPFQVGISRAEQESRRRVLFRMHHAIYDGWTLDILIQDLTSLLEG
                     RTPNPRRQFKDVSTFCHTLSSAILDSSRSFWADYLLGWQRTDYPRLMSRPSGKSGSMAV
                     SRKLSISPDTLNRTATRSGWNPQVLFQAGAAFLWSAILGAQDVVIGSASSGRTIPVAGI
                     ENIMGPCIATLPLRINFGALRSVADLLKSIQVANRSSLEHGVLPLLDIRKAAGIPPGET
                     LYDLLFVYQQSLYSAERRSSPLRELSHHDSLETKLLLEVEPTDDSFVCQITYHADAISP
                     EQAEVMIQELDHICQHFLSQPMSQVSDAGHCLPARLKSLFNLRPSAYSGCPDLASSFEQ
                     TASNAPNSPAICFANAIFETSADVETISYAELNQRSNQVAWYLRHHHGAEGGVVGVIME
                     KSIMLYVAILGALKAGYGYLPLLPTTPIDRMRFILEQAPVKACLVDRETSALLLNAGFS
                     SCSLVYPQQVDLSTFPLSNPGRNVVGSNTAFVIYTSGTTGTPKGIAVTHLNITSNLDAL
                     ASIYPADSQARLLQLCSQAFDVSVFEIFFTWTIGGCLCSGTHDNLLTPTVAALIDPRRV
                     PKVQFLVTAGYGPAETTNICSVKRMAEGDYINHLGFVLPNTSALVLAPDTLNPVPLGAF
                     GEFCFGGDQVARGYLNLPDLTSTKFVDHPEFGRIYRSGDMGRMLSDGSLLVLGRMDGQV
                     KLRGQRVETGEIDTIITSSGIAASSASLIFRYTESSPEQLVAFYVPGNLNIHTGGLLVL
                     DDALTASNQALFELLESRLPSYMIPTYLIPVSEIPRTSSGKVNRARLLCDFRECTQEDL
                     NNAVASSAKSSASKQKDDENWTEAEEHIARSVSGVLNTPLDGLSRWQSLFAVGLDSITA
                     ISVSRSLESEFQRRIPISSILRHPSIARLARLMEAQTPAESTSEHIPQRPEFFDAAHVN
                     QIKESFAAVGKDIDTILPCAPLQEAMLSTTSDSYSNQLVLRLNASVNTVQSSWDQVVQR
                     HAILRTCFMTTSDFRYPIVQVVLSSWEISWTVSECETLEEATQTAKRGVPDALDSQIPP
                     YSLELFKMDGETHLIFSCHHAVYDGESMHILLEEVEALVRGETLLPAPCPEPVLRHILT
                     LPESTVDFWKRHFQGFRALTPTTRRFKTDTMTEKPAPDGLPPQPYRNRISTPLSDVLKT
                     ARSTGTSLLAVTQAIWAISLRLLRGESDVCFGNVLSGRTIPIHGIHRLASPCFNTIPLR
                     TEVSSSMLVNELLRELQSLNSDLLTYQFTPLRLIQKLVSSRSEPLFDTILLLQPTRRTR
                     DASVWEVVEDRGAMDSRIYTRLTARPCWADQGLEPRKSHPLPLRHQDEENEAWTPLEKR
                     IRAVLSQLSGTVEQQIGRHTTIFQLGLDSINAVQVAALLRQDGLKISALDVMRLPSCAS
                     LAEKVAQSERDESESQPRYDIKDFQASVTTTVQRRVRNVYAVEKVLPCTPLQCGMLADF
                     IQSQGHDYFNYVAFVLRDGITPSEVQNSWAKLFQHRFILRTGFTSVQSPHTTFAMVVYS
                     PNIPLPVESYSGQDRPFNEAKWKLDSAHRALRSLELPPWRVAIAAQGHQTTMYLAIHHA
                     LYDADSLQRLLHDLGRVLKGQELQAETCPEDALSLILGAALDDGDSKQYWEQMASRTTL
                     NRFPTLTPLIERSGQLLTEASVSRQRFSQLQQCAKTAGVSIQSLIHAAWTRVLAAYVGE
                     DDVVFGAVLSGRNTHISDAFLPCINTVPIIARNEASNADLIDQMARYNTQLAAHQYSPL
                     SRIQKWLGHPSTRLFDTLVVYQKLSSSVPSELPWKKVHDEGRLDYTLSLEIEPSLDDTI
                     DVRISFRTDVLPRDQAIVILHQFDAILEDLAQYPTATESELWRRHPELMSISPPVEPEI
                     PSSEVFLHESVETAARQTPTRVALEFVTGFQGEIPQKESWTFQDLDHMGNRVANLLASR
                     VTGRGIVALHFDKCPEAFFSILGVLKAGCAFLALDPSAPKARKKFILEDSKAVALLVQS
                     DSLDFRPSQPVIQVGSMSLAQASQEPVHLDPPLHKTDTCYCLYTSGTTGTPKGCEITHE
                     NTVQAMKAFQRLFEGHWDDDSKWLQFASFHFDVSVLEQYWSWSVGIPLIAAPRDLILDD
                     IAATIRRLEITHLDLTPSLARLLDPKDVPSLGKGVFITGGEALKQEILDVWGPQEVIYN
                     AYGPTEATIGVTMYQRVPQNGRASNIGRQFDNVGSYVFHPGTEIPVLSGAVGELCVSGK
                     LVGKGYLNRPELTAERFPNLKEFNERVYRTGDLVRRLHNGCFDFLGRSDDQVKLRGQRL
                     EIGEINHAIRSGVTDIHDVATMVSKHPKVDKDLLVSFVTSGQAPHPGSTLEVRNGPLTS
                     ELRQSVLRACRDKLPGYMVPSHIFEISYIPLSVNNKADMKTLTQLFKSLSPEHLLQLSQ
                     VPRRTSDAPQTDIQRAVLSVIREFTGLSGDVMSLSSNLFQLGLDSISSLRLGALFRDRG
                     SITVSPSTILRNPVLSDLAEALSTHRTTDNIGATQEAKQRIQAFGHRFRIFVLQELRLD
                     QDDIEYIAPCTPLQEGMLSRSLSQADEAYFVTFRLQLQEMVSLDRLRMAWEKLVSSHSI
                     LRTRFVETPSGFAQAAIRSTCFEWDDFVLDDGHEDDVDTVVSQSRSRWIERNRQSVTAP
                     LKFLSVHRPGGRQLVVHIFHGLYDGISFDSMLKWVAKEYSGQQHSMVAPFVDALPHGPL
                     RNFDFSRSFWSKHLGNCSFEALPKTMRGAGNHVSVRRTFAADGLDVVRKQSNTTMQSIV
                     LGLWSTILGRCFTVGAATGVVISGRAIDIRQSEDIIGPLFNTLPFYADVKHHNWESLVK
                     RCHDYLTTTLEFQHTPLRSIQKWCSGGRAVFDNLFVFQVDPATTPETDYPWTVVDDFAA
                     SDYPLAFEATLEADNTLHIHIAAHDNLRTEPDLEVLIDEIGEILTLVTTGDVGKLSPGS
                     EALSDEGSPFTSPNTTNPSSTDSFTSPSTDISPPELAISIFEWTEPCLTLRKEIAALAK
                     LPVESVSEHSPMLELGLDSIDLVSLSARLKKQGLGITTSQLVKSRTIAEMSKILGHAQV
                     VGEGGKAGVAFDELKVQLWEAVGSSGLNIDMATVEAVLPPTPLQESMMADMLESDFERY
                     FNHDILEVASHVNVQMLSDAWLKVVQRSPILRTTFVQLENVQVQQTFCQVVLKELPPRI
                     RSCPFADKEDIDSVISEHRQYIREQKGRRGLLQLTFAEAKGHTCLVLSMAHVLYDGWSL
                     ALLHQDVAAAYQDIIIERPPVEPTLRLLLDSADDQCRRFWTQYLTGGRPSLVPESPSTR
                     ESTAGRRAHFAEAASTVDLGKVLSFCRENALSLQVVGQACWSAVLASRLSALDVVFGVV
                     LSGRDTEEAQGVMFPTMNTVAVRCVLHGSARSFLGYLQETMADIHQHQRYPLRQAQVAA
                     KQTPGRLFNTLFLLQKQPEAGVSPAGQEKVPLLTSVGGSATADFAISVELEAVGNGGLI
                     WRVAGQDSFVGQDDVTQILHQLDRVMEYFIEPVDQNLLQFQGGQISICGLPPFTMDDGT
                     RSGNGPELSSPAEGNRTVEDTPWSETETAIRAVVAEVAGIPTEAVCKGATCYQLGLDSI
                     STIKVSSILRKRGIHLGVRQLLAASSVSSMATMADKAAAAGGAASDNDHKRQECDIPDR
                     INVRDILEEAGLDNDQVDEVFPALPMQVYMMTAWQNSHGQVFYPEFKYRVCIPVTLDAL
                     RSAWSRLVGMERMLRTCLVATEDRELPFLQALLKPDAHGSLLPSPVVMPGSDHKVEEAA
                     DAACGPLVRLGLTPRDDGLWEVRLRIHHALYDAVSLAQVMRRFGELLAENDDEGMASTS
                     KMSTWKRFVAHHSSPDVQASRREFWTEYLGGIRNAVDERAGGPSRRVSCFRRSAVADVA
                     GLYTACSQSGIGLPSLLFAAVAKVLHGQGGGRRKDKDVVLGIYYANRNWNNDGDDENDH
                     GLEAGSYPTLNLLPVKVSMEGSPSLMRVAEQIQRDLHLITSPVNATVGLWEVKDWTGVT
                     VDVFVNFINTPLEGGRSDLETTWIEQVSGAGPDMEEAEDRAAETTQTREWDSLCVKKNA
                     VRDAFPESVDVEASVREGALDLGVFGPESRISWVGVEDRQAEGKKIITSSINRPPRRRP
                     CPPMSFIPISISISISIPVTNINITATPG"
     PFAM_domain     join(30353..31230,31303..31621)
                     /aSDomain="AMP-binding"
                     /aSTool="clusterhmmer"
                     /database="34.0"
                     /db_xref="PF00501.30"
                     /description="AMP-binding enzyme"
                     /detection="hmmscan"
                     /domain_id="clusterhmmer_input.path1.gene17_0015"
                     /evalue="1.10E-67"
                     /label="input.path1.gene17"
                     /locus_tag="input.path1.gene17"
                     /protein_end="513"
                     /protein_start="114"
                     /score="228.6"
                     /tool="antismash"
                     /translation="AISFLSGDGEETSLSYPELHHAADDLASRITAIVGAGNLSDHDDF
                     VVPLLIPQGPSLYIAILAILKIGAAFCPLPLDAPPERVHFILNDLRARVVLVTSKTAAN
                     LAHDGPKSEIPLLDVDDDSAVCSDLLFRSPVRTPSPQRLAYVMYTSGSTGTPKGVGIPH
                     GAATQSLLAHDRHIPGFQRFLQFASPTFDVSVFEVFFPLFRGCTIVSCDRATMLDDLPG
                     IMRRLNVDACELTPTVAASLLRTRANVPSLKLLLTIGEMLTEPVVKEFGSNETRPSILW
                     GMYGPTEAAIHCTLQVAFSGDSSHRVIGGPLDTVSCFVVKIPKEDNNYSIDIVPVGEIG
                     ELVVGGYQLARDYLNRPDQTHQAFIDSPYGRLYRTGDKGRIRPDGTLECLGRISDGQVK
                     "
     aSDomain        join(30356..31230,31303..31624)
                     /aSDomain="AMP-binding"
                     /aSTool="nrps_pks_domains"
                     /database="nrpspksdomains.hmm"
                     /detection="hmmscan"
                     /domain_id="nrpspksdomains_input.path1.gene17_AMP-binding.1
                     "
                     /evalue="5.70E-77"
                     /label="input.path1.gene17_AMP-binding.1"
                     /locus_tag="input.path1.gene17"
                     /protein_end="514"
                     /protein_start="115"
                     /score="250.8"
                     /specificity="substrate consensus: X"
                     /tool="antismash"
                     /translation="ISFLSGDGEETSLSYPELHHAADDLASRITAIVGAGNLSDHDDFV
                     VPLLIPQGPSLYIAILAILKIGAAFCPLPLDAPPERVHFILNDLRARVVLVTSKTAANL
                     AHDGPKSEIPLLDVDDDSAVCSDLLFRSPVRTPSPQRLAYVMYTSGSTGTPKGVGIPHG
                     AATQSLLAHDRHIPGFQRFLQFASPTFDVSVFEVFFPLFRGCTIVSCDRATMLDDLPGI
                     MRRLNVDACELTPTVAASLLRTRANVPSLKLLLTIGEMLTEPVVKEFGSNETRPSILWG
                     MYGPTEAAIHCTLQVAFSGDSSHRVIGGPLDTVSCFVVKIPKEDNNYSIDIVPVGEIGE
                     LVVGGYQLARDYLNRPDQTHQAFIDSPYGRLYRTGDKGRIRPDGTLECLGRISDGQVKL
                     "
     aSModule        30356..32146
                     /complete
                     /domains="nrpspksdomains_input.path1.gene17_AMP-binding.1"
                     /domains="nrpspksdomains_input.path1.gene17_PP-binding.1"
                     /locus_tags="input.path1.gene17"
                     /monomer_pairings="X -> X"
                     /starter_module
                     /tool="antismash"
                     /type="nrps"
     CDS_motif       30536..30574
                     /aSTool="nrps_pks_domains"
                     /database="abmotifs"
                     /detection="hmmscan"
                     /domain_id="nrpspksmotif_input.path1.gene17_0001"
                     /evalue="9.00E-03"
                     /label="NRPS-A_a2"
                     /locus_tag="input.path1.gene17"
                     /protein_end="188"
                     /protein_start="175"
                     /score="9.8"
                     /tool="antismash"
                     /translation="LAILKIGAAFCPL"
     CDS_motif       30782..30841
                     /aSTool="nrps_pks_domains"
                     /database="abmotifs"
                     /detection="hmmscan"
                     /domain_id="nrpspksmotif_input.path1.gene17_0002"
                     /evalue="1.00E-08"
                     /label="NRPS-A_a3"
                     /locus_tag="input.path1.gene17"
                     /protein_end="277"
                     /protein_start="257"
                     /score="27.3"
                     /tool="antismash"
                     /translation="AYVMYTSGSTGTPKGVGIPH"
     CDS_motif       31202..31228
                     /aSTool="nrps_pks_domains"
                     /database="abmotifs"
                     /detection="hmmscan"
                     /domain_id="nrpspksmotif_input.path1.gene17_0003"
                     /evalue="7.00E-01"
                     /label="NRPS-A_a5"
                     /locus_tag="input.path1.gene17"
                     /protein_end="406"
                     /protein_start="397"
                     /score="3.6"
                     /tool="antismash"
                     /translation="YGPTEAAIH"
     CDS_motif       31427..31516
                     /aSTool="nrps_pks_domains"
                     /database="abmotifs"
                     /detection="hmmscan"
                     /domain_id="nrpspksmotif_input.path1.gene17_0004"
                     /evalue="3.10E-12"
                     /label="NRPS-A_a6"
                     /locus_tag="input.path1.gene17"
                     /protein_end="478"
                     /protein_start="448"
                     /score="38.7"
                     /tool="antismash"
                     /translation="PVGEIGELVVGGYQLARDYLNRPDQTHQAF"
     CDS_motif       31604..31657
                     /aSTool="nrps_pks_domains"
                     /database="abmotifs"
                     /detection="hmmscan"
                     /domain_id="nrpspksmotif_input.path1.gene17_0005"
                     /evalue="7.40E-08"
                     /label="NRPS-A_a8"
                     /locus_tag="input.path1.gene17"
                     /protein_end="525"
                     /protein_start="507"
                     /score="24.8"
                     /tool="antismash"
                     /translation="SDGQVKLRGQRIELGEVE"
     aSDomain        31961..32146
                     /aSDomain="PP-binding"
                     /aSTool="nrps_pks_domains"
                     /database="nrpspksdomains.hmm"
                     /detection="hmmscan"
                     /domain_id="nrpspksdomains_input.path1.gene17_PP-binding.1"
                     /evalue="9.50E-09"
                     /label="input.path1.gene17_PP-binding.1"
                     /locus_tag="input.path1.gene17"
                     /protein_end="688"
                     /protein_start="626"
                     /score="27.6"
                     /tool="antismash"
                     /translation="KVASLFSKIIGTPFTPTTPFSTHGVDSLAAIRLASALRENEISAT
                     YLDILSSRSVSGLCDRI"
     PFAM_domain     31961..32146
                     /aSDomain="PP-binding"
                     /aSTool="clusterhmmer"
                     /database="34.0"
                     /db_xref="PF00550.27"
                     /description="Phosphopantetheine attachment site"
                     /detection="hmmscan"
                     /domain_id="clusterhmmer_input.path1.gene17_0016"
                     /evalue="1.00E-05"
                     /label="input.path1.gene17"
                     /locus_tag="input.path1.gene17"
                     /protein_end="688"
                     /protein_start="626"
                     /score="25.8"
                     /tool="antismash"
                     /translation="KVASLFSKIIGTPFTPTTPFSTHGVDSLAAIRLASALRENEISAT
                     YLDILSSRSVSGLCDRI"
     aSDomain        32288..33097
                     /aSDomain="Condensation"
                     /aSTool="nrps_pks_domains"
                     /database="nrpspksdomains.hmm"
                     /detection="hmmscan"
                     /domain_id="nrpspksdomains_input.path1.gene17_Condensation_
                     DCL.1"
                     /evalue="3.70E-22"
                     /label="input.path1.gene17_Condensation_DCL.1"
                     /locus_tag="input.path1.gene17"
                     /protein_end="1005"
                     /protein_start="735"
                     /score="70.6"
                     /tool="antismash"
                     /translation="TPLQNSMLTETSDNDATYYNVVEFDFPASCSPLLIRSHLQQLALA
                     NDILRSGFVPCGPGFVRVIFKELKDGCLEIMDDLDPSLENWQVDLLHPFQVGISRAEQE
                     SRRRVLFRMHHAIYDGWTLDILIQDLTSLLEGRTPNPRRQFKDVSTFCHTLSSAILDSS
                     RSFWADYLLGWQRTDYPRLMSRPSGKSGSMAVSRKLSISPDTLNRTATRSGWNPQVLFQ
                     AGAAFLWSAILGAQDVVIGSASSGRTIPVAGIENIMGPCIATLPLRIN"
     aSModule        32288..35439
                     /complete
                     /domains="nrpspksdomains_input.path1.gene17_Condensation_DC
                     L.1"
                     /domains="nrpspksdomains_input.path1.gene17_AMP-binding.2"
                     /domains="nrpspksdomains_input.path1.gene17_PP-binding.2"
                     /locus_tags="input.path1.gene17"
                     /monomer_pairings="X -> X"
                     /tool="antismash"
                     /type="nrps"
     PFAM_domain     32561..33487
                     /aSDomain="Condensation"
                     /aSTool="clusterhmmer"
                     /database="34.0"
                     /db_xref="PF00668.22"
                     /db_xref="GO:0003824"
                     /description="Condensation domain"
                     /detection="hmmscan"
                     /domain_id="clusterhmmer_input.path1.gene17_0017"
                     /evalue="1.50E-30"
                     /gene_ontologies="GO:0003824: catalytic activity"
                     /label="input.path1.gene17"
                     /locus_tag="input.path1.gene17"
                     /protein_end="1135"
                     /protein_start="826"
                     /score="106.4"
                     /tool="antismash"
                     /translation="HPFQVGISRAEQESRRRVLFRMHHAIYDGWTLDILIQDLTSLLEG
                     RTPNPRRQFKDVSTFCHTLSSAILDSSRSFWADYLLGWQRTDYPRLMSRPSGKSGSMAV
                     SRKLSISPDTLNRTATRSGWNPQVLFQAGAAFLWSAILGAQDVVIGSASSGRTIPVAGI
                     ENIMGPCIATLPLRINFGALRSVADLLKSIQVANRSSLEHGVLPLLDIRKAAGIPPGET
                     LYDLLFVYQQSLYSAERRSSPLRELSHHDSLETKLLLEVEPTDDSFVCQITYHADAISP
                     EQAEVMIQELDHICQHFLSQPMSQVSDA"
     CDS_motif       32624..32686
                     /aSTool="nrps_pks_domains"
                     /database="abmotifs"
                     /detection="hmmscan"
                     /domain_id="nrpspksmotif_input.path1.gene17_0006"
                     /evalue="2.10E-06"
                     /label="C3_LCL_132-143"
                     /locus_tag="input.path1.gene17"
                     /protein_end="868"
                     /protein_start="847"
                     /score="20.3"
                     /tool="antismash"
                     /translation="MHHAIYDGWTLDILIQDLTSL"
     CDS_motif       32996..33091
                     /aSTool="nrps_pks_domains"
                     /database="abmotifs"
                     /detection="hmmscan"
                     /domain_id="nrpspksmotif_input.path1.gene17_0007"
                     /evalue="1.00E-11"
                     /label="C5_DCL_263-294"
                     /locus_tag="input.path1.gene17"
                     /protein_end="1003"
                     /protein_start="971"
                     /score="37.2"
                     /tool="antismash"
                     /translation="DVVIGSASSGRTIPVAGIENIMGPCIATLPLR"
     CDS_motif       33158..33250
                     /aSTool="nrps_pks_domains"
                     /database="abmotifs"
                     /detection="hmmscan"
                     /domain_id="nrpspksmotif_input.path1.gene17_0008"
                     /evalue="1.10E-04"
                     /label="C67_DCL_14fromHMM"
                     /locus_tag="input.path1.gene17"
                     /protein_end="1056"
                     /protein_start="1025"
                     /score="14.5"
                     /tool="antismash"
                     /translation="SLEHGVLPLLDIRKAAGIPPGETLYDLLFVY"
     aSDomain        join(33572..34245,34297..34303)
                     /aSDomain="AMP-binding"
                     /aSTool="nrps_pks_domains"
                     /database="nrpspksdomains.hmm"
                     /detection="hmmscan"
                     /domain_id="nrpspksdomains_input.path1.gene17_AMP-binding.2
                     "
                     /evalue="3.30E-43"
                     /label="input.path1.gene17_AMP-binding.2"
                     /locus_tag="input.path1.gene17"
                     /protein_end="1390"
                     /protein_start="1163"
                     /score="139.6"
                     /specificity="substrate consensus: X"
                     /tool="antismash"
                     /translation="FEQTASNAPNSPAICFANAIFETSADVETISYAELNQRSNQVAWY
                     LRHHHGAEGGVVGVIMEKSIMLYVAILGALKAGYGYLPLLPTTPIDRMRFILEQAPVKA
                     CLVDRETSALLLNAGFSSCSLVYPQQVDLSTFPLSNPGRNVVGSNTAFVIYTSGTTGTP
                     KGIAVTHLNITSNLDALASIYPADSQARLLQLCSQAFDVSVFEIFFTWTIGGCLCSGTH
                     DNLLT"
     PFAM_domain     join(33572..34245,34297..34306)
                     /aSDomain="AMP-binding"
                     /aSTool="clusterhmmer"
                     /database="34.0"
                     /db_xref="PF00501.30"
                     /description="AMP-binding enzyme"
                     /detection="hmmscan"
                     /domain_id="clusterhmmer_input.path1.gene17_0018"
                     /evalue="9.90E-36"
                     /label="input.path1.gene17"
                     /locus_tag="input.path1.gene17"
                     /protein_end="1391"
                     /protein_start="1163"
                     /score="123.3"
                     /tool="antismash"
                     /translation="FEQTASNAPNSPAICFANAIFETSADVETISYAELNQRSNQVAWY
                     LRHHHGAEGGVVGVIMEKSIMLYVAILGALKAGYGYLPLLPTTPIDRMRFILEQAPVKA
                     CLVDRETSALLLNAGFSSCSLVYPQQVDLSTFPLSNPGRNVVGSNTAFVIYTSGTTGTP
                     KGIAVTHLNITSNLDALASIYPADSQARLLQLCSQAFDVSVFEIFFTWTIGGCLCSGTH
                     DNLLTP"
     CDS_motif       33785..33823
                     /aSTool="nrps_pks_domains"
                     /database="abmotifs"
                     /detection="hmmscan"
                     /domain_id="nrpspksmotif_input.path1.gene17_0009"
                     /evalue="4.50E-01"
                     /label="NRPS-A_a2"
                     /locus_tag="input.path1.gene17"
                     /protein_end="1247"
                     /protein_start="1234"
                     /score="4.7"
                     /tool="antismash"
                     /translation="LGALKAGYGYLPL"
     CDS_motif       34022..34081
                     /aSTool="nrps_pks_domains"
                     /database="abmotifs"
                     /detection="hmmscan"
                     /domain_id="nrpspksmotif_input.path1.gene17_0010"
                     /evalue="1.40E-08"
                     /label="NRPS-A_a3"
                     /locus_tag="input.path1.gene17"
                     /protein_end="1333"
                     /protein_start="1313"
                     /score="26.9"
                     /tool="antismash"
                     /translation="AFVIYTSGTTGTPKGIAVTH"
     PFAM_domain     join(34355..34367,34487..34821)
                     /aSDomain="AMP-binding"
                     /aSTool="clusterhmmer"
                     /database="34.0"
                     /db_xref="PF00501.30"
                     /description="AMP-binding enzyme"
                     /detection="hmmscan"
                     /domain_id="clusterhmmer_input.path1.gene17_0019"
                     /evalue="8.30E-26"
                     /label="input.path1.gene17"
                     /locus_tag="input.path1.gene17"
                     /protein_end="1523"
                     /protein_start="1407"
                     /score="90.6"
                     /tool="antismash"
                     /translation="LVTAGYGPAETTNICSVKRMAEGDYINHLGFVLPNTSALVLAPDT
                     LNPVPLGAFGEFCFGGDQVARGYLNLPDLTSTKFVDHPEFGRIYRSGDMGRMLSDGSLL
                     VLGRMDGQVKLR"
     CDS_motif       34489..34509
                     /aSTool="nrps_pks_domains"
                     /database="abmotifs"
                     /detection="hmmscan"
                     /domain_id="nrpspksmotif_input.path1.gene17_0011"
                     /evalue="3.50E+00"
                     /label="NRPS-A_a5"
                     /locus_tag="input.path1.gene17"
                     /protein_end="1419"
                     /protein_start="1412"
                     /score="1.6"
                     /tool="antismash"
                     /translation="YGPAETT"
     CDS_motif       34621..34710
                     /aSTool="nrps_pks_domains"
                     /database="abmotifs"
                     /detection="hmmscan"
                     /domain_id="nrpspksmotif_input.path1.gene17_0012"
                     /evalue="1.30E-11"
                     /label="NRPS-A_a6"
                     /locus_tag="input.path1.gene17"
                     /protein_end="1486"
                     /protein_start="1456"
                     /score="36.7"
                     /tool="antismash"
                     /translation="PLGAFGEFCFGGDQVARGYLNLPDLTSTKF"
     CDS_motif       34789..34848
                     /aSTool="nrps_pks_domains"
                     /database="abmotifs"
                     /detection="hmmscan"
                     /domain_id="nrpspksmotif_input.path1.gene17_0013"
                     /evalue="5.70E-09"
                     /label="NRPS-A_a8"
                     /locus_tag="input.path1.gene17"
                     /protein_end="1532"
                     /protein_start="1512"
                     /score="28.2"
                     /tool="antismash"
                     /translation="LGRMDGQVKLRGQRVETGEI"
     aSDomain        35248..35439
                     /aSDomain="PP-binding"
                     /aSTool="nrps_pks_domains"
                     /database="nrpspksdomains.hmm"
                     /detection="hmmscan"
                     /domain_id="nrpspksdomains_input.path1.gene17_PP-binding.2"
                     /evalue="5.10E-13"
                     /label="input.path1.gene17_PP-binding.2"
                     /locus_tag="input.path1.gene17"
                     /protein_end="1729"
                     /protein_start="1665"
                     /score="41.2"
                     /tool="antismash"
                     /translation="IARSVSGVLNTPLDGLSRWQSLFAVGLDSITAISVSRSLESEFQR
                     RIPISSILRHPSIARLARL"
     PFAM_domain     35248..35439
                     /aSDomain="PP-binding"
                     /aSTool="clusterhmmer"
                     /database="34.0"
                     /db_xref="PF00550.27"
                     /description="Phosphopantetheine attachment site"
                     /detection="hmmscan"
                     /domain_id="clusterhmmer_input.path1.gene17_0020"
                     /evalue="6.80E-09"
                     /label="input.path1.gene17"
                     /locus_tag="input.path1.gene17"
                     /protein_end="1729"
                     /protein_start="1665"
                     /score="36.0"
                     /tool="antismash"
                     /translation="IARSVSGVLNTPLDGLSRWQSLFAVGLDSITAISVSRSLESEFQR
                     RIPISSILRHPSIARLARL"
     aSDomain        35563..36414
                     /aSDomain="Condensation"
                     /aSTool="nrps_pks_domains"
                     /database="nrpspksdomains.hmm"
                     /detection="hmmscan"
                     /domain_id="nrpspksdomains_input.path1.gene17_Condensation_
                     DCL.2"
                     /evalue="6.90E-37"
                     /label="input.path1.gene17_Condensation_DCL.2"
                     /locus_tag="input.path1.gene17"
                     /protein_end="2054"
                     /protein_start="1770"
                     /score="119.0"
                     /tool="antismash"
                     /translation="TILPCAPLQEAMLSTTSDSYSNQLVLRLNASVNTVQSSWDQVVQR
                     HAILRTCFMTTSDFRYPIVQVVLSSWEISWTVSECETLEEATQTAKRGVPDALDSQIPP
                     YSLELFKMDGETHLIFSCHHAVYDGESMHILLEEVEALVRGETLLPAPCPEPVLRHILT
                     LPESTVDFWKRHFQGFRALTPTTRRFKTDTMTEKPAPDGLPPQPYRNRISTPLSDVLKT
                     ARSTGTSLLAVTQAIWAISLRLLRGESDVCFGNVLSGRTIPIHGIHRLASPCFNTIPLR
                     TEV"
     aSModule        35563..37253
                     /domains="nrpspksdomains_input.path1.gene17_Condensation_DC
                     L.2"
                     /domains="nrpspksdomains_input.path1.gene17_PP-binding.3"
                     /incomplete
                     /locus_tags="input.path1.gene17"
                     /tool="antismash"
                     /type="nrps"
     CDS_motif       35572..35601
                     /aSTool="nrps_pks_domains"
                     /database="abmotifs"
                     /detection="hmmscan"
                     /domain_id="nrpspksmotif_input.path1.gene17_0014"
                     /evalue="2.70E+00"
                     /label="C1_dual_004-017"
                     /locus_tag="input.path1.gene17"
                     /protein_end="1783"
                     /protein_start="1773"
                     /score="1.9"
                     /tool="antismash"
                     /translation="PCAPLQEAML"
     PFAM_domain     35593..36570
                     /aSDomain="Condensation"
                     /aSTool="clusterhmmer"
                     /database="34.0"
                     /db_xref="PF00668.22"
                     /db_xref="GO:0003824"
                     /description="Condensation domain"
                     /detection="hmmscan"
                     /domain_id="clusterhmmer_input.path1.gene17_0021"
                     /evalue="2.30E-30"
                     /gene_ontologies="GO:0003824: catalytic activity"
                     /label="input.path1.gene17"
                     /locus_tag="input.path1.gene17"
                     /protein_end="2106"
                     /protein_start="1780"
                     /score="105.8"
                     /tool="antismash"
                     /translation="AMLSTTSDSYSNQLVLRLNASVNTVQSSWDQVVQRHAILRTCFMT
                     TSDFRYPIVQVVLSSWEISWTVSECETLEEATQTAKRGVPDALDSQIPPYSLELFKMDG
                     ETHLIFSCHHAVYDGESMHILLEEVEALVRGETLLPAPCPEPVLRHILTLPESTVDFWK
                     RHFQGFRALTPTTRRFKTDTMTEKPAPDGLPPQPYRNRISTPLSDVLKTARSTGTSLLA
                     VTQAIWAISLRLLRGESDVCFGNVLSGRTIPIHGIHRLASPCFNTIPLRTEVSSSMLVN
                     ELLRELQSLNSDLLTYQFTPLRLIQKLVSSRSEPLFDTILLLQPT"
     CDS_motif       35617..35721
                     /aSTool="nrps_pks_domains"
                     /database="abmotifs"
                     /detection="hmmscan"
                     /domain_id="nrpspksmotif_input.path1.gene17_0015"
                     /evalue="2.50E-08"
                     /label="C2_DCL_024-062"
                     /locus_tag="input.path1.gene17"
                     /protein_end="1823"
                     /protein_start="1788"
                     /score="26.2"
                     /tool="antismash"
                     /translation="SYSNQLVLRLNASVNTVQSSWDQVVQRHAILRTCF"
     CDS_motif       35926..35985
                     /aSTool="nrps_pks_domains"
                     /database="abmotifs"
                     /detection="hmmscan"
                     /domain_id="nrpspksmotif_input.path1.gene17_0016"
                     /evalue="3.60E-05"
                     /label="C3_DCL_135-156"
                     /locus_tag="input.path1.gene17"
                     /protein_end="1911"
                     /protein_start="1891"
                     /score="16.4"
                     /tool="antismash"
                     /translation="CHHAVYDGESMHILLEEVEA"
     CDS_motif       36310..36405
                     /aSTool="nrps_pks_domains"
                     /database="abmotifs"
                     /detection="hmmscan"
                     /domain_id="nrpspksmotif_input.path1.gene17_0017"
                     /evalue="3.10E-08"
                     /label="C5_DCL_263-294"
                     /locus_tag="input.path1.gene17"
                     /protein_end="2051"
                     /protein_start="2019"
                     /score="26.1"
                     /tool="antismash"
                     /translation="DVCFGNVLSGRTIPIHGIHRLASPCFNTIPLR"
     CDS_motif       36469..36555
                     /aSTool="nrps_pks_domains"
                     /database="abmotifs"
                     /detection="hmmscan"
                     /domain_id="nrpspksmotif_input.path1.gene17_0018"
                     /evalue="3.20E-04"
                     /label="C67_DCL_14fromHMM"
                     /locus_tag="input.path1.gene17"
                     /protein_end="2101"
                     /protein_start="2072"
                     /score="13.0"
                     /tool="antismash"
                     /translation="DLLTYQFTPLRLIQKLVSSRSEPLFDTIL"
     PFAM_domain     37062..37250
                     /aSDomain="PP-binding"
                     /aSTool="clusterhmmer"
                     /database="34.0"
                     /db_xref="PF00550.27"
                     /description="Phosphopantetheine attachment site"
                     /detection="hmmscan"
                     /domain_id="clusterhmmer_input.path1.gene17_0022"
                     /evalue="2.60E-08"
                     /label="input.path1.gene17"
                     /locus_tag="input.path1.gene17"
                     /protein_end="2231"
                     /protein_start="2168"
                     /score="34.2"
                     /tool="antismash"
                     /translation="RIRAVLSQLSGTVEQQIGRHTTIFQLGLDSINAVQVAALLRQDGL
                     KISALDVMRLPSCASLAE"
     aSDomain        37062..37253
                     /aSDomain="PP-binding"
                     /aSTool="nrps_pks_domains"
                     /database="nrpspksdomains.hmm"
                     /detection="hmmscan"
                     /domain_id="nrpspksdomains_input.path1.gene17_PP-binding.3"
                     /evalue="3.80E-11"
                     /label="input.path1.gene17_PP-binding.3"
                     /locus_tag="input.path1.gene17"
                     /protein_end="2232"
                     /protein_start="2168"
                     /score="35.3"
                     /tool="antismash"
                     /translation="RIRAVLSQLSGTVEQQIGRHTTIFQLGLDSINAVQVAALLRQDGL
                     KISALDVMRLPSCASLAEK"
     aSDomain        37368..38222
                     /aSDomain="Condensation"
                     /aSTool="nrps_pks_domains"
                     /database="nrpspksdomains.hmm"
                     /detection="hmmscan"
                     /domain_id="nrpspksdomains_input.path1.gene17_Condensation_
                     DCL.3"
                     /evalue="2.50E-31"
                     /label="input.path1.gene17_Condensation_DCL.3"
                     /locus_tag="input.path1.gene17"
                     /protein_end="2555"
                     /protein_start="2270"
                     /score="100.7"
                     /tool="antismash"
                     /translation="EKVLPCTPLQCGMLADFIQSQGHDYFNYVAFVLRDGITPSEVQNS
                     WAKLFQHRFILRTGFTSVQSPHTTFAMVVYSPNIPLPVESYSGQDRPFNEAKWKLDSAH
                     RALRSLELPPWRVAIAAQGHQTTMYLAIHHALYDADSLQRLLHDLGRVLKGQELQAETC
                     PEDALSLILGAALDDGDSKQYWEQMASRTTLNRFPTLTPLIERSGQLLTEASVSRQRFS
                     QLQQCAKTAGVSIQSLIHAAWTRVLAAYVGEDDVVFGAVLSGRNTHISDAFLPCINTVP
                     IIAR"
     PFAM_domain     37368..38606
                     /aSDomain="Condensation"
                     /aSTool="clusterhmmer"
                     /database="34.0"
                     /db_xref="PF00668.22"
                     /db_xref="GO:0003824"
                     /description="Condensation domain"
                     /detection="hmmscan"
                     /domain_id="clusterhmmer_input.path1.gene17_0023"
                     /evalue="5.50E-32"
                     /gene_ontologies="GO:0003824: catalytic activity"
                     /label="input.path1.gene17"
                     /locus_tag="input.path1.gene17"
                     /protein_end="2683"
                     /protein_start="2270"
                     /score="111.1"
                     /tool="antismash"
                     /translation="EKVLPCTPLQCGMLADFIQSQGHDYFNYVAFVLRDGITPSEVQNS
                     WAKLFQHRFILRTGFTSVQSPHTTFAMVVYSPNIPLPVESYSGQDRPFNEAKWKLDSAH
                     RALRSLELPPWRVAIAAQGHQTTMYLAIHHALYDADSLQRLLHDLGRVLKGQELQAETC
                     PEDALSLILGAALDDGDSKQYWEQMASRTTLNRFPTLTPLIERSGQLLTEASVSRQRFS
                     QLQQCAKTAGVSIQSLIHAAWTRVLAAYVGEDDVVFGAVLSGRNTHISDAFLPCINTVP
                     IIARNEASNADLIDQMARYNTQLAAHQYSPLSRIQKWLGHPSTRLFDTLVVYQKLSSSV
                     PSELPWKKVHDEGRLDYTLSLEIEPSLDDTIDVRISFRTDVLPRDQAIVILHQFDAILE
                     DLAQYPTATESELW"
     aSModule        37368..40493
                     /complete
                     /domains="nrpspksdomains_input.path1.gene17_Condensation_DC
                     L.3"
                     /domains="nrpspksdomains_input.path1.gene17_AMP-binding.3"
                     /domains="nrpspksdomains_input.path1.gene17_PP-binding.4"
                     /locus_tags="input.path1.gene17"
                     /monomer_pairings="X -> X"
                     /tool="antismash"
                     /type="nrps"
     CDS_motif       37380..37409
                     /aSTool="nrps_pks_domains"
                     /database="abmotifs"
                     /detection="hmmscan"
                     /domain_id="nrpspksmotif_input.path1.gene17_0019"
                     /evalue="9.50E+00"
                     /label="C1_dual_004-017"
                     /locus_tag="input.path1.gene17"
                     /protein_end="2284"
                     /protein_start="2274"
                     /score="0.2"
                     /tool="antismash"
                     /translation="PCTPLQCGML"
     CDS_motif       37752..37814
                     /aSTool="nrps_pks_domains"
                     /database="abmotifs"
                     /detection="hmmscan"
                     /domain_id="nrpspksmotif_input.path1.gene17_0020"
                     /evalue="1.60E-01"
                     /label="NRPS-E2"
                     /locus_tag="input.path1.gene17"
                     /protein_end="2419"
                     /protein_start="2398"
                     /score="5.0"
                     /tool="antismash"
                     /translation="YLAIHHALYDADSLQRLLHDL"
     CDS_motif       38130..38210
                     /aSTool="nrps_pks_domains"
                     /database="abmotifs"
                     /detection="hmmscan"
                     /domain_id="nrpspksmotif_input.path1.gene17_0021"
                     /evalue="1.90E-04"
                     /label="C5_DCL_263-294"
                     /locus_tag="input.path1.gene17"
                     /protein_end="2551"
                     /protein_start="2524"
                     /score="13.9"
                     /tool="antismash"
                     /translation="DVVFGAVLSGRNTHISDAFLPCINTVP"
     CDS_motif       38274..38366
                     /aSTool="nrps_pks_domains"
                     /database="abmotifs"
                     /detection="hmmscan"
                     /domain_id="nrpspksmotif_input.path1.gene17_0022"
                     /evalue="3.50E-10"
                     /label="C67_DCL_14fromHMM"
                     /locus_tag="input.path1.gene17"
                     /protein_end="2603"
                     /protein_start="2572"
                     /score="32.2"
                     /tool="antismash"
                     /translation="QLAAHQYSPLSRIQKWLGHPSTRLFDTLVVY"
     aSDomain        38691..39884
                     /aSDomain="AMP-binding"
                     /aSTool="nrps_pks_domains"
                     /database="nrpspksdomains.hmm"
                     /detection="hmmscan"
                     /domain_id="nrpspksdomains_input.path1.gene17_AMP-binding.3
                     "
                     /evalue="1.40E-86"
                     /label="input.path1.gene17_AMP-binding.3"
                     /locus_tag="input.path1.gene17"
                     /protein_end="3109"
                     /protein_start="2711"
                     /score="282.5"
                     /specificity="substrate consensus: X"
                     /tool="antismash"
                     /translation="ETAARQTPTRVALEFVTGFQGEIPQKESWTFQDLDHMGNRVANLL
                     ASRVTGRGIVALHFDKCPEAFFSILGVLKAGCAFLALDPSAPKARKKFILEDSKAVALL
                     VQSDSLDFRPSQPVIQVGSMSLAQASQEPVHLDPPLHKTDTCYCLYTSGTTGTPKGCEI
                     THENTVQAMKAFQRLFEGHWDDDSKWLQFASFHFDVSVLEQYWSWSVGIPLIAAPRDLI
                     LDDIAATIRRLEITHLDLTPSLARLLDPKDVPSLGKGVFITGGEALKQEILDVWGPQEV
                     IYNAYGPTEATIGVTMYQRVPQNGRASNIGRQFDNVGSYVFHPGTEIPVLSGAVGELCV
                     SGKLVGKGYLNRPELTAERFPNLKEFNERVYRTGDLVRRLHNGCFDFLGRSDDQVKLR"
     PFAM_domain     38691..39884
                     /aSDomain="AMP-binding"
                     /aSTool="clusterhmmer"
                     /database="34.0"
                     /db_xref="PF00501.30"
                     /description="AMP-binding enzyme"
                     /detection="hmmscan"
                     /domain_id="clusterhmmer_input.path1.gene17_0024"
                     /evalue="1.40E-73"
                     /label="input.path1.gene17"
                     /locus_tag="input.path1.gene17"
                     /protein_end="3109"
                     /protein_start="2711"
                     /score="248.1"
                     /tool="antismash"
                     /translation="ETAARQTPTRVALEFVTGFQGEIPQKESWTFQDLDHMGNRVANLL
                     ASRVTGRGIVALHFDKCPEAFFSILGVLKAGCAFLALDPSAPKARKKFILEDSKAVALL
                     VQSDSLDFRPSQPVIQVGSMSLAQASQEPVHLDPPLHKTDTCYCLYTSGTTGTPKGCEI
                     THENTVQAMKAFQRLFEGHWDDDSKWLQFASFHFDVSVLEQYWSWSVGIPLIAAPRDLI
                     LDDIAATIRRLEITHLDLTPSLARLLDPKDVPSLGKGVFITGGEALKQEILDVWGPQEV
                     IYNAYGPTEATIGVTMYQRVPQNGRASNIGRQFDNVGSYVFHPGTEIPVLSGAVGELCV
                     SGKLVGKGYLNRPELTAERFPNLKEFNERVYRTGDLVRRLHNGCFDFLGRSDDQVKLR"
     aSDomain        38778..39932
                     /aSDomain="TIGR01733"
                     /aSTool="tigrfam"
                     /description="AA-adenyl-dom: amino acid adenylation domain"
                     /detection="hmmscan"
                     /domain_id="TIGRFam_input.path1.gene17_0001"
                     /evalue="1.30E-103"
                     /identifier="TIGR01733"
                     /label="input.path1.gene17"
                     /locus_tag="input.path1.gene17"
                     /protein_end="3125"
                     /protein_start="2740"
                     /score="345.0"
                     /tool="antismash"
                     /translation="TFQDLDHMGNRVANLLASRVTGRGIVALHFDKCPEAFFSILGVLK
                     AGCAFLALDPSAPKARKKFILEDSKAVALLVQSDSLDFRPSQPVIQVGSMSLAQASQEP
                     VHLDPPLHKTDTCYCLYTSGTTGTPKGCEITHENTVQAMKAFQRLFEGHWDDDSKWLQF
                     ASFHFDVSVLEQYWSWSVGIPLIAAPRDLILDDIAATIRRLEITHLDLTPSLARLLDPK
                     DVPSLGKGVFITGGEALKQEILDVWGPQEVIYNAYGPTEATIGVTMYQRVPQNGRASNI
                     GRQFDNVGSYVFHPGTEIPVLSGAVGELCVSGKLVGKGYLNRPELTAERFPNLKEFNER
                     VYRTGDLVRRLHNGCFDFLGRSDDQVKLRGQRLEIGEINHAIRSG"
     CDS_motif       38898..38939
                     /aSTool="nrps_pks_domains"
                     /database="abmotifs"
                     /detection="hmmscan"
                     /domain_id="nrpspksmotif_input.path1.gene17_0023"
                     /evalue="9.40E-03"
                     /label="NRPS-A_a2"
                     /locus_tag="input.path1.gene17"
                     /protein_end="2794"
                     /protein_start="2780"
                     /score="9.7"
                     /tool="antismash"
                     /translation="LGVLKAGCAFLALD"
     CDS_motif       39129..39185
                     /aSTool="nrps_pks_domains"
                     /database="abmotifs"
                     /detection="hmmscan"
                     /domain_id="nrpspksmotif_input.path1.gene17_0024"
                     /evalue="3.30E-07"
                     /label="NRPS-A_a3"
                     /locus_tag="input.path1.gene17"
                     /protein_end="2876"
                     /protein_start="2857"
                     /score="22.7"
                     /tool="antismash"
                     /translation="YCLYTSGTTGTPKGCEITH"
     CDS_motif       39546..39569
                     /aSTool="nrps_pks_domains"
                     /database="abmotifs"
                     /detection="hmmscan"
                     /domain_id="nrpspksmotif_input.path1.gene17_0025"
                     /evalue="2.40E-01"
                     /label="NRPS-A_a5"
                     /locus_tag="input.path1.gene17"
                     /protein_end="3004"
                     /protein_start="2996"
                     /score="4.9"
                     /tool="antismash"
                     /translation="YGPTEATI"
     CDS_motif       39687..39770
                     /aSTool="nrps_pks_domains"
                     /database="abmotifs"
                     /detection="hmmscan"
                     /domain_id="nrpspksmotif_input.path1.gene17_0026"
                     /evalue="6.20E-14"
                     /label="NRPS-A_a6"
                     /locus_tag="input.path1.gene17"
                     /protein_end="3071"
                     /protein_start="3043"
                     /score="44.1"
                     /tool="antismash"
                     /translation="GAVGELCVSGKLVGKGYLNRPELTAERF"
     CDS_motif       39849..39911
                     /aSTool="nrps_pks_domains"
                     /database="abmotifs"
                     /detection="hmmscan"
                     /domain_id="nrpspksmotif_input.path1.gene17_0027"
                     /evalue="3.30E-09"
                     /label="NRPS-A_a8"
                     /locus_tag="input.path1.gene17"
                     /protein_end="3118"
                     /protein_start="3097"
                     /score="29.0"
                     /tool="antismash"
                     /translation="FLGRSDDQVKLRGQRLEIGEI"
     aSDomain        40296..40493
                     /aSDomain="PP-binding"
                     /aSTool="nrps_pks_domains"
                     /database="nrpspksdomains.hmm"
                     /detection="hmmscan"
                     /domain_id="nrpspksdomains_input.path1.gene17_PP-binding.4"
                     /evalue="6.90E-11"
                     /label="input.path1.gene17_PP-binding.4"
                     /locus_tag="input.path1.gene17"
                     /protein_end="3312"
                     /protein_start="3246"
                     /score="34.4"
                     /tool="antismash"
                     /translation="AVLSVIREFTGLSGDVMSLSSNLFQLGLDSISSLRLGALFRDRGS
                     ITVSPSTILRNPVLSDLAEAL"
     PFAM_domain     40296..40493
                     /aSDomain="PP-binding"
                     /aSTool="clusterhmmer"
                     /database="34.0"
                     /db_xref="PF00550.27"
                     /description="Phosphopantetheine attachment site"
                     /detection="hmmscan"
                     /domain_id="clusterhmmer_input.path1.gene17_0025"
                     /evalue="7.40E-10"
                     /label="input.path1.gene17"
                     /locus_tag="input.path1.gene17"
                     /protein_end="3312"
                     /protein_start="3246"
                     /score="39.1"
                     /tool="antismash"
                     /translation="AVLSVIREFTGLSGDVMSLSSNLFQLGLDSISSLRLGALFRDRGS
                     ITVSPSTILRNPVLSDLAEAL"
     aSDomain        40623..41459
                     /aSDomain="Condensation"
                     /aSTool="nrps_pks_domains"
                     /database="nrpspksdomains.hmm"
                     /detection="hmmscan"
                     /domain_id="nrpspksdomains_input.path1.gene17_Condensation_
                     DCL.4"
                     /evalue="5.30E-31"
                     /label="input.path1.gene17_Condensation_DCL.4"
                     /locus_tag="input.path1.gene17"
                     /protein_end="3634"
                     /protein_start="3355"
                     /score="99.7"
                     /tool="antismash"
                     /translation="IAPCTPLQEGMLSRSLSQADEAYFVTFRLQLQEMVSLDRLRMAWE
                     KLVSSHSILRTRFVETPSGFAQAAIRSTCFEWDDFVLDDGHEDDVDTVVSQSRSRWIER
                     NRQSVTAPLKFLSVHRPGGRQLVVHIFHGLYDGISFDSMLKWVAKEYSGQQHSMVAPFV
                     DALPHGPLRNFDFSRSFWSKHLGNCSFEALPKTMRGAGNHVSVRRTFAADGLDVVRKQS
                     NTTMQSIVLGLWSTILGRCFTVGAATGVVISGRAIDIRQSEDIIGPLFNTLPFYADV"
     PFAM_domain     40623..41804
                     /aSDomain="Condensation"
                     /aSTool="clusterhmmer"
                     /database="34.0"
                     /db_xref="PF00668.22"
                     /db_xref="GO:0003824"
                     /description="Condensation domain"
                     /detection="hmmscan"
                     /domain_id="clusterhmmer_input.path1.gene17_0026"
                     /evalue="5.50E-28"
                     /gene_ontologies="GO:0003824: catalytic activity"
                     /label="input.path1.gene17"
                     /locus_tag="input.path1.gene17"
                     /protein_end="3749"
                     /protein_start="3355"
                     /score="97.9"
                     /tool="antismash"
                     /translation="IAPCTPLQEGMLSRSLSQADEAYFVTFRLQLQEMVSLDRLRMAWE
                     KLVSSHSILRTRFVETPSGFAQAAIRSTCFEWDDFVLDDGHEDDVDTVVSQSRSRWIER
                     NRQSVTAPLKFLSVHRPGGRQLVVHIFHGLYDGISFDSMLKWVAKEYSGQQHSMVAPFV
                     DALPHGPLRNFDFSRSFWSKHLGNCSFEALPKTMRGAGNHVSVRRTFAADGLDVVRKQS
                     NTTMQSIVLGLWSTILGRCFTVGAATGVVISGRAIDIRQSEDIIGPLFNTLPFYADVKH
                     HNWESLVKRCHDYLTTTLEFQHTPLRSIQKWCSGGRAVFDNLFVFQVDPATTPETDYPW
                     TVVDDFAASDYPLAFEATLEADNTLHIHIAAHDNLRTEPDLEVLIDEIGEILTL"
     aSModule        40623..42176
                     /domains="nrpspksdomains_input.path1.gene17_Condensation_DC
                     L.4"
                     /domains="nrpspksdomains_input.path1.gene17_PP-binding.5"
                     /incomplete
                     /locus_tags="input.path1.gene17"
                     /tool="antismash"
                     /type="nrps"
     CDS_motif       40629..40658
                     /aSTool="nrps_pks_domains"
                     /database="abmotifs"
                     /detection="hmmscan"
                     /domain_id="nrpspksmotif_input.path1.gene17_0028"
                     /evalue="4.90E-01"
                     /label="C1_dual_004-017"
                     /locus_tag="input.path1.gene17"
                     /protein_end="3367"
                     /protein_start="3357"
                     /score="4.1"
                     /tool="antismash"
                     /translation="PCTPLQEGML"
     CDS_motif       40686..40802
                     /aSTool="nrps_pks_domains"
                     /database="abmotifs"
                     /detection="hmmscan"
                     /domain_id="nrpspksmotif_input.path1.gene17_0029"
                     /evalue="2.70E-09"
                     /label="C2_DCL_024-062"
                     /locus_tag="input.path1.gene17"
                     /protein_end="3415"
                     /protein_start="3376"
                     /score="29.3"
                     /tool="antismash"
                     /translation="AYFVTFRLQLQEMVSLDRLRMAWEKLVSSHSILRTRFVE"
     CDS_motif       41016..41075
                     /aSTool="nrps_pks_domains"
                     /database="abmotifs"
                     /detection="hmmscan"
                     /domain_id="nrpspksmotif_input.path1.gene17_0030"
                     /evalue="1.50E+01"
                     /label="C3_starter_134-155"
                     /locus_tag="input.path1.gene17"
                     /protein_end="3506"
                     /protein_start="3486"
                     /score="-1.0"
                     /tool="antismash"
                     /translation="HGLYDGISFDSMLKWVAKEY"
     CDS_motif       41367..41447
                     /aSTool="nrps_pks_domains"
                     /database="abmotifs"
                     /detection="hmmscan"
                     /domain_id="nrpspksmotif_input.path1.gene17_0031"
                     /evalue="9.50E-08"
                     /label="C5_DCL_263-294"
                     /locus_tag="input.path1.gene17"
                     /protein_end="3630"
                     /protein_start="3603"
                     /score="24.5"
                     /tool="antismash"
                     /translation="GVVISGRAIDIRQSEDIIGPLFNTLPF"
     CDS_motif       41514..41600
                     /aSTool="nrps_pks_domains"
                     /database="abmotifs"
                     /detection="hmmscan"
                     /domain_id="nrpspksmotif_input.path1.gene17_0032"
                     /evalue="1.80E-05"
                     /label="C67_DCL_14fromHMM"
                     /locus_tag="input.path1.gene17"
                     /protein_end="3681"
                     /protein_start="3652"
                     /score="17.0"
                     /tool="antismash"
                     /translation="TLEFQHTPLRSIQKWCSGGRAVFDNLFVF"
     aSDomain        41991..42176
                     /aSDomain="PP-binding"
                     /aSTool="nrps_pks_domains"
                     /database="nrpspksdomains.hmm"
                     /detection="hmmscan"
                     /domain_id="nrpspksdomains_input.path1.gene17_PP-binding.5"
                     /evalue="1.00E-11"
                     /label="input.path1.gene17_PP-binding.5"
                     /locus_tag="input.path1.gene17"
                     /protein_end="3873"
                     /protein_start="3811"
                     /score="37.1"
                     /tool="antismash"
                     /translation="LRKEIAALAKLPVESVSEHSPMLELGLDSIDLVSLSARLKKQGLG
                     ITTSQLVKSRTIAEMSK"
     PFAM_domain     41991..42176
                     /aSDomain="PP-binding"
                     /aSTool="clusterhmmer"
                     /database="34.0"
                     /db_xref="PF00550.27"
                     /description="Phosphopantetheine attachment site"
                     /detection="hmmscan"
                     /domain_id="clusterhmmer_input.path1.gene17_0027"
                     /evalue="2.00E-09"
                     /label="input.path1.gene17"
                     /locus_tag="input.path1.gene17"
                     /protein_end="3873"
                     /protein_start="3811"
                     /score="37.7"
                     /tool="antismash"
                     /translation="LRKEIAALAKLPVESVSEHSPMLELGLDSIDLVSLSARLKKQGLG
                     ITTSQLVKSRTIAEMSK"
     aSDomain        42303..43154
                     /aSDomain="Condensation"
                     /aSTool="nrps_pks_domains"
                     /database="nrpspksdomains.hmm"
                     /detection="hmmscan"
                     /domain_id="nrpspksdomains_input.path1.gene17_Condensation_
                     DCL.5"
                     /evalue="3.50E-37"
                     /label="input.path1.gene17_Condensation_DCL.5"
                     /locus_tag="input.path1.gene17"
                     /protein_end="4199"
                     /protein_start="3915"
                     /score="119.9"
                     /tool="antismash"
                     /translation="AVLPPTPLQESMMADMLESDFERYFNHDILEVASHVNVQMLSDAW
                     LKVVQRSPILRTTFVQLENVQVQQTFCQVVLKELPPRIRSCPFADKEDIDSVISEHRQY
                     IREQKGRRGLLQLTFAEAKGHTCLVLSMAHVLYDGWSLALLHQDVAAAYQDIIIERPPV
                     EPTLRLLLDSADDQCRRFWTQYLTGGRPSLVPESPSTRESTAGRRAHFAEAASTVDLGK
                     VLSFCRENALSLQVVGQACWSAVLASRLSALDVVFGVVLSGRDTEEAQGVMFPTMNTVA
                     VRC"
     PFAM_domain     42303..43541
                     /aSDomain="Condensation"
                     /aSTool="clusterhmmer"
                     /database="34.0"
                     /db_xref="PF00668.22"
                     /db_xref="GO:0003824"
                     /description="Condensation domain"
                     /detection="hmmscan"
                     /domain_id="clusterhmmer_input.path1.gene17_0028"
                     /evalue="1.30E-28"
                     /gene_ontologies="GO:0003824: catalytic activity"
                     /label="input.path1.gene17"
                     /locus_tag="input.path1.gene17"
                     /protein_end="4328"
                     /protein_start="3915"
                     /score="100.0"
                     /tool="antismash"
                     /translation="AVLPPTPLQESMMADMLESDFERYFNHDILEVASHVNVQMLSDAW
                     LKVVQRSPILRTTFVQLENVQVQQTFCQVVLKELPPRIRSCPFADKEDIDSVISEHRQY
                     IREQKGRRGLLQLTFAEAKGHTCLVLSMAHVLYDGWSLALLHQDVAAAYQDIIIERPPV
                     EPTLRLLLDSADDQCRRFWTQYLTGGRPSLVPESPSTRESTAGRRAHFAEAASTVDLGK
                     VLSFCRENALSLQVVGQACWSAVLASRLSALDVVFGVVLSGRDTEEAQGVMFPTMNTVA
                     VRCVLHGSARSFLGYLQETMADIHQHQRYPLRQAQVAAKQTPGRLFNTLFLLQKQPEAG
                     VSPAGQEKVPLLTSVGGSATADFAISVELEAVGNGGLIWRVAGQDSFVGQDDVTQILHQ
                     LDRVMEYFIEPVDQ"
     aSModule        42303..43886
                     /domains="nrpspksdomains_input.path1.gene17_Condensation_DC
                     L.5"
                     /domains="nrpspksdomains_input.path1.gene17_PP-binding.6"
                     /incomplete
                     /locus_tags="input.path1.gene17"
                     /tool="antismash"
                     /type="nrps"
     CDS_motif       42390..42482
                     /aSTool="nrps_pks_domains"
                     /database="abmotifs"
                     /detection="hmmscan"
                     /domain_id="nrpspksmotif_input.path1.gene17_0033"
                     /evalue="1.60E-05"
                     /label="C2_LCL_024-062"
                     /locus_tag="input.path1.gene17"
                     /protein_end="3975"
                     /protein_start="3944"
                     /score="17.3"
                     /tool="antismash"
                     /translation="LEVASHVNVQMLSDAWLKVVQRSPILRTTFV"
     CDS_motif       42702..42761
                     /aSTool="nrps_pks_domains"
                     /database="abmotifs"
                     /detection="hmmscan"
                     /domain_id="nrpspksmotif_input.path1.gene17_0034"
                     /evalue="3.30E-06"
                     /label="C3_DCL_135-156"
                     /locus_tag="input.path1.gene17"
                     /protein_end="4068"
                     /protein_start="4048"
                     /score="19.7"
                     /tool="antismash"
                     /translation="HVLYDGWSLALLHQDVAAAY"
     CDS_motif       43062..43151
                     /aSTool="nrps_pks_domains"
                     /database="abmotifs"
                     /detection="hmmscan"
                     /domain_id="nrpspksmotif_input.path1.gene17_0035"
                     /evalue="8.30E-06"
                     /label="C5_DCL_263-294"
                     /locus_tag="input.path1.gene17"
                     /protein_end="4198"
                     /protein_start="4168"
                     /score="18.3"
                     /tool="antismash"
                     /translation="DVVFGVVLSGRDTEEAQGVMFPTMNTVAVR"
     CDS_motif       43194..43295
                     /aSTool="nrps_pks_domains"
                     /database="abmotifs"
                     /detection="hmmscan"
                     /domain_id="nrpspksmotif_input.path1.gene17_0036"
                     /evalue="3.00E-02"
                     /label="C67_DCL_14fromHMM"
                     /locus_tag="input.path1.gene17"
                     /protein_end="4246"
                     /protein_start="4212"
                     /score="6.6"
                     /tool="antismash"
                     /translation="QETMADIHQHQRYPLRQAQVAAKQTPGRLFNTLF"
     aSDomain        43698..43886
                     /aSDomain="PP-binding"
                     /aSTool="nrps_pks_domains"
                     /database="nrpspksdomains.hmm"
                     /detection="hmmscan"
                     /domain_id="nrpspksdomains_input.path1.gene17_PP-binding.6"
                     /evalue="4.20E-07"
                     /label="input.path1.gene17_PP-binding.6"
                     /locus_tag="input.path1.gene17"
                     /protein_end="4443"
                     /protein_start="4380"
                     /score="22.3"
                     /tool="antismash"
                     /translation="AIRAVVAEVAGIPTEAVCKGATCYQLGLDSISTIKVSSILRKRGI
                     HLGVRQLLAASSVSSMAT"
     PFAM_domain     43698..43886
                     /aSDomain="PP-binding"
                     /aSTool="clusterhmmer"
                     /database="34.0"
                     /db_xref="PF00550.27"
                     /description="Phosphopantetheine attachment site"
                     /detection="hmmscan"
                     /domain_id="clusterhmmer_input.path1.gene17_0029"
                     /evalue="2.60E-07"
                     /label="input.path1.gene17"
                     /locus_tag="input.path1.gene17"
                     /protein_end="4443"
                     /protein_start="4380"
                     /score="30.9"
                     /tool="antismash"
                     /translation="AIRAVVAEVAGIPTEAVCKGATCYQLGLDSISTIKVSSILRKRGI
                     HLGVRQLLAASSVSSMAT"
     aSDomain        44022..44822
                     /aSDomain="Condensation"
                     /aSTool="nrps_pks_domains"
                     /database="nrpspksdomains.hmm"
                     /detection="hmmscan"
                     /domain_id="nrpspksdomains_input.path1.gene17_Condensation_
                     DCL.6"
                     /evalue="2.40E-14"
                     /label="input.path1.gene17_Condensation_DCL.6"
                     /locus_tag="input.path1.gene17"
                     /protein_end="4755"
                     /protein_start="4488"
                     /score="45.0"
                     /tool="antismash"
                     /translation="EVFPALPMQVYMMTAWQNSHGQVFYPEFKYRVCIPVTLDALRSAW
                     SRLVGMERMLRTCLVATEDRELPFLQALLKPDAHGSLLPSPVVMPGSDHKVEEAADAAC
                     GPLVRLGLTPRDDGLWEVRLRIHHALYDAVSLAQVMRRFGELLAENDDEGMASTSKMST
                     WKRFVAHHSSPDVQASRREFWTEYLGGIRNAVDERAGGPSRRVSCFRRSAVADVAGLYT
                     ACSQSGIGLPSLLFAAVAKVLHGQGGGRRKDKDVVLGIYYANRNW"
     PFAM_domain     44103..44969
                     /aSDomain="Condensation"
                     /aSTool="clusterhmmer"
                     /database="34.0"
                     /db_xref="PF00668.22"
                     /db_xref="GO:0003824"
                     /description="Condensation domain"
                     /detection="hmmscan"
                     /domain_id="clusterhmmer_input.path1.gene17_0030"
                     /evalue="1.10E-09"
                     /gene_ontologies="GO:0003824: catalytic activity"
                     /label="input.path1.gene17"
                     /locus_tag="input.path1.gene17"
                     /protein_end="4804"
                     /protein_start="4515"
                     /score="37.7"
                     /tool="antismash"
                     /translation="FKYRVCIPVTLDALRSAWSRLVGMERMLRTCLVATEDRELPFLQA
                     LLKPDAHGSLLPSPVVMPGSDHKVEEAADAACGPLVRLGLTPRDDGLWEVRLRIHHALY
                     DAVSLAQVMRRFGELLAENDDEGMASTSKMSTWKRFVAHHSSPDVQASRREFWTEYLGG
                     IRNAVDERAGGPSRRVSCFRRSAVADVAGLYTACSQSGIGLPSLLFAAVAKVLHGQGGG
                     RRKDKDVVLGIYYANRNWNNDGDDENDHGLEAGSYPTLNLLPVKVSMEGSPSLMRVAEQ
                     IQRDLHLI"
     CDS_motif       44397..44450
                     /aSTool="nrps_pks_domains"
                     /database="abmotifs"
                     /detection="hmmscan"
                     /domain_id="nrpspksmotif_input.path1.gene17_0037"
                     /evalue="1.30E-02"
                     /label="C3_DCL_135-156"
                     /locus_tag="input.path1.gene17"
                     /protein_end="4631"
                     /protein_start="4613"
                     /score="8.3"
                     /tool="antismash"
                     /translation="IHHALYDAVSLAQVMRRF"
     CDS             join(45944..46012,46188..46541,46636..46680)
                     /Name="input.path1.gene18"
                     /gene="input.path1.gene18"
                     /phase="0"
                     /source="GlimmerHMM"
                     /transl_table=1
                     /translation="MDHTRDPCPWVILNDFGGAFAMGAIGGTVWHGIKGFRNSPYGERR
                     IGAITAIKMRAPVLGGNFGVFGGLFGTFDCAVKGIRKKEDPWNSIITGFLTGGALAIRG
                     GYKAARNGAIGCAILLGVIEGVGIGFQKMFAGSTKLELPQPPPSQQEHQLA"
     PFAM_domain     join(45980..46012,46188..46475)
                     /aSDomain="Tim17"
                     /aSTool="clusterhmmer"
                     /database="34.0"
                     /db_xref="PF02466.21"
                     /description="Tim17/Tim22/Tim23/Pmp24 family"
                     /detection="hmmscan"
                     /domain_id="clusterhmmer_input.path1.gene18_0031"
                     /evalue="2.30E-31"
                     /label="input.path1.gene18"
                     /locus_tag="input.path1.gene18"
                     /protein_end="119"
                     /protein_start="12"
                     /score="108.6"
                     /tool="antismash"
                     /translation="LNDFGGAFAMGAIGGTVWHGIKGFRNSPYGERRIGAITAIKMRAP
                     VLGGNFGVFGGLFGTFDCAVKGIRKKEDPWNSIITGFLTGGALAIRGGYKAARNGAIGC
                     AIL"
     CDS             complement(join(48178..48308,48356..48659,49301..49370,
                     49381..51035,51115..52288,52388..52392))
                     /Name="input.path1.gene19"
                     /gene="input.path1.gene19"
                     /gene_functions="other (smcogs) SMCOG1173:WD-40
                     repeat-containing protein (Score: 43.5; E-value: 3e-13)"
                     /gene_kind="other"
                     /source="GlimmerHMM"
                     /transl_table=1
                     /translation="MPSSDHGSDSDPGSEFDKDRDRDKEDSDDCYGDDDDDDDDDDMPS
                     TLTASDLSDTEDCPCPQTTPNLVHNLRHDSSVLCLAVCHQTESVYAGTHDGEIVVWSLA
                     TFQQVGKVQAHKRSVLSLFLTSDGSMLFSSAGDPIINAWCPSSLTRLYEIYSTYDVGDV
                     FSVAYSSQHDTLYIGAQNTSIQWVNLQDPRNRTVHDSSTHPDRRNHRFFDSRAVGGTST
                     PRRNDERWTLIPRAEKVVEIPAGAIQMFAHYGYVYTMLIAKGSTVLVDDDEEVLISGGG
                     DGTIKLWRLGGSGTGNNNNEGEDEGGRDGGSDDREPGLDELMVLGTDDAESVMSLAIDG
                     SFLYAGKLRGIIELWDLDTRSKLRVIKSHKGDVMSLQMGWGYLFSAACTGTASKHSTVH
                     YGEYQTAQAEHVSQKYQCLARWKAHQGKILSSIATTYNGRQYYITAANDKDVSIWRIDS
                     PSAAQQGEAEETEDVMVTALQEFVSFKTVSSRPEFAEDCHRGATFLGSLFKRLGGQVDM
                     LGTSSSPYNPVVLARFSGTLQQQQQQQQQQQQQRQPAKRKKRILFYGHYDVVPADQRKG
                     SKWATDPFQMKGVNGYLYGRGVSDNKGPIMAALFAVTDLVQAKGLDNDVVFLIEGEEES
                     ASRGFKETVRRHKDLIGEVDYILLANSYWLDDEVPCLTYGLRGVLHATVCVESPRPDLH
                     SGVDGSHMNDEPLSDLTSVLSKLKGSGNRVLIPGFYDNIFPATEEEEVRYDEIARLLMR
                     RRGEKGPVEKVKQALMARWREPNLTIHRYKVSGPEGSLVSSHASAHISLRLVPGQEVNE
                     VVTQLASYLESEFDKLESDNTMTIQIDNKAEPWLGNPQNEIFRTLEEAVMKAWAPVFQG
                     REGEAGKTTTDEVPRRPLYIREGGSIPAIRFLEKEFGAPAAHLPCGQASDSAHLDNERL
                     RVLNLMKSREIFATVCNGIVWEASGNIGLAGDEQKEMLSPRSSSNIQPQPPRLPSALET
                     AAYAVTLLEDDPLYNSGRGAVFTRDGVIELEASVMVSRGRAKRCVGVSGIRTVRNPILL
                     AKAMLEHGDQDLRPHGSGIVEANTTTTATATTARHPVRSGTYPPPRRRVDGYPGREVRA
                     GARGR"
     PFAM_domain     complement(48396..48611)
                     /aSDomain="Asparaginase_2"
                     /aSTool="clusterhmmer"
                     /database="34.0"
                     /db_xref="PF01112.20"
                     /db_xref="GO:0016787"
                     /description="Asparaginase"
                     /detection="hmmscan"
                     /domain_id="clusterhmmer_input.path1.gene19_0033"
                     /evalue="3.80E-15"
                     /gene_ontologies="GO:0016787: hydrolase activity"
                     /label="input.path1.gene19"
                     /locus_tag="input.path1.gene19"
                     /protein_end="1056"
                     /protein_start="984"
                     /score="55.9"
                     /tool="antismash"
                     /translation="SALETAAYAVTLLEDDPLYNSGRGAVFTRDGVIELEASVMVSRGR
                     AKRCVGVSGIRTVRNPILLAKAMLEHG"
     PFAM_domain     complement(49617..50534)
                     /aSDomain="Peptidase_M20"
                     /aSTool="clusterhmmer"
                     /database="34.0"
                     /db_xref="PF01546.30"
                     /db_xref="GO:0016787"
                     /description="Peptidase family M20/M25/M40"
                     /detection="hmmscan"
                     /domain_id="clusterhmmer_input.path1.gene19_0032"
                     /evalue="2.30E-21"
                     /gene_ontologies="GO:0016787: hydrolase activity"
                     /label="input.path1.gene19"
                     /locus_tag="input.path1.gene19"
                     /protein_end="866"
                     /protein_start="560"
                     /score="76.5"
                     /tool="antismash"
                     /translation="LFYGHYDVVPADQRKGSKWATDPFQMKGVNGYLYGRGVSDNKGPI
                     MAALFAVTDLVQAKGLDNDVVFLIEGEEESASRGFKETVRRHKDLIGEVDYILLANSYW
                     LDDEVPCLTYGLRGVLHATVCVESPRPDLHSGVDGSHMNDEPLSDLTSVLSKLKGSGNR
                     VLIPGFYDNIFPATEEEEVRYDEIARLLMRRRGEKGPVEKVKQALMARWREPNLTIHRY
                     KVSGPEGSLVSSHASAHISLRLVPGQEVNEVVTQLASYLESEFDKLESDNTMTIQIDNK
                     AEPWLGNPQNEIFRTLEEAVMKAWA"
     CDS             join(53577..53694,54139..54590,55470..55756,55905..56169,
                     56247..56261)
                     /Name="input.path1.gene20"
                     /gene="input.path1.gene20"
                     /source="GlimmerHMM"
                     /transl_table=1
                     /translation="MSTVRCSTAAGLEAMRQSRQPVTTRLISPLLREDLQQSDVVLAPA
                     RPPLPPDHKTIFLAGTTSTTDPDQQDWRSTLSDALASLSLPIVILNPFRPDWDDTWRED
                     VSDQRFVEQTTWELDMQHHAGLVVFYFHPDTKAPVSLLELGLAAHSGKLVVVCCPAAFW
                     KRGNVEIVCARYGLTLVDSLDDLRDVVAQLRERLGEGGKWGFVVYRTTYGDDQGWKRVK
                     ETIQEVSASDIEALRAPDLASSLDCVFMDDKETLESISRPELRKRFRKWAGPRGFQERG
                     TKPSGDPSDWWNMGHVNFINSAWEPEGAPETEEERLAILGDEPLPPIDGYTDEDVGWMK
                     LKIHNLGISFHLIADSYVDNHWYPGYQRPPAIVDGLGA"
     PFAM_domain     54180..54500
                     /aSDomain="Nuc_deoxyri_tr2"
                     /aSTool="clusterhmmer"
                     /database="34.0"
                     /db_xref="PF15891.7"
                     /description="Nucleoside 2-deoxyribosyltransferase like"
                     /detection="hmmscan"
                     /domain_id="clusterhmmer_input.path1.gene20_0034"
                     /evalue="1.50E-32"
                     /label="input.path1.gene20"
                     /locus_tag="input.path1.gene20"
                     /protein_end="160"
                     /protein_start="53"
                     /score="112.2"
                     /tool="antismash"
                     /translation="KTIFLAGTTSTTDPDQQDWRSTLSDALASLSLPIVILNPFRPDWD
                     DTWREDVSDQRFVEQTTWELDMQHHAGLVVFYFHPDTKAPVSLLELGLAAHSGKLVVVC
                     CPA"
     CDS             join(57126..57321,57568..58139)
                     /Name="input.path1.gene21"
                     /gene="input.path1.gene21"
                     /source="GlimmerHMM"
                     /transl_table=1
                     /translation="MISEFIPGQTIRLDDVKKTTKERRRRFLDDLTDVLVELRQLEFPA
                     AGSLMPNPDDESEPVVDGFLNLTCGNIVVDEDLHIIGIIDGEFAGTVPLQYFTPPLWVT
                     GHSRPGLIFPSMDPIIQDFKEALQAKSATSEGCAQLMREWNWNTQQESMFPMVQILRRP
                     HTLLRVYRAFINKGDYKENVANFFEHHSRAKDLVSVAERRVESSNRYTRYLEDHGLLVI
                     DEEAEQKEAEFIAILKEGIAKAKAIQEDLEKLL"
     CDS             complement(join(58601..58621,58684..59454,59460..60101,
                     60182..62044))
                     /Name="input.path1.gene22"
                     /gene="input.path1.gene22"
                     /phase="0"
                     /source="GlimmerHMM"
                     /transl_table=1
                     /translation="MASNHPATVSDHHHHHHQESVKSRHHNPHDASASMSRTPTSPRDA
                     FKRSRHVVATGSISTDSSVHPPIASPTCPPTKPAAPPATSLPTIPGGNSDEDLSSRSSS
                     SSDLTGPHPSATSDGTSPSPPSPTPSDPAPPNKKKQDESTRPRKTSASAKPPTHGRVRR
                     LSAVDIQQLTSEAESLPVAIFDGEGSVVDLDRSRSRSQNPRPLPADQLKSRQSVLPPNN
                     LTQPGATRLDTTGRDSQRASEHWPRPGLGRTTSTPPGNRKSQNTDTDSPSSSPRRNSLN
                     PSSVRPPALKLAINVHPNADDQASRSFARPVSRPPSITTTQSQLRPFQSSAQPGLPLPS
                     PMPPSIPLPPMSIPTHLQLELSTQRPSPLYIHQSYANEIPYESTAVKLERLKNVLVLPF
                     YLERTLNFGALACLDAWLYNFTILPIRFCIAVGVLVKWWCYFIVKEAKWAVSYVWRGLK
                     RRVWSRGSKSRRGSEQPCPECDIQQGAPGGRGPGQNETGRPQDVLLTQDERRRAVSSLR
                     LRSDSKAAAGNGHAADASAQHTKGAHPLPHKDHDHNHSGHGISGHRRAKSLPSNLTNMH
                     KADILLGGVIILSSLFLMRLDASRMYHVIRGQDAIKLYVIYNVLEVGDRLLSALGQDVF
                     ECLLGTETVSRTPAGRSKVLKPAGLFLLALAYNIIHSVALYYQVITLNVAVNSYSNALL
                     TLLLSNQFVEVKSTVFKRFEKDNLFQLTCADISERFQLWLMLFIIGMRNVVEVGGLSIP
                     GAGDLKATSTKPLHSPSILPHSFTMLPTWIWSGEVLSPFLIVIGSEILVDTIKHAYVNK
                     FNKIRPTFYSRILDILSKDYYTNFSSPLPSRLTLSPSPPIPPFSLLFFHSLHTWWFFLT
                     DLLKAFVTPSLTRRVGLAVAPLSCLFIRSSIQTYHMFLSSHVSVPIVESTQTSLSAESA
                     TPSSPVMLAALDRLDTLLRDALGRSVYGYPYGRASGKGRGWLDWTTDDVIAAVTMLVVF
                     FIAFLVLLIVKILLGMALLRYSRNRYARMKVKEHLISVGQASPESYDAEGKRLGGYGHV
                     EVTEEKRRWINADKDEGLKGKGRPDKSEKKTPEGEYQGVQRYEMVVLFGI"
     PFAM_domain     complement(join(58915..59454,59460..60101,60182..60328))
                     /aSDomain="DUF747"
                     /aSTool="clusterhmmer"
                     /database="34.0"
                     /db_xref="PF05346.13"
                     /description="Eukaryotic membrane protein family"
                     /detection="hmmscan"
                     /domain_id="clusterhmmer_input.path1.gene22_0035"
                     /evalue="8.80E-116"
                     /label="input.path1.gene22"
                     /locus_tag="input.path1.gene22"
                     /protein_end="1015"
                     /protein_start="572"
                     /score="386.9"
                     /tool="antismash"
                     /translation="TNMHKADILLGGVIILSSLFLMRLDASRMYHVIRGQDAIKLYVIY
                     NVLEVGDRLLSALGQDVFECLLGTETVSRTPAGRSKVLKPAGLFLLALAYNIIHSVALY
                     YQVITLNVAVNSYSNALLTLLLSNQFVEVKSTVFKRFEKDNLFQLTCADISERFQLWLM
                     LFIIGMRNVVEVGGLSIPGAGDLKATSTKPLHSPSILPHSFTMLPTWIWSGEVLSPFLI
                     VIGSEILVDTIKHAYVNKFNKIRPTFYSRILDILSKDYYTNFSSPLPSRLTLSPSPPIP
                     PFSLLFFHSLHTWWFFLTDLLKAFVTPSLTRRVGLAVAPLSCLFIRSSIQTYHMFLSSH
                     VSVPIVESTQTSLSAESATPSSPVMLAALDRLDTLLRDALGRSVYGYPYGRASGKGRGW
                     LDWTTDDVIAAVTMLVVFFIAFLVLLIVKILLGMALLRYSRNRY"
     CDS             join(63262..63311,63494..64229)
                     /Name="input.path1.gene23"
                     /gene="input.path1.gene23"
                     /source="GlimmerHMM"
                     /transl_table=1
                     /translation="MASYPPGQCCIQGFRHEGEATGQIITFGPENVQAYVATAAPDKVR
                     NGSGILFVPDIFGLWQNTKLVADQFAAEGYTTFVVDVFKGDPLPYPPPMDLNFRKWIEE
                     GDDGKPPHNSAVIDPIILDAVRALKERYGVTKVGAVGYCFGAKYVVRHLNKTSGIDSGF
                     FAHPSFVTQDELAGVQGPLSIAAAEVDQQFPPDLRHLSEEILQKIGLPYQINLYSGVSH
                     GFAIRADISQPQQKWAKEQAHAQAVAWFDHTLQLSSEKL"
     PFAM_domain     63555..64202
                     /aSDomain="DLH"
                     /aSTool="clusterhmmer"
                     /database="34.0"
                     /db_xref="PF01738.20"
                     /db_xref="GO:0016787"
                     /description="Dienelactone hydrolase family"
                     /detection="hmmscan"
                     /domain_id="clusterhmmer_input.path1.gene23_0036"
                     /evalue="2.00E-28"
                     /gene_ontologies="GO:0016787: hydrolase activity"
                     /label="input.path1.gene23"
                     /locus_tag="input.path1.gene23"
                     /protein_end="253"
                     /protein_start="37"
                     /score="99.5"
                     /tool="antismash"
                     /translation="TAAPDKVRNGSGILFVPDIFGLWQNTKLVADQFAAEGYTTFVVDV
                     FKGDPLPYPPPMDLNFRKWIEEGDDGKPPHNSAVIDPIILDAVRALKERYGVTKVGAVG
                     YCFGAKYVVRHLNKTSGIDSGFFAHPSFVTQDELAGVQGPLSIAAAEVDQQFPPDLRHL
                     SEEILQKIGLPYQINLYSGVSHGFAIRADISQPQQKWAKEQAHAQAVAWFDHT"
     CDS             complement(join(64533..65472,65573..65915,66190..66585,
                     66684..66768))
                     /Name="input.path1.gene24"
                     /gene="input.path1.gene24"
                     /source="GlimmerHMM"
                     /transl_table=1
                     /translation="MVWPFSSNYPERKARDVEDQTFDYIIVGGGTAGCVLAARLTEDPT
                     VRVLLLCRGTVEDTWFSRIPLINQAMQKDAPQVTALTSEPDERWAGEPLVSYTSRALGG
                     ASRVNSLLLTRGAPANYDHWAELGNDQWSWQHCEPWFRKMEDASACYPAADHRGRDEDL
                     GIPAQTDGNDPQAPAMGIFNIDLMVTRDGHRLSAMDAYLPTSLARERRGRLFVCTGVAA
                     TRLVIDQDTSRVTGVRIVDVESKGTAREYLVKAKREVVVCCGALFTPQLLMLSGIGPKE
                     ELEAHNIPVIHDLPGVGANLSDHVAFGLSCEVKPSDSYTQLVKPWVFLWHLLLFLLFKT
                     GLLASTPTKQCIWVRSDAIDDATMQVQTRAVRTNDKGGEIQHDNLDASRVENIPDIEYM
                     IIAAPFSHDYSWSRGYSGLFATLARPFSRGRIALASDDPLALPKLYHPLITDPRDWAVA
                     RKAARFGIRLFERVRTKGYPSTMPWFNAPGMKRGSTEGSWGDVSDEDIDAYIRKFLNAS
                     LHVTSSCRMAEEADGGVVGQDLRVHGFQNLRVADASVFPALTSAHTVAPTFLVAERCAG
                     FIKQDWNPKSA"
     PFAM_domain     complement(64575..65024)
                     /aSDomain="GMC_oxred_C"
                     /aSTool="clusterhmmer"
                     /database="34.0"
                     /db_xref="PF05199.15"
                     /db_xref="GO:0016614"
                     /db_xref="GO:0055114"
                     /description="GMC oxidoreductase"
                     /detection="hmmscan"
                     /domain_id="clusterhmmer_input.path1.gene24_0038"
                     /evalue="1.10E-29"
                     /gene_ontologies="GO:0016614: oxidoreductase activity,
                     acting on CH-OH group of donors"
                     /gene_ontologies="GO:0055114: oxidation-reduction process"
                     /label="input.path1.gene24"
                     /locus_tag="input.path1.gene24"
                     /protein_end="574"
                     /protein_start="424"
                     /score="103.8"
                     /tool="antismash"
                     /translation="PFSRGRIALASDDPLALPKLYHPLITDPRDWAVARKAARFGIRLF
                     ERVRTKGYPSTMPWFNAPGMKRGSTEGSWGDVSDEDIDAYIRKFLNASLHVTSSCRMAE
                     EADGGVVGQDLRVHGFQNLRVADASVFPALTSAHTVAPTFLVAERC"
     PFAM_domain     complement(join(65382..65472,65573..65915,66190))
                     /aSDomain="GMC_oxred_N"
                     /aSTool="clusterhmmer"
                     /database="34.0"
                     /db_xref="PF00732.21"
                     /db_xref="GO:0016614"
                     /db_xref="GO:0050660"
                     /db_xref="GO:0055114"
                     /description="GMC oxidoreductase"
                     /detection="hmmscan"
                     /domain_id="clusterhmmer_input.path1.gene24_0037"
                     /evalue="1.30E-30"
                     /gene_ontologies="GO:0016614: oxidoreductase activity,
                     acting on CH-OH group of donors"
                     /gene_ontologies="GO:0050660: flavin adenine dinucleotide
                     binding"
                     /gene_ontologies="GO:0055114: oxidation-reduction process"
                     /label="input.path1.gene24"
                     /locus_tag="input.path1.gene24"
                     /protein_end="305"
                     /protein_start="160"
                     /score="106.9"
                     /tool="antismash"
                     /translation="EDLGIPAQTDGNDPQAPAMGIFNIDLMVTRDGHRLSAMDAYLPTS
                     LARERRGRLFVCTGVAATRLVIDQDTSRVTGVRIVDVESKGTAREYLVKAKREVVVCCG
                     ALFTPQLLMLSGIGPKEELEAHNIPVIHDLPGVGANLSDHV"
     CDS             complement(join(67291..67452,67461..67469))
                     /Name="input.path1.gene25"
                     /gene="input.path1.gene25"
                     /phase="0"
                     /source="GlimmerHMM"
                     /transl_table=1
                     /translation="MMQVGTATYRLRGKSFFGELAVLAVLAVLAVHRTVCHGPRYYANG
                     NAKQATSQHLH"
     CDS             68052..68195
                     /ID="input.cds26.1"
                     /Name="input.path1.gene26"
                     /Note="single-exon"
                     /gene="input.path1.gene26"
                     /phase="0"
                     /source="GlimmerHMM"
                     /transl_table=1
                     /translation="MHHGPRQRCANVDSSLILPESLVLVLLVLLVLPVPVVEKETDFPA
                     CI"
     CDS             join(68394..69516,69608..70668)
                     /Name="input.path1.gene27"
                     /gene="input.path1.gene27"
                     /source="GlimmerHMM"
                     /transl_table=1
                     /translation="MDEETLANLLEDVIERVADDTSELVVAVAALIISVVALLAAVLQL
                     AQQYYASATGYAHCDSKVIGKWSKSKLRVFRPYEFRFEVQYEAPVIFLCRPDNKRGPLK
                     NNPLLFLNGTPQSEKDTWSQLEEDDSGSTDEKKMEDKAVHTADNELATWVILLSAIQRM
                     ERDSRAWQRKRLLPAQPPRSDDPSALLKPGRPDDKSVEDKHSLIVALQKKRKSWDTMPD
                     GVKKPYATTTWCHMVEMAAILGIYWTEFDRSRERYRAEGNGYLLTGEQVTDLGIMFTFQ
                     VYGKSKFEENRIIPVEEVKDLCFGAVPTIYRSPHKVDRRRLGFDDDQQDLSMLNMASRA
                     EIAETLSLIGCNTKTVNYFAMDDTSNCRVTHLFPLPFEIIGMSSRTLHIEHSLFRLLPN
                     PTIFQWKMKNFPLRKVLKGYMAQVEKKDVLLNKDSSAMRTIRYHGRTIQRELKKGGASA
                     SSSVVVLDFLHTALNDTDEILTGKRQQDRPHLPRETSVLSAGPVKRPETVKVTAASATA
                     TATATATGTNNTPSTSETEEEMIRRQKVQDVLRSHIQEVLSALNQKSFEMETPDSPNTT
                     MLTIPVSIAPSSPFEAIDSAAPEERPDKLMEIYFDYVRGRVIGSATQATKRRESNAGAS
                     QAPPPALGIRRRATDRSMVAPDSDSDSEDPEELEDDLDELWRLSTDQISHEDIWCTLVF
                     RMICWLMLHEFHPKDVQITKTELRGSRLPVYIA"
     CDS             complement(join(70828..71485,71787..72056,72220..72275))
                     /Name="input.path1.gene28"
                     /gene="input.path1.gene28"
                     /source="GlimmerHMM"
                     /transl_table=1
                     /translation="MSAHKHTGPVLFGLVCLANKLVLLGLGSLGTSRDQGRRIKQLVLF
                     VALALFITSTSEPKEASVSLYVQDPMFDRTDEAFLQNMGFKVLHTPSPYQLGEAGDVID
                     DETLVWSESKGCSYEGIERGRARLGPPDLAKDMTLAIHATATARIYQATFDFGVIEGMM
                     MLGSDETTLDQFCAEQEHDDDDTDNEEDDDQEDDGQDEWSDEKPSVGSKRRTTASKAKA
                     TSGRPRGRPPKKPKAAGANKPAKYFLRLKSSDTGTGEIHPTAEKGTMKFSGRDLSSFTG
                     EANMSDIGRGVIFTGRKISAVPPNLRESWSDYSEAAYERARVGRWL"
     PFAM_domain     complement(71867..72049)
                     /aSDomain="SRR1"
                     /aSTool="clusterhmmer"
                     /database="34.0"
                     /db_xref="PF07985.14"
                     /description="SRR1"
                     /detection="hmmscan"
                     /domain_id="clusterhmmer_input.path1.gene28_0039"
                     /evalue="1.10E-07"
                     /label="input.path1.gene28"
                     /locus_tag="input.path1.gene28"
                     /protein_end="82"
                     /protein_start="21"
                     /score="31.9"
                     /tool="antismash"
                     /translation="VLLGLGSLGTSRDQGRRIKQLVLFVALALFITSTSEPKEASVSLY
                     VQDPMFDRTDEAFLQN"
     CDS             complement(join(73492..74430,74489..74524))
                     /Name="input.path1.gene29"
                     /gene="input.path1.gene29"
                     /phase="0"
                     /source="GlimmerHMM"
                     /transl_table=1
                     /translation="MSQTLKLEAAAGSTKMVIVGAGSVGTTTAYALLLSGLAADIVLID
                     INQARVEGEVADLGHAAHFTHTRVRSGTYADCAGATAVIITAGANQKPGQTRPQLVAAN
                     HALFASIIPPIAAASSPDTILVVATNPADVLTHAAVRLSGFPPYRVIGTGTALDTTRLR
                     RELGAHFGISPRSVHAFVVGEHGDSQLPAWSLANICGMRLPEYCRQAGRAHDEAEMEAC
                     AKRTRDAAYTIIERKGKTNYGIASVIVAILEPIVKNADAIMTVSQVGTYAGVEDVALSM
                     PCKINRRGAFQEVPLPLDERETELLRRSAESIRAMIMSVAAPE"
     PFAM_domain     complement(73510..74004)
                     /aSDomain="Ldh_1_C"
                     /aSTool="clusterhmmer"
                     /database="34.0"
                     /db_xref="PF02866.20"
                     /db_xref="GO:0016616"
                     /db_xref="GO:0055114"
                     /description="lactate/malate dehydrogenase, alpha/beta
                     C-terminal domain"
                     /detection="hmmscan"
                     /domain_id="clusterhmmer_input.path1.gene29_0041"
                     /evalue="7.90E-20"
                     /gene_ontologies="GO:0016616: oxidoreductase activity,
                     acting on the CH-OH group of donors, NAD or NADP as
                     acceptor"
                     /gene_ontologies="GO:0055114: oxidation-reduction process"
                     /label="input.path1.gene29"
                     /locus_tag="input.path1.gene29"
                     /protein_end="319"
                     /protein_start="154"
                     /score="71.6"
                     /tool="antismash"
                     /translation="TALDTTRLRRELGAHFGISPRSVHAFVVGEHGDSQLPAWSLANIC
                     GMRLPEYCRQAGRAHDEAEMEACAKRTRDAAYTIIERKGKTNYGIASVIVAILEPIVKN
                     ADAIMTVSQVGTYAGVEDVALSMPCKINRRGAFQEVPLPLDERETELLRRSAESIRAMI
                     MS"
     aSDomain        complement(73525..74415)
                     /aSDomain="TIGR01771"
                     /aSTool="tigrfam"
                     /description="L-LDH-NAD: L-lactate dehydrogenase"
                     /detection="hmmscan"
                     /domain_id="TIGRFam_input.path1.gene29_0002"
                     /evalue="8.20E-101"
                     /identifier="TIGR01771"
                     /label="input.path1.gene29"
                     /locus_tag="input.path1.gene29"
                     /protein_end="314"
                     /protein_start="17"
                     /score="335.2"
                     /tool="antismash"
                     /translation="IVGAGSVGTTTAYALLLSGLAADIVLIDINQARVEGEVADLGHAA
                     HFTHTRVRSGTYADCAGATAVIITAGANQKPGQTRPQLVAANHALFASIIPPIAAASSP
                     DTILVVATNPADVLTHAAVRLSGFPPYRVIGTGTALDTTRLRRELGAHFGISPRSVHAF
                     VVGEHGDSQLPAWSLANICGMRLPEYCRQAGRAHDEAEMEACAKRTRDAAYTIIERKGK
                     TNYGIASVIVAILEPIVKNADAIMTVSQVGTYAGVEDVALSMPCKINRRGAFQEVPLPL
                     DERETELLRRSAESIR"
     PFAM_domain     complement(74011..74427)
                     /aSDomain="Ldh_1_N"
                     /aSTool="clusterhmmer"
                     /database="34.0"
                     /db_xref="PF00056.25"
                     /db_xref="GO:0016491"
                     /db_xref="GO:0055114"
                     /description="lactate/malate dehydrogenase, NAD binding
                     domain"
                     /detection="hmmscan"
                     /domain_id="clusterhmmer_input.path1.gene29_0040"
                     /evalue="8.80E-37"
                     /gene_ontologies="GO:0016491: oxidoreductase activity"
                     /gene_ontologies="GO:0055114: oxidation-reduction process"
                     /label="input.path1.gene29"
                     /locus_tag="input.path1.gene29"
                     /protein_end="152"
                     /protein_start="13"
                     /score="126.4"
                     /tool="antismash"
                     /translation="TKMVIVGAGSVGTTTAYALLLSGLAADIVLIDINQARVEGEVADL
                     GHAAHFTHTRVRSGTYADCAGATAVIITAGANQKPGQTRPQLVAANHALFASIIPPIAA
                     ASSPDTILVVATNPADVLTHAAVRLSGFPPYRVIG"
ORIGIN
        1 tgacagaatg ggaaaccaaa ccactgctga cgacttttgg atctttgtca cattccctag
       61 tccctgccgc cgtaattctc attgtcgcgc gtctacttgt attgtcatcg atgctggccg
      121 catgatgggt cgggccacgt ccatggcatg tttcgtcctt tcccgcttcg atgcctgaaa
      181 agggacaggg gttgaatgga gatcatacag cgctgtatcc cgaaaaattc ttccccgggg
      241 ttaattcgcg gttcgcggct aacatgatta cggactatcg cgagaggcgg cgagacacgc
      301 agtagaggtg gaggatacgg tataccttag tcaggtctgg agatcatccg cagtctaagc
      361 ttcaaagatg cattggaatt tctccgggga tattcccgat tccccgccag acaggactgg
      421 aaggtaaggt gacaacgttg tagctgtgat gctgcgctgc cgtgcttcct tggtatatct
      481 ccgtacggtt ctgaactcga ccagtcagaa gagttgttct caccgaaatt gacgaccttg
      541 cattgacgta tcagagaacg cgggacctga caaggggcac aggtagatcc tggtcagaat
      601 ttttttcagc aagataaaga gaaagaaaaa gagcaagaaa agtagtaccc tggctaacaa
      661 gtggcttcac tctccccaga gatggcctgt gagtatgtga cccgcagggc cgcagaaaaa
      721 gggggggagg gcccggaagg gaaaaaaagg gggggtgtgc aagatgatcc agcaccgtct
      781 tggcccccat gcccctcctc acacaacgga cgaagaagta cctcgttgga cgtacgacgt
      841 agagctatag cggccggctc tgaaccgatc tacaacagca ggagcaaagg catggagtac
      901 agagcacggg ccgtccctga tatggaaatg caaggtgcgg aaacatgctc gtaagtaggt
      961 aagtggggtg ggacttgccg ccttgcgtct tgcggctttg ccatgccatg cagcagcagc
     1021 agcagtatat ggtgccgaga atgtgtgaat agtacatact cagtcctttc gtcaggtcgt
     1081 tcgaggatgg ccgggtaagg ggggaggggg aggctaggtc atagcaggac aggattaggg
     1141 atgaccaagc aaggaagcag ggtatctgcc gccttgggca gaaagtacta gcagacgggt
     1201 ctcaaagcca ataaggcagc agagagacgt cggaaacaca aaggcggggg gtgtgtgtgg
     1261 ttgcgttgga ccttggtgtg ggtttacaga atggggaagg gggggggggg cgagcacacc
     1321 ttgaggtgct tggcttgccc ctggacaaga ggaagatggg aaaaaaggaa caagaagaat
     1381 agaataaaaa aatgaatatt gaaaaagaaa aaaaaaaaac atcaaggggt ctctcctgtg
     1441 tcctgcggga tgtgcagcga gagaaatccc cggttgaact gcgattaacc tcccccgcca
     1501 gcccgtgttg atgtaccacc cccatgcact gggcctctgg tagggtgggg aacttccgaa
     1561 gtagttagag cgtaaaaagg gggtatgttg tagacgatag aggtatttgc catcatttgg
     1621 gcatggacta cgcacgtata cacgccattc agggaggggg tggccctgcc gaggcccctg
     1681 aatagccgcg atcaacgtgg caagcgatgg ctgcccgaga ctaggttctg tgagttgggg
     1741 acatgggggg tacgggtatg gggggaggat ggaccgcatg ggggccagag gggtcaagtg
     1801 aaaagtccga cccgtatgca tagggccaga gacagcatag gtattggagc cagaatgcgg
     1861 tagaggtcgg ggcagatccg gagcatgcgg gatgtgatgt acggtgtagt atcgtatcat
     1921 acgcacgtac cactcccaat ggcatctgaa gtcattcaag aggttgtcaa gagtatccgg
     1981 aatttggtag tgacaacaca tcgtgcgggt ccccagatgg gagatttgct ggtctggggg
     2041 cggttgtccg tccagccagc gtccaggtat aagatagctg ctgatccgca caaaggggtt
     2101 acgacgaaag ttggacgacg tcaggcagag agatatcaaa caagttatca accaagccat
     2161 ttcaagagag aaccagtgag cccgcaactc gcaactcgca acctgtgtct ccctacttcg
     2221 tgttcaagaa caaacaagag gagagtaaaa caggagaaga aaagtaaaag aggggaaaaa
     2281 gacgagagag agaaaaagaa gaccaacggc cattacaggt atgcgagcat caagcaactg
     2341 caactgcctc cctaccttta ccactacgtc aaaggcccct cctgctcccc cccccccccc
     2401 accttttctt tccgagccta gtagttttcg agttggctgc tgatgttggt gctgttatta
     2461 agaacacgtc gagactcttc cgaaaacacg gttcacgatt cggttgttcg aagcgatacc
     2521 cctaaccgat cgaggaaaat gtgttacttc tatcaaacgc gatggtcttg tggctactgg
     2581 agatggggcc agttcaaaca acaatgcaac aaggaataca ggacgggaga gacgtgtgga
     2641 ctcaaacttg tctattcgac aatcgaaatg cccgaccgtt gcaagctctg cctcgacatt
     2701 gacaagaaga ggagaaggat ccagaagatg acgatggacg tagagaggtg gtcccgcgaa
     2761 ggaaacagac aagcgactat cgagaggacg ttgatggatc tcgctgtagt ccgacaccaa
     2821 aaggaggaca tggaccataa acatatggct cgagtgaact gtcaggacct ggctgtatga
     2881 gttctgtggg ggagggatat atccggtaag tcttgggagg cagggcctgc aggggaatat
     2941 ggaagttggg agcttgtcaa aagctaactc atccagaaaa gaaaaatagg aaaaataagc
     3001 tcgtctctct tctcttgaga taaacggaga gggaaggaag ggcagtcaag actagacaag
     3061 gggggaaacg cccgaagaaa acaacagagg ccgctgaagc ctcaccggtc tcatggtaat
     3121 tttcagcggg aaggggcatg gcccatgggg gtctccagca ggtcggccgc taactaatgg
     3181 gtcatgaaag ctgtcgactc tgctggtagg ggaccctcaa agttattgcg tctctgcaaa
     3241 gatactgttg tcggggaacg gtacggtcct tgaaactttg gaagggaaaa ggagaagaga
     3301 aaagaagaaa aaaagaggaa aagggcggag aggcagtctt tattaatgtt attgaggacg
     3361 agggcttttt gtgtacgcta attttggcat acccggagga atattccatt tggtattcga
     3421 cagcatcgct tgagtctagc atgcatggca ttttcggcac acaggctcca tccaagtgaa
     3481 tgggggtgat gaaaccactg cgaagccgga gagaggagga cgaggatgga tcactggatg
     3541 atggatcagg gttcaggggg gcccaggggg tggcggtaga taaaagcaag tccctgactc
     3601 cctgtagctg tagctgtatc gacactaggt atgggatcgc tatgcatgtt ccttccaggc
     3661 ttccacattc cctgcaactg tctgcaacga ataccaagac tcgcacgaat gccatgccat
     3721 aacatgatga ttcataatcc tccatgcggt aggggtatgg gggggggctg ctcaacaggg
     3781 caagccggaa tcacgggaaa gcagcctgca gacattccca ctggaagaag cctcggcgct
     3841 acattaaggg aaacctccga gaaaaagacg atgacatggg ctgagatgtc ggtggcaagc
     3901 gccctgtgag ctcaagtgca gcggcggaag cacttgtacg atgcgtctcg gcttagcgta
     3961 cgggtcacgt attcctagat gagagagcat aaggttgacc gtcgaccatg tggatgatgt
     4021 gaacattttg acaacgaata atcccaagtc ctggctggtc aaggggcatg ggggaaaacc
     4081 gagacgggga gtgttcgtgg agtcatggta agaggaacta gttaagccct acttcgaaga
     4141 actatgtaat agcagcccag agatgaacat tgaaattgag gggggcgaga acaagggctt
     4201 gagggaccca ggctccccgg gtagcatccg ccaggtttct gcagggcaca cacatgcgca
     4261 cacacacgcc cacgcacaca cataatacat ttggtcgcgc ggttttccgt cccgcccccg
     4321 cctcataccc ctccaagacg tctaagccat cctgctatat ccgatatgtg acataatagg
     4381 tctcgcaccc tcgcttgtca tctcgcggcc tgcaacgtca gcaaggatgc cctcttgtct
     4441 tctgccttct gcctcctcgt agggaccaca attcgccaaa accctggcat gtcgatcgaa
     4501 tcacgggaag ccgcacagac tcccgaataa tttctgcggc tgacgggtga tgagacgagg
     4561 atgggatgag ggagattgcg ccggtccggt caccccggga gcttccggct ggcggaggcc
     4621 cagggcaaac cattggcaat gaagaaacgg caaagaagga gtcagactcg gaaaacgaaa
     4681 gaagaagaaa aaagaaagag gggggaaaaa ggaagaagaa aaaaggaaga agaaaaaagg
     4741 gagaagaaaa aagggagaag aaaaaaggga gaaaaactac acacgaaata ataataaaag
     4801 ataataaaca ggaaaaagag atggagatat gcagcacagc gggtctcctc ggtcgagatc
     4861 catgctcatg gtccccacat gacgcctcat agattcaaag cgcacggcac gtggacaccg
     4921 ctcaatggac tgctaggggc acgattggag ggtcgatcaa tgatcaatgc acacaagaag
     4981 tcagtcaata ggagatggga aaagggtacc agtaatctga ttaaaccgaa aatcatgttt
     5041 caggggtctg actgctagcc catatccacc gtttcctcat aatgtcattg cgccgaatat
     5101 agggggagaa atatttagat ttagacaaag agtcgaaaaa gggaaagcag gatttgcgca
     5161 tcctgcatgc cggtaaagag gggggaggga ggggggatct gaaatgggtt accacagcgc
     5221 gggccgtccc atggtgccga ggagctggta agggggtaag gagaaaaaga aaaagaaaag
     5281 ggaaaaatga cgggacctgt acgttgtatg tatgtacgtg ggtagatccc aggaccctca
     5341 tagtcgtatc cgtacatggt aaggggatcg ggccgtgcca gggggtggag gaaaacgcgg
     5401 aggccacatg gcagcccgca gtcaaaggta aagaaagaaa ggctcaagca acctctacct
     5461 tgccgacgat gtgatatccc tgatggtccg atctcacgac attgccgcag cggcatccgc
     5521 aaaggtgcca acaagaggct cgtctgaatc ggatttgaca gacggggcct tcccctgctg
     5581 cacctcaact gcctcctctt cgggaaacca gtcgacctgg atgcccggcg ggccttgacc
     5641 ttggactgag atgccccggc ccagatcgtc gtgttttgag gctaggcggg acagcaggtg
     5701 ctgatagcgg acgatgcgcg cttcctgtcc ggcgtaggcg aaagggccgg ggtttggtcg
     5761 tgccggttga tgctgcgggg cgatctcgaa gatgtcgacc atgttgcttg aaacggattg
     5821 ttagcggcgc aatttcccgg gtactgtcag atgttcaagg acaaagtagt acatgattga
     5881 agaaaaggaa acgtcttagc acaaggacat actcggaggt tttggccacg accctctgca
     5941 gagcctcgtt ctcgcgctga acctcaacag ggttattatc ctggccgttt atcccgggct
     6001 cgccaaaact gttgtagtgt atgccgttcg gatcatcgag gagtcgcgac tcttcatcct
     6061 gtagagagag agagagagaa ctgagtgtca gtgggcagtt gaacaagcag cagcgccaga
     6121 ggactcagga cacacctcgt cgaaagcgtc cttcggattt cctctcccta ggcaagaaga
     6181 acagactccc atgatgcgcg acgtagcgaa gccgctacta cgatgacggc aattctaagg
     6241 aagtggccgg atgccgcgtt tggtggccaa gtgaattgtc atatggaggg cgacaactgt
     6301 taccaaacga gcttctgacg tcgatggtcg cgtccttctc gttggggggg aattggggaa
     6361 tacgaattta acgatgctgc attgggaagg cggtgaacat gcggaccgga taaataatat
     6421 attccatcct ccataggtgt aatgaagtca gacatgcttt cacgtgatgt gatggttcga
     6481 acgtccgctt acgtggtcag ttggccaatg cttcatcatg ggtgagggta cgtatccgtc
     6541 ctccgtccgt tcaacgtcct cgtcccttct aacctcttca ccaaccaacc tacgcctcat
     6601 cccttctcag ggatcaatat atatctcctg acataccctt gacaccgaat tcattcgagg
     6661 attagtggtt tctggatcat ctttacgtga tactactaat gtctcgagca ctaggtcagg
     6721 atgacagcac caaaacagcg tccgggtcgc tctctcttcc tccctttcga ctccctagct
     6781 aggacgtgtc ctcccggcgc aacccactgt tttctgattt tgatgagacc ttgaaaacct
     6841 ttgagagggg tctgttgcac tgtccttata gtcgactgtc gagctggtcc ctttctgaaa
     6901 cgtctcctta ttgtccaagt caccgccatg aatcccaagc ccgttgcagc ttcattctga
     6961 tttcaagggc gtgcgatagg atgtacgcat agaacccgag ccgagatccc gattctctga
     7021 aggagatgtc gggcgggacc ttcatgcgct cattgcgctg atctgatgtc tagtattgga
     7081 aaccaacatg ctttagagat atccctgact tcaaagcttc cccttccaga ccaggaggga
     7141 catgaggcgg gaattttttt tcaggcctcg ggacttacaa gatcaaaagg tcttataagt
     7201 agtcgttctt cgctgctctt ttcttgtcag tttccatctc actccaactc accatccacc
     7261 ttccaaggca gctcagcaat cccatctggc tcctcatctc acacttccat ccccgtcatt
     7321 acattacgat ttcatattct ctttgatatc accatgcact gggcttctgt tctgctccta
     7381 tcgctcggaa ccctctccga agcccgcctg gagagatgga gggcacgggg ttatccgaac
     7441 gattcgcgtc cgcccgtccc ttcatgcacg ggcgaaacgg aaactgtcca tgcccctgcc
     7501 tccacgctga gggagaccgt cacggaatcc atcactgtca ccgaacctgc tctgacagtg
     7561 actgtggtga aaacaatgcg gaagcccgag acagagaccg ttgaggtcga gtacactcac
     7621 gagggccccg gtatcgtgac ggagaccatc tggaagccca atccggagac cgtcgagtac
     7681 acttacgagg cgcccatcac tgaaactaag accattctga aacccaccac tgagactatc
     7741 gagcacactt acgtggagca caccgacgag gctcccgtca cggtgaccag gaccatcaag
     7801 tacggaggcc aaaatataac cacctactct tccgtcggag agtctgagga aaccgagtca
     7861 ttcctgtatt cacatacaca tccttccaac gccacctacg gttcggagac tatccgcaga
     7921 gttgtgacaa ccacccgtac acaatacgtc tacgagacgc aagctccagc gaaccctgag
     7981 gataatggat acggcgattc cgactttgag gagtatgggc cggaagacga ttatgctggc
     8041 tgtgatgaga cgtaccaagg tggtggtgac gaggacgact cgtactacgg aggcagcgat
     8101 gaggaacatc attcctatgg gccctcccat ccctcctatt ccgaggagca gcccggccac
     8161 aagaagtgca ccaactccac caagtacgag tccagcaaga cctccgccaa gaccaccacc
     8221 agcaccactc agtcagatac cgtgacggag tacattactg tctttccctc cccatcggcc
     8281 ctcagcccca cgacgttgac taagaagagc acaacgcccc tcagtgcctc gaccgagcaa
     8341 gagacggagt atgagacagt cgtcgaatcc acttcggagc tcccttcaac ttccgagctt
     8401 ccttccacct ttgagctccc ttgcacctct gagcttcctt ccacttctca gctgccttcc
     8461 acttctcagc tccccaccac ctcttcggtc ccttgcaact ccaccgtgcc cgtgtggtat
     8521 ggcacctcca gcgagccgac ggcgtactcg acccagcggg atagctacct cgacggcagt
     8581 ggctatggct atggctattc gtacgacaag cggatgccca aggcgccgcg caggggcatt
     8641 ttcggttccc gatgggcgcg ctgaacgaaa gtgacagcca cccttgaacg ggaagggttg
     8701 attctgactt tcttcccgtg acttttcttc tctcttcctt ctacttcttt cctttctctt
     8761 cttcaaccta cacaccttta taatctcctc aggtgcagtc acttactgta cacacatgca
     8821 atgtccaaca atttagatag attctgtcag tttttaatat ataatgaatg ttcttccctt
     8881 caaaaagggg gttttctttt ttgaaagctc ggagaatgag atcaaagccc aacccccaag
     8941 catccctaca tgctttcggg aacgatgaag tagttacttt tacagatata cacataacat
     9001 ggttgactcc caagatggcg ctgatggccc ggtcaaaggc ccagttccaa aattgcccca
     9061 gttggaatac ccacgtatga acgccaatgc tccaccacca ccagtcgctc ggcctacgct
     9121 ttgaaccgaa atcccataaa gtcatcgtcc tcttcgtcgt cctcttcgtc ctctccgttt
     9181 ccaacaccat tggcagcagt ttcccgcagg ttctctttcc cggcatcaac aaccaccttg
     9241 tcaacaccca cctcatccgc tgtcttcgcc ctcaacgcct cgcgtcgctc cttcaacctg
     9301 cgcaccctgg cctccagctc ctccatctcc tcaaactcaa gctccagagc acgcgccgct
     9361 tcttccttct cgtccgcgac ggcctcctcc gcctccaccc tcctcctctc ccgttcctcc
     9421 tcttccgact tggccgccgc ggcctgctct tccgccgtca tgggcggcgc ggaaatcacg
     9481 gcggcgtctt cgtcatacgc tacgctggtc gtcgcgatgt cggcctcgaa ggccgcccac
     9541 tcgtcctcgt cgacttgcgc cgcctcgggg cccttggacg aggagacggc aaggttgctc
     9601 gggcgtctgg gcggcgcggc ggagggggtt gtgatgggtg tggcggatga ggtcccgtct
     9661 cggtgttggg gagtggcggg gcgtgagggg atttgtaact cgacgccttg gcctggagtc
     9721 gtcgatagcc tacgggtcaa ggatgggggg gttcgggctg tttcctgtaa atctttgcct
     9781 ttgtctttgc tggcttccct tcggccctgg ccctggccct ggctcccgac cgtctcggcc
     9841 gcgaagccgc tgctggcatc ggcggaagag tgggcagagg cagtcacatc accccccttg
     9901 ctgcgcttcg tgcgggccgt ttcctcgtcc gtaggtccct cctcttcccc cgagccccag
     9961 tcatgttttc gcttattgtt tgggagggta gaggtttcgg agacggcggc gctggcagtt
    10021 gtggctgagg ctttcgcttt cgctttcgct tggagcttgg cgacgtgcgc cctgctgcgg
    10081 atatggctgt cccataatga ctcggttttc atgctttcgt gacagacgac gcagagaagc
    10141 ttgcccaaat cggaataggc ggcgtgaggg tggtcgatgc gacgagcggc ccgttgttgg
    10201 cgaagtaacg cccgcgcgtc tgccattgcg ggatggggag cgaaggatgg acagtcgagg
    10261 gtattcaagg taaaaagaat tctgcgaaga gagattaatg gaccaattgt ctagatagtt
    10321 tggtcagaag agagaaacaa tggtcggtat ctgacaggga aagaagggtg acaatgtacg
    10381 aaggtggact acaaaagaat gacggagctg gaggagagcg gtgtcgatgt cagccacggt
    10441 cactgtcagc cgcctcagct cccaagtggg aagggccggg gtagcttgga gtacgctagt
    10501 ccgtattagg gtatttggtg gggttgtatc ggtgaacgat tcacaccgag aatcccctcc
    10561 ataggtaagg tacctcacag tacgtaccta ttcggagcta cgaacttacg tacctacctg
    10621 gcaagctcca ccaccaagcc ttctcaccaa catctgcatc accaacatct gcacttgctc
    10681 cagcttaatc actccgtgct caattcggtc aacccgtaac tggattcacc cacaggggaa
    10741 tgtggccgaa tctttcacct acgccctgtg gacggtagac tgtcactgcc cctcgccgaa
    10801 ccccccagac cgaccacact ctcgacccga atcaatcaca ggtcttactt ctactccccg
    10861 tcacaacatc cgactgctct tcgtacctac caagtggtcc tcgcaatcca atcgatatcg
    10921 cttcaactgc ttacccctta cccccacctg tcgacatggc cgacgacgcc gccggccagc
    10981 aaaagacaca cgcctcggcc ttcccggacc cgcctccgtt ctggaaagat ttcacccccg
    11041 acaatgtagc cggcttgcag cagatacggt gcgagagagc cgccaaggac aacatccccg
    11101 aaagggaatt gcctgccagg ttaccacacg ttcccgagca tctcatcaac ctccaaccgc
    11161 ccgctgaacc tccctcacga acatggagag tctttggagg gcagtacagc gtgagtccag
    11221 ctttcgcttc gtggtcctaa tttctttgtt aaatcggcat taaccacccc atggcgattt
    11281 cttagttgga cgacaagctt ccctctctcg aagaagtgaa catccagcgc ctcgctgcca
    11341 cacacaatgg ggaaaaggac ggaaagcatc tcgaccgtgc attcgaactg aagcgcatgg
    11401 ccaaatcgct attgctcaac tttctagagc tcctcggcat catgagcatt gatcccgaag
    11461 acgtacgtca ccctcctcct cttcctcctc atcttctttt ttttatttcc ttttttcttt
    11521 tccttttatc ataatgttaa cggcccccct cctaggccat ctccaaggta aacgacctcc
    11581 gaattatcct catgaacttc caccacgtcc tcaacgaata ccgccctcac caagcccgcg
    11641 aatccgccat cgccctcatg cagtcccacc tcgaccggac gagaaacgaa acagccgcca
    11701 tccgggccca ggttgacaag gcgaagaggg tgctggaggg cctggggagc ctcgaattac
    11761 ccgccatccc cgacctaagg gactacgccg ccaaggaagc cgcggctcgg aaggaggagc
    11821 atctcgtcca cgaggccgac gtctgggccg ccgttgatgg cgcattgttg tcttaggaag
    11881 acgacgcccc gggctgtcta cggatgagaa ggaacacgga tgtttggctt gaacgtctgt
    11941 ttgccgcggt tgaagcttgg ttggaagatc agttgtggtg acctacgtga gggctgtgtc
    12001 gtgcgagcca ctagtaggca tcgaggaggg ttagtgagga gttcgccttt gatttttatg
    12061 ggaatttttt cttgtctatt tctttgttga tacccacact tttgatcgaa gcattatgta
    12121 gaaaggggat gactgggtct ctcgagccaa accgaattga tctcagctta ttggacctca
    12181 gcatcgtcat tatcaccaac gagaatgttt atttcggggc atcatttggt agcatggcaa
    12241 attgtcaatg tttcagtgtg acctggttcc acgacggtgg ctaaacgggc ataaatttac
    12301 atgacccgtc ggggttggtg gtataaaaaa agctattgaa gagcgaatcg ccgagctctg
    12361 gatgagtccc aagcaataat aataagaaac aaaagagaag aagaaaagaa gaaggaaaaa
    12421 aaaagaagaa aaaacccccc taatagaaaa agcccccgca ccgcctacaa gggaacgtac
    12481 gttcccagtg agagtgaagc cctggcagaa attaccacag ttgaccaccc caactcctac
    12541 caagacccat gccgcctatc ctccccattc gcattccaat atgtagttga tttcgttaac
    12601 aaagactggt cgggccattt cacgtcgacg gcgctgctgc ttgttgcggc gatgccgacg
    12661 gcggattcga agtcgccgac gcgttattcc cctccatctg caggagatta ctgagatgct
    12721 tcaagtcatc cctcgccctc gggtcgcgtt cgtagatgct gcgacacacc tcccactccc
    12781 tccgcgtcat ttggtacgcc tgcggcagca ggaactgaac cgtcggacaa ttgatgaacg
    12841 ggcccaggac ctcgcgggcg atgttctcgc ccaggtcccg ccgtctctgg aaatcttcgt
    12901 cctgtgttgc cgttggccta gccgcatacc cgtggggtgg ttggttcggc gggacgacct
    12961 gatgggctcc ttgtgtcggg tgcccgttct gtgtcggggg aaaggaggcc ggcgagtatt
    13021 gttgttgttg ttgttgttgt tgctgctgct gatgcgggct ctgcgccacc gtcggcgaga
    13081 aagccgggcc cgacaccgac gtatggcgcg aagcgtaccc tgctggtgct gctgctgatg
    13141 ctgcggcggc ggcggcgctg gtaggggtcg gcgtgttcgc caccgacgac gacggcgtgc
    13201 tgacggaccg tcgcgcttcg agcggggtgg cgttgcggta cacgaacacg gcgagcagga
    13261 tgggttccgt gcgcttgtgc ggcaccaggt tgtcggcgaa gttgagcagg aactcgggca
    13321 tcccgccctc tcccgccggc acgggcacga ggtacgtgtc cctgacgttg ccgacgccct
    13381 tgtcccccac cacggcgtac cgcttcttcg aggtgaagta gtcgaagagc ctgagaaagt
    13441 cgggcctccc gtcttcggag gcgggagaca gggagaccac gacgacgtcg gtgttatcgg
    13501 cgtagcgcag gccacagagg tactcgatgg ctttttgctc gtcgatccgt ccggcgaccg
    13561 tcatgcgctt cgggatcagc ttgtaccacg gtaggtggat ggtgttggag aggttggcgc
    13621 ccgccgccca tcgagccgtc gcctggaaat cggcaattgt gttcatggcc atgctgcctc
    13681 tccagaccac gtctgggtct gtctcttccg tgggggagta gggcggcgag tcggtgtcgt
    13741 cttgcaggag ccggtccacg tcggcgtcga ccgtaggggc gtcggagtgg ccgcggccga
    13801 cttgcgctga agcgcgccgc tcaccgcctg ccgctgggga cttgacgctg gagaagactt
    13861 tgttgatatc aaagtcggtg tgttgtctgg gcgaattttg ctgctgccgc tggacgctgc
    13921 caccacgcgt gtcgacacga agggggggct gccgttgctg cgaaggaact tctaccgaag
    13981 tctgccgttg ctgcccttga tgctgctgct gctgctgctg ctgctgctgc ccctgctgtg
    14041 ccgagcgggc cgaatccgtc tcgtcatctc gtccactcgg ctgacggata attgtcggac
    14101 ccgattccga ttcctcgacc tgattattat catcctcgtc ctcgacgagt tcctcgccct
    14161 tatgcgtcct tcgcacgcgg ggtccctctt ccgtaaccag aatcgactgc ttctccgact
    14221 tggctcgcaa ctcggcattg agccgttgtt gctccttcgt cgccagctga tcggtcgtca
    14281 tgacggccag cataggcggc gtgagtgtcg acttgaacag tcggacgctg agctcggcgt
    14341 tggtcttgag gttcgccacc aatgccctgc atcgcaccgc gtactggtta ggatcggggt
    14401 gcgtgtcccg gacggctcgc tcgatctgta tggcccattc ctccgacttt tctgccgccg
    14461 aaacatcctt cggaagggtc accagcttgt tcttgatggc agcggcgaac cctacggcga
    14521 tggatctctg gatagcgtgg gccgtggtct gtgtcgcaga gttgggaatg tcggcaatct
    14581 ttgcgggcag atcggacgga ggggcatagt cgactcgtct gggttcgacg tctgatatct
    14641 ttcggatctt ttgcgcggga ccctatgaga gcgaaagtgt cagtaagaaa gagagagaga
    14701 gagagagaga gaaaaaaaaa aaaagaaaaa aaaaagaaag aaaaaaaaaa aaaaaaaaaa
    14761 agaacaggtc gatggaaagt tgggttgctt accttgacat ctctctccgc gtcatcctgt
    14821 gacttgcgct ttcctgtcgc gccaggcttc cccgtctcct tcttcacctg tttctccttt
    14881 tgcttgccgc tagattccgg agcaggcgac tcatccccct tgacactacc actctgcgac
    14941 gcgtcgtcct tggtctcatg cgacaccttg gccggccggc ccggcttctt cctcttcttc
    15001 ttcttctcgg ccagtgactc ctcgtacttc ttccggcgct cttcccaggg gtgttcgccc
    15061 ctggcgatgg cggcgaggag ctccttgtgg tcctgcgggg agcacttttc gcagtagtag
    15121 tgcttgggaa ggtcttcggt aaatacgctc atgcccatgc acacgttgtg ctgccaggcg
    15181 ccgcacttgt cgcaggcgat ccacggctcc tccgactcgc cgtcctgttc ggtcgcgccg
    15241 cagacacagc ggatgacctc ctcgggctcc tgttcgcgct gcttcttctt gcggcctcgt
    15301 ttcttgggcg gttcgagcgg ttggtcgtcg aatgctttcg tgtgctgacc cttagtcgct
    15361 cgcacggagc ggcgcggttc tggttctgtg gagaaaatcg caagtaagca tcatggtcgg
    15421 gggacgaagt tcaggattaa aacgccgcgg tggttgaccg tgtggtggcc aaccaacatc
    15481 atgcgtgtcc ttgcgacaaa gcacttacct gacattgtga cgtttaaacg gtgacacgac
    15541 aaatacgact cgacggcagc gatttttatg ctctctgata gccctctgat agccctctga
    15601 tagctctaca atggcctacg atttcaatgg agtggctgta ttttttttcc tgcgccaaat
    15661 ggcaagaaaa agaattgatc cttcccaata accaacgatg cagacagaga gagagaagag
    15721 aagagaggta gcgtgtcgag taaagtcgcg tgaagcagga gagctctacc taggtagata
    15781 taggtcgatg tgtttggatt atgtttgctt cttgagagct gtgcgggacg gacacgtgct
    15841 ttagccgtga tcaagattct ccatgtatcc gaagcacttt gtggtcgcaa aaggttgcat
    15901 gagatggagg aggaaaagga aaagcacgtt gcgtcaggga gatgggaagt ggaggtttat
    15961 agtggaggtt tgttgtgggt gggaggtggg aggtcacacc cacgttcgac tgaaactcta
    16021 ctctatccgg aagcggggtt acgtaagatc catcttggtc acgtgtggtg ttctgcacag
    16081 accatcagat gccatgattc ggcagtgttg agtcgttggt aaggtcggag gatgtactag
    16141 tacttaaagc caggttgaag tacttcgcag ggctccaata tctgacccca tttaggtacc
    16201 gtgatgacgc tagaaggttt aggtacatta ttagctacat tacctgccct tcaacctcag
    16261 tcaagctgcg gatacgcgtg catcgattgc ctggagctac tccgtacgag cttcaaacag
    16321 ctttctcacc tctgtgcata cgatcaaaga acgagttttc tcatccatca gagctgaact
    16381 gcggtcgcct tttacctgga cactacgaga cactcactct tcatccacac ttcgtctttc
    16441 cccgtcagct accttccatc atgtccaggc gctacgattc acgggtgagc catcaaccaa
    16501 acaaacccct tcaccccctc gttggccctg ctaccgaaag cctcgagttg atgcacatac
    16561 tgaccatcgc cacgttcttt cactgcgcag acaaccatct tctcccctga gggacgtctg
    16621 taccaagtcg agtacgctct cgaggctatt tcccacgcgg gcacagcaat tggtatccta
    16681 gcccaagatg gcatcgtcct cgccgccgag aggaaggtca cctccaagtt gttggagcaa
    16741 gacacgtcag cggagaagct ctacactgtc aacgagtgcg ttatttgggc ccctatcttc
    16801 gagcggatcg tgtatagaaa gaatatcggt ggatactgac tcctcgcccc atcgcaaagc
    16861 aacatgattt gcgccgtagc aggcatgacg gccgatgcca acatcctcat caactacgca
    16921 cgccaggccg cccagcgcta cctcctcacc tacaacgaag acatcccctg cgagcagctc
    16981 gtgcggagac tgtgcgacct gaaacagtcc tacacacaac acggcggtct caggccgttc
    17041 ggcgtctcct tcatttacgc cggctgggat cccaagcggc agtttcagct gtaccagagc
    17101 aatccctctg gcaactacgg cgggtggaag gcaacggcca tgggcgccaa ccgggcgagc
    17161 gccgagagct tgttgaagca ggacttcaag gaggactgca atctcaagga tgcgtgtggt
    17221 ctcgccgtca aggtgcttag caagacgatg gactctacca agctcaatgc ggagaagcgt
    17281 aagttgaccc atgaccgacc ttctaaacgt tcgggtttgt ttcgccaaca tacgcaaaca
    17341 tactgacttg tcgttctttc tagttgaatt cgccacggtt ggtcagacga gcgacggcaa
    17401 gatttaccac cggctatgga gcgccgacga gatcaagcag ttgctgaagg agcatgacct
    17461 tgccaaggac gagaccacgg aggacaagta aaagcgacgg gcgcacctga tggatgaatt
    17521 ttcgtgaaga ggaagttaaa ggacactaga agtctgctag ggacagtgta caaatacaaa
    17581 taccaatcaa tacatgcgac gaacggctga tgccatgccc gccatttatt tcgcatattg
    17641 ttccaataaa gtgcagtgaa ggcccaggtc catgtcctag gggctaacca caacacaacc
    17701 atggctataa ttctaattgg ccgtcatatc caacgacaaa agatgcaacc ttcggtgcat
    17761 ctggagtatt ccaacagagg aaggcaatcg tttcaccgga tctagacctt aattgtcaga
    17821 gttcttctag ttggattcgg ttcatcggag cgcgtacatt tccacgagac gtcccccctt
    17881 cctcctcgtc tcttagtcga gtccagctcg gtttcgtgtc ggacccagga tacgggtaag
    17941 gctcgtcgca atccctagct gtcagtcgcg gccagtggcg cctatagctc caatacgcga
    18001 cggtgtagcc cagcagggag cccacgcaga cgtcgtacac gtcgtgcctg taatcctcgc
    18061 agcggctaat ggcgatcagg gcggccccta acaagggcac gagacacacg agcgcacggc
    18121 tgaggtcccg ccctcccgcc tcgtggcgga agacgtgcag ctggccggcg aagaagaggc
    18181 tgaggaagcc gagacccgca aaggcgaagg aagaatggcc ggaagggaag gaccgccacc
    18241 cgtcgtggag acggtggtgt tcggtctcgg tgcagacgtc ggaggtgacg aggacgccgg
    18301 ctggggtgtc ttcctggggc atgcagcggg cgatgaggtc ggggcggggc cggcccacgg
    18361 cgttcttgat gacgtcggtg aggaaggagg cagtgacgag ggcgacggcg aagcagaggt
    18421 aggtgacttc gtgtttgtgg cggctggctt ttgtcatggt gttgtaggcg atcatgatgc
    18481 ccagggggat gaagagggcg tagacgaagt tcatgactgc ggagagaggt aagtgaacga
    18541 ccgacgaccg acgaccgtga ctgacgatcg gcgtccgaga ttcgacgacc aagggtttgg
    18601 atgaaaggtt caaaaaaacg gcaggagacg agaaacgtac ggacggagac tcgttcgact
    18661 tcggcatgag gatacataat ccgtaggtcg tcaatgacaa acatccggtg gaacggttcc
    18721 acgaagagga taatctacaa ccttgaccat caacaatgtc gtgcgaggcg ggaaagattg
    18781 attgattgca tgaatcaaac cggttcgttc actgaccaag atgtatccga acaggagcac
    18841 gagaaatccc aaataatcag gagcatgaga acgctgcggg cgctgtcagg caaggacgtt
    18901 ccgaatacca gtgggtggtg gcacgaaagg ctcaaacggc cggctcatcg catactttcc
    18961 agaacctggc cagagcaggc aagaaacccg atgcctcgcg gctggggctg cccctatttg
    19021 gcgtcattgt ttatatcggg ttgaagctcc aagatccgag atgggttggg tgtgcgtgac
    19081 gggtgacggg cgacgggtga cgggtgacgt gacgcggagc gttggacctt aggtggcaaa
    19141 ggtagacaaa tactctgcgg gttcgccaga aagagacatc acgaggtaaa ggctcgcgat
    19201 gtacggacta aaatcaatac ccagagcaca gatctcaaat tatccatgac ctccctcttg
    19261 gactggtgaa tcagagcttc gtcgttccgc tcccttaatt ggacttatgc ggatggtatc
    19321 ttatcgcagt ctgactgttc ttatctctac cttaccctat gacacggccg aggtttctcc
    19381 gaacctggta cctaggtact ttgaagccga gtcgcatcat tctgcatcgt attgggaagc
    19441 ttcaggtcca gatcaaccct cgtggaatca acatcaacac cttggacaaa cccaccagtc
    19501 tggccggtca ccgatatatc agacaagagt gaaagagatg ctcaagtcga catacaaagg
    19561 ctcggccaat gctgccaatc cgccgccact ccccccagga tggactgaac atatggcacc
    19621 cacaggccac aaatactatt accacgccga atcgaaacag tcgacctaca cgagaccagg
    19681 ccttcccgtt cctgccccga ccccgccaca agatgcctct gcaagcttct accagtactc
    19741 tgccgtgccg aacctatcgg atccgcgtgt cgccaatgcc tatctcgccc agttgaacgc
    19801 acagaaccga cccgcgcaag gatcccatag gggaggccgc ggtggcggcg attctcgtcc
    19861 tcgcccgcag cccgtggata aaccgcgatc caaggttgcg ataccggggt gcgagccttg
    19921 gattctggtc tacaccaggt gtgaccgacg gttcgtgtac aacccggtga agaatactag
    19981 ctactggcga atacccgaga agctcatggc gggcatcttg gaattggata aagcgagatt
    20041 acgggaaaag gccatgtcgg aagggccaga tcagaaggag aatgacaaga acaaggagaa
    20101 ggagaaggag aagggtgaag atacagctgc ggcagcgtcc gaatcgggca gcaggttgca
    20161 gagcctgggc ctagaagaag ccgaccgcga tcaagccgat gacagttccg agtatgaaga
    20221 agtcgaggtg acggatgacg aggcggacgg cgacgaggcc cgtgaggacg acaacaacga
    20281 tgacgagcac ccctccaaac gacaacgaac cgaagaaccc gtcgagttta gcgaggccga
    20341 tattgccttt caactacaag ccatgggcga gcagtacggc ctagacccag gcgaatacga
    20401 cgacggaaac agggacgaat ggcccgaagg cgcagagggc gtacggttct ccgaggaaga
    20461 cgcgcgggcc ttgttcaggg accttctgga cgacttcaac atcaaccctt acaacgcctg
    20521 ggagaagctg atcgaggacg gccgcatcat cgacgacccg cgctacaccg tcctcaacac
    20581 catgaaggcg cgcaaggagg tctggcagga ttggtccaag gacaagatca aggagatcag
    20641 agagcggcgc gccaaggagg agaagaagga cccgcgcctc gcctacatgg ccctgctcca
    20701 cgagaaggcc tcccccaagc tcttctgggc cgagttcaag cggaggtacc ggaaagaacc
    20761 cgccatcgcg gacccgcacc tcaaggacaa ggatagggag aagtggtacc gcgaacacgt
    20821 caaccgcctc aagatgcccc aggcgacgct caaggccgat ctggctgcgc tcttgaagtc
    20881 cttgccgccg tcgctgctga acaacaagac taggctcgac cagctcccga cgcagctgct
    20941 cgtggacatg cggtacattt ccctcccggc cgccgtcagg gacccgttga tcgagacgta
    21001 catacgaacc ctcggtcctc ctcctgatgg ggccggtggt ggtggtgctg gcggtgagga
    21061 agaagacgag gcctctcgga aagcacggga agccaaggag cggcgagaaa gggcgctgag
    21121 agaacacgaa aggaatgtgg cggagcagaa gaaacgacaa cagcggagtc tcgagatggg
    21181 gcgagcgaga ttacgagagg aacagaggga aattgaacgg gcgatgcagg tgggcaagga
    21241 agggttgcag tccccactgg cggcactgcg ggaaaaggaa aaggaaaagg aaagggatct
    21301 agaaggcggc gcatcctaat agcagtcaaa aaagttgacg cgacgagatg caaccttgta
    21361 attaattatg caatctcaaa atacccaggt gttgactgat tccatacgcc tgcctactct
    21421 tcagcaaaaa gccggtccgt ctgctcactt agcttctccg tctgggccgc caccatggcc
    21481 ggagtcttct ctccatcctc aaacaaatac aagtcgatca aatctggagg cacccactca
    21541 aagtatggat tcttgacctc tacctctacc tcagcccgtc cctgtccctg tccctgtccc
    21601 cgtgctgggc cttccccaga tccatcacca gccgtgagag ccattgcggc aggacgaagg
    21661 ctctcctcgc tggaccaagc cttgatgagc tcgccaaaat cattctgctc gtcttgctcg
    21721 ggcacgggta gcgggaggat cttctcctgc tcggccagca cgaccacccg ggccgcggga
    21781 gaaacgtgcc gcgcactcag gacggcgggg agggatccca tcttgttgct cacggcgcct
    21841 tgggcgtcga tcaggtctgc gcccaggagc acgacgtcga cgtccctgcc cgccacggcg
    21901 gccgcggcgt ccgaatagag ggtgagctgg agaggaggtc ttccggcccg ggatcgttcg
    21961 tcggatgatg gcacttcgcg gaccccgctg gcgagtttgg aagccataga gatgccctcg
    22021 aaccgcgggc gggattccag gatccggacg tcgaggttcc acgtcgcctc ggcggaggct
    22081 ctgcgcagac attccagaat cgtcgaagaa gacgaaagcg tgaggatgcg gatggggttg
    22141 gatgtggaat tgtcaccttg acccatacgc tggagaaacg aggaaaaggt cctccacacg
    22201 ccgtcgatgg ttttcgtccg ctcgtttgcg tactcggcta ggcgtcgaga cacattctcc
    22261 agggtatcct tcgacatggc gccggcggca gcagaaggcc ggacctcctg ctcaatgatg
    22321 gcaagcgatc ggaccagcac gctcagaatt gcggcaccca tgctctcccg cccgttcttc
    22381 cagagatgcc aggccgagaa ccgcacgttg taccaccacg tcccaacatc ctcgccctcg
    22441 cccagagata ccaactgccg gaagacatcg agagccttcc cggccagctg tctcgccccg
    22501 ctctcatgat ccttctgcaa gaccagcagc ccctccctca gaatcctccc ccgttcctct
    22561 cccagctcca tctcgaacca gaccctccgc aagctcttcg cgaggaacgg aaccccgccg
    22621 aacccttcct catcggtcac ctcgaacggg tcgcgccact cccacccttc atgctcccaa
    22681 tcgagctgga tccgggcctc atcctgctcg gacttgaggc gaaacgcgaa agggtggacg
    22741 gtccatatgc ggccgaccga ctcgtccgcg aaggagtagg gcttcccctt gcggaagagg
    22801 tcgatgtggg cgggcgtcag ggtggtctcc tcgttgagct cgcgccatac ggtggcggtg
    22861 gggttcgcgt cggtggcttc gacgctgccg gagatgggcg ctaggcagtg gcggtaggtg
    22921 ctgactttgt cgctgcgtcg gaagagcgcg acaaggggtt tggaggaggg ggggaacttg
    22981 aagaggaagc aggatgctac ggagcgggag acgaggttgg ctccggctct ggtgggcggt
    23041 gtgggcatga tggcgggtta cattaaatag ctaatgaggt tgtttttgtc aggggcatgg
    23101 gaattgatta attcattaga cctgtggttt taagttacga gatatggata gagtgagaga
    23161 gtgagatggt gaggcactga gggactgagg gtgagggaga tgaaatgaga aatggatgac
    23221 ggcttgtgat gttaccaggg gttatatctc cagttgctgt cagctgccag atcacgcctt
    23281 gacgcctggc ccgataatag acgggcttct cacattctag cttggtcaaa aatgtaacga
    23341 tttcgttgtg atccgagttc gaaattcagg ttgttgtaag aatggggaaa tgggggttac
    23401 agattatgag agagagaaaa aaagaagaag aagaaaaaga gaagcaggaa aaagagactc
    23461 ctccctatgc agcagttcat gggacctccc cagacctcta caagcgaaaa atgaagacaa
    23521 gatatttaag atatttacac caggaaggac acttgataac tatcatttta tatcacgccc
    23581 cattcggttc caacttggcg gaacccggga atatcgactt gacaatctcg tcggacctcg
    23641 tcgccaggac cgagagaagc gtatcgctga gctgcatgtc gtccaattcg ttagtccgtg
    23701 ctttaacagg gtaaagggta aaggggcagt gaaaagaaaa aggaaatgga aatggaaata
    23761 aaaggaagaa aaaacctaca ccatgcgtgt tctcacaaca cccttgcagc cacacacccg
    23821 catcagccgc cacagtccca gccgcatacc ggacccgata atcgcgtccg acctccagct
    23881 tcctcgaccc ggcctcgaca ttgccctcgc aaatctccca cccgtccacc gccctgcgcc
    23941 cgccgcgatt cgcagccggc acctcgggga gcatccccca gctgtcgcgg agcatatcga
    24001 tgtgcgcgtt ccgctggtac cccgtggcgg cgatgacgag gtcgacgtct tcgaggacct
    24061 cctcgagacc gttgccgtcc gccgtagcat ctgggacgct ctcgtccgcc cgcttcagcc
    24121 gaatgcgtag cctgtcggcg cccgcctcgg tgacttcctc gatggaccgg ccgcccagga
    24181 tccggtgcgg ccatgtccgc tcgtctggtc cgaactcgcg ccgctggtcg tacatggtct
    24241 cgtacagccg ctcgatgagc tcgaggcgga ccacgccgta gttggtggct ttggcgccct
    24301 ggatcaccgc tcggcgggat tccctggagc gggggaagag ggagtcggtg taggaggggt
    24361 tgaagatgga attgacgcta ttttctttgg tcagtaacgt ggacttgccg ttgacgtgaa
    24421 aggaagacaa agaagcccaa acgcaaaaaa aagaagaaga aaaaagaaaa ggaaaaaaaa
    24481 aaaaaaaaga aaaagaaaga aagaaagaaa gaatgaaaaa gcccacatac aaaggcgaat
    24541 cgtcactcgg tttcaagaat tcagaccgca tgatcaagca agtcttcgag ttggggtaga
    24601 gctgctgcac attatgaaaa atctcagcgg cactctggcc ggcaccaacg acagccacgc
    24661 gatacggcgc catcgagttc ttcagaatct gcggcacgag atacgcatat cgcgacgagt
    24721 gaaccaccct agggtgggaa gcaggcagac cgtacgggat caaaggctgg ccaccgacag
    24781 caatgagcac gtgcctggcc cggaccgtcg agatctcgcc cgtcctgcca tggcgcgaag
    24841 tcaccgtaaa ggtctgcacg ggcgcccccg ccgacgactc ggccttgcgg tcgggggaca
    24901 cggagacgac ctggcgctgg tactgcacga cgtcgtcaaa gtgcgaggcg caccagcgga
    24961 ggtagtcctc gtactcgacg cgcgaaggga ggaaggtgcc gaggttggtg aactcgacga
    25021 ggcggccggc gcggtggagg tagttgagga aggtgaagtg cgagcgcggg tcccgcagcg
    25081 tggccatgtc cttgatgaag gagatttgca tcttggcgcc cgggaggagc atgccggcgt
    25141 gccaggagaa gcggtgctgc ttctcgagga agaggacctt gggttgccgg ccttcttcgc
    25201 tgaagagcgg cgtcttggcg gccatggcgt cgtggagggc tacggccacg gctaggctgg
    25261 ccgggccgaa acccacgcag acgaggtcct gcacttcgtt ggggtcggtc ggggtcaagt
    25321 tggacgtggt cgcatttgtg tttgtttttg tgtcttctgt gtggcagtgg ccgttgacaa
    25381 agtgacttgt cgggacgtga ccgtgaccgt gtccgtgacc gtgaccgtgt ccgtgaccgt
    25441 gtccgtgtcc gtgtccgtgt ccgtaaccgt ttgagccgac accgtttggc aggacgggcc
    25501 ctccgttggt caaatcggag taggtgggga ggggttcagg gatgtccgcg atagacacgg
    25561 tggcgtcgct atggggagac atgacagcct gtcgagtcga ggggtaggta caacggcgag
    25621 gtgggagtag agggcgacgt gagatggtga ggtgaggtgc gtactaagca aaggggcccc
    25681 cggggggtta taagacgggc cgcaccgatg agacagcggg acacgggaca gctagacagg
    25741 tcaacagctg gacagctaga gcctgggtag cttcagagaa attgaagtgt tacggaaaat
    25801 aaaaaatgtt gatcgacgtg aagatggcac ggatctagat cttggctgtg gtaaatgccg
    25861 agaatgtgaa taagaagtga gacgtgatgt gcatgtgtca cctgagaaaa cctgggctga
    25921 tccgacacaa cgttgcggga tggggaccgg tcccgaaact attttgaatg atggtggtgg
    25981 tgtggtgttg ctgttggtgg cggtgacggc gggacggttg gtagtgacgt aaaggaagcg
    26041 gaacgacgct ttatctagcg cgaagggcca agttggatgt gaatatgtgt acttcagtgc
    26101 caaagacttg gaaagtatcg aaaaaaagaa gaaaaaaaca aggggaaaaa ggggaagagg
    26161 aggagaagaa gaggagaaga gggttttgga agaataaagg taggggaggc gggtcgccgg
    26221 aatgtaattt gtatcaaagc tctcgtggtc tcaggtactg gtaggccgta gccgacgacc
    26281 cagagtcaca agtggataat acctaaagaa gaggccgagg acggaccaag acaagttgat
    26341 caagtcactt caagtcaggg tacggtactc ggatgggctg gcaccatgcc gcatacatat
    26401 tgcaagtcgc attctgcaca tacaggctaa gcgggacaga gtgacatggc cggtataagg
    26461 gatgggtctc ccctcgagga accatcatag gagtctggtt ggggacatgg atgctctgct
    26521 accatctggg gttccacgag atgtagagtt acttggtcag aaggcatgtc taccttactg
    26581 ctacatcgcc gaggatggac cttagtaagg taaggatgtt tggtctcgtc cttggtttga
    26641 ttagttcgtt gacctgcagg gcagttcggc ttaagatgcc ctgaataaat agaattggtt
    26701 ccacgtttaa agaagctgga aaaaaaggga tgaaacggtc aaataagtgt tgtctttgtc
    26761 cccccccagc agggaagacc gaatcggaga accgcccgct gcatggattg agacgattgg
    26821 gcaatgggtg aaggacgaga cctcggaagt tccgcaccgc cggcactttc caacgccaac
    26881 acgccacata gccaggggac caagggcctg gtacaaatgg cgaaggacaa gaccaatgac
    26941 tttggatatg ttatgaaatg ttccgaacaa caaagtggcg ggctgtcgac ggcggacacg
    27001 gagacatctt gagccggaac gagcttggta aagattgatc taaggacgtg atgggacaga
    27061 gaggagagac gcagattttt cttccatctc cccctcctgg tttgtgatga ttggcgtccg
    27121 gtgcgaatta tcataggatc tgataagatt gagaccgggg tccgtctagt gagttgccgg
    27181 gatggcttca ggggtcccct gaccaaagat ggcctcttgc ccattttctc ccatcatcgc
    27241 accacggtct tgtgggggcg aactccgaca acggcccgag ttcacttaac aattcgtggc
    27301 aaggacgaaa ttttgtcggg tctaacaaga gagagcggca aagaagaaga ggtaaggcac
    27361 gttgtagtat ggcggtaagg acaaaggcca cgggaggaag cggagagcat tcggttgcgc
    27421 tacgccatgg cactccaagc acaagaccct agcgtcacag cgggtgggtc ccagatgagg
    27481 gaatttttat ctgatgatct gataaaaaaa atctgaatcc tttgatgacc agtggaggtg
    27541 catgagctga gccgggggct gaagacttga agttctgaaa tcagaacgcg tccgcctagt
    27601 cgccgggatc tcaacctcgg tctgaggtct actggaaata ccgtgctttg ttttgaacct
    27661 cgagtttgcg aatatgatga cgaaatgatg aaaatgccga gcatatatcg gaccttggag
    27721 gagaaggcgg aaaaaaggaa acagttcccg ttgcgtccat tgcgtccatt gcgtccacat
    27781 gtccacattt ctgggacgtt tagacatgtt ggctaaggta ggtctgatct gtacggataa
    27841 tgcaagaccg gcccagattg gtgctatgct gccgacgatt gaaacgccgc tccaattttc
    27901 cgaatccgcg ctaacatgtg caccacagcg accacacatc gaccacacag ccaatttcgg
    27961 aaatgagaca ctgcagcttc aggcattgga ttttgaagga aatctacgac tcctcattac
    28021 cgcttaggta tgaaagggaa tggataatgg atcgcatgat gcgagaagta agatccgggt
    28081 aaagcgagtt cgacaatcgc atcatctacc catgggcgta cctaataacg tagtcggtgc
    28141 tgtgtttatc gatgatacac accatacctt acctgtgggt acaggcaata tcaaagacat
    28201 gagatgccat gaggttacct agtcctaact cccctctcac cactctttag tccgttaccg
    28261 gtgtctaggt gaccatggtc tagagccgtt gatacccctc gtcaacgggc tcgatcttgc
    28321 cgacagcgac cgagcatgag gataacccta aacagcccca cccatacttt tctttttttt
    28381 tttttatcat ctttcctttc tgctcttctt cttcttctgc ccctgcttcc tccttcctga
    28441 tttatccgtt tctatttcat tttcttccca tctccgtcct tcattgcctc agtcggccaa
    28501 gccgccaaag tcttggtacc tgaacacatc ccgtccctaa gggcacatca aggtacttag
    28561 ggctttaagt tctcgtctca tcctcgcaaa ggcataactc ttttgtgaat agttcctggc
    28621 ctcgtaattg ttggcttcaa ttcagatgaa aagaaggccc tcaatttaga caccattcca
    28681 cggtctttta cgtaggtaaa taaacaacaa aaagacaaaa accaaagaat gatcacgcat
    28741 acctgtaagg ggtacctgca acctccacgc tacataggta cttccacgtg tacaacgtac
    28801 tccgtagtgc cctgccctat cctgtgcaca cccaggaccc ggggctaggc cgctaaagaa
    28861 aatcgagtgg gggccctaag ctcttcaacc ctccctgatt ccaactctcc tcaccctcca
    28921 gacctcctcc acaaaacacc tccacagcga catccacagc gacatccgca gcattgaatg
    28981 ctacccgtac cttacgaatt gttcctcgac gacccgatgt gccccctagg tcagaaagct
    29041 tggcatcaac ttgcgaatcc ctttgacgga gtgcttcccc cgctcctacg gcaaacagca
    29101 aaagcaatgg atcgcaccat cggccatcgg ccaccggcca tcctacacca acaagctaga
    29161 gctacaccta cacgcgcggg gtatcctccg acggatatct tggttcctca ctgcaacgcc
    29221 tgagcttttt ttcatggtcc cgcgagctat ccacctctcg tccctttaca tctcattagc
    29281 tattactccg tatccccctc acgtggacca ctacgaatgt gtgctgtgac taaggtatcg
    29341 acggccaacc tggcgctatt tcccgcaagt cttcgggtca tgctttgggg attgaagatg
    29401 gtgtgtcggc tggtccccta ctaacaactt aggctcgcag ccgccgttct agaggggttt
    29461 cctgctatct caccacgttg gcccctcctc cagtgtcctc cagtgtcacc tctcacacca
    29521 tcatcaacac ctccatcttc atcaacctca tcgccagcat cgcgagcatc acgagcatca
    29581 ccaggcttcc agcccctccc ctacgaaaat acccggtcgg gcggtccatc atcgaatgga
    29641 acaaatcact gccattttat gcacaaaatc acatgctaga accccgccca tctgcatgct
    29701 ttttctgcat gaagcaagat aggcctaggt aggtcatgtt ccgaatatca acactcccga
    29761 cgtccctccg ccgcccctct gccgtccctg acgctgtggt gttgacagac ctgtgtctac
    29821 gaataggctc tcgtcatttg tatcgtctcg tcgcccatgg gtcactgtgt tttaaaataa
    29881 ttccatacgc cttagaagcc ggccagcttt ggcaatcgca atgcagcttg cccgtcgcac
    29941 agccttttga gttcgcgccg ctcatccgcc acgggtacgt acatgggacc cccaatgtct
    30001 atgtctttct gtctcgtcgg cctattcgaa aacagttgtt tgacgtgagt acagctttca
    30061 tcctcaaggg gaacccagag cttgtgctcc ccgtgttgtc acaagtttcc cccttccggc
    30121 gtacggaaca cagccttccc gccctgccgt cgattcgatg tcgttgagcg tagcgccaag
    30181 tatcagtgat tcaacaacga caaagcgttt tcttcacggt aacgccatca acgccatggc
    30241 gtcggatctg gacgacaagt cccgttctat tctcaaccac cccccgagca gggttccggg
    30301 acccaacttg cttcaccatc tcgttcagtc agaatcatgc cacggcatag cggctatttc
    30361 atttctgtca ggcgatgggg aggagacatc actttcctat cccgaacttc accatgccgc
    30421 ggacgacttg gcttcaagaa taaccgccat tgttggcgct ggaaacctat ccgaccatga
    30481 cgacttcgtc gtgccactgc tcatcccaca aggtcccagc ctatacatcg ccatactggc
    30541 catcttaaag atcggcgcag ccttctgccc cttacccctg gacgcgccac ctgaacgggt
    30601 tcatttcatc ctcaacgatc tccgggcgag ggttgttctc gtgacatcca agacggcggc
    30661 caatctcgcc catgatggac ccaaatcgga aattcctctt ctcgacgtcg acgatgactc
    30721 tgctgtctgt tccgacctcc ttttcaggtc accggttagg acaccgtcac ctcagcgctt
    30781 ggcctatgtc atgtacacat ctggctcaac gggaacacca aaaggcgttg gaatccccca
    30841 tggtgccgcc acccaaagtc ttttagcaca cgaccggcac atccccggat tccagaggtt
    30901 cttgcagttc gcgtcaccca cttttgacgt ctccgtcttc gaagtcttct ttcccctctt
    30961 ccgcggatgt accattgtgt cctgcgacag ggcgacaatg ctcgatgacc tccccggtat
    31021 catgcgaagg ctcaacgtcg atgcctgcga attgactccg accgttgctg cctccctgct
    31081 caggactcgg gccaacgtcc cctcattaaa gcttctactc accatcggcg agatgctcac
    31141 ggagccggtc gtcaaggagt ttggcagcaa tgagactcgc ccgagcatcc tctggggcat
    31201 gtatggcccg actgaggccg ctattcactg gtaagaactt gaagtacttc gcctatccgt
    31261 cctttttgcg tcgggccgcg tccaaagctg accacagccc agcacgctac aagtcgcctt
    31321 ctccggcgat tcatcgcatc gagtcatcgg aggacctctc gacaccgttt catgctttgt
    31381 cgtgaagatc ccaaaagagg acaacaacta ttcgatcgac attgtgccag ttggtgagat
    31441 cggggagctc gttgtcggtg gttaccaact tgcgagagac tacctgaacc ggcccgacca
    31501 aacacaccag gctttcatcg actccccata cggccggctg taccgaaccg gagacaaggg
    31561 cagaatacga ccggatggaa ccctggaatg cctcggccgc atctcggacg gtcaggtcaa
    31621 gctccgtggt cagcgaatcg agcttggcga agttgagcat gcggccatgc gcgcccctga
    31681 gtgccgagcc gccgctgcca tggtcattga atccatcctc atcgtgtttt gtctcctcga
    31741 acagggcgct acgtctgcgg agctacagtt cggagtgtca acatcatgcc gtcgctggct
    31801 gccttcgttc atggtgccag gcgacgtggt tgtcctcact gaatttccga cgctcgcgtc
    31861 tggaaaggtt gatcagaaaa agctgcgctc tcaatatact acccactcca ggaatgtcga
    31921 agtctccctg gaccaagctg atgcaaacac cttggaaggc aaggttgcat ctctcttctc
    31981 caaaattatt gggacaccat ttaccccgac aacccccttt tccacccacg gcgttgactc
    32041 tttggccgct atccgactgg catcagcgct tcgggagaac gaaattagcg cgacatatct
    32101 ggacatatta agttctcgct ctgtctccgg tctatgtgac cgaatacaga atcgcgatcg
    32161 gacgaaggac agtccgacta tgaacggtcc ggtactggca accagcatgc cgaacatcga
    32221 cgagctcctg tccatggacg cttcgctacg gtccatggga gatgagatcg aagggttcga
    32281 tcgttgcacg ccgctgcaaa actccatgtt gacagagacg tccgacaatg atgctacgta
    32341 ctacaacgtg gtcgaattcg acttcccagc gtcttgctcc ccgcttctaa tccggagtca
    32401 cctgcagcaa ctagccctcg ccaatgacat ccttcgatca ggatttgttc cttgtggccc
    32461 tggtttcgtc cgagtcattt ttaaagagtt gaaagacggt tgtcttgaga tcatggacga
    32521 tctggatccc agtcttgaga actggcaggt cgacttgcta catccttttc aggtcggtat
    32581 aagtcgtgcg gaacaagaga gtcggcggcg cgtactcttc cgcatgcacc atgccatcta
    32641 cgacggctgg accttggaca tattgattca ggaccttacg tccctgcttg agggtcgcac
    32701 gccaaatcca cgtcggcaat tcaaggacgt atcgaccttc tgccacacat tatcctctgc
    32761 gattctggac tcgtcccgtt cgttttgggc cgactatctg ctcggttggc agagaaccga
    32821 ctatccaagg ctcatgagtc ggccttctgg taagtccgga agcatggctg tctcacgcaa
    32881 attgagcatc agccccgaca ccttgaaccg gaccgcaact cggtcaggtt ggaatcccca
    32941 ggttctcttc caggcgggag cggccttcct ttggagcgca attctgggag cccaagacgt
    33001 tgtcataggc tcagcttcct cggggagaac gatacccgtc gccggcatcg agaacatcat
    33061 gggcccatgc atcgcaactc tgcccctgag aattaacttt ggagctctaa ggtccgtggc
    33121 agacctactc aagtccatac aggtggcgaa ccgatcgtcc ttggaacacg gtgtgcttcc
    33181 tttgttggac atacgcaaag ctgctggcat acctcctggc gaaaccctct acgatttgct
    33241 tttcgtctac cagcagtctc tgtacagcgc agaacggcgg tccagcccgc tgcgcgagtt
    33301 atcccatcac gactcactgg aaacgaagtt actcctggaa gttgagccga ctgatgatag
    33361 cttcgtatgc caaatcactt accatgcgga tgcgatctca ccagaacaag ctgaggtcat
    33421 gatccaagag cttgaccaca tctgccagca ttttctcagc caacccatga gtcaagtctc
    33481 agatgcagga cattgtttgc ccgccagact gaagtcgctc ttcaacctca gaccatctgc
    33541 ctattcggga tgtccggacc tagcgtcaag cttcgagcag acggcatcca atgcccccaa
    33601 ctccccggca atctgctttg ccaacgcaat ctttgagaca tccgctgatg tcgagaccat
    33661 ttcctacgct gagctcaacc aacgctctaa ccaggtggcc tggtaccttc gccatcacca
    33721 tggagctgaa gggggggttg tcggcgtcat catggagaag tccatcatgc tttatgtcgc
    33781 cattcttggc gctctgaagg ccggctatgg atatcttcca ctgctcccga caactccaat
    33841 tgacaggatg cgctttatcc tcgaacaagc acctgtgaag gcctgcttag tcgatcgaga
    33901 aacgtcggca ctgcttctga atgccggatt ttcatcgtgc agccttgttt accctcaaca
    33961 agtcgacctg tcgactttcc ctctgagtaa ccctgggcgg aatgttgtcg gctcgaatac
    34021 tgcctttgtt atttacacat cggggactac cgggacaccg aaaggtattg cggtcactca
    34081 tctcaacatc acaagcaacc tggatgcctt agcttccatc taccctgccg atagtcaagc
    34141 ccgtctcttg cagctctgct cgcaggcgtt tgacgtctcg gtgttcgaga tattcttcac
    34201 ttggaccatt ggaggctgtc tctgctccgg aacacacgac aatctgttcg tcgatctgga
    34261 gcactctata cgcttgcttg actgcactca ccttagcttg acgcccaccg tggccgccct
    34321 gatcgaccca cgaagggtcc caaaggtcca attcttagta acagcgggtg agcccatgac
    34381 ttcgaccgtt gcacagaaat ggatgggtca cttattccaa ggtaagtcgg tgttctcgcc
    34441 ccctttcttg cgctgtgctc ttatatcctc atctgacctt acgcagggta cgggcccgcc
    34501 gagacaacca acatttgctc cgtcaagaga atggcagagg gagactatat caatcaccta
    34561 ggattcgtac taccaaacac ctcggctctc gttcttgccc ccgatactct caaccctgtt
    34621 ccgttgggag cctttggcga attttgcttc ggcggcgatc aggttgcccg gggctatctc
    34681 aacctcccgg atctcacctc cacgaaattt gtggatcatc ccgaatttgg ccgcatctat
    34741 cgctctgggg acatgggtcg catgttgtcg gatggatcct tgttagtcct ggggcgaatg
    34801 gacggccaag tcaagttgcg aggtcagaga gttgagactg gcgaaatcga cacgatcatc
    34861 acctcgtctg gcatcgcagc ctcgagcgcg tctctcattt tccgctatac tgagtcctcc
    34921 ccggagcaac tggtggcatt ctacgtcccc gggaacctca atattcacac tggcggtctt
    34981 ctggtgttgg acgacgccct tactgcgtcg aaccaagctc tgttcgagct gctcgagtcc
    35041 cggttgccgt cctacatgat tcccacctac ctcatcccag tttcagagat tccccgtacg
    35101 tccagtggga aggttaacag agcgagactt ctgtgcgact tcagagaatg tactcaagag
    35161 gacttgaaca atgcggttgc ttctagtgcc aagtcttcag cctctaagca gaaggacgac
    35221 gagaattgga cagaagcaga agagcacatt gcaaggagtg tttctggagt cctcaacact
    35281 ccccttgacg gtctcagtcg atggcagtcg ttatttgcgg tcgggctcga ctccatcacg
    35341 gccatctcag tatccagatc acttgaatcg gaatttcaaa ggcggatacc catctcgtct
    35401 attctccgac atccctctat tgcgcggtta gcccggttga tggaagcaca aacacctgcc
    35461 gagagtactt ccgaacacat ccctcagagg ccggaattct tcgatgctgc ccatgtcaat
    35521 cagataaagg aaagttttgc agcggttgga aaggacattg acaccatcct accatgtgcg
    35581 ccgctacagg aggctatgct ctcgacaaca agcgactcct attcgaatca actggtcctc
    35641 cgtctcaacg cctccgtgaa tactgtgcag tcctcctggg accaggttgt gcaacgccac
    35701 gcaattctca ggacgtgctt catgaccact tcggatttcc gctacccaat tgtccaagtt
    35761 gttctgtcta gctgggaaat aagctggacg gtgtcagagt gcgaaacctt ggaggaggct
    35821 acccaaactg ccaagcgtgg agtcccggac gcgctcgatt ctcaaatccc tccatactcg
    35881 ctcgagctgt tcaagatgga cggagaaacc catctcatct tctcctgcca ccatgctgtc
    35941 tacgacggag aatccatgca tatcttgctt gaagaagtcg aagccctcgt caggggagaa
    36001 acccttcttc ctgccccttg ccctgagccc gtccttcgcc atatcctgac gctgccagag
    36061 tccactgttg atttctggaa aaggcacttc caagggtttc gagcgctgac tcctaccacg
    36121 aggagattca agaccgacac catgactgag aaacccgccc cagacgggtt gcctccccaa
    36181 ccctaccgca atcgcatctc cacacctttg tctgacgtgc tcaagacggc aaggagcact
    36241 gggacgtcct tattggctgt tactcaggca atctgggcaa tatctctgag gcttctccga
    36301 ggagaatcag acgtctgttt cggaaacgtt ttgagcggta ggacgattcc catccatgga
    36361 attcaccgac ttgcttcgcc ttgcttcaac actatccctc tccgtacgga agtctcctct
    36421 tcaatgcttg tcaatgaact cttgagagaa ctgcagagcc tcaactcgga tctcctgacc
    36481 taccagttca cccccttgag gctcatccaa aagctggtct cttcacgctc agagcccctt
    36541 ttcgacacta ttcttctgct tcaaccaacc cgacgaacac gagatgcttc agtatgggaa
    36601 gtggtggaag atcgaggggc aatggatgtg agttgccgaa ctgacatggc gcatgaaatc
    36661 ttctgactcc tgtttcccaa catgctcagg taccccttgt atgtgagatc gtaccggatc
    36721 ctgcaaatga ctctgttgag gtctgcctcc attcgaccgg gtaagcaata ccactggttt
    36781 gtcacgaagt tgaagtactg atcatgcatt ccagtcgcga atttacacta gactcactgc
    36841 ccgcccttgc tgggctggta ggtcatgttg cagaacgcat agttctccac ccagccagca
    36901 tcatcccaga gaggagtgat ctcccgaacg agctacaact gagcctgcca aagctcccta
    36961 cgatacagct actagatcag gggctcgagc cgagaaagag ccatcctctc ccattacgcc
    37021 atcaggacga ggaaaacgag gcctggacac ccctcgagaa gcggatccgg gccgtgcttt
    37081 cgcaactatc gggaacagtt gaacagcaaa ttggacgaca tacgacaatc ttccagctgg
    37141 ggctcgatag tatcaatgcc gttcaagttg cagccctctt gcgacaggat ggcctcaaaa
    37201 tctcggccct ggatgtaatg aggctcccta gctgcgcaag ccttgctgaa aaggtggcgc
    37261 agtcagagcg agacgaatcg gagtctcaac ctcgttacga tatcaaggac ttccaggcat
    37321 ccgtgacgac aacagttcag aggcgtgtac ggaatgtcta cgcagtggaa aaagtcctac
    37381 cctgcacgcc actgcagtgc ggcatgttgg ccgacttcat ccagtcccag gggcacgatt
    37441 atttcaacta tgtagctttc gtcttgcgag atgggatcac tccgagtgag gtacaaaatt
    37501 cctgggcaaa gctatttcaa caccggttca tcttaagaac tgggttcaca tcggtccaga
    37561 gtcctcatac gacttttgcg atggttgtgt actcacccaa catccccctt ccggttgaaa
    37621 gctattcggg acaggatagg cccttcaacg aagcaaagtg gaagctcgac tcggctcatc
    37681 gagctttgag atctctggaa cttccgccgt ggagggttgc cattgcagct cagggccacc
    37741 aaaccaccat gtatctcgcc atacaccatg cgctgtatga tgctgattcg ctccaaagat
    37801 tgctgcatga tctcggtaga gttcttaaag ggcaagagct ccaagcagag acatgtcccg
    37861 aggatgccct ctctctgatc ctcggggcgg ccttggatga cggcgattcc aagcagtact
    37921 gggagcagat ggcttcacgg accacactga acaggttccc taccttgaca ccgctgatag
    37981 agaggtctgg acagttgctc accgaagcat cagtctcccg ccagagattc tcgcaactac
    38041 agcaatgtgc aaagacggca ggtgtgtcta ttcagtctct catccacgca gcatggactc
    38101 gagtccttgc cgcctatgtt ggggaggatg acgttgtttt tggcgccgtt ctctcgggta
    38161 ggaatacaca cataagtgat gcctttctcc cttgcatcaa caccgttccc atcattgccc
    38221 gcaatgaggc atcaaacgct gacctcattg accaaatggc acggtacaat acgcaactcg
    38281 cggcacatca atattcgcct ttatctcgaa tccagaagtg gctgggacac ccgagtactc
    38341 gcctttttga taccttggtt gtctatcaga agttgtcctc cagcgtcccc tccgaattac
    38401 cttggaaaaa ggttcacgat gagggcaggc tagactacac cttgtctctg gagatcgaac
    38461 cctcccttga cgataccatc gatgtaagaa tatcctttcg gacagatgta ctgccgcgag
    38521 atcaagccat cgtcattctg caccaattcg atgcgatact cgaagacctc gcccaatacc
    38581 ccaccgccac tgagagtgaa ctctggcgac gacatcctga actgatgtcc atcagcccgc
    38641 cagtggaacc cgaaattccc tcatccgagg tgttcctgca tgaatccgtc gaaacggcag
    38701 cgcgtcagac gccgacccgg gttgccctgg agtttgtgac ggggttccaa ggcgagatcc
    38761 cgcagaaaga gagctggacg ttccaggacc tcgatcacat gggcaacagg gtcgccaact
    38821 tgctggcttc acgtgtaact ggccgcggca ttgttgctct tcacttcgac aagtgcccgg
    38881 aggcattctt ctctattctc ggtgtgctga aagcgggctg tgcgttcctc gcccttgatc
    38941 catcggcccc gaaggcccgg aaaaagttca tcctcgaaga ctcgaaagcc gttgctctcc
    39001 tcgtccaaag cgactcgttg gattttcggc cgtcgcaacc agtgatccag gtcggctcga
    39061 tgtcattggc acaggcgtct caggagccag tgcatcttga tcctcctctg cacaagacag
    39121 acacttgtta ctgcctctac acttcaggca caacgggtac acccaaagga tgcgagatca
    39181 cgcatgagaa caccgtccag gccatgaagg ctttccagcg tctcttcgag ggacactggg
    39241 acgacgactc gaagtggctt caatttgcgt cgttccattt cgacgtctcg gtcttagagc
    39301 agtattggag ttggtctgtc ggcatcccac tcattgcggc acccagagac ctgattctcg
    39361 acgacattgc ggccaccatt cgacgtctgg agattaccca tcttgatctc acaccaagtc
    39421 tggcgcgtct tctagatccg aaagacgtac ctagtcttgg caagggcgtc tttatcacgg
    39481 gaggcgaagc tctcaaacag gagatcctgg atgtctgggg acctcaggag gtcatctaca
    39541 acgcatacgg gccgaccgaa gccacaatcg gcgtcaccat gtaccagcga gtaccgcaga
    39601 atgggcgcgc ctccaatatc ggacggcagt ttgacaacgt ggggtcatat gtcttccatc
    39661 ctggaaccga gatccctgtc ctaagcggtg cagtgggcga gctctgtgtc tccggaaagc
    39721 tcgttggtaa ggggtatctc aatcggccag agctcacggc agaacggttc ccaaacctca
    39781 aggagttcaa cgagagggtc tatcgcacgg gtgaccttgt tcgacgtcta cataacggtt
    39841 gtttcgattt ccttggccgc tccgatgatc aagtcaagct ccgaggacag agactggaga
    39901 ttggagaaat caaccacgcc attcgaagcg gcgtgacgga tattcatgat gtcgccacca
    39961 tggtttccaa gcatcccaag gtcgataagg acttgcttgt ttcgtttgtc acctctggcc
    40021 aggctcccca tccaggatcg acgctggagg tgcgcaacgg acccctgacg tctgagctgc
    40081 ggcagtcggt tctgcgagcg tgtcgagaca agctgcctgg atacatggtg ccctcccaca
    40141 tctttgaaat ctcctacatt ccgctgtctg tcaacaacaa agcggacatg aagaccttaa
    40201 cccagctatt caagtccttg tctccagagc acttgcttca gctttcacaa gtaccgagga
    40261 ggacatccga cgcgccgcaa accgatatcc agcgggctgt gttatcggtg atccgagagt
    40321 tcactggtct ctccggagat gtgatgtcac tatccagtaa cctgttccaa cttgggctcg
    40381 attcgatttc ttctctccgc ctcggggccc tcttccgaga tagggggtcc atcaccgtct
    40441 cgccgtctac gatactacgc aaccccgttt tgtctgacct cgcggaggct ctgagcaccc
    40501 accggactac tgacaatatc ggtgcaaccc aagaagccaa acaacgtatt caggcctttg
    40561 gtcatcgctt ccgcatcttc gtcctccagg agcttcgtct tgatcaagac gacatcgaat
    40621 acatcgcgcc gtgcactccg ctacaagaag gcatgctttc tcgatccttg agccaggccg
    40681 acgaggccta ttttgttaca ttccgattac aacttcagga aatggtctct cttgaccggc
    40741 tccgaatggc ctgggagaag ctagtgtcct ctcattccat tcttcggacg cggtttgtcg
    40801 agactccgag tggtttcgcc caggctgcca tccgttcaac ctgcttcgag tgggatgact
    40861 ttgtccttga cgacggtcat gaggatgatg tcgataccgt cgtgtcacaa tcgcgaagtc
    40921 gctggataga gaggaaccgc caaagcgtca ctgccccttt gaaattcctt tctgttcatc
    40981 gcccgggtgg gcggcagctt gtcgttcata ttttccacgg cctctacgac ggaataagtt
    41041 tcgactcgat gctcaagtgg gtggccaagg aatactcggg acaacaacat tcgatggttg
    41101 cccctttcgt tgatgccctt cctcatggcc cgcttcggaa cttcgacttc tctcgttctt
    41161 tctggtccaa acacctcggg aactgttctt tcgaagcact cccaaagacg atgagaggag
    41221 ctggcaatca tgtatctgtt cgtcgcacgt tcgcggctga tggactggac gtggtgcgca
    41281 agcagagcaa cacaactatg cagagcattg ttcttggact ctggtcaacg atccttggaa
    41341 ggtgctttac cgtaggagct gcgactgggg ttgtcatctc gggacgagcc attgacatcc
    41401 gccagtctga ggatatcatc gggcccttgt tcaatacgct cccgttctat gctgatgtca
    41461 agcaccataa ctgggaaagt ctggtaaaac gatgtcatga ctatcttacg acgactctgg
    41521 agttccagca cacgcctctt cgcagcattc aaaagtggtg ctcaggcgga cgagctgttt
    41581 tcgataacct cttcgtgttc caggttgatc cggcaactac cccagaaacc gactatccct
    41641 ggacggttgt tgatgacttt gcggcgtccg actatccgtt ggcattcgaa gccactctcg
    41701 aggccgataa tacgctacac atccatattg cggcccacga taacctgaga actgaacccg
    41761 acttagaagt gctgatcgat gaaattggcg agatccttac ccttgttacc acgggagacg
    41821 ttggaaaatt atccccgggg tctgaggcat tgtcagatga aggctcgccg ttcacttctc
    41881 cgaatacgac aaacccgagt tcgaccgaca gctttacctc tccttcgacg gatatcagcc
    41941 caccggaact ggccatttca atctttgagt ggacggaacc atgcttaaca ctccggaaag
    42001 agatagcggc gcttgccaaa ctgcccgtgg aaagcgtatc ggagcactct cccatgcttg
    42061 agctgggact ggacagcatc gacctggtca gtctttcagc gcggctcaag aagcagggac
    42121 ttggcatcac cacgtctcag ctcgtaaaat cacggaccat cgcggagatg tcgaagattc
    42181 taggacatgc gcaggtggtg ggagaaggag ggaaggccgg cgtcgcattt gatgaactga
    42241 aggtccaact ttgggaggct gttgggtcaa gcgggctcaa cattgacatg gctactgttg
    42301 aggccgtgtt gccgcccact ccgttacaag agtcgatgat ggccgacatg ctcgagtctg
    42361 actttgagag atacttcaac cacgacattc ttgaagttgc gagccatgtt aatgttcaga
    42421 tgctctctga cgcctggctg aaggttgtac agcgatcacc catactgcgg acaacgtttg
    42481 tacaactcga gaacgtccaa gtacagcaga ccttttgcca ggttgtcctc aaggaactac
    42541 cgcctaggat tcgatcttgt ccgtttgcgg acaaggagga tatcgacagc gtcatctcag
    42601 agcatcgaca gtatatcagg gagcagaaag gcaggcgggg gcttctgcag ctcaccttcg
    42661 cggaggccaa gggccacaca tgtcttgttc tgtccatggc tcatgttctt tatgacggat
    42721 ggtcgcttgc tctgctccac caggacgtgg cagcagcgta tcaagacatc atcattgaac
    42781 gtccaccggt ggagcccacg ttgcgactcc tgctggactc tgcagacgac cagtgccgca
    42841 gattctggac gcagtatctc acgggtgggc gcccttcgct agtaccggaa tcaccgtcaa
    42901 cgcgcgagtc cacggcaggg cggcgtgcac atttcgcgga agcagcgtcg acagttgacc
    42961 tcgggaaggt gttgtcgttt tgtcgagaaa acgcactcag tctccaggtg gtgggccagg
    43021 catgttggtc agccgtgctt gccagtcggc tatctgcctt ggacgtggta ttcggcgtcg
    43081 tcctctccgg ccgagatacg gaggaggcgc agggcgtcat gttcccgaca atgaatacgg
    43141 tggcggttcg gtgcgtgctg cacggctcgg cgaggtcgtt tctaggctac ctgcaagaga
    43201 ctatggcgga tattcaccag caccagaggt accccctccg gcaggcgcag gttgcagcca
    43261 agcagacacc ggggagactt ttcaacacgc ttttccttct ccagaaacag cccgaagccg
    43321 gtgtttctcc cgccgggcag gagaaggttc cactacttac atctgtgggt ggctctgcga
    43381 cagccgactt tgccatctcg gtagaattgg aagccgtggg caatggcggc ctcatctggc
    43441 gagttgctgg ccaggactca ttcgtcggac aagacgacgt aacgcagatc ctccaccagc
    43501 ttgacagagt gatggagtac tttatcgagc cggtggacca aaacctgctg cagttccagg
    43561 gaggtcagat ttcaatctgt ggactccccc cttttaccat ggacgacggc acacgatcag
    43621 gaaatggccc agagctttcg tcgccggcgg agggaaaccg gactgtcgaa gatactccct
    43681 ggtctgaaac cgaaactgcc atacgagctg tggttgcgga ggtggcagga atcccgacag
    43741 aagcggtctg caagggggcc acatgctacc aacttggctt ggattccatc agcaccatca
    43801 aagtgtcttc catccttcgg aagcgaggaa tccatttagg cgtccgacaa cttctcgcag
    43861 cgtcgtcggt ctcaagcatg gctaccatgg ctgacaaagc ggctgctgct ggcggggctg
    43921 cgtccgacaa cgaccacaag cggcaagaat gcgacattcc agatcgaatc aacgtccgcg
    43981 acatactcga agaggctggt ttagacaacg accaggtcga tgaggtcttc ccggcgctcc
    44041 ctatgcaggt gtacatgatg acagcgtggc aaaactccca cggccaggtc ttctaccccg
    44101 agttcaagta tcgagtctgc atcccggtaa cgctcgacgc gctgcgatcg gcttggtcga
    44161 ggctcgtcgg gatggagcgt atgcttcgga cgtgtctcgt ggcgacggaa gatcgggagc
    44221 tgccattctt gcaggctctc ttgaagccag acgcccatgg atctcttctt ccctcaccag
    44281 ttgtaatgcc tgggtcggac cacaaagtcg aagaagcagc cgacgcggct tgtgggcctc
    44341 tggtgcgtct ggggcttact ccgcgagatg atggcctctg ggaagtccgg ctgcggatac
    44401 atcacgcact ttatgatgcc gttagcttgg cgcaggtgat gcggaggttc ggtgagctcc
    44461 tggcagagaa tgatgatgaa ggaatggcca gcacgtcgaa aatgagtaca tggaaaaggt
    44521 tcgtggcgca tcactcgtct ccagacgtcc aggcgtcccg gcgtgagttt tggacggagt
    44581 acctgggtgg tattcgcaac gccgtcgatg aaagggctgg aggtccgtcg cggagggttt
    44641 cttgcttcag gaggtcggcc gtcgcggacg tggcaggact gtatacagcg tgctcccagt
    44701 cagggattgg acttccgtcg ctcctcttcg ccgcggttgc caaggtacta catggccaag
    44761 gtggcggcag acgcaaagac aaagatgtgg tgttggggat ctattatgcc aaccggaact
    44821 ggaacaacga cggcgacgac gaaaacgacc acgggctgga ggctggttct tatccgaccc
    44881 tcaacctgct tccggtcaag gtatccatgg agggaagtcc aagtctgatg cgcgtggcgg
    44941 agcagatcca gagggacctc catctgatta cgtcgcccgt caacgcaacg gtggggttgt
    45001 gggaagtcaa ggactggacg ggggtgacgg ttgacgtgtt tgtcaacttt atcaatacgc
    45061 ctctcgaggg tggaagatca gacttggaga ctacgtggat tgagcaggtg tcgggtgccg
    45121 ggccagacat ggaagaggcg gaagacaggg cggccgagac gactcagacg agagagtggg
    45181 attcgttgtg cgtgaagaag aatgcagtcc gggacgcatt tccggtgagt tccattcatc
    45241 ggcttggatg cgatacagag atgcaggatg ctgacatctt atgccttgat tctaggagag
    45301 tgttgacgtg gaggcatcag tcagggaggg ggcattggat ctcggggtgt ttggacccga
    45361 gtcccgcatt tcttgggttg gtgttgagga gttggttgac cggattggac ttatgcttat
    45421 tgacagtgac tagtcgaagg aaattgcagg tgatgatggc gttggaattg gaattctaag
    45481 agcaatgtcg atattagctt gacacaggtc gttggttcat cgcgtctggg aatcgcatca
    45541 agttcgggtt attattactc cgggctccgt aaaaggggct ggcagaggta ccttggtaga
    45601 ggtcgtttag taatccggct ttaagttgac tggtacctta agattgcgga atatccgaaa
    45661 agccggcagg ccgaagggaa aaaaatcatc acaagctcca tcaatcgtcc acctcgacgc
    45721 cgtccatgtc ctcccatgtc attcattccc atctccatct ccatctccat ctccatcccc
    45781 gtcactaata tcaacatcac cgccacgcct ggttaagcgt cccgcgtcct cccccgtcga
    45841 gttcgttttt tttttttttc ttttcttcgc ctcgcttttt ccccgtctcg actcttctcg
    45901 tccatccaat cgttcagctc tcctcttact acaacagcca gccatggatc acacccgaga
    45961 cccctgccct tgggttattc tcaatgactt tggcggtgct ttcgccatgg gcgtacgttc
    46021 ttctacttcc cccggcatcc catctcgact cttatcatcg acaatcatcg cactactccc
    46081 ccaggggatg ggcactttgt cgcttgctgc gattatatcc cattgatgcg aaaaaaagaa
    46141 aaaaaaaaag aaaagaaaaa aaaaactaac tatgtatccc cttctaggcc atcggcggca
    46201 cagtatggca cggtatcaag ggattccgca attcccccta cggcgagcga aggatcggcg
    46261 ccatcacggc catcaagatg cgcgcccccg tcctcggcgg caactttggc gtcttcggcg
    46321 gtctcttcgg cacctttgac tgtgccgtca agggcatcag gaagaaggag gacccgtgga
    46381 actcgatcat cacgggtttc ttgaccggtg gtgcgctcgc cattcgtggt ggttacaagg
    46441 ctgcccggaa cggtgctatt ggttgcgcca tcctgctcgg tgtcatcgag ggtgtcggta
    46501 tcgggttcca gaagatgttt gcgggaagca ccaagctgga ggtgagtttg gcattcgttt
    46561 gattcttttt tctttctttt tttctggtcg aaagttgcga aattgaaccc tgggctaact
    46621 cgctgggtga tgcagctccc tcaaccacct ccttctcaac aagaacatca actggcttaa
    46681 acaatggccg atgcaaccta atgaatgccc ttgatattca caactctttt ccaagacgac
    46741 accggcaggc gtaacctgca aacgacccga cacgacatga cccgataacc gagtctcacc
    46801 cacccctctc tacgtctgct ctctacgtcc actttttttt ctccagtctc cctgccacgc
    46861 gcggctcgac tcttgtgttc agtatcacac gacgaattta atctctcaac caaaccaatt
    46921 accatttgca taccaggcag ggcgttccat gtattataga ttgatgggca ggaacggcga
    46981 ttgtataaca agcagcatca tgaaaagtgc tgaccgaagg aacggacgtt cccgacgcgg
    47041 aagaagaggc gacgacgacg gagacacttt ctctctagcc gccaagaggg ctgctgatgt
    47101 acgaggacag aacaggagat gaaatggtgg tcttctcggt tagcccaact cctaacgtag
    47161 ccaggcgaat gggtggtata gaaatcttcg ttctagtgca ttttccgctc tcgtctctcg
    47221 tctttcgtct ctcgtctctc acctctcgca ctctctacgt tgcccctatt cctctatatt
    47281 gctcccgttt cgaaaacaca cttattgcta acccagtcag tcacctcctc taccgcctcc
    47341 tccagctgcc gaatcgaagg ttcagacacc tccccgtctc tccaaatcct tgccctggcc
    47401 cggccatcat cgtcaatcca agcccggaac atgcctccac agttgaaatc ctgcagaacc
    47461 tccgacgccg ccccgacaat gtcgccgtgc gcatcgcgaa gtaccgtgga ctctataccg
    47521 atcatcccgc cctggccttc acccgtcgtc ccccatcggt cctctgcgct gcgctgcagt
    47581 tcgcccgcgg gacccgtcac ggccgtcaaa gcctgggcac tgggttcggg tttccactgc
    47641 gctcgtgccg ccacgctcct cacggcggct gtgcgcagga acgagtcccc gtttcccgtg
    47701 ccggatgcgc cgaacgacct tgtcgaggtg atctggggtg acgggacggg gccatatgat
    47761 gtccaggggg tccagggaga agggaggcaa tcggccagga accagcgcaa ggcgccgccc
    47821 aaggcgacag ccccgaggga cgtgtgatgc atccaatcac gacccatctc gccacctctt
    47881 cccgacattg tttcttttat cggctcatcg tcgtcccact cgccagccca aaacccagcc
    47941 ccgaccgtgg gggtatcccc aatccgcccc gtcaacttgt tcgtcaggcc gccggtactc
    48001 gtggctacgc aaacgacgcc gtcttcgtct agcgccaccg ctccacacgt cccctggggg
    48061 aggtattcat ccgcactcca cgtagccgcc acccctcgtc cgcgtccccc ttcttctgcc
    48121 ttctcccgtt ccagagcgcg ccgatgctcc tgccaccgtc ggtccgtgaa aaagtattta
    48181 tcgtccacga gcgccagccc gtacctctcg gccagggtag ccgtcaactc gacgccgtgg
    48241 aggtgggtat gtccctgagc ggacgggatg tctagcggtg gtggcggtgg cggtggtggt
    48301 ggtgttggct gctctcctcc tattccttcc cctcggtttc ttttgtctcc ttcaccttca
    48361 acaatgccac tcccgtgcgg tcgaaggtct tggtcgccgt gctccagcat cgccttggcg
    48421 aggaggatgg ggttccgcac ggtccggatg ccggagacgc cgacgcagcg cttggcgcgg
    48481 ccgcgggata ccatgacgct ggcttcgagc tcgataacgc cgtcgcgcgt gaagacggcg
    48541 ccgcggccgc tattgtagag ggggtcgtct tcgaggaggg ttacggcgta ggctgctgtt
    48601 tcgagggcgg aggggaggcg tggtggctgt ggttggatgt tggacgagga gcggggagac
    48661 tgcgagtcgg gttgtatggg tgttgtcatg taggcatttg ctttacacac ctagttcggg
    48721 ggaagtcaga tgaagacggt tagtaaggtg atatgaagag acacgaaaga gaaatctgaa
    48781 agaagagcgg aggacgagac acacgatgga gaggagagag gcgcgatatt gacgatattg
    48841 tgcgggaggg agattggcgg gcgtgatgtt tcctgcgccg ccatggatga tgaggcgcgg
    48901 tttgattctg ggccctggcg ctgcttgggg tttatattcc atcttctgta atgacgggcg
    48961 aaagaaaaga aactctgact ggttaatgat ctagagcgag aacaacattt gacactatat
    49021 gcgagacgac atggtgggag gctgggagca tcgcgaatcc gctgctctcg ccccaaggta
    49081 gtcgataagc ctgataaggc tgataacgat aagagcagaa gataagataa caaaacgccg
    49141 atgccggagt tcctacgggt gtaccctcgt accaagactt gcatcgtata acagtacgga
    49201 aggactcatt ccctggactc caagagatca tcaacatcaa tcatacgacg agtaaagaga
    49261 aaaatatctc ctattccacg taatgggtat ctatatttac aagcatttcc ttttgttcat
    49321 caccggccaa accaatgtta ccgcttgctt cccagactat gccgttacaa ctgcgcaaac
    49381 acggtagcaa aaatctcccg gctcttcatc aagttcaaca cccgcaacct ttcgttatcc
    49441 aaatgggccg aatcactggc ctgtccgcag ggtaaatggg cagccggtgc tccaaactcc
    49501 ttctccagga accggatggc cgggatcgac cctccctcgc ggatgtacaa cggtctcctg
    49561 gggacctcgt cagtcgtggt cttcccagct tctccctctc gtccttgaaa cacaggagcc
    49621 cacgccttca tcaccgcctc ctcgagcgtc cggaaaatct cgttctgcgg attccccagc
    49681 cacggttccg ccttgttgtc gatctggatc gtcatggtgt tgtccgactc gagcttgtca
    49741 aactcggact ctaggtacga ggccagctgc gtcaccacct cgttgacctc ctgccccggc
    49801 accagacgta ggctgatgtg cgcgctggcg tggctgctca ccaggctccc ctctggcccg
    49861 gacaccttat accggtggat ggtcaagttg ggctcgcgcc accgcgccat cagcgcctgc
    49921 ttgaccttct ccacggggcc cttctcgccc ctccgcctca tcaggagccg cgcaatctcg
    49981 tcgtatcgga cctcttcttc ttccgtggcc gggaagatgt tgtcgtagaa ccccgggatc
    50041 agcacccggt ttcccgagcc tttcagtttt gatagtactg atgtgaggtc cgacagcggc
    50101 tcgtcgttca tgtgcgaccc gtcgacgccc gagtggaggt cagggcgcgg cgactcgacg
    50161 cacacggtgg cgtgtagcac gccgcgcagg ccgtaggtca ggcagggtac ctcatcatcc
    50221 agccagtagc tgtttgccag gaggatgtag tcgacctcgc cgatcaggtc cttgtggcgc
    50281 cgcaccgtct ccttgaaccc gcgcgacgcc gactcctcct cgccctcgat caggaacacc
    50341 acgtcgttgt ccagtccctt ggcctgcacc aggtccgtca ccgcgaacag cgctgccatg
    50401 atggggccct tgttgtcgct caccccgcgc ccgtacaggt acccgttgac gcccttcatc
    50461 tggaacgggt cggtggccca cttgctgcct ttcctctggt ccgccgggac gacgtcgtag
    50521 tgcccgtaga acaaaatcct cttcttgcgc ttcgcgggtt gtcgttgttg ttgttgttgt
    50581 tgttgttgtt gttgttgctg ttgcagcgtg ccgctgaacc gcgccagcac cacggggttg
    50641 tacgggctgc tggaggtgcc cagcatgtcg acctggcccc ccagccgctt gaagagggag
    50701 ccgaggaagg tggcgccgcg gtggcagtct tcggcgaact cgggccgcga cgagacggtc
    50761 ttgaaggata cgaactcctg cagggccgtg accatgacgt cctccgtctc ttcggcttcc
    50821 ccttgctggg cggccgatgg gctgtcgatg cgccagatgg agacgtcctt gtcgttggcg
    50881 gcggtgatgt agtattgcct tccgttgtag gtggtggcga tggaggagag gatcttgccc
    50941 tggtgtgctt tccagcgggc caggcactgg tatttctggc tgacgtgttc ggcctgggcg
    51001 gtttggtatt cgccgtagtg gacggtgctg tgtttctgtg atggatgggg cgattaggag
    51061 aggcaggaaa aaagggaaaa aaagaaaagg gaaagatgaa aaagaaatcc ttacactagc
    51121 cgtcccagta caagcagcgc tgaacaaata cccccagccc atctgcaaac tcataacgtc
    51181 gcccttgtgg ctcttgatca cgcgcagctt ggaccgggtg tcgagatccc acaactcgat
    51241 gatgccgcgg agcttgccgg cgtacaggaa cgagccatcg atggccaggg acatgacaga
    51301 ctcggcgtcg tcggtgccga ggaccatcag ttcgtccagc ccgggttctc gatcgtccga
    51361 gccaccatcc cggccaccct cgtcctcccc ttcgttgtta ttattaccgg taccgctacc
    51421 gccaagcctc cagagcttga tggtaccgtc gcctcccccg gagatgagca cttcttcgtc
    51481 atcgtcaacc agaactgtag atcccttggc tatgagcatg gtatagacgt agccgtagtg
    51541 ggcgaacatc tggatggcac cagcgggtat ctcgacgact ttttcggcgc gcgggatcag
    51601 ggtccatcgt tcgtcgttac ggcgtggggt agaggtgccg ccgacggccc gggagtcgaa
    51661 gaaacggtgg ttcctccggt cgggatgggt cgacgagtcg tggacggtgc ggttcctggg
    51721 gtcttggagg ttcacccact ggatggaggt gttctgcgcg ccgatgtaga gggtgtcgtg
    51781 ctggctgctg tacgcaacag aaaagacgtc gccgacgtcg taagtgctgt agatctcgta
    51841 gagccgggtc agggaggaag ggcaccaggc gttgatgatg gggtcgccgg cgctggagaa
    51901 gagcatggag ccgtccgagg tgaggaagag gctgaggacg ctgcgtttgt gggcttgcac
    51961 cttgccgact tgttgaaagg tggcgaggga ccagaccacg atctcgccat cgtgcgtgcc
    52021 tgcatagacg gactcggttt ggtggcagac ggcaaggcag aggacggagc tgtcgtgcct
    52081 caggttgtgg accaggttgg gggtggtctg agggcaaggg cagtcctctg tgtcggagag
    52141 gtcggaagcc gtgagagtgg aaggcatgtc gtcgtcgtcg tcgtcgtcgt cgtcgtcgcc
    52201 gtaacagtcg tcactgtcct ccttgtctct gtctctgtct ttgtcgaatt cagacccggg
    52261 gtccgagtcg gagccgtggt cgctggagct attcttctgg tagctatcgt cgagacgaac
    52321 caatttcgcg ctgatacctt cggggaaggg ggggagaaga tgatggtcag cgcagctgat
    52381 tcttcacggc atgacgcttc aatgggggag tagggaaact agacaagtca aaattaaaag
    52441 aaaagaaagg aaaaagaaaa aagaaaagcc cgaaggaaaa ttggtagcaa gagagaagag
    52501 gatctttggt aattaacatg actctctccc caggtaataa agatagttgg aaatctgggg
    52561 tccaagacca agtcggtttg gcgtaaatga cggaatgcac cgttggcgtg attggttccc
    52621 agtgacccca ctgtacggag taaggtaggc cgaagctcca ggggtgtgga taggggtgga
    52681 tagtcgtgac tagcggacgg gcagggccac atggcgctat cgacggcccc taaaccgcct
    52741 atagtaggaa ccgccacagc ggacagggag acggggaggg ggaggggggc gaacaaagcg
    52801 acaacacaaa caacaacatg aaaccaactt accagtctta taggcatttt catacctata
    52861 ttccccgttt ctctccttct ctcgaatctc tttgcacccc cgacaattgc catctacgtc
    52921 ttcttcgact cgtatccatt tgccagcgcc gttttttgtc acgcgtactg tcttcggagg
    52981 actccctacc accaccacct cgctctccac ctcatgagga ctcgtatgtt gatagaccgc
    53041 atcgtcgtca attccccatt gttttgtccg ggatgatgta ggccggatga ctatgccctg
    53101 ctcttctcgg tcgattgtca tgccgctact ccgtactgtt ggggttcagg acgaaaggac
    53161 cgatttctgg acaagaacaa aaaaagggaa gaggaagaaa agcaaaggaa ataggaaaat
    53221 agactgggcg gacgagcaca gagcacaaat ggcagaatgc aaaagacaga agacggcaga
    53281 cgaataggga tcgacattcc tttaaaacac atcatccatc aatcatcggt cacaacagat
    53341 aggatccaga ccgaaacaag aagttcggaa agccgcatgg ccaagaccta taaggacata
    53401 aaagacccca ggtcacgcag gctgaccctg aggcctgcag ttgtctgtcc cttgtatgtt
    53461 cctgtccaca actatgatcg attgctttct catttcatat cttctcgttt agtccgacgt
    53521 cggccctggc ctcttatcac ttatcatccc actgtgcaat ttcgccattt ctcgtcatgt
    53581 ccaccgtccg ctgttcgact gcagctggtc tcgaagcgat gagacaatcg aggcaaccag
    53641 tcacgacacg tctcatctcc cctttgctcc gggaagacct gcagcagtcc gatggttgag
    53701 agcgaaagac tgagacttgt cccagccctc acctcaccct accctcaccg caacaaagga
    53761 aggaccaggc cccgtggcct gttctggagc gaacgggacc tcgcaggtcg tgcagcctag
    53821 gctgtgtccc ggtagcgctt ccagagcaga gtcaatgccc aactctagcc agtgacgtgt
    53881 cttccaagac atggggcgtt ttcagctcca agttgtgatg aagtttgatt gaccgacaat
    53941 cctacttcat agacctctcg catttcgaca tgaccttctc ataatccagc gaagtgtccc
    54001 atgaaatcat tcgtcattta atattatcca tcacttaatt acaacactcg gcatccaaac
    54061 aaatctacat catacgtgct cataattcaa ttatatcaaa tcctcaataa ttctctacaa
    54121 ctaccgacat gtcattagtc gtcttagccc cagcccgacc tcctctcccc ccagaccaca
    54181 agaccatttt cctcgcagga accaccagca ccaccgaccc cgatcagcaa gactggcgct
    54241 ccaccctctc cgatgccctg gcctctctct cccttcccat cgtaattctg aacccctttc
    54301 gtccagactg ggacgacacc tggcgagagg acgtctccga ccagcgcttc gtcgaacaga
    54361 ccacctggga gctcgacatg cagcaccacg caggcctggt cgtcttttat ttccacccgg
    54421 acaccaaggc ccccgtcagc ctcctcgagc tgggcctggc cgctcactcg gggaagctgg
    54481 tcgtcgtgtg ttgtcccgcg gccttctgga agaggggcaa cgttgagatt gtctgtgccc
    54541 ggtatggtct caccttggtc gactcgctgg atgatcttcg agatgtcgtt gtgaagcagt
    54601 tggagacgca gcatggaaga atttcgctgt gactcccgtc attcgtctat cccgacctgt
    54661 gtgtattcaa agcattgagg tctttgatcg tgtatgttgt ttggtaatta gtacgcacga
    54721 ctttgatcac attgcaccat ctctgtggcc ctctgggagg aggcttgact tgatatccga
    54781 acatatccga actgccagag cccgtgcatc taacgcaaga gacggttgtt tttttgtcca
    54841 tctttctttt ttttttcttt tttttcttcg cacagagtat attagatcct ctaccataac
    54901 atagagcaca tacgaccata cccactggaa aactcgggat cccgtccgct ctcccctaga
    54961 taagccagtg agggctggat tagtagttgg gtcggtgacg accagcgaat acccggtgtt
    55021 gtatgttttt gtccttcccc cctttttttg tctctttcac cgtaggaggt atgtagcatg
    55081 gatcattaaa tagtgggttt tacgtgctta ctatccaacc ttatatgcct gataagcaac
    55141 cccttaaaaa cccctgccac cactaacacc accctccttg attactgttg gcggagggta
    55201 tttatactaa tatatcgccc ttgacttccc ggacaatttt gctttctttt tcgttgaaac
    55261 tcaccctggc gacacactcg ccacctatat cacgccatac aagcaacgcg atgggcatat
    55321 cgcccattat ggcaatgctt cgcgcgagtg gcttatgata atcgacagga acctctttcg
    55381 cgtctcaatc tccttccccc tccgacggct tcccggtcat tcacaacgtc ggtatcctta
    55441 catagcccca ggccctccga cgccgatagg ctcaactccg agaacgtctc ggcgaaggcg
    55501 ggaaatgggg cttcgtcgta tatcgcacca cgtacggcga cgaccagggt tggaagcgag
    55561 tcaaagagac cattcaagag gtctcggcat ctgacataga ggcattaaga gcgccggatt
    55621 tggccagttc ccttgactgc gtctttatgg acgacaagga aaccctggag agcatctcac
    55681 gaccagaact tcggaaacgc ttccgcaaat gggcgggccc gcgaggcttt caagaaagag
    55741 gaacaaagcc atccgggtat gccgatcccc gaatcggtcc aagattcgcc agacgcagaa
    55801 ccacgaagtg ttttacgtct ggtccccagc ctccgagata actcccgcca tatcttcttc
    55861 cttcagattg atgaggacag tttgcggagc attgtgtatg acagtgaccc cagcgattgg
    55921 tggaatatgg gtcacgttaa tttcattaat tctgcgtggg agcctgaggg ggctcctgag
    55981 accgaagaag aaaggctggc aatactcgga gatgaaccgc tgccgcctat tgatggctat
    56041 accgacgaag acgttggctg gatgaagctc aaaatccaca atctgggtat cagcttccac
    56101 ctaatcgcag atagttacgt ggataaccac tggtaccccg gttaccaaag accgcctgcg
    56161 attgtggacg tgaatacata ggcagccgtg agcctcagct attacgaccg ttgtggacat
    56221 ggtggacatg aacacatctg catcagggcc tcggagccta atacgtgcat taatccccca
    56281 tcattggcct actttttcct actactcaaa cagataggat agtgcactgt acatgtgcgg
    56341 aattctaccc tcaatatctc gaagagtctc gaaaatgccg tcgcggtatg gctggacgga
    56401 ccgaaacctc tgtcgaccca gtcacctgta gctccgtgta tatgccacac gcaacatggt
    56461 ctgtcctcgt catggtgctc tcatggttgg cgtagtcgaa gacagcaacc gtctggtaga
    56521 gaggcgaaat gcgttaatct tttttttttt cctttttttt ttttcctttt tttttccccg
    56581 cctcgtgtta caacttactg accacaaggc ttaggccgta aactggacag gaagctcccc
    56641 aggggaccag gggttattcg gagatcgggg ttaaagtgtc gcgacttaca accatcatca
    56701 cgtccaggat gattcctgcc ccgcattccc tctgacatcg gagcaattcg aagaccaaat
    56761 taaagcattt gtcgcctcta tagacgaagg ggctatctgc cacctcgcct ctcagcacaa
    56821 tgaccgtaag ccctgcaaca tcaccaggca gagcagggga agcttcaacg tctgcttctt
    56881 tgctcgtttt ggcgacagca ccacattggt tgtcagaatc cctttagagc ctgtggttga
    56941 cgatagttgg accaaggtcc agagcgaggt tgccaccatg cggttcgtcc aaccgactct
    57001 cctatcgtga ccgtgctaat gttcatagtt atctgaagct gaagacgagg atccccgtcc
    57061 ctcatgtcca tgcgtacggc caaaccacgc aactgacgaa ggatgggtcc accacaacga
    57121 cattcatgat ctccgaattt atccctggcc aaacaattcg cctcgacgac gtgaaaaaga
    57181 cgaccaagga gcgccgaaga cgattcttgg acgatctgac cgacgtcctc gtcgagttgc
    57241 gtcagttaga gttccctgcc gccggctcct tgatgccaaa ccccgatgac gaatccgaac
    57301 cagttgtcga cggctttctc agtatggcta tgaatgagct gcaggtagat cgcgggagga
    57361 agtgcagcct atcatccttt tcttccgccg aggcattcat ggactaccaa tacgctatcc
    57421 tatccaacag ttgcgaagtg ccgtccgtat ccttagacca gcaggtggca gaagaggagc
    57481 tattcatact tcacaccttg gcggaacgaa ttccgcagct tctaaatccc cgatggtcaa
    57541 atggcccgtt tatcttgacc cacctagacc ttacatgtgg aaacatcgtc gtcgacgagg
    57601 acctacacat cattggcatc atcgacgggg aattcgccgg cacggtgcct ctgcaatact
    57661 tcacaccgcc gctctgggtc acaggccata gtcgccctgg actgatcttt ccctcaatgg
    57721 accccattat ccaggacttt aaagaagccc ttcaagccaa atccgccacc tctgagggct
    57781 gcgcccagct catgcgagag tggaactgga acacgcaaca ggagtcgatg tttcccatgg
    57841 ttcaaatcct gcgtcgtccc catacgctac tccgggtcta tcgtgcattt atcaacaagg
    57901 gcgactacaa agaaaatgtt gccaacttct ttgagcatca tagcagagcg aaggacctcg
    57961 tgtcggtggc agagcgccga gttgagtcgt ccaaccggta cactcgatac ttggaagatc
    58021 acggactttt ggttatcgat gaagaggccg aacagaaaga ggccgaattt attgctatcc
    58081 ttaaggaagg catcgcaaaa gccaaggcaa tccaagagga cctggaaaag ttgttgtgaa
    58141 acgagcgacc tgacaacttg cggtacgctt ggtgtagctg aaaggatagc cctgtaactc
    58201 ctgagcctgc atgtgtgctt gaagcgagtt gatatactct tggccctttt ctccgacccc
    58261 ggtctccttt tgcctcttga gctagatgag ctttcgacat ctgatttgca tatctcggga
    58321 aaggcgatga cagtcacaaa ggttgtcagc gcgtccagga gtaggggtag aggctttagc
    58381 tttcttactt tcccaacccc ttttctattc ctcttcgttg ccttctcaac gaccgtctat
    58441 cacaaagtcc aagacatgct atgtacggag cacagtgcaa ccgagagctc agtctacgtt
    58501 atcagggaga cactcgcaac cacaccgaac tcacatcagt tgcaatgctg ggaacaccat
    58561 tgtccaaagc aagctataag aatatctgaa atgaaatgat tcaaatgccg aacaacacca
    58621 cctgatgatc atgtatatat aaaaatagaa atataaaaac gcctaccaaa tgcgtttcgt
    58681 aaccatctca tacctctgca cgccctggta ttccccctca ggcgtcttct tctccgactt
    58741 gtcaggcctt cctttcccct tgagcccctc gtccttatcc gcgttaatcc acctcctctt
    58801 ctcctccgtg acttcaacgt ggccataacc ccccagccgt tttccctccg catcatacga
    58861 ctccggggag gcctggccca cggagatgag atgctccttg accttcatcc tggcgtaccg
    58921 gttcctcgaa tagcgaagga gcgccatgcc gaggaggatt ttgacgatga gcaggaccaa
    58981 gaacgcgatg aagaagacca cgagcatggt cacggcggcg atgacgtcgt cggtcgtcca
    59041 atccagccac ccacggcctt tcccgctcgc ccgtccgtac ggatacccgt agaccgagcg
    59101 gcccagggcg tcccggagga gggtgtcgag cctgtcgagc gccgccagca tcaccggcga
    59161 cgagggcgtg gccgactcgg ccgacaggga cgtctgcgtc gactcgacga tggggaccga
    59221 gacgtgggac gacaggaaca tgtggtatgt ctgaatggat gatcgaatga ataggcacga
    59281 gaggggagcg acggcgagcc cgacccggcg ggtaagactt ggtgtgacga aggccttgag
    59341 aaggtcagtt aagaagaacc accaggtatg gagtgagtgg aagaaaagca gagagaaagg
    59401 ggggattggg ggggaggggg agagagtgag acgagaaggg aggggagagg agaacttaca
    59461 ttagtgtagt aatccttcga cagtatgtcc agaatacggc tgtaaaatgt gggcctgatc
    59521 ttattaaact tgttgacata ggcgtgtttg atggtatcga cgaggatctc gctgccaatc
    59581 acaataagga aaggagagag cacttcgcct gaccaaatcc acgtgggcaa catagtaaag
    59641 ctgtgcggca gaatagacgg gctgtggagc ggcttcgtgc tggtcgcctt caagtcgccg
    59701 gcgcccggga tggacaggcc cccgacctcg acgacattgc gcatcccgat gatgaagagc
    59761 atgagccaga gctggaaccg ctcggaaatg tcggcgcacg tcagctggaa caggttgtcc
    59821 ttctcgaagc gcttgaagac ggtgctcttg acctcgacga actggttcga caggagcagc
    59881 gtcaggagcg cgttcgagta cgagttgacg gcgacgttga gggtgatgac ttggtagtag
    59941 agcgccaccg agtggatgat gttgtaggcc agggccagca ggaagaggcc ggcaggcttc
    60001 aggaccttgg accgtccggc cggtgttcgg gagaccgttt cggtacccag gagacactca
    60061 aacacgtcct ggccgagggc ggagaggagc cggtctccaa cctgtacaca agattggtca
    60121 gccagaagaa tccagatgga agcagagagg cagagcgccg gcatgatgat ggtgatcgta
    60181 cctcgagaac gttgtaaatg acatagagct taatggcatc ctgtccacgg atcacatgat
    60241 acatgcggct ggcatcgagc ctcatgagaa agagggaact gaggataatg acaccgccca
    60301 agaggatgtc ggccttgtgc atattggtca agttggaagg caacgacttg gccctccggt
    60361 gtccggagat gccatgtccc gagtgattgt ggtcatggtc cttgtgggga agcggatggg
    60421 cacccttggt gtgttgagca gaagcgtcgg cggcatggcc attgccagca gccgccttgc
    60481 tatctgagcg cagacggaga gacgatacgg cgcgcctcct ttcgtcttgc gtcagaagaa
    60541 cgtcctgagg acgacctgtc tcattctgac ctgggccccg gcctcccggc gcgccctgtt
    60601 ggatgtcaca ctccgggcaa ggttgttctg agccacgacg gctcttgctc ccccgggacc
    60661 agactctcct ctttaggccg cgccagacat agctgacggc ccatttcgcc tccttcacga
    60721 tgaagtagca ccaccacttg accaggacac ccacggcgat gcagaaccgt atggggagaa
    60781 tggtgaagtt gtaaagccac gcatcgagac aggcaagggc gccgaagttg agggttcgtt
    60841 cgaggtagaa ggggaggacg aggacattct tcaggcgttc caacttgacg gcggtggatt
    60901 cgtagggaat ttcgttggcg taggactgat gaatgtacag cggactgggc cgttgcgtag
    60961 acagctcaag ctgaaggtga gtgggtatgg acatcggcgg gagagggatc gagggcggca
    61021 tcggtgaggg tagaggtaga cctggttgcg cagaagattg gaatggtcgc agctgggatt
    61081 gcgtggtcgt gatggatgga ggccgagaga caggtctcgc gaacgagcga gaggcctggt
    61141 cgtcggcatt ggggtggacg ttgatagcga gcttcaaggc gggtggtcgg acggaggagg
    61201 gattgaggga gtttcggcga ggggacgagc ttggggaatc cgtatccgtg ttctgcgact
    61261 ttctgttccc cggaggcgtg gacgtcgtcc ttcccagacc ggggcgaggc caatgttcgg
    61321 aggcccgttg tgaatccctc cccgtcgtat cgagtcttgt agctccaggc tgtgtgaggt
    61381 tgttcggtgg gagtacagat tgtctggatt ttagctggtc ggcggggagt gggcgtggat
    61441 tctgggatcg tgaccggctt cgatcgaggt cgacgacact tccttctccg tcgaagatgg
    61501 cgacggggag agactcggct tcagaagtca actgctgtat gtcaacagca gacagccttc
    61561 gaacacgacc gtgcgttggc ggcttggccg aggcggaggt ctttctgggt ctagtgctct
    61621 catcctgctt cttcttgttc ggtggagcgg ggtcggacgg cgttggggag ggtggagaag
    61681 gggatgtgcc gtcggaagta gcggaaggat gggggcctgt caggtcggaa gaggacgagg
    61741 agcgggagga caggtcttcg tccgaattgc cgcccgggat ggttggtagg gacgtggcgg
    61801 gaggagcggc aggtttcgtg ggaggacatg tcggtgaagc gattggaggg tggacggagg
    61861 agtcggtaga gatgcttcct gtggctacga catgtcgtga tcgtttgaag gcatcgcgtg
    61921 gagatgtggg tgtacgagac atcgaggcgc tagcatcatg gggattgtgg tgtcgactct
    61981 tgacggattc ttggtggtgg tggtggtggt ggtcggacac ggtcgcaggg tggttactcg
    62041 ccattggcga cagcgaagtt cgccatgcga ggattttgtg ttgaagccag tgactacgcg
    62101 caggaagaat agacggctga tagaatcaat tcggtagctt gtggttgtta tgttgtttcc
    62161 gagaagatga agtcaagttt ggggggcgca atgtgaaagt gaagccgtag gttgctgtcg
    62221 gaacaagttg caacaaaagg tgattggtgt tcttagtgtt tgtcggtgtg ccgttatcgc
    62281 cttgcctcgt accggtacgg atacgggaat taggtacctg actgtaccga tactgtgtac
    62341 gcgaagagta ccacagtact tcaggaagat gtttagggcg gcgggcttaa caaccagttt
    62401 ggtccaagat ccacaaacat ttatcccagc agaaaagtaa ggtaacgtaa ataggcccgg
    62461 gtcttcttgt tacgtgcttg ggtgttcgta acatgtccgt ccctctaaag tcaagcgggt
    62521 tttggcgaca gaacacagcg gccatctaaa ggaatgcccc gaatcacaat gtctcagtac
    62581 tccgtaccgt gctcggtact tttcgtttcc tgaccacagt aagagaacag atccaacaca
    62641 gggcttatac cgcagttaga aacgccctat atctcaatgg cctaaagtac ctagacgtcg
    62701 atcaatattg tgtacctatg ccgaccgcct ttttcatcaa ggcccctaca aataccactt
    62761 cgtaggtcca agatctgctg aacaaccttg taaagaatct cttgcttacc tacgtataag
    62821 gaaaatcagg cgccaagtgg ttatctccat ggctccgtgc tccgtatccg tacaagtcct
    62881 gttgaaatga tggcaaagtg ggaatggcat cgagacgcat atgcaggacg agtcaacgac
    62941 tgcatggtcc tacgacataa tccatcggtc tttgcagagt caaacgtaaa tacgtcccgc
    63001 cgtccttgca tatttatgaa tcacgtaatt ctactatttt ttagcggggg aacttacgaa
    63061 ttattaatgt gtgatgcttc cttcgccttg aatgttatgc ttttccgggg ttgtaaagaa
    63121 ccaacgccca cgtgcaaggt atctatattc tatctctatc tcacggtcga cccctatgct
    63181 cgttaaccca ttcttctctg cttcttcctc gtccattatt ccagtttcag aatttatcta
    63241 tctctgagcc acctcgtcaa aatggcatct tatcctcccg gccagtgctg tatccagggg
    63301 ttcagacacg agtaagcata atctttcctc cccctaaccg ttacccctcc catgccacat
    63361 gccacatctc ctcactcgta cactggtctt cttcgcacac ttcttcatga actactactt
    63421 tgtgaaaaaa aaaggtgccg gctagcaaga actattgctg acatcgcaac cccccaactt
    63481 ccaactttcc aagaggcgag gcaaccggcc aaatcatcac cttcggccct gaaaatgtgc
    63541 aggcctacgt cgccaccgca gcacctgaca aggtccgcaa tgggtccggc atcctcttcg
    63601 tccctgacat ttttgggctc tggcaaaaca ccaagctagt agccgaccag ttcgccgccg
    63661 agggctacac caccttcgtc gtcgacgtct tcaagggtga cccgctcccc tacccgcccc
    63721 caatggactt gaatttccgc aagtggatcg aggagggtga cgacggtaaa cccccgcata
    63781 actccgctgt catcgacccc atcatccttg atgctgtccg cgccctgaag gaacgttacg
    63841 gcgtgaccaa ggtcggcgcc gtgggttact gcttcggagc caagtatgtc gtgcgccact
    63901 tgaacaagac gtctggtatc gactcgggat tctttgccca ccccagcttc gtcactcagg
    63961 acgagctcgc cggtgtccaa ggccccttgt ccatcgccgc cgctgaagtc gaccagcagt
    64021 tcccccctga cctgcgtcac ttgtcggaag agatcctcca gaagattggt ctgccttacc
    64081 aaatcaacct ctattccggc gtcagccacg gatttgctat tcgcgcggat atttctcagc
    64141 cccagcagaa atgggccaag gagcaggctc atgcccaggc cgttgcttgg tttgaccaca
    64201 cattacagct gagttccgag aagctgtgat gactttacca ctgctgtgtt catgcaggcg
    64261 ggcggtgtac ctaccatgga cttatgaagg cgtgcattgc ccgtactctc ctccgcagca
    64321 ttttgcaagc agcatgatat atgtcagact cggacgaaca tgtactgcag aaaccaatta
    64381 aattaggtcc attcaccttg attcccgcga gctattgttg ttgcggaata agtagtggta
    64441 caggtcatac agtcgtcctc ccgggctttg ctccacgtga atgcatgcga gtaagggacc
    64501 tgacgctccc cagcgtcatc cattacttaa aatcaagccg actttgggtt ccaatcctgc
    64561 ttgataaatc ccgcacacct ctcagcaaca aggaacgtcg gcgcaaccgt atgggcactc
    64621 gtcaacgccg gaaacacgct ggcatccgcc acccgcaggt tctggaaccc atgaacccgg
    64681 agatcctgcc cgaccacgcc gccgtccgcc tcctcggcca tgcgacacga agacgtcaca
    64741 tgcagcgacg cattgaggaa cttccgaatg taggcgtcga tatcctcgtc gctcacatct
    64801 ccccagctgc cttccgtgct tcccctcttc atccccggtg cgttgaacca gggcatggtg
    64861 gatggatacc ccttcgtacg aactcgctcg aagaggcgga tgccaaaccg ggccgccttg
    64921 cgggccacgg cccagtcgcg ggggtcggtg ataagtgggt ggtatagctt gggaagcgca
    64981 agcgggtcgt ccgacgccag ggcaatgcgg ccccgagaaa agggccgcgc gagagtcgcg
    65041 aaaagaccgc tgtagccgcg actccaggag tagtcgtggc tgaaaggagc ggcgatgatc
    65101 atatactcga tgtccgggat gttctccacg cgtgatgcgt ccaggttgtc gtgctggatt
    65161 tctcctcctt tgtcgttggt acggacggcg cgggtctgca cctgcatggt ggcatcgtcg
    65221 atcgcatcgg aacgaaccca aatgcactgt ttcgtcggtg tcgaggcgag caatcccgtc
    65281 ttgaagagga ggaaaagaag caggtgccat aggaagaccc acggcttcac gagctgagtg
    65341 tacgagtcgg aaggtttgac ttcgcaggag agaccaaaag cgacgtggtc gctgaggttc
    65401 gcacccacac cgggcaggtc gtggataact ggaatgttgt gggcttcgag ctcttccttg
    65461 ggtccgatgc cactacgcgc atttggataa cccatcagtc aagattgtct cttcaccgaa
    65521 cgagggagac ggcttatgag gaaacgggag gaggactggc ttcaaaacat accttagcat
    65581 gagcagctgg ggggtgaaca aagcgccgca gcatacaacg acttctctct tggccttgac
    65641 gaggtattcg cgcgcggtcc ccttggactc gacatcgaca atccgcaccc cggtcactcg
    65701 agaggtgtct tgatcgatga caagcctagt ggctgccaca ccggtgcaga cgaagagtcg
    65761 gccccgacgc tcccgggcca gagaggtggg caggtatgca tccatggcgg agaggcggtg
    65821 gccgtctcga gtgaccataa ggtcgatatt gaagatgccc atggcagggg cctgcgggtc
    65881 gtttccgtct gtctgagcag gtatgcccag gtcctctgcg gctccggccc agctgtcgtc
    65941 gcaggagggg gtggatagga cgaatacatc agccatcacc gccaaaccgt ttgcgaaaaa
    66001 aaaaaaaaaa aaaaaaaaaa aaaaaagact gaggatgaag gaagacgggg tggcatgtat
    66061 gtgaggaact cactacttgt ctgtctcgaa gctggacggt atctgatgca ctagcaaaga
    66121 tcctaacgag agcgaaagtc agcgggggtc gtcgtgaatt atggggcacc aaagaaatca
    66181 gagttgtacc gtcacggccg cgatggtcgg ctgctggata gcaagccgac gcgtcctcca
    66241 tcttgcggaa ccacggctcg cagtgttgcc aggaccattg atcgttgcct agctcagccc
    66301 agtggtcgta gttggcaggg gccccgcggg tgagcagaag ggagttgacg cgggatgctc
    66361 cgccgagagc acgagaggtg taggagacga gaggttcacc ggcccatcgc tcgtcgggtt
    66421 cggatgtcag agctgtcacc tgaggggcgt ctttttgcat ggcctggttt atcaagggaa
    66481 tgcgggagaa ccaggtatcc tcgacggtgc cgcggcagag aagaagcacg cgaacggtcg
    66541 ggtcctcagt gagacgggcg gcaagtacac agccggcggt gccgcctggg aaaagccatt
    66601 agcaggtcac gaaatagagg ggaaaaaaga aaaaaaaaaa gggaaaaaaa aagagggaag
    66661 gagagaaaga gagccacaca taccacccac gatgatgtag tcaaaggttt gatcctcgac
    66721 atccctggcc ttccgttccg ggtagtttga tgagaaaggc cagaccatgg tgagaggatg
    66781 aggcgcgtcg atcactcctt cgctaatcgc caggattcag gaaggttgat ggaacgtcaa
    66841 ttgagacggg gagttgcgag tagagtcgta aaacagtcgc ccgcctcgtc tctctctaat
    66901 gccggctctc taagatacag tcgcgattct gctcactgcg aatttatgag caagaccgca
    66961 cgcgagaaaa cgagggatga gggatgaagg gtgaaagatg aagaatgaag ttgtacctag
    67021 gtagtcctaa gtcgccagga gtagacatct tggcccagga ccgtatccac atagaggcag
    67081 gtaccaccct aagggctcgg ctccttccga aactcaaacc atcaaatcgg accagacata
    67141 ttaataagtc ccgggaagtc tacgaagtag aagattatta tcttttaatt ctaattctac
    67201 attttcgttg tttattctcc tttcttcttt gttattcctt tttattcttc ttatctttga
    67261 aggtttctta agaacattag acgtggaagt ttagtgtaag tgctgtgatg tcgcctgctt
    67321 ggcattgccg ttggcgtaat accggggccc atgacagaca gtcctgtgga cagcgaggac
    67381 agcgaggaca gcgaggacag cgagctcccc gaagaaactc ttaccgcgca gacgatacgt
    67441 cgcagtacct acctgcctac ctgcatcata cagagggtta tttttgtcat ggttcacatc
    67501 gccttgcccc aaaacctttg ccgcggagtt ccatgatcat gggtggaacc gtcctcacga
    67561 gagccagacc agagaactca ccagtcgcaa tacgggcggg ccagagggcg agccagaaag
    67621 caggacgacc ttcggctgcg caaaagtgga gcgagacacg gtgaacaatg tacggtgcct
    67681 tgttatatgg accaatagta gcttttcccg ttgctttttc cgtttctttt tgccgttttg
    67741 catttttaac cttcctcccg ccttacctaa gccctatcgc aactttcgat agcggctcct
    67801 tatatcatag gacgaattac gaaagcactc cgtacgaagt gacaatagta ccccagcatc
    67861 ccgcacaggc ctccaggcgg tcctggggag tgaataggaa taatttcagg ggcagggaac
    67921 gttgaaactt ttgagggttg acgctgcaag gcgacagctt cattaagctt cgtccctgca
    67981 ttgtaatttg ttgtcagtag acgagcgtcc cagtctgacc agccaccgat ccttcttccc
    68041 caccatgcac catgcaccat ggccctcgtc aaagatgtgc aaatgtcgat tcttccttaa
    68101 tcctccccga gtcccttgtc ctcgtcctcc tcgtcctcct cgtcctcccc gtccccgtcg
    68161 tcgaaaaaga aaccgacttt cctgcctgca tatagactgc tcgtgtcttg tcctcaaagc
    68221 gaccggcgtt tctgtcctca tttcacctcc ttgccccgag caacaacgcg ccttgtcctc
    68281 catacactct gacagtgtct cgaccccccc atcctcaacc ctcgcctgcg ccacgttcac
    68341 ggaccagagt cctgaccaac aaatcttcat cccgttgccc gacctattga ataatggacg
    68401 aagagacgct ggcaaacctt cttgaagatg tcatcgaaag agtcgccgac gacacgagcg
    68461 aattggtcgt cgctgtcgcc gccctgatta tctccgtcgt tgccctcctt gccgccgtcc
    68521 ttcaacttgc ccagcagtac tacgcctccg ccaccggcta cgcccactgc gactccaagg
    68581 tcatcgggaa gtggtccaaa tccaaactgc gcgtctttcg cccctacgag ttccgtttcg
    68641 aagtccagta cgaggctccc gtcattttcc tctgccgccc cgataacaag aggggtcccc
    68701 tcaagaacaa tccgctcctg tttctcaacg gcaccccgca gagcgagaag gatacctggt
    68761 cacagctaga agaggatgat tccgggtcca cggacgagaa gaagatggag gacaaagccg
    68821 tccacaccgc cgacaacgag ttggctacct gggtcatcct tctcagcgcc atccagcgca
    68881 tggaacgcga ctcgagggca tggcagcgta agcgccttct ccccgctcag ccgccccgtt
    68941 ccgacgaccc ctcggccttg ctcaaaccgg gccggccaga cgacaagtct gtcgaggaca
    69001 aacactccct catcgtggcg ctgcagaaga agaggaagag ctgggacacc atgcccgacg
    69061 gcgtgaagaa gccctatgcc actaccacct ggtgccacat ggtcgagatg gctgccatcc
    69121 tcggcatcta ctggaccgag tttgaccgtt cccgcgagcg ctatcgcgcc gagggcaacg
    69181 gttatctgct caccggagag caggtcaccg acctcggcat catgttcacc ttccaggtct
    69241 acgggaagag caagttcgag gagaaccgca tcatccctgt cgaggaagtc aaagatctgt
    69301 gcttcggcgc tgtgcccacc atctatcgtt cgccgcacaa ggtcgacagg cgccgcctcg
    69361 gattcgacga cgaccagcag gatctcagca tgttgaacat ggccagccgg gccgaaatcg
    69421 ccgagaccct gagtctcatc ggctgcaaca caaagaccgt caactacttt gccatggacg
    69481 acacttcgaa ctgccgcgtt acacacctgt tccctcgtga gtttagtttt ccttcctctt
    69541 tttgacccct ttcataacat ggacctcctt ccttcgcatg ctcacactcg cctgtggggg
    69601 agcatagttc cgtttgagat tatcggcatg tcatctcgca ccctgcacat cgaacacagc
    69661 ttgttccgcc tgcttcccaa cccgaccatc tttcagtgga aaatgaagaa cttccccctg
    69721 aggaaggttc tcaaaggtta catggcccaa gtcgagaaga aagacgtcct tttgaacaag
    69781 gattcctccg ccatgaggac catccgctac cacggcagga caatccagcg cgagctcaag
    69841 aaagggggcg ccagtgccag ctcgagcgtc gttgtcctgg attttctcca tacggccctc
    69901 aacgacaccg acgagatcct caccgggaaa agacaacaag accgtcctca cctgcctcgg
    69961 gagacatccg tcctcagcgc cggcccagtc aagaggcctg aaaccgtcaa agtcaccgcc
    70021 gcctctgcca ccgccaccgc caccgccacc gccaccggga cgaacaacac gccaagcacc
    70081 tcagagacgg aagaggaaat gatccgaagg cagaaggtcc aggatgtcct tcgcagtcac
    70141 atccaagagg tcctctccgc cctcaaccag aagtccttcg aaatggagac tcccgactct
    70201 cccaatacca ccatgctcac cattcctgtc agcatcgccc catcatcgcc tttcgaggcc
    70261 attgactccg cagcaccaga ggaacggcca gacaagctga tggagatcta cttcgactac
    70321 gtgcggggtc gcgtcattgg aagtgcgacg caggcaacga agcggcgcga gtcgaacgcg
    70381 ggcgcgtccc aagcccctcc acctgcgttg ggcattcgga gacgagcgac cgaccggagt
    70441 atggttgcgc ccgactcgga ctcggattct gaggacccag aggagttgga ggatgacctc
    70501 gacgagctat ggcgtctctc aacggaccag atctcgcacg aggacatctg gtgtacgctt
    70561 gtgttccgaa tgatttgctg gctcatgttg cacgagtttc accccaagga cgtgcaaatc
    70621 acgaagaccg agctgcgagg tagccggcta cccgtctaca ttgcttgaaa tagtaaggtc
    70681 tcgagggtgg cagggtctga ggaaagacac ggagctcgtc ggtaacacac actttagaaa
    70741 catgaacaaa tacctcaaac gccccaaacg ccccatacac ccccaatacc cgttgcaaat
    70801 atgcattctt ttctctccaa ttactgccta caaccaacga ccaactcggg cacgctcata
    70861 ggcagcttcg gaataatcac tccatgactc ccttaagttc ggtggtacgg cagaaatctt
    70921 ccgccctgtg aagatcactc cccgaccaat gtcactcatg ttggcctctc cggtgaagct
    70981 cgagagatcc cgtccactga acttcatcgt ccctttctct gccgttggat ggatctcccc
    71041 tgtgccagta tcgctggatt tcaggcgcag gaaatatttt gccggcttgt tagccccggc
    71101 tgcctttggc tttttgggag gtcgtccgcg aggtcgtccg ctggtggcct ttgccttgct
    71161 ggcagtcgtc ctccttttgg agcccacgga aggtttctca tctgaccact cgtcttggcc
    71221 atcgtcttct tggtcatcgt cctcctcatt atcggtatca tcgtcgtcat gctcttgctc
    71281 tgcacagaat tggtcgaggg tggtttcatc ggagcccagc atcatcattc cctcgatgac
    71341 gccgaaatcg aaggtggctt ggtatatgcg ggccgtggcg gttgcgtgga tagccaatgt
    71401 catgtcctta gccagatcgg gcggcccgag acgtgctcgg ccccgctcaa tgccctcata
    71461 cgaacatccc ttagactcag accaccttaa ccaccttggt gtacagcgcc atgggaaacg
    71521 aagcgtcctc ctccacccag aacccccctg cccctatcgc ccgtcgccta tagccatagc
    71581 ctctcagccg tttcgtcagc atctccacgt cccggaactc ttccgtctgc ttgtcccact
    71641 tgcgccgcag cccgtcaaaa tcatcactca tcaacaccgg catcgcgtcc tccagccctc
    71701 ccttcacccc atcaccgccc ccggccccct gcgtcgacga agccaatagc gccttgtatg
    71761 ccatgagcgg caggtgcggc gtgtacacca gcgtctcgtc gtcgatcacg tcgcccgcct
    71821 cgccgagctg gtacggcgac ggcgtgtgca gcaccttgaa tcccatgttc tgtaggaacg
    71881 cctcgtctgt gcggtcgaac attggatcct gcacgtacag cgacacggac gcctccttgg
    71941 gctccgacgt cgacgtgatg aataacgcga gggcgacgaa gaggacgagc tgcttgatgc
    72001 gtcggccctg gtcgcgtgag gtgccgaggc tgccgagccc gaggagcacg agcttgctga
    72061 tgcgcggtcg gcgcttccgg tccagggccg tggctatcga cctggaaagg ttcgattgca
    72121 ggtagaagct gcaggtttcg tcgtagaggg cttcgaggcg cttgatctgc tttgtcgcct
    72181 tgccgcctga tgtcttgttg cccttagtga tgttgtgact tggcaaggca aacgagtccg
    72241 aaaaggactg ggcctgtatg cttatgtgcg gacatgatga cttggctgtt gctaaaaatg
    72301 caaaaaatga ctgaactcgc tggatatgaa tatgctatgc tgatcgaagc tcacaatgtc
    72361 aagtagttgt ctcttcactc atccaagacc aggatatagc atgctgggac acactctctt
    72421 ttatctaaat ctcatccgac gttgcaatta ccgtgccgta ttccaccgga aaggtcgctt
    72481 aagaggatga catcccctgt cgcagctcga tttctaagct tcccacttcc ggcgtgagtc
    72541 agccggcata atccccccta ccttgtctga cttgcttgtg tctgcgctga ataatgtgca
    72601 ctgacccatg gagcaacgcg catgttatga gaatgatggc tagaggctgt aatgtccgtt
    72661 cgttcctgtc gcgaggcaag aagatacttg accggcgatg atagcatcca aaaccagatt
    72721 gccttgatga ataaagtatt cattggcaag agggcggcgg tgtgtctcct gccgaaagtg
    72781 caaaccggat gactaacacg tcaccatttc acgtagtaac tcgagcgctg agtctcccgg
    72841 ggtcctttgg cgagatcggc cgctatctcg accacctcct gcggggcttg actctgagca
    72901 ccccgagggc cattctccga agtatcggcc cgagtcctga gacggcagac gatttctttc
    72961 gtggccagat tgccgccgtc ctccgtggca tggacgagct tagttgcttg cctacgggtg
    73021 gctgtgtctc ctggatgcca ccggctgatt gcagtgcttg cttgcaactt gcgggctctc
    73081 ggcgtgatat ccgaggatgc cgtcgagata tgacaagggg aatgcacatg acgagctgga
    73141 tgctgacgat ctggatgcta atctacctgg ttcatcccat gtgccggcgg ccgagccgtc
    73201 ggtctctctg tccgtccccc ataccccgag acagctgaag tgagcaagga gagaaacgac
    73261 cgagagcatg aacggccgcg gatgtcagtc tcacgtgagc aaggtccaag taaggcccca
    73321 gtaatttaat gggcatccat gcgcccgtcg ggctcgcatc cacccttgcc catgcttgcc
    73381 ggcttttttc tacggccgaa atcgcgaggg ccccgaggcg gagtcttggt atgatgactc
    73441 ctgaatcgac ttactccggc tcggccgccg agtcagaccg tccggtgatc actactccgg
    73501 cgcagccacc gacatgatca tggccctgat gctctcagcc gacctccgta gtagctccgt
    73561 ctcccgctcg tctagtggca gcggcacctc ctggaaggcc ccccgacggt taatcttaca
    73621 cggcatgctg agtgccacgt cctcgacccc ggcgtacgtg cccacttgcg acacggtcat
    73681 gatggcgtcg gcgttcttaa cgatgggctc gaggatcgcg acaatgacgc tcgcgatgcc
    73741 gtagttcgtc ttgcccttgc gctcgatgat cgtgtacgcc gcgtcgcggg tccgcttggc
    73801 gcaggcctcc atctccgcct cgtcatgcgc ccggcccgcc tggcgacagt actcgggcag
    73861 ccgcatgccg cagatgtttg cgagcgacca cgccggcagc tgcgagtcgc cgtgctcgcc
    73921 caccacaaag gcgtgcacgc tccgcgggct gatgccaaag tgcgcgccca gctcgcggcg
    73981 caggcgcgtc gtgtcgaggg ccgtccccgt gccgatgacc cgataaggcg ggaacccgga
    74041 gaggcgcacg gcggcgtggg tcagcacgtc ggccgggttg gtggccacga cgaggatagt
    74101 gtctggggaa gaggcggcgg cgatgggcgg gatgatggag gcgaagaggg cgtggttggc
    74161 ggccacgagc tgcggccgcg tctggccggg cttctggttc gcgccggcgg tgatgatgac
    74221 ggcggttgcc ccggcgcagt cggcgtacgt cccggagcgg acgcgcgtgt gggtgaagtg
    74281 ggcggcgtgg ccgaggtcgg cgacttcacc ctcgacgcgt gcctggttga tgtcgatgag
    74341 gacaatgtcg gcagcgaggc cgctgaggag gagggcgtag gctgtggtag tcccgacgga
    74401 gcctgcgccc acgatgacca ttttggtgga ctgcggggtg tcagtgccta gaccttggcc
    74461 tggagatggg ggcaccgcgc agacgtaccc cggcggccgc ttcgagtttg agtgtctgtg
    74521 acatggtgga tgatggcacg gtagtgttga gatgatgtgg tgaagctagt ttgctttatg
    74581 acgaggttgc cgcgctatga atcctgagct cgacttagta ctatgggtac ccgggcctag
    74641 atttccatgt gtatatatga catgatttga aatgaaacac cgggtgttat tgtcgcattg
    74701 gcacgagcct cgggggtggg cacaggcctc gggggtggaa ataataaggg tggacccacg
    74761 gtaaaatacc ggataggatc taaataaagc agtatttccg gaggagtact gccccttata
    74821 aaaatagggt aaacggtctc gtacacgtta taacttaata taatatatat acgcgaagat
    74881 ttccctaagt tagaagagtg tatttaatat acgatagtta taagcccggt ttataatact
    74941 taaagctatt taatatcttc tataccttta agctatcctt tttaccctat tccactataa
    75001 aagtaactac gttataagca cttaatcgac tattatttat ctaattaagg taacctcttc
    75061 gcttaagtaa tagaagatat cttctaatat tcaccgcgat taatagatcc taactaccta
    75121 gaaagactag attatatagg aatacagtat ccgcgggaag ttctcctttt tttataacga
    75181 ttatcttaat ccataacttg ataataacga agtagaagcc tccctgctac ttaagcctat
    75241 attacctaac gtacgtaagt acgaagccgc gagtggcgtt aaggttccga agttaataga
    75301 taacctctct aactaaggaa gaacgcgata cctttaaaac cgtcgcgtat atcgcgaaga
    75361 aaagaccgac tataatagtt agtaataaga acttaatagt ctacgctcca atatcctaga
    75421 cacgatctac gcccctttta gcgacctcct tagagcgtta ctagaagact aagtaaataa
    75481 cgcgagggcg tggattacta tactttataa gtacgtagct cttaggccta tagattaacg
    75541 ctataagggt ctacgttaat atcgttagct tattaaaata ccgctaaaga ctattcctag
    75601 ggatataggt agatagatta ctaattagaa ggctatccta atagaatact aatatgctag
    75661 ggttatcggg atagctttta tagattatta ggtataagat accctctccg cgatatatcc
    75721 tattactcgg gaatagtatt atctctacgt agtaacgaat aggtacagga ttaataataa
    75781 cgagctatta attaaggacc ttatatagga ccttaa
//
