# Supplementary material for: Alkaliphilic/Alkali-Tolerant Fungi: Molecular, Biochemical, and Biotechnological Aspects
Source: J Fungi (Basel). 2023 Jun 9;9(6):652. doi: 10.3390/jof9060652 (PMC10301932; doi:10.3390/jof9060652)
Supplement: Supplementary file 1 [file jof-09-00652-s001.zip › S2/ENANITX01000105NITX01000105.1.region001.gbk]

LOCUS       ENANITX01000105NITX01000105.1 47258 bp    DNA     linear   UNK 01-JAN-1980
DEFINITION  ENA|NITX01000105|NITX01000105.1 Sodiomyces alkalinus F11
            SODALscaffold_2_Cont105, whole genome shotgun sequence..
ACCESSION   ENANITX01000105NITX01000105
VERSION     ENANITX01000105NITX01000105.1
KEYWORDS    .
SOURCE      
  ORGANISM  
            .
COMMENT     ##antiSMASH-Data-START##
            Version      :: 7.0.0beta2-86685d9d
            Run date     :: 2023-03-25 18:34:59
            Original ID  :: ENA|NITX01000105|NITX01000105.1
            NOTE: This is a single region extracted from a larger record!
            Orig. start  :: 195569
            Orig. end    :: 242827
            ##antiSMASH-Data-END##
FEATURES             Location/Qualifiers
     protocluster    1..47258
                     /aStool="rule-based-clusters"
                     /category="RiPP"
                     /contig_edge="True"
                     /core_location="[240569:241369]"
                     /cutoff="20000"
                     /detection_rule="DUF3328"
                     /neighbourhood="45000"
                     /product="fungal-RiPP-like"
                     /protocluster_number="1"
                     /tool="antismash"
     proto_core      45001..45800
                     /aStool="rule-based-clusters"
                     /tool="antismash"
                     /cutoff="20000"
                     /detection_rule="DUF3328"
                     /neighbourhood="45000"
                     /product="fungal-RiPP-like"
                     /protocluster_number="1"
     cand_cluster    1..47258
                     /candidate_cluster_number="1"
                     /contig_edge="True"
                     /detection_rules="DUF3328"
                     /kind="single"
                     /product="fungal-RiPP-like"
                     /protoclusters="1"
                     /tool="antismash"
     region          1..47258
                     /candidate_cluster_numbers="1"
                     /contig_edge="True"
                     /product="fungal-RiPP-like"
                     /region_number="1"
                     /rules="DUF3328"
                     /tool="antismash"
     CDS             join(3471..5261,5336..5597,5694..5880,6081..6138)
                     /Name="input.path1.gene11"
                     /gene="input.path1.gene11"
                     /source="GlimmerHMM"
                     /transl_table=1
                     /translation="MQVANQLQDSWIVGMTILASILIYATSEGQLHYIDALFFASGANT
                     QAGLNTVNVNKLNTFQQVCIYIFMMTSNPITVHSFVVFLRLYWFEKFLRRMVRNARARR
                     ASIPKSRTRSFSSIRDGRNLAEAGVAGRSITMMPNSGTRIPNEDMVFKPNPSDDGQDSN
                     ENETSKPTTVEPPSEGPHSAEAQSPHHATQITFSHTVTRSDGLSTALAKLSPPQSSHDN
                     RVAIRPRRGSQEVLRIPNPRDAELGIKPMPVEDGHAAESEDEADEQNSHLGGSEGAGIR
                     ANAHSGGTAARQRQQQTITIAEPPRPPNHASQAGRQDHSESQPASRNGTGGKWSHELSI
                     LWNVLEPLRFRKPRIFQSGNRTYHATGDDEEAGRDVPRPHQRARRPTFDAIKGIVSRGQ
                     VDDAPYLSWSPTIGRNSQFLELSEEQREELGGIEYRSLRILALILAVYFWGFWLFSLVC
                     LVPWIRSSANESYAKVVEAAGASRTWWGLFTANSAYLDVGFTLTPDSMISFNQSRYVLM
                     MMAFVIIIGNTGFPIMLRAIIWVMARLVPRDSGVWEELRFLLDHPRRCFTLLFPTAATW
                     WLFWILVSLNAIDLLFFVVLDLNEPAVNELPVNTRIVNGIFQAACTRTAGFSSISISAL
                     HPAVQVSYMIMMYISVFPIAMSIRRTNVYEERSLGIYGSGEDDGTGDESSSKIKRNEFN
                     VYSLLFEIISAYGTVGLSLGYPGVDMSLSSQFSTVGKLVIIAMQIRGRHRGLPTAHVPG
                     PTDQIPQAVAGR"
     aSDomain        join(3501..5261,5336..5597,5694..5701)
                     /aSDomain="TIGR00934"
                     /aSTool="tigrfam"
                     /description="2a38euk: potassium uptake protein, Trk
                     family"
                     /detection="hmmscan"
                     /domain_id="TIGRFam_input.path1.gene11_0001"
                     /evalue="2.50E-180"
                     /identifier="TIGR00934"
                     /label="input.path1.gene11"
                     /locus_tag="input.path1.gene11"
                     /protein_end="687"
                     /protein_start="10"
                     /score="599.7"
                     /tool="antismash"
                     /translation="WIVGMTILASILIYATSEGQLHYIDALFFASGANTQAGLNTVNVN
                     KLNTFQQVCIYIFMMTSNPITVHSFVVFLRLYWFEKFLRRMVRNARARRASIPKSRTRS
                     FSSIRDGRNLAEAGVAGRSITMMPNSGTRIPNEDMVFKPNPSDDGQDSNENETSKPTTV
                     EPPSEGPHSAEAQSPHHATQITFSHTVTRSDGLSTALAKLSPPQSSHDNRVAIRPRRGS
                     QEVLRIPNPRDAELGIKPMPVEDGHAAESEDEADEQNSHLGGSEGAGIRANAHSGGTAA
                     RQRQQQTITIAEPPRPPNHASQAGRQDHSESQPASRNGTGGKWSHELSILWNVLEPLRF
                     RKPRIFQSGNRTYHATGDDEEAGRDVPRPHQRARRPTFDAIKGIVSRGQVDDAPYLSWS
                     PTIGRNSQFLELSEEQREELGGIEYRSLRILALILAVYFWGFWLFSLVCLVPWIRSSAN
                     ESYAKVVEAAGASRTWWGLFTANSAYLDVGFTLTPDSMISFNQSRYVLMMMAFVIIIGN
                     TGFPIMLRAIIWVMARLVPRDSGVWEELRFLLDHPRRCFTLLFPTAATWWLFWILVSLN
                     AIDLLFFVVLDLNEPAVNELPVNTRIVNGIFQAACTRTAGFSSISISALHPAVQVSYMI
                     MMYISVFPIAMSIRRTNVYEERSLGIYGSGEDDGTGDESSSK"
     PFAM_domain     join(4680..5261,5336..5597,5694..5695)
                     /aSDomain="TrkH"
                     /aSTool="clusterhmmer"
                     /database="34.0"
                     /db_xref="PF02386.18"
                     /db_xref="GO:0006812"
                     /db_xref="GO:0008324"
                     /db_xref="GO:0055085"
                     /description="Cation transport protein"
                     /detection="hmmscan"
                     /domain_id="clusterhmmer_input.path1.gene11_0001"
                     /evalue="1.20E-97"
                     /gene_ontologies="GO:0006812: cation transport"
                     /gene_ontologies="GO:0008324: cation transmembrane
                     transporter activity"
                     /gene_ontologies="GO:0055085: transmembrane transport"
                     /label="input.path1.gene11"
                     /locus_tag="input.path1.gene11"
                     /protein_end="685"
                     /protein_start="403"
                     /score="327.6"
                     /tool="antismash"
                     /translation="PYLSWSPTIGRNSQFLELSEEQREELGGIEYRSLRILALILAVYF
                     WGFWLFSLVCLVPWIRSSANESYAKVVEAAGASRTWWGLFTANSAYLDVGFTLTPDSMI
                     SFNQSRYVLMMMAFVIIIGNTGFPIMLRAIIWVMARLVPRDSGVWEELRFLLDHPRRCF
                     TLLFPTAATWWLFWILVSLNAIDLLFFVVLDLNEPAVNELPVNTRIVNGIFQAACTRTA
                     GFSSISISALHPAVQVSYMIMMYISVFPIAMSIRRTNVYEERSLGIYGSGEDDGTGDES
                     S"
     PFAM_domain     join(5699..5880,6081..6084)
                     /aSDomain="TrkH"
                     /aSTool="clusterhmmer"
                     /database="34.0"
                     /db_xref="PF02386.18"
                     /db_xref="GO:0006812"
                     /db_xref="GO:0008324"
                     /db_xref="GO:0055085"
                     /description="Cation transport protein"
                     /detection="hmmscan"
                     /domain_id="clusterhmmer_input.path1.gene11_0002"
                     /evalue="3.00E-20"
                     /gene_ontologies="GO:0006812: cation transport"
                     /gene_ontologies="GO:0008324: cation transmembrane
                     transporter activity"
                     /gene_ontologies="GO:0055085: transmembrane transport"
                     /label="input.path1.gene11"
                     /locus_tag="input.path1.gene11"
                     /protein_end="748"
                     /protein_start="686"
                     /score="72.2"
                     /tool="antismash"
                     /translation="KIKRNEFNVYSLLFEIISAYGTVGLSLGYPGVDMSLSSQFSTVGK
                     LVIIAMQIRGRHRGLPT"
     CDS             complement(join(6811..7352,7457..7529))
                     /Name="input.path1.gene12"
                     /gene="input.path1.gene12"
                     /source="GlimmerHMM"
                     /transl_table=1
                     /translation="MATTSTTPSLSSATSPPPSMRSISTSSTGSTTKPAGISYHRHFAL
                     PPPLPSVRHTHPDPFPALTVKQLAVLDPTGARTRLFDRTQPDAAKVGDVLLVTTRKGEP
                     FAGVCLSIRHRGVDTAVLLRGQLMRVGVEMWHKIYSPNVVAIDIVWRRPKRARRARLTY
                     MRHPKHDMGSVTHLVSAWKKERHSMRNKGRGFKGKTVGARF"
     PFAM_domain     complement(6925..7119)
                     /aSDomain="Ribosomal_L19"
                     /aSTool="clusterhmmer"
                     /database="34.0"
                     /db_xref="PF01245.22"
                     /db_xref="GO:0003735"
                     /db_xref="GO:0005840"
                     /db_xref="GO:0006412"
                     /description="Ribosomal protein L19"
                     /detection="hmmscan"
                     /domain_id="clusterhmmer_input.path1.gene12_0003"
                     /evalue="1.50E-10"
                     /gene_ontologies="GO:0003735: structural constituent of
                     ribosome"
                     /gene_ontologies="GO:0005840: ribosome"
                     /gene_ontologies="GO:0006412: translation"
                     /label="input.path1.gene12"
                     /locus_tag="input.path1.gene12"
                     /protein_end="167"
                     /protein_start="102"
                     /score="41.1"
                     /tool="antismash"
                     /translation="EPFAGVCLSIRHRGVDTAVLLRGQLMRVGVEMWHKIYSPNVVAID
                     IVWRRPKRARRARLTYMRHP"
     CDS             join(8153..8273,8378..9474)
                     /Name="input.path1.gene13"
                     /gene="input.path1.gene13"
                     /source="GlimmerHMM"
                     /transl_table=1
                     /translation="MERTILRKSLMARVPIRPSMPVAIQRRSVSQAQASTEQQQNPHVI
                     FDAEVNPNLAPVLTEIQNKIVLPSYLPRHQRQRVFNPKFRHSLKTNPVIIEIDGLAHRF
                     EHIPLEARPSTRACVYSALQKMETARDWSNFIRLFAGLRRAHIHLSTPNWVKIIRQVGT
                     KRHIYAIIDAARQIRRTGLALDVPAKLHEVLFFAQLKALEAGWAKEELEQALRWSVIVL
                     DMVADPRHEMAESRRPAWLVWPLARDPLALAAPLHLAAALAVGHHGGQDVDGQVAAWAK
                     QVVGVWPEGKGVVALYPEAAYEDAKNGGVGFLKVGGDYVAKVAMVLHGLKLATQVVEPA
                     LAEKLQGIVRAVEPELAGRLEQMAELHGDGLPAQVYSKQFDSTGALKLEVSVAPSKEGG
                     ETASEA"
     CDS             complement(join(9787..10784,10889..10989,11595..12767,
                     12973..13115,13373..13826,14074..14217,14337..14539,
                     14634..14684))
                     /Name="input.path1.gene14"
                     /gene="input.path1.gene14"
                     /gene_functions="biosynthetic-additional
                     (rule-based-clusters) PALP"
                     /gene_functions="biosynthetic-additional (smcogs)
                     SMCOG1081:cysteine synthase (Score: 326.8; E-value:
                     1.8e-99)"
                     /gene_kind="biosynthetic-additional"
                     /sec_met_domain="PALP (E-value: 4.6e-66, bitscore: 213.9,
                     seeds: 145, tool: rule-based-clusters)"
                     /source="GlimmerHMM"
                     /transl_table=1
                     /translation="MDTLRPTMDLEKELTCSICTELLFQPLTLLDCLHTYCGACLKDWF
                     AFQEIQAQHDAGTPTFTCPSCRALVRDTRHNATVTTLLDIDQALRRGRPDAGRLGARDE
                     PEGSARQRPALISRTETPEAQRQQVERGTSDDLNERDIEREIEEFARQIQEEGLLDGLD
                     LDNIDLSRNDDLSRKITEAYRRRQRERERERPRATESNRRNDNSNASRNNNTTSRLTTE
                     PVQEAVRPVASGATASAGEADTSSPPVLGPAPAPAPAPAPASASLLSENGRPHDRRSPH
                     ARSYNSDGYHPHRAVHHVHPHVARSVVCQPAPGSHEPGLGQLCASAGPSEPGNWNLCLD
                     CYRAGKGCLHWFGHGYGAYAKWDKARQAAGREDLPRPHVLTANRYLPLKSTPGGADGRR
                     TLTTDDPVKRLESGYFCTRCLAWANECYWRCNLCNQGDWGFCNDCVNQGNSCTHPLLPL
                     MYEPPASHTPPPSPRSRPPPQAASVLTGPNVWSVGPFKPLTFTTRCDVCQEPIRPRDAR
                     FHCFHCASSIEPDTNPGDYDVCKGCYGALVARGQVSEENGMAGWRRCPQRGHRMVVVEF
                     RDGPGGQFRHVVADVVGGRRLAVAPADTEGLQKWSWFEGDRKVERLVTLDVAASTPKPT
                     NSNAAANTNAGPDSDRAGDDPTAAALSVEMFPPDGGTGMSAMATWSWYPKADDELLFPK
                     GAEVREVEDVNGEWFFGVYMGAKGLFPSPICRFATAATPPAAPSPYLVNLAKAQGVVKG
                     LTGAIGNTPLIRLNRLSEQTGCEILGKAEFMNPGGSVKDRAALYVVKDAEERGLLRPGG
                     TVVEGTAGNTGIGLAHVCRSRGYKLVIYMPNTQSQGKIDLLRLLGAEVYPVPAVAFEKP
                     DNYNHQARRHAESLDNAVWTNQFDNVANRRAHIETTGPEIWNQTAGRVDAFTCATGTAG
                     TLAGVTRYLKDVSGGRVKSFLADPPGSVLHSYIQSGGKLVERTGSSITEGIGQGRVTEN
                     LKPDIGLVDGSLHISDEKSIEMVYRCLDEEGLYLGASSSLNVVAAKEVAEKLGRGHTVV
                     TILCDGAYRYADRLFSKKWLESKNLLGAIPKHLEKFIVLP"
     PFAM_domain     complement(join(9895..10784,10889..10895))
                     /aSDomain="PALP"
                     /aSTool="clusterhmmer"
                     /database="34.0"
                     /db_xref="PF00291.27"
                     /description="Pyridoxal-phosphate dependent enzyme"
                     /detection="hmmscan"
                     /domain_id="clusterhmmer_input.path1.gene14_0005"
                     /evalue="3.30E-63"
                     /label="input.path1.gene14"
                     /locus_tag="input.path1.gene14"
                     /protein_end="1053"
                     /protein_start="754"
                     /score="213.9"
                     /tool="antismash"
                     /translation="TGAIGNTPLIRLNRLSEQTGCEILGKAEFMNPGGSVKDRAALYVV
                     KDAEERGLLRPGGTVVEGTAGNTGIGLAHVCRSRGYKLVIYMPNTQSQGKIDLLRLLGA
                     EVYPVPAVAFEKPDNYNHQARRHAESLDNAVWTNQFDNVANRRAHIETTGPEIWNQTAG
                     RVDAFTCATGTAGTLAGVTRYLKDVSGGRVKSFLADPPGSVLHSYIQSGGKLVERTGSS
                     ITEGIGQGRVTENLKPDIGLVDGSLHISDEKSIEMVYRCLDEEGLYLGASSSLNVVAAK
                     EVAEKLGRGHTVVTILCD"
     PFAM_domain     complement(join(14393..14539,14634..14639))
                     /aSDomain="zf-C3HC4"
                     /aSTool="clusterhmmer"
                     /database="34.0"
                     /db_xref="PF00097.27"
                     /db_xref="GO:0046872"
                     /description="Zinc finger, C3HC4 type (RING finger)"
                     /detection="hmmscan"
                     /domain_id="clusterhmmer_input.path1.gene14_0004"
                     /evalue="3.30E-06"
                     /gene_ontologies="GO:0046872: metal ion binding"
                     /label="input.path1.gene14"
                     /locus_tag="input.path1.gene14"
                     /protein_end="66"
                     /protein_start="15"
                     /score="26.9"
                     /tool="antismash"
                     /translation="CSICTELLFQPLTLLDCLHTYCGACLKDWFAFQEIQAQHDAGTPT
                     FTCPSC"
     CDS             join(15790..15905,15951..16533)
                     /Name="input.path1.gene15"
                     /gene="input.path1.gene15"
                     /source="GlimmerHMM"
                     /transl_table=1
                     /translation="MGPFRLLLLGKRLHAHLLIVAPEQAVEHSPFKLDAFPESHPRISG
                     DRLGRLQRLFHERLVRRERTRRHSPLRRLASREGLARQDELHRLGLADRPGQPLATTST
                     RNRAQLDLRLAEIGPLRAVDEIAHHGQLATPTQGVPRHRGDDGLLDLRRQERPRFDEGL
                     RVRFREGQRSHLLDVRSRRERPLRPRQHDHCRVVRLVERLESRVQLVNQRCAQSIERLG
                     SVQRHYGRAG"
     CDS             join(26678..26856,26887..26911)
                     /Name="input.path1.gene16"
                     /gene="input.path1.gene16"
                     /source="GlimmerHMM"
                     /transl_table=1
                     /translation="MEDGSVGALPTKQDDEFKPFIRRLPEFKFWYWATRAIVISFFCSW
                     FEIFNVPVFWPILVIMASPPYH"
     PFAM_domain     join(26690..26856,26887)
                     /aSDomain="Rer1"
                     /aSTool="clusterhmmer"
                     /database="34.0"
                     /db_xref="PF03248.15"
                     /db_xref="GO:0016021"
                     /description="Rer1 family"
                     /detection="hmmscan"
                     /domain_id="clusterhmmer_input.path1.gene16_0006"
                     /evalue="4.90E-26"
                     /gene_ontologies="GO:0016021: integral component of
                     membrane"
                     /label="input.path1.gene16"
                     /locus_tag="input.path1.gene16"
                     /protein_end="60"
                     /protein_start="4"
                     /score="91.6"
                     /tool="antismash"
                     /translation="SVGALPTKQDDEFKPFIRRLPEFKFWYWATRAIVISFFCSWFEIF
                     NVPVFWPILVI"
     CDS             join(28067..28337,28407..29647)
                     /Name="input.path1.gene17"
                     /gene="input.path1.gene17"
                     /source="GlimmerHMM"
                     /transl_table=1
                     /translation="MSSSVPRSGERMIHQDFIARIRYSNALPPPPNPPKLLDIRNTGLA
                     SGQYTNPSFASRLAREQPLNIEADAELGMPLDLVGMPGIFDGDESSIQPSTSQPHLHPH
                     DRPLLRPLSTLGRPKGSDTAVSFLRRTEYISSVANKRGAPAASTAFLQPKLKRPEKRPA
                     PEPDVDSPAAIRRKIEKSFEKALRVINDPRTLPHPTKRQNIRIVDSRPLLPDLDALPDS
                     GAYVTVKLQTNPVPSSSTYDRRLLSAILQPIDKTAEEEAAFQAAVEAHTRAPDRFPKPL
                     NLLDYNFFVPKTQEVGERFRVAFDIDNPDRDAPELATHTSSVLGPCFPFSRLRSYETVK
                     ESEFDAVDKFSEELILTFNDDENSLVGDDGTVIRQKAAYFYPVIQRTTIRPQRSKNITR
                     TLSQTDEEKTVSQINVAVREPDADLRELLAKYKAHPLLSHAEATEEDAEADKGDEEARQ
                     LGSQDGPLGDDASEEERAQGATRSSRTPSEKDAELDADGEDDAYA"
     PFAM_domain     join(28112..28337,28407..29629)
                     /aSDomain="Paf1"
                     /aSTool="clusterhmmer"
                     /database="34.0"
                     /db_xref="PF03985.15"
                     /db_xref="GO:0006368"
                     /db_xref="GO:0016570"
                     /db_xref="GO:0016593"
                     /description="Paf1"
                     /detection="hmmscan"
                     /domain_id="clusterhmmer_input.path1.gene17_0007"
                     /evalue="6.60E-88"
                     /gene_ontologies="GO:0006368: transcription elongation from
                     RNA polymerase II promoter"
                     /gene_ontologies="GO:0016570: histone modification"
                     /gene_ontologies="GO:0016593: Cdc73/Paf1 complex"
                     /label="input.path1.gene17"
                     /locus_tag="input.path1.gene17"
                     /protein_end="498"
                     /protein_start="15"
                     /score="295.6"
                     /tool="antismash"
                     /translation="DFIARIRYSNALPPPPNPPKLLDIRNTGLASGQYTNPSFASRLAR
                     EQPLNIEADAELGMPLDLVGMPGIFDGDESSIQPSTSQPHLHPHDRPLLRPLSTLGRPK
                     GSDTAVSFLRRTEYISSVANKRGAPAASTAFLQPKLKRPEKRPAPEPDVDSPAAIRRKI
                     EKSFEKALRVINDPRTLPHPTKRQNIRIVDSRPLLPDLDALPDSGAYVTVKLQTNPVPS
                     SSTYDRRLLSAILQPIDKTAEEEAAFQAAVEAHTRAPDRFPKPLNLLDYNFFVPKTQEV
                     GERFRVAFDIDNPDRDAPELATHTSSVLGPCFPFSRLRSYETVKESEFDAVDKFSEELI
                     LTFNDDENSLVGDDGTVIRQKAAYFYPVIQRTTIRPQRSKNITRTLSQTDEEKTVSQIN
                     VAVREPDADLRELLAKYKAHPLLSHAEATEEDAEADKGDEEARQLGSQDGPLGDDASEE
                     ERAQGATRSSRTPSEKDAELDADGE"
     CDS             complement(30436..32229)
                     /ID="input.cds18.1"
                     /Name="input.path1.gene18"
                     /Note="single-exon"
                     /gene="input.path1.gene18"
                     /phase="0"
                     /source="GlimmerHMM"
                     /transl_table=1
                     /translation="MRRRQLTLIGLVVFLTVCGYTGFRIPPPLKITLTNGPHARAGDRH
                     EHEAYFASEDEVAQQRQEPLDKRPKAAPGSGSHPIWNLIADAERTFEEVRARQSKTLRE
                     AVAEYQRRYGFPPPPHFDKWYEFAKSNKVQLIDEFDMIHDMITPFWGLKPQTIRARAQE
                     ALGRPNFLMALLIRDHEITHVEGALDWQKEATSGMINKFIQYLPSMDLAFNVHDEPRVV
                     VPHDDLSRLVDIAKNHNMPRLNAAKGLQNGFTENPKGLSAGRSTDDIKRTRFNVFPHQP
                     VWSNSRMSCPADSPARALEDDERYDDASKYGVSELGFVYNVTAMSDICLSPSLADTYGF
                     FDSPNAYNVAHDLFPIFSQSKISSYQDLVYPSPWYWAEKVEYDQGRDKPWREKEDRLYW
                     RGSTTGGYSRMGGWRRHHRQNFVRKITSNGLAKIYVNEGDQRHPNWTVREVPRGEYRDA
                     IDIHFSYIGQCDQGDCDAQIEFFPLEEHADQQDAWNYKHLLDMDGNAFSGRFYAFLRSH
                     SLTFKYAIFREWHFDWLRPWVHYVPLSMRGDDWLEAVRFFSNDGPGSREAEKIAEAGRE
                     WAGKVLRKEDMEAWLFRLLLE"
     PFAM_domain     complement(30442..31179)
                     /aSDomain="Glyco_transf_90"
                     /aSTool="clusterhmmer"
                     /database="34.0"
                     /db_xref="PF05686.14"
                     /description="Glycosyl transferase family 90"
                     /detection="hmmscan"
                     /domain_id="clusterhmmer_input.path1.gene18_0008"
                     /evalue="1.80E-12"
                     /label="input.path1.gene18"
                     /locus_tag="input.path1.gene18"
                     /protein_end="596"
                     /protein_start="350"
                     /score="47.0"
                     /tool="antismash"
                     /translation="HDLFPIFSQSKISSYQDLVYPSPWYWAEKVEYDQGRDKPWREKED
                     RLYWRGSTTGGYSRMGGWRRHHRQNFVRKITSNGLAKIYVNEGDQRHPNWTVREVPRGE
                     YRDAIDIHFSYIGQCDQGDCDAQIEFFPLEEHADQQDAWNYKHLLDMDGNAFSGRFYAF
                     LRSHSLTFKYAIFREWHFDWLRPWVHYVPLSMRGDDWLEAVRFFSNDGPGSREAEKIAE
                     AGREWAGKVLRKEDMEAWLFRLLL"
     CDS             complement(join(33249..33438,33504..33573,33855..33987))
                     /Name="input.path1.gene19"
                     /gene="input.path1.gene19"
                     /source="GlimmerHMM"
                     /transl_table=1
                     /translation="MVRTSVLHDALNSMNNAEKAGKRQVLIRPSSKVIVRFLQVMQKHG
                     YIGEFEEVDDHRSGKIVVQLNGRLNKCGVISPRYNVRLADLEKWVVKLLPARQFGYVIL
                     TTSAGIMDHEEARRKHVAGKIIGFFY"
     PFAM_domain     complement(join(33252..33438,33504..33573,33855..33969))
                     /aSDomain="Ribosomal_S8"
                     /aSTool="clusterhmmer"
                     /database="34.0"
                     /db_xref="PF00410.21"
                     /db_xref="GO:0003735"
                     /db_xref="GO:0005840"
                     /db_xref="GO:0006412"
                     /description="Ribosomal protein S8"
                     /detection="hmmscan"
                     /domain_id="clusterhmmer_input.path1.gene19_0009"
                     /evalue="2.20E-21"
                     /gene_ontologies="GO:0003735: structural constituent of
                     ribosome"
                     /gene_ontologies="GO:0005840: ribosome"
                     /gene_ontologies="GO:0006412: translation"
                     /label="input.path1.gene19"
                     /locus_tag="input.path1.gene19"
                     /protein_end="130"
                     /protein_start="6"
                     /score="76.2"
                     /tool="antismash"
                     /translation="LHDALNSMNNAEKAGKRQVLIRPSSKVIVRFLQVMQKHGYIGEFE
                     EVDDHRSGKIVVQLNGRLNKCGVISPRYNVRLADLEKWVVKLLPARQFGYVILTTSAGI
                     MDHEEARRKHVAGKIIGFFY"
     CDS             join(34700..34702,34931..35246,35375..35499)
                     /Name="input.path1.gene20"
                     /gene="input.path1.gene20"
                     /source="GlimmerHMM"
                     /transl_table=1
                     /translation="MSDVEENNAPEVADEVEVSAEAGSGQMSVLDALKGVLKLALMHDG
                     LARGLREASKALDRRQAHMCVLNENCEEEAYKKLVIALCSEHKIPLIKVPDGKQLGEWA
                     GLCVLDREGNARKVVNCSCVVVKDWGEESQERSIILNYFQTEQ"
     PFAM_domain     join(35018..35246,35375..35430)
                     /aSDomain="Ribosomal_L7Ae"
                     /aSTool="clusterhmmer"
                     /database="34.0"
                     /db_xref="PF01248.28"
                     /description="Ribosomal protein L7Ae/L30e/S12e/Gadd45
                     family"
                     /detection="hmmscan"
                     /domain_id="clusterhmmer_input.path1.gene20_0010"
                     /evalue="3.50E-29"
                     /label="input.path1.gene20"
                     /locus_tag="input.path1.gene20"
                     /protein_end="125"
                     /protein_start="30"
                     /score="100.4"
                     /tool="antismash"
                     /translation="DALKGVLKLALMHDGLARGLREASKALDRRQAHMCVLNENCEEEA
                     YKKLVIALCSEHKIPLIKVPDGKQLGEWAGLCVLDREGNARKVVNCSCVV"
     CDS             complement(join(35758..35808,35929..36168,36262..36492,
                     36498..36593,36630..36641))
                     /Name="input.path1.gene21"
                     /gene="input.path1.gene21"
                     /phase="0"
                     /source="GlimmerHMM"
                     /transl_table=1
                     /translation="MYYSSRDIFAPPLQREPKGETFYAAPACRLAKGRSSLFRSLHSSQ
                     APPLVDSPTSRHWVSLIMGKSDKKGAGDKNAGSKGSGKKGAKAEGTDSGGKEAGKAKGA
                     QSINVRHILCEKHSKKEEALAKLRDGAKFDDVARDFSEDKARQGGSLGWKSKGSLDSKF
                     EEIAFQLEASSTSSPKFGEAKTGFGYHIIMRMRMQNASSRKTPQKD"
     PFAM_domain     complement(join(35929..36168,36262..36303))
                     /aSDomain="Rotamase_3"
                     /aSTool="clusterhmmer"
                     /database="34.0"
                     /db_xref="PF13616.8"
                     /description="PPIC-type PPIASE domain"
                     /detection="hmmscan"
                     /domain_id="clusterhmmer_input.path1.gene21_0011"
                     /evalue="5.50E-14"
                     /label="input.path1.gene21"
                     /locus_tag="input.path1.gene21"
                     /protein_end="193"
                     /protein_start="99"
                     /score="52.8"
                     /tool="antismash"
                     /translation="KAKGAQSINVRHILCEKHSKKEEALAKLRDGAKFDDVARDFSEDK
                     ARQGGSLGWKSKGSLDSKFEEIAFQLEASSTSSPKFGEAKTGFGYHIIM"
     CDS             join(37836..37895,37968..38095,38207..38354)
                     /Name="input.path1.gene22"
                     /gene="input.path1.gene22"
                     /source="GlimmerHMM"
                     /transl_table=1
                     /translation="MAGRIDLVGIVTPKPGHTERFIDLFTKCAEYAEKNEPGTLTYRYH
                     RGDKAKNDGLEELVIRETYENQAALDKHMTSPPVQVIMKELEAGTLVDKVKVIHITPGG
                     GVQRAKI"
     PFAM_domain     join(37866..37895,37968..38095,38207..38264)
                     /aSDomain="ABM"
                     /aSTool="clusterhmmer"
                     /database="34.0"
                     /db_xref="PF03992.18"
                     /description="Antibiotic biosynthesis monooxygenase"
                     /detection="hmmscan"
                     /domain_id="clusterhmmer_input.path1.gene22_0012"
                     /evalue="7.80E-12"
                     /label="input.path1.gene22"
                     /locus_tag="input.path1.gene22"
                     /protein_end="82"
                     /protein_start="10"
                     /score="45.2"
                     /tool="antismash"
                     /translation="VTPKPGHTERFIDLFTKCAEYAEKNEPGTLTYRYHRGDKAKNDGL
                     EELVIRETYENQAALDKHMTSPPVQVI"
     CDS             complement(join(38571..39298,39387..39771))
                     /Name="input.path1.gene23"
                     /gene="input.path1.gene23"
                     /source="GlimmerHMM"
                     /transl_table=1
                     /translation="MLRRPLPPRGPLNKSAPFILSTFSSVSGRRHASQQIKVHVPVPEK
                     LMKLAKPERAPDSLGQYFSDLERDRSRNWVSRPPEGFNNVAISDKDLKLDATRVYQIYC
                     AYRKAELQNVKNRLSITWKRQFVKDHHIALSLLYDIALHMLRTPRSPADGGAEDWNYAT
                     RLMQTAAELGHRPAVLELVRRIITTRSDAAALSREFPELYTSFRRIVAEGRDPDAQTLQ
                     GLLHAKQGDETRALACLQKAKDLGAGKPFFFKPLCLARMGTILEKQGKRELAESEYAEL
                     ARENDGLGFYHLGLLYKTDPIAKWLLQKAASSGLSQAMRELGKMELEDYKKATEDGDQA
                     AAQRHIADSQEWHRLAKVWGSTSPPTHETY"
     CDS             join(40569..41143,41203..41734)
                     /Name="input.path1.gene24"
                     /gene="input.path1.gene24"
                     /source="GlimmerHMM"
                     /transl_table=1
                     /translation="MRKRKTEEDGDAEEPSARTSSASISPPKRQRKLPVRAKDSERPNS
                     SEASSIVIEIRAKSKEDDALDEASNGEADVSTGAERPKLDLEAKEASGDGEPQQADVSG
                     NETSEANVEVELEGDFSSSHSEAKRLVATPSRVSEAGPTKSSGPARSRSPDDGESDSDS
                     DDAPEVVSTSKAAAQVLRSAKAANRAITEQARAQKRKRQERSAFLQEQAKSRKAQQPQT
                     PGVKSDVGDDPEGDITPRTQLTLESDAAASRRKRLATQTTVPSVLPAEYLDSDSDDSDA
                     EMDPEHTAKPRPRKARKVVTAQRSLVREAKSTLPRDEMVGSTLYRPAPKKQDERLAPKG
                     SKQSANAKRALMIRGRSAVKTKKGFFIK"
     PFAM_domain     41426..41689
                     /aSDomain="U3_snoRNA_assoc"
                     /aSTool="clusterhmmer"
                     /database="34.0"
                     /db_xref="PF08297.13"
                     /db_xref="GO:0006364"
                     /db_xref="GO:0030515"
                     /description="U3 snoRNA associated"
                     /detection="hmmscan"
                     /domain_id="clusterhmmer_input.path1.gene24_0013"
                     /evalue="9.30E-10"
                     /gene_ontologies="GO:0006364: rRNA processing"
                     /gene_ontologies="GO:0030515: snoRNA binding"
                     /label="input.path1.gene24"
                     /locus_tag="input.path1.gene24"
                     /protein_end="354"
                     /protein_start="266"
                     /score="39.2"
                     /tool="antismash"
                     /translation="LPAEYLDSDSDDSDAEMDPEHTAKPRPRKARKVVTAQRSLVREAK
                     STLPRDEMVGSTLYRPAPKKQDERLAPKGSKQSANAKRALMIR"
     CDS             complement(join(43801..43845,43892..43982,44189..44298))
                     /Name="input.path1.gene25"
                     /gene="input.path1.gene25"
                     /source="GlimmerHMM"
                     /transl_table=1
                     /translation="MSRSRRSNEPGEGRNLAPALPCDQVIIPTCCPSPATSTLDYRARD
                     PFRTWIPARLWRRLALDTAYEVARHHSDLEAVVLVF"
     CDS             join(45001..45023,45408..45450,45525..45800)
                     /Name="input.path1.gene26"
                     /gene="input.path1.gene26"
                     /gene_functions="biosynthetic (rule-based-clusters)
                     fungal-RiPP-like: DUF3328"
                     /gene_kind="biosynthetic"
                     /sec_met_domain="DUF3328 (E-value: 2.2e-20, bitscore: 64.2,
                     seeds: 45, tool: rule-based-clusters)"
                     /source="GlimmerHMM"
                     /transl_table=1
                     /translation="MSLPVRSQGVHSVAVYHELHCLFSIMTAFHNSIIGRQPHLEHIRH
                     CFEYLRLALMCYGDTTLEGINDVTLNFQHDGGAAKAGSRHVCKNYDQVYDWAQQHRADN
                     VAGIVHERR"
     PFAM_domain     join(45418..45450,45525..45758)
                     /aSDomain="UstYa"
                     /aSTool="clusterhmmer"
                     /database="34.0"
                     /db_xref="PF11807.10"
                     /db_xref="GO:0043386"
                     /description="Mycotoxin biosynthesis protein UstYa"
                     /detection="hmmscan"
                     /domain_id="clusterhmmer_input.path1.gene26_0014"
                     /evalue="1.60E-17"
                     /gene_ontologies="GO:0043386: mycotoxin biosynthetic
                     process"
                     /label="input.path1.gene26"
                     /locus_tag="input.path1.gene26"
                     /protein_end="100"
                     /protein_start="11"
                     /score="64.2"
                     /tool="antismash"
                     /translation="SVAVYHELHCLFSIMTAFHNSIIGRQPHLEHIRHCFEYLRLALMC
                     YGDTTLEGINDVTLNFQHDGGAAKAGSRHVCKNYDQVYDWAQQH"
     CDS             complement(47103..47117)
                     /ID="input.cds27.1"
                     /Name="input.path1.gene27"
                     /Note="final-exon"
                     /gene="input.path1.gene27"
                     /phase="0"
                     /source="GlimmerHMM"
                     /transl_table=1
                     /translation="TLYL"
ORIGIN
        1 cgccggcctg gtacctagat acggaagata ttagtgaaat cgtagctaat aaggtagccg
       61 atatatacgc ggggagtaat acgatgtaat agcttcttcg cgccctttta ggcgtccttt
      121 attatcgcgt acgccttata gccgtaagct cgaagatata ataaaatcgg cttcctttta
      181 aagaggacct cgtatagcgt tttctattcc ttattattat actgtcttta tagcgtccga
      241 ttatagacgt atatagctgt gggaatagcc ttaggctata taaacggcgg tagttttacg
      301 tggatattta tcgcacgacc cttcgaaata accacggcag taacgcgttc ggcaccccta
      361 ttctgcgctt aagtatcggc agtagatacc tctaaaagga tacccttatt acgtaggaat
      421 taggtgatat cgtaggatta agttagctcg ttatctgatt cgaaaacgcg caccttatag
      481 cctaattaac ggtccaccta ggcgaggaat tccttaatta ttacgaggat atccactacc
      541 agcttatttt ttataatata ggtggccgta aaaccactat aacggtcggt gaaaaatata
      601 aaccgtgagt ccctatcgga cgttcggtta aaatccgtga aattaatcgc ctaccgctcc
      661 cctatatagg taggtacggt ataagggcgc ctgctaatat gccgtttaat cttgataagc
      721 ttataggcct tgtagtcgat agttattagt ccctttattt taacccccta cgtctactct
      781 tctaggtgcc taagtggttt agggcctgcg tgccctaggc gtagatacta taagataccc
      841 tccgtagtgc ttggatactg tatcgtcgat ttacggacac cttttcgggt agtagaagaa
      901 gaagagccta gaaaagtagc cgtagattag ttagagggca cgtatttaat aacggttcaa
      961 tcgaagcggt aacttagcta gcatagtata gatctatcag aacgccgaat acagttattt
     1021 agtggctttt aatcctacta gtatcctcga agacgtaggc gttagttgga gattaaatta
     1081 taggtaaaat ccttatagta tacgacgttt aatagcctaa aatcgaggcc tcctattagt
     1141 ccgtttaatc ttacggtcac gttaccgtaa cctttaatag gcagggacga attaccggct
     1201 actatatagt cctcctatat agtgggtata aaatcagaaa aacgggaaaa atcgttatag
     1261 atataaatag tagtgccgga atcgaggata gtaaaggttt aaagagggta actagcagta
     1321 gcggttcctg ctataaagct aacggcatag gagacgccgc tacggatact acggacgctg
     1381 ctatagtcga gtcatgcctc tttaagctat actaagtccc ggcttatatt cttcttcacc
     1441 ttctttacgg cgcgtagttc ttctacttct acgtatagcg aggagtcgta tttaaggatc
     1501 cgttagacgg ttattttagt gctctcgaag ggtgtctaat cgttatatac cgtatccggg
     1561 aatagataga agcaggcgtt aatatcgtgg ctaggtatag cgtatacacg gtagatctac
     1621 cctctctgta gagtagatta acggtattta gaagaggaat agttagctaa agtagtagaa
     1681 ggtatagcta caggattctt agctttattc ttcctacggc cacccttctt aggcttagcc
     1741 gtggcattta aggtatcttc gcccttttcg cttccggtat atagtgccgg gaatactata
     1801 gcgcagtggc taccgcgttt tccttagtct ttaagtctag tattaatata tttctaaccg
     1861 agggtataaa ggtcttcggg tataactact tagttatcta taaggcgtcc ctcggcctta
     1921 gtctaatcgc gtccggtata ggagcgtata cctctaaaga aatctataac ctatatatac
     1981 gtggcgggct ttaaactggt agctttatag ctttacagta atagctacta cttatctaac
     2041 tactctccga gcttcttaag gctattcgta gggtactaag cgtgcttaat atattcttcg
     2101 tgggtgtcgg tttagcgggt ggctaggtac tcatccgtat cgcgtttaac ggcgttatat
     2161 acctcgcgag gcgtgcctcc ttatagtagt tatctgcggc tttagttaat agtattaacc
     2221 tactaggtta gtatagcgtt aatccctttt aggtagctat cgtattacgt tgataggatc
     2281 ttctagcgcg cgatttcgat atcgtacgct ttctgaccag cgtctgtaag gtcgagatat
     2341 tatatagggg tacgcctagg cgttatagag gggaaagagt tataattcgg tattataggc
     2401 tcctcggggg actaagtcgg attaactagg cggagaaacc tctatatatt attataggtg
     2461 gcgaccgatt cgtataggcg tcgccagagc tcctaatcct tataggtttt atacgtaaca
     2521 gggctaagat acgatatctt aatagttatt ttatagatta acacgctata tcggcgcagc
     2581 tagatagctt cttaaatcga tagtagtaaa ggtaaaaggg taggtaaaat aggtaggtaa
     2641 aataggtagg taaaataggt atatcttcac ttagcaagtg agactcttaa ttatcagata
     2701 aagcgtagtc aaaatcgtca caaaataggt caaaattgat tgaggtaatt gtgtataatt
     2761 tttataactc tcacagaccg tcagggaaac gctgccaccg tactttatat ggtgcagatt
     2821 ctgcaagcgt ccgcccggat tgtactcttg gcaatccggc ctattacgta accgaaaaga
     2881 ctgtggtctg ttcgacaggg aatacaagcc caccgctaat cgaggtgttc attactgcgt
     2941 cttagcctct ccgaaacatt gttagcccta agtccctagg gaccagtttc ttacaacact
     3001 ataaacctgg actctggacc tcgtccatca tcacttgaga catgcaaaga tcacaggcac
     3061 gacaaggact gcatctacca tcaaagtatc tgtcgcttta tcgtaagcga catggttttc
     3121 atcccctgtt tgaaaaacgc ttgacatacg gataagcatt tgcgacgtcc tctcaatgcg
     3181 cgcaaatatg tttctctgat gcgggttgtc atgagcctgg aagaccagag gccgacatct
     3241 tgatcaatac acaggcgcaa attggccttc ggaaattcac ctcccaggag acctcttcta
     3301 actgcgacgt cgattcaaca tgtttcgcaa agcctatgcc tggctacttc gccagttgca
     3361 tgccgcaaaa ccttcaattc catcgaagaa accacatttc aacttcatct gggcgcactg
     3421 tgagttgact cgtctcgccc ccctcgaccc ctgaaaggcc atgaccggcc atgcaagttg
     3481 ctaaccagct ccaagactcc tggatcgttg ggatgaccat tcttgcgtcg atcctcatct
     3541 acgcgaccag cgaaggccag ctccattaca ttgatgcctt attcttcgcc agtggcgcaa
     3601 acacccaagc tggcctgaac accgtcaacg tcaacaagct caacacattt cagcaggtct
     3661 gcatctacat cttcatgatg acctcgaatc ctatcaccgt acactccttt gtcgtcttcc
     3721 tgcgcctgta ctggttcgag aagttcctcc gaagaatggt gaggaatgct cgtgcgagga
     3781 gagcaagtat tcccaagtct cggacaagat ccttcagttc aatccgtgat ggccgaaacc
     3841 tggccgaggc gggcgtcgcc ggaaggagca tcacaatgat gccgaactcg ggtacaagga
     3901 ttcccaatga ggacatggtc ttcaagccaa atccatcgga tgacggtcaa gatagcaacg
     3961 aaaatgagac atctaagccc actaccgtgg aaccccctag tgagggccct cactcggccg
     4021 aagctcaatc gccacaccat gcgacacaaa tcaccttctc ccatacggtt acaagaagtg
     4081 atggtctaag cacagctctt gctaaactct cacctcctca atcgagccac gataacagag
     4141 tcgctatcag gccccgacgc ggcagccagg aggtgcttcg aattcccaac ccgagggacg
     4201 ccgaactggg aataaagccg atgccggtag aggacggaca tgcagcagaa tccgaggatg
     4261 aggcggacga gcaaaattct catctgggag gctcagaagg tgcggggatc agggccaacg
     4321 cacactccgg gggcacagct gcccggcagc gacagcagca gactatcact atcgccgagc
     4381 ctccacgtcc tcccaaccat gccagccaag cagggcgaca ggatcactct gaatctcaac
     4441 ccgcatcacg gaatgggacc ggggggaagt ggtctcatga gctttccatc ttgtggaatg
     4501 tcctagagcc tctcagattc cggaagcccc ggatcttcca gagcggcaac aggacgtatc
     4561 acgccacagg agatgacgag gaggcgggcc gcgatgtccc cagaccacac cagagggcta
     4621 ggcgtcccac attcgatgcc atcaagggaa ttgtgtccag ggggcaagtc gatgatgccc
     4681 cctatctcag ctggtccccc acgattggtc gaaactccca gttcctagaa ctatccgagg
     4741 agcaacgcga agaactaggt ggcatcgaat accggtccct caggatcctg gctttgattc
     4801 ttgccgtcta cttttggggc ttctggcttt tctccctggt ctgcctcgtg ccgtggatta
     4861 ggagcagcgc caacgagagc tatgcaaaag ttgttgaggc ggccggggcg tctaggactt
     4921 ggtggggttt gtttactgcc aactcggcct acctggatgt cgggttcact ttgacaccgg
     4981 acagcatgat ctctttcaat cagtctcgct atgtactcat gatgatggcc ttcgtcatca
     5041 tcattgggaa cacgggattc cccatcatgc tccgggcgat tatctgggtc atggcacgtc
     5101 tagtgccccg tgatagtggt gtgtgggagg agcttcgatt cctgctggac caccctcgtc
     5161 gctgcttcac gctcttgttt ccgactgcag ctacgtggtg gctgttctgg attctggtct
     5221 cactcaacgc catcgatctt ctattttttg ttgttcttga tgtaagtctc tttacggtct
     5281 tccacgcccg gccggccgta ggccccaggc tgactctgct gttctcttct tttagctcaa
     5341 cgaaccggcc gtcaacgagc ttcccgtcaa tacccgtatc gtgaacggga tcttccaagc
     5401 ggcctgtacg aggacggcgg ggttttcttc catcagcatt tcggcccttc atccggccgt
     5461 ccaagtgtcc tacatgataa tgatgtacat ctccgttttc ccgatcgcca tgtccatacg
     5521 tcggacgaac gtctacgagg agcgatcact cggcatctat gggtctggcg aggacgacgg
     5581 cactggcgac gagtccagtg ggctgtcctt tatcggaaca cacttgcgtc gccagctctc
     5641 attcgatttg tggtatgtga gtctggggct tttcgtgctg acaatcacgg aaggctcgaa
     5701 gatcaagagg aacgagttca acgtctatag cttgctcttc gagatcatca gcgcctacgg
     5761 taccgtggga ctgagcctgg gataccccgg cgtcgacatg tctctgtctt cacagttcag
     5821 cactgtcggc aaactggtta tcattgcgat gcagatccga ggacgccatc gtggacttcc
     5881 gtacgccctc gatcgggctg tgctcctgcc cagcgaagac cacttcaagg cagagggaca
     5941 agagctgcag caggttctca gtcgccagat gtccacggcc acagctcgca gtcgcactgc
     6001 ggcggcggcg gcaactggag tagacgtggg gcgtgggcga agtatgcatc gaggtcttat
     6061 ttcttcgatt tttcacccag gaccgcccat gtcccgggac ccacggacca gatcccgcag
     6121 gcggtcgccg gacggtgaag gggacaggcc agacggcggg ggcttgcaac gtcgtcatac
     6181 agagccagcc gacactgccg agttgggtcc ttacgatgag cctcatgtga gggcacggcg
     6241 cattgtgaca acaccagtgc attcgaattg attttacttg tcgaggagtt cgaagttcgg
     6301 cgtcattttc tccttagagt atagagaagg gtcgggtagg ggtctatttc catggtgtta
     6361 cacgtcgaag tattggacca attttcatat attttgtttt actcgttttg ttctacgtat
     6421 tttattcatt gtgttttttt attatcacca tgattcttac tatttttctt ctccagcttc
     6481 ttggtcacat tcttatgaaa ggtgatttct agttgtacac tacttgggag atgggacaga
     6541 acgggcagaa ggcagttcag gggttggctc tgggtctatg aaggtctccg agaatagaaa
     6601 aactcggccc atattgtctg tacatcctcg tggaattttt ttttttattt tttttttttt
     6661 attttttttt tttttacaat acaaactaca tgtgaacgtt caggtcaggt attgtacaag
     6721 gccccgtgta tatctatctc cttcttccag tcttctgtcc gtcatggcga caaacctttc
     6781 cgcccgccaa ggggtggacg ctcgccgggc ctaaaacctc gccccgacag tcttgccctt
     6841 gaacccccta cccttgttcc tcatgctatg ccgctccttc ttccaggcgg agacgaggtg
     6901 ggtgacgctg cccatgtcat gcttgggatg gcgcatgtag gtgagacggg ccctcctggc
     6961 gcgcttggga cggcgccaga cgatgtcgat ggcgacgacg ttgggggagt agatcttgtg
     7021 ccacatctcg acgccgacgc gcatgagctg gccgcggagg agcacggcgg tgtcgacgcc
     7081 gcggtggcgg atggagaggc agacgccggc gaagggctcg cccttgcggg tggtcacgag
     7141 gaggacgtcg ccgaccttgg cggcgtcggg ctgggtgcgg tcgaagaggc gggtgcgggc
     7201 gccggtcggg tcgaggacgg ccagctgctt caccgttagg gcggggaacg ggtcgggatg
     7261 ggtgtggcgg actgagggca gcggaggagg gagggcgaaa tggcggtggt aggagatgcc
     7321 ggcgggtttt gtggtagagc ctgtggatga tgctgttggt aggtcgatag tttgatgatt
     7381 agtcgtgccg tctttgaaga aacagaagaa gacaataggg agatcctccg ttaagagatg
     7441 aagaaaccct gcttactcga gattgaccgc attgacggcg gcggtgatgt cgctgaggat
     7501 agggacgggg tggtagaagt agtagccatg gatctttgcc aggttctttg ctgtcgcgcc
     7561 tggcggagag cccttttaaa ccagccaacg ggccgccgga gacacgggga attcatcgtc
     7621 ttgttaaagc agccagcaag ataccggccg accgtcttgt tgatctcgtg tctgtgggtt
     7681 tggctgaaga gcagcgcgac tggatagatt ggactgttca gtaccttaag gtatgtcgag
     7741 aactgcatca aaaagttggc tgacgattct ggggtatgat aaggttcggg acaaggtttt
     7801 accggggact tgaattgcgg tacacagtaa gcataagagc agtattggat gcgggcacgg
     7861 gcgcgcacgc cttaaatgct tgtaggttca tagacatttt ggcttcgcca aaagtaaaaa
     7921 gtaggtgctt gtatggtgag cacacagtgt atattactgg acagttacgg agtacatttc
     7981 gcaccatgtc tcggtacctt atacttcgta cttgcgctcc ctacggtcta tccgtacttt
     8041 tttgcttttc tgggcgtggt gaattttgga ggagaccaaa cacaacccgt tctcgctctt
     8101 cacattgtcc ttgaccagaa ggaccagaag cagctgaggt gcatagggca agatggagcg
     8161 cactattttg aggaagtctc tcatggcaag agtgcctatc cggccgtcaa tgcctgtcgc
     8221 gatccaacgg cgaagcgtgt cccaggccca ggcgtcgaca gagcaacagc agagtaagtc
     8281 ctgatggccg cattcagcgg ttttgccggc cctcatgagc atatatgtga tggctctttg
     8341 ttggtctctg cttctgacaa accgtgattc catatagacc cgcacgttat cttcgacgcc
     8401 gaggtcaacc cgaatctcgc ccccgtcctc acggagatcc agaacaagat tgtcctccct
     8461 tcctatctcc cccggcacca gcgtcagcgc gtcttcaacc ccaagttccg ccactcgctc
     8521 aagaccaacc cggtcatcat cgaaatcgac ggcctagccc accgcttcga gcacatcccc
     8581 ctcgaggccc ggccgtcgac gcgggcctgc gtctacagcg cgctgcagaa gatggagacg
     8641 gcccgggact ggtccaactt catccgcctc ttcgccgggc tgcggcgcgc tcacatccac
     8701 ctgtccaccc cgaactgggt caagatcatc cgccaggtcg gcacgaagcg ccacatctac
     8761 gccatcatcg acgccgccag gcagatccgc cgcacgggcc tggcgcttga cgtgccggcc
     8821 aagctgcacg aggtactctt cttcgcccag ctcaaggcgc tcgaggccgg gtgggcgaag
     8881 gaggagctcg agcaggccct gcggtggtcc gtcatcgtgc tcgacatggt ggccgatccc
     8941 cgtcacgaga tggcggagag ccgccgcccg gcctggctcg tttggcctct ggcccgagat
     9001 ccgttggccc tggcggcgcc gctgcacctt gcggccgcac tggcggtggg ccaccatggc
     9061 gggcaggacg tggacggcca ggtcgcggcc tgggccaagc aggtcgtggg cgtatggccg
     9121 gagggcaagg gagtggtggc tctgtatccc gaggcagcct acgaagatgc caagaacgga
     9181 ggtgtaggct tcctcaaggt gggaggagac tacgttgcca aggttgccat ggttctgcac
     9241 ggcctgaagc tggcaacaca agtggtagaa cccgcgctgg cggaaaagct acaggggatc
     9301 gtcagagccg ttgagccgga gctggctggg cgactcgagc aaatggcaga gctgcacggg
     9361 gacggtctgc cggcacaagt gtacagcaag caattcgaca gcacaggagc gttgaagttg
     9421 gaggtcagtg tggccccgtc gaaggaggga ggagagactg cgagcgaggc atgaacaagg
     9481 ggcgacaaag aagaggaaag aggaaagagg aaagaaaaga aggaaagaaa gccttcatcc
     9541 tcctggacca aaggagcagg ccatgatcgt tgcctggatg aaatatggca ggccaagggg
     9601 gttggatatc ccaacacccc caacagcagc tcccacctta atcttggcgt tggaagaaga
     9661 ggaaaaaatt gtacaagtag aacctagata tatgtaccta tacagacaaa acaaaatccc
     9721 caacaaaaat accgaggaga ggaagcagaa acgactcttg cacccacctc ccccccctcc
     9781 cagagcctat ggcaggacaa taaacttctc caaatgcttg ggtatcgcgc caagaagatt
     9841 cttcgattcg agccatttct tggaaaacaa cctatcggcg tagcgatagg caccatcaca
     9901 taaaatagtc acgacggtgt gcccgcggcc gagcttctcg gcgacctcct tggccgccac
     9961 aacgttcaag ctggagctgg cgcccaggta caagccctcc tcgtccagac agcggtacac
    10021 catctcgatg ctcttctcgt cggagatgtg gagggagccg tcgacgaggc cgatatcggg
    10081 cttgaggttc tcggtgacgc ggccctggcc gataccctcg gtgatgctag acccagtgcg
    10141 ctcgaccagc ttcccacccg actggatgta gctgtgcagg acgctgccgg gcgggtcggc
    10201 gaggaagctc ttgacgcggc ccccgctgac gtccttgagg tagcgggtga cgccggccag
    10261 ggtgccggcg gtgccggtgg cgcaggtgaa ggcgtcgacg cggccggcgg tctggttcca
    10321 gatctccggg ccggtggtct cgatgtgggc gcggcggttg gcgacgttgt cgaactggtt
    10381 ggtccacacg gcgttgtcca gcgactcggc gtggcggcgc gcctggtggt tgtagttgtc
    10441 cggtttctcg aacgccacgg cggggaccgg gtacacctcg gcgccgagga ggcggagcag
    10501 gtcgattttg ccctgggact gcgtgttggg catgtagatg acgagcttgt agccgcgcga
    10561 cctgcagacg tgggcgaggc cgatgccggt gtttccggcc gtgccctcga ccacggtgcc
    10621 gcctggccgg aggaggccgc gctcctcggc gtccttgaca acgtataggg cggcacggtc
    10681 cttgacgcta ccgcctgggt tcatgaactc ggctttgccc aggatttcgc agcccgtctg
    10741 ttcggaaaga cggttgagac ggatgagtgg tgtattcccg atggctggca ggggaaaaaa
    10801 gtaagtattc tgacaaatat tttgaaacaa caacaagaat aaggagaaga agaagaagaa
    10861 cagaaagagg aggaggagga gggcttaccg cctgtcaatc ccttgacaac gccttgggcc
    10921 ttcgccagat tcacgaggta cgggctcggg gcggcaggcg gagtagcggc cgtcgcaaaa
    10981 cgacaaatgc tgtgacgaaa tgacatggtc gtaaaatgtc gaattgagcg cacagcgagg
    11041 tagtaagtca agcacgcgac gtgcggtcaa tgtttctttc tgaagttgac gaccaattcg
    11101 agaagctctc gtgtcaaaag tccgagagcg aagatcgaat ccccgacttt cggagacctg
    11161 gagacgttcc ctgtcccgct attgtggggc tgtggggttg tggggctctc tgtccgtccc
    11221 cttccgagca ggtacgtaca taggtacata cggatactca gatcaactga actgaagata
    11281 cagtattaca gagagatctc taggaggatg gatactaatt aatcacctag aagaccatga
    11341 ttgctgtgtc agctacctaa gctaccttac tttgggcagt caagtatata atctctactc
    11401 attatatcca ttaaacgccg cttcttgtcc atcttagatt catcatgtgc ttgtgttcgc
    11461 gctcggtaag ttccatcata acttcatcag ccaacgctca gacccttgag ccgtctatca
    11521 gcggcactat gatttatcat gctgcgctct gtgtccccgc tgtccccgct gtcccgtcca
    11581 aaagctgaac atacgggcta ggaaagagtc cctttgcccc catatatacg ccaaagaacc
    11641 attctccgtt cacatcctca acctctctca cttctgcccc cttaggaaac agtagctcgt
    11701 cgtcggcttt gggataccag gaccatgttg ccatagccga catgcccgta cctccatccg
    11761 gcgggaacat ctctaccgac aacgccgccg ctgtaggatc gtcgcctgcc ctgtcgctgt
    11821 ctggcccggc attggtgttg gccgcggcgt tggagttggt tggcttgggc gtcgaagcag
    11881 ccacatccaa ggtcaccagt ctctctacct tcctgtcgcc ctcgaaccag gaccacttct
    11941 gcagcccttc agtgtccgcg ggcgcaactg ctagtctgcg cccgcccacg acatcagcca
    12001 ctacgtggcg gaactgccct ccaggtccgt cccggaactc caccacgacc atgcgatgcc
    12061 ctcgttgggg acacctgcgc cacccggcca tcccattctc ctcgctgacc tggccgcgcg
    12121 cgacaagggc gccgtaacac cctttgcaga cgtcatagtc cccggggttg gtgtcgggct
    12181 cgatcgagct cgcgcagtgg aagcagtgaa agcgcgcgtc cctcggccga atcggttcct
    12241 ggcagacgtc gcagcgcgtc gtgaacgtga gcggcttgaa cggcccgacg ctccagacgt
    12301 tgggtcccgt caggacgctg gcggcctgtg gtggcggccg ggatcgtggg ctgggtggcg
    12361 gggtgtgtga tgcaggtggc tcgtacatga gcgggagcaa ggggtgggtg cacgagttgc
    12421 cttggttgac gcaatcgttg cagaaacccc agtcgccctg attacacagg ttgcaccgcc
    12481 agtaacactc gttggcccac gccaggcagc gcgtgcagaa gtagccgctc tcgagccgct
    12541 tgacaggatc atccgtggtc agggttcgcc ggccatcggc accgccgggc gtgctcttga
    12601 gaggcagata gcggttggcc gtgagcacgt gcggccgggg cagatcctcg cggccagcag
    12661 cctggcgagc cttgtcccac ttggcatagg cgccgtagcc gtggccaaac cagtgtagac
    12721 accctttgcc ggctcggtag cagtccagac acaggttcca gttcccgctg gcgcaggtga
    12781 agcagttgta atggacttca tactcgatat gctgtttcga acaacgcgaa caggtgatcg
    12841 acggctcggg gtagagctgt gtgcgagcgc gctgctggct ggccgacgcc gacgccgacg
    12901 ccggattccc ggacgacact ggcatcgacg tagcctggct gagaacggtc aggtcaaccg
    12961 gtcgattggc acggttcaga gggcccggcg ctggcgcaaa gttggccgag accaggctcg
    13021 tgggatccgg gagccggctg gcaaacgact gatcgcgcga cgtgggggtg gacgtggtgg
    13081 acggcgcggt gagggtgata gccatcggag ttgtactgga gcagcttcgt ccatcactgg
    13141 atgctgcccg gggagcagga aggctatctt gactctgcgt ccgagggtcc aagtcggtcc
    13201 gtgggcgagt ggccaaactc agatctgact gcgtaccggg gacgggtatg gccgagggcc
    13261 gaccgccact cgagctcctt cctcgtcgtc ggccagtccg catgtctggg tgagctgcac
    13321 tgagtgcaga tggtggtcgg ctgctttcct ccgtaatatt agtggcactt actgaccggg
    13381 cgtgtggact gcgcctgtcg tgtggacgtc cgttctcaga caataaggag gcagatgccg
    13441 gtgctggtgc tggtgctggt gctggtgctg gtcccagtac cggtggcgac gatgtatcgg
    13501 cttctcctgc tgacgcggtc gcgcctgatg ctacggggcg taccgcctcc tggactggct
    13561 cagtagtgag acgtgatgtg gtgttattgt tccgacttgc gttgctgtta tcattcctcc
    13621 tgttcgactc tgtagccctc ggccgttctc gctctcgctc gcgttgcctc ctgcgatagg
    13681 cctcggtgat cttgcgactc aagtcgtcgt tcctgctaag gtcaatgttg tctaggtcca
    13741 acccgtcgag taatccttct tcctggatct gcctcgcaaa ctcctcgatc tcccgttcga
    13801 tgtctcgctc attaaggtca tccgaactga tgagggagcg caaggacgac tggtgctcga
    13861 tctgccggtg acgcgcgtcc gacatgttat cccgtcgtct cctggactcg cttcgtctcc
    13921 gccgtcgatg atctcctgtc tgggttggct gtggatgcag ctgatcaccg tggtagcggg
    13981 tgtcctcacc atggcgtcta ctcacgccac tcgccccgtc atgacgctgg cttcgggcac
    14041 tttccccgct cggatcacga ctccctctct cacgtccctc gctcgacctg ctgtcgctgc
    14101 gcctccggcg tctcggtgcg ggagatgaga gcggggcgct gccttgcgct tccctcaggc
    14161 tcatctcgcg caccgagtcg accagcatcc ggtcttcctc ttcgaagcgc ctggtctctg
    14221 gtgtcacatt agagcctggg tgtctgggca aaatttggtc gccgcgcttg tatctggcca
    14281 tgagctcctc cttttcagcc gatggtcgat ctttctccgg gtttgcagag acaaacatgt
    14341 ccaacagagt cgtcacagta gcattgtgcc tggtgtcccg aacgagggcg cggcatgagg
    14401 ggcatgtgaa cgtaggagta ccggcgtcgt gttgggcttg gatttcttgg aatgcgaacc
    14461 agtctttcag acacgcaccg cagtaggtgt ggaggcagtc gagcagcgtt agaggttgaa
    14521 agaggagttc cgtgcaaatc tacattcccc tcagacgtta gcctgtttct gtaactcgaa
    14581 gcaaaggggc acgcagttgc cagaggatgg taagcccgac gttgcagacg tacagagcag
    14641 gtcaactcct tttcgagatc catggtcggt ctcaaagtat ccatgtcata tagagtacag
    14701 gaccgtccac tttgcgcgaa ccaaaagatt tgtttggacc ctatatcctc aaaataaaag
    14761 taataaataa gtaataaatg aacgaagaat attcagttga tagaacaaat gcctctagaa
    14821 aatggcataa gattgaggcg ggagggaacc acagaagggt aaacgaatgc gcgacattcc
    14881 atgatcatcc atcagacggt caccagtgca aaggggaata cggcatcctc caatagccga
    14941 cgcccagtta tcagttggtg ccggtgtggc gggctgaaaa ccgttggtcg aagtcgaggg
    15001 ataacgagtg cggagtggta aggctgggaa acggagactc ggggactccc gtcggtataa
    15061 atttgtttga aggtgggaaa ttgggaaaat aaaatcgcag acacgaatga caatgaccac
    15121 gagaccagcc tcttacctat caacaacttg cacctcgcat tttaggcagg cacgaccccg
    15181 ggggaggtgg ggggaagggc gaggggccaa agtcaataca ccgccttcta tgggttcctt
    15241 gaaggacaga gaaaggaagg ggcagcttgg gcggttgcga cctacgaaac tgtgtgtaga
    15301 acggtaaggt aattataatt acacccccac tgtactgtgc ccgtactctg tacagtgcaa
    15361 gtgcttctct ggaccacggt accacctaat cgttgaccct gccatttccc tactccggac
    15421 aagagcaggt gaatgaaaag gaaaggacgt tctttggtaa taaaccattc ttgcctgctg
    15481 caacatgtga atgcgccgtt cagttccggg ggaaagcaga atatcatctc agggcatgca
    15541 ctgcactcct ggtcaaactc ctcacctacc tacattggtt tcctcttcta gaaaccttat
    15601 acgatgatca tcttcatcca agtccgtaca cattttctga ccacaactat atccacagca
    15661 cggtaatcgg ccacgcaggg cttgcttctg taaattgaaa gacaacctag acgtcacgtc
    15721 aactcgatgt gaaatatctc cctatctatc cctctcaata aatagtgacg ttcggtttct
    15781 tcttcacgaa tgggtccatt ccggcttctt cttctcggca aacgccttca tgcccacctt
    15841 ctgatcgttg ctcccgaaca ggctgtggaa cactctcctt tcaaactcga cgccttcccg
    15901 gagaggtagg tcctggctct tgttgacgac ctccttgcag gcattgacag ccaccctcga
    15961 atatccggcg atcgtctcgg ccgtcttcag cgtctcttcc atgagcgcct cgtacgtcgg
    16021 gaacgcacgc gccgccactc cccactgcgc cgcctcgctt cccgtgaagg acttgcccgt
    16081 caggatgagc tccatcgcct tggacttgcc gatcgccctg gtcagcctct ggctaccacc
    16141 agcacccgga atcgtgccca gcttgatctc cggctggccg aaattggccc cctccgtgca
    16201 gtagatgaga tcgcacatca tggccagctc gcaaccccca cccagggcgt gcccagacac
    16261 cgcggcgatg atgggcttct tgatctccgt cgtcaggaga gaccacgatt cgatgaagga
    16321 cttcgtgtac gcttccgaga aggtcagagg agccatctcc ttgatgtccg ctcccgccgc
    16381 gaacgccctc tgcgaccccg tcaacacgat cactgtcgtg tcgtccgact ggttgaacgc
    16441 cttgagagcc gtgttcagct cgttaatcag aggtgtgcac aaagcattga gcgccttggg
    16501 tcggttcagc gtcactacgg aagggcgggt tagtaccggt ctcaacaacc cacgccaagt
    16561 ggtcccttct catcttctct gttgctagcc tatgcggctt gtgcgtttgg ctcaccttgc
    16621 cctacgcccg gcttcggctg cgacacctgg atatactcgt aagagttgct cgagtagcat
    16681 cttgccattc tgggaatagt cgacgcctgc aggcgcgagg cgaccggtct catgtatctt
    16741 agggtattca tgttgagttc tctttaacaa gagcccgaat gacgtttcga aggtcgacgt
    16801 ggtcgggtgg caggaagatc aagcgacagc tatcgttatg aaatgtgaca agacacgaat
    16861 ggaaagacca gaatacagtg ggatagcgat caattggggt cgaacgaaat ctttgcttcg
    16921 atcgatggtc tcgtatctgt ggagtacaag tccaattgca gaaaaggtaa tagttcagat
    16981 caagctttct ggtcatggag atgcatggaa agcatcggct caataccgag gatactcggg
    17041 ataatgacat ccatgtatcc caaaataata cgcctactga catgcgcggg tacctctctg
    17101 gatacgtata gtgaatagcg ctgcaaaacc ctcggtaaag tgatgcttga ttttcctaag
    17161 atccctcgag ctagctatag gcggaggagt ttaggttata gtgggctgct ctagggcagg
    17221 tcagatgacc tgccctataa cctgcctaac tcgatagcag ctcgtcccta acctgaataa
    17281 cttaacagaa cctgtaaaac taccctgtaa aacctctata aaccctgaat cctgctatca
    17341 tgataccctt aaaaaccatt accgatatcc tcctcttcta gtatacgtat ataatataac
    17401 ggggctgctc gtaaattaat tatccgaacc ccgttaacct acgtcctaac cgatattctc
    17461 ttcccctaag cactagccgc tataacgtct ctatcccgta aatagtatag tctctctata
    17521 acaggcttaa ggtaatcaat atatatcttt ctatagtctt ctttcttaac ttagtgtagc
    17581 ggatactcta actatatcgt agtctactaa aataccggag aagccgcttc taatagccta
    17641 tacggaccga cttaagtcgg gttaaacttt aaagtcgact tacctaactt atctactagc
    17701 tcctatataa gtatactagg gtatattctc cgcgcgactt atagtagagg tattttatcc
    17761 ttatttatta tcctaatatt aaaccgatta cgtcgaagtc gatattcctc ttaatccttt
    17821 attagtatat taagggacgt aaagtgataa aacccgtcta agtctaataa tacctctaag
    17881 tattcctcta gctcgataac gcgaaaaagt ttcccctatt cggtcgggaa gtattatcgt
    17941 agagtcgtat ataaggtatc cgtcccttta tcgcggtact cttaagccta ctctaagtcc
    18001 ttattctcca ctatagcgtt atcgctatag gagggactaa aaccgaatat agccctcgct
    18061 agtaaaatac cgatcaccgt cacgtaccta gtatttaatc tttacataat atttagcacc
    18121 tctaaatact atcgggaaac gtctcccctt accttcccgt taggcgaacg cgatatagcg
    18181 tacttttata gctatacttt cactaactta actacgcttt ctagcagacc tattaagttc
    18241 gggtataaaa ctagcccgaa aatcattatt aagccgtgaa aacgggtaat agcctctaat
    18301 ataatattct taaagtagga tccgttatcg cagtaaaaga acttaggcta accgaaaatt
    18361 actgctatcc tagtatatag cttattataa actaatactg tatccgccac cgctatcggg
    18421 aataatagga taaaacgtat tatatagtaa attagtacta aaatataccg atctctatct
    18481 taggagggcg ctaagattaa tcctataaaa tctataccca ctaactcgaa aggataagag
    18541 actataacgc gtcctggcgg aagtttcggt agttaaggcg atatttacta atatacttta
    18601 taagagcgaa cgtaggttat tagatctttc accctattag gctagtagta tctacccttt
    18661 acgttcgcta atataatctt gatactataa tacccgttat cgttataaaa acaccttagg
    18721 atttttacca cgtcctatcg ggagatataa cgtactaacg aatcatctaa ctctacctta
    18781 tacagataaa taccgtagac gtaatatata ttgctaatat atataatcgc gcgacgctaa
    18841 cgcttattct ccttagtaaa actatctgga cctaaaataa tgcagcgtat aacctacccg
    18901 tactactcac ctaaacccta tatcccgagg agttatcgta gtaaatctta ccttatttcc
    18961 tataagatat ccgtaagcct taccgtgacc cgaaggggaa ctaaccgctt ccgtaaatcc
    19021 tctagtatag ctatactagt aaccgaaata ccactccgat cgctaagcta tatctcttct
    19081 ctacctaatt taaagctcga ctcgtcctaa gtcggcctag tcgaagttaa tataagccta
    19141 tccggagtaa taacggtaag tcggccctct ttaaaagagt attctagcgc ttagcgccgc
    19201 taaagcggtc ttaggtcgtc ctaaaccctc acgggtatac ggctaaggcc gtctacgact
    19261 ttaataatct tctacgtatt taaacgatat atatagatat aatcaaactc tataagcttc
    19321 tctaaccact taaaaagctt actatatatt tccgtaaatt tatttataga ctatacaaga
    19381 ctaaggtaat ctatatagac tataacgggg taagggctta atagtgtaag ccactatatt
    19441 ttctataacg cccgcaggac ggcgagggtc tctttttccg gtatagtata gcgacgttta
    19501 gcttccgtaa gcctaaagaa tataaactaa atcgctttaa cggagctcta gttcttaata
    19561 gtaatctata tacccgcggg gaactaattg ccgtctagtt gtagtagtac tgcgcctaag
    19621 ctataatcgg aggcgttagc ggagatataa aactatactc tatctactac tccgaatatc
    19681 accctaccct atatctcttc gtagagtttc cggagagcct tagcctactc cggtccctat
    19741 actagtattt atcgacggat atactgcctt ccaatactcg gcttacctaa tagagttata
    19801 gtaaggatat actcctaaaa ggctttctta ataatatcct ttagtcccgc ccgacctagg
    19861 ataaatttcc taaaaggtgg cgtgcactat aggaggggct atatctcctt ctaggaggtt
    19921 agaagcgcct ataagaatct tcgtgcaaag tctaaaaact tatcgcgata tttatatccg
    19981 ggtcgaatac gtctattata tatatacgtg cctaccggat ccaggtagtc gagaaaaaag
    20041 tgatatttct tcgtggagag tccgataagt ccctaaataa ctttaggaaa gtagtagatc
    20101 cagaggtaaa ggaagtacta aaagaaatta gtactgctca tattataatt atcgatatag
    20161 ataaaaaggc ttatctctag ctcgcatata tatcttagga tagaaggatc gtggatattc
    20221 taatccagta tactatttct atcgtcgaaa aagtctataa agataaggtt accgaaacgg
    20281 gcatatatac taggagagcc taaaagacct tagggcattc gggtataata ctaagcaccg
    20341 ttaggcccta ttactataaa tagatcccgc gaagccgggt cgagttagat accctaaaac
    20401 ccgttaaagg cgtcgtagct agagtatact ataggatagc cctgctacac ggaattaata
    20461 tctatctcca ggttataata taggtaagta ggtctcttag aaacagcgtt aataatccgg
    20521 aaatcgtgaa ccactcgtag gacttctttc tctctaggct ttatttataa cctagtttag
    20581 gtgggtaaag tatcggggcc acctaaggta ctaaaaacgc cttaataagg ataccggctc
    20641 gctctatttt aggtatagca cgcttagcga attctcgcta tcggtgtccg tatcgctatt
    20701 aacgccactt taaaggaggt taagtgtccg gtttcagtat aacgcggtat attatccggg
    20761 aagtaatttt aatatcctga agcgttatag cgaagatatc cctataggtg tataggagga
    20821 tttttactaa gtcctttttt ttagaagtat cggctataga accgatatcg atattcgagg
    20881 ttttaaacta gcgcttaact tcggataagg gaataaaggc taaatcgcga aatatataga
    20941 gaaaatcgaa acggtagggg gtccccttaa ttttcgaaaa tcctatataa agtaattctt
    21001 aggaggggga cgctaaattc gcgtagtgat attaagacga tagtcccgga atacttaata
    21061 atactacagg taatagtata tctccccact actctaacgt gtataggtta tattcctcct
    21121 tttcctacgg attatctagc gtcttatcgt ccgccacgga tttaaaagct atccggaaac
    21181 ccttacgata tcttaccgcc ccgtccaggc taagtcttcc ctccaccacc gctatatata
    21241 gcttctataa ggaaaatagt ggtagatatt ccgatatatc ttactctttc acgacgctac
    21301 ttcccggtac ctaggcgtgc ccttatataa tagcttatcg tctcgtagct taactctata
    21361 ttagtcgaaa aatagggcta ttatcggtag aggttagaga aggagaagtc tcctctccgt
    21421 cgaaggctta tcggacggaa tataagttat aaggattctg tgttatacga agtttattaa
    21481 cccaggtatt cagaaaattc actaagtcag agagggagta gggatcttct atcgacggcg
    21541 acgcgtcggg aggattcgct gtggctaaag aaataacgtc ttccgctata gtagcggata
    21601 gagtatcgac tatagagtat aagaaaagta aaaagaataa aagaaataat taagcttatt
    21661 acgaaaaaat cgtaaacgaa ataaaaataa taataatctt ctctttttct tatactaaac
    21721 tggttcttct agcaataata ataattacct aaaggaaaaa gaagaaatcc tccccgaact
    21781 ccagaagtcg tggagttatc taacgatata taagtcaaaa taaaccctag ccaggaaggt
    21841 atatcctatc tatcgtacct aactatatag taggagaaaa aaaaagtaag taagtacggg
    21901 ttactattta cttctactat aaaccgtctc gtacctgccc gttatatacg taaaacctgc
    21961 cgaccttgta tataaaaaaa gagaagaaga taatatcggg aatacgcctc gcgaatccgg
    22021 atatatagtc tagtcttcgc ccctaagctt cctataaccc gccgctaata tcctctcgag
    22081 tctcttaagg attttattat tctatttatc tcccgaggta ttagagtcca cgtcgtcctc
    22141 tccaggagag acctttttag aagcccgttc cagtttaacg aagtagtatt ttaggctagg
    22201 gtatattaga actctctaga tatatcctct aactcctttg acggtaaggc tttccttacg
    22261 gtggttaacc actacttatt atagtgctat tatttaccta aaaggatata ctattcgtta
    22321 gtatcgccta ggataaacgc ttagatgata cttaaaacac cgctaaccat aagtcgtagg
    22381 agatagaagt cagtaaccgg gaggatctta ttatcggcga gacgcactat ataaagtatc
    22441 tcgagtttat aaataggaaa tttattatta ttaataaagg ttcgactaat agcctctatt
    22501 atagacctag agtctagcag tcttatattg gaataagtgt atttcactta agcgaagata
    22561 tagcctagag tgtttagtat atatatatct aacctaaagg ctttatcttt ataagggcgg
    22621 gcgaagtcgc cctccctatt accgttagtc gggtataaag ccgcgtaatt caccctgcct
    22681 cgtagctata aggttagagt atttagagct tatataatat tagtgaccta ctattttttc
    22741 ttagtcgtgc gagcgcggtt tatatcacct ctactatccc tatccgaaac ttaggcctag
    22801 ataatatagt aaagttccgc tcatataagg ggggaaagtt aaaaaagtta tattagtaat
    22861 atagaaatat cctatttact tataaagtct attatagaga acggctaaat actagaaagt
    22921 tttattcctc gaattagctt aagtccgcgg aataaagcat tatttttata taccctgcct
    22981 atacctatct cctcccgcga aggagtataa ggaggctccg gcgccggcgg agttagggtg
    23041 tagagagtag gttccttact ctcgtcgata gctataggtg cgggaggata gtatctactt
    23101 ccgcaggcgg gagtaatctt ttagggaact atagtattat tccagggata gggcggaggc
    23161 gctctaatcg gcttagcgcg agggtcttaa tatatatcca gaggtttagg gttaatatct
    23221 cgttacctct cagaggcggg aatatcctaa aaatcagtat acttaatatc agggaacttc
    23281 tgctatagtt tatataatta ttacaaagtt aaaataatcg aatccggcta agtattatct
    23341 atcttctata ctagcgtaca ggatcttaag ataaaattta taggggggat tttactaaac
    23401 ttatccgacg aaatagcata gcagcgccta ccggcgaagt cgttagcggt atccttaatc
    23461 tcctcgagtt cctcgtatat acggttaata tttcgaagga taagatacac tagtacctcc
    23521 ttttactact tagactatat atttttatta ttagctgccc gtgatctctt ttcccgtaat
    23581 tcgcgatctc gcgctataag tatctcgtct ttttatactt cctaggtctc tctacgctac
    23641 tattattact ccctaaagcc cctcgccggg taatcccaaa aaatatatcc ctaaccgccg
    23701 tagctaaagc agaaaaccct ctttatatta aaggggtata aaaaaagagt cttaggataa
    23761 ggattagtag aagaagatag agcgttagga tcgtataggc gaccttacgc cggacggata
    23821 ctaagatccg ctagcttata aacgactgcg tttatccact tcttatagaa cttactaaac
    23881 ttactaaggc cttttagggc ctctactata ccgatattat tcgcactatc gttattatct
    23941 aaaaggtcgg atatatcgta tatacctttt actacctaaa taatagtgta tttaatatct
    24001 tcaaatataa tagacttatt aagaactccg tagaccgtct tactaaaagc tataagccgg
    24061 tcctcgacgc gttcgcgtag ataggagtta atcttaccgt taactatata ctcgtataag
    24121 cgttaaacga gaaaaaggcg tatctctgga gatataggct ttatatttaa cttagacgct
    24181 cttttaaggt cgtcgacgag ctactcttta gtcttttatt agaatataga aacttccacg
    24241 atcgcttagc cgtctcgcta gctcgtctta tccttaaact tagcttagaa ctttatctta
    24301 gttttctcct aactattatg ggtatctaca tctagtattt accaccacgc ccgggcgcgt
    24361 ccggctaaat tagtacgtat taaccggagt ttctacctct ccttagcctc cggagagatc
    24421 ctatctaaaa gtatatcgac gatattttta atatcgctta gaaattccgt ggttagatag
    24481 gctatacccg tgcccgtgaa tttagacacg gctccggtag cctatcctac ctaactagtt
    24541 atatcgaagg agttaaaaga agaaaagttt atatataaag taggggctat agctagaaaa
    24601 gtcgctacga aaactatttc cgataaagcg gataaatagg gagagggtta tctttaggta
    24661 aaagaaggct tagtgataaa taagaattta gaaataatat ttacgggagt aatagcaggt
    24721 ctctttaact tatcgggtga acttaaacgg ggaattttag acgcagacga gtcgtcttat
    24781 ccctttaata taagtagcgg gaaaataaga ggggctaaga agtgagaata aataaggaat
    24841 tatagccgat attaactaaa taaaaggaga cttataatat ttttatgaag ccagtattta
    24901 aattccacga agtcgtaaaa taaaactcta ttaaagatta aaaggagaaa aaagtaatag
    24961 aagagatttt atatcgacta tcggggaaaa tatatttatc cagctcttaa ctaaatacgt
    25021 tattagccct taatagcttc taaacgactt tatctagtcg ttatatcttt ccccggctct
    25081 ttatagccag ggagtaacgt ttatcctatt aatatatact agcgaagtcg ctagtttact
    25141 attattatta tacctattaa ggagaaggaa gtactatagc cgaaattcta accacgggaa
    25201 gttatagcca atattataaa gtttagccgg cagttcacac ccagatgccg ccgtattgcc
    25261 taaaggaact tctagctttt aggctaaaaa ctagaaaggc agctctaagc ggggagataa
    25321 tttcttttct taataataag gcgatatcgc cttaatataa cctcgataca aatataaata
    25381 tacccggctt agcggctcta gtaattagct ctagtaatac tctaggtatt cttctcctct
    25441 tagggagtag tgccgtcacc gatctcccta agttattttt atgcagacgg tcgtaactcc
    25501 gaaaacgcga cttagtgaaa atttctctta tttatagccg taggaatagt cgggaggatt
    25561 cagcctatct agaaagaata tctcttttct tatcggcgct ataagacgcg cctcataaaa
    25621 ctcataagtc gaaaatagtg ccttttagtc ggttaagaaa acgggtacga acccagcaga
    25681 tatctactaa gttctatagc gaagggaaat aggaataaat agtcggtaaa gagttcgtta
    25741 agataaaggg taaacgaata aagatagaat aagcctagct aaagtgaaat agctggttcc
    25801 cttatactaa ccactattta aatagcgctg caaaaccctt agtacagtga tacttaattt
    25861 tcccaagatc ccttaagcta gctataggcg gaggagttta ggttatagtg ggctgctcta
    25921 gggcaggtca tctgacctgc cccataatag gcctttgact gacgtagtta aggcgacttg
    25981 cacagaccca aggttacata atcatagaga ccaggcctca gccacaaccc ccactataag
    26041 gtagagtggc taacatttag tacggagcgc ttgtggttaa actccggctg catctgtccc
    26101 cattccccct acgtggctaa taatccagtt taggcgtcgt ccatgaactc gatatcagag
    26161 caacctcgca gcaatacttt caagacttcc gtcatccctg cgacgcaacc ttactgccgt
    26221 ggtctgagat tatttctatt gactgaacct ttatccattc cttccttcac aaactctact
    26281 tttcaacgcg ctcatagttg tgcgaccata atggagtcca tggagccgga ctcgcctttc
    26341 gcggccgtga gcgcgcaggg gtccaaaatt caaagagtaa gcaaacttgc gctgtcatgt
    26401 ttatgagata tgtgttttgc cgtcgcttgg acgttggaac gagccagcta acacatccct
    26461 gccccagcat taccaagccc tcctggacca atcgacacca tatgtcctct accgatggct
    26521 cagcaccggc gcgttcctcc ttaccttctt cctgcgcatc tttcttgcac agggctggta
    26581 tattgtggcg tatgcccttg gcatctacct cctaaacctc ttcctcgcct tcctgcaacc
    26641 caagttcgac ccttcaaatg atgccatcga caacgagatg gaggacggct ccgtgggtgc
    26701 ccttccgacc aagcaggacg acgagttcaa gcccttcatc cgccgcctgc ccgagttcaa
    26761 gttctggtac tgggccacac gcgccatcgt catctccttc ttctgttctt ggttcgagat
    26821 tttcaacgtg ccagtcttct ggccaattct cgtcatgtac tggttcatgc tcttcatcct
    26881 caccagtatg gcctcccccc cttaccacta gtaatacaga cagggcagaa gccactgaca
    26941 tgatacccta gtgcgcaagc aaattcagca catgatcaag tatcgctacg ttccctttac
    27001 tttcggcaag aagagctacg cgaagaacag ctcgtgaaac catttgcaca cgattttcac
    27061 tgctgcagag cacgattcac tcgcttgggc attagctttg ggcaaatcat cgggcgacag
    27121 cggttacgat taacctacgt atcaacattc aacgcacgga aatagacgga cagggtatag
    27181 gacatgggtt ttctcgtgat gatatcgttc ttctggcgcg attgcgagac ttggagggta
    27241 ctgccttggg tcgagtgact cgagtccctc tatcaaaagc catatcatag ccatgaggct
    27301 gaatgtacga gatcaccagc atcctgcatc ccggaggctg ggaacccttc tgttgcctgt
    27361 atgctttgca cctttctttt ggacctggtt ggttagtaca agggtactca ttggaatgaa
    27421 taagagacga cgggaaaagg accaagggca tacatggtct cttgataatg aatacaccct
    27481 ggggcaacat ctggaaagct aaatacatac gctgtatcct taataatagc catatgctta
    27541 ctattattgt ggcatcttct tggcttgcta attaatagaa aatgagtggg ataagctatc
    27601 gtgtgttgtt tatccttgac acaactaact tgaagggaag gtaaggtacc tcctacgaaa
    27661 ggtgcacatg cgtggataca tcaaccggta attactcccc aagctccccg tctcaaaata
    27721 aaggtactga tacagaagta gcagacccaa ctgacagtct accattatac ttggtactcc
    27781 acgcaaacca ggtgaacctt ggaggacaag gcgatgccac ccattggcca gccttgtgca
    27841 ttagctccat cctctgtcag atcgttacgc gcctttctct cctgcaactt tcctcaattg
    27901 tcattgcctc tatctcaaca gcgcacatta taatcctcaa ctccgacgcc tttccgttag
    27961 ctggcagcat agtcatataa ctcaccagcc gcggtctttt gttagcacca ctggctattt
    28021 aaaagctatc gattggttag ggagccgaag ctcatccatc gcgaccatgt cttcctcagt
    28081 gcctcgcagc ggcgagcgca tgatccatca ggattttatc gcgagaattc gatactccaa
    28141 cgccctccct ccaccaccca atccccccaa gctgctagac attcgaaaca ctgggcttgc
    28201 cagcggccaa tacaccaacc caagttttgc atcacgccta gcaagggagc aacctttgaa
    28261 catcgaggct gatgccgagc ttggcatgcc tctggacctg gtgggaatgc caggaatctt
    28321 tgatggtgat gagagctgtg agtcgtcgag accttttctt ctacccatct tggttcggga
    28381 caaagacgcg ctgactaggt gaccagcaat ccaaccatcc acgtcgcaac cacacctcca
    28441 cccccacgat aggcctctgc tccgccctct ctcgacacta ggcaggccga agggctccga
    28501 cacagccgtc tccttcctgc gccgcactga gtacatctcg tcggtagcaa ataagcgcgg
    28561 cgcccctgct gcctcgacgg ccttccttca gccgaagctc aagcggcccg agaagcgacc
    28621 ggctcccgag ccggacgttg attcgccagc ggccatccga cgcaagattg aaaaatcttt
    28681 cgagaaggct ctgcgcgtca ttaacgatcc tcgcacccta ccgcatccga ccaagaggca
    28741 aaatattcgc attgttgatt cccggcctct gctgcccgat ttggatgccc tccccgattc
    28801 gggtgcctac gttactgtca agttgcagac caaccctgtc ccttcctcgt ccacgtacga
    28861 ccgccgtcta ctcagtgcca tccttcagcc tatcgacaaa acggcggagg aggaagcggc
    28921 tttccaggcc gccgtcgaag cacatacccg cgcacccgat agattcccga agcctttgaa
    28981 cctcctggat tacaatttct tcgttcccaa gacccaggaa gttggtgagc gcttccgcgt
    29041 ggcgtttgac atcgataacc ccgaccgcga cgctcccgag ttggccactc atacctcgtc
    29101 tgtgctgggc ccgtgtttcc cgttttcccg cctgcggagc tatgaaactg ttaaggagtc
    29161 agaatttgat gcggtggaca agttcagcga ggagctgatt ctcacattca atgacgacga
    29221 gaacagtctc gtaggtgacg acggcactgt gatccgacag aaagcggcgt acttctatcc
    29281 cgtcatccag cgcaccacca ttcgccccca gcgctccaaa aacatcactc gcactctaag
    29341 ccagactgac gaagagaaga cggtcagcca aattaacgtc gccgtcaggg aacctgatgc
    29401 ggatttgcgg gagctgttgg ccaaatataa agctcacccg ctgctgagtc atgccgaagc
    29461 cacggaggaa gatgctgaag cggacaaagg ggacgaagag gctcgccagc ttggctcgca
    29521 ggacggccct ttgggggacg atgcttccga ggaggagcgc gcccaggggg caacacgttc
    29581 gagccgaacg ccatcagaaa aggatgccga gcttgatgcg gacggtgagg atgatgctta
    29641 cgcttaaatc gttttcccgg gggcattacc ctccgatgca gagggaccag ggtttttacg
    29701 caggagcata tcggtcgagt gggacacgga ttcgtgctca atagaccgca acagcaagcg
    29761 catatggcgt gaatagcgcg tggagattca caacatgatt gcatatcgtc tctccattat
    29821 tgtataagat ggctgtataa ggaatagatc agaggcacct actccttctg aagcacagag
    29881 aacgaacgca gtgcgagccg tagcaactcg tacataatac ccatatatgc ggtcgcctca
    29941 tatgacgctc ctgcaggaga tttcaatctc tggtgtcatt ttcaggtgta tgcagaccga
    30001 aaatcaattc aatgatacag acgaatgcac cacgtacacc tattacatag acaaaatact
    30061 gtgcgtcctg aacatatgcc tttctcatgt cccagaatcg aacgccaggc taagatgcac
    30121 ctttccaaag agccctgtaa tatgggaact caatacataa actaaatggc tttacttcat
    30181 ctcagcatca agcgggagaa gcagtaacac ggtccgtcca aactcttaag acgtcggggt
    30241 atcgaaggaa aatccaatca tttctctgtt atcgtcgatg acacgcccat acctattacg
    30301 cgattagtct caccagtcag tctagaggca gatggatttc tgcaataaat acggaagcca
    30361 taagaaggaa agaaaaagac gagagaagca gaatgaaact cagacaggat aggggacggg
    30421 gactaagggg ccaactcact ccaacaagag cctgaagagc caagcctcca tatcctcctt
    30481 cctcaacacc ttgccagccc attcccggcc ggcctcggca atcttctcgg cctcgcgact
    30541 tcccggtccg tcattgctga agaaccgcac cgcctcgagc cagtcgtccc cgcgcatgct
    30601 gagagggacg tagtgcaccc agggccggag ccaatcgaag tgccactcgc ggaagatggc
    30661 gtacttgaaa gtcaggctgt gcgagcgcag gaaggcgtag aagcggcccg agaaggcgtt
    30721 gccgtccatg tcgagcaggt gcttgtaatt ccaggcgtcc tgctggtccg cgtgctcctc
    30781 gagagggaag aattcgatct gtgcgtcgca gtctccctgg tcgcactgcc cgatatagct
    30841 gaagtggatg tcgatggcgt ctctatactc cccacggggc acctcccgga cggtccagtt
    30901 gggatggcgc tggtcgccct cgttgacgta gatcttggcc agcccgttcg aggtgatctt
    30961 ccgcacgaag ttctgacggt ggtgcctccg ccatcccccc atgcggctat atccgcccgt
    31021 ggtggaaccc cgccagtaca gccggtcctc tttttctctc caaggcttgt cgcgcccttg
    31081 gtcgtactcg actttttccg cccagtacca cggagagggg tacaccaggt cctggtagga
    31141 cgagatcttc gactgcgaga atatagggaa taggtcgtga gccacgttgt aggcgttggg
    31201 gctgtcgaag aagccgtacg tatcggcgag actaggcgag aggcagatgt cggacatggc
    31261 ggtaacgttg tagacaaaac cgagctcgct gactccgtat ttcgatgcgt cgtcgtaccg
    31321 ttcgtcgtct tcgagggcgc gggcggggct gtcggctggg caggacatgc gcgagttgct
    31381 ccagactggc tggtgaggaa acacgttgaa gcgggtacgt ttgatgtcgt cggtactgcg
    31441 gccagcgctg agtccctttg ggttttccgt gaagccgttt tggaggccct tggcagcatt
    31501 gagcctgggc atgttgtggt tcttggcgat atcgactaag cgagacaagt cgtcgtgcgg
    31561 caccaccacc cgaggctcgt catgtacgtt gaatgccagg tccatactag gcaggtattg
    31621 gatgaatttg ttgatcatgc cgcttgtggc ttctttctgc caatcgagcg ccccttcgac
    31681 gtgtgttatc tcgtggtcgc ggatcaacaa ggccatgaga aagtttgggc ggccgagtgc
    31741 ctcctgggcc ctggcgcgga tggtctgggg tttcaatccc caaaagggtg taatcatgtc
    31801 gtggatcatg tcgaactcat cgattaattg gactttgttg gacttcgcga actcgtacca
    31861 cttgtcgaaa tgcggcggag gagggaaacc gtaacggcgt tggtactcag cgacggcctc
    31921 gcggagcgtt ttggactgcc gggcccttac ttcctcgaag gttcgctcgg cgtctgcaat
    31981 gagattccag ataggatgcg aaccagagcc gggggcagcc ttcggtcgct tatcaagagg
    32041 ctcctgccgc tgctgggcca cttcatcttc gctggcaaag tacgcctcat gctcatgtct
    32101 gtcgcctgcc ctagcatgtg gcccgttggt caatgtgatt tttagcggtg gcggtatccg
    32161 gaagccggtg tatccgcaga cggtaaggaa gacgaccagg ccgatgagag tcagttggcg
    32221 gcggcgcatg acgcgtgagg ccggcattcc cctccaccag gcgcgccgtg gcactacgtc
    32281 gaacatggga atgcggagcg tgatgtcgca caaaagcaat gtgggttaag tctcaacata
    32341 aaaagccccg gcatctacat acatacctac cgcgttggga atgaatgatg tgtgcaacgc
    32401 gaacttgaca gggagggtcg ggtatttgcc gttattaatg catatcgaga agattttacg
    32461 atgttgtcgc tcccagttaa ttgaagctgg gaaatgctac ttcgtaatta ttaccaggta
    32521 cgatgttaca acttcgagtg ctgaattcgc tgcaggtacc accatgtgac actggattgg
    32581 tccctcgcga cttgggccca attcgccgag acgaatttgc gggccaggag tccggacaga
    32641 gcttatacga gtgcgcattg aaagtaaaca cattacgtac tccgtacgtt gtacacgtgt
    32701 acagacggag taggaacccc tgacatctta tcgcacaagc atcagcacag atcgttgctg
    32761 tagtgtacga ttacgtacac aaggccattt cctcactcca ctctccatcc atgccttggg
    32821 tacagtaact gagagactac ctagcttacc tataggtagg taaggtaagc atatgtaaac
    32881 gtacagaggt accttcacag ccggtccgta ctcctgatgc ttcgagaaca aatagcgacg
    32941 aggtagatca ataatcagaa actattgcgt acagcagaca cctcgctacg gaaggtacgg
    33001 agcatcttca tcaatcagat gatacaagtg cacgcaatta aatgtcaatc agaaggagag
    33061 gcgatgtggg ttatggtcgg gtcatcctgc gaatgtttca ttgcagcagg ttcaatacgc
    33121 agctggcgta agacgcatca agtggtataa tatcggccat gactgacaaa tcccgaacgc
    33181 ccgcagaatt atccccaatt tcatcacgtt cgtttttgtt ttcccctttt tcccagagcc
    33241 cctgccgtct agtagaagaa accgatgatc ttgccagcaa catgcttccg gcgagcctcc
    33301 tcgtggtcca taatgccagc cgaggtggtc aaaataacgt aaccgaactg acgggcaggc
    33361 agcagcttga cgacccactt ctcgagatcg gcgaggcgga cgttgtagcg gggagagatg
    33421 acaccgcact tgttgaggct attccgcttg attagaacct ggattgcagc atcatggggg
    33481 aaagtgggca atgaagagca taccgtccgt tcagctgaac gacaatcttg ccggaacgat
    33541 ggtcatcgac ctcctcgaat tcgccgatgt agcctgcaga gatagtcatg tcagtaaaat
    33601 gatgtcgcga aagattaaac cttgagcttc atggggtgta attaggaaag gtgtaagatc
    33661 ttcgccaatg tctcaatcta tcggcatctt ataggggctg ggccgtggga aataggccgt
    33721 agccctagtt atcatgccga atggtttcgg ggcagacaaa gtgcttttgc tactttgaca
    33781 ggcgagacaa gaggcgaaag accaaacagg gaggcgattt gttgtgacaa aagatagggt
    33841 aatttgtagc ataccgtgct tctgcataac ctggaggaac cggacaatga ccttggagct
    33901 gggccggatg aggacctggc gtttgccggc cttctcggcg ttgttcatgc tgttgagagc
    33961 atcgtggaga accgaagtgc ggaccatctt ggctgttgga aggtggagat tctcaaatcg
    34021 tctgttggct cgaaatgagg tatctgccac aaaaggggtt ggaagttagc cttccgaggc
    34081 tacgagcagg gagagtgccc tccaaggcgc aaattgaaga gggttctgcc gctcattgct
    34141 gaggagggga gcgtatcaaa ggtcatcgtc gtgtgtcgtg tatttcggca gcggcgacac
    34201 tgactcagtc tgattgctcc cctctgccat cgagaaaggc atacgccatt ctgtttcaat
    34261 taagtcgcca tattggacat atgattgtac atacctcaat gaatgaagct tcggttgata
    34321 ttgaggtgca aagacggacg acgagttgag gaggaggagg aaaacttgta tcaacaagaa
    34381 aaacgcggac ttggtacttt ccccacggga agcggtgaaa aaaaagtgcc aacgggattt
    34441 ttggagaacg gaccttgtgg gtggcccgtg ctgcctcttc atccaagtgc cctaaagtat
    34501 gctgaccaat gaaaattggg caatgtccga tagtggcaca cacaaagtgt ctctggcgaa
    34561 gttatccgcc tgggtccaat cgccaagttt acgaccacac gcacgctcct tgccaaaact
    34621 tcccttttaa ctttcccccc caaacgatag actcttcgag gatcgcaccg acaactactt
    34681 gccatacaac tcagtcaaga tggtaagttt ctctcagaaa ccctagtcaa tccaacgaga
    34741 ggtgttttgc gcttgggcgc cctcgtgaca gaggggcaat ccgatgccct ttcccaccga
    34801 taccgatcga ctttcgcacc ccgccggcag gggggttggc atacatagca gggcccccaa
    34861 gaaccgaacc ggtccaggga ttgaaaggaa caccgtgggc taacagatgg ctggcctgcc
    34921 gctcgaatag tcggacgtag aagagaacaa cgcccccgag gttgccgatg aggtcgaggt
    34981 ctccgccgag gccggctcgg gccagatgtc tgtcctggac gcccttaagg gtgtcctgaa
    35041 gctcgccctc atgcacgacg gccttgcccg tggtctgcgt gaggcgtcca aggccctcga
    35101 ccgccgccag gcgcacatgt gcgtcctgaa cgagaactgc gaggaggagg cctacaagaa
    35161 gctcgtcatc gccctctgct cggagcataa gattcctctg atcaaggtgc ccgatggcaa
    35221 gcagctcggc gagtgggctg gtctctgtaa gttcttttgc tccgtctccg ttgccgtttc
    35281 ccttcgttgc cggttattct ctgttcccgt cgccgtcctc gactggtcag gagccctccc
    35341 ttccacatcg acagggttaa caggggatat gcaggcgttt tggaccgtga gggcaacgcg
    35401 cgcaaggtcg tcaactgctc ctgcgtcgtc gtgaaggact ggggtgagga gtcccaggag
    35461 cgctctatca tcctcaacta cttccagacc gagcagtaaa ccgaacgaaa ccggtaccag
    35521 ctacggctat gatggacggg cgtcttcagg caggaaaggt gtagaggttt cgcggattcg
    35581 gtatccgccg tcacagagag tgatggttgt actctagctt cttcagctgg cattgggcaa
    35641 ggacggccgc ctgggttttg gtcatcttgc atggaagcag accaggagca aaagcaaata
    35701 aaaaaaatga caatactgga agaactctgt ctgtggtcgt atcgaggagc acaaggccta
    35761 gtctttttgc ggagttttac gcgatgaagc gttttgcatt cgcattctct ttcgatggca
    35821 tgtcggcagc atagatgtat ctctctcatt ttcttccctc gaccttgacc catgttattt
    35881 atcgtctcgt tgccatctgg ttggtgacca cctcggatgc atacatacca tgattatatg
    35941 atagccgaag cccgtcttcg cctcaccaaa cttcggactg gacgtagaac tcgcttccag
    36001 ttgaaaggcg atttcttcga acttggaatc gagactgccc ttgctcttcc accccaatga
    36061 accgccctgg cgagccttgt cctctgagaa gtcccgcgca acatcatcaa acttggcgcc
    36121 gtctcgcagc ttggctagcg cctcttcctt ctttgagtgt ttctcacact aggtgcgggt
    36181 agggaaaagg ggttcagttt cagacccgtc ggagccggca aagcagtgtc gatggaccgg
    36241 gacagaggat gtgacactca ccagaatatg tcgaacgttg atggactgtg ctcccttggc
    36301 cttaccggcc tccttgcccc cactgtccgt cccttctgcc ttggctccct tctttccact
    36361 tcccttactg ccggcattct tatcccctgc cccctttttg tcggatttgc ccatgatcaa
    36421 cgagacccag tgccgggaag taggcgagtc aaccaaagga ggtgcttggg aagaatgtaa
    36481 actgcggaaa agctcacgga actacgtccc ttggcgagtc ggcaagcggg tgctgcataa
    36541 aacgtttcgc cctttggttc tcgttgtaag gggggagcga agatatctcg agactttgga
    36601 ttgtcttttt atcgtaacag agtacctaca gagtaataca taaaattgat gacaacgaag
    36661 tacagttcag ggtgcaactt tagtatgtac cccacaaatg gctcaattca cagcatctga
    36721 tgaatgcggg gtcatttcat cgctcactcc ctccactaat aattatcccc agcccagcaa
    36781 cagaaacccc cagcgccggc ttcccctcgc aatccagcgt cgtaaccaag tgccctacgt
    36841 gactgcgtaa caacatctcg cctctcggag acggagaaac atacacgcag aagacctagt
    36901 ggacgtatct ggccatgttg cccctgaaca accagtcgag cccacgaatc ggagccatgc
    36961 agggcagcaa cactcgcatc ccccgaaacg aacatcccaa atcggaagaa aactcacaga
    37021 tgtctcgatc atggctcgat tagcacgctt tagtctggat agccgagcat gtttaacgat
    37081 cgttaagttc acagacaaca ggtgcatatc tcacattcca gtgtgttcag gcgtgttgcg
    37141 gggaagtgag caggggaata tgcgaaatca gtgtcaacag tgttctcttc ggcgtcgcaa
    37201 gctcgatcgt agcttgcttc catacctcgt catgtgagga gctcagtacg taatacgtag
    37261 aatttgtctt gcttgcccca agaaccggaa ccatcccttc gggtgggtct ctaaagaccg
    37321 acgtttgacg tgcagtcggc taccttacac tacagcaagt caggctgcgt ttattatcgt
    37381 gctgcaaagc caacagagcc accatcaagt cttctctttg gtttatggtg ctcgtctacc
    37441 ggccatggag gccgggggca gattagtgca tcagctatcg atttcgaatt caaatcaaag
    37501 cgcgtaatgc gttgatctgg taaagctttt ccgtggatag gcttccccgt aaccagcccc
    37561 gccaacttag ctcctctgtc gtgcatcttg ttatatagat cgaagttcag tggaaagatg
    37621 tcccagatcc ccaatcgcgc ttcttcctgc aacctcttcc gtacatctat acaccataac
    37681 ggagagtcgc ttgaaagaca tagctgtggt taggtatcaa ttcgagtcac cttcagcgca
    37741 aaccctccca catattggcc ttgtttcctt cgcctgatcc attcgaaccg cccaaaaagc
    37801 tccaaagcgt gttgctcgtt gcttaactgg aaaacatggc cggccgcatt gacctcgtgg
    37861 gcatcgtaac accgaagccc ggccacactg agagggtgag agacgaatcc taactttccc
    37921 ttcctacccc atcacatgcg tctggcaaag ctgacttctg tggccagttc attgacctat
    37981 tcaccaaatg tgccgaatat gccgagaaga atgagccggg tactctgacg taccgctacc
    38041 accgcgggga caaggccaag aacgatggct tggaagagct ggtgatacgc gagacgtaag
    38101 aaggaacccc cccttccccc caagttcact gtgccccttg cacctgtcgt ccccctctaa
    38161 cccccctgtg gtacgagctc tggctgacct tggagtctgg gaatagctac gagaaccagg
    38221 cagccctaga caagcacatg acttcgcccc cagttcaggt tatcatgaaa gagctcgagg
    38281 caggaaccct cgttgataaa gtaaaggtca ttcacataac ccctggagga ggcgtccagc
    38341 gggccaagat ctgaggtcac tgggcataaa caagcatcga cctcgtcgtg tatatatcaa
    38401 catatatgta ggtatacaag ttgtattgaa tcagaatacc tcacatgtcc gcaaagttgg
    38461 gacgagatct ggtatggatg tctgttgcaa taaccctaaa ttcgtacatg atgatgcgtg
    38521 aggtgacaag ccttgtcggc caaatgcata tgacgccgca tctaattatt tcaatatgtc
    38581 tcatgtgtcg gaggactcgt agacccccag actttggcca agcggtgcca ttcctgggaa
    38641 tctgcaatat gtctttgtgc tgcggcttga tccccatcct ccgtcgcctt cttgtaatcc
    38701 tccaactcca tcttccccag ttccctcatt gcctgtgata atcccgagga ggccgccttt
    38761 tgcaagagcc acttggcgat cgggtcggtc ttatagagca ggccaagatg gtagaatcca
    38821 agcccgtcgt tttcccgggc tagttcggcg tattctgatt ccgccagctc ccgcttgccc
    38881 tgcttctcca ggatcgtacc catccgagca agacaaagtg gtttgaagaa gaagggtttg
    38941 cctgccccga gatccttggc tttttgcagg cacgccagcg cccgtgtctc atcgccctgc
    39001 ttcgcatgga gcaggccctg cagagtttgg gcatcggggt cgcggccttc agccacaatg
    39061 cgacggaaac tggtgtaaag ctcagggaac tctcggctca gggccgcggc gtctgagcga
    39121 gtcgtgataa tccttcggac tagttcaaga acggcgggcc ggtggccaag ttcagctgcc
    39181 gtttgcatga gacgggtggc gtagttccag tcttcagctc ccccgtcggc cggcgatcta
    39241 ggcgtccgga gcatgtggag tgcaatatcg tacagcaatg acagtgcaat gtgatgatct
    39301 agagcaggtt tcaggacgcg ggatttcaaa tgatgaatag accgagaaaa tgcggccgtc
    39361 aacggggggg ggcggagagt actcaccttt aacaaactgg cgcttccaag tgatagacaa
    39421 tcgattcttt acgttctgaa gctcggcttt acggtaggca cagtagattt gataaactcg
    39481 agtcgcatca agcttgaggt ctttatcgga tatggccaca ttgttaaacc cttctggagg
    39541 acgagatacc caattgcggc tccggtcacg ttcgaggtcg gaaaagtatt gacccagcga
    39601 gtcgggcgct cgctcaggtt ttgccagttt catcagtttc tctgggactg gaacatgtac
    39661 cttaatttgc tgcgaggcgt ggcgacggcc cgatactgat gagaaggtag aaaggatgaa
    39721 cggggcggac ttgttcaagg gtcctcttgg gggtaaagga cggcgcaaca tgttctgatt
    39781 tcaattttag gcacgcatgg gccagtcatc gggaaacaga cttggtcgcg aataaaaccc
    39841 atcaaggagg ctgacaacgt aaagaagctg ttgtagtatg aacagtgaaa atgttcatcg
    39901 tgttgcagtt agtcgagctc gggtgaggat ttaggagctg ccttgtggaa agctaaaggt
    39961 accttatgga tatccgtacg ttgaggtacc ttatccggga tggcaagttg aatttcttat
    40021 ctaatcatca tcccagatgg accaatcgac cttttccaat caacacactt caaaagctcg
    40081 gtggaagaaa tttgtttcca actcatctat ttcttgatca gaacgatgag ggctgatgat
    40141 attattcgct tctccaagat ttagaggcgt aaattgatgt tttttacgca tgtatttttc
    40201 ccatcccact acttctcggt tgtcaacgtg atactctcac aaccgcccat cgctggcctc
    40261 cagaattctc gccaaagcgg cccggatcag catacggatt taccaagcaa ccggtaattc
    40321 agagaccgag gcctctcatt gagagccggc gtcttactag cggaaggccc gagatagggt
    40381 ctcaggcttc caaaccacaa gtggcgcagg gccagcgtgg ccatccctgt gctccatcgc
    40441 ccgacgctcc gaggctcgaa aataacgtga gcgtggagat tctgagtgaa actgagcggc
    40501 ctgcgctcaa acggacagcg aatccaagcc agtcaagcaa cgaagaaatc atggtcagca
    40561 cacgccagat gcgcaagcgc aagactgagg aggacggaga cgccgaagaa ccctcagccc
    40621 gcacatcctc cgcttccatt tcccctccca aacgccaacg caagttgccc gttcgtgcca
    40681 aggactcgga gaggccgaat tcttccgagg cctcgtccat cgtgatagaa atcagagcca
    40741 agtcaaagga agatgacgct cttgacgaag ccagcaacgg cgaagcagat gtctcgacgg
    40801 gtgcggagag gccgaagctc gatctggagg cgaaggaggc gagcggtgat ggagagcctc
    40861 agcaagcaga cgtctccggg aacgagactt ccgaggccaa cgtcgaagtc gagcttgagg
    40921 gggacttttc tagcagccac tccgaggcaa agcggctagt cgctacaccg tccagagtct
    40981 ctgaggctgg gccgaccaag tcttcagggc cggctcggtc tcgaagtcca gatgacgggg
    41041 agtcagactc ggactctgac gacgcgcctg aagtcgtctc gaccagcaaa gctgccgcac
    41101 aggtccttcg gtcggcgaaa gcggcaaatc gagctatcac cgagtacgtc cattagatac
    41161 ctaatcaccg gactgacagg aggttctaac cccgtagtgt aggcaagcaa gggcgcagaa
    41221 gcggaagcgg caggaacgca gtgctttcct ccaagaacag gcgaagagcc gtaaagccca
    41281 gcagccacag acccccggcg ttaagtctga cgtcggagac gacccagaag gagacatcac
    41341 cccacgaact cagcttactc tcgagtccga cgctgcggcc tcacgcagga agcgtctcgc
    41401 tacgcagacg acggtcccgt ccgtgctccc cgcagagtat cttgattcag attccgacga
    41461 ctcggacgcg gagatggatc cggagcacac cgccaaacct cgaccccgca aggccaggaa
    41521 agttgtaacc gcgcagcgta gcctcgtccg ggaggcaaag agcaccctcc cgcgtgacga
    41581 gatggtcggg tccacgcttt accgtccggc gcccaagaag caagacgaac ggttggcacc
    41641 caagggcagt aagcagagcg ccaacgctaa gagagccttg atgattcggg gtcggtccgc
    41701 tgtgaagaca aagaaggggt tctttatcaa gtaatctgca gctcgagagg gaaagggcag
    41761 gcaagggaag tgcggctttg atgtcaccgt tgaaagagcg tctcaaggaa tcaaactagg
    41821 tacggatact tttctttacg gcgaatgcgt gagagaaccc agatatttta tggccccttt
    41881 tcctgaaata ttacctgaga agtcatgcct gggatgggga gggaccgaat actgcggatc
    41941 cgaggccttc ataatccgat attataagac cactgttctt tgtggatcta tgtaccttac
    42001 ttacccacca cctttgggat cgaaatcgga gtcgtacctc gctctgcatg aggttttatg
    42061 ggggctcgtt ttctgtagcc ctacgatacg ataggaatga cactggaaac aactgtttga
    42121 aaagacagaa aaacagaatc cccccgacca accaatctta ttacgatttg gggagaactt
    42181 cccgagccaa tggctcctat atctattcgc tgtcaacttg gtacttgatg atcattgtaa
    42241 caaatgaggt caccaagtgt tcccagctcc catgaggcgc aatcatccgg caaaagcgag
    42301 gttgagattg gtataactgg ccctggctcg cagcaaaggc aaagatcgct ccgccccgac
    42361 tctcgggaac gaggtgccaa tttaagcgaa caaatcatgg caaggatgga cgatcagctg
    42421 cacgctaaaa gaagccctca cagtcccaag agaatggtct ccgatggcag cataccgagt
    42481 acatacgttg tgagtcgacg gtgtacggag ggagtaatta cctactgtca ctgatcactg
    42541 atatgacgat gactgtgggc tgaagtcgcc ccaatcatat ccgtacacac acagactggg
    42601 ctgagacaaa ggggcggtct ttgattagag ggaaggtctt gatgaggagc aatcgactga
    42661 tcccgagata acttcaaagc attacttcgt attttacgaa acaactcctc caggcttagc
    42721 aaactggaat tacgtcacag gggacagggc ggctgcacca aatcaggagc aatatatatc
    42781 tgaagtctgt ccctgtacac gcatgccgga ggcgagaggg gttcggcaat tgtatgtagc
    42841 atggtcttgg ttcgccgaat gaacgggttg cgccgctttc tcggagcaaa ggagaagaga
    42901 ggcctgtccg tccaccatca cgaccagact gcatcgtggc tgaagtcgtt gcggatacaa
    42961 ttacaatcaa ccaaccccaa agcccgtcca gtctgcgaaa tagaagcaag gacacgcgag
    43021 acatacgaac acgcgatata ccttaaaagt cctgcaaact caacagaacg atcgacgggg
    43081 ggagccacat cagtcgacac acgcacggga gttgggactt gctccgtggg ggtctgctca
    43141 gcgtccattg tacatctaca tgtacgtccc atgtacgctg taattactcc gtaccttagc
    43201 gtacagaatt attgttaccc cgtacgccta aggcagcgta cctaccgtat aggtgatctg
    43261 tatccttagc caccttactt tgttggacgt gctctcaaag aaccttcgct tcatttcact
    43321 gaagaaatct tcctacttgt cgtctcgttt ggacttgagc tttcccccct tctatgagcc
    43381 gagatccgtc agaacgggcc agttggctca ggcacgcgaa gccacggaac atctgcacca
    43441 acttacgaag tccagcgtaa ggtatttaat tacgccttgg ccattcatcc taaacaacgc
    43501 aacgactcga gagacatggg cgagacaggg ccgttagagg gtgagtatag ccaattagca
    43561 aagcccgatg gttaaccgca cacacgccct tgggactgag ggcagcctga ttccaccaca
    43621 gtcgaacctt gatccatgtc tgggcccccg ctggccctac ctaaggtatt ctggtgcggg
    43681 catttccgac gccatacaac gtaaggctcg ccctcctgct tgaagctgtt gggctgctcg
    43741 gtcgtcacac tggcaagaaa aaaacgaaaa accctgcggc ggtgcaaaca aaatgggggc
    43801 tcaaaagacg aggacgaccg cctctaaatc cgaatgatgc ctagcctgta ggttaataat
    43861 aaattgtaca tacataggtc agacaactta ctacttcgta cgcagtgtca agggcaagac
    43921 gtctccatag cctcgccggg atccaagtgc gaaaagggtc tcgggctcgg taatccaatg
    43981 tgctatgaac tgcatttctc tagtgcaggg actgccacaa tcagaaacat gcacagcggt
    44041 cgtcattcat acgaatatga ccttggatct gtatgaatgc catgcagtgc actctgatga
    44101 acttcaagac tgggttcttc ggagcactat tggcccctct tgactcgacg aggccgtgtt
    44161 acctacgtct accacaaaga gaacttacga agtagctggg gaaggacaac atgtcggtat
    44221 tatcacttga tcacagggca gagccggagc caagttcctc ccttctccgg gctcgttgga
    44281 tcgtcgcgat cgagacatga aacatgaact ggtgggcatt atgccgctca aacagtaacc
    44341 tggaaggcgg tggcgtccgt atctaaaaag cttgtccatg ccaaacaacc tcaccgactg
    44401 tgtcggctct tgatgagtgg ccagatacca gtacaacgac ctcttattcc cgggcgatcg
    44461 gtcgagttgg gaggttccgc ccttgcggtc cctcaatcct attgaatccc ccttttgggc
    44521 cggatcttca gtcgattcag accaacgtcc cctctaccaa tccgtactgt aatcctgact
    44581 cctcttgcag gctcttctcc cactcaccgc atggtcagta tgtaaatgct tactatgtgg
    44641 atgttataat tgcgaaggaa ggcctgcgcc tgtattggtt cgacgatgga tccgtctcct
    44701 ttgcccgact gaatgcattt tctgtcgcga atttcggtcg catcctcgga gccatgctat
    44761 tcggatatca tcagaccaag gaagaggaat cggcgagcga cctgctgccg tccgatgagg
    44821 gttgcgtcgg ggaaatcggc agacctcctt cacggctaca tgcccgcgca tccaaggttc
    44881 ttcactgggg ggcaggcgga ctgctatttc tctggttcgc cgcgactttt tgggcagcct
    44941 gcttgacgct gtggccagtg agggatggcg aacttcttat agcagaagac cactcactca
    45001 atgtccctac ctgtaaggtc ccagtgtgtc tttcccatcc ttgtcctcat ctcgacgtga
    45061 gcctttggcg ctgaccagga tcgaccactt gttggcgacc tgttgctttc cattagttga
    45121 ctatgagata tgggaattca gtctgacaac agactacacg ccaaactggg acaaccttac
    45181 tacagacgcg gaggcagacg cggagatgga caggctgaaa gcggcgtggg acaggttaat
    45241 gccaggtgag gggtgaccgg aatcccgtca tcaacggttc atggtggtgt tcttcgcata
    45301 acttgactga cggggatatg tgtgttagtc gggcgaggag tcatctactc gacgaagaat
    45361 ttggatatgc tcccgcctgg gcgagtgcat catgacgacg gcgatagggg tgtccactcg
    45421 gtggccgtct accacgagct ccattgcctt gtgagtagcc caccattcaa agcgaccaag
    45481 ggaatcctat gcgcgtacca tcctgacact gacatacact atagttctcc atcatgacgg
    45541 ctttccacaa ctcaatcatc ggtcgccaac cacacctgga acacatacgc cattgcttcg
    45601 agtacctgcg actggcgctg atgtgctacg gggataccac gctggagggc atcaacgacg
    45661 tcacgctcaa ctttcagcac gatggcggtg ctgccaaggc cggctcgaga cacgtctgta
    45721 agaactatga tcaggtgtac gactgggcac aacagcacag ggccgacaat gtcgcaggca
    45781 ttgttcatga gaggcggtga tcccaagcta ggacaagtag aaagtgaacc agagaccctg
    45841 gttctgtctt ggacgttttt ggggtggatg gaacagtgga tggagcaagc aagacatgca
    45901 gccaccgtta ccttatgtac catcatctgg acttgccgaa gagcgtagat cgtacctggt
    45961 gtttattgta tttaccttac gtaaagatgt gcctgccgac gaagagctgg attcgattct
    46021 tttttacttc ttacccacac catggaataa ctgtggctgg aaatggattg tgcaaaattt
    46081 agggatctcg ccctccgaag aagattctaa cacccggcct tgactgctca acaggtcagc
    46141 tcgtttagaa gtacgaatac gatgatggac tgatatttcc tggctcatgt gcaggtcccc
    46201 ttgcttcacc tgccttggtg ggtggtgttg tccccctgat ttgttgctga tgcgtgtcat
    46261 ggttgtctac tcgcaccaaa atatatagtt attaaagagg ggaatggaga tggggcaagt
    46321 ggaaagtgag agatggggct cgtgattcct gggtaccccc actatcccga cctttccact
    46381 tttcaaccct cgaccccaga gctatcctcc cacatcccac ggccgatctc tcgcacacta
    46441 cctaggtata ttaccttagg tgttgcaagg cgatctcccc accatgtcac gattgtcacg
    46501 atgcgcatcc cactatgatt ggaacggcgt atgaagtgcg cggcctacgg agcaagtgca
    46561 ttgttaaggt aggatcccac tggtgcaggc aaaaagtgcc ctgtcatttt tgctcagcgc
    46621 aggccttagc gaagacatgc taactctact attgacgcta aaagggcact aacaggcggc
    46681 gcgcgtcacg ccggccgagg cagctgcggg tggccgtttc gtccggcgtt gtgtcagcag
    46741 cacccagtaa tacggggaca catccaaaaa gagaccccgt tgccccccac acgctcacca
    46801 ccggccccta gtgtagcgga caaggaaggc ttcttgcgcc cgctgggccc cccaaaaact
    46861 accgcatgcc gcaggggaca ctgtaacaac ttctaaaaat agtaacaacg catcactagg
    46921 tatacgccga tggtagcatt agtatcatgt agtacgtatt cacgaagggg gtcgcgcgcg
    46981 gataaatagg ccttcgtacc ttagccttcg ggcacggaaa aaaataaggg gagattatta
    47041 ggaaagacta gatagggtct aaataaaagg gtaacctata atagagttta tactatctag
    47101 aactaaaggt atagggtctt atatagatat agtttaatat aatataatat atatatatat
    47161 atatatatat atatatatat ataataatta gaagcttagt ttataatatc tatataatta
    47221 atattaatac taatatacta ccttatttac tataaaga
//
