# Supplementary material for: Alkaliphilic/Alkali-Tolerant Fungi: Molecular, Biochemical, and Biotechnological Aspects
Source: J Fungi (Basel). 2023 Jun 9;9(6):652. doi: 10.3390/jof9060652 (PMC10301932; doi:10.3390/jof9060652)
Supplement: Supplementary file 1 [file jof-09-00652-s001.zip › S2/ENANITX01000114NITX01000114.1.region001.gbk]

LOCUS       ENANITX01000114NITX01000114.1 40289 bp    DNA     linear   UNK 01-JAN-1980
DEFINITION  ENA|NITX01000114|NITX01000114.1 Sodiomyces alkalinus F11
            SODALscaffold_2_Cont114, whole genome shotgun sequence..
ACCESSION   ENANITX01000114NITX01000114
VERSION     ENANITX01000114NITX01000114.1
KEYWORDS    .
SOURCE      
  ORGANISM  
            .
COMMENT     ##antiSMASH-Data-START##
            Version      :: 7.0.0beta2-86685d9d
            Run date     :: 2023-03-25 18:34:59
            Original ID  :: ENA|NITX01000114|NITX01000114.1
            NOTE: This is a single region extracted from a larger record!
            Orig. start  :: 7234
            Orig. end    :: 47523
            ##antiSMASH-Data-END##
FEATURES             Location/Qualifiers
     protocluster    1..40289
                     /aStool="rule-based-clusters"
                     /category="NRPS"
                     /contig_edge="True"
                     /core_location="[37234:42484]"
                     /cutoff="20000"
                     /detection_rule="cds(Condensation and (AMP-binding or
                     A-OX))"
                     /neighbourhood="30000"
                     /product="NRPS"
                     /protocluster_number="1"
                     /tool="antismash"
     proto_core      30001..35250
                     /aStool="rule-based-clusters"
                     /tool="antismash"
                     /cutoff="20000"
                     /detection_rule="cds(Condensation and (AMP-binding or
                     A-OX))"
                     /neighbourhood="30000"
                     /product="NRPS"
                     /protocluster_number="1"
     cand_cluster    1..40289
                     /SMILES="NC([*])C(=O)O"
                     /candidate_cluster_number="1"
                     /contig_edge="True"
                     /detection_rules="cds(Condensation and (AMP-binding or
                     A-OX))"
                     /kind="single"
                     /product="NRPS"
                     /protoclusters="1"
                     /tool="antismash"
     region          1..40289
                     /candidate_cluster_numbers="1"
                     /contig_edge="True"
                     /product="NRPS"
                     /region_number="1"
                     /rules="cds(Condensation and (AMP-binding or A-OX))"
                     /tool="antismash"
     CDS             complement(join(11918..14517,14601..14663,15718..16843,
                     16937..18077,18178..18260))
                     /Name="input.path1.gene1"
                     /gene="input.path1.gene1"
                     /source="GlimmerHMM"
                     /transl_table=1
                     /translation="MKFSHSIQFNAVPDWSSHYIAYSNLKKLIYQLEKTALQPAGDAES
                     RPLIHDEEPEDVFSRALGVELEKISSFYVTKERELLDEVAELMKDVGDFLHDQQDGHHY
                     AADRLHGHRAPGHRRSASLGDGMDDSDDEYDEDETSGLAKRRGSTSRRRTLANLLHQSV
                     DSIADSSDRPRSLRRSSVAIDDYAEQSFLHSPSIFLKKRITDLYVQLCELKAYVQLNKT
                     GFRKVLKKFDKIMDKDLRPKYMAAHVEPAYPFREDTLHALEENINKMIKAYTEVIAEGD
                     EEMAKRDLRSHLREHVVWERNTVWRDMIRMERRSEAATLGRTLLGTDPGMGARILQGDD
                     EVLASTTQFMTPLGRLVLPRWLANSAVLTLGASIAIFFVLLFVPIMDSPEQQNCLALLV
                     FVSMLWATEAIPLFVTSLAIPFLCVILRVIRSDDEPHARRLGAKEATTYVFAAMWTPVI
                     MLLLGGFTLAAALSKCSVDKRLATLVLSKAGTTPRTVLVANMFVAAFASMLISNVAAPV
                     LCFSIIEPMLRTLPPDSNMAKAVIMGIALASNIGGMLSPIASPQNVVAMGIMTPAPTWI
                     QWFFIAIPIGVISLVLIWLLLLISFRPGKGTTIAAIRPIKERFTGVQWFVTAITLITIG
                     LWCASHQLESVFGDMGVIAIIPIVLFFGSGLLTKEDFNNFPWTIIILAAGGLSLGKAVN
                     SSGLLHTVARIVSTHVEGMSLYGVLVVFSTLILILATFISHTVAALIILPLVYDVGRNM
                     GEPYPNLLVMGGVLMCSAAMGLPTSGFPNMTHPIIELKQRDKSKIETILAYGDRILVGL
                     NTGALRVYRLNELDPPPAHANGSSATSPPKGSTAEQPPPQTTKKPTDLLREVEKFSPRA
                     IEQLAIVKEANILVSLSNYHVSLHDRQTYQLVETLSRTKNASCFAVTSNIVKDPATGIP
                     EIISRLAVAVRRRLLIWSWHESELSEDVAEITLAESIRTVTWASATKIVCGMNAGYVLV
                     DVLTQDVQDIFCPGSSASGGQASRFGQASSAGIAYMGLGGYMPKPLAAKLADGEMLLAK
                     DINTLFITEEGKPIEKKWQIPWVAAPDAIGYSYPYILALQPPSKGSLEVRNPDTLSLLQ
                     TISLPGAAQLHFPPPNVSLAHAGKGFHISSERCVWKMGATDYDSQVEELVATGRLDEAI
                     SLLSMLEDALLKNKTESLREVKMTKAEVLFKQKKFRDSMYLFNEEGVHAPPERVLKLYP
                     PSIAGELSGWEQTQQRDSVDEERNEEDGSPAKANGESADARAHAHAHAHAHADTNAELP
                     PPSPASTVRGAGGFAKLFMGGRWAHSDTSSVTPKKQEADTEETASVKDKQADGQQQPLE
                     GKDLSDAVHALTGYLVGTRTRFQRVLDPATGKLKRTDSNGSTEEALKSLMSTHHDETDQ
                     QVEDELREAFRLVDTSLFRAYMFQLPQLAGSLFRIPNFCDPDVVNEKLLEHSRFTELVD
                     FFYGKKLHSQALDLLRRFGAAETPDESAPTLHGPQRTVAYLQSLPPSEIDLIFQHSKWT
                     LEADPDLGMEAFLADSENAETLPRDRVVDFLAGISAGLEVRYLEHIIGELNDATPEFHN
                     RLVELYIKGLRGDKGDEKWEDTMGRFLSFLRRSREYSLGKAFQLLPRDGMLTPPLLLPV
                     VVPRLSMTDIDGCSRSCILRGTGRSLVQHGIA"
     PFAM_domain     complement(12368..12688)
                     /aSDomain="Vps39_1"
                     /aSTool="clusterhmmer"
                     /database="34.0"
                     /db_xref="PF10366.11"
                     /description="Vacuolar sorting protein 39 domain 1"
                     /detection="hmmscan"
                     /domain_id="clusterhmmer_input.path1.gene1_0005"
                     /evalue="1.00E-31"
                     /label="input.path1.gene1"
                     /locus_tag="input.path1.gene1"
                     /protein_end="1521"
                     /protein_start="1414"
                     /score="109.5"
                     /tool="antismash"
                     /translation="VDTSLFRAYMFQLPQLAGSLFRIPNFCDPDVVNEKLLEHSRFTEL
                     VDFFYGKKLHSQALDLLRRFGAAETPDESAPTLHGPQRTVAYLQSLPPSEIDLIFQHSK
                     WTL"
     PFAM_domain     complement(13595..14338)
                     /aSDomain="CNH"
                     /aSTool="clusterhmmer"
                     /database="34.0"
                     /db_xref="PF00780.24"
                     /description="CNH domain"
                     /detection="hmmscan"
                     /domain_id="clusterhmmer_input.path1.gene1_0004"
                     /evalue="2.70E-17"
                     /label="input.path1.gene1"
                     /locus_tag="input.path1.gene1"
                     /protein_end="1112"
                     /protein_start="864"
                     /score="63.5"
                     /tool="antismash"
                     /translation="EKFSPRAIEQLAIVKEANILVSLSNYHVSLHDRQTYQLVETLSRT
                     KNASCFAVTSNIVKDPATGIPEIISRLAVAVRRRLLIWSWHESELSEDVAEITLAESIR
                     TVTWASATKIVCGMNAGYVLVDVLTQDVQDIFCPGSSASGGQASRFGQASSAGIAYMGL
                     GGYMPKPLAAKLADGEMLLAKDINTLFITEEGKPIEKKWQIPWVAAPDAIGYSYPYILA
                     LQPPSKGSLEVRNPDTLSLLQTISLP"
     PFAM_domain     complement(join(15722..16843,16937..17056))
                     /aSDomain="Na_sulph_symp"
                     /aSTool="clusterhmmer"
                     /database="34.0"
                     /db_xref="PF00939.21"
                     /db_xref="GO:0016020"
                     /db_xref="GO:0022857"
                     /db_xref="GO:0055085"
                     /description="Sodium:sulfate symporter transmembrane
                     region"
                     /detection="hmmscan"
                     /domain_id="clusterhmmer_input.path1.gene1_0003"
                     /evalue="8.90E-32"
                     /gene_ontologies="GO:0016020: membrane"
                     /gene_ontologies="GO:0022857: transmembrane transporter
                     activity"
                     /gene_ontologies="GO:0055085: transmembrane transport"
                     /label="input.path1.gene1"
                     /locus_tag="input.path1.gene1"
                     /protein_end="782"
                     /protein_start="368"
                     /score="110.8"
                     /tool="antismash"
                     /translation="TLGASIAIFFVLLFVPIMDSPEQQNCLALLVFVSMLWATEAIPLF
                     VTSLAIPFLCVILRVIRSDDEPHARRLGAKEATTYVFAAMWTPVIMLLLGGFTLAAALS
                     KCSVDKRLATLVLSKAGTTPRTVLVANMFVAAFASMLISNVAAPVLCFSIIEPMLRTLP
                     PDSNMAKAVIMGIALASNIGGMLSPIASPQNVVAMGIMTPAPTWIQWFFIAIPIGVISL
                     VLIWLLLLISFRPGKGTTIAAIRPIKERFTGVQWFVTAITLITIGLWCASHQLESVFGD
                     MGVIAIIPIVLFFGSGLLTKEDFNNFPWTIIILAAGGLSLGKAVNSSGLLHTVARIVST
                     HVEGMSLYGVLVVFSTLILILATFISHTVAALIILPLVYDVGRNMGEPYPNLLVMGGVL
                     MCSAAMGLPTSGFPN"
     PFAM_domain     complement(17426..18022)
                     /aSDomain="SPX"
                     /aSTool="clusterhmmer"
                     /database="34.0"
                     /db_xref="PF03105.21"
                     /description="SPX domain"
                     /detection="hmmscan"
                     /domain_id="clusterhmmer_input.path1.gene1_0002"
                     /evalue="1.00E-27"
                     /label="input.path1.gene1"
                     /locus_tag="input.path1.gene1"
                     /protein_end="245"
                     /protein_start="46"
                     /score="98.2"
                     /tool="antismash"
                     /translation="PLIHDEEPEDVFSRALGVELEKISSFYVTKERELLDEVAELMKDV
                     GDFLHDQQDGHHYAADRLHGHRAPGHRRSASLGDGMDDSDDEYDEDETSGLAKRRGSTS
                     RRRTLANLLHQSVDSIADSSDRPRSLRRSSVAIDDYAEQSFLHSPSIFLKKRITDLYVQ
                     LCELKAYVQLNKTGFRKVLKKFDKIMDKDLRPKYMA"
     PFAM_domain     complement(join(18041..18077,18178..18260))
                     /aSDomain="SPX"
                     /aSTool="clusterhmmer"
                     /database="34.0"
                     /db_xref="PF03105.21"
                     /description="SPX domain"
                     /detection="hmmscan"
                     /domain_id="clusterhmmer_input.path1.gene1_0001"
                     /evalue="4.50E-12"
                     /label="input.path1.gene1"
                     /locus_tag="input.path1.gene1"
                     /protein_end="40"
                     /protein_start="0"
                     /score="46.7"
                     /tool="antismash"
                     /translation="MKFSHSIQFNAVPDWSSHYIAYSNLKKLIYQLEKTALQPA"
     CDS             join(20538..20622,20785..21837,21964..22016)
                     /Name="input.path1.gene2"
                     /gene="input.path1.gene2"
                     /source="GlimmerHMM"
                     /transl_table=1
                     /translation="MSHQPYKHHPQFRHIPIEITIVDERDGFFHLIGGPMAFASSDYAS
                     KTWVRFQDIPALQRPHVRFVQGSVDKVDTATRTATVLAHMTKEPRELSYDFLIVGSGLR
                     RVFPVVPQSLLRKQFLLEAEEHIHAVTNAPDGVIVVGGGAVGIEMAAELKVIRPDINIT
                     LVHSRDQLLSSEGLPDECKTRALELLREAGVEVLLGHRVAETVKLPSPSSPSGPSPATH
                     RRARYEVRFTNGHKLLASEVVMAISRPEPSTGFLPPAALDEEGYARIRPNLFLEPADGL
                     YDVDRHLVVGDAARWSGIKRCGGAMHMGHLAAYNCHQRMLEMLTAGEGRHEPQFQELSY
                     FPPVIGLAVGKKAVACGPEGTISGEDVMQAYFRDDLGFQSKTAAEEDAPSALEVSA"
     PFAM_domain     20874..21449
                     /aSDomain="Pyr_redox_2"
                     /aSTool="clusterhmmer"
                     /database="34.0"
                     /db_xref="PF07992.16"
                     /db_xref="GO:0016491"
                     /db_xref="GO:0055114"
                     /description="Pyridine nucleotide-disulphide
                     oxidoreductase"
                     /detection="hmmscan"
                     /domain_id="clusterhmmer_input.path1.gene2_0006"
                     /evalue="1.60E-17"
                     /gene_ontologies="GO:0016491: oxidoreductase activity"
                     /gene_ontologies="GO:0055114: oxidation-reduction process"
                     /label="input.path1.gene2"
                     /locus_tag="input.path1.gene2"
                     /protein_end="250"
                     /protein_start="58"
                     /score="63.8"
                     /tool="antismash"
                     /translation="RPHVRFVQGSVDKVDTATRTATVLAHMTKEPRELSYDFLIVGSGL
                     RRVFPVVPQSLLRKQFLLEAEEHIHAVTNAPDGVIVVGGGAVGIEMAAELKVIRPDINI
                     TLVHSRDQLLSSEGLPDECKTRALELLREAGVEVLLGHRVAETVKLPSPSSPSGPSPAT
                     HRRARYEVRFTNGHKLLASEVVMAISRPE"
     CDS             23637..25043
                     /ID="input.cds3.1"
                     /Name="input.path1.gene3"
                     /Note="single-exon"
                     /gene="input.path1.gene3"
                     /gene_functions="biosynthetic-additional (smcogs)
                     SMCOG1203:putative siderophore biosynthesis protein (Score:
                     395.3; E-value: 4.8e-120)"
                     /gene_kind="biosynthetic-additional"
                     /phase="0"
                     /source="GlimmerHMM"
                     /transl_table=1
                     /translation="MTGALSLSSFSSNDTLLKLPHPHLAEYTIRRAFSRDEFAGKSQDG
                     GLHFYQLIARDNQSQKSPQSPQSLPEPLHKADFYFTEPAFLKSSELPPDSNNSAWARAR
                     RSPSCVSSWDGPHPPTLAQAWLLVYALFTIQPTAELARWELRGKAASLLGQQLKDVLLA
                     IDHPVQAGQEAPESTPTKTTVVLLRSAFWQGAGSPFGPRAAWLPSESPSSLPPSRPLSS
                     YPLTPLQHTMTLTPAGDPSNPTLHQQACHPIRPAKPAPGAVVYSRWIPHLKETFSMVCL
                     DYHDEEHLRLFHEWQNDPRVSQGWNETGTLEQHREYLGRIHDDPHQFALLAAWEGTFFA
                     YFEVYWAKEDKLGGYYDAQDWDRGRHSLVGDVRFRGPHRVSAWWSSLMHYLFLDDPRTT
                     FVVGEPKKTNDTVLMYDLMHGFGLDKFVDLPHKRSAFVRCSRERFFQLCPLGDNEKVVG
                     GMRIGLVPKL"
     PFAM_domain     24492..24920
                     /aSDomain="Acetyltransf_8"
                     /aSTool="clusterhmmer"
                     /database="34.0"
                     /db_xref="PF13523.8"
                     /description="Acetyltransferase (GNAT) domain"
                     /detection="hmmscan"
                     /domain_id="clusterhmmer_input.path1.gene3_0007"
                     /evalue="8.20E-48"
                     /label="input.path1.gene3"
                     /locus_tag="input.path1.gene3"
                     /protein_end="428"
                     /protein_start="285"
                     /score="161.9"
                     /tool="antismash"
                     /translation="EEHLRLFHEWQNDPRVSQGWNETGTLEQHREYLGRIHDDPHQFAL
                     LAAWEGTFFAYFEVYWAKEDKLGGYYDAQDWDRGRHSLVGDVRFRGPHRVSAWWSSLMH
                     YLFLDDPRTTFVVGEPKKTNDTVLMYDLMHGFGLDKFVD"
     CDS             complement(join(25397..25743,25820..26553,26647..26929,
                     27034..27430))
                     /NRPS_PKS="Domain: AMP-binding (55-471). E-value: 1.6e-96.
                     Score: 315.2. Matches aSDomain:
                     nrpspksdomains_input.path1.gene4_AMP-binding.1"
                     /Name="input.path1.gene4"
                     /gene="input.path1.gene4"
                     /gene_functions="biosynthetic-additional
                     (rule-based-clusters) AMP-binding"
                     /gene_functions="biosynthetic-additional (smcogs)
                     SMCOG1002:AMP-dependent synthetase and ligase (Score:
                     391.3; E-value: 9.2e-119)"
                     /gene_kind="biosynthetic-additional"
                     /sec_met_domain="AMP-binding (E-value: 4.8e-103, bitscore:
                     333.7, seeds: 400, tool: rule-based-clusters)"
                     /source="GlimmerHMM"
                     /transl_table=1
                     /translation="MATQPSTAPPSERFAPKQRLSILHGPVEPPLVDLNLGELLELQTY
                     QHGTRECLVIPWTGARWTYNDLNHQSLLLARALLDMGIGVGDRVGVMAGNCEQYTAIFF
                     AVTRIGAILVILNNTYTPTEAMYALKFSDCKVFFTTPQIGRLDNRRLLSELQNEEEGRK
                     PRVIIIRGEPGSYRTYDDLIKSSIRQDTSNLERVMRRVVPHQVCNLQFTSGTTGLPKAA
                     MLTHHNLVNNARFIGDRMRLTPSDALCCPPPLFHCFGLVLGLLAVVTHGAKIVYPAEVF
                     DPRATFRALREERCTALHGVPAMFDSLFQAAAAEAAEQGRAEPDYPRSIRTGIVAGAPV
                     PRYLMRLMVDRLGMRDFTSSYGLTEASPTCFNAFTDDALSRRLTTVGTLMPHARAKIID
                     RNGNVVPLGTPGELCIAGYQLSPGYWNNSEKTNETMVRDSAGVLWLHTGDEAVFDRDGY
                     CTITGRFKDIIIRGGENIYPLEIEERLMAHPAISRAIVVGLKDDHYGEVVGAFVEKDEN
                     SLRPSDDEVRDWVRRQLGKHKSPAHVFWLGEDGVPAHVPLTGSGKVRKFEMAKLGDEIL
                     QNRKGVSAKL"
     PFAM_domain     complement(25472..25720)
                     /aSDomain="AMP-binding_C"
                     /aSTool="clusterhmmer"
                     /database="34.0"
                     /db_xref="PF13193.8"
                     /description="AMP-binding enzyme C-terminal domain"
                     /detection="hmmscan"
                     /domain_id="clusterhmmer_input.path1.gene4_0009"
                     /evalue="1.60E-13"
                     /label="input.path1.gene4"
                     /locus_tag="input.path1.gene4"
                     /protein_end="562"
                     /protein_start="479"
                     /score="51.5"
                     /tool="antismash"
                     /translation="EIEERLMAHPAISRAIVVGLKDDHYGEVVGAFVEKDENSLRPSDD
                     EVRDWVRRQLGKHKSPAHVFWLGEDGVPAHVPLTGSGK"
     aSDomain        complement(join(25821..26553,26647..26929,27034..27265))
                     /aSDomain="AMP-binding"
                     /aSTool="nrps_pks_domains"
                     /database="nrpspksdomains.hmm"
                     /detection="hmmscan"
                     /domain_id="nrpspksdomains_input.path1.gene4_AMP-binding.1"
                     /evalue="1.60E-96"
                     /label="input.path1.gene4_AMP-binding.1"
                     /locus_tag="input.path1.gene4"
                     /protein_end="471"
                     /protein_start="55"
                     /score="315.2"
                     /specificity="substrate consensus: X"
                     /tool="antismash"
                     /translation="PWTGARWTYNDLNHQSLLLARALLDMGIGVGDRVGVMAGNCEQYT
                     AIFFAVTRIGAILVILNNTYTPTEAMYALKFSDCKVFFTTPQIGRLDNRRLLSELQNEE
                     EGRKPRVIIIRGEPGSYRTYDDLIKSSIRQDTSNLERVMRRVVPHQVCNLQFTSGTTGL
                     PKAAMLTHHNLVNNARFIGDRMRLTPSDALCCPPPLFHCFGLVLGLLAVVTHGAKIVYP
                     AEVFDPRATFRALREERCTALHGVPAMFDSLFQAAAAEAAEQGRAEPDYPRSIRTGIVA
                     GAPVPRYLMRLMVDRLGMRDFTSSYGLTEASPTCFNAFTDDALSRRLTTVGTLMPHARA
                     KIIDRNGNVVPLGTPGELCIAGYQLSPGYWNNSEKTNETMVRDSAGVLWLHTGDEAVFD
                     RDGYCTITGRFKDIIIR"
     PFAM_domain     complement(join(25821..26553,26647..26929,27034..27295))
                     /aSDomain="AMP-binding"
                     /aSTool="clusterhmmer"
                     /database="34.0"
                     /db_xref="PF00501.30"
                     /description="AMP-binding enzyme"
                     /detection="hmmscan"
                     /domain_id="clusterhmmer_input.path1.gene4_0008"
                     /evalue="2.50E-100"
                     /label="input.path1.gene4"
                     /locus_tag="input.path1.gene4"
                     /protein_end="471"
                     /protein_start="45"
                     /score="336.1"
                     /tool="antismash"
                     /translation="QHGTRECLVIPWTGARWTYNDLNHQSLLLARALLDMGIGVGDRVG
                     VMAGNCEQYTAIFFAVTRIGAILVILNNTYTPTEAMYALKFSDCKVFFTTPQIGRLDNR
                     RLLSELQNEEEGRKPRVIIIRGEPGSYRTYDDLIKSSIRQDTSNLERVMRRVVPHQVCN
                     LQFTSGTTGLPKAAMLTHHNLVNNARFIGDRMRLTPSDALCCPPPLFHCFGLVLGLLAV
                     VTHGAKIVYPAEVFDPRATFRALREERCTALHGVPAMFDSLFQAAAAEAAEQGRAEPDY
                     PRSIRTGIVAGAPVPRYLMRLMVDRLGMRDFTSSYGLTEASPTCFNAFTDDALSRRLTT
                     VGTLMPHARAKIIDRNGNVVPLGTPGELCIAGYQLSPGYWNNSEKTNETMVRDSAGVLW
                     LHTGDEAVFDRDGYCTITGRFKDIIIR"
     CDS_motif       complement(25935..26018)
                     /aSTool="nrps_pks_domains"
                     /database="abmotifs"
                     /detection="hmmscan"
                     /domain_id="nrpspksmotif_input.path1.gene4_0002"
                     /evalue="2.30E-11"
                     /label="NRPS-A_a6"
                     /locus_tag="input.path1.gene4"
                     /protein_end="433"
                     /protein_start="405"
                     /score="35.9"
                     /tool="antismash"
                     /translation="PLGTPGELCIAGYQLSPGYWNNSEKTNE"
     CDS_motif       complement(26649..26702)
                     /aSTool="nrps_pks_domains"
                     /database="abmotifs"
                     /detection="hmmscan"
                     /domain_id="nrpspksmotif_input.path1.gene4_0001"
                     /evalue="1.40E-05"
                     /label="NRPS-A_a3"
                     /locus_tag="input.path1.gene4"
                     /protein_end="226"
                     /protein_start="208"
                     /score="17.8"
                     /tool="antismash"
                     /translation="LQFTSGTTGLPKAAMLTH"
     CDS             30001..35250
                     /ID="input.cds5.1"
                     /NRPS_PKS="Domain: AMP-binding (5-412). E-value: 9.8e-84.
                     Score: 273.1. Matches aSDomain:
                     nrpspksdomains_input.path1.gene5_AMP-binding.1"
                     /NRPS_PKS="Domain: PCP (550-616). E-value: 1.2e-16. Score:
                     52.5. Matches aSDomain:
                     nrpspksdomains_input.path1.gene5_PCP.1"
                     /NRPS_PKS="Domain: Condensation_DCL (657-928). E-value:
                     5.5e-48. Score: 155.4. Matches aSDomain:
                     nrpspksdomains_input.path1.gene5_Condensation_DCL.1"
                     /NRPS_PKS="Domain: PCP (1207-1276). E-value: 1.1e-18.
                     Score: 59.1. Matches aSDomain:
                     nrpspksdomains_input.path1.gene5_PCP.2"
                     /NRPS_PKS="Domain: Condensation_DCL (1350-1578). E-value:
                     1.4e-29. Score: 95.0. Matches aSDomain:
                     nrpspksdomains_input.path1.gene5_Condensation_DCL.2"
                     /Name="input.path1.gene5"
                     /Note="single-exon"
                     /gene="input.path1.gene5"
                     /gene_functions="biosynthetic (rule-based-clusters) NRPS:
                     AMP-binding"
                     /gene_functions="biosynthetic (rule-based-clusters) NRPS:
                     Condensation"
                     /gene_functions="biosynthetic-additional
                     (rule-based-clusters) PP-binding"
                     /gene_functions="biosynthetic-additional (smcogs)
                     SMCOG1047:phosphopantetheine-binding domain-containing
                     protein (Score: 33.2; E-value: 8e-10)"
                     /gene_kind="biosynthetic"
                     /phase="0"
                     /sec_met_domain="AMP-binding (E-value: 1.8e-98, bitscore:
                     318.6, seeds: 400, tool: rule-based-clusters)"
                     /sec_met_domain="Condensation (E-value: 3.1e-41, bitscore:
                     130.2, seeds: 42, tool: rule-based-clusters)"
                     /sec_met_domain="PP-binding (E-value: 2.4e-17, bitscore:
                     52.2, seeds: 164, tool: rule-based-clusters)"
                     /source="GlimmerHMM"
                     /transl_table=1
                     /translation="MHEFVTEQAASHPDSPAVESWDGSFTYRDVEELSTRLALHLVARG
                     AQVGGIIPLCFEKSRWTVVAVLAVMKAGSAFALTDPSQPEARLRTIVQQTRPKILLTSH
                     QQSDLGRRLAGDEAEVVVVVVSSHLLNVIAIASTSPGVGLPPIPTSSPLYIQFTSGSTG
                     KPKGVVCSHANYTSGAVPRAHAVGYRPHSRVFDFASYAFDVSIDCMLCTLANGGCLCIP
                     SDEDRINDLSGAIRNTKCNMAHMTPSVARVLDPDIIPSLEVLGLGGEAVSAGDASAWSQ
                     TTSVIIAYGPSECTVGCTINNNVRESTNIGKGVGGLTWIVDPDDHNRLMPVGAVGELLV
                     EGPVVGLGYLRDPAKTAEVFIQDPTWLLTGGPSVPGGRRGRLYKTGDLVRYDPDGTGAI
                     AFVGRKDQQVKLRGQRIELAEVEHHLRGKLPTNVKVVAEVIKPGGGDPTLVAFIEEHTT
                     TIPTSATENEGGPVTLSPELSLILGEMDITLSAEIPRYMVPSSYIPLRKMPSLVSGKID
                     RKRLREIGAAMTREEVARLRVASSERDEPESEMERALHRAWVNILRDTAEIGLQDSFFA
                     LGGNSLKAMRLVSAARHEGIALTVATIFNFPTLKAMAAMATPAPREAQEPPPPFSLLEE
                     EWSREQACADVAKLCEVEEAAIEDVYPCTPLQEALMALSAKVKEAYVAQRVVDLEDAAA
                     AEKLRSAFEIAAADTAILRTRIVQVRQHGLVQVVINEDIPWHRGNDLQDYLIRDREAPM
                     ELGKPLVRYALITEDESKKVYFVLTMHHALYDGWSMPLVVDRVNRAYEGERIRRPAEFK
                     DFIRYLNSTGRESAERFWREKLQGANGTQFPPLPWEGYQTQADSLLELHVPLSGRPASN
                     TTVATVIRGAWAYVASKYSACADVVFGETLTGRNAPISGCEEIEGPMITTVPLRVQVRG
                     DMTVAEYLQEIHDQTVKQIPYEHTGLQHIRRLSPDAYEACELRTGLVLHPSSEEDADPN
                     ERNKYPANRLVPAGDAEAAQEALKFNTYALMLVCALDANDGFSIMASFDSKTVEPTVMV
                     RALNHLARVSQQLCQMTEEPLSDLQYLTAEEEAGLARLSTANPQSVEKEYPSTTAVWII
                     DPLDGKRLVPLGAVGELAIASATDMSLLALDSAPWLKLNGPREENGVPTKLYRTNRLAK
                     LDASGTVQLIQDNKRGKSARDAAAVTAQPRPKRISATSAKQRRLRTLWSRVLGLSEEDI
                     GLDDSFFRLGGDSISAMKLVSEARLEGLRLTVAQVFQKRTLYDMAGALAESKPAPSQSP
                     QGEAQTTAPFELVEGAAASAIFIDNVIRPALVSPTWNIVNVLPVRPLQAVAIKGTVELP
                     RFSTRYEAMYFDGAVDRTQLFRACQELVTRNEILRTVFIAHQHTFLGVVLENVKVPVQV
                     YEIDGDVETFVQHLCHVDIRTRMPLGSCFVKWLFIQSSNGSSALVFRISHAQYDEICLP
                     HMLHQLSALYEGRPVPEAVPFSSFVAHVVKTNIPESISYWRDLLRGSSLSVVKPDTPVE
                     NRDHFAIHRKLDIAARSRDITVATLPTAAWALCLARRLNLRDVTFGEVVSGRNIDLPGD
                     NKNNNNDDDNNNKGSNSNGSSADVVAGPCWQYVPVRVKFEPEWTAADLLAHVQHQHIAS
                     SAHEGMGLPEIVASCTDWPATTDWFDSVVHQDVEHVEDLGFAGVSGRTETIYPHFEPLR
                     EWKVQAFPEGDSLTIEIITFASWEAHARELLDEMEEAMRLLVDQPGALLFSE"
     aSDomain        30016..31236
                     /aSDomain="AMP-binding"
                     /aSTool="nrps_pks_domains"
                     /database="nrpspksdomains.hmm"
                     /detection="hmmscan"
                     /domain_id="nrpspksdomains_input.path1.gene5_AMP-binding.1"
                     /evalue="9.80E-84"
                     /label="input.path1.gene5_AMP-binding.1"
                     /locus_tag="input.path1.gene5"
                     /protein_end="412"
                     /protein_start="5"
                     /score="273.1"
                     /specificity="substrate consensus: X"
                     /tool="antismash"
                     /translation="TEQAASHPDSPAVESWDGSFTYRDVEELSTRLALHLVARGAQVGG
                     IIPLCFEKSRWTVVAVLAVMKAGSAFALTDPSQPEARLRTIVQQTRPKILLTSHQQSDL
                     GRRLAGDEAEVVVVVVSSHLLNVIAIASTSPGVGLPPIPTSSPLYIQFTSGSTGKPKGV
                     VCSHANYTSGAVPRAHAVGYRPHSRVFDFASYAFDVSIDCMLCTLANGGCLCIPSDEDR
                     INDLSGAIRNTKCNMAHMTPSVARVLDPDIIPSLEVLGLGGEAVSAGDASAWSQTTSVI
                     IAYGPSECTVGCTINNNVRESTNIGKGVGGLTWIVDPDDHNRLMPVGAVGELLVEGPVV
                     GLGYLRDPAKTAEVFIQDPTWLLTGGPSVPGGRRGRLYKTGDLVRYDPDGTGAIAFVGR
                     KDQQVKLR"
     PFAM_domain     30016..31236
                     /aSDomain="AMP-binding"
                     /aSTool="clusterhmmer"
                     /database="34.0"
                     /db_xref="PF00501.30"
                     /description="AMP-binding enzyme"
                     /detection="hmmscan"
                     /domain_id="clusterhmmer_input.path1.gene5_0010"
                     /evalue="5.90E-74"
                     /label="input.path1.gene5"
                     /locus_tag="input.path1.gene5"
                     /protein_end="412"
                     /protein_start="5"
                     /score="249.3"
                     /tool="antismash"
                     /translation="TEQAASHPDSPAVESWDGSFTYRDVEELSTRLALHLVARGAQVGG
                     IIPLCFEKSRWTVVAVLAVMKAGSAFALTDPSQPEARLRTIVQQTRPKILLTSHQQSDL
                     GRRLAGDEAEVVVVVVSSHLLNVIAIASTSPGVGLPPIPTSSPLYIQFTSGSTGKPKGV
                     VCSHANYTSGAVPRAHAVGYRPHSRVFDFASYAFDVSIDCMLCTLANGGCLCIPSDEDR
                     INDLSGAIRNTKCNMAHMTPSVARVLDPDIIPSLEVLGLGGEAVSAGDASAWSQTTSVI
                     IAYGPSECTVGCTINNNVRESTNIGKGVGGLTWIVDPDDHNRLMPVGAVGELLVEGPVV
                     GLGYLRDPAKTAEVFIQDPTWLLTGGPSVPGGRRGRLYKTGDLVRYDPDGTGAIAFVGR
                     KDQQVKLR"
     aSModule        30016..31848
                     /complete
                     /domains="nrpspksdomains_input.path1.gene5_AMP-binding.1"
                     /domains="nrpspksdomains_input.path1.gene5_PCP.1"
                     /locus_tags="input.path1.gene5"
                     /monomer_pairings="X -> X"
                     /starter_module
                     /tool="antismash"
                     /type="nrps"
     aSDomain        30076..31290
                     /aSDomain="TIGR01733"
                     /aSTool="tigrfam"
                     /description="AA-adenyl-dom: amino acid adenylation domain"
                     /detection="hmmscan"
                     /domain_id="TIGRFam_input.path1.gene5_0001"
                     /evalue="1.20E-97"
                     /identifier="TIGR01733"
                     /label="input.path1.gene5"
                     /locus_tag="input.path1.gene5"
                     /protein_end="430"
                     /protein_start="25"
                     /score="325.2"
                     /tool="antismash"
                     /translation="TYRDVEELSTRLALHLVARGAQVGGIIPLCFEKSRWTVVAVLAVM
                     KAGSAFALTDPSQPEARLRTIVQQTRPKILLTSHQQSDLGRRLAGDEAEVVVVVVSSHL
                     LNVIAIASTSPGVGLPPIPTSSPLYIQFTSGSTGKPKGVVCSHANYTSGAVPRAHAVGY
                     RPHSRVFDFASYAFDVSIDCMLCTLANGGCLCIPSDEDRINDLSGAIRNTKCNMAHMTP
                     SVARVLDPDIIPSLEVLGLGGEAVSAGDASAWSQTTSVIIAYGPSECTVGCTINNNVRE
                     STNIGKGVGGLTWIVDPDDHNRLMPVGAVGELLVEGPVVGLGYLRDPAKTAEVFIQDPT
                     WLLTGGPSVPGGRRGRLYKTGDLVRYDPDGTGAIAFVGRKDQQVKLRGQRIELAEVEHH
                     LRGKLP"
     CDS_motif       30460..30516
                     /aSTool="nrps_pks_domains"
                     /database="abmotifs"
                     /detection="hmmscan"
                     /domain_id="nrpspksmotif_input.path1.gene5_0001"
                     /evalue="8.20E-09"
                     /label="NRPS-A_a3"
                     /locus_tag="input.path1.gene5"
                     /protein_end="172"
                     /protein_start="153"
                     /score="27.6"
                     /tool="antismash"
                     /translation="YIQFTSGSTGKPKGVVCSH"
     CDS_motif       30991..31080
                     /aSTool="nrps_pks_domains"
                     /database="abmotifs"
                     /detection="hmmscan"
                     /domain_id="nrpspksmotif_input.path1.gene5_0002"
                     /evalue="3.60E-13"
                     /label="NRPS-A_a6"
                     /locus_tag="input.path1.gene5"
                     /protein_end="360"
                     /protein_start="330"
                     /score="41.7"
                     /tool="antismash"
                     /translation="PVGAVGELLVEGPVVGLGYLRDPAKTAEVF"
     CDS_motif       31201..31266
                     /aSTool="nrps_pks_domains"
                     /database="abmotifs"
                     /detection="hmmscan"
                     /domain_id="nrpspksmotif_input.path1.gene5_0003"
                     /evalue="2.30E-11"
                     /label="NRPS-A_a8"
                     /locus_tag="input.path1.gene5"
                     /protein_end="422"
                     /protein_start="400"
                     /score="35.7"
                     /tool="antismash"
                     /translation="FVGRKDQQVKLRGQRIELAEVE"
     aSDomain        31651..31848
                     /aSDomain="PCP"
                     /aSTool="nrps_pks_domains"
                     /database="nrpspksdomains.hmm"
                     /detection="hmmscan"
                     /domain_id="nrpspksdomains_input.path1.gene5_PCP.1"
                     /evalue="1.20E-16"
                     /label="input.path1.gene5_PCP.1"
                     /locus_tag="input.path1.gene5"
                     /protein_end="616"
                     /protein_start="550"
                     /score="52.5"
                     /tool="antismash"
                     /translation="ERALHRAWVNILRDTAEIGLQDSFFALGGNSLKAMRLVSAARHEG
                     IALTVATIFNFPTLKAMAAMA"
     PFAM_domain     31657..31845
                     /aSDomain="PP-binding"
                     /aSTool="clusterhmmer"
                     /database="34.0"
                     /db_xref="PF00550.27"
                     /description="Phosphopantetheine attachment site"
                     /detection="hmmscan"
                     /domain_id="clusterhmmer_input.path1.gene5_0011"
                     /evalue="7.40E-11"
                     /label="input.path1.gene5"
                     /locus_tag="input.path1.gene5"
                     /protein_end="615"
                     /protein_start="552"
                     /score="42.3"
                     /tool="antismash"
                     /translation="ALHRAWVNILRDTAEIGLQDSFFALGGNSLKAMRLVSAARHEGIA
                     LTVATIFNFPTLKAMAAM"
     aSDomain        31972..32784
                     /aSDomain="Condensation"
                     /aSTool="nrps_pks_domains"
                     /database="nrpspksdomains.hmm"
                     /detection="hmmscan"
                     /domain_id="nrpspksdomains_input.path1.gene5_Condensation_D
                     CL.1"
                     /evalue="5.50E-48"
                     /label="input.path1.gene5_Condensation_DCL.1"
                     /locus_tag="input.path1.gene5"
                     /protein_end="928"
                     /protein_start="657"
                     /score="155.4"
                     /tool="antismash"
                     /translation="EDVYPCTPLQEALMALSAKVKEAYVAQRVVDLEDAAAAEKLRSAF
                     EIAAADTAILRTRIVQVRQHGLVQVVINEDIPWHRGNDLQDYLIRDREAPMELGKPLVR
                     YALITEDESKKVYFVLTMHHALYDGWSMPLVVDRVNRAYEGERIRRPAEFKDFIRYLNS
                     TGRESAERFWREKLQGANGTQFPPLPWEGYQTQADSLLELHVPLSGRPASNTTVATVIR
                     GAWAYVASKYSACADVVFGETLTGRNAPISGCEEIEGPMITTVPLRVQV"
     PFAM_domain     31972..33249
                     /aSDomain="Condensation"
                     /aSTool="clusterhmmer"
                     /database="34.0"
                     /db_xref="PF00668.22"
                     /db_xref="GO:0003824"
                     /description="Condensation domain"
                     /detection="hmmscan"
                     /domain_id="clusterhmmer_input.path1.gene5_0012"
                     /evalue="3.20E-36"
                     /gene_ontologies="GO:0003824: catalytic activity"
                     /label="input.path1.gene5"
                     /locus_tag="input.path1.gene5"
                     /protein_end="1083"
                     /protein_start="657"
                     /score="125.1"
                     /tool="antismash"
                     /translation="EDVYPCTPLQEALMALSAKVKEAYVAQRVVDLEDAAAAEKLRSAF
                     EIAAADTAILRTRIVQVRQHGLVQVVINEDIPWHRGNDLQDYLIRDREAPMELGKPLVR
                     YALITEDESKKVYFVLTMHHALYDGWSMPLVVDRVNRAYEGERIRRPAEFKDFIRYLNS
                     TGRESAERFWREKLQGANGTQFPPLPWEGYQTQADSLLELHVPLSGRPASNTTVATVIR
                     GAWAYVASKYSACADVVFGETLTGRNAPISGCEEIEGPMITTVPLRVQVRGDMTVAEYL
                     QEIHDQTVKQIPYEHTGLQHIRRLSPDAYEACELRTGLVLHPSSEEDADPNERNKYPAN
                     RLVPAGDAEAAQEALKFNTYALMLVCALDANDGFSIMASFDSKTVEPTVMVRALNHLAR
                     VSQQLCQMTEEPLSDLQYLTAEEEAGL"
     aSModule        31972..33828
                     /domains="nrpspksdomains_input.path1.gene5_Condensation_DCL
                     .1"
                     /domains="nrpspksdomains_input.path1.gene5_PCP.2"
                     /incomplete
                     /locus_tags="input.path1.gene5"
                     /tool="antismash"
                     /type="nrps"
     CDS_motif       32038..32154
                     /aSTool="nrps_pks_domains"
                     /database="abmotifs"
                     /detection="hmmscan"
                     /domain_id="nrpspksmotif_input.path1.gene5_0004"
                     /evalue="1.20E-02"
                     /label="C2_DCL_024-062"
                     /locus_tag="input.path1.gene5"
                     /protein_end="718"
                     /protein_start="679"
                     /score="7.9"
                     /tool="antismash"
                     /translation="AYVAQRVVDLEDAAAAEKLRSAFEIAAADTAILRTRIVQ"
     CDS_motif       32335..32400
                     /aSTool="nrps_pks_domains"
                     /database="abmotifs"
                     /detection="hmmscan"
                     /domain_id="nrpspksmotif_input.path1.gene5_0005"
                     /evalue="3.40E-08"
                     /label="C3_DCL_135-156"
                     /locus_tag="input.path1.gene5"
                     /protein_end="800"
                     /protein_start="778"
                     /score="26.0"
                     /tool="antismash"
                     /translation="MHHALYDGWSMPLVVDRVNRAY"
     CDS_motif       32680..32775
                     /aSTool="nrps_pks_domains"
                     /database="abmotifs"
                     /detection="hmmscan"
                     /domain_id="nrpspksmotif_input.path1.gene5_0006"
                     /evalue="1.90E-10"
                     /label="C5_DCL_263-294"
                     /locus_tag="input.path1.gene5"
                     /protein_end="925"
                     /protein_start="893"
                     /score="33.2"
                     /tool="antismash"
                     /translation="DVVFGETLTGRNAPISGCEEIEGPMITTVPLR"
     CDS_motif       32824..32889
                     /aSTool="nrps_pks_domains"
                     /database="abmotifs"
                     /detection="hmmscan"
                     /domain_id="nrpspksmotif_input.path1.gene5_0007"
                     /evalue="2.20E-03"
                     /label="C67_DCL_14fromHMM"
                     /locus_tag="input.path1.gene5"
                     /protein_end="963"
                     /protein_start="941"
                     /score="10.3"
                     /tool="antismash"
                     /translation="HDQTVKQIPYEHTGLQHIRRLS"
     PFAM_domain     33622..33816
                     /aSDomain="PP-binding"
                     /aSTool="clusterhmmer"
                     /database="34.0"
                     /db_xref="PF00550.27"
                     /description="Phosphopantetheine attachment site"
                     /detection="hmmscan"
                     /domain_id="clusterhmmer_input.path1.gene5_0013"
                     /evalue="3.80E-14"
                     /label="input.path1.gene5"
                     /locus_tag="input.path1.gene5"
                     /protein_end="1272"
                     /protein_start="1207"
                     /score="52.8"
                     /tool="antismash"
                     /translation="RRLRTLWSRVLGLSEEDIGLDDSFFRLGGDSISAMKLVSEARLEG
                     LRLTVAQVFQKRTLYDMAGA"
     aSDomain        33622..33828
                     /aSDomain="PCP"
                     /aSTool="nrps_pks_domains"
                     /database="nrpspksdomains.hmm"
                     /detection="hmmscan"
                     /domain_id="nrpspksdomains_input.path1.gene5_PCP.2"
                     /evalue="1.10E-18"
                     /label="input.path1.gene5_PCP.2"
                     /locus_tag="input.path1.gene5"
                     /protein_end="1276"
                     /protein_start="1207"
                     /score="59.1"
                     /tool="antismash"
                     /translation="RRLRTLWSRVLGLSEEDIGLDDSFFRLGGDSISAMKLVSEARLEG
                     LRLTVAQVFQKRTLYDMAGALAES"
     PFAM_domain     34051..34719
                     /aSDomain="Condensation"
                     /aSTool="clusterhmmer"
                     /database="34.0"
                     /db_xref="PF00668.22"
                     /db_xref="GO:0003824"
                     /description="Condensation domain"
                     /detection="hmmscan"
                     /domain_id="clusterhmmer_input.path1.gene5_0014"
                     /evalue="2.10E-16"
                     /gene_ontologies="GO:0003824: catalytic activity"
                     /label="input.path1.gene5"
                     /locus_tag="input.path1.gene5"
                     /protein_end="1573"
                     /protein_start="1350"
                     /score="59.8"
                     /tool="antismash"
                     /translation="AMYFDGAVDRTQLFRACQELVTRNEILRTVFIAHQHTFLGVVLEN
                     VKVPVQVYEIDGDVETFVQHLCHVDIRTRMPLGSCFVKWLFIQSSNGSSALVFRISHAQ
                     YDEICLPHMLHQLSALYEGRPVPEAVPFSSFVAHVVKTNIPESISYWRDLLRGSSLSVV
                     KPDTPVENRDHFAIHRKLDIAARSRDITVATLPTAAWALCLARRLNLRDVTFGEVVSGR
                     N"
     aSDomain        34051..34734
                     /aSDomain="Condensation"
                     /aSTool="nrps_pks_domains"
                     /database="nrpspksdomains.hmm"
                     /detection="hmmscan"
                     /domain_id="nrpspksdomains_input.path1.gene5_Condensation_D
                     CL.2"
                     /evalue="1.40E-29"
                     /label="input.path1.gene5_Condensation_DCL.2"
                     /locus_tag="input.path1.gene5"
                     /protein_end="1578"
                     /protein_start="1350"
                     /score="95.0"
                     /tool="antismash"
                     /translation="AMYFDGAVDRTQLFRACQELVTRNEILRTVFIAHQHTFLGVVLEN
                     VKVPVQVYEIDGDVETFVQHLCHVDIRTRMPLGSCFVKWLFIQSSNGSSALVFRISHAQ
                     YDEICLPHMLHQLSALYEGRPVPEAVPFSSFVAHVVKTNIPESISYWRDLLRGSSLSVV
                     KPDTPVENRDHFAIHRKLDIAARSRDITVATLPTAAWALCLARRLNLRDVTFGEVVSGR
                     NIDLPG"
     CDS_motif       34060..34143
                     /aSTool="nrps_pks_domains"
                     /database="abmotifs"
                     /detection="hmmscan"
                     /domain_id="nrpspksmotif_input.path1.gene5_0008"
                     /evalue="7.80E-08"
                     /label="C2_LCL_024-062"
                     /locus_tag="input.path1.gene5"
                     /protein_end="1381"
                     /protein_start="1353"
                     /score="24.7"
                     /tool="antismash"
                     /translation="FDGAVDRTQLFRACQELVTRNEILRTVF"
     CDS_motif       34363..34413
                     /aSTool="nrps_pks_domains"
                     /database="abmotifs"
                     /detection="hmmscan"
                     /domain_id="nrpspksmotif_input.path1.gene5_0009"
                     /evalue="9.10E+00"
                     /label="C3_LCL_132-143"
                     /locus_tag="input.path1.gene5"
                     /protein_end="1471"
                     /protein_start="1454"
                     /score="-0.7"
                     /tool="antismash"
                     /translation="YDEICLPHMLHQLSALY"
     CDS_motif       34684..34734
                     /aSTool="nrps_pks_domains"
                     /database="abmotifs"
                     /detection="hmmscan"
                     /domain_id="nrpspksmotif_input.path1.gene5_0010"
                     /evalue="2.00E-05"
                     /label="C5_DCL_263-294"
                     /locus_tag="input.path1.gene5"
                     /protein_end="1578"
                     /protein_start="1561"
                     /score="17.1"
                     /tool="antismash"
                     /translation="DVTFGEVVSGRNIDLPG"
     CDS             complement(join(35776..37292,37302..37572))
                     /Name="input.path1.gene6"
                     /gene="input.path1.gene6"
                     /source="GlimmerHMM"
                     /transl_table=1
                     /translation="MNGHCTAANATPSRQTQTPQLGHDAIESSHATPEGIPRLGTLASH
                     EPPSAAAPTPHSESQPTQALALPQAGPPVATTTTTTGTASAAAAAGPGLPHFQSPPSQP
                     DSSSPLAPSSLLAANEKLSSSSSKMRYKSPRSTLSKFYRPSQPLALTQAAEHDPDLWSK
                     DKGKQKEAVKKHLAEKVRNDWEFIWPQPPQPPHHPPSPTLEPVVDHPEPPVSSSGPSTA
                     TPATPATLAVEPESAHPTDTELDDHHIDPDSDAESVYSTLSEDPVHFRPRLEWASDLSD
                     DDDVRPRSSLSPFRFDSPDAVGSAVKASVIEKRAQRRRALREEMRWNDGLACFEARRDA
                     WTGAKTVRVRPKFPSPPSPLTPLSPRRLFRRSSMSTSPIHVHPVPSLPLPLQQRRSNDT
                     SAAASDGSEALKDNELTSHRTKDSSQSTATTSAASTANLPVETLLPIPPPILPPRNPMR
                     ASITPAIYISLYEKVIVHNLTPSCPVNLADMIRASVAGWKRDGEWPPKPSAVDPTSVVA
                     VRKKKRLSVASAEKRTASRRMSLGFLTRGEKASPETEETTSPARGIRRSLQRVLGLGHP
                     PPSSPTAVVTPPPATRPPP"
     PFAM_domain     complement(36052..36690)
                     /aSDomain="DUF4050"
                     /aSTool="clusterhmmer"
                     /database="34.0"
                     /db_xref="PF13259.8"
                     /description="Protein of unknown function (DUF4050)"
                     /detection="hmmscan"
                     /domain_id="clusterhmmer_input.path1.gene6_0015"
                     /evalue="1.90E-60"
                     /label="input.path1.gene6"
                     /locus_tag="input.path1.gene6"
                     /protein_end="504"
                     /protein_start="291"
                     /score="204.4"
                     /tool="antismash"
                     /translation="SPFRFDSPDAVGSAVKASVIEKRAQRRRALREEMRWNDGLACFEA
                     RRDAWTGAKTVRVRPKFPSPPSPLTPLSPRRLFRRSSMSTSPIHVHPVPSLPLPLQQRR
                     SNDTSAAASDGSEALKDNELTSHRTKDSSQSTATTSAASTANLPVETLLPIPPPILPPR
                     NPMRASITPAIYISLYEKVIVHNLTPSCPVNLADMIRASVAGWKRDGEWP"
     CDS             complement(39752..39945)
                     /ID="input.cds7.1"
                     /Name="input.path1.gene7"
                     /Note="final-exon"
                     /gene="input.path1.gene7"
                     /phase="2"
                     /source="GlimmerHMM"
                     /transl_table=1
                     /translation="ARGKPRATRRLAGMDPGRMSSWYAGSAVRKGFAWVFQERYSRDRP
                     ARFSSPEDFGLGSWLKRSS"
ORIGIN
        1 ttaggagtcg gtcggatagg tagtctagat ccggatgcta tagtatagct aatatatagt
       61 gcggattaag ggtagttagt ccttatacta tcgcctgcgt acttcttttt atagttaaaa
      121 tcgtcgaagt gtccgtatta agctctagta tatataattc tagcgtgttg gttacggtat
      181 cttcttaggt agccgctcta ttatcttatt agtcggaaga attattaatt aagagttcct
      241 ccgaagacta cggctctacg cttataacct aaagattcct gctctaagga ttaggtatta
      301 cgcgtagggt ttaaagtcct gttacgggcg gttcgggtat attaggtgta tttagtaata
      361 gcgataaagc gtctaattta gcctctacta ctcttacccc cgagtttaaa cccgtggact
      421 atacttattc tctagaaggt acgctattaa ttaatctacc cggagggtag gcctatagga
      481 taaagtcgtt atctttatct tcttatattt cgtaagttat aagctagttc ctcgcctcgg
      541 gctccgggat ctattctact tctttaagct atagttttaa aatagctact cgttaaacta
      601 tatattacgc gttataataa ccttttaaag ctatagaatt tatacttagt aaatattata
      661 ggtaatataa cctataaaat acctaatata tctccttagt taaaccttat atagttttct
      721 attcctccta gcctccctat ccctcgctat tagataggcg cagtagccgt aggtataaat
      781 actactttaa ttagggcgta ggtcggctat atactctttt accggaatcg gcgtattatc
      841 tctaaactat aagtctagga tttctactag ggatttctat ccgtatcgtt ataagggact
      901 tatattatat aataacgcta ccgttctaat actctctagc tatttatcta gtggaattcc
      961 tgctccgtta agtataatat tagactttat aataattagt taaccggctc tttcactacc
     1021 tctattcggc ttataggtat agggtagtgt aatttctata tcgatccctt aactgctcgc
     1081 ctatagctag gttattaaat cccctactag attaacgatt aagggcttat tattactacg
     1141 tatcttatag atatataata taaactgccg gttaacctat cgttcgaagg cttataacgc
     1201 gttatagact ataacgctgt ttttcgaagc taaaggtagt atatagatcc agccgctata
     1261 ttcgtccttt attataagaa gatatcgtat accgttatag ctcttaggta gctcttaaag
     1321 atcctaataa atatgctaaa acggttatag ggagcggtat tctaacgtgt attaagatac
     1381 gacttaacgt gcctaggttc gggagtatat cttatagtct atctgcttag ttcccttaat
     1441 taatacgttc ctagcattac gaactaatac ttatagagcg cttagtctaa gatagtctgc
     1501 tcttaaatac tatagctatt cttcgtcgac tcacggacgt agagggtcgc gggaaggtcg
     1561 gtaatattgg taagctttta ttagtcgatc gactactatg actagtatat attaatagtc
     1621 ttaattaatc ggaataacac cacgtagtat cggttagaat aacgaataag aagaagaaga
     1681 taaaattagc ttatacaaaa ggataattat attaaagcgt taaagcagct ttaataagac
     1741 cacgctcttc tccgctattc taaagcgtaa taagtaatta tatcccgaat actagatcct
     1801 aaccttatat aatagagctt ccaatataat attcgtgtga aatccctcta taacgactat
     1861 atcgttaagc tctaaattag ctttcggagc acctaaaggt ctattaagga ttcccttaaa
     1921 aagccgttta cctttattaa taatcggaaa gtcggttata ccggatttaa tagatccctt
     1981 tatagatata aaggaaccta gaataagcag gtcgattaag ttaatacggt gagttacgcc
     2041 gtaattatta agaagagtac tctataagag cgggtagagg ctaggttaga gcgcggcgta
     2101 gatcctaagg acctctttta tagtatagat aagggcggga tctaggatag ttatactaac
     2161 cttcctagga tacctatctc ccttactact accgctctcc gagctttcct atcccttttt
     2221 cgatagtttt tttcgtaagc tcttctactt taggagctta atttccttcc gtatctcctt
     2281 atactactta ttattcacgt aggtattaga tctctactcg tattttccgg ttaaagcata
     2341 ctctagctta ttatagcgct ctggcttcta cgtgtattcg cgttaatagg ggtaattaat
     2401 actctttttc ttaggcttct ttccgccttt attattatct aagcggtctc ctagggtcgc
     2461 gtaaacgccg tagcgcgttc tatctatagt taaagcgctt ataatagcgt taaactcgcg
     2521 gccgtatatt aaaagatcgg aaatcttatc gctatagacc tttttcagta ttagctccta
     2581 aagcttagtt tctgcctaaa taggcgtaaa cttctatcta attactataa ggaagttccg
     2641 aatagtagta ggtcctctaa tctcggctat cttttactaa tatacgcgtt taataagggt
     2701 attctactcc gtatactata tagccacttt agtattagct taataagcgt cttataaata
     2761 ctttttatat acttatctca ccttttcctt cgtataaata ctacttagag cgaagctact
     2821 cttaagttct tttattacgt agcgtaacgt aaagtatcgg ttttatgttt ccttattata
     2881 gctaggatac ttttaatagc ctctttaata gcttattaat aaggacaggt ctccacggtg
     2941 gttttaagta gttaattagc cttatcgagc gccttaataa ggcgaccgag cttttaattc
     3001 taggctatag tctactagtt cttaatttcg gcgaggcgta taagctccta tattaagggt
     3061 ataatagtat cgtcgccctt accttaggaa tactattcgc gtagttaatg tagggattta
     3121 ggtataatat actttggata gttatttagc taatcttttt agctaggatt gagtagtgcc
     3181 tagaccttta tcccttacgt atacgactgg atataaaaga tctaatcggc ctattaccgc
     3241 gtggatttaa ggcgcgggat accgagcgct ttagccgtga tctcgagctt attcgatata
     3301 gtattaagta agggtttagc gaattaaagc ttattattgg taaagagagc gtaggagggc
     3361 tccgtaatac tataaaagta tataaaaata aacgtagata atagattagc aggaagttac
     3421 tagttactgc tattacccgg gcttataact attcaactaa cgggagtata cttataggga
     3481 gcgttaattt aggaaatata taattatatt atctataaaa gagaaaggaa aagggggcgg
     3541 gtatatatat cctaaataca tctatcacct tctaagcgag gatagtgggg tatctctaac
     3601 taataggaga gcactatacc gtggctcaca taatagaata taacatatat cgtggaaacg
     3661 ggggagacta gagacgacct gtcgcacgtc aaatagacac ttaaataatc aacttagtag
     3721 agcagaaatc tcgtgtgtgt gtattatgtt aagttatatc taggagagtc tcttatgccc
     3781 ttaatttagg tggtgaagac tctgttatgg gtactaagtc atttggattc tatctggtct
     3841 tttccggtat ccgcccctgt tatatccgaa gtccttagtt atggcgtgga tcccccctgg
     3901 atcccctata gaccacgtcg tggtccgtgt gcctatacga tacaccccct tagttaaggt
     3961 gggtcttcac aggtcaacta actaattaaa ggcttcggtt taaactaaac gctcttaact
     4021 tttctatcgt aaaattaata gtcacaggaa aatgccctcg taaaagggac ctaaatccgc
     4081 cctatttaac cgtttaattt aattctatct tagttagttc ctcgatcctg attagccgga
     4141 tctgcttaat tagatctata tctatcggat ctgccgcgcc ctcgggggcc tttgtggtcg
     4201 ctatggccgt ggctttagca cgtttaatct cttcgtatag tcgtttagac cacttaatac
     4261 aatcctttta attagttaaa ttaagctatt actatagtct tttaattccc gcctccggta
     4321 ataccttcgt taatctgtcc gcaattatct ccttcgtgtt aacgtatgta accttaaaga
     4381 gaccttatta tactgactag cgcgcctact agttatatat atcgacgtgc cgtagcctta
     4441 tccgtaggcg ttatgccttc ttattaacga ggttaatagt ctactaatta tcgtagtata
     4501 gctgtagtta ctattagtct aaccgaagct cgaaatccct taatatccgg ctaacgaata
     4561 acgtctcttt agttacttcg gtaagagcga gtagttccga ctctattaac gacgtcgtta
     4621 ctattagtta cttacccgcc ttctagttaa cggtttcccc gaagagcttt atcgtatatc
     4681 cttataaact cttacggtct aggttatccc taaaggacgc gtcgtttatt attacgaaaa
     4741 gcctatcccc gccgaattct agatagtagt atcttatata atacaggaat agcagtactt
     4801 attaagctct tttaagatgg ttataggagg ggttaacgtt atattaggaa agctttaaat
     4861 aggcgaacgc gatatcgggt cttatcacga taacggtata taggatagaa ccgattatac
     4921 cctagtacta gcggacctcg gggatcgacg cgcgggtgct atcgtacggt attaccagtt
     4981 ccgtagataa taggaccttt aatagttttc ggcagagtat atctacgtag tacttaaccg
     5041 cgatcttctc cacgtaaaag gattataata gctataaccc acgggtggct ctatccctta
     5101 ggaccttaat ttctaggaac taacggattt cttcgcctcc taataattta tagctacgct
     5161 taaaggcagc ctcgaggtta tcggcgtccg tcttacggtc tttatagtat ataagtccga
     5221 tattattaac gtagaagaat aggattaaac cgtcgcggat tataatatag gggttattag
     5281 ggatagctat aaagtctatc ctctatagcg ttccgataaa ttcctcttac tatagtagtg
     5341 gcgataccct taaactgaag agagctttcc gtagtagtag gaccttacct agtacttcgt
     5401 agccttacgg tatctttata aacacctttt ccttaaggct agcgttaata aacgcgttaa
     5461 cggtatcgaa ctgccttatt tctagattaa atcgggcggc gatcgctatt agtatacgga
     5521 aagaccgtaa ggttagcgtt atagcgtagt tatctttagt ctctaaccgt ttttattaat
     5581 cccctcggac tataaggcgt gccttatact taaggagggt gccctcctta ttaaatttat
     5641 aggtgtatac ttatctatag gcgaggacta attacttatt agcctaatta ctacccacct
     5701 cctactagta gcctatttat cggtgcccct taaggtattc cccctcggcc tataaccacc
     5761 gctcccgtaa cgggtaaagg cgtatatcgc agtggtggtt tagcggaggc gggaaatcct
     5821 cgcgggttag gcgcgatagc ggctaggagg tattaaaggg agtagaatct atagcactaa
     5881 tatcgccgtt attaatagct tacttcctcg cgcgtatagg gttataagtc cttctagcgt
     5941 taaagaacgc cttctaggcg ttatcgttct acaccttctt agtcttatag atacttataa
     6001 tagataggcg tgccgttaat atataccccc taagggtatc tatagatgcc cgttaattat
     6061 tattatctcc ttctacctta acgcccctaa ccaccgctaa cgctataagg aacgcgcgcg
     6121 cagaatcttc cggggatatt agaggcgtgg gaaacggttt aaaccttata gcggtgaacc
     6181 gcggagtgtc cgtcgtagta tcggtgtccg tagtaatagc ggtagcctct cccgtaataa
     6241 tagcagtaac gtctttctag cctatagtaa taacagtatt attaccttta cccgtagtaa
     6301 tagcggtagt atagtcttct cctatagcga tagtagtatc tatagtaata gcggtgcccg
     6361 taaagatagt agtagcctct cccgtagtaa taacagtggc gttagagtta cgaggtttta
     6421 aatctatagc ctaggtatta ggctatagat ttagaacctc gtctatagta atagtaatag
     6481 cctctctcgt agtaataata atagctttac ctttgtccgt agtaataacg gtagcgtcgc
     6541 ctttacccgt agtaatagcg gtagcattac agtcttccga cttaagatct aatacgtcta
     6601 cggctatacc ccttaatagc agcctattcg cggtcgtggt atcgctagat taggtgatac
     6661 ggatagatta taggcgttcc ccgatttcct cggcggaagc tatagcttat agcgttctaa
     6721 tcctaccgtt aaatatctcg tcttcgttaa agactacgtc tcttatagta ataatatccg
     6781 ttaggtatag tagctaaata cggaagctat tcgaggatta gtatccgata taataaccga
     6841 tctatacctt cggttttagc ctttataggc ggttcctttt aggttaggca ttacgcgttt
     6901 ttataaaggc tttatagcca gaagctcgta ggtatataag gttaggttaa tggccgcgca
     6961 agccttcgta tagtgtcttc taattattaa tatatcgtgg tatcctatta tacagatata
     7021 tagtagtctt aaagatctta ggctagatag atatagacag attagcccta atccttatag
     7081 cccttgccct tcttttaacg atacctctaa tccgttctct taaagatctt aggctagata
     7141 gatatagaca gattggccct aatccttata gccctcgccc tccttttaac gatacctcta
     7201 atccgttcta taacgccgtt ttaatcctat aaatatagta ccgacggcta gtattccacc
     7261 cccttagtag taaggaaagt aacgacttct aggtgctaaa atatctcgga atcggcttat
     7321 aggatatata gcctaacgtc gaattaggtc ttaagcaggg caaaaacgtc ttttagagcg
     7381 tgtaggataa agccttagtc tcttttctat aggtagtaat tccacgtata acctatatac
     7441 acgtctataa cgaatataat agacttatat agtctgccta ctaactactc cgcctcttct
     7501 agattataaa aattaatagc tagggcctct ccgggcttta acgggtaaag ggatagtatc
     7561 cgccggatct acgtaggtat ttacgattac ctatacgcgt tatagtccgt tatacgaggt
     7621 ccctttatct ttacccccta agtagcgtcg ataagtttta taagagtatc ggtaccgtag
     7681 tagttaaggc gtttatacca ctgttatacc gtggcttcta cggttaccgc ggttattata
     7741 atcttctata cgtgttatcg cgcgggtgcc ttactaagac tacgaacgtg gtagcggccg
     7801 tagcttccgc gcgctcgatt atatactagc cgtggatatc tagcagctta tagatagact
     7861 agttatcggc ggagctaacg ataatattat ttacggtatc ctagcagtag ccttataagc
     7921 atagatagta ttccgagacg atattagtaa cgaattcctt atagtatata acgttacgga
     7981 gacgtaatag ccttttcgtg cccgataagg attatacacg tagcttaacg tctccgtatc
     8041 cgaggatagg agccttataa gtacctacct aaaaggataa agataaagta tccgtgggta
     8101 gtctaacggc cgtaaaatag ccttaattat taaagatata gattaacgat cctaagtcta
     8161 ggatcgcgta gtataacagc gctctagctt agttaatata aagggatacc ctttattctt
     8221 attataatct taatagtatc gtcgtacgat aacggcgcgc taccccttag attaggtaag
     8281 cgcctagtct tcttattatg gtaacggata ggtcttttaa agctatactt acgggcggcc
     8341 taataacccc ctaattttat tatatagtag ttatactaag cgtaatatta tagagttaat
     8401 cttcctagac tttctttatc ttattagcgg taatagcccc taaggcttcc cgtctcttct
     8461 atatcgcggt atccacgcgg cttttaaaac tataattata tatcttcttt tccataacct
     8521 tcgtactatc tttatagcca cgctaagtat aagggcgtat atccggcctt atatactaat
     8581 agacagtaat agtatagggg ttcttatgta tcttataagg cctccttatt acgggaggga
     8641 tagcctttac ggatatatta ctataaggac gcttcttatt atctttatta ttagtagtat
     8701 ccttagtatc ggggaggttc ctaagggtgt taaaggtgcc tctcccgact ctaagcttta
     8761 tagcggagga ttataagctc tttatattac taagaaccgt atataaagcc tttacgaagt
     8821 cgttaatcgt taactcgttt tccgtaatct tatcatagtt atttactaag tagttattac
     8881 tttattccta ggcgataagt ctaatagctt ttaacgcgtc ttttacctaa tagtccgcgc
     8941 ttaataattc taaaacgtct atatatttat agtatattat tactattttc taatttataa
     9001 cctagccgtc tatatcctta ggtatagcct ttataggcgt ggtatatcga tataggacta
     9061 aggcttcctt atagaggttt ataggggtta gtcctacgta tacgtgtagg agagtaatct
     9121 aagcctatag gttatttacg gtattattct ataactaaac gaggaggcta tataatatag
     9181 tatagatagt ccttttaata taggagcgta ccttattaaa ctccttttac tacatgttat
     9241 aatctacctt ttccttatag tatacgcggc gatcttatag gtaacgcgta tgcccctttt
     9301 tagagaggtt atcgataaat ataggcgtcc taatcgttaa ttctttcgtt acggccgtag
     9361 ccttccggcg agcggccgtc ttcctcttac taatagctat agccgccgta gtactagccg
     9421 tggtagccgt ggcggcgtcc gtggcgtccg tggccttatc gccctttagc gtgatagtgg
     9481 aagatagagt agccgtgata atagtggtta tagcctcctc cgtgttaggg tccacggtaa
     9541 aggccttata tttacggacg ttaagcggcg taggtatagg gaggagatag gcattagcct
     9601 ccttatcgct tagctttaga tttaggtagt tatcctagta agaggccgat ttactatgta
     9661 taacgcgctc ctaaactgct taatcccttt agttaataag ggtaatagcg gccgcctttt
     9721 attcggcgtt agatatatta gaagatatct ttattagttt atcggttaat taattaatag
     9781 gtaggttaat taatctctta attactctaa ttagattaat aatagttatt taagagtgct
     9841 tatatagacg taattatttc tttgtagtag aataggggta gccttattaa tatttattgt
     9901 ttaggcatta taaaccgggc ttataactat cgcacgtcaa ataggcactt aaataattaa
     9961 cttagtagag cagaaatctc gtgtatatat attatattaa gttatatcta ggagagtctc
    10021 ttatgccctt aatttaggtg gtgaagactc tattatgggt actaagtcat ttggatccta
    10081 tccggtcttt tccggtatcc gcccctgtta tatccgaagt ccttagtcat agcgtggatc
    10141 ccccctggat cccctatgga ccacgtcgtg gtccgtgtgc ccatgcgaca cgaccactca
    10201 tttgactcat ttgggatgac aagacgagat gatgtcattt gccaatgact ccttgtccgg
    10261 tacttaagta caggattagt aagcagtcta cccctccacg cgaggtctac cttagtacca
    10321 tattcttccg acattttcac agcgacacga caatttcctc ccccacgcct cactatcaac
    10381 caatacactc cctgttcggc accatggagt cagagaatca agccaccggc gcacccggag
    10441 aacaggtcat gctcttctca gcatcctaca aagcccctag cgactcgttc caactccaaa
    10501 gccaactgcc tgccccgcca acatcctgcg tcgacgacaa gtctacatac ctggccgctc
    10561 tccgccgcgc caccgcccaa attcagagcg atatcaaccg ggaactcacc cggcggatgg
    10621 acaaagagaa ggcggaagct gctgctacac aaaggggcat cgacgacgcg aaagaggaag
    10681 agaactacgg cgaggaaatc gtcgaggatg aagactgaag ggggggaaaa aagagaagaa
    10741 aaagaaggac tcacttgtcc atcgggctat gacgacctgt cctgagtaaa cgaccgaaca
    10801 atgacgcatg agtaaaagtt aagaacgggg aataaaaaag aagagagccc gactcctcga
    10861 aacgggagag gttatcttgc cgacatatga ctacctttag actgaggagc aacaaagcaa
    10921 cagaagaaga aaagaagaag taaggaagaa gaaaaaggag agggtattgc tatacgacat
    10981 gcaccttcca ccaccgaaaa caaaaatacc aggtcatgat gccctgtgca aatgcagatt
    11041 tctccgataa accccatgga gagacaagaa ggaaaagccg ttctttgagc acgcaaagtc
    11101 gacaaagggg agcgacgcca ccatgcctgc ttgcccctcc atctcatctc gtacttcaac
    11161 attcccagtc gcaacgccgt cccacgtcaa tacgtcaggt caggtcaggt caggtcaggt
    11221 caggtatgca ggcggctcca gctccccgcc ttcgccccgt ccgacctatg tgccgaagac
    11281 gacgccctgt tcagacaccc gtaatgcacg accgcgctat ccggcaacac tgccacaacg
    11341 ctgccgccca gccgcttgtg gcacacgccg cacaacctct cttccgtgat gaccacgcgc
    11401 ctgttgcgcc cgccctggcc gccggggatg ccgtcgccga ggagcagcag cgcctggctg
    11461 gcgatgtact ccgtcgcgcg caggccggcc aggatccgcg actcgttgac gatgctgttg
    11521 gccgaccgga tgcggccgcg gaggaacgat tcgagctggc ccaccgggag ggtatccggg
    11581 atcagggaga gcgtggacgc cgcggggagc cgcgagccgt gctttgacaa gaggtcgagg
    11641 gcgggctgca gcgcccgctc gtgaggcggc ggaggggcca ggtagagcga caggagggtg
    11701 tggtagatgg aaggcacgcc ttcctccgca tcatccaacg acgtcggtcg cacgccgtct
    11761 ggggatgatg gcctcgtgcc atcgccccgg tgtattctat tgcagtatct gggaaactgt
    11821 tagcgatgca atgtcgacga atgaagaaaa atgggagaca tactcctctg ccttcacgta
    11881 atccttcatg tggaaaacgt atatctccag agcttgctta tgcgatccca tgttgcacaa
    11941 gactacggcc cgtgcctcgt agaatgcagg atcttgagca gccgtcaatg tcagtcatgc
    12001 taagccttgg tactaccacc ggcagtaaaa ggggcggggt caacatacca tccctgggaa
    12061 ggagttgaaa agccttcccc aggctatact cccggctccg tctcaaaaag gacaagaaac
    12121 gtcccatcgt atcttcccat ttttcgtcac ccttgtctcc cctgagcccc ttgatgtaca
    12181 gctccaccaa acggttatgg aactcggggg tcgcgtcgtt aagctccccg atgatatgct
    12241 ccaggtaccg aacctcaagc cccgcgctga tccccgcaag gaagtccacg acgcggtccc
    12301 tggggagcgt ctcggcgttc tccgaatccg ccaggaaggc ctccatcccc agatccggat
    12361 ccgcctcgag cgtccacttg gaatgctgga aaatgaggtc gatctccgac ggcggcaggc
    12421 tctgcaggta cgccaccgtg cgctgcgggc catgcaacgt cggagccgac tcgtccggcg
    12481 tctcggcggc gccgaacctc ctgaggaggt cgagggcttg ggaatggagc ttcttgccgt
    12541 agaagaaatc gacgagttcc gtgaaccggc tatgctcgag gagcttctcg ttgacgacat
    12601 ccgggtcaca aaagttggga atgcggaaga gcgagcctgc caactggggc agttggaaca
    12661 tgtaagcgcg gaacagggag gtgtcgacca gccggaatgc ctcccggagc tcgtcctcga
    12721 cctgctggtc ggtttcgtca tggtgagtcg acatcaggct ctttaacgcc tcttccgtcg
    12781 agccgttcga atcggttcgc ttcagcttcc ccgtggcggg gtcgagcacc cgctggaatc
    12841 gagtccgcgt gcccaccaag tagcccgtca gggcatgcac cgcatcggaa agatccttcc
    12901 cttcgagcgg ttgctgctgg ccatcggcct gtttatcctt gacgctggct gtctcttcgg
    12961 tgtcggcttc ttgcttcttg ggtgtgacag acgatgtgtc tgaatgggcc caccggccac
    13021 ccatgaataa tttcgcaaaa cctcccgcgc ctctcactgt tgatgctggg gacggcggcg
    13081 gcagctctgc gttggtatct gcatgtgcgt gtgcatgtgc atgtgcatgt gcacgtgcat
    13141 cggccgactc gccatttgcc ttcgccgggc ttccgtcctc ctcgttccgt tcctcgtcaa
    13201 ccgagtcccg ttgctgggtc tgctcccagc ccgagagttc tccggcaatg gagggggggt
    13261 agagtttcaa gacgcgttct ggaggagcat gaactccctc ctcgttaaaa aggtacatcg
    13321 agtctcggaa ctttttctgc ttgaagagca cctcggcctt ggtcatcttg acctccctca
    13381 agctctcggt tttatttttg agcaaagcat cttcgagcat gctcaagagg ctgatggcct
    13441 cgtcaagcct tccggtcgcc acgagctcct cgacctgcga atcgtaatcc gtggcaccca
    13501 ttttccagac gcatctctcg ctcgatatat ggaacccctt cccggcatgg gctaagctga
    13561 cgttcggcgg cgggaaatgc agctgcgcgg caccgggaag ggatatggtc tgcagtaatg
    13621 ataacgtgtc tggattcctg acctccaagg agcctttcga aggtggttgt agggcgagta
    13681 tgtaagggta cgagtaccca atggcatccg gcgccgccac ccatgggatc tgccacttct
    13741 tttcgatggg cttgccctcc tctgtgatga aaagcgtatt gatgtccttg gccagcagca
    13801 tctcgccatc ggcaagctta gcagccagcg gcttcggcat gtacccgcca agccccatgt
    13861 acgcgatacc agcgctgctc gcctgtccga accggctcgc ttgcccccca gacgcgctgc
    13921 tcccgggaca gaagatgtct tgaacgtcct gcgtcaagac gtcgaccagg acatagccgg
    13981 cgttcatgcc acacacgatc ttcgtcgcac tcgcccaggt cactgtccgt atcgactcgg
    14041 ccagggtgat ctccgccaca tcctcgctga gctcgctctc gtgccagctc catatcaaca
    14101 ggcgtcggcg aaccgcgacg gcgaggcggc tgatgatctc ggggatgccg gtcgcagggt
    14161 ctttgacaat gttggaggtg acggcgaaac acgaagcgtt cttcgtccgg gacaatgtct
    14221 ctacgagttg gtatgtttgg cggtcgtgga gggagacatg gtagttggac aaagaaacca
    14281 gtatgttcgc ctccttgacg atggcaagct gttcgatagc cctcggggag aatttctcta
    14341 cttcgcgcag caggtccgtg ggcttcttcg tcgtctgtgg cggcggttgt tcagcggtag
    14401 aacctttcgg cgggcttgtt gcggatgagc cgttggcatg ggcgggagga ggatcgagtt
    14461 cgttcagacg gtagacgcgg agtgcccctg tgttgagacc gaccaagatg cgatcgccta
    14521 caatgctcgg gaggagaaaa gggggaggtt agatgttagc ctggtttgca acataacaga
    14581 tgacaagcaa gcgtcaatac cataagctag gattgtttca atcttagact tgtcgcgctg
    14641 cttcagctcg ataatagggt gggctgtgaa tgccgaaagc atggcaccta gcagctcgcg
    14701 ggcgaccagg gaccgcacga gctcagagtc gggatgcgct catgcaaagg gaaccaaagt
    14761 cctagagtag ggtatagctg tgtgagagca atgagtagaa gtagtttcaa ttcacgtcaa
    14821 cgtcatgacc gtgcgaaagg tcagatgtgg aattgtgccg agtagcgaag atgcgttggg
    14881 ggcggttcga gtcgatacct cgtagcttgg taggaggtaa ggtgagtaag gtaggtaagg
    14941 tacgaagtaa ggtacctctc aggtgtgacc cgaccacgga atatggagag gtacaacgtg
    15001 accagtgagg acaagacgac gacgtcagtg gagctgtcgg atgtcggagt ggagaacttc
    15061 cgtcgtttta caaagtcctt ggtacacgcg tgacggcggt accagcacga ataagatgag
    15121 gccgactacc taggtaaggt acctactccg tacttcattt tgaggctaca aagtattata
    15181 tgataggtac cttacagaac actccttacc ctattaccgc caccaccatt tctaccttag
    15241 tctagagaga ccccgtagaa gggacagcat atttccactc gaagatattc gaagtagaaa
    15301 cgcctcccaa attcccacca taacctgctc agtgtaacag tcttttaaat acaaactcca
    15361 aatatgcttg gcttttcaac ctcgctcaca ccgctaccgc tttctggtga acgccttgcc
    15421 ctttgaaaat gcccacgcgc ctctcccttt tcacggatct aacccggcaa acctcatgat
    15481 tccgtatcca atggtcaccg atacaatgag cgtgaccacg ctgctgagaa cacctgtgct
    15541 gatgaaatcc ttgacacgga ggtatcgtcg gcctgttgga tcctccttca taattgccgc
    15601 tgtaccgaga gggtcaatca gaagaaacga agtaaagtga tgagaaaaga aaaaggaggg
    15661 gcagaaggga gaagaagggg gggggagaag aagggggggg gggaatagag aacatactca
    15721 tattggggaa accactggtg ggtagaccca tggcagcgct gcacatgaga acgccgccca
    15781 tgaccagcag gttcggatac ggctctccca tgttcctgcc cacatcatac accagcggca
    15841 gaatgatcaa ggccgccacc gtgtggctga tgaacgtggc gaggataagg atgagcgtcg
    15901 agaagacgac gaggacccca tacaggctca tcccctccac gtgggtcgac acgatgcgcg
    15961 cgacggtgtg cagcaagccg gacgagttga cggccttacc gagcgacagg ccgcccgccg
    16021 ccaagatgat gatggtccag gggaagttgt taaagtcctc cttggtcaag aggccgctgc
    16081 cgaagaagag gacgatgggg atgatggcga tgacgcccat gtcgccaaac accgactcca
    16141 gctggtggct cgcgcaccac aggccgatgg tgatgagggt gatggccgtg acgaaccact
    16201 ggacgcccgt gaaccgttcc ttgatcgggc gaatcgccgc aatggtcgtg cccttgccgg
    16261 gccggaagga gatgaggagg agtagccaga tgagcacgag ggagatgacg ccgatgggga
    16321 tggcgatgaa gaaccactgg atccaggtcg gcgccggcgt catgatgccc atggccacca
    16381 cgttctgcgg cgaggcgatg ggggagagca tgcccccgat gttggaggcc agcgcgatgc
    16441 ccatgatgac ggccttggcc atgttcgagt cgggcggcag ggtccggagc atgggctcga
    16501 tgatggagaa gcacagcact ggggcggcca cgttggagat gagcatgctc gcgaaggcgg
    16561 ccacgaacat gttggccacc agcacggtcc gcggcgtcgt gcccgctttg ctcagcacca
    16621 gcgtggccaa ccgcttgtcg acgctgcact tggagagcgc cgctgcgagg gtgaacccgc
    16681 ccaggagaag catgatgacg ggtgtccaca tggccgcgaa tacgtatgtg gtcgcctctt
    16741 tggccccaag ccttctcgca tggggctcgt cgtcggatct tatgactcta agaatcacgc
    16801 agagaaacgg gatcgccagt gaggtgacga ataacggaat tgcctacaga taggtaagtc
    16861 agttggggct tcacagcgtt gggggatgga gaaaaaaaat tgaaagaaaa aaaaacgagt
    16921 atcgttttat ccgcacctcg gtggcccaga gcatgctcac aaagaccaag agcgccaggc
    16981 aattttgttg ttcggggctg tccatgatgg gaacgaagag gaggacaaag aagatggcga
    17041 tcgacgctcc caaggtcagc actgcagagt ttgccagcca tcgaggcagg acgagtcgac
    17101 cgagaggggt catgaattgc gtggtggagg caaggacttc gtcgtcgccc tgaagaatcc
    17161 tagctcccat gccggggtcg gtgccgagca gggtgcggcc gagggtcgcg gcctcggagc
    17221 ggcgttccat gcgaatcatg tctctccaca ccgtgttgcg ctcccaaacg acgtgctcgc
    17281 gtaggtgaga ccggagatcc cgctttgcca tttcttcgtc tccctcggcg atgacctcgg
    17341 tgtaggcttt gatcatcttg ttgatattct cctccaaggc gtgcagggtg tcttccctga
    17401 aagggtaggc aggctcgacg tgggccgcca tgtacttggg tctgaggtcc ttgtccatga
    17461 tcttgtcgaa ctttttgagg accttcctga agcccgtctt gttcagctgc acgtaggcct
    17521 tgagctcgca aagctggacg tagaggtcgg tgatgcgttt cttgaggaag atgctgggcg
    17581 agtggagaaa ggactgctcg gcgtagtcgt ctatggcaac gctgcttcga cgcaacgacc
    17641 tcggcctgtc ggaggagtcc gctatgctgt ccacagactg atgcaacaag ttcgccaacg
    17701 tcctgcgacg ggaggtgctc cctcgccgct tggctaaacc ggaggtttca tcctcatcgt
    17761 actcgtcatc gctgtcgtcc atgccatctc cgagggaggc cgaacggcga tgaccgggcg
    17821 ctcgatgacc gtgtagcctg tcggcggcgt agtgatggcc atcttgttgg tcgtggagaa
    17881 agtcgccgac atccttcatg agctcggcta cctcgtctag gagttccctt tctttcgtca
    17941 cgtagaagga agagatcttc tctagctcga cgccgagggc acggctgaag acgtcctcgg
    18001 gttcttcatc gtggatgagc gggcgggatt cggcgtcacc tgcaggctgg agtgcggttt
    18061 tctcgagttg gtagatgctg gaggacgaca gtcagcccca atacgttttt ttctttcttc
    18121 tttttctctt ctttttcttt tcttccttca attgacgcgt caagcaggat gacttacagt
    18181 tttttcaggt tactataggc gatatagtgg ctgctccagt cggggacggc attgaattgg
    18241 atgctgtgcg agaacttcat gtcgtcttgc tcttcgagcc accgccgttt ctctaaccgt
    18301 ttctcttctc gacgagcgtg tttcgcctcg cggtcttttc gcgtccgaac gtgttggtag
    18361 tcggaaagtt cgtaagcccc gtcgtcctcg tcacccttgc ccgatgcaag tgcaagtgca
    18421 agtgctgcaa tgtcccctcc tctatcgcga ccgctgttcg aaggacgatt ttcttcgagt
    18481 cgaacgagcg gacgggtacg atgtgcttgg tggagagagg agggaccggg ggaaccttgg
    18541 tggtacgata tggtgggcaa tggttagcgg atgtgtaccg cgaacgctgt cagtggcttt
    18601 tgaggggacc tgggcagaat gcgtgttggt tggtgataag ctcaagaaat tgggttgcag
    18661 gtcccttggc cttggcttgg ggtaccgcaa ggattttggc ggtgtgcgtt atcggaaaaa
    18721 ggcccacgtg gaccttgata ccaacgtacc ttaatggtat ggtaccttag gtacagccac
    18781 acggtgagct ggctggtcac acaagccaca gagcggtttg tgatgacagc cacgaattat
    18841 tgagtcaata tgaccattta cggctaatgt ttcagccagg tgtccaagaa ctgagctgaa
    18901 ctcaaacctc tactgatatt accaattaat tagtagaaat tattcgtaat tactttgtac
    18961 ttcgtacacc atagagcacc gcacaatgtc gtcggttgca ccctgcaaag aaacaacagc
    19021 cttcgctgaa atctggcgtc tgaagcggga tcaatactgg cggaccgggg cagccctgcc
    19081 ccctggaatt gagagatgat aattgcgcat acctaagata ctataataca tacatacaaa
    19141 atagaaagta gtggagtcga aactgcctag gagcaaaact tcatggccga attaagtagt
    19201 cagttctcca gtctgccctt cgtagacact atcgggcata tatatctgtc tattcggggt
    19261 tcaaaatgtc ttcaccatga tcagacaaac ggctactcgt caattataac ggggaaaaaa
    19321 aggaagaaga aaaaaggaaa caagcgtatg gtatagtcgt tgtcgtaaag cttctggtaa
    19381 tttgtcttca gcaacgatct gatctgacct gggagctcct tcgtacatca gagtgatgcg
    19441 ttcggccacg ggtcctcgga tcagattgtt gggccgagga agattgctcg gatcagataa
    19501 atcgtcttgg cgtatccctg ggtacggagt acttcggaag cagggttctt gaatctcaac
    19561 atcacaactc gttcgattcg actccagaaa agaaaaaaag aaagagaaaa aatcgcgcat
    19621 ttccgttgca gtcccccccg attcatccct acaactacgc aaagagtgtc ctctccataa
    19681 ccgtattacg tcttattacg tggctgcatg tcgaagaacc caatcatgag aagcggaaca
    19741 tgatcatcag gccaaaagaa atgaggcaag tcgagccgag aagcacgaaa atgataataa
    19801 tttaattacc catcaacctg cagatgtccc aggaaggggc cacggaggaa aaaaagatct
    19861 gataactcca gtggtctgtt cttattcgcc ggttcatcaa tggtgtgtca cagggatcat
    19921 gaaatatgat ccacctcgtg gttgttctcg ttattcctct ccatcgcccc ctctcttttc
    19981 acccacaccc acacccacac caccaccacc cctcacttct ttttctaccg ttgcttgtcc
    20041 ttgtctttct ctggcccgag aatgaccgct cggcaaatag cgccttgcct tccggagctg
    20101 tttcggaacg acatgacata ttcacagggt ggccttcata gagagaggcc attcccaatg
    20161 acctgttccg ttcctccagc actccacccc ctggcttttc tcgagtattc gtaattgaca
    20221 attacccggt gtttggtttg catagtcata gtcctgccct tctcttcctt cgggtgcaaa
    20281 caatcctcat tcttccaact tgagtccatc atatccttct ccttaacact ttgttgaacc
    20341 ctttgcaaag aaggaaagaa aaagaagacg gagacggaga cggagagcaa agggtactca
    20401 catcctccct gcgggccacc atgggttctc taccagacgt cgtctctcct ttcaggtttc
    20461 tcatcgtagg ctgctcatat gccggcctgt cgagtgccct caacctgctc gacctgtgca
    20521 atggtctgtc tccacgaatg tcacaccagc catacaaaca tcacccccag ttcagacaca
    20581 ttcccatcga aatcaccata gtcgatgaac gagatggctt ctgtaagtcg aagcttctat
    20641 tcaaagttca cggccaaggg ccctccaaaa gagaagaaga agaaaaaaga aaaaaagaaa
    20701 aaagaaaaag gaaaaaaaga aaaagaaaaa aaagaaagga aataaaaaac cccttgctaa
    20761 caaaacaccg ctgctcttct aaagtccact tgatcggcgg ccccatggcc ttcgcctcct
    20821 ccgactacgc ctccaaaacc tgggtgcggt tccaggatat accagctctc cagcgacccc
    20881 atgtccgctt cgtccaaggc agcgtagaca aggtcgacac ggccacaagg accgccaccg
    20941 tcctcgccca catgaccaaa gaaccccgcg agctctccta cgactttttg atcgtcgggt
    21001 ccggcctccg gcgagtcttc cccgtggtcc cgcagtccct cctgcggaaa cagttcctcc
    21061 tcgaagccga ggagcacatc cacgccgtga ccaacgcgcc ggacggcgtc atcgtcgtcg
    21121 gcggcggcgc cgtcggcatc gagatggcgg ccgagctcaa agtcatccgc ccagacatca
    21181 acatcaccct cgtccactcg cgcgaccagc tcctctcgtc cgagggcctg ccggacgaat
    21241 gcaagacgcg tgccctcgag ctcctccgcg aggccggcgt cgaggtcctc ctgggccatc
    21301 gcgtcgccga gacggtcaag ctcccctctc cttcttcccc ttccgggcct tcccccgcca
    21361 cccaccgccg cgcccgctac gaggtccgct tcacaaacgg ccacaagctc ctggccagcg
    21421 aggtcgtcat ggccatctcc cgcccggagc cctccacggg attcctcccg cccgccgcgc
    21481 tggacgaaga gggctacgcc cgcatccggc cgaacctgtt tctcgagccc gccgacggtt
    21541 tgtacgacgt cgaccgccac ctcgtcgtcg gcgacgctgc gcggtggtct ggcatcaagc
    21601 ggtgcggcgg cgccatgcac atggggcacc tcgcggcgta caactgccac cagcgcatgc
    21661 tagagatgct tacggcgggg gaaggcaggc atgagccgca gtttcaggag cttagctact
    21721 tcccgcccgt catcggcttg gcggtcggca agaaggccgt ggcttgtgga cccgagggca
    21781 ccatcagcgg ggaggacgtg atgcaggcgt atttccgaga tgacttgggc ttccagagtg
    21841 agttaccgtt cccagaaaga agaagaagaa gaagaagaag agagagagag acagcccaga
    21901 agaggaagat ggcatttact gacctgctat gcacgccagt ctgctggaac tacatgcaac
    21961 taggcaagac tgctgccgaa gaggatgcgc catccgccct tgaggtatcc gcttaatgta
    22021 tcattaatga atggcttcta cccccatgca gtctgctcaa ggtcaaagat gcaaggatgc
    22081 gatggttttc aatcccacgc gacacaacga cacaacgaca caacgcagcg gcagccagtc
    22141 aaagatttgg gcggattttt ttcgccagat actgttgaaa caacctcgtg ctggctgagc
    22201 cgtggaatgg gaggattcca cggtgcttct gatgctgtga aacgcaaacc ccaatagcga
    22261 gggcgtagca gtcgcctggt gggagacggc gtccgtgatg gcaccagtac gccctactac
    22321 tcggccaagt aaggaatggg ttcatgacag aagcagatga ctcgctacgg tgttatatat
    22381 taaggcgtta tagatacctg ttaatgagcc aacgacggct acaatcacaa attctgcctt
    22441 cacttcctaa gtaatactac tacctttagt attatgctcg tgatcgtctt ttactgcgct
    22501 tccgtaggaa atatgatcag ctttcctttt ggtggtggtt atgatacttg tggttgtcgt
    22561 acagaacaag acagtcagaa agtgaggaaa aagaataaat gcttttattt tagtacgaac
    22621 tgtggaagct ggagaaaaga gaatattcgg aataatactc tcttatgcta ctttataact
    22681 gacacattca acacattata atatgacgat gggttcttac atagtagacc catagccttg
    22741 gaattcgttt ccttcgaatc aaagctccca agacattaac aacagaataa gaaaatcgaa
    22801 taagaaaatc gaaagaaaga aaaagaaagt gggggtgccc gcattgataa tttcttatct
    22861 gatccgaaga ctgtcgcacc atctcccccc cggtcgttat ccccattttt atcccctccg
    22921 aagccggaca ggagccacag caaaagcgtg agagtattcg tatacctatt cgtaccttag
    22981 tattcctaca tccactaaag tacctgaggt actaaagtta ctccgtgcat tatctgatcc
    23041 gccctgttgc cgttgtactt cgtgctccaa gtacccctgt ggtaccgaga ctcccagccc
    23101 ctcgtctcca ccccccacgc ctcctgtccc tgtgaagctc ctctgatcat cttcgaacca
    23161 cggtagacgg tatggagtgc aacgatacgg atacacctcc ggctttcttg ggactccttt
    23221 cttggtagca ttgccgcctt tttcttttta ccttccaatg gcatgtctag ccgaggaaga
    23281 aaaggaacct ttcccaagta cggagtacgg agtatggacc ttggaactgg acgactgcgc
    23341 cgaactaccc aatcctggcc cgcagttcag acagggtccc ctacatgaac tgacgtgttt
    23401 ggatcgaggg cttgagtagt ttgaggtgct aagtgaaggt gctcattttt cccttttttt
    23461 ttctattttc tacttttttt ttccccctcc ggtcttctcc ttttcccttc gtcgtcgtcg
    23521 ccctgttgct tcacacctgt taccttcctc tggacttacc ctgagcttgt cctcttggat
    23581 cctcccctag ctgcaacatt gtcctgtagg acctatcatc tgtatcaatc ttcatcatga
    23641 ctggcgctct gtccctttcg agcttttctt ccaacgacac gctcctcaag ctcccccatc
    23701 cccatctcgc cgagtacacc atccgcagag ccttcagccg cgatgaattc gccggaaaat
    23761 cccaggacgg gggcttacac ttctaccagc tgatcgcccg tgacaaccaa tcgcaaaagt
    23821 ctcctcagtc tcctcagtct ctgccagaac ccctacacaa ggccgatttc tacttcaccg
    23881 agccggcctt cctcaagtcg agcgagctgc caccggactc caacaacagt gcctgggctc
    23941 gtgcaagacg gtctcccagc tgcgtgtctt cctgggatgg cccgcatccg ccgactctgg
    24001 cgcaagcatg gctgctagtc tatgctctct tcaccattca gccgaccgca gagctcgcgc
    24061 ggtgggagct gcgtggcaag gccgcgtccc ttctgggaca acagctgaag gacgtcttgt
    24121 tggcgatcga ccaccccgtg caggccggcc aggaggcacc cgaatctacc ccgaccaaga
    24181 ccaccgtcgt tctcctccgc agcgccttct ggcagggcgc cggctccccc ttcggccccc
    24241 gcgccgcctg gctcccttcc gagtcgccct cttccctgcc gccctcgcgc ccactctcct
    24301 cctatcccct gacgccgctt cagcacacca tgacccttac cccggctggt gacccgtcga
    24361 acccgactct gcaccagcaa gcatgccacc cgatccgccc ggcgaagcct gcccccggcg
    24421 cggtggtcta tagccgctgg atcccgcacc tcaaggagac gttttccatg gtgtgcctcg
    24481 actaccacga cgaggagcat cttcgtctct ttcatgagtg gcagaacgac ccgcgcgtct
    24541 cgcagggctg gaacgagacg ggcaccttgg aacaacaccg cgagtacctt ggccggatcc
    24601 atgacgaccc gcaccagttc gccttgcttg cggcctggga aggcacattt ttcgcctatt
    24661 ttgaggtgta ttgggccaag gaggacaaac tcggcggcta ctacgatgcc caagactggg
    24721 accgtggtcg ccattccctg gtcggcgacg tgcggtttcg cggcccccat cgcgtgagcg
    24781 cttggtggtc gtccctcatg cactacctct tcctcgacga ccctcgaacc accttcgttg
    24841 tcggcgagcc caagaagacc aacgacacgg tgctcatgta cgacttgatg cacgggtttg
    24901 ggctcgacaa gtttgtcgac ctgccgcata agcggagcgc ttttgtccgc tgctcgaggg
    24961 agcggttttt ccagctttgc cccctgggtg acaacgaaaa ggtggttggc ggtatgcgca
    25021 tcggcttggt cccgaagctg tgagaccagc tctgctcggg cttcgatttt tcttttcctg
    25081 ggggggtttt cttttttctt ttttttccct tgtgatctat accatcggag ttttggtttt
    25141 cggatccgca tcagttcgta ttggaaatat aagacatgtc gagtataaaa gaaaagcaaa
    25201 attggataca tcaacttcta tcgaatccat gaaagcaaga gaaaaggcat tgtatgctcc
    25261 gtactgagat gcggaaacca tgctacccct tcgccgtgtt gtctagcctc taggtcagtt
    25321 ttcccataat atgtccatac acgctactgt gagcatatat tattattatt ctctccgcga
    25381 agtgaaggac cttccctcac aacttggcag aaacaccctt cctattctgc agaatctcat
    25441 cacccagctt ggccatttcg aacttcctca ccttcccgct cccggtcagc ggcacatgcg
    25501 ccgggacgcc atcttcgccc agccagaaga cgtgagcggg ggatttgtgc ttgcccagct
    25561 gcctgcggac ccagtcgcgg acttcgtcgt cggaggggcg gaggctgttt tcgtccttct
    25621 cgacaaatgc gccgactact tcgccgtagt ggtcgtcctt gaggccgacg acgatggcgc
    25681 gtgatatggc ggggtgggcc atgaggcgtt cctcgatttc tagggggtag atgttttcgc
    25741 cccctgaatt tgtctcgtgt cagtgggaag ggaaaaggag aagaaaaaga aaaagaaaaa
    25801 aaaaaagaaa gaaactcacc tcgaatgata atgtccttga atcgtcccgt gatcgtgcag
    25861 taaccgtccc ggtcaaaaac ggcttcgtcg cccgtatgca gccacaaaac tcccgccgaa
    25921 tcgcggacca tagtctcgtt cgtcttctcc gagttgttcc agtaccccgg ggaaagctgg
    25981 tacccggcaa tgcacagctc cccaggcgtg cccaggggca cgacattccc gttccggtca
    26041 atgatcttcg cgcgggcatg cggcatgagg gtccccacgg tcgtgaggcg gcgcgacagc
    26101 gcgtcgtcgg tgaaagcgtt gaagcaggtc ggcgacgcct cggtgaggcc gtagctgctg
    26161 gtgaagtcgc gcatgccgag gcggtcgacc atgaggcgca tcaggtagcg cggcacgggg
    26221 gcgccggcaa caatgccggt gcgtatgctg cgcgggtagt cgggctcggc gcggccttgt
    26281 tcggcggctt cggcggcggc ggcttggaag agcgagtcga acatggcggg gacgccgtgg
    26341 agggcggtgc agcgttcctc gcggagggcg cggaaggtgg cgcgggggtc gaagacctcg
    26401 gcggggtaga cgatcttggc tccgtgggtg acgacggcga ggaggccgag gacgaggccg
    26461 aagcagtgga agagcggggg tgggcagcag agcgcgtcgg aaggggtgag gcgcatgcgg
    26521 tcgcctatga aacgggcgtt gttgacgagg ttgctaaatg tggcgtgagt ttttcttttt
    26581 tttctttccc tctctcccgc atgtgcgaag cataaaagga cttcgtttgg atggagtgtc
    26641 acttactgat gagtgagcat agcagctttc gggagaccgg tggtgccgct ggtaaactgg
    26701 aggttgcata cctggtgcgg cacgactctt ctcatcactc gctcgagatt gcttgtgtct
    26761 tgacggatgc ttgacttgat caagtcgtca tatgtccgat acgaccctgg ttcaccccga
    26821 atgatgatta ccctgggctt cctgccctcc tcttcgtttt gaagctcgga aaggagacga
    26881 cggttgtcga ggcgtccaat ttgtggtgtg gtaaagaata ctttgcaatc tgagttgcat
    26941 tgtattagtt ttcgaaagtc gtcagggtta ggcctacaac tgaggatata cagtatgtat
    27001 agtatagacc ataagtcgcc ctgtatgact taccagagaa cttgagggcg tacatagcct
    27061 ctgtgggggt gtaggtattg ttcagaatga cgaggatggc gccgattcta gtgacggcaa
    27121 agaagatggc agtgtattgc tcgcagttgc ccgccatgac cccgaccctg tcacctacgc
    27181 cgatgcccat gtccaggagg gcccgggcga gcaagaggct ctgatggttg aggtcgttgt
    27241 aggtccatcg tgcgccggtc caggggatga cgagacactc cctcgtgcca tgctggtagg
    27301 tctggagttc gagaagttcg ccgagattta aatcaacgag gggaggctcg acgggaccgt
    27361 gcagtatgga gagcctctgc tttggagcaa atcgctcgct gggcggtgca gtggatggtt
    27421 gggtagccat gggtgccgat ttccgcggtg tgttatgcaa ctgtagtctt catacgttca
    27481 acacagagag gcagagatga tcaacaagag gtgtcttttc acaaaatcgt cctctttggc
    27541 aaaggagtgt gcagaaatta ccacagtgga cgtccgtatg acattcaata tgcatgtgat
    27601 gtgcctacga agtataatta caatctacgg atagaccgac aaccgatggc ccgcattcta
    27661 ctgctacata caagcacgac ctattcccat acatttgaat tcccatcccc cgctgctgcg
    27721 aagctgtgaa cggtgaaccc ggcctcagtc agtgtggacc cttgggccgc ctgcgggatt
    27781 ttcttcttct ctttcactgg ggggttttgc cctctttacc tttccacgcg aatgggcctg
    27841 ggtcaggggt ggtctttggg tatttagtac agtctagtta ggtggcatcg tgctgggata
    27901 caacgggata gtggtcggca ttggtagagg ttgaagtcgg aaaggagcgg ttaaaggtct
    27961 cagtaccgta aaatgtaccc gtgtaacgag tggaggtact tttgcactga tctaatctga
    28021 tgatcagata agatgcagga agaagttttc atcggtggat ttgtgggccc tatgcccatg
    28081 ccccatgccc catgccgaca tcggatgagg gcgagtaccg gtggaccaaa ccaagatagg
    28141 actagctcgg tggagataag ggacacaagc cccaatcgac ctcggaccat gaaccatgac
    28201 accatcgtga gacgaacaaa aagcacaacc aaaaacttac tccatacacg cacatacata
    28261 cccacccaca tccaggaatc gaacgctccg agaacatatc gtcgtcgcat tgcatcgcac
    28321 catcgtgcat atccctcttg ggccgagccc ccgcctcgtc tatacctgcc cattccattt
    28381 cgcggcgccc gtccatatgc aggccggcct agacgtagga cgcaggctat gacggaacgg
    28441 aacagctgaa cgaggggatt gaggccatga tccgttaata cttcgtaccc acagcattac
    28501 gacgtcctcg tacaatactg gacacgccgg gcaaaaggtt gcagctcgct ccacatgaac
    28561 taatttgtgg tgatcaaata ggcttatcag atcctgtctt cttccccgga cctcatccac
    28621 tccgttccgt tttcttctcg gaacccggta cccatgccca atgtatcggc ttgtatctgt
    28681 actcgacaaa cagaatcaga ccagaccccc ctcctaaaaa ggactgaccc atacctattg
    28741 catacctact gcaattggaa ccaaggtttt cgcctgggcc tgtcccttct cagaagattc
    28801 cgtgactccg attcggccca gtcgaagccg gcactgctac tacgactccg tacactactc
    28861 tcaatttttc tacccattag caacatcgat gtcggttgtg cggagaaaag atgctcggga
    28921 aacagagcaa ctcaactcga ggaattatga acatgaacct catggccgac atcgacttac
    28981 aggggtccgt tccccgctgg aggggttcga ctcgacagga agcacatgtt ctgctctgct
    29041 ctccaccagt tccctttctc gtccgtacta ctccgtagac atagcacaac cgacagcccc
    29101 cttgatcttt agtttcccct cctatcgtga ttgctatcca cgcctctcct gtcgctgtcg
    29161 atatgcacct gcggaacgtc gacgcagggg gaggtgcctt tgagatgcct ctcaccatca
    29221 ccagccgtcc tgtatctcct cccaccctca atggcgcaaa ccacccgtct tctaatcgaa
    29281 ccgttccgtt gaagcccaag tcgctgccgg actcgagtcc gagcccttca ccgttcgacc
    29341 ttctcctcgc ctggctcctc gtcctctacc gggataacga tgatgctatc agccgggtga
    29401 attgggggtg taggagggat ggtcacccat cctcaccggc ggcttttgaa cgtttcctgg
    29461 atctaggaag tcttcctttc caaaagacgg atgcgctatc agacgcccgg cgggctctca
    29521 cagaactgta ttcttcttcc gacgacgtgc cggctatcgt agtcgggaac gaattctatt
    29581 tcgacaatgg agtcaagact gtcagcgcac catcggaccc cgagaaagaa tcgcagcgtt
    29641 cgccgcccaa caatgtgaga taatcttctt aaaaaccaaa ctccgaggaa cgggaacctc
    29701 gaacccggcg tatatgtata ctcttttttt gctaacctcc caatctccca acctccccag
    29761 tggacgtacc agattcaagc atcactcatc gaacagcaac tggacatcac agcccaatgg
    29821 gtccggaatt ccttctcaca tcaatttgcc aatgcccgtc tcgatgtctt cgtggacatt
    29881 cttggccaga tcattgacca tcccgaccag caagtgtcga ctgccatcgg gcctacacga
    29941 gccgacctcg accagctgtg gtcgtggaat gccgtcctcc ctccaaccat agaccgctgc
    30001 atgcatgaat tcgtcacaga acaggccgct tctcatcccg attcccctgc cgtcgagtcg
    30061 tgggacggca gcttcaccta ccgggacgtc gaggaactgt ccacccgcct cgccctccac
    30121 ctggtcgctc gtggagcaca agtgggcggc atcatccctc tgtgctttga gaaatccagg
    30181 tggactgtag tcgcagtcct cgccgtcatg aaggcagggt ccgcttttgc cctcaccgat
    30241 cccagccagc ccgaggcccg tttacggacc atcgtccaac agacccgtcc caaaatcctc
    30301 ctcacgtcac atcaacagag cgacttgggc cgccggttag ccggtgacga agcagaggtc
    30361 gtcgtcgtcg tcgtctcgag ccacctcctg aacgtgatcg cgatcgcatc aacaagccca
    30421 ggggtcggct taccgcctat ccctacctcc tcgcctctgt atatccagtt cacgtccggg
    30481 agcacgggga aaccgaaagg cgtggtatgc tcccacgcaa actacacgag cggtgctgtt
    30541 ccccgcgccc acgccgtggg ctatcgtcct cactcgcgcg tcttcgactt cgcctcgtac
    30601 gcctttgacg tcagcattga ctgcatgctg tgcaccctcg ccaacggcgg ctgtctctgc
    30661 atcccgtcgg acgaggaccg gatcaacgac ttgagcggtg ccatccgtaa cacgaaatgc
    30721 aatatggcgc atatgacgcc ctccgtcgcc cgcgtcctgg atcccgatat catcccttcc
    30781 ctggaagtcc tcggtctcgg aggcgaagca gtatcggcag gagacgcctc ggcctggagc
    30841 cagacgacca gcgtcatcat cgcctacggt ccatccgagt gcaccgtggg ctgtaccatc
    30901 aacaataacg tcagggaatc caccaacatc ggcaagggcg tcgggggtct gacgtggatc
    30961 gtcgaccctg acgaccacaa ccgcctcatg cctgtaggtg ccgtgggaga gctcttggtg
    31021 gaggggcctg tggtgggctt gggctacctc cgcgaccccg ccaagacggc cgaggttttc
    31081 attcaagatc ccacctggct tctcaccgga ggcccttctg tgcctggtgg gcgacggggc
    31141 cgactctaca agaccggaga cctcgtgcgc tatgatccgg atggtacagg agccatcgct
    31201 ttcgtgggcc ggaaggacca acaggtcaag cttcggggcc aacgaatcga gctagccgag
    31261 gtcgaacatc atcttcgagg taaactacca accaacgtca aggttgtcgc cgaagtcatc
    31321 aagcctggag ggggtgaccc gaccctggtc gcctttatcg aggagcatac caccaccata
    31381 ccaacaagtg cgacggagaa cgagggcggc ccagtaacct tgtccccaga actgagcctg
    31441 atcctggggg agatggacat caccctcagc gctgaaattc caagatacat ggtcccgtct
    31501 tcctacatcc ccctgcggaa gatgccgtct ctggtatcgg ggaagatcga ccgcaagcga
    31561 ctacgagaaa tcggtgctgc catgacaaga gaagaggttg ctcggctgcg agtggccagt
    31621 tccgagcggg acgagcccga gtccgagatg gaacgggcac tgcatcgcgc ttgggtcaat
    31681 atcctgaggg acaccgcgga gatcggtttg caggatagct tcttcgccct cggcggtaat
    31741 tccctgaaag ccatgcgact ggttagcgct gcaagacacg aagggatcgc cttgaccgtg
    31801 gctaccattt tcaactttcc gacactcaaa gcaatggccg ccatggcaac tccggcaccc
    31861 cgagaggcac aagagccacc accacctttt tccttgctgg aagaagagtg gagtcgggaa
    31921 caagcttgtg cagatgtagc caagctttgc gaggtcgaag aagcggccat tgaagacgtc
    31981 tatccctgta caccactgca ggaagccctg atggcgctgt cagccaaggt caaggaggcc
    32041 tatgttgcgc agagagtcgt ggacctggag gatgcagccg ctgcggaaaa gctccgctcc
    32101 gccttcgaga tagccgctgc cgacaccgca atcttgcgca caaggatagt ccaggtgcgc
    32161 cagcatggcc tggttcaagt agtcatcaac gaggatattc cgtggcaccg cggaaacgac
    32221 ctgcaggact acctcatcag ggaccgtgaa gctcccatgg agctgggcaa acctctggtc
    32281 cgctacgctc tcatcaccga ggacgagtcc aagaaagtct actttgtcct gacgatgcat
    32341 cacgccttgt acgacggctg gtcaatgcct ctcgtcgtcg acagggtcaa ccgggcttac
    32401 gagggggaga ggataaggag gcccgccgag ttcaaggact ttattcgata tctcaactct
    32461 accggtcgtg agtccgccga acggttctgg agggagaagt tgcaaggagc gaacggaact
    32521 cagttcccgc ccctgccgtg ggagggatat cagacccagg ccgattcgct tctcgagctc
    32581 catgttccgt tgtcaggccg ccctgcatcg aacaccacgg tggccacggt catccgcgga
    32641 gcgtgggctt atgttgcgtc caagtatagc gcatgcgcag acgtggtctt cggcgagact
    32701 ctcaccggtc gcaacgcccc catcagcggc tgtgaagaga ttgagggccc catgatcact
    32761 accgtccccc tccgtgtaca agtccgtggg gacatgacgg tggccgagta cctgcaagag
    32821 atccacgacc agacggtgaa acagatacca tacgagcaca cgggcctaca gcacatccgc
    32881 cgactcagcc ccgatgcgta cgaggcatgc gagctgagga cggggcttgt tctccatcct
    32941 agctccgagg aggacgcgga ccccaacgag cgcaacaaat accctgccaa tcggctggtg
    33001 cccgccggag atgccgaagc agctcaggaa gcactaaagt tcaacacata cgcgctgatg
    33061 ctcgtctgcg cgttggatgc caacgacggc ttctccatca tggccagctt cgattctaag
    33121 acggtcgaac cgactgtgat ggtgagggcc ctgaatcatt tagcacgcgt gtcccaacag
    33181 ctgtgtcaaa tgacggagga gcccctgagc gacttgcaat atctgacagc agaggaagag
    33241 gctggactgg cccgtctcag caccgcgaat cctcagagcg tcgagaagga atatccttca
    33301 acaacagccg tgtggattat cgacccgtta gatggcaaac gtctagtccc cctgggcgcc
    33361 gtcggtgaac tggcgattgc cagtgcaacc gacatgtcgc tgcttgctct cgactccgcg
    33421 ccttggttga agttgaacgg cccccgtgag gaaaacggcg tgcctaccaa gctctaccgg
    33481 accaaccgtc tcgcgaaact cgacgccagc ggaacggtcc agctcatcca agacaacaaa
    33541 agaggcaagt cagcacggga cgctgcagcc gtgaccgccc aacctcgacc gaagcgcata
    33601 tccgcaacgt cagccaagca acgacgacta cgaacactct ggagccgcgt cctgggatta
    33661 tccgaagaag atattggttt agatgacagc ttcttccgac tcggcggaga ctccatctcg
    33721 gccatgaagc tggtttcaga ggcacgtctc gaaggactgc gactgacagt ggcgcaagtc
    33781 ttccagaaga gaacgctcta tgacatggcc ggcgccttgg cggagtccaa accagcaccg
    33841 tcgcagtcac cccagggaga ggcgcagaca acagccccat tcgagctcgt ggagggagcg
    33901 gcggcctctg ccatcttcat cgacaacgtc atccgtccag ccctcgttag cccgacatgg
    33961 aatatcgtca acgtcctccc cgtccgtccg ctccaagccg tagccatcaa gggcacagtt
    34021 gaactgccca gattctcgac ccgctacgaa gcaatgtatt tcgacggcgc cgttgaccgt
    34081 acccagctct tccgcgcatg ccaggaactg gtcactcgca atgagatctt acggacggta
    34141 tttattgcgc atcaacacac tttcctcggc gtggtcctgg aaaatgtaaa agtccccgtc
    34201 caagtatacg agattgacgg ggacgtggag acgttcgtgc aacacctctg ccacgtcgac
    34261 atccggacgc ggatgccgct gggatcctgc ttcgtcaagt ggctcttcat ccaaagcagc
    34321 aacggctcct ccgcgctggt cttccgcata tcgcacgccc aatacgacga gatctgcctc
    34381 ccccacatgc tccaccaact ctcagcgctg tacgaagggc gaccggtccc cgaggcggtg
    34441 cctttctcct ccttcgtcgc ccacgtcgtc aagaccaaca tccccgagag catctcctac
    34501 tggcgcgacc tcctccgcgg ctcgtccctc tccgtcgtga aacccgacac gccggtagag
    34561 aaccgcgacc acttcgccat ccacaggaag ctcgacatcg ccgcccgctc cagggacatc
    34621 accgtcgcca cgctccccac cgcagcctgg gccctctgcc tagcccggcg cctcaacctc
    34681 cgcgacgtca cctttggcga agtggtcagc ggccgcaaca tcgacctccc cggagacaac
    34741 aagaacaaca acaacgacga cgacaacaac aacaagggta gcaacagcaa cggcagcagt
    34801 gccgacgtcg tggcggggcc atgctggcaa tacgtccccg tgcgggtcaa gttcgagccg
    34861 gagtggacgg ccgcggatct gctcgcgcac gtgcagcacc agcacatcgc cagctcggcg
    34921 cacgagggca tgggtctccc ggagattgtg gcgtcctgca ccgactggcc cgcgaccacc
    34981 gactggttcg actcggtggt gcatcaggac gtggagcatg tcgaggacct cggtttcgcg
    35041 ggggtgagtg gtcgcaccga gaccatctac ccgcacttcg agccgctgcg ggagtggaag
    35101 gtccaggcgt ttcccgaggg ggatagcttg actattgaga ttattacgtt tgcatcctgg
    35161 gaggcgcacg ctagggaact tctcgacgag atggaagagg ctatgcgact gctggtggac
    35221 cagcctggtg ccttgctttt cagcgagtga aggggaaggg ccgaggagga tgtgtgtttt
    35281 gttttgacag gtcctcccat tttgtagtgt ttcctcccca gatatcaacc tgtccatgga
    35341 atataaatgt ctgatgagcc gccgctatat cgtttgggtt ttgtaggggt cacggggaac
    35401 agaaacgcaa aaatgagcag cgagacaacc aaattggttg ggcgatgttc gactatgaag
    35461 tgaaacgctg cttgagagga gaacaaacca aaaaagactc tccaatccaa caatcccccg
    35521 gcatggcgat tatcaatcaa tatttgcgat attcttggat ctgactcctc gtgcacttgt
    35581 gtgagagaaa ccgatgtcat ggctccaacg ccgccttctt ccacaatcgt aaaaaaaatt
    35641 aaattgcata taatgctatg ctcgccgctg gcagccatgc tctcccgagt gaagattcca
    35701 ttaaagaagt aaacgctccc cgatgggttt gctcgcctgt cttgtagcca ggctgcacgt
    35761 ataccactgt tgcactcacg gcggtggccg ggtcgccgga ggtggtgtaa caacggcagt
    35821 gggggacgac ggaggggggt gaccgagtcc caggacccgc tgcaagcttc ggcggattcc
    35881 cctggcaggg ctggtggtct cctcggtctc cgggctggct ttctctcccc tagtgaggaa
    35941 ccccaagctc atgcgccggg acgccgtccg cttttcggcc gaggcgacgg agagtctctt
    36001 cttctttcga acggcaacga cgctcgtggg gtcaacagcg gatggtttag gcggccattc
    36061 tccatcgcgc ttccagccgg ccacggaagc gcggatcata tcggcgaggt tgacgggaca
    36121 agaaggggtg aggttgtgaa ctataacttt ctcgtacagg gagatgtaga tggctggcgt
    36181 gatagaggcg cgcatcgggt ttctgggagg gaggatgggg ggcgggatag gtagaagcgt
    36241 ctcaaccggc aagttcgcgg tggaggcggc ggaggttgta gcggtcgact gggacgagtc
    36301 ctttgtgcgg tggctcgtga gctcgttgtc cttcaacgct tccgagccgt cggaggcggc
    36361 ggcggacgtg tcgttgctac gcctctgctg cagtggtagt ggcagggagg gcacggggtg
    36421 gacgtggatg ggagacgtgg acatggatga gcggcggaaa agccgccgag gggagagggg
    36481 agtaaggggg ctcgggggcg acggaaactt gggacgtact cggacggtct tggcccccgt
    36541 ccaagcgtcc cggcgagcct caaagcacgc tagcccatca ttccagcgca tctcttcgcg
    36601 caaggctctc cgacgttgtg cacgcttctc gatgaccgat gccttgacgg cggatccgac
    36661 tgcgtccgga ctgtcgaagc ggaagggaga aagggaagaa cgaggccgga cgtcatcgtc
    36721 atcggagaga tccgatgccc attcgagccg aggtcgaaag tgtactgggt cttcggaaag
    36781 cgtgctgtat accgattcgg cgtcgctgtc gggatcaata tgatgatcgt ccagctcggt
    36841 gtctgtgggg tgggccgact ctggctcaac agcaagcgtc gcaggcgtgg caggagtggc
    36901 ggtagaggga ccagaagacg acacaggtgg ttcgggatgg tcgactacag gttccaaagt
    36961 cggagatggt ggatgatgcg gcggttgcgg tggttgcggc cagataaact cccaatcgtt
    37021 gcgaaccttc tcagcaagat gcttcttgac ggcctccttc tgcttgccct tgtccttgct
    37081 ccagaggtcg gggtcatgtt cggctgcttg ggtaagggcg aggggctgag aagggcggta
    37141 aaacttggat agcgtggagc gtggagattt gtaccgcatc ttggaggaag atgacgagag
    37201 cttttcgttt gcggcgagaa gggaggaagg cgccaaagga gaggaggagt ctggctggga
    37261 cggcggtgac tggaagtgag ggaggcctgg acctgcagta ccagcagcag cagcagcaga
    37321 agcagtacca gttgtagtgg tggtcgtagc aacagggggc ccggcttggg ggagagctag
    37381 agcttgtgtg ggttgggact cggagtgcgg ggtgggggcg gctgcagatg gcggctcgtg
    37441 cgaggccaag gtccctagtc gtgggattcc ttccggggtg gcatgagatg actcgatagc
    37501 gtcgtggcca agctgaggag tttgcgtctg gcgacttggc gtggcgttgg ccgctgtaca
    37561 atgaccgttc atatctcgag gcttgtcttc ttattgaaca gggcttgaca agcggttatg
    37621 gatccggaag acttaaaata aggtagacga gcgttgcgat cgatcgtatg ttagatatgt
    37681 cgttccatct cgaaccatgc catgtgacat gggtattttg tttggtcgct acaacgcggg
    37741 tatcctttgt acgaaggaac gggttgggtt aattaaggta gtgatggtga tgtcgatgtc
    37801 gatgtcgatg tcgatgtcga caagtgatga tgattcggtt gagggactcg agaatcggag
    37861 gaagaccctg aaagcaagaa gaaagggaaa aaagaggaga cggaaagtca aaagagagac
    37921 cgcatgatat tgaagtggag actacaccag gtgcgccttc cccaagtcga agaggggata
    37981 tgatatctgg gaaggtcagg agtaggtagc agttaccgaa acaccaggta atatgtaatt
    38041 ggaaagtaat aaggtacctt attaatacgt tcagatacga agtgtaattt tcgttgctca
    38101 gagctatatt tctggagaag tcgcagctgc ggtgtcattt ggtcatttgg tggatgtgag
    38161 tagcgtggcc aagaagtgga gtgaccctag ggttaggtac tcatacttct tcaatagtca
    38221 taataagtac atgtgtatgt aaaatagaat tcgaggtacc ttattgcact catccattaa
    38281 gtaccgagta ctgtccagct aggccggacg ggaacgttgt ggtgtggtcg tgtgacgctg
    38341 tgcgacatgc agcaagtgtc ggattccgta tgggtctgaa tgcatctcgg gcgaccatgt
    38401 cttaagtaac cgtaggtacg tactccttta cccgcccgtt gtcccagccc cggcaagttc
    38461 agcagtagct ccaggacgac atcgagagac caaccaatta aggggggcac gcgaaggtgt
    38521 acaacgtaat tatattcgtg agcttgccgt tgctgcttcg actgtactac aatctactga
    38581 tattgatgga tgaaatcgcc cggccgccta agggattgtg ccacgagacc tggcagcaag
    38641 atcttccatg tccgtagtgc ccagcaagtg cgactggtcc ccatagggac tcaagacgat
    38701 gtccctgata aaatctctcg gcatttcagg atacgccgcc cacagttcga taatcctcct
    38761 ctcctgatcc gaatagtcgg ccggctggac gtcgcgcaac ctttcccgca atgcctgcct
    38821 ttcctcctct gtcaaactcc catcacctac actctctcct ccgttgtccg gttggtgggc
    38881 gtggcttgaa ttcccctcgg gaccaccgag tggagacggg ccgggaaacg tcgatgtgac
    38941 aaacgtcgca ctcggactga cgtctgctgg cgcatgccga tcctggtgtc ccgcttcgcg
    39001 accggtctct tgggggtgtt ccgggtctac gggttgttga ggctgctgac gggcctgatt
    39061 gctcccatct gggctgacag gctgcccctt tccctttttt gttccctttg tcgcctttgt
    39121 cccctttctc ccctttctcc cccttccctc ccttcccgtc ttcccacgct tttcccctct
    39181 attcgaccga ccacgacttt ccgattttcg gggcttgggc atctctgtac ggctgccttt
    39241 gaggtgctaa aagaggctgg tggtggttga tgtatagccg tatgttacaa accctgacgg
    39301 gtatcaatcg gcagaaaaaa agaaaaaacc caggtattct ctatcgggta catgagaacc
    39361 aacagtttga aaatgcaagt tgttgaatga ggatggtcca tgatttatgt ctcgtggatc
    39421 tcttcaaagc ctggaacaaa caaatccccg tcgctcagat cttccagcaa atgtcagaag
    39481 ggacgacggc gcgaggtcat aaaatgtcga cgtttaagca tctgtaggct ctttcgtaac
    39541 taaactctca caaagttaac tttcctagtt gcaatgattt atataagctt cccatgtttc
    39601 ggaataagag aaaagtcagt ccttcctatt agagtgacaa aaacctgcct tggcgtggaa
    39661 aaggaacatc atatgatgat ggagggattc gacatgacgc cacgcagcgg tcgaacccac
    39721 caattcatcc gtctcctccc cttgaccttc ttcacttgac ctcttcaacc agcttcccag
    39781 accgaagtcc tccggggacg aaaaccttgc cggccggtcc ctcgagtatc tctcttggaa
    39841 cacccacgcg aaccccttcc ttactgctga tccagcgtac catgacgaca tccggccggg
    39901 atccatcccc gccaagcgtc tcgtcgcccg cggcttgccc cttgcctttt gttttgggcg
    39961 cctgcttctt cagcaacttg ttaatagtct ccatctgttt cttgaatgtc agcgtctctc
    40021 tctgatactt tcttgtgttt tggagtggac atggaggagg tggtggaaga ggaaaagaag
    40081 ggagacaatg gcttgagaaa gtcctccgta ccttgacttc ttcattccgc ttgtcgctaa
    40141 gattccgacg tcgacgggcc atttctgcgc gtctcatgga aagttcttcg gccgtgaagt
    40201 gctttttcac ttggacctct gcaaacaaga atagtcagtt tagttaccaa aaaccacatt
    40261 gactctttcc aacagcagtc tgggaacgt
//
