# Supplementary material for: Alkaliphilic/Alkali-Tolerant Fungi: Molecular, Biochemical, and Biotechnological Aspects
Source: J Fungi (Basel). 2023 Jun 9;9(6):652. doi: 10.3390/jof9060652 (PMC10301932; doi:10.3390/jof9060652)
Supplement: Supplementary file 1 [file jof-09-00652-s001.zip › S2/ENANITX01000126NITX01000126.1.region001.gbk]

LOCUS       ENANITX01000126NITX01000126.1 31483 bp    DNA     linear   UNK 01-JAN-1980
DEFINITION  ENA|NITX01000126|NITX01000126.1 Sodiomyces alkalinus F11
            SODALscaffold_2_Cont126, whole genome shotgun sequence..
ACCESSION   ENANITX01000126NITX01000126
VERSION     ENANITX01000126NITX01000126.1
KEYWORDS    .
SOURCE      
  ORGANISM  
            .
COMMENT     ##antiSMASH-Data-START##
            Version      :: 7.0.0beta2-86685d9d
            Run date     :: 2023-03-25 18:34:59
            Original ID  :: ENA|NITX01000126|NITX01000126.1
            NOTE: This is a single region extracted from a larger record!
            Orig. start  :: 67493
            Orig. end    :: 98976
            ##antiSMASH-Data-END##
FEATURES             Location/Qualifiers
     protocluster    1..31483
                     /aStool="rule-based-clusters"
                     /category="terpene"
                     /contig_edge="False"
                     /core_location="[82493:83976]"
                     /cutoff="20000"
                     /detection_rule="(Terpene_synth or Terpene_synth_C or
                     phytoene_synt or Lycopene_cycl or terpene_cyclase or NapT7
                     or fung_ggpps or fung_ggpps2 or trichodiene_synth or TRI5)"
                     /neighbourhood="15000"
                     /product="terpene"
                     /protocluster_number="1"
                     /tool="antismash"
     proto_core      15001..16483
                     /aStool="rule-based-clusters"
                     /tool="antismash"
                     /cutoff="20000"
                     /detection_rule="(Terpene_synth or Terpene_synth_C or
                     phytoene_synt or Lycopene_cycl or terpene_cyclase or NapT7
                     or fung_ggpps or fung_ggpps2 or trichodiene_synth or TRI5)"
                     /neighbourhood="15000"
                     /product="terpene"
                     /protocluster_number="1"
     cand_cluster    1..31483
                     /candidate_cluster_number="1"
                     /contig_edge="False"
                     /detection_rules="(Terpene_synth or Terpene_synth_C or
                     phytoene_synt or Lycopene_cycl or terpene_cyclase or NapT7
                     or fung_ggpps or fung_ggpps2 or trichodiene_synth or TRI5)"
                     /kind="single"
                     /product="terpene"
                     /protoclusters="1"
                     /tool="antismash"
     region          1..31483
                     /candidate_cluster_numbers="1"
                     /contig_edge="False"
                     /product="terpene"
                     /region_number="1"
                     /rules="(Terpene_synth or Terpene_synth_C or phytoene_synt
                     or Lycopene_cycl or terpene_cyclase or NapT7 or fung_ggpps
                     or fung_ggpps2 or trichodiene_synth or TRI5)"
                     /tool="antismash"
     CDS             9306..10976
                     /ID="input.cds16.1"
                     /Name="input.path1.gene16"
                     /Note="single-exon"
                     /gene="input.path1.gene16"
                     /phase="0"
                     /source="GlimmerHMM"
                     /transl_table=1
                     /translation="MSVMSLRHRCLRAQRRNLSPSVVFAHGYSSSSQVQDPEPDRNPPV
                     SPAARNDEASEPEKGAMTRRLEEATEEALLTGGKAGRRAIEAAGFSEELKEKLLGKVQS
                     AQFRAKFSNAFAQAGLSSASSPSSSSSSSSSTGPFGAASEPWTGTESPPDAVLRMLDDA
                     RKPLKPELRGKYRVPEPVDLRPRREPRIHPGRRVVDARDKAGIYADIATREKEKKNRSG
                     GKGLTEEEREAMRREFRERFTPVARAVPATVSGLAALANERIEDAIARGKFRNIPRGKD
                     AAERDARADNPFIDTTEYLMNSMLKRQDITPPWIEKQQELAKSVSVFRSRLRNDWKRHA
                     ARMIAAAGGGLEEQIRRAEGYARAEERVNPRGKSTGRTTTRTTTTTTTTTTTTTTTTTT
                     TTTAAAAAAVASETESNGVATEKDRRGGAIDSYAAVPFRDPDWEAAEKAYMTLSVENLN
                     SLTRSYNLMAPELAKKPYFSLERELNACYADVAPLVAETIRQRATRPARSLTEGDGGGR
                     NKSTIFDSIGGGGKESARIYERKEPHYGFKEMWRDIWGG"
     PFAM_domain     10080..10289
                     /aSDomain="DUF1992"
                     /aSTool="clusterhmmer"
                     /database="34.0"
                     /db_xref="PF09350.12"
                     /description="Domain of unknown function (DUF1992)"
                     /detection="hmmscan"
                     /domain_id="clusterhmmer_input.path1.gene16_0001"
                     /evalue="1.60E-18"
                     /label="input.path1.gene16"
                     /locus_tag="input.path1.gene16"
                     /protein_end="328"
                     /protein_start="258"
                     /score="66.7"
                     /tool="antismash"
                     /translation="LANERIEDAIARGKFRNIPRGKDAAERDARADNPFIDTTEYLMNS
                     MLKRQDITPPWIEKQQELAKSVSVF"
     CDS             complement(join(12303..12452,12577..13506))
                     /Name="input.path1.gene17"
                     /gene="input.path1.gene17"
                     /phase="0"
                     /source="GlimmerHMM"
                     /transl_table=1
                     /translation="MTAAVEYKRLNLAKQEARLLEIQPARNIEDPIDCRLVTVRLSDDQ
                     EFIGLSSLYGDPARTEPISLNGRAVNIPLHLAQALRNVRAVFYPTISRRFQRRPARRPH
                     RAPRWLRHLFGMSSSSSSSSSSSSTSNAHAHDDPDRPNVLRVWLDLLCVNQRDDEEKSR
                     QLVEMRNVYRAAELVVGWLGEKSEHTDVAMATLAEIEDAMPAHWGDPGDREKNPGDYSP
                     THRWAESITHIWSTGPDGQIPFTMPHWVGCNDFMGRQYFQRRWILEEIARARFPAFLIG
                     DTVVPWKQVLRLNRMMEEFKYYPSNVFPAHLSAMIADLPLETAHKLLDEFARREALEEA
                     KILRDTGSRATSSTRSATE"
     PFAM_domain     complement(12700..13080)
                     /aSDomain="HET"
                     /aSTool="clusterhmmer"
                     /database="34.0"
                     /db_xref="PF06985.13"
                     /description="Heterokaryon incompatibility protein (HET)"
                     /detection="hmmscan"
                     /domain_id="clusterhmmer_input.path1.gene17_0002"
                     /evalue="2.70E-17"
                     /label="input.path1.gene17"
                     /locus_tag="input.path1.gene17"
                     /protein_end="269"
                     /protein_start="142"
                     /score="63.6"
                     /tool="antismash"
                     /translation="VLRVWLDLLCVNQRDDEEKSRQLVEMRNVYRAAELVVGWLGEKSE
                     HTDVAMATLAEIEDAMPAHWGDPGDREKNPGDYSPTHRWAESITHIWSTGPDGQIPFTM
                     PHWVGCNDFMGRQYFQRRWILEE"
     CDS             join(15001..15264,15470..15942,16180..16368,16411..16483)
                     /Name="input.path1.gene18"
                     /gene="input.path1.gene18"
                     /gene_functions="biosynthetic (rule-based-clusters)
                     terpene: TRI5"
                     /gene_kind="biosynthetic"
                     /sec_met_domain="TRI5 (E-value: 1.9e-13, bitscore: 40.7,
                     seeds: 3, tool: rule-based-clusters)"
                     /source="GlimmerHMM"
                     /transl_table=1
                     /translation="MLRPGFFTTLSAPWRGLLSSLLKGNASHRFHPTIANDLTPESEQL
                     ASAVRPVCAHMLEQLKYPGAPKLETAAVEALLNYMHKRAVEIGLAHPGHPVEVQGYVGL
                     FTWLVVQYDDIVGQSNEMVDEALHFHRRFFRGEAQPNDLLEGIAGLLREAYDHFDPVMA
                     NLLQISVLKFLTSNLLERHDGFQHMAATRAGEKFPDFYRDLSGMNVAYAVFCYPKALYP
                     DVSAYLEAIPDMARFIDISNDVLSFYKEELGGDTRNYLHNRATATGKPILTVLDEVNQE
                     AIDSARRVEAILKGRGKYEQSWNESVRGDLGLGEEHPLAPFEEKIGEMINK"
     PFAM_domain     join(15488..15942,16180..16330)
                     /aSDomain="TRI5"
                     /aSTool="clusterhmmer"
                     /database="34.0"
                     /db_xref="PF06330.13"
                     /db_xref="GO:0016838"
                     /description="Trichodiene synthase (TRI5)"
                     /detection="hmmscan"
                     /domain_id="clusterhmmer_input.path1.gene18_0003"
                     /evalue="1.40E-10"
                     /gene_ontologies="GO:0016838: carbon-oxygen lyase activity,
                     acting on phosphates"
                     /label="input.path1.gene18"
                     /locus_tag="input.path1.gene18"
                     /protein_end="296"
                     /protein_start="94"
                     /score="40.7"
                     /tool="antismash"
                     /translation="PVEVQGYVGLFTWLVVQYDDIVGQSNEMVDEALHFHRRFFRGEAQ
                     PNDLLEGIAGLLREAYDHFDPVMANLLQISVLKFLTSNLLERHDGFQHMAATRAGEKFP
                     DFYRDLSGMNVAYAVFCYPKALYPDVSAYLEAIPDMARFIDISNDVLSFYKEELGGDTR
                     NYLHNRATATGKPILTVLDEVNQEAIDSARRVEAILKGR"
     CDS             18543..19832
                     /ID="input.cds19.1"
                     /Name="input.path1.gene19"
                     /Note="single-exon"
                     /gene="input.path1.gene19"
                     /phase="0"
                     /source="GlimmerHMM"
                     /transl_table=1
                     /translation="MVKRLLPRAIRKRLSGSRKTDRRLSLPDSSTTSLDPSSPGSQPQT
                     PTLPFGSVSTISTGNPSQSSVFSTSNDADASDESIEPNRLWADPVVEVYGNIVTPGGRG
                     CSIQTYDVANRRWYRLDLDCTVMGDEWIARLVEKHIRAYYNRTRSLPPWNTIRTTARGS
                     PVVYSTQPYASVAHPLTRTLHYGQEPGDRFRTVPWSDVVEKRHLSRGTDSCRWDNKNCV
                     FKRIEFDSDAAIIQRAIRVREDLVARLEADPDPKNPNAPTDIFAEMERRLHVVPILAVV
                     VRDEATPGPWLPGSVAGVLMPNAGISLDRLADRGPLPVTEAQLRDLTRGVRELHNLGVM
                     HGDICDWNVTIQTPLGGVAAYSRGRLLLVDLGNVAPEYEGDAKILGRLISWVLAHSQIR
                     DRESQARLEEAARILREDGDLDRALGAMAA"
     CDS             join(20856..21543,21626..22059,22193..22246)
                     /Name="input.path1.gene20"
                     /gene="input.path1.gene20"
                     /source="GlimmerHMM"
                     /transl_table=1
                     /translation="MAYFNAIAIATAHETQIRQYIEALKDVVFECLAPDWLFQMKGYDA
                     RQFMERFQNELELVRTAQALYEKGSRRTSSIIATLDREGRFATLGEGIVPPVFPRTPPA
                     PFAPFTVVRRRRVPPPDSDEVPPMPPHPPPPPPPPPPPPPPPPPPPPPPPPPPPPPPLD
                     TVVGPANPLTRFLSRDGETYAHIMTRSFEALSCANRLETVDHLLQLAVLIAWLVLRAEH
                     LKYRIQTGSGGRLWRQAFVTGLRSRDVDVIEDARGMLQEAYDEVEFEWRRVMQESVVDL
                     VADDEDDEDDGAYGGDDEEEAEAEAEDGLGQSLWAQEPSQEDSVPWLEMVEQTRVFQLR
                     RPFTLQTVIGHPRESERKREGDDDKENVAPPESRVLDDRAYLIRRDGHCDE"
     CDS             join(22855..22988,23021..24125,24778..25671,25778..25913,
                     26051..26619,26677..26709)
                     /Name="input.path1.gene21"
                     /gene="input.path1.gene21"
                     /gene_functions="biosynthetic-additional (smcogs)
                     SMCOG1038:phenylalanine-specific permease (Score: 87.9;
                     E-value: 8.4e-27)"
                     /gene_kind="biosynthetic-additional"
                     /source="GlimmerHMM"
                     /transl_table=1
                     /translation="MADKTIYRASTTAPVNIAVVKYALPSLLSEPGLIHSRSFVGLSSQ
                     YWGKRDAQLNLPTNSSLSVTLSQSDLRTHTTASCSASYPEGDSLLLNGEPSDVTGHRTQ
                     SCFRELRARRAALEAADPSLPKLSTLPLRLVSENNFPTAAGLASSAAGFAAFVRAIANL
                     YALPDSPAQLSLIARQGSGSACRSLFGGYVAWRMGSRPDGSDSLADQVAEASHWPDMRA
                     LILVVSAAKKGVASTSGMQRTVATSGLFQRRIDDVVPRHMDAMEEAIRDRDFAAFAEVT
                     MRDSNSFHATCLDTYPPIFYLNDVSRAAIGAVEAVNEAAGRTVAAYTFDAGPNAVVYYL
                     QQDEEMVVGTFSALLGDVTGWKDGVQSYKSPVVLVERLSEVIKTGVARVIMTGVGEGPV
                     KTDEHLVGEDGQPIEPFATMADSHQTNDGLEQPLLTADEAEESPPQVDSRAAGYGTTTA
                     PASSRKAHEEQRGTFTRNLGAVEAFGILVSIVIGSGVFTSPGAIDTNVPSPGAALLVWL
                     LGGVLAWTGASTVAELSTAIPGEGGVQPYLQYILGEVAGFLAAWTWVVAVMPATLAILS
                     IVFVESAFSAAGVTDQAAGLPHKLLSVLVLLVMSVANSISTKASTRLNGFFVLTKFVTI
                     LAVVVAGLAVVLLRIRDPDRDVGGRDWFEKSWFAYRKTTNPDGSETDWAKLGQWDTLGH
                     YSAALYGALWAYFGWDKVAGPAATSGHQFGHPDYRRELPSRQRSLLHPPPMEGDIYDGQ
                     CSCVAGSLLGNSFVAGRMAVAAANKDWFPRLFAAVGRIGPHAAGVSAFWRRDGARVGAH
                     EADDDDDDDDDDDNNAETNKSASDAPINAIILSFILATVYILVGNFRALLTFNGLGEYT
                     FFFLTVLGAIILRFREPGLHRPYRPFIVVPVIFALVSGFVVVRGAVFAPVQAGVLLAVW
                     ASGLAFYWARRRWFARRRRGMSTCWI"
     aSDomain        join(22987..22988,23021..23942)
                     /aSDomain="TIGR01240"
                     /aSTool="tigrfam"
                     /description="mevDPdecarb: diphosphomevalonate
                     decarboxylase"
                     /detection="hmmscan"
                     /domain_id="TIGRFam_input.path1.gene21_0001"
                     /evalue="4.10E-102"
                     /identifier="TIGR01240"
                     /label="input.path1.gene21"
                     /locus_tag="input.path1.gene21"
                     /protein_end="352"
                     /protein_start="44"
                     /score="339.3"
                     /tool="antismash"
                     /translation="QYWGKRDAQLNLPTNSSLSVTLSQSDLRTHTTASCSASYPEGDSL
                     LLNGEPSDVTGHRTQSCFRELRARRAALEAADPSLPKLSTLPLRLVSENNFPTAAGLAS
                     SAAGFAAFVRAIANLYALPDSPAQLSLIARQGSGSACRSLFGGYVAWRMGSRPDGSDSL
                     ADQVAEASHWPDMRALILVVSAAKKGVASTSGMQRTVATSGLFQRRIDDVVPRHMDAME
                     EAIRDRDFAAFAEVTMRDSNSFHATCLDTYPPIFYLNDVSRAAIGAVEAVNEAAGRTVA
                     AYTFDAGPNAVVYYLQQDEEMVVGTFS"
     PFAM_domain     23286..23432
                     /aSDomain="GHMP_kinases_N"
                     /aSTool="clusterhmmer"
                     /database="34.0"
                     /db_xref="PF00288.28"
                     /db_xref="GO:0005524"
                     /description="GHMP kinases N terminal domain"
                     /detection="hmmscan"
                     /domain_id="clusterhmmer_input.path1.gene21_0004"
                     /evalue="1.10E-06"
                     /gene_ontologies="GO:0005524: ATP binding"
                     /label="input.path1.gene21"
                     /locus_tag="input.path1.gene21"
                     /protein_end="182"
                     /protein_start="133"
                     /score="28.9"
                     /tool="antismash"
                     /translation="LVSENNFPTAAGLASSAAGFAAFVRAIANLYALPDSPAQLSLIAR
                     QGSG"
     PFAM_domain     23550..24083
                     /aSDomain="MDD_C"
                     /aSTool="clusterhmmer"
                     /database="34.0"
                     /db_xref="PF18376.3"
                     /description="Mevalonate 5-diphosphate decarboxylase
                     C-terminal domain"
                     /detection="hmmscan"
                     /domain_id="clusterhmmer_input.path1.gene21_0005"
                     /evalue="2.40E-62"
                     /label="input.path1.gene21"
                     /locus_tag="input.path1.gene21"
                     /protein_end="399"
                     /protein_start="221"
                     /score="210.1"
                     /tool="antismash"
                     /translation="ALILVVSAAKKGVASTSGMQRTVATSGLFQRRIDDVVPRHMDAME
                     EAIRDRDFAAFAEVTMRDSNSFHATCLDTYPPIFYLNDVSRAAIGAVEAVNEAAGRTVA
                     AYTFDAGPNAVVYYLQQDEEMVVGTFSALLGDVTGWKDGVQSYKSPVVLVERLSEVIKT
                     GVARVIMTGVGEGPV"
     PFAM_domain     join(24967..25671,25778..25783)
                     /aSDomain="AA_permease_2"
                     /aSTool="clusterhmmer"
                     /database="34.0"
                     /db_xref="PF13520.8"
                     /db_xref="GO:0016020"
                     /db_xref="GO:0022857"
                     /db_xref="GO:0055085"
                     /description="Amino acid permease"
                     /detection="hmmscan"
                     /domain_id="clusterhmmer_input.path1.gene21_0006"
                     /evalue="8.30E-24"
                     /gene_ontologies="GO:0016020: membrane"
                     /gene_ontologies="GO:0022857: transmembrane transporter
                     activity"
                     /gene_ontologies="GO:0055085: transmembrane transport"
                     /label="input.path1.gene21"
                     /locus_tag="input.path1.gene21"
                     /protein_end="713"
                     /protein_start="476"
                     /score="84.3"
                     /tool="antismash"
                     /translation="LGAVEAFGILVSIVIGSGVFTSPGAIDTNVPSPGAALLVWLLGGV
                     LAWTGASTVAELSTAIPGEGGVQPYLQYILGEVAGFLAAWTWVVAVMPATLAILSIVFV
                     ESAFSAAGVTDQAAGLPHKLLSVLVLLVMSVANSISTKASTRLNGFFVLTKFVTILAVV
                     VAGLAVVLLRIRDPDRDVGGRDWFEKSWFAYRKTTNPDGSETDWAKLGQWDTLGHYSAA
                     LYGALWAYFGWDKVA"
     PFAM_domain     join(25910..25913,26051..26541)
                     /aSDomain="AA_permease_2"
                     /aSTool="clusterhmmer"
                     /database="34.0"
                     /db_xref="PF13520.8"
                     /db_xref="GO:0016020"
                     /db_xref="GO:0022857"
                     /db_xref="GO:0055085"
                     /description="Amino acid permease"
                     /detection="hmmscan"
                     /domain_id="clusterhmmer_input.path1.gene21_0007"
                     /evalue="6.20E-13"
                     /gene_ontologies="GO:0016020: membrane"
                     /gene_ontologies="GO:0022857: transmembrane transporter
                     activity"
                     /gene_ontologies="GO:0055085: transmembrane transport"
                     /label="input.path1.gene21"
                     /locus_tag="input.path1.gene21"
                     /protein_end="920"
                     /protein_start="755"
                     /score="48.5"
                     /tool="antismash"
                     /translation="CVAGSLLGNSFVAGRMAVAAANKDWFPRLFAAVGRIGPHAAGVSA
                     FWRRDGARVGAHEADDDDDDDDDDDNNAETNKSASDAPINAIILSFILATVYILVGNFR
                     ALLTFNGLGEYTFFFLTVLGAIILRFREPGLHRPYRPFIVVPVIFALVSGFVVVRGAVF
                     AP"
     CDS             join(27314..27503,27665..28824)
                     /Name="input.path1.gene22"
                     /gene="input.path1.gene22"
                     /source="GlimmerHMM"
                     /transl_table=1
                     /translation="MTTLPPPIPGFPDPDEAPGTALDTEGPSSPLDDRYHVHIEQAHDA
                     KMNIIVEDRDKSGRTIVRLIFDAFLPIGYPNSVAPDYLPYQIFDSLQAFFSTITSLLAN
                     RAILQGLGVGDASSSATYALLLTILKDAVSRVATIVFAYRFGLSVEPDAKRYRFLADLF
                     NDSAFFLDLASPYLGTWAKIAALTLAEALRALCGVAAGASKAALSSHFARSNNLAELNA
                     KEASQETAIGLVGLLTGSVIVRFVESREAVFSLMILLVFVHLWMNYLGVCCVQLETLNR
                     QRTTILVQHYLGTGQVLTPAQVAQRENIVFWAPFIRNKDGVLVAHVTYARSYREAMPDG
                     YQPVVYGDAGFRLIIWRSTGPVVPMKILLSGDKEEELAALEAWILAVRIAWNLGRKGGG
                     NTKAGRIIPRLRTGGWRLDEHGFETGIPIRTWTAVVGDEDKVEGHAKKTQ"
     PFAM_domain     join(27488..27503,27665..28356)
                     /aSDomain="UVB_sens_prot"
                     /aSTool="clusterhmmer"
                     /database="34.0"
                     /db_xref="PF04884.16"
                     /description="Vitamin B6 photo-protection and homoeostasis"
                     /detection="hmmscan"
                     /domain_id="clusterhmmer_input.path1.gene22_0008"
                     /evalue="1.30E-92"
                     /label="input.path1.gene22"
                     /locus_tag="input.path1.gene22"
                     /protein_end="294"
                     /protein_start="58"
                     /score="309.9"
                     /tool="antismash"
                     /translation="RTIVRLIFDAFLPIGYPNSVAPDYLPYQIFDSLQAFFSTITSLLA
                     NRAILQGLGVGDASSSATYALLLTILKDAVSRVATIVFAYRFGLSVEPDAKRYRFLADL
                     FNDSAFFLDLASPYLGTWAKIAALTLAEALRALCGVAAGASKAALSSHFARSNNLAELN
                     AKEASQETAIGLVGLLTGSVIVRFVESREAVFSLMILLVFVHLWMNYLGVCCVQLETLN
                     RQRTTILVQHYLGT"
     CDS             complement(join(29204..29486,29637..30298))
                     /Name="input.path1.gene23"
                     /gene="input.path1.gene23"
                     /source="GlimmerHMM"
                     /transl_table=1
                     /translation="MPDSNTPTPAAPGAGQADVCPVDHKARELWLSQARAASNTTDSAA
                     PPNAQQLPSNHPPLPSASTSASTTTQSSSSWTTTLRSYLPFASSPSSSTTPQSSQPTRS
                     AEQERLDTHRVVSSIPRTVNPGASSCPVDHATSPSPAAAPEPAQPPANSERDTGADPVT
                     GNWVYPSEKMFFDAMRRKGHDKVRDVDMKTVVPIHNAVNERAWKEIREWEKPYVEGAAC
                     DGPRLHSFTGLSERMSPKARLNTLLGYTAPFDRHDWVVDRCGVRVEYVIDFYAGRSGTK
                     DALGRPSFYLDVRPKLNTWEGVKMRAARTLGLV"
     PFAM_domain     complement(join(29222..29486,29637..30193))
                     /aSDomain="Cyto_heme_lyase"
                     /aSTool="clusterhmmer"
                     /database="34.0"
                     /db_xref="PF01265.19"
                     /db_xref="GO:0004408"
                     /db_xref="GO:0005739"
                     /description="Cytochrome c/c1 heme lyase"
                     /detection="hmmscan"
                     /domain_id="clusterhmmer_input.path1.gene23_0009"
                     /evalue="5.40E-37"
                     /gene_ontologies="GO:0004408: holocytochrome-c synthase
                     activity"
                     /gene_ontologies="GO:0005739: mitochondrion"
                     /label="input.path1.gene23"
                     /locus_tag="input.path1.gene23"
                     /protein_end="309"
                     /protein_start="35"
                     /score="128.0"
                     /tool="antismash"
                     /translation="AASNTTDSAAPPNAQQLPSNHPPLPSASTSASTTTQSSSSWTTTL
                     RSYLPFASSPSSSTTPQSSQPTRSAEQERLDTHRVVSSIPRTVNPGASSCPVDHATSPS
                     PAAAPEPAQPPANSERDTGADPVTGNWVYPSEKMFFDAMRRKGHDKVRDVDMKTVVPIH
                     NAVNERAWKEIREWEKPYVEGAACDGPRLHSFTGLSERMSPKARLNTLLGYTAPFDRHD
                     WVVDRCGVRVEYVIDFYAGRSGTKDALGRPSFYLDVRPKLNTWEGVKMRAAR"
ORIGIN
        1 gcatctggag cggtaatacc tgcagcttgc ttttcgtact accgcaaatg tacctgacta
       61 aggtagccat taatacatac cccgcacaat ggccttgaga ggatgcgagg gatctcgagg
      121 gatctagtgt acttctgact ccgtacattc tggatctacg catcgtacag gtacaatcag
      181 taaggtccgt ccagtgcttg acgcagggat atccaaccac atacgccgca tcgtcagagt
      241 aaggcttgat agatgcatcc cagccagacc gactccacaa acccaattcc tacgttgtac
      301 gtgtacaccg cttcggaact ccaccgcctg atcggaaaaa ggtgactacg aagtaagcgt
      361 gtcctgtttc aacgaattcg gggatgagaa actcgacgca gggcttactg cataaaacga
      421 ctgagggaga aaatggcccc gtctctatgg agtgggcgca ggccctccga tgaccgacat
      481 atttcgcacg aagagtccca ggagcgtagg tatggccgag acactacggc ggctatctgg
      541 cttgcggcag gttacgccta gatctcgctg tcgtcactaa tctaggtcag gggaaagact
      601 aggacactcg agacatgcgg ctctgtggct atgcaaggag ggtgattatg cgacattttc
      661 ttactcgagg agccatcctt gatggtgtcg aaacgaagag cttgctcgct cacagatgcc
      721 gaaactgttt tcggactatc ttgaacagat gcacctagct aaggtaaggt acccatttat
      781 cggtcgaatt gcgcttgcgg aatctcgaca accgccggca gcgctcaatc aaatcattcc
      841 caagcgtgtc tagtatgttg ttctccgata ccaaatcatc aaaacaacaa aagaaagggg
      901 aaaaggatct tcggtccatc ttcatggggc tctcggatgc gtttgcccat acccgccgat
      961 gagatcatta cgcgtgggag tgccagggga tcgtcaaaac aacaacttga accagacacg
     1021 gccaggaata agaaacacca cattcgtgag catcatacgg agtgcgtagg gatatcgata
     1081 catactggtg tttcgtccct ctgaccccac tcttcagccc ttccatgggc atgcgttttg
     1141 cgtcatgcgt catgcgtcat gctcgaccac tcagccgatg ctggtttggc tggaccgtac
     1201 tcgaacttga tcttgattct gatccgcagt accgcatccc ttccgatgcc tcgatgaatt
     1261 gggatttgag gtgtgatctc ccggagagga ggtcgtacgg agtgtaaaag agtaccaaaa
     1321 ctgggtggtc gttcgtggaa ccacgactcg ctgaacaacc tcccctgact gaccattcga
     1381 taaggcgtcg atatgccgag ttcggcacac cccacctccg tcccgcacag acttgcgcac
     1441 agatgatatc tactcaggta actgcgaggc cgatgagcag cgattattca gtatgaagta
     1501 ctatcttgct taacttgcgt caagcccaga gtccgtctat cggaggatct ttggtcagcc
     1561 ggccaccgcc acaagattaa taatcgatcg ctggttggtc gagcgctgcc attggtaagc
     1621 ctcggatccc gaccgctgtg atcaatctct gttcagtgca gaatttcctc cccagaagcc
     1681 cccacgcaag tatcacaccg ctaagcgcca aatctccagg cacagaatcc ttcccgcaca
     1741 cttgtcacat tcactgtctt ttccgctagc cactcgcaca acgttgtgca gatacagacc
     1801 gaatgtatct tcaatcgcct cgtcccgttc ctagcgactt tttttggctt ccgcggtcga
     1861 tgagaaacat cctgactctt gcttggcctt gccaacccag gcaccatgga aatgccgatc
     1921 agagacggga tgcaaatggc gctgaccacg ctgcccaact ttggtcctgc tcgcatttcc
     1981 gttgagagta ggtttcgaat cgagcaatga ggtttgaagc gcgatcgtca agtagagtca
     2041 agtattaggc aagttctctt caaatcttca gagccggtac tattgggatt catcgcagca
     2101 gaggagagtt agcatccgat gaggcccgaa ccagacatcc ttcggtagca atatcggtct
     2161 catctatcca ctcacgcccc gggacagctg ggtcgtagag gatgggaggg tcgcctcact
     2221 ttagcatatt gtcaccttac gaatcgtcgt cgtcgtcgcc aatcgccgtc gttgccaaac
     2281 cctgaaggca ccccagccac ctgtgtgcgt atgtggtcgg tcacactgca acgtttcggc
     2341 atgactcgac agttcacgac cggccaaggc cttcttcttt ggcctttcgt tttgccgtct
     2401 aggtctgatt atgacttggg agtcctgccg aagctcccag cggaaagagg gttttcgggg
     2461 gtcggatggg gacatctcac atcaagtcgt caacgtcaac ataccaactt cggcgaccac
     2521 ttcaccgggg ttccgctacc gagatgaaga ccacccgttt cactgctcca ttgaggacag
     2581 cgtaatctgg ggtggcggga cgctgctcca ggtttgttcc cgatgaagaa cccccccctc
     2641 cccccattgc ggcccaaagc tgggcgtctt ctccgccatg aaattagcag agtgccattc
     2701 ttggccgtca tttccgctag atctccagca cccccgttaa ttgcctgcga taagatgttg
     2761 ccggagaaac ctttttgtaa catcgcccac atcgtctccc cgactcctcg gtctttcagg
     2821 attcacacta ctgccgtgcc ccagcaccaa gaccttgggg aggaagcagc agcaacagcg
     2881 ctttacgcgt gtagggggat cggtcttggc agaataccgg tagaagggac ttctcttttc
     2941 ccttgtatcc gtgaagctct cataagccgt gtacatattt atattttctc ggtgtgcccc
     3001 ccagtacggg gcccaggccc atttcggcgc gtctcgtcct ggccagctcc ctccgtcttg
     3061 ggcatcagtc gaggtgacat tggcaaggct atggaggtgc cgtccccgtg caagcttcac
     3121 agggcgaacc gagcccggat gagaagtttg gctggtggca tccttcggat ccaaggactc
     3181 cgatccttgt tttccctcgg atattgttcc agaaaccttc cacgaaacgc gacacgcacc
     3241 ccggtgtgac atacacatgt gtcgagatag cggcttaacc gagccgatta tcgagataac
     3301 aggcgattgc cttgagaaaa agtgtgcgcc gatagatcca tacataatta ttgtaatcgt
     3361 tgtacctaca tacatacctg tctctggata ggatcgttcc taccatactt tgtagatctc
     3421 ctaattaacc gggcactctc gtcaatgtcg ttccccactt gtcactgtac aggtatgcac
     3481 atcacgaagc ctcgaagccc gtccaatcaa gccttggttg catcgtcaca ccccttttcg
     3541 tcaagctcca tgtcccctag cccctaccta ctctgactca atgcaataca tgccaggtga
     3601 tccgacgttg tctgatcttt tttggttttg cgctctctgg ccagatattg ccccatgcgt
     3661 tccttttttt tttttttttt aatatgagcg taaatttccg taatattcgg aacagggctt
     3721 cagatggcga atcattcctc acaagtcctc cggccttgaa ctaattagaa cttggcatct
     3781 gaatgtgctt tctttttcct caaccgtcgt ggggacggga ctcttcaagc acttgattgc
     3841 cccacatcac atcacgagac tcgcgtgcaa ataaggtgag aaagcatggc cagcaggcgt
     3901 tcgagtgggt atgacgagtc agttggtgac aaagtttaaa aaaaaaaaaa aaaaaaaaaa
     3961 aaaaaaagca gttgtcgcct tacgagttac tggtgatgag gaacgtagtc gaattgcttc
     4021 ttccacctcg agagcgcgat gccagctacc tacctcctgc tgattatcag ccccaaattc
     4081 aagatgttgc ctccgacctt ggctgccccc tccacccctg ccaggcacga gcaccgggat
     4141 ccgttccgcg gacacttagg acggcagtgg cgtccactta tcgacaacgg cggctggagg
     4201 ggcgcatttt atttagtacg acggcgtctt tggagcgcag cttcaaccaa ttcacgtcgt
     4261 gatttgcatg ttgttttctg tagaggctgc gtgacacaaa agagatggag acagactcgt
     4321 gcctctcaat aacaaaaaga gctggctgtt tggctgtgcc gacatttgca tcgccacgca
     4381 ccgttcctca actctatgat ttggctggcg cagtagcagt ccacgatgcg cgaggaagca
     4441 agaaagaaag ggggagcgaa gaactttagt ccctgctatt gctattgctt tttccagacg
     4501 tcttgttctt actcggcacg tgtaaaatta ccacgagaaa gaccaatttc tccaatgctc
     4561 ggcatgcgtt tagaagaggt tcccgtccaa ttggctatga tgacttggct tgcattcgta
     4621 tgccgctatc gtgcagcatt gcaggcggta gagacatgca tgcagcccgg ttttcgagtt
     4681 ctgcttccac acaacaccac tggcgcggtg gggggcattt attgcaaata tcatccaata
     4741 tcacatcgca acctaggtac gttgaagggg aatggagcac gaatgattca tcagtcctcc
     4801 tcaaagatcg cttgcccctc aattggcttc cgttctagcc gtttggccat ccggccggcg
     4861 gggttacaca tgggcgtccg gggcctgtcc ctgggaaaga caacagggtg gagttgacgc
     4921 gttgcgtgcg agtacagtca tcacggtgta ctcagtacgg gatgatctag atgtcagcgg
     4981 ccaagaagac actatcatcg actggtctct gaatctggtg ggtaaaagcc cacggatgaa
     5041 aagattggcc aatccacaca ctgcgttctg tcgccttgca accttttgac gaactagctc
     5101 ttcggcactt cccagggctt cctggcgata atcatcgcga tgccctcctg ttatggtcaa
     5161 gccctggcgc ctcatccgaa cggacaccaa aagtccggcc gagcagtcgc ccgagcccac
     5221 gagccggtcc ttcactggcg tcgtgcagga ggcgacgcca taggtcaggc ccttttaact
     5281 gccgagagag gtggtataac ccagtccgcc tgtccctgga ggaatacctt agggaatata
     5341 aggtaccttg ccttgaggca ataggtatga tttgcgaagt attggaaata tttcgttcgt
     5401 accactgtac ccagacttga catgggactg ccggacaaca ggctggggcg ccaaaataaa
     5461 acgtcgagag gtacgatctc atccgagact atacctccgg gtcatcaaca gcggttgtta
     5521 tcttccttgg tataacataa tattcctttc ataataaatc accacaaatc tttggcattg
     5581 taccacctga tatttgcatt ctgcctcata agtctcaact ctccaatata ggtcatccga
     5641 gaaggctgca ggtgtcagtc agtgccgaca aaccagttcg aattgtcgta aaggaatatc
     5701 ggtttcctgt ttagtatatt tcgctctggt gtcatggttt atggaccgcc tcggcgttat
     5761 tccacggatg aggggaggac gacccacgaa gtacggatac aagactctaa aaaaatcgaa
     5821 aactgtctga ttattagtat caaccatcac gaaccggcat gtgcgcttgt tgttgggggt
     5881 tcagaagtgc cctgcggtga tcattttgcc agaattcgtt gtgccgcacg gcggggcgga
     5941 ctggccacgc ggaggaagct aaacaatcta ttgggttgtt gggttgatca acgccagggg
     6001 ttcccgatgc cgggagactg gtgctttgag gtctcagaat cgggccacga cgatatatgg
     6061 catgtgtccc tattggcgta gccatcaggg gcactgctca cttgcagaac tctccagggt
     6121 gcgatggcga ataggtatct gtgagagcgg ggtggtgaga actggggagg cgttcttgac
     6181 gtggtgtaag tcgcgggaat cgcgggatgc attgtgctgc tactacgtgt agatccatat
     6241 cggtgaaggg aggagagaat ataggaggat attctcacgt tcaactccgc cattcgtacg
     6301 aagaagtgcc ggcacgagcg aggctgtccc tgggtgctga agaaaaccaa ctgagacacg
     6361 caggctgcat gccgttccgt ccacaccatg gacatggatt tattcgtacc ttttacttag
     6421 catagacgcg ggacaagcta caaatcaagt ttacttttga taattacaac gtacgttgta
     6481 ggtgaaccct ttccggaagg gcttttcggt cgaggaaaaa tggtaagaca aggggaggga
     6541 ataaacacag cggggttctt cagagaccac ttcaacggac ttccaactct gatagtgtta
     6601 ccccgctcca actcgagagc tctctcggtt atgacgatag ggacaaggac aaggcggcgg
     6661 aagggatgat gttgtgcgat ttgctatcat actaagggcc agacaataca aggacaaggg
     6721 cacccgcgtc gtcagcaatg gttcccacta agtcattact gtacactact gtacagtgta
     6781 ccttagctag tgggaaagct ggagcctttg ttattagcgg ccccgcgtgg gcgtcgtgaa
     6841 ggtgaagatc cccgatgaaa tccccacaaa ccgcagtcgc ccataaccac cgccactgtc
     6901 gactatcaac tgcgatctgc ttatatcgta tacatacgta cactaaatcg gcacttttgc
     6961 gaagcacaat ccaccacgac cggtgagggg ctaacgaggg gacgacccac ggcgaatgtt
     7021 tttgctacga attacgaata tctacatacg ttatatgcag attgagtagg cgcacagtgt
     7081 acctaggggg ttggacgtca ttgtcattat cgttgtggga cggaatggac gtgacccggc
     7141 gtctcaggac gattgtacct ggtagggatg aaggttatgg gttctcagta caacgtacaa
     7201 aagtacggaa actcagtatt ccgcgagttc tcaggttcag tcgtactacg ttgctttact
     7261 taaggtatac gctgtaaagg aaatcatata gtatgtcaga tctgacaagt tcttgcatgc
     7321 caaacacacg accgaggacg taatagtatc gcgataaggc aatagcgtag cgatagactc
     7381 gttgtcagtt atcatactat aagaacggat gctatcatga ctgagcaaac tcacatgcac
     7441 tatcgacggc gatttccaaa gttgactagt acgaggtact tctttccgag tatctccagt
     7501 tgtcggcgcg gggaaagctt ccgggcaaca gcaccagggt cattacatgc agaactcctc
     7561 ccagactcgg aactcatggc aaaaccctgc ccctgggcga cgaagagcaa gagcacggac
     7621 cttttgtctt ccccttaatt attggaagcc tccacaaata ttcgtaggta tgtacttcgc
     7681 cacagtaact ggaccctgtc tcggtttgtc gtttgcgctc ccgtgcacgg accgtttccc
     7741 ccaacttcac cgcgacgatt cccaaaagga gggggtccta tggtcctatg taccttagac
     7801 tcgtgctaca cgtgtataac acgcgaaaag ccggaaaaac acggagcata agagaagaaa
     7861 aagaaataaa tacacggaga accctataat acgaagtacg aatattatgt gcgggctaat
     7921 gggtcctccc tacagacacc tcaactctca actctcatcc actgtgcctg ttgcctgttg
     7981 cctgctgccg catccatgta agcacacggg cgacgggttt acaacgtata acgtacttgt
     8041 cttgtcttat ccggtgtctg cccctaagtg ggggaaaacg tattgtgatc gccttacgaa
     8101 cccacatcta caggtgtcga tatttacccg gttgcccgaa ccccataagt taggacctag
     8161 acctttccct taggtccccg gatttcaccg tcagtacgga gtattacttc gtacatacac
     8221 caacgcaagg gaggcggttt ctccacggtc atcgatatac gctgcacggg agtataacgt
     8281 caagaccggg gtctgcgtta ttttgcggtc atgtgaacgt gggggttccg ggggcgagct
     8341 cagcgtgcca actatcatgt ctctctgctc tgtattatgg ttccattatg ctgaagtcca
     8401 accacatatg gcttttgctt aatgtagctg caggggtcaa gaggtatctg tttgagatga
     8461 ccaaatcgtg cgcaggtccg ttcaaattag gaggcccgtg aattgctgaa gctcgagaca
     8521 aggcgatgat acgaaaaccg aaaaccgtcg tctaatgtcc ttcctctttc cctcttgttg
     8581 agccaggtca agacgacgca ctcggaactc gaagagtgtt tcatatccgc ttgcgcctgt
     8641 atgcacatgt gacgtttcga gaagaacgtc atgccctatg tatattcaaa gagtgttata
     8701 gctgtagtct taatcagtca ctgtatcgaa acgccgataa tgcggcactt gaccaagtag
     8761 cttgacgggc actatgtttc tgtggactaa tcaagggttt cctgcttccc gccgacagac
     8821 tcgcacacat atctgctgtc tctagtccaa gaaaggatat tcactcttgc tgccagtcct
     8881 cgttccactg gcctggaaga agaggagcta accaaagagc aaacataaaa aggatgcaac
     8941 gtggagaaac ggagactgct ccaaaatgag aaatagacca gagaattgct gtgctattgc
     9001 cggtagattg ttatcctgcg agaccgttgc tttcgtgatt gcccctctca actgccaaac
     9061 gctggtgctc agcgagatca tgtgatcgca ccccaccaga gtacctgaac aaccccttgc
     9121 ctcaatgacg cattacctaa tctcgagata ttttgtgcat cgcaccatcg ccaccacagc
     9181 caccacaaac ctttcgcatc aaccacctct tcacaagaat tcctccccaa gcatgcgcgt
     9241 ctatttgctg tccgaaaggc actggcactt cggatatggt gattaagact ccccgtgcat
     9301 cggtcatgtc cgtcatgtcc ttgcgccatc gttgtcttag ggcgcagcgg cgcaacctgt
     9361 ccccctccgt cgtcttcgcg catggatatt catcttcgag ccaagtccaa gacccagaac
     9421 cagatcgcaa cccaccagtc tctccagccg ccaggaatga cgaggcttca gaaccagaaa
     9481 agggcgccat gactcgccgt ctcgaagaag cgaccgaaga ggccctcttg acaggaggca
     9541 aggccggccg ccgcgccatc gaggccgccg gcttttccga agaactaaag gagaagctcc
     9601 tgggcaaggt ccagtccgcc cagttccgcg ccaaattctc gaatgccttt gcccaagccg
     9661 gtctatcttc cgcgtcttcg ccgtcctcgt cctcgtcctc gtcctcgtca acaggaccgt
     9721 ttggcgccgc atcggaaccc tggaccggta ctgaatcacc acccgacgct gtcctccgca
     9781 tgctcgacga cgcgagaaaa cctctgaaac ccgaacttcg tggcaaatac cgtgttccgg
     9841 agccggtaga cctccgccct cggcgggaac cgagaatcca ccccggccgc cgtgtcgtcg
     9901 atgctcgcga caaggccggc atatacgccg acatagcgac gagggagaag gaaaagaaga
     9961 acaggagcgg cggcaagggc ttaacggaag aggaacgcga ggcgatgcgg agggaatttc
    10021 gcgagcggtt cacgcccgtg gcccgcgccg tcccggctac cgtgtcggga ctcgcggcac
    10081 tggccaacga gcgcatcgaa gacgccatcg cgaggggaaa attccggaac atcccccgcg
    10141 ggaaggacgc cgccgagcgg gatgcgcggg cggacaaccc cttcatcgac acgacggaat
    10201 acctcatgaa ctcgatgctc aagaggcagg acatcacccc gccgtggatc gagaagcagc
    10261 aagagctggc caagtcagtg tctgttttcc ggtcgcggct gcggaacgac tggaagcggc
    10321 atgcggcccg catgattgcc gcggccggtg gcgggttgga ggagcagatt cggcgagctg
    10381 aagggtacgc cagggcggag gagagggtga acccccgggg aaagagcacc ggcaggacaa
    10441 caacgagaac aacaacaaca acaacaacaa caacaacaac aacaacaaca acaacaacaa
    10501 caacaacaac agcagcagca gcagcagcag tagcctctga gacggagagc aatggcgtcg
    10561 cgacggaaaa ggacaggcga ggcggcgcca tagactcgta tgcggccgtt cccttccgag
    10621 accccgactg ggaggccgcc gagaaggcct acatgacgct gtccgtggag aacctcaact
    10681 cgctcacgcg atcgtacaac ttgatggccc ccgagctggc caagaagccg tacttctctc
    10741 ttgagcggga gctcaacgcc tgctatgccg acgtggcccc gctggtggcc gagaccatcc
    10801 gacaacgagc cacgcgaccg gccaggtcgc ttactgaagg ggatgggggc gggcgaaata
    10861 agagcaccat ttttgacagc attggtggcg gcggcaagga gagtgcgagg atatacgaaa
    10921 gaaaagagcc gcattatggg ttcaaagaga tgtggaggga tatttggggc ggatagggca
    10981 gcagcggtag agccgaacag cgctgatatg acctttgcat agagacgcac gcctgcatgc
    11041 tgtatgggcc gcgacacacc cagccagcca ctgtccagcc ttttcgtctt gtgcctgttc
    11101 tctgacgtat atgttcatcc tggaccccat tatacggatg tgctccccaa ggtcatgtcg
    11161 tactagacca taacgccgtt gttcggccag atgcgttcga ctcggcctac ccccatggct
    11221 gtgaatagtc acgcatccta gcgcaagact ttcttttttt gcggcaggct agacgtcggc
    11281 tctcgagcat cggttcgggc agggggtcgt tcactctatt ggtgactcgg accgtccact
    11341 ttgaggttat ggagtgtctg ttatccttgc acggataaac cgcccctcac cttcatcttc
    11401 ccaacttctc gtcgccgttc gagtcgctga cctttaggtt cggcgtcagc acaggcaaag
    11461 ggtctccccg tcaacactga cacagggcgg gcagcttgat tgtattctgc gctcgcttaa
    11521 gcagctttga caagacacta acgggcccta gagtccgcag tgaaacggcc ggtcgagact
    11581 aagcaatcaa accttggctc tgaaccagcg ttgtccttgc aaagatgctg aagctgcatg
    11641 aaacaagtta gcagcgggga cttgatgtag atagaacatc tatctcatta tgcttatagt
    11701 ctagttgtag cttcttcgct ggccgtcgag gggtagatcc aagctaatga gttccatgtt
    11761 gcgaataaat atcgagcgaa gcgcctccac gtcgcaaccc ctgcgtgata ccactacctg
    11821 ctggacaaga ttacacgcct taaggacaag aaacatgccc attttgctgt catgagttcc
    11881 atctcttggg ccgggcccgc ccatacctat tcgcggtgtt atatttacca ccctgcatcc
    11941 aaagtaaaga agcatgaacc gcgcctcaat cttataatcg tgtactacta gtgggatggc
    12001 aatctaaaca cgcattctat tctgattatg tctgtcaaaa ggcaaagggc aactatgcta
    12061 acaggtgcag gttcgcagcg ttcaatctac tctactcccc atgttcgtcc gtccccaaac
    12121 gaatttcaaa tcctttatgt tgtgaacttc agggtatcct atcataacgt caaacccacc
    12181 agaccgtgaa agctttctcc catactccat acgaagctca cagatgaaaa gaaaactcga
    12241 actcgcccga tgtctgatta tcccgtacga cacgccaatg acaccccgat ggggatggac
    12301 gtttactccg tggcggatcg agtggaagaa gtcgccctgc ttcccgtgtc gcggaggatc
    12361 ttggcctcct ccagggcttc cctcctggca aactcatcca acagcttgtg cgccgtttcc
    12421 agaggcaaat ccgcaatcat ggcgctcaag tgctagttgc cgagcgagtc agttatatgc
    12481 catccgtcac gtggatgttg cgaaagagag agagagagag agagagagag agagaggaag
    12541 gggggagggg acggcaaaag gcagcacaga acatacggca ggaaacacat tcgagggata
    12601 gtatttaaac tcctccatca tgcggttcag gcgaagcacc tgcttccacg gcacgacggt
    12661 atcgccaatc aaaaaggccg ggaaccgggc cctcgcaatc tcctcgagaa tccagcgacg
    12721 ctggaaatac tggcggccca taaagtcgtt gcagccgacc cagtgcggca tggtgaaggg
    12781 gatctggccg tcgggcccgg tggaccagat gtgggtgatg gactcggccc acctgtgggt
    12841 gggggagtag tcgcccgggt tcttctccct gtcgcccggg tccccccagt gggcgggcat
    12901 ggcgtcctcg atctcggcca gcgtggccat ggcgacgtcg gtgtgctcgc tcttctcgcc
    12961 cagccagccg acgacgagct cggcggcgcg gtagacgttg cgcatctcga cgagctggcg
    13021 cgacttctcc tcgtcgtcgc gctggttgac gcagaggagg tcgagccaga cgcgcagcac
    13081 gttcggccgg tccgggtcgt cgtgcgcgtg cgcgttcgag gtcgacgatg acgacgacga
    13141 agaggaggag gacgaagaca tgccgaacag gtgcctcagc cagcgcgggg cgcggtgcgg
    13201 gcgacgggcc gggcggcgct ggaagcggcg cgagatggtc gggtagaaga cggcgcgcac
    13261 attgcgcagg gcctgggcga ggtggagcgg gatgttgacg gcacggccgt tgagcgagat
    13321 gggctcggta cgggccgggt ccccatagag ggacgagagg ccgatgaact cttggtcgtc
    13381 gctgaggcgg acggtgacga ggcggcagtc gatggggtcc tcgatgttgc gggccggctg
    13441 gatctcgagc aagcgggcct cctgcttggc aaggttcagt cgcttgtact cgacggcggc
    13501 cgtcatggtt agacggttag acggttggac ggttagacga ggctatgaca acgacaaacg
    13561 ataacgacga gtcgacggta tgctccgggt cccagcggtt agcgcttgtg catatgcagt
    13621 gtctcaggcc ttggtctgag gggacggacg ggcgggcggg aagtgggcgg attgttgcag
    13681 ttgcagttgc agttggcagt tgcagttgca gttgcaggtg gcattccctc tttagaacca
    13741 acagtcaaca gacgaaagaa ggggggattc gcggcggcgg cggagaaagg aaaagaactc
    13801 ccggcgttta taccgctaac ggcgacgaaa tttgggccgg ccctcgacag gcataaggcc
    13861 aatgctcagg taataagata tgatcagggt ttgcagctcg cgctaaccgt cgcagtgcat
    13921 tgcagcatat gacaagtcat tccagacggg ggcgtccaag gggggagacg ttaatattaa
    13981 gggacggccc ccccgtcaat agctctgccc cccttccccc ttcgacccct tcgaccttgg
    14041 aatggggtgc atggcgttcg tacgaagaat acggactggg atcccatcgc attgctctgg
    14101 agtcctgtgc acgtgtccat acaacgtaca tataaaggag aaaaagcccc tcaaataagg
    14161 gccaggatct tattaatggg tccgctatgg gacgcggtat tctccaagtg gtcagtcgca
    14221 ggacgagtgc atggggatgt ggatcgccac tcttgaagaa tacaacgtaa ttacaacctt
    14281 gaccttgcgt ccgctgtcag aacacgaaga aacatctcct tcttgtcctt ttattcgtac
    14341 atgtaagtag ttcgttggat gacgagtgca aaacgcctgc agaggaggga gcttgagaga
    14401 aaagagagaa gagagagaaa aggggcgcac cacggcacca ccagcaagtc ggctatccac
    14461 ttggtgcctc ccctcccccc cccccaactc atatcatctt ggcgggctat ttttcgccgt
    14521 tcttcgcgat gccagtcgcc cgataagtgt caagtgtgta atagtcggcg gagacttgaa
    14581 gttgttactt cgtactttcg tatgtgcagg tcagggggcc tcttgcgagc ggttgaaagg
    14641 gagacagacc atgatatgca taaaagaacc caggtcgcgc ccccctccac cccccgtctg
    14701 gaggcgtttc aagcggaagg gactttcttc actctaatta gctttccgtc tctgctcatc
    14761 tcatcggccc gggtcttttt aattagacaa gttccgtttt cttcttatca tcttctccta
    14821 ttttctccga ttggttttga atccacccca ggcttgtttc ccttaagaag ggtctgagac
    14881 gaaagagaag aagacggaaa gccggcagaa gaaacgggcg aagaaagaca agaaggagga
    14941 ggaggagaag aagagagaag agaagggaga agagacggaa aaaaaaaaga aagaaaagaa
    15001 atgcttcgcc ctggcttctt cacaacactc agtgctccct ggagggggct cctcagttca
    15061 cttcttaagg gaaacgcctc ccaccgattc catcccacaa tcgccaatga cctgacacca
    15121 gagtccgagc aactcgcctc cgcggtcagg ccagtgtgcg cccacatgct cgagcagttg
    15181 aaataccccg gagcgcccaa actcgagaca gcagccgtag aggctctgct gaactacatg
    15241 cacaagagag ccgtcgagat cggagtgccc ctgaacacgt cgatctcggg gaaaggattc
    15301 cgcctgggct acgcggaagg actggcacgt tcatagagag gccgccccac cttgtcttgt
    15361 cgttgttgtt gtttcccgcc tcggcggggg atacaaaacg agaaagaaaa aaaaaaaaaa
    15421 ttgaatgcat gaggactctg ttttttgctg acaccccaga aaccaacagc tggcccaccc
    15481 cggtcatccc gtcgaggtgc aggggtatgt gggactcttc acttggctcg tggtccagta
    15541 cgacgacatc gtcggccaga gcaacgagat ggtggacgag gcgctgcact tccaccgacg
    15601 cttcttccgc ggcgaagccc agcccaacga cctcctcgag ggcatcgccg gcctgctccg
    15661 cgaggcctac gaccacttcg accccgtcat ggccaacctg ctgcagatct ccgtcctcaa
    15721 gttcctgacg agcaacctgc tggaacgaca cgacgggttt cagcacatgg ccgccacgcg
    15781 cgccggcgag aagtttcccg acttttacag agacctttcc ggcatgaacg tcgcgtatgc
    15841 cgtgttctgc taccccaagg ccctctatcc tgacgtcagc gcctacctgg aggccatacc
    15901 cgacatggcc cggttcatcg acatttccaa cgacgtgtta tcgtgagttt ttttctttct
    15961 tttttcttct tctttttttt cttctttttt tctttctttt ttttttgtca tagatgcgac
    16021 cctaccctac ctaccctaca catccccctc cccctccccc gcccttctta ccgcccctta
    16081 ccccgttgcc ccttgttttc ttacaccccg aatgctacct taccatttcc actttccccc
    16141 ccttcttttt ccttttcctt ttcgctaatg ccgaaccagc ttttacaagg aggaactggg
    16201 cggggacacg aggaattacc tccacaatcg cgccaccgcc acgggaaagc ctattcttac
    16261 cgtcctggat gaggtgaatc aggaagcgat cgactccgca aggcgagtgg aggctattct
    16321 caaggggagg ggcaagtacg aacagtcctg gaatgagagc gtaagagggt atatggcgat
    16381 gcataccacg aatactcgct ataaactcag ggatttgggt ctgggcgagg agcatcctct
    16441 ggcacctttt gaggagaaga ttggcgagat gattaacaaa tgattttcct tttttttttt
    16501 tttttttttt tcgggcgggg gtgtcttttc tttttctttt tctttttctt ttctttttct
    16561 tttccttttc tttttctttt ccttttcttt tctttttcct tgttttcctt gttttgtttt
    16621 ccaaggttgg aggcatggca tcgtacgatt catacggcag gacttttggg cttactcatt
    16681 ttctcatttc tcatttcttt ttcctctttt ccttgatttt cccacgaggt ggtttactta
    16741 ttgcagtata tgaaatatac ccatgacggc cttttttcca atctacacta gtttcagaaa
    16801 tgcaccgcgg atgtacgtaa atctgctctg gcttccaggc gatgctgaac gttgcctcga
    16861 caaaaatacg aaatggactg tcactgccgt tgattaaagt aggcgtttct cgaggtcgcg
    16921 atgcattgtc gtctggcaaa cagcagagcc gctagcttta gttggaacgt gggaaccgct
    16981 cggttgggat tgaagaacaa tggccggaag aacaaagaaa aaggggaagc tgatggaacg
    17041 cgcctccccc ccccctcttt ccccaaaata agctatgtaa ccacatcccc cgcatcaccc
    17101 attgtaaagg gacccaatga gaaaagcttt tccattcgat ttcgatggca acagagcaaa
    17161 ctgcatctcg ccatctctgc acctctgcac ctctgcgcct ctgcacctct gcatctccgc
    17221 atcttatctc aatttctgcc acccgatttg agacagggcg cggagtcatg ggcctatggt
    17281 ccaagaatga ttcaagaacg tcgcccgatt atttgacctg cattccaaag ggaacagatg
    17341 ttctcatgat caaggttgcg cgaccttttg tcggatgatt taccttaggt agcttattaa
    17401 taaatttgcg ggatatacgg tggcggtcgc gattgcggtc gcgtgcgtca ggcccaggaa
    17461 gaaggtagag tagaaggtcg tccgtgtgac ccaccgcacc acccgagtca gaaataacaa
    17521 gtaataatta cacgtacttc gtacatagca ttccgtagca gcctggagaa cccatgcagc
    17581 tagctgaata gcctcttggc agaggggttg ggctaatatg tgtagagatt acaacgtaca
    17641 gtacaaagaa agtacctatg taacgccttc gaaatacgtt gtgctctgta gatcccttac
    17701 cgtacagtat gcatggaaca tctcggtcct tcttacctta tccagttcct gctgtcgacg
    17761 ggtaaggtaa cattgaggca ttgtcttcgt gaccggaagg gaccggacct tgggtcgtat
    17821 tcttcatgtc aaagatgctc gacactccac gctcgatgct cgacgctcga cgcttgacgc
    17881 tcgacgctcg tcatgtccaa ggtacaaggg tgcattggaa ggggtgtcca ccttgcacat
    17941 gatacataag gaggtacctt atattgtaat taatattttg ccaagatggt ctgaggaagg
    18001 ttcccgtaat taggtaatta ctttttgccg ctaagagcgg ttgctgtatc tctaccttat
    18061 ctaacaaaaa gtaaagagaa tgaaaaataa cataagaaca gaaaaagaag aaaaaaagga
    18121 aagaagaaaa agaaagaaat aaaaaagcca ttcgactatt tcgtcatgta ttttattacc
    18181 acctcaatta agaaaatggc aagtcggtgg tgattgcgga gaaaataagc ttagatcttg
    18241 actttgaccg ttggttggta accatgggct gagcttggga atccaccagc cacaatttag
    18301 ccccagttta gccacatata tccaagccac aagcggggtt gtggtgcggt gcgtggcagc
    18361 agtggtggtc tgagcttgct cagacgaggc tggagcggag cgttcctgct gccaacttcc
    18421 cccctctatc aaatatcgta ccttggtcaa agaatccagt accttgattt acaatattcc
    18481 gaaactcctg ttctatacat ttccgactca cacaacacac tcgagtcaac cttcccttca
    18541 gcatggttaa gcgattgctc ccgcgagcca taaggaaacg cctgagtggg agccgcaaga
    18601 ccgatcgccg cctttcgctc cccgactcga gcaccaccag cctcgatccc tcgtcgcccg
    18661 gctcgcaacc gcaaaccccg acactgccct ttgggtccgt tagtaccatc agtaccggca
    18721 atccaagcca atcgagcgtc ttctccacct ccaacgacgc cgatgcctcc gacgagtcca
    18781 tcgagcccaa ccggctctgg gctgaccccg tcgtcgaggt ctacggcaac atcgtcaccc
    18841 cgggcggccg cggctgctcc atccagacct acgacgtggc caaccgccgc tggtaccgcc
    18901 tcgacctcga ctgcaccgtg atgggcgacg aatggatcgc ccgcctggtc gagaagcaca
    18961 tccgagccta ctacaaccgc acccgctccc tcccgccctg gaacaccatc cgcaccaccg
    19021 cccgcggcag ccccgtcgtc tacagcaccc agccctacgc cagcgtcgcc cacccgctca
    19081 cccgcaccct ccactacggc caggagccgg gcgaccgctt ccgcaccgtc ccctggtccg
    19141 acgtcgtcga gaagcgccac ctcagccggg gcaccgactc gtgccgctgg gacaacaaga
    19201 actgcgtctt caagcggatc gagttcgact cggacgccgc catcatccag cgcgccatcc
    19261 gggtccgcga ggacctcgtt gcccgcctcg aggccgaccc ggaccccaag aaccccaacg
    19321 ccccgaccga catcttcgcc gagatggagc gccgcctcca cgtcgtcccc atcctggccg
    19381 tcgtcgtccg cgacgaggcc accccgggcc cctggctccc cggctccgtc gccggcgtgc
    19441 tcatgcccaa cgccggcatc agcctcgacc gcctcgccga ccggggcccc ctccccgtca
    19501 ccgaggccca gctgcgcgac ctcacccgcg gcgtccggga gctgcacaac ctgggcgtca
    19561 tgcacggcga catctgcgac tggaacgtca ccatccagac cccgctgggc ggcgtggccg
    19621 cctactcgcg cggccgcctg ctgctcgtcg acctcggcaa cgtggcgccc gagtacgagg
    19681 gggacgcgaa gatcctgggc cgcctcatct cgtgggtcct cgcgcactcg cagattcggg
    19741 accgcgagtc gcaggctcgt ctcgaggagg cggctcgtat cctccgggag gacggggacc
    19801 tggatcgcgc cctgggggcc atggcggcct aggcgtgagg aggaggagaa agatttatac
    19861 tttcggagcc tgaatgggac aagagaaacg gggggacttt tgtgaaggct cgatgagcgg
    19921 atacgacgga aggcttcggg agccgaggtc ttggctgtcg agtgagcgtg gagtttgacg
    19981 gagttttgac ggtgcccatt tcaacgccat ttcaacgcca tttcgacgcc cggggatttt
    20041 cgtcatgcga tggatgagca acaaaccaac tctattaacg aattacgaca acgccgatac
    20101 atcaccgagg ctgaatggca tcacaaacgc attagcttgt ttgcatttgg attttagagc
    20161 cctctctgac gacgtggcag ctggaccaca ttgttgaacc gagaaagcct ggacgtatca
    20221 aaataccaaa tctttgcatt tgcggcgtct cgaccgtctc ttttacggcg ccactcgcct
    20281 acccctcgga acctactgta cgtactgtgc ccactccgta aggtatggca tgatattggc
    20341 catcgtaagg ttaaactctg tcgacgaact ctgagaacgt cttcaaccaa tgggtaaagt
    20401 aatgtgaggt ctctgcgaga ttccagaggc ctatataggc agggccccct tcccaaggaa
    20461 gaggaactgg aactcaaccc ttcgaccctt cgacccttcg actcttcaac ttttcttctt
    20521 ttcttctttt ctttcccctc cagatctagt tctcgcggac ttgatcgctc actctcgcca
    20581 gtcaacgtac tgtctttgga tacgacgaat aatgcagtag tacactactc gcttcttact
    20641 gtcctccccc tccccccccc ttccttttct ccctcttctc cctcctcttc ttcttgttgc
    20701 tattgctgtt gctgttgctg tcattcttcc ctctttatta ttcttgatat tattacgcat
    20761 attatttcct tcacttcgct tttaaacacc ccactttcca gaggtggaca tatcttccgt
    20821 ttcggccccc tgttcttcgc atacggatca gcaacatggc atactttaac gccatcgcca
    20881 tcgccaccgc acacgagacc cagatccgcc agtacataga ggcgctaaag gatgtggttt
    20941 tcgagtgtct cgcccccgac tggctcttcc aaatgaaggg atacgacgcg cggcagttca
    21001 tggaaaggtt ccaaaacgaa ctcgagcttg tcaggaccgc ccaggccttg tacgagaaag
    21061 gaagccgcag gacgagttcc atcatcgcga ccctggatcg cgagggccga ttcgccaccc
    21121 tcggggaagg cattgtcccg cccgtgtttc cccgtacgcc gcctgcgccg ttcgcgcctt
    21181 tcaccgtcgt ccgtcgtcgc cgtgtgccgc ccccggattc ggacgaggta cctcccatgc
    21241 ctcctcatcc tcctcctcct cctcctcctc ctcctcctcc tcctcctcct cctcctcctc
    21301 ctcctcctcc tcctcctcct cctcctcccc ctccccccct ggataccgtc gtcggcccag
    21361 ccaaccccct tacccgcttc ctgagtcgcg acggcgagac ctacgcccac atcatgacca
    21421 ggtccttcga ggcgctgagt tgcgccaacc ggctcgagac cgtggaccac cttctccagc
    21481 tggcggtcct gatcgcctgg cttgtgcttc gggccgagca cctgaagtat cggatacaga
    21541 caggtacact gccaccgccg acgcccggtg gccagggcga ccctctttcg ggcgacgggc
    21601 gggctctggg ggacgacgcg attagggtcg ggcggcaggc tgtggaggca ggcattcgtc
    21661 actggcctga gatctaggga cgtcgacgtg attgaggatg ccaggggcat gctgcaggaa
    21721 gcgtacgacg aggttgagtt tgaatggcgc cgtgttatgc aggaatccgt cgttgatttg
    21781 gtggccgacg acgaggacga tgaggacgac ggagcatacg gaggggacga cgaagaggaa
    21841 gccgaagccg aagccgaaga cggcctggga caatcactgt gggcacaaga accgtcgcaa
    21901 gaggatagtg taccatggct tgagatggtg gagcaaacac gcgtatttca gcttcggagg
    21961 cccttcactc ttcagactgt tattgggcat ccgcgagaaa gcgagaggaa gagggaagga
    22021 gacgacgata aggagaatgt ggcgcctcct gaatcgaggg tgccaggaca tccgatacta
    22081 ccaagcatgg tttcgacaag cgacacacgc cgccaggact tgctagatat aacgaacgag
    22141 gaaggagaaa acccggcggg acgaaatatt gcatatctgg gatatactac aggtcctgga
    22201 tgatcgcgcg taccttataa gaagagatgg ccattgtgac gaatgagcgg tcatattttg
    22261 tccggaggtt gatgtctgaa taccgtttct gtgggttctc atttgtcaat gggacccgga
    22321 tatgaatgca tcttatgata cttgagagca ttttagggaa tatacatgta aggatcgagg
    22381 cgaagatggt gatgatacaa tgcgagtgaa cactgtgaat aaggtacccc agagtacgag
    22441 cttacgtacc taggtagtat tggtaccttg gcttctttgt cgtagggaga aaagagtggg
    22501 tcaagctctc tggacccctg aagcccctca ctaaaccgtt ttggggctag cgtatgaacc
    22561 ccgccatcgc cgtgtatttt ctctccttcc cctatccgta tgcctaccca atctcctgct
    22621 tctttttcct cctcgaagct ctcaccacga caaagggaaa acaaaaccca gggttatcaa
    22681 cctgtgattc aatcttgggc aattccagaa accccagata tacgccctct tcttcttact
    22741 tccagtactg ctctacctcg gcttgagctc cccccacgca tccctcgaac agcaatccct
    22801 gcctgactga ccttgaccgc ctcatccacc cacccccccc aaacaacacc aacaatggcg
    22861 gacaagacca tctatcgggc cagcacaacc gccccggtca acattgctgt ggtcaagtat
    22921 gcgttgcctt ctctactttc cgagcccggg ttgatccatt ctcgatcttt cgttggtcta
    22981 tcgtcacagt atgccctttc gctgacctct atccctgcag atactggggc aaacgggatg
    23041 cccagctcaa cctccccacc aacagctccc tctctgtcac cctctcccaa tccgacctcc
    23101 gcacccatac caccgcttcc tgctccgcct cctacccgga aggcgactcg ctgctcctca
    23161 atggcgagcc ttccgacgtg accggccacc gcacccagtc ctgcttccgc gagctgcgcg
    23221 cccgccgcgc cgccctggaa gccgccgacc cttccctccc gaagctctcc accctgcccc
    23281 tccgcctcgt ctccgagaac aacttcccca ccgccgccgg cctggcctcg tccgccgcgg
    23341 gcttcgccgc cttcgtccgc gccatcgcca acctctacgc gctccccgac tcgcccgccc
    23401 agctgtccct catcgcccgc cagggctccg gctccgcctg ccgctccctc ttcggcggct
    23461 acgtcgcctg gcgcatgggg tcccgccccg acggctccga ctcgctggcc gaccaggtcg
    23521 ccgaggcctc ccactggccc gacatgcggg cgctcatcct cgtcgtcagc gccgcgaaga
    23581 agggcgtcgc ctccacctcg ggcatgcagc gcaccgtcgc cacctcgggc ctcttccagc
    23641 gccgcatcga cgacgtcgtg ccccgccaca tggacgccat ggaggaggcc atccgcgacc
    23701 gcgacttcgc cgccttcgcc gaggtcacca tgcgcgactc caactccttc cacgccacct
    23761 gcctggacac ctacccgccc atcttctacc tgaacgacgt ctcgcgcgcg gccatcgggg
    23821 ccgtcgaggc cgtcaacgag gccgcgggcc ggaccgtcgc cgcctacacc ttcgatgccg
    23881 gccccaacgc cgtcgtgtac tacctgcagc aggacgagga gatggtcgtg ggcaccttct
    23941 cggccctgct gggcgacgtg accggttgga aggacggcgt gcagagctac aagtcgcccg
    24001 tcgtcctcgt cgagcgtctt tctgaggtta tcaagaccgg cgtggcccgg gtcatcatga
    24061 ccggagtcgg agagggtccc gtcaagacgg acgaacacct ggtcggcgag gatgggcagc
    24121 cgattgtgcg gtagttaagg cgtagtaggg ataaaagtgt ggtttcatga taaactcatg
    24181 gtaagcagga gggatctgct tgcgggttta cacatataca ttacgtagca agaatgtctg
    24241 gctttcttct tctttttttc ttcttttctt ttctttttct taatcgcatt tttgcaagca
    24301 tattcgtgat tgttccgatg gttgagtgga gagatgtctt ctttactttc agtccacaat
    24361 acgatcatcg tcatcgtcaa cgtggtggaa cccaaagtcc agagtacttc actcttgcca
    24421 gagtgacata ttcatttggg tctcttctcc atgtttgtcc gtactttagg tattccttgc
    24481 cttttctttt taatggcctt aatccaggcg cataatgcat tctccccttc ccccctcaca
    24541 gacgccatgt cctctggatg cgccgatcct tgagggatgg tgattcaatt gtgccatctt
    24601 cccccacgag tcacgtcact ccccgttctc aggtgctttt caactgccgc acctctcaat
    24661 tgcaccaatt cccccccgac cgagaatgct gtgacaaggc ttgtgattct aacgtggtcc
    24721 gtcccgtcaa ttcatcgcat ttattccgta cacctatccc gtacagtcga aaagcaggaa
    24781 cccttcgcca cgatggcaga ctctcaccaa acaaacgacg gactcgaaca gccgcttctc
    24841 accgccgacg aggccgagga atcgccacca caagtcgaca gccgagcggc tggttacggg
    24901 actaccactg ccccggcttc ttctcgtaag gcccacgagg aacaaagagg cacgttcaca
    24961 cgcaacctcg gagccgtcga ggcgttcgga atcctagtca gcatcgtaat cggcagcggt
    25021 gtcttcacat ctcccggtgc catagatacg aacgtgcctt cgccgggcgc cgcgctcctg
    25081 gtctggctct tgggaggcgt gttagcgtgg acgggcgcca gcaccgtggc cgaactcagc
    25141 acagccatcc cgggcgaagg aggcgtccag ccctacctcc agtacattct cggcgaggta
    25201 gccgggttcc tggccgcctg gacatgggtc gtggccgtca tgccggcgac gctggccatc
    25261 ctcagcatcg tcttcgtcga gagcgccttc tcggccgccg gcgtcaccga ccaggcggcc
    25321 ggcctccccc acaagctgct gtccgtcctg gtcctgctgg tcatgagcgt cgccaactcc
    25381 atcagcacca aggcgagcac gcggctgaac ggcttcttcg tcctgaccaa gttcgttacc
    25441 atcttggccg tcgtcgtggc ggggttggcg gtcgtgctgc tgcggatcag ggacccggac
    25501 agggacgtcg gggggcgcga ctggtttgag aagtcctggt ttgcctatcg caaaacgacc
    25561 aatcccgacg gaagcgagac cgactgggca aagctcggcc agtgggacac gcttgggcat
    25621 tattccgcag ctctatacgg agctctgtgg gcctattttg ggtgggataa ggtgcgtttc
    25681 cccgtgtcac ggaaagcaga gaaattaggg gaccgggacc tgtgcttaac atccagcgct
    25741 gccgccttca ggctatctac gtctctgccg agctaaggtc gccggcccgg cagctacctc
    25801 tggccatcaa ttcggccatc ccgactatcg tcgtgagctt cctagccgcc aacgcagcct
    25861 attacatcct cctcccatgg aaggtgatat ctacgacgga cagtgtagct gtggtatgta
    25921 caccatgtat cgtccgagtg gcaggtgata gcttcttcag gcgttgacac tgctctcaaa
    25981 tagaccgcga tcactcgtct gctaggtcaa ggcttcggca tagtggcggc gattctaatc
    26041 tgcctagtag tcgcaggttc cctcctcggc aactcgttcg tggcaggccg gatggccgtg
    26101 gcagctgcca acaaggattg gttccctcga ctgttcgcag cggtgggacg catcggcccg
    26161 catgctgcgg gcgtatctgc cttctggcgc agggacgggg cgagggtggg agcacacgaa
    26221 gctgacgacg acgacgacga cgatgacgac gacgacaaca acgcggagac caacaaatcg
    26281 gcctcggacg caccaatcaa cgccatcatc ctgtcgttca tcctcgctac ggtgtatatc
    26341 ctcgtgggaa acttccgcgc gctgctaacc ttcaatggtt tgggcgagta tacgttcttc
    26401 tttctaaccg tgctgggagc catcatcctg cgattccgag agccaggact gcacaggccc
    26461 tatcgaccat tcatcgtcgt ccccgtgatc ttcgcgcttg tcagcggctt cgttgtggtg
    26521 cggggtgccg tcttcgcacc ggtgcaggcg ggagtcttgt tggcggtatg ggcgtcgggg
    26581 ttggcattct actgggcgag gaggaggtgg tttgccaggg tatgattgtg agagttttca
    26641 ctatgttgcg ctgcttagca aacagaatta gattagcgta ggcgcgggat gtcgacctgc
    26701 tggatctaaa gtgggcaagt tgaaatatat gatggttgaa attgggcggg ggggatcgcc
    26761 ggatcggtgg gggttgagga gacgttatga tgacaagagg aaccacacct gatacgtctc
    26821 cctaccttac cttatgactt gcagtacctg gggtgtgcag gcagctacct ctttgcttgg
    26881 caaactggag gggggaatga ggtatacttg cggctgcttg ggtaccccgt cgatccgcat
    26941 ctgttcattc aaacaaaagg caactgcgtc accactgcgg cttcccactc gtcttactcc
    27001 ttccgcccac tccataaggt aaggtacctt agtccttcgt acctgccgtc aaccacgcca
    27061 ctagaacctc cactggatct attgctccga agtagggcag gtactcatgt agttcatccc
    27121 gaatttatat gagaaatctt tgaagtcttt ctctccatgg gctctctcgt cagcgcctca
    27181 ctttcctccc ttcccctcct ctccttcttt taacttctca tcgacctccc tcaccatact
    27241 ccacaccaat accgacctcc tgccatcgcc cccaaaatca agcagagact ggtttagaca
    27301 cgcgtctatc gccatgacaa ctctcccacc tcctatccca ggcttccccg accctgacga
    27361 ggcgcccggc acagccctcg acacggaagg gccgtcgtcg ccgctcgatg acaggtacca
    27421 tgtgcatata gagcaagcac atgacgccaa gatgaacatc atcgttgaag accgggacaa
    27481 atcaggccga accatcgtcc gccgttggct tcatactccg gacaacagga tcatcgaggt
    27541 gtgctcccca tagtcgtctc ggcgccctcc tgcattccct ttgtttttct gacggaccgg
    27601 cagatacccc tcagcgatag accgcgttcc tccttgtttc gttctttgca aaactttcgc
    27661 caagtcatct ttgacgcctt cctccccatc gggtatccca actccgtcgc acccgactac
    27721 ctcccgtatc agatattcga ctctctccag gccttcttct ccacaatcac ctcgctgctg
    27781 gccaaccgcg cgattctcca gggcttgggt gtcggcgacg cctcgtcctc agccacctat
    27841 gcccttctcc tcaccattct caaagacgcc gtctctcgcg tcgcgaccat cgtcttcgcc
    27901 taccgctttg ggctctccgt cgagcccgac gccaagcgct accgattcct cgccgacctc
    27961 ttcaacgact cggccttctt tctcgacctc gcaagtccct acttgggcac ctgggccaaa
    28021 attgccgccc tgactttggc agaagccctt cgtgctcttt gcggtgtcgc cgccggagcc
    28081 agtaaagccg ccctctccag tcactttgcc cgcagcaaca atttggccga gctgaacgcc
    28141 aaggaagcga gtcaagagac cgccatcggc ctagttggcc ttctcaccgg cagcgtgatt
    28201 gtccgctttg tcgagtcccg cgaagccgtc ttctccctta tgatcctcct cgtcttcgtc
    28261 catttgtgga tgaactatct gggtgtgtgc tgcgttcaac tggagaccct caaccgccag
    28321 cgcaccacca tcctggtcca acattacctc ggtactggcc aagtgttgac gcctgcacaa
    28381 gtggctcaga gggagaatat cgtcttctgg gcccccttca tcagaaacaa ggatggcgtc
    28441 ctcgtcgctc acgtcaccta cgctcgaagc taccgcgagg ccatgccgga tggttaccag
    28501 cctgtcgttt acggagacgc ggggttccga ttgatcatat ggcgctcaac gggcccagtc
    28561 gtacccatga agatcctcct cagtggcgac aaagaggagg aattggccgc tctggaagct
    28621 tggattctag ctgtcaggat cgcttggaat ctcggacgga aaggtggcgg gaacactaag
    28681 gcggggagga tcatcccgag gctgcgcacc ggaggctggc gtctcgatga acacgggttc
    28741 gagacgggca taccgattcg gacgtggacc gcggtagtag gagatgaaga caaggtcgag
    28801 gggcatgcca agaagacgca gtgaaaaaga ccgcctgggg agttgtttct cggtccttgt
    28861 ggagtcattg gccgttggag caattaaaag gactggcaag tagtttcgtg ctgctgcgta
    28921 tatactgaca aggtggagag atggtttcct cgctgggaaa ccgtgctagg ccattgcatc
    28981 gagacggttt aacagtccgt ccgagttcgg tcttcctaat accctaaaga ccgctgggag
    29041 gtgggatttg cttcctttcg gatccctgga aagcgattaa cccagttacg ccccgtattt
    29101 cccttgttct atcgtctata tccagggata taccacatcc ccctctcgta gttagaatca
    29161 tgcgatatag tacacagcac ggcggctgaa gatacgcgcg accttacacg agccccaatg
    29221 tacgggcagc gcgcatcttg acgccctccc aggtattcag cttggggcga acgtccagat
    29281 agaagctcgg ccggcccagg gcgtccttgg tgccgcttcg gcccgcgtaa aagtcgatca
    29341 cgtactcgac gcgcacaccg caccggtcga cgacccagtc gtgtcggtcg aagggcgcag
    29401 tgtagcccag gagcgtgttg aggcgggcct tgggggacat gcgttccgaa agtcccgtga
    29461 aggaatggag gcggggaccg tcgcagctgt tttgcattgc aaccacggtc tctgttagca
    29521 aagcttttga ctcggtaagg aacataataa tcaaaaggga aaaaaaaaaa aaaaggagcg
    29581 agacggggta aaggaattgg gaaaagcgga aaatagaaag ggagaagagg acgtacgcag
    29641 cgccttcgac ataaggtttc tcccattccc gaatttcctt ccacgcacgc tcgttgacgg
    29701 cgttgtggat agggaccacg gtcttcatgt cgacgtcgcg gaccttgtcg tggcccttgc
    29761 gacgcatggc gtcaaagaac atcttctcgg aagggtatac ccagttcccc gtcacggggt
    29821 cggcgccggt atcgcgctcg ctgttggcag ggggctgtgc tggttccgga gccgccgccg
    29881 gagacgggga ggttgcatgg tcgacgggac aggaggaggc tcccgggttg acggtgcggg
    29941 gaatggagga gacgacacgg tgggtgtcaa ggcgttcttg ttctgcggag cgggttggtt
    30001 gagaagattg cggtgtggtg gaggaggacg gggaggatgc gaaagggaga taggaacgga
    30061 gtgtcgttgt ccaggaggaa gatgattgtg tggttgttga agccgaagtt gatgccgaag
    30121 gtaggggagg gtggttggac gggagctgct gtgcgttcgg aggcgcggcc gagtctgtag
    30181 tgtttgatgc ggcgcgggct tgggagagcc agagttcccg ggctttgtgg tcgacggggc
    30241 agacgtcggc ttgtccggcg cccggtgctg ctggtgttgg tgtattggag tcgggcatgg
    30301 tgaatggata tcctctgctt gcaggcacag tttgggatgt gccaaggaaa gctccaagga
    30361 cgatggacgc cccctacagg ttcagtattt tgaggctaat tgctccgtaa aaaataaaag
    30421 atacttagat gtggctcgtt gaaccgaagt tggaggaact gatacggagc agattggaaa
    30481 tggaaatttg ctgctgccat ccgtcgggaa attaatttgg agatccgcgg gtcgtccatt
    30541 aaaggtatta gtcacacatg ttacataatc gattggtagg gatggacatc acaaatctat
    30601 tcttatgtaa gtacttcgta ccacccacct gaacatcgcc gttgcttcgg ccgtttccca
    30661 tcaacgatta tcagtaatct aactcggcgt gaaagctata cccctagcgt ctataacgta
    30721 tagaagaaga aaaaagggaa aaaagggaag gaaaaaagga agaaaaaaaa aaagccttac
    30781 tcgggagaat tagtcctcac tgaccgtcca gaggcgagca agtccatgcc gggttatctc
    30841 cgcgacgctt cgttgagaag ggatgggacg gagtgatcgt cttcgttatg cgtccatcgt
    30901 cgtgtaccta ggtacgtgta taggtaaggt accgaaggta cctaccttga gaaatgcggt
    30961 tctcggtctc aacgtcaatt gtctctatgc ctgataattg acttgtgccg tgagaattcg
    31021 ctatgctgta cggagtatgg cgtacaagta cggcccgtcg gttgttgttt attaattagc
    31081 aaatcgccga gggcggttgc ccaaccctga aacattccac atgtgcattc catgcttgac
    31141 catagccgat tggagaagca gtttcgtagg tacttcgtac ttcattccga gctcgtagga
    31201 cagttcacaa gatacacatt tcaggggcgg gtcaagtaat attgtatgtg cattgtagat
    31261 agtctggcta tcggtagata catgaagtga aggaggctcg atggtgaagc aaatgtaggc
    31321 ggaggacgga agacaaagca ggcgatcgtc tatcccaaca ccccccaaat agtcgtccca
    31381 tcaattccga aacccgtcac cacgcacgcc gccgggaggc attgtactgg ccggtctgtc
    31441 ctatacgaga ggcaacggtt ttggcgttcc atgacaatac gtt
//
