# Supplementary material for: Alkaliphilic/Alkali-Tolerant Fungi: Molecular, Biochemical, and Biotechnological Aspects
Source: J Fungi (Basel). 2023 Jun 9;9(6):652. doi: 10.3390/jof9060652 (PMC10301932; doi:10.3390/jof9060652)
Supplement: Supplementary file 1 [file jof-09-00652-s001.zip › S2/ENANITX01000140NITX01000140.1.region001.gbk]

LOCUS       ENANITX01000140NITX01000140.1 50812 bp    DNA     linear   UNK 01-JAN-1980
DEFINITION  ENA|NITX01000140|NITX01000140.1 Sodiomyces alkalinus F11
            SODALscaffold_2_Cont140, whole genome shotgun sequence..
ACCESSION   ENANITX01000140NITX01000140
VERSION     ENANITX01000140NITX01000140.1
KEYWORDS    .
SOURCE      
  ORGANISM  
            .
COMMENT     ##antiSMASH-Data-START##
            Version      :: 7.0.0beta2-86685d9d
            Run date     :: 2023-03-25 18:34:59
            Original ID  :: ENA|NITX01000140|NITX01000140.1
            NOTE: This is a single region extracted from a larger record!
            Orig. start  :: 0
            Orig. end    :: 50812
            ##antiSMASH-Data-END##
FEATURES             Location/Qualifiers
     protocluster    1..50812
                     /aStool="rule-based-clusters"
                     /category="PKS"
                     /contig_edge="True"
                     /core_location="[12554:20812]"
                     /cutoff="20000"
                     /detection_rule="cds(PKS_AT and (PKS_KS or ene_KS or mod_KS
                     or hyb_KS or itr_KS or tra_KS))"
                     /neighbourhood="30000"
                     /product="T1PKS"
                     /protocluster_number="1"
                     /tool="antismash"
     proto_core      12555..20812
                     /aStool="rule-based-clusters"
                     /tool="antismash"
                     /cutoff="20000"
                     /detection_rule="cds(PKS_AT and (PKS_KS or ene_KS or mod_KS
                     or hyb_KS or itr_KS or tra_KS))"
                     /neighbourhood="30000"
                     /product="T1PKS"
                     /protocluster_number="1"
     cand_cluster    1..50812
                     /SMILES="C([*])C(-O)"
                     /candidate_cluster_number="1"
                     /contig_edge="True"
                     /detection_rules="cds(PKS_AT and (PKS_KS or ene_KS or
                     mod_KS or hyb_KS or itr_KS or tra_KS))"
                     /kind="single"
                     /product="T1PKS"
                     /protoclusters="1"
                     /tool="antismash"
     region          1..50812
                     /candidate_cluster_numbers="1"
                     /contig_edge="True"
                     /product="T1PKS"
                     /region_number="1"
                     /rules="cds(PKS_AT and (PKS_KS or ene_KS or mod_KS or
                     hyb_KS or itr_KS or tra_KS))"
                     /tool="antismash"
     CDS             complement(join(719..751,831..2280,2355..2496,3172..3184))
                     /Name="input.path1.gene1"
                     /gene="input.path1.gene1"
                     /source="GlimmerHMM"
                     /transl_table=1
                     /translation="MDIERAVSGLINPIIPGFNPDPSIIRVGEDFFVITSSFEFFPGVP
                     IYHSKDLVKWETIGHALTRPSQLPLRGTAPSGGVFAPTLRYHNGTFYMTTTFFDAISPP
                     DHVNKLPRSFYVKTDNIWDEDSWSEPVYFDQWGIDPDLFFDDDGRVYFTSTFAEFVDEG
                     TFANWITEVDIETGNSLSDSRLFHTSTVPPDIANPLVEASHLYKINGTYYMITADSGTA
                     ELHSTNNYRSQSLDGPWEHNPHNPLLFNGADMSRPVLSTGHADMVEAADGSWWAVFLAT
                     RPQNPTNSSGRPQLGRETFLVPVHWDEDGWPIFNNGEPVVEHDPDVLYDLERPRVWRDD
                     FDGALADKNYYFLRAPYKEFMDFDAAPGKLRLHGNPYTLSHRDTPAALLRRQDALNQTF
                     STELSAFEPSSPRQEAGAAVYLNLHYHNEIAVTLDGETGERTVVVRTRTGPEATLNETF
                     IPDEAVAAGQPVRFFIEARDVGYRLGYAAGNNTCSPKWVASVENHNLQAFLDGWQNFVG
                     THFAIYTTGNKLPILNPADFEYFQVTLQ"
     PFAM_domain     complement(join(731..751,831..1424))
                     /aSDomain="GH43_C2"
                     /aSTool="clusterhmmer"
                     /database="34.0"
                     /db_xref="PF17851.3"
                     /description="Beta xylosidase C-terminal Concanavalin
                     A-like domain"
                     /detection="hmmscan"
                     /domain_id="clusterhmmer_input.path1.gene1_0002"
                     /evalue="6.80E-30"
                     /label="input.path1.gene1"
                     /locus_tag="input.path1.gene1"
                     /protein_end="542"
                     /protein_start="337"
                     /score="104.4"
                     /tool="antismash"
                     /translation="RDDFDGALADKNYYFLRAPYKEFMDFDAAPGKLRLHGNPYTLSHR
                     DTPAALLRRQDALNQTFSTELSAFEPSSPRQEAGAAVYLNLHYHNEIAVTLDGETGERT
                     VVVRTRTGPEATLNETFIPDEAVAAGQPVRFFIEARDVGYRLGYAAGNNTCSPKWVASV
                     ENHNLQAFLDGWQNFVGTHFAIYTTGNKLPILNPADFEYFQV"
     PFAM_domain     complement(join(1500..2280,2355..2476))
                     /aSDomain="Glyco_hydro_43"
                     /aSTool="clusterhmmer"
                     /database="34.0"
                     /db_xref="PF04616.16"
                     /db_xref="GO:0004553"
                     /db_xref="GO:0005975"
                     /description="Glycosyl hydrolases family 43"
                     /detection="hmmscan"
                     /domain_id="clusterhmmer_input.path1.gene1_0001"
                     /evalue="3.30E-75"
                     /gene_ontologies="GO:0004553: hydrolase activity,
                     hydrolyzing O-glycosyl compounds"
                     /gene_ontologies="GO:0005975: carbohydrate metabolic
                     process"
                     /label="input.path1.gene1"
                     /locus_tag="input.path1.gene1"
                     /protein_end="312"
                     /protein_start="11"
                     /score="253.2"
                     /tool="antismash"
                     /translation="NPIIPGFNPDPSIIRVGEDFFVITSSFEFFPGVPIYHSKDLVKWE
                     TIGHALTRPSQLPLRGTAPSGGVFAPTLRYHNGTFYMTTTFFDAISPPDHVNKLPRSFY
                     VKTDNIWDEDSWSEPVYFDQWGIDPDLFFDDDGRVYFTSTFAEFVDEGTFANWITEVDI
                     ETGNSLSDSRLFHTSTVPPDIANPLVEASHLYKINGTYYMITADSGTAELHSTNNYRSQ
                     SLDGPWEHNPHNPLLFNGADMSRPVLSTGHADMVEAADGSWWAVFLATRPQNPTNSSGR
                     PQLGRETFLVPVHWDEDGWP"
     CDS             join(5437..6516,6673..8361)
                     /NRPS_PKS="Domain: LPG_synthase_C (627-903). E-value:
                     5.9e-20. Score: 63.2. Matches aSDomain:
                     nrpspksdomains_input.path1.gene2_LPG_synthase_C.1"
                     /Name="input.path1.gene2"
                     /gene="input.path1.gene2"
                     /phase="0"
                     /source="GlimmerHMM"
                     /transl_table=1
                     /translation="MSTKKKKSSLRERTASPFSRIAQKISSLKPDHSRLGVSQSEPENL
                     PRVAGVGPDGPDVAPLRNGIFSDTHVVAESSMEESSRSGSVDELSRGRSSITSPRPSYR
                     QQQQQQQQAEQQQQPNMKSREDEGPEPEDSLDRYGSEPEHPEHASQQLLTIADAVKEPL
                     GTIITFRARIHTQRRISRFLDFLLFRDQEDTIQGVLSRAHPNMVRWVQRLHPESIVQVT
                     GKLQKPVEHVRSARHSDVEVDVDTIYLISPASADRLAFSNYQPPDAMNRRLNARVLDLR
                     HPSNQALFRVRAAMVRAFRSTLDEMGFMEINTPKLQPAATESGAAVFKVNYFGRRAFLA
                     QSPQLSKQMAISADFGRVYEVGPVFRAENSNTHRHLTEYTGLDLEMTLDLSYSELIGVV
                     DRVLKNIFKAVQSMPELDVVRERWPSTNIEYPEETVILPFTEGLQMLRDDGRDVAEEDL
                     GTRDEMRLGELVKEKYKTDYYILDKFPSNARPFYTHKAEDPKWTNSFDIFVRGQEICTG
                     GQRINDPKELRSSMRDAGNSEDDMAEYLTAFDIGAPPHGGAGLGLERLVSLFLDLGDVR
                     YASLFHRDPKSLPAKPPSLPHPDADTTRWRAGGGDQDYPPIENLIANYGDASNTSWLDD
                     RFEIWRHRTGAAVGYSRQGKLAVVIGDPLCDRHQYEEVATAFVRFCVRELRLTPIWMLV
                     SEEMHEVLGRHLGWRTLSCTEEQRLDADQHGGAHGPEARRVQREGIQTREVRPTDESFR
                     GRADRAIGEWMASRTEKGKQVHLTDVRPWVDAAHRRYFVAEKEGKVCALVVLAQLAPRH
                     GWQVKWALDFPGSPNGTIEVLVEEALAAVSGPVTFGVGVSERLVPGEHLGTARARFLAK
                     TYDAVVKSLGLARKAEFREKFGTLGEAVYICYPKHDLSVRELREVVKFFEG"
     aSDomain        join(5926..6516,6673..7356)
                     /aSDomain="TIGR00458"
                     /aSTool="tigrfam"
                     /description="aspS_nondisc: aspartate--tRNA(Asn) ligase"
                     /detection="hmmscan"
                     /domain_id="TIGRFam_input.path1.gene2_0001"
                     /evalue="2.70E-111"
                     /identifier="TIGR00458"
                     /label="input.path1.gene2"
                     /locus_tag="input.path1.gene2"
                     /protein_end="588"
                     /protein_start="163"
                     /score="370.5"
                     /tool="antismash"
                     /translation="GTIITFRARIHTQRRISRFLDFLLFRDQEDTIQGVLSRAHPNMVR
                     WVQRLHPESIVQVTGKLQKPVEHVRSARHSDVEVDVDTIYLISPASADRLAFSNYQPPD
                     AMNRRLNARVLDLRHPSNQALFRVRAAMVRAFRSTLDEMGFMEINTPKLQPAATESGAA
                     VFKVNYFGRRAFLAQSPQLSKQMAISADFGRVYEVGPVFRAENSNTHRHLTEYTGLDLE
                     MTLDLSYSELIGVVDRVLKNIFKAVQSMPELDVVRERWPSTNIEYPEETVILPFTEGLQ
                     MLRDDGRDVAEEDLGTRDEMRLGELVKEKYKTDYYILDKFPSNARPFYTHKAEDPKWTN
                     SFDIFVRGQEICTGGQRINDPKELRSSMRDAGNSEDDMAEYLTAFDIGAPPHGGAGLGL
                     ERLVSLFLDLGDVRYASLFHRDPKSL"
     PFAM_domain     5938..6186
                     /aSDomain="tRNA_anti-codon"
                     /aSTool="clusterhmmer"
                     /database="34.0"
                     /db_xref="PF01336.27"
                     /db_xref="GO:0003676"
                     /description="OB-fold nucleic acid binding domain"
                     /detection="hmmscan"
                     /domain_id="clusterhmmer_input.path1.gene2_0003"
                     /evalue="2.60E-06"
                     /gene_ontologies="GO:0003676: nucleic acid binding"
                     /label="input.path1.gene2"
                     /locus_tag="input.path1.gene2"
                     /protein_end="250"
                     /protein_start="167"
                     /score="27.4"
                     /tool="antismash"
                     /translation="TFRARIHTQRRISRFLDFLLFRDQEDTIQGVLSRAHPNMVRWVQR
                     LHPESIVQVTGKLQKPVEHVRSARHSDVEVDVDTIYLI"
     PFAM_domain     join(6244..6516,6673..7341)
                     /aSDomain="tRNA-synt_2"
                     /aSTool="clusterhmmer"
                     /database="34.0"
                     /db_xref="PF00152.22"
                     /db_xref="GO:0000166"
                     /db_xref="GO:0004812"
                     /db_xref="GO:0005524"
                     /db_xref="GO:0006418"
                     /description="tRNA synthetases class II (D, K and N)"
                     /detection="hmmscan"
                     /domain_id="clusterhmmer_input.path1.gene2_0004"
                     /evalue="3.80E-71"
                     /gene_ontologies="GO:0000166: nucleotide binding"
                     /gene_ontologies="GO:0004812: aminoacyl-tRNA ligase
                     activity"
                     /gene_ontologies="GO:0005524: ATP binding"
                     /gene_ontologies="GO:0006418: tRNA aminoacylation for
                     protein translation"
                     /label="input.path1.gene2"
                     /locus_tag="input.path1.gene2"
                     /protein_end="583"
                     /protein_start="269"
                     /score="239.8"
                     /tool="antismash"
                     /translation="NRRLNARVLDLRHPSNQALFRVRAAMVRAFRSTLDEMGFMEINTP
                     KLQPAATESGAAVFKVNYFGRRAFLAQSPQLSKQMAISADFGRVYEVGPVFRAENSNTH
                     RHLTEYTGLDLEMTLDLSYSELIGVVDRVLKNIFKAVQSMPELDVVRERWPSTNIEYPE
                     ETVILPFTEGLQMLRDDGRDVAEEDLGTRDEMRLGELVKEKYKTDYYILDKFPSNARPF
                     YTHKAEDPKWTNSFDIFVRGQEICTGGQRINDPKELRSSMRDAGNSEDDMAEYLTAFDI
                     GAPPHGGAGLGLERLVSLFLDLGDVRYASLFHR"
     aSDomain        7474..8301
                     /aSDomain="LPG_synthase_C"
                     /aSTool="nrps_pks_domains"
                     /database="nrpspksdomains.hmm"
                     /detection="hmmscan"
                     /domain_id="nrpspksdomains_input.path1.gene2_LPG_synthase_C
                     .1"
                     /evalue="5.90E-20"
                     /label="input.path1.gene2_LPG_synthase_C.1"
                     /locus_tag="input.path1.gene2"
                     /protein_end="903"
                     /protein_start="627"
                     /score="63.2"
                     /tool="antismash"
                     /translation="SNTSWLDDRFEIWRHRTGAAVGYSRQGKLAVVIGDPLCDRHQYEE
                     VATAFVRFCVRELRLTPIWMLVSEEMHEVLGRHLGWRTLSCTEEQRLDADQHGGAHGPE
                     ARRVQREGIQTREVRPTDESFRGRADRAIGEWMASRTEKGKQVHLTDVRPWVDAAHRRY
                     FVAEKEGKVCALVVLAQLAPRHGWQVKWALDFPGSPNGTIEVLVEEALAAVSGPVTFGV
                     GVSERLVPGEHLGTARARFLAKTYDAVVKSLGLARKAEFREKFGTLGEAVYICY"
     PFAM_domain     7474..8301
                     /aSDomain="LPG_synthase_C"
                     /aSTool="clusterhmmer"
                     /database="34.0"
                     /db_xref="PF09924.11"
                     /description="Phosphatidylglycerol lysyltransferase,
                     C-terminal"
                     /detection="hmmscan"
                     /domain_id="clusterhmmer_input.path1.gene2_0005"
                     /evalue="2.10E-17"
                     /label="input.path1.gene2"
                     /locus_tag="input.path1.gene2"
                     /protein_end="903"
                     /protein_start="627"
                     /score="63.2"
                     /tool="antismash"
                     /translation="SNTSWLDDRFEIWRHRTGAAVGYSRQGKLAVVIGDPLCDRHQYEE
                     VATAFVRFCVRELRLTPIWMLVSEEMHEVLGRHLGWRTLSCTEEQRLDADQHGGAHGPE
                     ARRVQREGIQTREVRPTDESFRGRADRAIGEWMASRTEKGKQVHLTDVRPWVDAAHRRY
                     FVAEKEGKVCALVVLAQLAPRHGWQVKWALDFPGSPNGTIEVLVEEALAAVSGPVTFGV
                     GVSERLVPGEHLGTARARFLAKTYDAVVKSLGLARKAEFREKFGTLGEAVYICY"
     CDS             complement(join(8707..8858,8942..9439,9521..9599))
                     /Name="input.path1.gene3"
                     /gene="input.path1.gene3"
                     /gene_functions="biosynthetic-additional
                     (rule-based-clusters) GST_N_3"
                     /gene_kind="biosynthetic-additional"
                     /sec_met_domain="GST_N_3 (E-value: 1e-08, bitscore: 26.7,
                     seeds: 52, tool: rule-based-clusters)"
                     /source="GlimmerHMM"
                     /transl_table=1
                     /translation="MADNKVVLYDLPSKGRSACWSLNPWKTRLVLNFKNIPYETQWVEY
                     PDIEPLFKSFGIPPQTGEIAAYTIPAIRTPQGNYIMNSLPIAQALEALQPEPSLRVDDP
                     AVSRVQALVQETLMALAAVLLAPVPRDLLREASVPYFEETRKNLFGMSLAELEEAKGGD
                     PAWEAARPLFAKAGAALREVPGPFFLGEKVSYADFVYVGLVEFIRRTKGIEYYNRVVGW
                     EKEIGALYDACAKWVERDDL"
     PFAM_domain     complement(join(8719..8858,8942..9095))
                     /aSDomain="GST_C_2"
                     /aSTool="clusterhmmer"
                     /database="34.0"
                     /db_xref="PF13410.8"
                     /description="Glutathione S-transferase, C-terminal domain"
                     /detection="hmmscan"
                     /domain_id="clusterhmmer_input.path1.gene3_0007"
                     /evalue="2.60E-06"
                     /label="input.path1.gene3"
                     /locus_tag="input.path1.gene3"
                     /protein_end="239"
                     /protein_start="141"
                     /score="27.4"
                     /tool="antismash"
                     /translation="EETRKNLFGMSLAELEEAKGGDPAWEAARPLFAKAGAALREVPGP
                     FFLGEKVSYADFVYVGLVEFIRRTKGIEYYNRVVGWEKEIGALYDACAKWVER"
     PFAM_domain     complement(join(9228..9439,9521..9539))
                     /aSDomain="GST_N_3"
                     /aSTool="clusterhmmer"
                     /database="34.0"
                     /db_xref="PF13417.8"
                     /db_xref="GO:0005515"
                     /db_xref="GO:0006749"
                     /description="Glutathione S-transferase, N-terminal domain"
                     /detection="hmmscan"
                     /domain_id="clusterhmmer_input.path1.gene3_0006"
                     /evalue="2.70E-06"
                     /gene_ontologies="GO:0005515: protein binding"
                     /gene_ontologies="GO:0006749: glutathione metabolic
                     process"
                     /label="input.path1.gene3"
                     /locus_tag="input.path1.gene3"
                     /protein_end="97"
                     /protein_start="20"
                     /score="27.7"
                     /tool="antismash"
                     /translation="SLNPWKTRLVLNFKNIPYETQWVEYPDIEPLFKSFGIPPQTGEIA
                     AYTIPAIRTPQGNYIMNSLPIAQALEALQPEP"
     CDS             join(10785..12137,12386..12493)
                     /Name="input.path1.gene4"
                     /gene="input.path1.gene4"
                     /phase="0"
                     /source="GlimmerHMM"
                     /transl_table=1
                     /translation="MPFVPNTPESLVARSDSKNPRTTCRGLTANGRPCRRPIASSVSPT
                     ENLAPRVRKNGVFDDDPTDESLYCWQHKEQASLSARSTPARKTATISPIAEDRTSLDSL
                     VGRLGLVELQKKKRSSGTGTIRRHDKRPGPNYDDDKTIATSTATHDDSKPSPTINRPKQ
                     STRHLLCCCFSIPLEEIPESPAAAPRPARPGSRPITPSRRPRPRPQPRPVQDTTHLASL
                     TSPPNLSTQSPGRSSLKSTTSTTSQTAQYFSLIAPDTPPQTASSLIAELARPYADSEEP
                     GYIYMFWMTPSSAPARPPVDAARSLLAPPSLSGPSSPGAAATSRQRRASDIVSTYARNT
                     NGGGDNGKPRTMLLKIGRAANVQRRMQQWSRQCGYDVEVIRYYPYLAGASEAAGRTPRM
                     TPHCRRVERLVHIELAGRGFKARRPSCEACGRDHREWFEVEATREGIRTVDEYALWYVL
                     SESKLKTALPYDPEPPERPESHNTQRTP"
     PFAM_domain     11820..12134
                     /aSDomain="T5orf172"
                     /aSTool="clusterhmmer"
                     /database="34.0"
                     /db_xref="PF10544.11"
                     /description="T5orf172 domain"
                     /detection="hmmscan"
                     /domain_id="clusterhmmer_input.path1.gene4_0008"
                     /evalue="1.70E-20"
                     /label="input.path1.gene4"
                     /locus_tag="input.path1.gene4"
                     /protein_end="450"
                     /protein_start="345"
                     /score="73.5"
                     /tool="antismash"
                     /translation="NGKPRTMLLKIGRAANVQRRMQQWSRQCGYDVEVIRYYPYLAGAS
                     EAAGRTPRMTPHCRRVERLVHIELAGRGFKARRPSCEACGRDHREWFEVEATREGIRTV
                     D"
     CDS             complement(join(12555..20617,20761..20812))
                     /NRPS_PKS="Domain: PKS_KS(Iterative-KS) (11-436). E-value:
                     3.8e-157. Score: 515.4. Matches aSDomain:
                     nrpspksdomains_input.path1.gene5_PKS_KS.1"
                     /NRPS_PKS="Domain: PKS_AT (600-939). E-value: 1.1e-82.
                     Score: 269.5. Matches aSDomain:
                     nrpspksdomains_input.path1.gene5_PKS_AT.1"
                     /NRPS_PKS="Domain: PKS_DH (1032-1215). E-value: 5.4e-32.
                     Score: 103.3. Matches aSDomain:
                     nrpspksdomains_input.path1.gene5_PKS_DH.1"
                     /NRPS_PKS="Domain: cMT (1490-1707). E-value: 1e-64. Score:
                     210.0. Matches aSDomain:
                     nrpspksdomains_input.path1.gene5_cMT.1"
                     /NRPS_PKS="Domain: PKS_ER (1950-2273). E-value: 1.2e-78.
                     Score: 256.2. Matches aSDomain:
                     nrpspksdomains_input.path1.gene5_PKS_ER.1"
                     /NRPS_PKS="Domain: PKS_KR (2300-2475). E-value: 6.7e-51.
                     Score: 164.6. Matches aSDomain:
                     nrpspksdomains_input.path1.gene5_PKS_KR.1"
                     /NRPS_PKS="Domain: PKS_PP (2619-2696). E-value: 1.2e-12.
                     Score: 39.8. Matches aSDomain:
                     nrpspksdomains_input.path1.gene5_PKS_PP.1"
                     /Name="input.path1.gene5"
                     /gene="input.path1.gene5"
                     /gene_functions="biosynthetic (rule-based-clusters) T1PKS:
                     itr_KS"
                     /gene_functions="biosynthetic (rule-based-clusters) T1PKS:
                     PKS_AT"
                     /gene_functions="biosynthetic-additional
                     (rule-based-clusters) ADH_zinc_N"
                     /gene_functions="biosynthetic-additional
                     (rule-based-clusters) adh_short"
                     /gene_functions="biosynthetic-additional
                     (rule-based-clusters) PP-binding"
                     /gene_functions="biosynthetic-additional (smcogs)
                     SMCOG1093:Beta-ketoacyl synthase (Score: 71.2; E-value:
                     1.2e-21)"
                     /gene_kind="biosynthetic"
                     /sec_met_domain="itr_KS (E-value: 1.6e-162, bitscore:
                     532.2, seeds: 96, tool: rule-based-clusters)"
                     /sec_met_domain="PKS_AT (E-value: 6.8e-83, bitscore: 269.5,
                     seeds: 1682, tool: rule-based-clusters)"
                     /sec_met_domain="ADH_zinc_N (E-value: 6.1e-15, bitscore:
                     46.5, seeds: 86, tool: rule-based-clusters)"
                     /sec_met_domain="adh_short (E-value: 7.4e-47, bitscore:
                     150.7, seeds: 230, tool: rule-based-clusters)"
                     /sec_met_domain="PP-binding (E-value: 4.3e-09, bitscore:
                     28.0, seeds: 164, tool: rule-based-clusters)"
                     /source="GlimmerHMM"
                     /transl_table=1
                     /translation="MDGKQEQEPEPVAISGMGCRWPGGVSDSPGLWELLRNKQSGYRDY
                     GDHRFSAEGFYHPNTDRPGTVSTRGGFLLTEDARLFEPAFFGMQPLEVETLDASQRKLL
                     EVIYEAFENAGETWDQFSGSRTGVFVGNFTTEHTVIQSRDPDHPRPYVTTGSSLSLLSN
                     RISYIFNLKGPSLTIDTACSSSMYALHLAINAIRNGDCDSAIVAASNWIIDPTMQIMMN
                     KLGALSATSTCHTFDASADGYARGEAFAALYIKRTSAALQQGSPIRAVVRGTAINANGR
                     TGGITHPSKAGQEAVIREAYRNAGLPLDDTTYFECHGTGTPVGDPVEVEAIGNVFAETR
                     TGTPEEALYLGSVKTNLGHTESASAIAGIMKVVLALENGLIPPSIGITALNPGIDFAAA
                     RVKVLTDVTPWPAGRVKRASINSFGYGGANGHCIIDHVNNVLPGYVKPGVNLVPANDAN
                     GHGNKHTNGHTNGHPNGHSNGHANGDSNGHKTHATSHTPITHPLELHASPRATTRELVL
                     LPFSAHSEASLPLNLSALSSVLTTATTTHSLADIAYTLAAKRTKFTQRTFRIVSKNDPI
                     TALTDADDVQPVFTSPATTASLGFVFTGQGAQWHAMGRDLFQYAVFNNTISHLDNVISS
                     IGPAHRRTHALTPHAQTWTIRDVLAGECDATLVHTPEVSQTVCTALQVGIVDLLASWGI
                     RPSGVVGHSSGEMAAAYASGRATAAESIAAAFFRGQAVAQNKQQGAMLAVGMGFADLEA
                     AGYMDGLEGKVVTAAINSPHSITLSGDAPAIQGLAATLTEAGVFHRVLATGGNAYHSHH
                     MLPLGNDYGDMLGNGLCALKDHGFGGDTDHSDDGLHDTPHRYDAIPWVSSVTPDKSNRG
                     EQVGPSYWRANLESPVRFSQAVEKLVTSKSAAVDVLIEIGPHAALKSPVQQILKQLGLS
                     TPYLASLARQRDGQASLLAMAGSLFGLNASVDLVAVNSADVHVHGRVPAPAPAAKGNTR
                     THAVSYEHGCMAVDLPPYKYAYGPVVYHESRFSKEYRARSVIRHDLIGSKLPGNAKLRP
                     QWRNVLRLKDLAWLGDHRLLPDVVFPAAGYVAMAVEAASRAHYEFEDAAPLVASSLRKV
                     NIHSALRVPEDDYGVEVIVTLELVDTATAKAPAWVRFSVSSVARASGVWTEHCTGLVKA
                     QVDAAAAAAAAASPATMQADMDARTIHARAWYDKFAQIGLGYGPAFQGLSDVEADPALH
                     LARAKLALKTTAGTIKGGESSYPLHPASLDALFQLGLIACHRGQIETAGTAFVPIHISQ
                     VYLKHGNQEDWGVGVAKGELRGLRGAYAQLQLLDQSGQLMLDVASLRCISYGDSSTAPE
                     DALGGSLPFSGPFTRLEWKPDIRTLTCEKAQALFPPPQENVDRADLFRSIHAIATLIVI
                     DIHETFGGGVIDVSKATDQVRFFLAWVKRRVEQDDTEAMTQARTMSAAARQQWLASLYS
                     ATSDLIEVKIAKKLHQDMADILYERRTGVEVLVEAGLLTALYESGLAMTGAYPQLLRVF
                     QLLGHANPNQKILELGAGTGGATRVVMKALVDASTGVKRYDDYTFTDISPGFLTAAREF
                     MAPFHDVRYGVLNIEQEPAAQGYDESTTYDVVLASQCLHATPSIGRTLANCRKLMKPGG
                     RLVLVENTQNKIGHGLVLGTLTGYWDGVPDGRIDSPFLDLASWDKALKEAGFSGVELVL
                     YDYPQPHSTASTIVSTLVAEGPEPARAEGKETRTTPRQVQILHGSQGPPPPLAHQLVAE
                     LQTHGVSATLGPLDEALETVQEGSQVMAFLDGEKDLLLDAGASRLALFQHLARSASSMM
                     WLTTTGMVRGRNADGALLAGLLRTIGTENPSSSFLSIDMDAENFTVDDPAEAADLVRSI
                     VDKELNHLLFRDDNNDDAAEDREFSWHNGCLWVSRLVPDGRLAEDHNLLCMPPSRAEPL
                     PLDSQGPVRAAFETPGILTSLYFRPYTELWQPLPGDWIEVKVAAVGLNWKDLGIAAGRF
                     DANNLSSEYAGVVTRLGSAVAEEGRLSVGDRVYGMGRGHFGNFTRVPARFAQRMRPDVR
                     GGELSFVEAATMPLVYMTAVYAFDHATHLKRGEKVLIQSATGGLGLCAIQLATARGADV
                     FVTVGTAEKARFLAEEVKLVPASRIFSSRDQADLTRAVREATAGRGFDVILSAARGEDE
                     MLYDSFKALAPLGRLIDVGRMDVLDSKTLGLELFQRSITFVSFDLGLVLDADPELGAGL
                     MRSVDEYYRAGHIGPVKPYSVSDVSQLDQVLLGFSKGTHVGKHVISFQNPQSPVRMVPA
                     APAARFDRYLDAQYIITGGLGGLGRSIIRWMADRGARHIVVLSRSGVGTPEAQTLVDDL
                     AARGVTVQAIRCDVAVREQLDAALRQVAGRPVKGIIHAAMSLQDLSFDKLSAAQWQKSL
                     AAKVVGTKNLHDATLATKLDFFIMTTSLESVLALATQSAYTAANNFQELFARYRRTRGL
                     PASTAAFGLITDVGALGRNATTVNMMARNKVLGVTEHQFLRLLEPAFLQSPRARRDKDD
                     DKEDLDPLSTAGIVTCLDPAAMAAKKRQEKAETAPPRWYSDGRVSLIMRAFDDAYRHEE
                     DGAQRGDAGASGSASSAITRLREEFDACMAVGPEGRGEALALVTRAISATVAGMLSIDA
                     SGVSPAKTVADYGVDSLIAAELRNWFNTAFRANISLLDLLDTHTSMEKLAGYVVEAAGE
                     KETK"
     aSDomain        complement(12582..12812)
                     /aSDomain="PKS_PP"
                     /aSTool="nrps_pks_domains"
                     /database="nrpspksdomains.hmm"
                     /detection="hmmscan"
                     /domain_id="nrpspksdomains_input.path1.gene5_PKS_PP.1"
                     /evalue="1.20E-12"
                     /label="input.path1.gene5_PKS_PP.1"
                     /locus_tag="input.path1.gene5"
                     /protein_end="2696"
                     /protein_start="2619"
                     /score="39.8"
                     /tool="antismash"
                     /translation="EALALVTRAISATVAGMLSIDASGVSPAKTVADYGVDSLIAAELR
                     NWFNTAFRANISLLDLLDTHTSMEKLAGYVVE"
     aSModule        12582..20779
                     /complete
                     /domains="nrpspksdomains_input.path1.gene5_PKS_KS.1"
                     /domains="nrpspksdomains_input.path1.gene5_PKS_AT.1"
                     /domains="nrpspksdomains_input.path1.gene5_PKS_DH.1"
                     /domains="nrpspksdomains_input.path1.gene5_cMT.1"
                     /domains="nrpspksdomains_input.path1.gene5_PKS_ER.1"
                     /domains="nrpspksdomains_input.path1.gene5_PKS_KR.1"
                     /domains="nrpspksdomains_input.path1.gene5_PKS_PP.1"
                     /iterative
                     /locus_tags="input.path1.gene5"
                     /monomer_pairings="pk -> pk"
                     /tool="antismash"
                     /type="pks"
     PFAM_domain     complement(12588..12788)
                     /aSDomain="PP-binding"
                     /aSTool="clusterhmmer"
                     /database="34.0"
                     /db_xref="PF00550.27"
                     /description="Phosphopantetheine attachment site"
                     /detection="hmmscan"
                     /domain_id="clusterhmmer_input.path1.gene5_0017"
                     /evalue="9.60E-08"
                     /label="input.path1.gene5"
                     /locus_tag="input.path1.gene5"
                     /protein_end="2694"
                     /protein_start="2627"
                     /score="32.3"
                     /tool="antismash"
                     /translation="AISATVAGMLSIDASGVSPAKTVADYGVDSLIAAELRNWFNTAFR
                     ANISLLDLLDTHTSMEKLAGYV"
     aSDomain        complement(13245..13769)
                     /ASF="KR domain putatively catalyzing D-configuration
                     product formation"
                     /ASF="catalytic triad S,Y,N inconclusive"
                     /aSDomain="PKS_KR"
                     /aSTool="nrps_pks_domains"
                     /database="nrpspksdomains.hmm"
                     /detection="hmmscan"
                     /domain_id="nrpspksdomains_input.path1.gene5_PKS_KR.1"
                     /evalue="6.70E-51"
                     /label="input.path1.gene5_PKS_KR.1"
                     /locus_tag="input.path1.gene5"
                     /protein_end="2475"
                     /protein_start="2300"
                     /score="164.6"
                     /specificity="KR activity: active"
                     /specificity="KR stereochemistry: (unknown)"
                     /tool="antismash"
                     /translation="YIITGGLGGLGRSIIRWMADRGARHIVVLSRSGVGTPEAQTLVDD
                     LAARGVTVQAIRCDVAVREQLDAALRQVAGRPVKGIIHAAMSLQDLSFDKLSAAQWQKS
                     LAAKVVGTKNLHDATLATKLDFFIMTTSLESVLALATQSAYTAANNFQELFARYRRTRG
                     LPASTAAFGLIT"
     PFAM_domain     complement(13245..13775)
                     /aSDomain="KR"
                     /aSTool="clusterhmmer"
                     /database="34.0"
                     /db_xref="PF08659.12"
                     /description="KR domain"
                     /detection="hmmscan"
                     /domain_id="clusterhmmer_input.path1.gene5_0016"
                     /evalue="2.70E-56"
                     /label="input.path1.gene5"
                     /locus_tag="input.path1.gene5"
                     /protein_end="2475"
                     /protein_start="2298"
                     /score="190.4"
                     /tool="antismash"
                     /translation="AQYIITGGLGGLGRSIIRWMADRGARHIVVLSRSGVGTPEAQTLV
                     DDLAARGVTVQAIRCDVAVREQLDAALRQVAGRPVKGIIHAAMSLQDLSFDKLSAAQWQ
                     KSLAAKVVGTKNLHDATLATKLDFFIMTTSLESVLALATQSAYTAANNFQELFARYRRT
                     RGLPASTAAFGLIT"
     CDS_motif       complement(13290..13400)
                     /aSTool="nrps_pks_domains"
                     /database="abmotifs"
                     /detection="hmmscan"
                     /domain_id="nrpspksmotif_input.path1.gene5_0012"
                     /evalue="2.10E-13"
                     /label="PKSI-KR_m4"
                     /locus_tag="input.path1.gene5"
                     /protein_end="2460"
                     /protein_start="2423"
                     /score="42.8"
                     /tool="antismash"
                     /translation="LDFFIMTTSLESVLALATQSAYTAANNFQELFARYRR"
     CDS_motif       complement(13674..13769)
                     /aSTool="nrps_pks_domains"
                     /database="abmotifs"
                     /detection="hmmscan"
                     /domain_id="nrpspksmotif_input.path1.gene5_0011"
                     /evalue="1.50E-18"
                     /label="PKSI-KR_m1"
                     /locus_tag="input.path1.gene5"
                     /protein_end="2332"
                     /protein_start="2300"
                     /score="59.3"
                     /tool="antismash"
                     /translation="YIITGGLGGLGRSIIRWMADRGARHIVVLSRS"
     aSDomain        complement(13851..14819)
                     /ASF="ER configuration inconclusive"
                     /aSDomain="PKS_ER"
                     /aSTool="nrps_pks_domains"
                     /database="nrpspksdomains.hmm"
                     /detection="hmmscan"
                     /domain_id="nrpspksdomains_input.path1.gene5_PKS_ER.1"
                     /evalue="1.20E-78"
                     /label="input.path1.gene5_PKS_ER.1"
                     /locus_tag="input.path1.gene5"
                     /protein_end="2273"
                     /protein_start="1950"
                     /score="256.2"
                     /tool="antismash"
                     /translation="LTSLYFRPYTELWQPLPGDWIEVKVAAVGLNWKDLGIAAGRFDAN
                     NLSSEYAGVVTRLGSAVAEEGRLSVGDRVYGMGRGHFGNFTRVPARFAQRMRPDVRGGE
                     LSFVEAATMPLVYMTAVYAFDHATHLKRGEKVLIQSATGGLGLCAIQLATARGADVFVT
                     VGTAEKARFLAEEVKLVPASRIFSSRDQADLTRAVREATAGRGFDVILSAARGEDEMLY
                     DSFKALAPLGRLIDVGRMDVLDSKTLGLELFQRSITFVSFDLGLVLDADPELGAGLMRS
                     VDEYYRAGHIGPVKPYSVSDVSQLDQVLLGFSKGTHVGKHVI"
     PFAM_domain     complement(14034..14390)
                     /aSDomain="ADH_zinc_N"
                     /aSTool="clusterhmmer"
                     /database="34.0"
                     /db_xref="PF00107.28"
                     /db_xref="GO:0055114"
                     /description="Zinc-binding dehydrogenase"
                     /detection="hmmscan"
                     /domain_id="clusterhmmer_input.path1.gene5_0015"
                     /evalue="3.60E-12"
                     /gene_ontologies="GO:0055114: oxidation-reduction process"
                     /label="input.path1.gene5"
                     /locus_tag="input.path1.gene5"
                     /protein_end="2212"
                     /protein_start="2093"
                     /score="46.5"
                     /tool="antismash"
                     /translation="GLGLCAIQLATARGADVFVTVGTAEKARFLAEEVKLVPASRIFSS
                     RDQADLTRAVREATAGRGFDVILSAARGEDEMLYDSFKALAPLGRLIDVGRMDVLDSKT
                     LGLELFQRSITFVSF"
     CDS_motif       complement(14301..14351)
                     /aSTool="nrps_pks_domains"
                     /database="abmotifs"
                     /detection="hmmscan"
                     /domain_id="nrpspksmotif_input.path1.gene5_0010"
                     /evalue="3.00E-06"
                     /label="PKSI-ER_m6"
                     /locus_tag="input.path1.gene5"
                     /protein_end="2123"
                     /protein_start="2106"
                     /score="19.8"
                     /tool="antismash"
                     /translation="GADVFVTVGTAEKARFL"
     CDS_motif       complement(14361..14423)
                     /aSTool="nrps_pks_domains"
                     /database="abmotifs"
                     /detection="hmmscan"
                     /domain_id="nrpspksmotif_input.path1.gene5_0009"
                     /evalue="1.60E-08"
                     /label="PKSI-ER_m5"
                     /locus_tag="input.path1.gene5"
                     /protein_end="2103"
                     /protein_start="2082"
                     /score="26.8"
                     /tool="antismash"
                     /translation="GEKVLIQSATGGLGLCAIQLA"
     CDS_motif       complement(14448..14492)
                     /aSTool="nrps_pks_domains"
                     /database="abmotifs"
                     /detection="hmmscan"
                     /domain_id="nrpspksmotif_input.path1.gene5_0008"
                     /evalue="2.00E-03"
                     /label="PKSI-ER_m4"
                     /locus_tag="input.path1.gene5"
                     /protein_end="2074"
                     /protein_start="2059"
                     /score="11.7"
                     /tool="antismash"
                     /translation="AATMPLVYMTAVYAF"
     aSDomain        complement(15549..16199)
                     /aSDomain="MT"
                     /aSTool="nrps_pks_domains"
                     /database="nrpspksdomains.hmm"
                     /detection="hmmscan"
                     /domain_id="nrpspksdomains_input.path1.gene5_cMT.1"
                     /evalue="1.00E-64"
                     /label="input.path1.gene5_cMT.1"
                     /locus_tag="input.path1.gene5"
                     /protein_end="1707"
                     /protein_start="1490"
                     /score="210.0"
                     /tool="antismash"
                     /translation="EVLVEAGLLTALYESGLAMTGAYPQLLRVFQLLGHANPNQKILEL
                     GAGTGGATRVVMKALVDASTGVKRYDDYTFTDISPGFLTAAREFMAPFHDVRYGVLNIE
                     QEPAAQGYDESTTYDVVLASQCLHATPSIGRTLANCRKLMKPGGRLVLVENTQNKIGHG
                     LVLGTLTGYWDGVPDGRIDSPFLDLASWDKALKEAGFSGVELVLYDYPQPHSTA"
     PFAM_domain     complement(15750..16073)
                     /aSDomain="Methyltransf_12"
                     /aSTool="clusterhmmer"
                     /database="34.0"
                     /db_xref="PF08242.14"
                     /description="Methyltransferase domain"
                     /detection="hmmscan"
                     /domain_id="clusterhmmer_input.path1.gene5_0014"
                     /evalue="1.20E-16"
                     /label="input.path1.gene5"
                     /locus_tag="input.path1.gene5"
                     /protein_end="1640"
                     /protein_start="1532"
                     /score="61.3"
                     /tool="antismash"
                     /translation="LELGAGTGGATRVVMKALVDASTGVKRYDDYTFTDISPGFLTAAR
                     EFMAPFHDVRYGVLNIEQEPAAQGYDESTTYDVVLASQCLHATPSIGRTLANCRKLMKP
                     GGRL"
     PFAM_domain     complement(16659..17573)
                     /aSDomain="PS-DH"
                     /aSTool="clusterhmmer"
                     /database="34.0"
                     /db_xref="PF14765.8"
                     /description="Polyketide synthase dehydratase"
                     /detection="hmmscan"
                     /domain_id="clusterhmmer_input.path1.gene5_0013"
                     /evalue="4.70E-72"
                     /label="input.path1.gene5"
                     /locus_tag="input.path1.gene5"
                     /protein_end="1337"
                     /protein_start="1032"
                     /score="242.8"
                     /tool="antismash"
                     /translation="HDLIGSKLPGNAKLRPQWRNVLRLKDLAWLGDHRLLPDVVFPAAG
                     YVAMAVEAASRAHYEFEDAAPLVASSLRKVNIHSALRVPEDDYGVEVIVTLELVDTATA
                     KAPAWVRFSVSSVARASGVWTEHCTGLVKAQVDAAAAAAAAASPATMQADMDARTIHAR
                     AWYDKFAQIGLGYGPAFQGLSDVEADPALHLARAKLALKTTAGTIKGGESSYPLHPASL
                     DALFQLGLIACHRGQIETAGTAFVPIHISQVYLKHGNQEDWGVGVAKGELRGLRGAYAQ
                     LQLLDQSGQLMLDVASLRCISYGD"
     aSDomain        complement(17025..17573)
                     /ASF="catalytic triad H,G,P inconclusive"
                     /aSDomain="PKS_DH"
                     /aSTool="nrps_pks_domains"
                     /database="nrpspksdomains.hmm"
                     /detection="hmmscan"
                     /domain_id="nrpspksdomains_input.path1.gene5_PKS_DH.1"
                     /evalue="5.40E-32"
                     /label="input.path1.gene5_PKS_DH.1"
                     /locus_tag="input.path1.gene5"
                     /protein_end="1215"
                     /protein_start="1032"
                     /score="103.3"
                     /tool="antismash"
                     /translation="HDLIGSKLPGNAKLRPQWRNVLRLKDLAWLGDHRLLPDVVFPAAG
                     YVAMAVEAASRAHYEFEDAAPLVASSLRKVNIHSALRVPEDDYGVEVIVTLELVDTATA
                     KAPAWVRFSVSSVARASGVWTEHCTGLVKAQVDAAAAAAAAASPATMQADMDARTIHAR
                     AWYDKFAQIGLGYGPAFQGL"
     CDS_motif       complement(17412..17489)
                     /aSTool="nrps_pks_domains"
                     /database="abmotifs"
                     /detection="hmmscan"
                     /domain_id="nrpspksmotif_input.path1.gene5_0007"
                     /evalue="3.60E-11"
                     /label="PKSI-DH_m2"
                     /locus_tag="input.path1.gene5"
                     /protein_end="1086"
                     /protein_start="1060"
                     /score="35.5"
                     /tool="antismash"
                     /translation="WLGDHRLLPDVVFPAAGYVAMAVEAA"
     aSDomain        complement(17853..18869)
                     /ASF="Neither malonyl-CoA or methylmalonyl-CoA specific"
                     /ASF="found active site serine: True, scaffold matched
                     GHGE: True"
                     /aSDomain="PKS_AT"
                     /aSTool="nrps_pks_domains"
                     /database="nrpspksdomains.hmm"
                     /detection="hmmscan"
                     /domain_id="nrpspksdomains_input.path1.gene5_PKS_AT.1"
                     /evalue="1.10E-82"
                     /label="input.path1.gene5_PKS_AT.1"
                     /locus_tag="input.path1.gene5"
                     /protein_end="939"
                     /protein_start="600"
                     /score="269.5"
                     /specificity="substrate consensus: pk"
                     /specificity="PKS signature: Malonyl-CoA"
                     /specificity="Minowa: mxmal"
                     /tool="antismash"
                     /translation="VFTGQGAQWHAMGRDLFQYAVFNNTISHLDNVISSIGPAHRRTHA
                     LTPHAQTWTIRDVLAGECDATLVHTPEVSQTVCTALQVGIVDLLASWGIRPSGVVGHSS
                     GEMAAAYASGRATAAESIAAAFFRGQAVAQNKQQGAMLAVGMGFADLEAAGYMDGLEGK
                     VVTAAINSPHSITLSGDAPAIQGLAATLTEAGVFHRVLATGGNAYHSHHMLPLGNDYGD
                     MLGNGLCALKDHGFGGDTDHSDDGLHDTPHRYDAIPWVSSVTPDKSNRGEQVGPSYWRA
                     NLESPVRFSQAVEKLVTSKSAAVDVLIEIGPHAALKSPVQQILKQLGLSTPYLASLAR"
     PFAM_domain     complement(18216..18872)
                     /aSDomain="Acyl_transf_1"
                     /aSTool="clusterhmmer"
                     /database="34.0"
                     /db_xref="PF00698.23"
                     /description="Acyl transferase domain"
                     /detection="hmmscan"
                     /domain_id="clusterhmmer_input.path1.gene5_0012"
                     /evalue="7.10E-35"
                     /label="input.path1.gene5"
                     /locus_tag="input.path1.gene5"
                     /protein_end="818"
                     /protein_start="599"
                     /score="121.1"
                     /tool="antismash"
                     /translation="FVFTGQGAQWHAMGRDLFQYAVFNNTISHLDNVISSIGPAHRRTH
                     ALTPHAQTWTIRDVLAGECDATLVHTPEVSQTVCTALQVGIVDLLASWGIRPSGVVGHS
                     SGEMAAAYASGRATAAESIAAAFFRGQAVAQNKQQGAMLAVGMGFADLEAAGYMDGLEG
                     KVVTAAINSPHSITLSGDAPAIQGLAATLTEAGVFHRVLATGGNAYHSHHMLPLGN"
     CDS_motif       complement(18525..18593)
                     /aSTool="nrps_pks_domains"
                     /database="abmotifs"
                     /detection="hmmscan"
                     /domain_id="nrpspksmotif_input.path1.gene5_0006"
                     /evalue="4.60E-06"
                     /label="PKSI-AT-mM_m3"
                     /locus_tag="input.path1.gene5"
                     /protein_end="715"
                     /protein_start="692"
                     /score="19.4"
                     /tool="antismash"
                     /translation="GIRPSGVVGHSSGEMAAAYASGR"
     CDS_motif       complement(18822..18872)
                     /aSTool="nrps_pks_domains"
                     /database="abmotifs"
                     /detection="hmmscan"
                     /domain_id="nrpspksmotif_input.path1.gene5_0005"
                     /evalue="6.20E-06"
                     /label="PKSI-AT-mM_m1"
                     /locus_tag="input.path1.gene5"
                     /protein_end="616"
                     /protein_start="599"
                     /score="18.6"
                     /tool="antismash"
                     /translation="FVFTGQGAQWHAMGRDL"
     PFAM_domain     complement(18969..19499)
                     /aSDomain="KAsynt_C_assoc"
                     /aSTool="clusterhmmer"
                     /database="34.0"
                     /db_xref="PF16197.7"
                     /description="Ketoacyl-synthetase C-terminal extension"
                     /detection="hmmscan"
                     /domain_id="clusterhmmer_input.path1.gene5_0011"
                     /evalue="9.70E-12"
                     /label="input.path1.gene5"
                     /locus_tag="input.path1.gene5"
                     /protein_end="567"
                     /protein_start="390"
                     /score="45.5"
                     /tool="antismash"
                     /translation="NPGIDFAAARVKVLTDVTPWPAGRVKRASINSFGYGGANGHCIID
                     HVNNVLPGYVKPGVNLVPANDANGHGNKHTNGHTNGHPNGHSNGHANGDSNGHKTHATS
                     HTPITHPLELHASPRATTRELVLLPFSAHSEASLPLNLSALSSVLTTATTTHSLADIAY
                     TLAAKRTKFTQRTF"
     aSDomain        complement(join(19362..20617,20761..20779))
                     /ASF="found active site cysteine: True, scaffold matched
                     GSSS: True"
                     /ASF="found active site histidines: True"
                     /aSDomain="PKS_KS"
                     /aSTool="nrps_pks_domains"
                     /database="nrpspksdomains.hmm"
                     /detection="hmmscan"
                     /domain_id="nrpspksdomains_input.path1.gene5_PKS_KS.1"
                     /domain_subtypes="Iterative-KS"
                     /evalue="3.80E-157"
                     /label="input.path1.gene5_PKS_KS.1"
                     /locus_tag="input.path1.gene5"
                     /protein_end="436"
                     /protein_start="11"
                     /score="515.4"
                     /tool="antismash"
                     /translation="VAISGMGCRWPGGVSDSPGLWELLRNKQSGYRDYGDHRFSAEGFY
                     HPNTDRPGTVSTRGGFLLTEDARLFEPAFFGMQPLEVETLDASQRKLLEVIYEAFENAG
                     ETWDQFSGSRTGVFVGNFTTEHTVIQSRDPDHPRPYVTTGSSLSLLSNRISYIFNLKGP
                     SLTIDTACSSSMYALHLAINAIRNGDCDSAIVAASNWIIDPTMQIMMNKLGALSATSTC
                     HTFDASADGYARGEAFAALYIKRTSAALQQGSPIRAVVRGTAINANGRTGGITHPSKAG
                     QEAVIREAYRNAGLPLDDTTYFECHGTGTPVGDPVEVEAIGNVFAETRTGTPEEALYLG
                     SVKTNLGHTESASAIAGIMKVVLALENGLIPPSIGITALNPGIDFAAARVKVLTDVTPW
                     PAGRVKRASINSFGYGGANGHCIIDH"
     PFAM_domain     complement(19509..19865)
                     /aSDomain="Ketoacyl-synt_C"
                     /aSTool="clusterhmmer"
                     /database="34.0"
                     /db_xref="PF02801.24"
                     /description="Beta-ketoacyl synthase, C-terminal domain"
                     /detection="hmmscan"
                     /domain_id="clusterhmmer_input.path1.gene5_0010"
                     /evalue="3.30E-36"
                     /label="input.path1.gene5"
                     /locus_tag="input.path1.gene5"
                     /protein_end="387"
                     /protein_start="268"
                     /score="124.0"
                     /tool="antismash"
                     /translation="AVVRGTAINANGRTGGITHPSKAGQEAVIREAYRNAGLPLDDTTY
                     FECHGTGTPVGDPVEVEAIGNVFAETRTGTPEEALYLGSVKTNLGHTESASAIAGIMKV
                     VLALENGLIPPSIGI"
     CDS_motif       complement(19578..19619)
                     /aSTool="nrps_pks_domains"
                     /database="abmotifs"
                     /detection="hmmscan"
                     /domain_id="nrpspksmotif_input.path1.gene5_0004"
                     /evalue="6.60E-03"
                     /label="PKSI-KS_m6"
                     /locus_tag="input.path1.gene5"
                     /protein_end="364"
                     /protein_start="350"
                     /score="9.4"
                     /tool="antismash"
                     /translation="GSVKTNLGHTESAS"
     CDS_motif       complement(19686..19733)
                     /aSTool="nrps_pks_domains"
                     /database="abmotifs"
                     /detection="hmmscan"
                     /domain_id="nrpspksmotif_input.path1.gene5_0003"
                     /evalue="4.20E-04"
                     /label="PKSI-KS_m5"
                     /locus_tag="input.path1.gene5"
                     /protein_end="328"
                     /protein_start="312"
                     /score="12.5"
                     /tool="antismash"
                     /translation="YFECHGTGTPVGDPVE"
     PFAM_domain     complement(join(19890..20617,20761..20785))
                     /aSDomain="ketoacyl-synt"
                     /aSTool="clusterhmmer"
                     /database="34.0"
                     /db_xref="PF00109.28"
                     /description="Beta-ketoacyl synthase, N-terminal domain"
                     /detection="hmmscan"
                     /domain_id="clusterhmmer_input.path1.gene5_0009"
                     /evalue="1.30E-63"
                     /label="input.path1.gene5"
                     /locus_tag="input.path1.gene5"
                     /protein_end="260"
                     /protein_start="9"
                     /score="215.0"
                     /tool="antismash"
                     /translation="EPVAISGMGCRWPGGVSDSPGLWELLRNKQSGYRDYGDHRFSAEG
                     FYHPNTDRPGTVSTRGGFLLTEDARLFEPAFFGMQPLEVETLDASQRKLLEVIYEAFEN
                     AGETWDQFSGSRTGVFVGNFTTEHTVIQSRDPDHPRPYVTTGSSLSLLSNRISYIFNLK
                     GPSLTIDTACSSSMYALHLAINAIRNGDCDSAIVAASNWIIDPTMQIMMNKLGALSATS
                     TCHTFDASADGYARGEAFAALYIKRTSAA"
     CDS_motif       complement(19926..19964)
                     /aSTool="nrps_pks_domains"
                     /database="abmotifs"
                     /detection="hmmscan"
                     /domain_id="nrpspksmotif_input.path1.gene5_0002"
                     /evalue="1.10E-03"
                     /label="PKSI-KS_m4"
                     /locus_tag="input.path1.gene5"
                     /protein_end="248"
                     /protein_start="235"
                     /score="12.1"
                     /tool="antismash"
                     /translation="FDASADGYARGEA"
     CDS_motif       complement(20106..20153)
                     /aSTool="nrps_pks_domains"
                     /database="abmotifs"
                     /detection="hmmscan"
                     /domain_id="nrpspksmotif_input.path1.gene5_0001"
                     /evalue="2.60E-06"
                     /label="PKSI-KS_m3"
                     /locus_tag="input.path1.gene5"
                     /protein_end="188"
                     /protein_start="172"
                     /score="19.4"
                     /tool="antismash"
                     /translation="GPSLTIDTACSSSMYA"
     CDS             join(21596..22113,22196..22329,22421..22530,22628..23104)
                     /Name="input.path1.gene6"
                     /gene="input.path1.gene6"
                     /gene_functions="biosynthetic-additional (smcogs)
                     SMCOG1042:O-methyltransferase (Score: 219.4; E-value:
                     1.2e-66)"
                     /gene_kind="biosynthetic-additional"
                     /source="GlimmerHMM"
                     /transl_table=1
                     /translation="MAIQKSNRNGAAPTTDLVTLADNIASQTKAIAQYLEANNVEPPSF
                     SPASSQLPNTAEYVALYNSLKTSLQDLERLVDGPKRWLRSFVCQGNDLAALQVAFELDF
                     FGLVPAAEEISMGDLAAAAGLDADRTARVLRMLTTHRIFQEPRAGFVAHSATSLVVHND
                     EDLKCAGAYTASPYESDSIHSPFNTRHGVPMFRYYAERPREAARFAKAMTGVAKLDRPI
                     TELRDFFPWETLSGTVVDVGGGNGHISRALALDFPHLNFIVQDGSPEMLAQGQKMLPPA
                     LQGRIKYMQYDFFSPQPLRDVAAFIIRQCTHNWCDRDVVNIFRAFVPGLEGSKPGTPLL
                     INEAVLPELGAWPAHEERLLRQMDILMLIGLGAKQRTRAEFEDLLKQADPRYEVKSVSV
                     DGALGLLEVHLNH"
     PFAM_domain     join(22227..22329,22421..22530,22628..23029)
                     /aSDomain="Methyltransf_2"
                     /aSTool="clusterhmmer"
                     /database="34.0"
                     /db_xref="PF00891.20"
                     /db_xref="GO:0008171"
                     /description="O-methyltransferase domain"
                     /detection="hmmscan"
                     /domain_id="clusterhmmer_input.path1.gene6_0018"
                     /evalue="1.90E-19"
                     /gene_ontologies="GO:0008171: O-methyltransferase activity"
                     /label="input.path1.gene6"
                     /locus_tag="input.path1.gene6"
                     /protein_end="388"
                     /protein_start="183"
                     /score="69.9"
                     /tool="antismash"
                     /translation="SPFNTRHGVPMFRYYAERPREAARFAKAMTGVAKLDRPITELRDF
                     FPWETLSGTVVDVGGGNGHISRALALDFPHLNFIVQDGSPEMLAQGQKMLPPALQGRIK
                     YMQYDFFSPQPLRDVAAFIIRQCTHNWCDRDVVNIFRAFVPGLEGSKPGTPLLINEAVL
                     PELGAWPAHEERLLRQMDILMLIGLGAKQRTRAEFEDLLKQA"
     CDS             complement(join(23564..23690,23761..24254,24469..24867))
                     /NRPS_PKS="Domain: PKS_KR (28-128). E-value: 7.7e-08.
                     Score: 24.3. Matches aSDomain:
                     nrpspksdomains_input.path1.gene7_PKS_KR.1"
                     /Name="input.path1.gene7"
                     /gene="input.path1.gene7"
                     /gene_functions="biosynthetic-additional (smcogs)
                     SMCOG1001:short-chain dehydrogenase/reductase SDR (Score:
                     98.8; E-value: 6e-30)"
                     /gene_kind="biosynthetic-additional"
                     /source="GlimmerHMM"
                     /transl_table=1
                     /translation="MGTFAGFFYRQLTIKPKPLAADVRLDGKTAIVTGANVGLGLEAAK
                     ELAAHGLARLILAVRAVAKGEAAREQILAQTPGVDVQVWEVDHESFASLDAFGRRASGL
                     DRLDIVILNAGVKNVDYVASKTGHEAHVQNPRQVNHLGTALLSVHMLAPLDRTAKALGT
                     PGRLTIVSSENHFWAKFKERHAPHMLAELDAYRECFKGLDKMNIERYSTSKLLNVLWTR
                     ELSDRAAKLQLDVVINTVNPGFCASSLHRTDPQATTAVNLIAWTSAQGGHCIADAAALH
                     GEVRGAYISEQKVKKYVPSSFVLSPAGKQTQLKLWKETVDLLAKEAPAVDALQRLNSV"
     PFAM_domain     complement(join(24138..24254,24469..24786))
                     /aSDomain="adh_short"
                     /aSTool="clusterhmmer"
                     /database="34.0"
                     /db_xref="PF00106.27"
                     /db_xref="GO:0055114"
                     /description="short chain dehydrogenase"
                     /detection="hmmscan"
                     /domain_id="clusterhmmer_input.path1.gene7_0019"
                     /evalue="1.50E-14"
                     /gene_ontologies="GO:0055114: oxidation-reduction process"
                     /label="input.path1.gene7"
                     /locus_tag="input.path1.gene7"
                     /protein_end="172"
                     /protein_start="27"
                     /score="54.0"
                     /tool="antismash"
                     /translation="KTAIVTGANVGLGLEAAKELAAHGLARLILAVRAVAKGEAAREQI
                     LAQTPGVDVQVWEVDHESFASLDAFGRRASGLDRLDIVILNAGVKNVDYVASKTGHEAH
                     VQNPRQVNHLGTALLSVHMLAPLDRTAKALGTPGRLTIVSS"
     aSDomain        complement(24484..24783)
                     /aSDomain="PKS_KR"
                     /aSTool="nrps_pks_domains"
                     /database="nrpspksdomains.hmm"
                     /detection="hmmscan"
                     /domain_id="nrpspksdomains_input.path1.gene7_PKS_KR.1"
                     /evalue="7.70E-08"
                     /label="input.path1.gene7_PKS_KR.1"
                     /locus_tag="input.path1.gene7"
                     /protein_end="128"
                     /protein_start="28"
                     /score="24.3"
                     /specificity="KR activity: inactive"
                     /specificity="KR stereochemistry: C2"
                     /tool="antismash"
                     /translation="TAIVTGANVGLGLEAAKELAAHGLARLILAVRAVAKGEAAREQIL
                     AQTPGVDVQVWEVDHESFASLDAFGRRASGLDRLDIVILNAGVKNVDYVASKTGH"
     CDS_motif       complement(24688..24777)
                     /aSTool="nrps_pks_domains"
                     /database="abmotifs"
                     /detection="hmmscan"
                     /domain_id="nrpspksmotif_input.path1.gene7_0001"
                     /evalue="8.00E-06"
                     /label="PKSI-KR_m1"
                     /locus_tag="input.path1.gene7"
                     /protein_end="60"
                     /protein_start="30"
                     /score="18.5"
                     /tool="antismash"
                     /translation="IVTGANVGLGLEAAKELAAHGLARLILAVR"
     CDS             join(39856..39966,40438..40449,40503..40505)
                     /Name="input.path1.gene8"
                     /gene="input.path1.gene8"
                     /phase="0"
                     /source="GlimmerHMM"
                     /transl_table=1
                     /translation="MTDHRPYGSDLLKGVFPSKEEAHEALTAHCYSNGYSLWLYN"
     CDS             join(47461..47807,48064..48840,48923..49053,49222..49576,
                     49685..50237)
                     /Name="input.path1.gene9"
                     /gene="input.path1.gene9"
                     /source="GlimmerHMM"
                     /transl_table=1
                     /translation="MLTPLVNQCNRQYPCNHCARRRRPEQCTYVYHDQRKAPAAAAAAA
                     TAQAAQAAAAPKKMPPPSVNQNQFHEIQLFGSSGMGFAVDSEGQPAMLEPSNSCGTALR
                     EDHTTPLSELFGSYIESQAGLDQRKHNHQTVLSREVGASVLAEMERMPPRTVIDFLMQF
                     FLAEVNWMFHLVHPASLMSHYEAWWNKRRQIKLPDTDVDPSPNPSPNPSPNANANANAN
                     AHAQATTNGGVGVEVECVFNATDIDFAALILRICAFAAQFLPSASHTIDSVRGMPLAKI
                     REACGEVASALGGIAVDIDSRGSLFRVQHVCFSGLTAGCEGHIRKAWTTLCSAVCLAQG
                     LGFHQDARGDQSLLLDELEYEMRRRVFCNLYVWDGLLSRQLDHVPFLNVSLNVDNLPKM
                     NLTTGTDPDSGAPEGFTERVLQARLVAFWRDCKPSESRGAEYDPTRAQERYERFRREFI
                     DTLPPAFALEPSLEWDRQLPHLSMQRQLLYTAIFDSICHNFRPLLLLEPAYIRRLPAYK
                     QVLLSSQGAILAHSALKVLEGTVQDGDHLHQAEAALAELRAACPSPPESGWGSTMHVSS
                     GASRTTGTAGAMEMNVTRRQCVQAAREALVRLELLGEVSDMAEAGACSLAQLMRQLDGH
                     GGGEDALILYSTASSLPSEKEVDEQNRTPPELEEFWPESGCSDTIMNMGSSITFAKMNC
                     TYFDGSQMGDLGDILLEEGMQGWDAG"
     PFAM_domain     join(48680..48840,48923..48989)
                     /aSDomain="Fungal_trans"
                     /aSTool="clusterhmmer"
                     /database="34.0"
                     /db_xref="PF04082.20"
                     /db_xref="GO:0003677"
                     /db_xref="GO:0006351"
                     /db_xref="GO:0008270"
                     /description="Fungal specific transcription factor domain"
                     /detection="hmmscan"
                     /domain_id="clusterhmmer_input.path1.gene9_0020"
                     /evalue="1.80E-05"
                     /gene_ontologies="GO:0003677: DNA binding"
                     /gene_ontologies="GO:0006351: transcription, DNA-templated"
                     /gene_ontologies="GO:0008270: zinc ion binding"
                     /label="input.path1.gene9"
                     /locus_tag="input.path1.gene9"
                     /protein_end="397"
                     /protein_start="321"
                     /score="24.0"
                     /tool="antismash"
                     /translation="GHIRKAWTTLCSAVCLAQGLGFHQDARGDQSLLLDELEYEMRRRV
                     FCNLYVWDGLLSRQLDHVPFLNVSLNVDNLP"
ORIGIN
        1 ctttttcttt ttctttttct ttttcttttt ctttttcttt ttctttttct ttttcttttt
       61 ctttttcttt ttctttttct ttttcttttt cttttctgca tagaggatac ttccaggtgt
      121 tgacaggggg caatgactgg caacaaccac attaacccct ttttctttct ttgaaatgta
      181 atctttcttt caccttcaat ttcctccagt gtagtggaac aaggagaaac ttcatagctt
      241 aggcatatca tgtaacggta gctcttatta tctttcatat agggcataaa acgtgttgga
      301 gggtggtttt ggctggtcac ccctctttgt tgatacccct gaacaaggta aatatctgta
      361 tattctcccc atcgccacaa ggtccttctg acatcgggca gatatacgtc tttgtttcct
      421 tgtcctacga ctcatactta caatgggact gttcaacacc attgttcttt gagctcgaag
      481 ctcggattct cgttgtggcg acatgggact ctctcatatc acatgtgtgg gattatgttg
      541 tgcccaagtc tagctctcag acagtcatga tatttccaac ggatatcctt gtcgtgctct
      601 gccaggaaag ctacaggttc tattgtatag aagtaattat actgttaacc cttctacaag
      661 ttgtgcttgc ttcaacgttt tcccaagctc aaacgaaact tccgccagct actcaaacct
      721 actgcagagt gacctggaaa tattcaaagt cctagaacac aagtcagcca ctattaaaca
      781 tcatctgaag ggctctacaa ttcccacatg cagtctccgt ctgtacttac cgcagggttc
      841 agaatgggca gcttgttgcc agtggtgtag atggcaaagt gtgtgcccac aaagttctgc
      901 cacccgtcaa gaaacgcctg gaggttatga ttctccacgc tggcaaccca tttcggcgag
      961 cacgtgttat tgccagcggc gtaccccaga cggtacccaa catcccgggc ctcgataaag
     1021 aaccgcacag gctggccggc cgccacggcc tcgtcgggga tgaacgtctc gttcagcgta
     1081 gcctcggggc ccgtacgcgt cctcaccacg acggtgcgct ccccggtctc cccgtccagc
     1141 gtcaccgcaa tctcgttgtg atagtgcagg ttcagataga cagcagcgcc ggcctcctgg
     1201 cgcggcgacg agggctcgaa ggcgctcagc tcggtgctga acgtctggtt gagggcgtcc
     1261 tgcctgcgga gcagcgcggc gggggtgtcg cggtgcgaca gcgtgtaggg gttcccgtgc
     1321 agccggagct tgccgggggc ggcgtcgaag tccatgaact ccttgtacgg cgcgcggagg
     1381 aagtagtagt tcttgtcggc cagggcgccg tcaaagtcgt cgcgccagac gcgcggccgc
     1441 tcgagatcgt agaggacgtc cgggtcgtgc tcgacgacgg gctcgccgtt gttgaagatg
     1501 ggccagccgt cctcgtccca gtgcacgggg accaagaagg tctcgcggcc cagctgcggg
     1561 cggccggagc tgttggtcgg gttctgcggg cgggtggcga ggaagacggc ccaccaggac
     1621 ccgtcggcgg cttcgaccat gtcggcgtgg cccgtggaca ggacggggcg ggacatgtcg
     1681 gcgccgttga agaggagggg gttgtgcggg ttgtgctccc acgggccgtc gaggctctgc
     1741 gaccggtagt tgttggtcga gtgcagctcg gcggtgcccg agtcggccgt gatcatgtag
     1801 taggtcccgt tgatcttgta gaggtggctg gcctcgacga gcgggttggc gatgtcgggc
     1861 ggcacggtcg aggtgtggaa gagccgcgag tccgagaggg agttgcccgt ctcgatgtcg
     1921 acttcggtga tccagttggc gaaggtgccc tcgtcgacga actcggcgaa ggtggacgtg
     1981 aagtagacgc ggccgtcgtc gtcgaagaac aggtccgggt caatccccca ctggtcgaag
     2041 tagaccggct cgctccagga atcctcatcc cagatgttgt ccgtcttgac gtagaaggag
     2101 cgcgggagtt tgttgacgtg gtccgggggg cttatggcgt cgaagaaggt ggttgtcatg
     2161 tagaacgtgc cgttgtgata tcgaagagtc ggggcgaaga cgcctccgct cggggcagtg
     2221 ccgcggaggg gaagctggga gggtcttgtg agcgcatggc cgatggtttc ccacttgacc
     2281 ctatgagacg gaccatgtca gcaaagggag ctcggagccg ccgacattga gttgaggggg
     2341 atgatgtgat ttacaggtcc ttcgaatggt agatgggaac acctgggaag aattcaaagc
     2401 tggacgtgat gacaaagaag tcctcgccga ctcggatgat agacgggtca gggttgaagc
     2461 cggggataat ggggttgatc aggccgctga cggcacctaa agggaagacc cagttagctc
     2521 ctgggcaact gttctgtagg ttaaaggggg taggcagttg tagccttata gggtcacgcc
     2581 gttacggacc tgacagtaga cagacggccg tagccagtct cgacaacatt gataccatca
     2641 tgctatcgta tatcaccttg ggaggtttgc gacgtgtcta gacgagactc taaccaccct
     2701 ctcttggagc ccgtctggtc tggtaccaca tcgccctttt atagcaacgg agctgttgga
     2761 gcatcggggt actggggttc agatctggag atgatcttca tctgccggtg cggacccggg
     2821 acctgcgccc ctcatgccgc aggtccgggt aattctctgg gtgaatgcaa ccctgggcaa
     2881 ggggtcgaaa tctaccgaaa gcgccttggg aagcgctcca gtagggaggc gccggtaaac
     2941 aaggggcccc gaaaattctg gggtagtatc ccgggatata gggctgggca ttgtctgtat
     3001 tacgcaagcc agcgcccctg gcatctattt acgtttgaat tcgtgtttat cctcggatgc
     3061 gactcgcggg atttgggaga aaaccccccc agcccttttt ctttttcttt ttcttttcat
     3121 ttattttata taaagaaaac gaataacgga acaagggtta ctgccactca cgctcgatat
     3181 ccatcccaag ttcccaacac agccagctat tttcaaagtg cgaacaggtt ggaatctggt
     3241 tctatcctgt gtgctctagt cccatgaact ccgtggttga cactggttgc gtctgagaca
     3301 ccgaacgatg gactctcggc tcagatcttc ctctgacttt acccgttcaa ccacgtcgtg
     3361 agcacgagta ctagatccac agcgcttcct tgggcaagca tgaaggactc aaaatatctc
     3421 gtggccgaaa acgaagaaca gttcaacgtc aattccaaca gacagcttgc acttcgagta
     3481 ctcgtccgtt gccgcagtgt ttgagaagcc acacgggaca tgacctcgag ttgaaccctt
     3541 atttgccaga ctatctacag aaatggagag tagtcagagt accctcagct tgttgagatt
     3601 ctcaatcacg aacaggatga ccgtcctggc ccccttccta gcgattttta ggttgaagag
     3661 gtttgcgccg cagtctccga ctccatcacc gacacagagc catgttcctt tctccgccat
     3721 gtatccgtat tgaagacacg ggaagaactc ctatgtgcca ggaatcccag gatctcgacg
     3781 aatcccaggc tgaattaacg tttccaggtt tggcaggaag gagtttattt aattagcatg
     3841 tcataactca taagaccctc aaaagaggcc tgatttctaa tggtcctcta ttgaagctca
     3901 agacgagtga gaagacatca tgcggcttga cttgaggacc agtttccgga ccttggtcaa
     3961 gttagttgac actggaagtt gcaacttaca agtccaatgc ggcaatgccg tcggccgaca
     4021 cttgttactg gtgaattgca ataggcttaa ctcttgatta tacggttgca acacctgcat
     4081 gcaagggaca ctgagcctca taatccaagc gttagaagtc gtatagtagt cgtgtttcat
     4141 tacaagttgc acatatggac catggcgacg gggacctctc gacaaagaga tgattcgtgc
     4201 cggcttgata agaaattggt gggaccgata aggtgccgat ccgccgtggt ggtcccagca
     4261 cgacggatta ctgacgtcag gggataatga gattcgtatg acatcattat ggcttcgccg
     4321 tttaatgcca ccaatcgcat gccaaaagcc gcaagagtcg aaggagtaat tatgtattct
     4381 gcgttcggag caatatgccc ggcttgattg tcgtcgggtt ccaggaacac gaaaacaaga
     4441 cgaccttggc gctcggacag caatgcttgt ttcttgattg ttgtcacatc tcgaagactt
     4501 atatctgtat cccgctttcc actgtccaat gccattcttg cccgcctctg cttctgtcta
     4561 gccctatatc actgcttgaa gatttcggtc atgtccgtca cgccccatca taacggaata
     4621 attacgtctg gggccgtcac ggaggtgcct gatggacgac cgttaccgta tgatgagccg
     4681 gatgacgtga tagcaatcat ggaacaggtg caacatgtta cacttacagc ttggtacctt
     4741 atagactgcc ccctcccctt cacgaatgag actccgtata ccttacctca attacctaga
     4801 ccccgtatac ttagcatgcc gttgtaagcg aatagccgtc ttggccactt cgggccgtct
     4861 cccaatgacc gttggaagcg acagtgatga atgtaagggg cagggattca tagaataggt
     4921 agtgtacgaa tgaatagact gtattgtatt gtacttctga gtactgagta cagagtagga
     4981 caacaacaaa tcccatgtgt ctttccgata cctgcccttt ctactagtac acggtacttc
     5041 gtccggtact gtgacaaatt aagcctaact agtacctacc ttaccttacc ttaggtacct
     5101 tatggttcca gaacttccag gcccctcctc ccctggcggc tgcttggtgc ctgccattga
     5161 cgtctacacg tgtcgtgcac atcccgcggg gccgcaagcc acctggaaaa ccttgtcaat
     5221 ccctatttaa acctttactc cgtattattt ccttccccgc cccttcacca ccacatcgtt
     5281 cctacataat ttccaacaac atcctcccct acgaccaacc cacactcctc gtcatcgtcc
     5341 ttattctctt acgtgggcag tggcacccct ttgtatgacg agccgacttg catcctgttg
     5401 gtcatcatct catcttctaa cgaacacaac ccaaccatga gtacgaagaa gaagaaatct
     5461 tccctgcggg agcgcaccgc cagtcctttc agtcgcattg cccaaaagat ctcatccctc
     5521 aagcccgacc actctcggct cggcgtatca caatccgaac ctgagaacct ccctcgcgtc
     5581 gctggcgtag gcccagatgg ccccgacgtc gcccccctgc gcaatggcat ctttagcgac
     5641 acccatgtgg tagcagagtc gagcatggaa gaatcgagca gaagtggaag tgtagacgag
     5701 ctcagtagag gccggtcgtc gatcacgtct ccccgaccca gctaccgaca gcagcagcag
     5761 cagcagcagc aggcggaaca acaacagcaa ccaaacatga agagtaggga agacgaaggg
     5821 cccgagcccg aagattcgct agaccgctat ggcagcgaac cggaacaccc ggagcacgcc
     5881 agccagcagc tcctaaccat cgccgacgcc gtcaaggaac ccctcggcac catcatcacc
     5941 ttccgcgcca ggatccacac ccagcgccgc atctcccgct tcctcgactt cctcctcttc
     6001 cgagaccagg aagataccat ccagggcgtc ctctcgcgtg cccatccgaa catggtccgc
     6061 tgggtgcagc gcctacaccc ggagtccatc gtccaggtca ccgggaagct gcagaagccc
     6121 gtcgagcatg tgcgctcggc ccgccactcg gacgtcgagg tcgacgtcga caccatctac
     6181 ctcatcagcc cggcctccgc cgaccgcctc gccttttcca actaccagcc gcccgacgcc
     6241 atgaaccgcc gtctcaatgc ccgcgtgctt gatctccgac acccgtcgaa ccaggcgctt
     6301 ttccgggttc gggctgccat ggtccgcgcc ttccggagca cgcttgacga gatggggttc
     6361 atggagatca acacgcccaa gttgcagcct gctgctaccg agtctggtgc cgctgttttc
     6421 aaggtcaact atttcggtcg gagggctttc ctggcgcaga gcccgcagct ctctaagcag
     6481 atggccattt ctgccgactt tggtcgtgta tacgaggtat ggtctttttt tttccttttt
     6541 ttcctttttt ccttcttttt tctttctttc tttcttcttc tttcttcctt tctttcttcc
     6601 cctcctcctt ttttcttttt ttatgtcgtt ctttattccc atccacacaa acgctgacat
     6661 tccctctcac aggtcggccc cgtgttccga gccgaaaatt caaacaccca tcgacatctt
     6721 accgaatata ccgggctgga cctggaaatg accctcgatt tgtcctactc cgagctcatc
     6781 ggcgtggtgg accgcgtttt gaaaaacatc ttcaaggccg tgcagtccat gccggaacta
     6841 gacgtcgtca gggagaggtg gcccagcaca aacattgaat accccgaaga gaccgtcatc
     6901 cttcccttca ccgagggcct ccagatgctc cgcgatgacg gcagggatgt cgccgaggaa
     6961 gatctcggta cgagagacga gatgcgtctt ggagaactcg tgaaagagaa gtataagacg
     7021 gactactaca tcctagacaa attccccagc aacgcccgcc ccttttacac gcacaaggcc
     7081 gaagacccca agtggaccaa ctcgttcgac attttcgtcc gaggccagga gatttgcacc
     7141 ggaggacagc gcatcaacga ccccaaggag ctgcgatcga gcatgcggga cgccggcaac
     7201 tcggaagacg acatggccga gtacctcacc gctttcgaca tcggcgcccc cccccacggc
     7261 ggtgctggtc tcggcctgga gcgtctggtc tctctcttcc tcgacctcgg cgacgtccgc
     7321 tacgcctcgc tcttccaccg cgaccccaaa tccctccccg ccaagccccc ttctctgcct
     7381 cacccggacg ccgacacgac caggtggcgc gccggtgggg gcgaccagga ctacccgccc
     7441 atagagaacc tgatcgccaa ctacggcgac gccagcaaca cctcctggct cgacgaccgc
     7501 ttcgagatct ggcgccaccg tacgggcgcc gctgtcgggt actcgaggca gggcaagctg
     7561 gccgtggtca tcggcgaccc tctctgcgac aggcaccagt acgaggaagt ggcgactgcc
     7621 tttgtccgct tctgcgtccg cgagctacgc ctgacgccca tctggatgct cgtgtcggag
     7681 gagatgcacg aggttctggg gcggcatctg ggctggcgca cgctctcctg cacggaggag
     7741 caacggctcg acgcggacca gcacgggggc gcccacggac ccgaggcccg ccgcgtgcag
     7801 cgcgagggga tccaaacgcg cgaggtgcgt cccacggacg aaagcttccg cggccgggcc
     7861 gacagggcca tcggggagtg gatggcgtcg cgcacggaaa aggggaagca ggtccacctc
     7921 acggacgtgc ggccgtgggt cgacgccgcg caccggcggt actttgtcgc ggagaaggag
     7981 gggaaggtgt gcgctctcgt ggtgctggcg cagctggcgc cccggcacgg gtggcaggtg
     8041 aagtgggcgc tggacttccc cgggtcgccg aacgggacaa tcgaggtgct ggtcgaggag
     8101 gcgctggcgg cggtctcggg ccccgtgact tttggggtgg gcgtctccga gaggctcgtc
     8161 cccggggagc atctggggac ggcgcgcgcg cggttcctgg ccaagacgta cgatgcggtc
     8221 gtcaagagcc tggggctggc gcgcaaggcg gagtttcggg agaagtttgg cacgctgggc
     8281 gaggctgttt atatttgcta cccgaagcat gatttgtcgg ttcgggagct gagggaggtt
     8341 gtcaagttct tcgagggcta aggagtagag agggggggag aagacgtgag ggatttggtt
     8401 ggtgcccgga gttgcaagct tgcagcatct tgtttgatgt tatcgttaca cctcacctcc
     8461 ctgccgtcta tcgttcagaa aacggcggtg ggttttctca tgcagcattc agcgtggagt
     8521 ctttttcttt tgttaattct ggcaaggaga gctgttaggg cgatacccct cttaatgtct
     8581 gttttccttt tcttggacgt ctcgggaagt tacatgtgcc cgtcagacgt tatgatgtga
     8641 gtttatgatc tatttcttgt cgttccatgg tcttacaaac cacatgaata cagatgtttt
     8701 tggtgtttaa aggtcatcac gctccaccca cttggcgcaa gcatcgtaca gcgcgccaat
     8761 ctccttctcc cagcccacga cacggttgta gtactcgatg cccttggttc ggcggataaa
     8821 ctcgacgagg ccaacgtaca caaagtcggc gtacgagact aaaaagtcat catcagacac
     8881 ggtgagacag aaaagcaaag gggagacgac cagtagagga agtgaacatt gaacaactta
     8941 cctttttcac ccaagaagaa aggcccaggg acctccctca aggccgcccc cgccttggca
     9001 aagagaggcc tcgccgcctc ccaagccggg tccccgccct tggcctcctc cagctcggcc
     9061 agcgacatgc cgaagaggtt cttcctcgtc tcctcaaagt acggcacgga cgcctcgcgg
     9121 aggaggtcgc gcgggaccgg ggccagcagg acggcggcga gggccatgag ggtctcctgg
     9181 acgagggcct ggacgcggga gacggctggg tcgtcgacgc gcagtgaggg ctcgggctgc
     9241 agggcctcga gggcctgggc gatggggagg ctgttcatga tgtagtttcc ctgcggggtg
     9301 cggatggcgg ggatggtgta ggcggcgatc tcgccggttt ggggggggat gccgaaggat
     9361 ttgaagaggg gttcgatgtc ggggtattcg acccattggg tttcgtaggg gatgtttttg
     9421 aagttgagga ctaggcgggc tgtaagggag gtcaggtttt ttttccttct tcttttttct
     9481 tggggggggg ggggaggggg gctgaattcc aatggcttac tcttccaggg gttgagggac
     9541 cagcaggcgc tccggccctt gctggggagg tcgtagagga cgactttgtt gtcggccatg
     9601 ttgtcgattt ggtcgttgtg aataggccga ggcgaggcga ggcgaggtga ggttgtagga
     9661 gcaagactgg taaaagtctg caagtcgagt ctttcgagag atggaagaag tgggcaagcc
     9721 gcaagactcc caagagttta gtgttgggga cccggggctt tctatgggag agaaggcccg
     9781 gaaactagtg tcccttctcg tatctatact ggagacctac agggctttgg agaccccgct
     9841 agacgttgta cacgttgtac gaccagttga aacttgactg cacgagtcca tgtggttcta
     9901 tttcgatgct ctgcggcccc gtcctgttag tgaaaagggg gttgttgact gctggcgggg
     9961 tactggttca ggtgtacacg tgtacaatga cgatcgcccc acgataggtc ggcattgacc
    10021 aatcggctta tatggtttct ctgccgctcc ggatcgccga gcccacctcc ccgccaaccc
    10081 cacatcggag ggggctgaga agacgacctt tccggctgta gttttccgcc cgggggcctt
    10141 gagaatacgt tgtacttcca tttccagaat cacatgctct ttcggccctt ttgaatgtgg
    10201 gatctgcctc ttttcaataa tcgcatgtct agtgaagacc agccatggca tcgggcatcc
    10261 cggcaaccaa caaccgatgc ggacatggcc ccacttatac ggacgatgtt accccacctt
    10321 cggcgttaaa atgcggacaa tgtcggaccc acttcccgta agaccacgat aagataagat
    10381 gatacgatga taacggtgat ggtgtggctg tgtggctgtg tggcagtgca gcccccagcc
    10441 acctcgaata tcccaaagcc ctcgaccacg accacgacca ccaaccaacc tcttcctttt
    10501 ttctgcatca ccgcatctcc gtctccatct gcggccacca ctcacgagtc accttcaagc
    10561 caagacccgg tcagaatgca cgaagagtcg cccagcatgg ccgcagcatg cgagtctgcc
    10621 cttttaaggt cgatttactc acaccctccg actgactgga tctccttgtt ctcgcgctgg
    10681 tctccctgac agttctttat ctctggatct aaatcgtttt ttttcccccg ctcgcttcac
    10741 aatcgaatgg actgatgaaa gacccgacat tagaatcctg aatcatgccc tttgtaccca
    10801 acactcccga atccctcgtc gcgagaagcg attccaagaa tccaagaacc acctgccggg
    10861 gtctcaccgc taacggccgg ccatgtcgac gccctatcgc ctcgtctgtc tctccgacgg
    10921 agaacctggc ccctcgggtg cgaaagaatg gtgtatttga cgacgacccg accgacgagt
    10981 cactatactg ctggcagcac aaagaacagg cgagcctctc ggccagatcg actcccgctc
    11041 ggaagacagc cacaataagt cccattgccg aggataggac gagcctagat tccctcgttg
    11101 gccggttagg gttggttgag ctgcagaaga agaaacggtc cagcggcact ggcacgatac
    11161 gaaggcacga caagcgtcct ggtcccaact acgacgacga caagaccatc gctacatcta
    11221 ccgctacgca cgacgattcg aagccgtccc cgacgataaa ccgacccaaa cagtccacga
    11281 gacacttgct ctgttgttgc ttcagcattc ccctcgaaga aatacccgaa tcaccagcag
    11341 cagctcctcg accggcaagg ccaggttctc gacctataac accatcccgt cgacctagac
    11401 ctcgccccca accgaggccg gtccaagata ccacgcacct cgcgtctctt acctctccac
    11461 cgaacttgtc gacgcaatcc cccggacggt cctccctcaa atccaccact tccaccacgt
    11521 cccagacggc gcagtacttc tctctcatcg caccagacac gcctccgcag accgcctcgt
    11581 cgctcatagc agagctagca cgaccgtatg cagactcgga agagccgggc tatatctaca
    11641 tgttctggat gaccccctcg tccgctcccg cccgccctcc cgtcgacgcc gctcgctctc
    11701 tcctcgcacc gccttccttg tccgggccct cctctccagg agcggccgcc acatcccgcc
    11761 aacgccgcgc cagcgacatc gtgtccacgt acgcccgaaa cacaaacggc ggcggcgaca
    11821 acggcaaacc gaggaccatg ctcctcaaga tcggccgcgc ggcgaacgtg caacgccgca
    11881 tgcagcagtg gtcgcgccaa tgcggctacg acgtcgaagt gatccgttac tacccttact
    11941 tggccggcgc gagcgaggcc gcgggccgga cgccgcgcat gacgccgcat tgccgccgcg
    12001 tcgagaggct ggtgcacatc gagctggcgg ggaggggctt caaggcgagg cggcccagtt
    12061 gcgaggcctg cggcagggac catagggagt ggttcgaggt ggaggctacg agggagggca
    12121 ttcggactgt tgacgaggtg gttcggcggt gggtcgactg ggatgagagg ggcagcgatt
    12181 gaacgtgaaa ctactatgga atttgtcttt gaaatggctt catgttgcgt ttgtttcgtc
    12241 tattctcaac ttcaacgagg gccacgatga gtgaacagca gcagcaacag caacaacata
    12301 aaaacaaaca acacaaaata aaagaagagg aaagcaagaa acaagacaaa acgccgcatt
    12361 ccagaaatga tccgcttcga aagagtacgc actctggtat gtcttgtccg aatccaaact
    12421 caagactgcc ttgccctatg accccgaacc ccctgaacgc cccgaatccc ataacaccca
    12481 aaggacgccc taaacgcctc gatgcactct catattattc aggcccacga gacacgcacg
    12541 acacgacacg acgactactt ggtctccttc tcccccgccg cctccaccac atagccagcg
    12601 agcttctcca tactggtatg ggtatccagc aagtcgagga gactaatgtt cgcgcggaaa
    12661 gccgtgttaa accagttccg cagctcagcg gcgatcaagc tgtcgacgcc gtagtcggcc
    12721 accgtcttgg cggggctcac gcccgaagcg tcgatcgaca gcatgccggc caccgtggca
    12781 ctgatcgccc gggtgaccag cgccagggcc tctccccggc cctcgggacc cacggccatg
    12841 caggcgtcga actcctcccg gagccgggta atcgccgacg aagcggagcc cgatgcgccg
    12901 gcatcccccc tctgcgcgcc gtcctcttcg tggcggtagg cgtcgtcgaa ggcccgcatg
    12961 atgagcgaga cgcggccgtc gctgtaccac ctcggcgggg ccgtctcggc cttctcctgg
    13021 cgcttcttgg ccgccatggc cgccgggtcg agacaggtga cgatgccggc ggtggacagg
    13081 gggtccaggt cttccttgtc gtcgtccttg tccctgcgcg cacgcgggct ttggagaaag
    13141 gccggctcca gcaagcggag gaactggtgc tccgtgacgc ccaagacctt gttgcgcgcc
    13201 atcatgttga cggtggtggc gttgcggccg agggcgccga cgtccgtgat taggccaaag
    13261 gcggcggtgg aggccggcag gccgcgggtg cggcggtagc gggcgaagag ctcctggaag
    13321 ttgttggcgg cggtgtaggc gctctgggtg gccagggcga gcacggattc cagcgaggtg
    13381 gtcatgataa aaaagtcgag cttcgtcgcg agcgtcgcgt cgtgcaggtt cttggtgccg
    13441 accaccttgg ccgccaggct cttttgccac tgcgccgccg agagcttgtc gaacgagagg
    13501 tcctgcaggg acatggcggc gtggatgatg cccttgacgg gacggccggc cacctggcgg
    13561 agtgcggcgt cgagctgctc gcgcacggcc acgtcgcagc ggatggcttg cacggtcacg
    13621 ccgcgggcgg ccaggtcgtc gacgagcgtc tgcgcctccg gggtgccgac gccgctccgg
    13681 gagaggacca cgatgtggcg ggcgccccgg tccgccatcc atcggatgat ggatcgtccg
    13741 agaccgccca gacctccggt gatgatgtac tgcgcgtcga gatagcgatc gaatcgcgcg
    13801 gccggggcgg cggggaccat cctgaccggg gactgcgggt tctggaaact gataacgtgc
    13861 ttcccgacgt gcgtgccctt ggagaagccg aggaggacct ggtccagctg cgacacgtcc
    13921 gagaccgaat acggcttcac gggaccgatg tgaccggctc ggtagtactc gtcgacggac
    13981 cgcataagcc cggcgccgag ctcgggatcg gcatccagga caagacccag gtcgaaggag
    14041 acgaaggtga tgctgcgctg gaagagttcc agcccgagag tcttactatc cagcacgtcc
    14101 atgcggccga cgtcgataag ccggcccaga ggcgccaggg ccttgaacga gtcgtacagc
    14161 atctcgtctt cgcccctggc cgcactcagg atgacgtcga atccgcggcc ggccgtcgcc
    14221 tcgcggacgg cgcgcgtcaa gtcggcctgg tcgcgcgacg agaagatgcg cgaggccggc
    14281 accagcttca cctcttcggc caggaaccgg gccttctcgg ccgtcccgac ggtgacgaac
    14341 acgtcggcgc cgcgcgccgt cgccagttgg atggcgcaca agccgagccc gcccgtggcc
    14401 gactggatca gcaccttctc gcccctcttc aggtgggtgg cgtggtcgaa ggcgtagacg
    14461 gccgtcatgt agacgagcgg catggtggcg gcctcgacga agctcagctc gccgccccgg
    14521 acgtcgggtc gcatccgctg cgcgaagcga gccggcacgc gcgtgaagtt gccaaagtgg
    14581 cctcgtccca tgccgtacac ccggtccccg accgacagcc ggccctcctc ggccacggcg
    14641 gatcccagcc gggtgacgac gccggcgtac tccgacgaga ggttgttggc gtcgaagcgg
    14701 ccggcggcga tgcccaggtc cttccagttc aggcccacgg cggccacctt gacctcgatc
    14761 cagtcgccgg ggaggggctg ccagagctcg gtgtaggggc ggaaatacaa tgaggtcagg
    14821 atgccgggcg tctcgaaggc ggcgcggacg gggccctggc tgtcgagcgg gagcggctcg
    14881 gcacggctgg ggggcatgca gaggaggttg tggtcctcgg cgagccggcc gtcggggacg
    14941 agacggctca cccagaggca gccgttgtgc cacgagaact cgcggtcctc ggcggcgtcg
    15001 tcgttgttgt cgtcgcggaa gaggagatgg tttagctctt tgtcgacgat ggagcggact
    15061 aggtcggccg cctcggcggg atcgtcgacc gtaaagttct cggcgtccat gtcgatggag
    15121 aggaagctcg acgacgggtt ctcggtccct atggtgcgca ggaggccggc gaggagggcg
    15181 ccgtccgcgt tacggccgcg caccatgccg gtcgtcgtga gccacatcat actagacgcc
    15241 gaacgggcga ggtgctggaa cagggccagg cgcgaggctc cggcgtcgag gaggaggtcc
    15301 ttctccccgt cgaggaaggc catgacctgg gagccctcct ggacggtttc cagggcttcg
    15361 tccagtgggc cgagcgtggc ggagacgccg tgggtttgca gctccgcgac gagctggtgc
    15421 gccagggggg gcggcgggcc ctgggatccg tggaggatct ggacctgtcg aggagtcgtc
    15481 cgggtctcct ttccctctgc acgtgcaggc tcaggcccct cggcgaccag agtcgagaca
    15541 atggtgctgg cggtgctgtg gggctgcggg tagtcgtaca gcaccagctc cacgccagaa
    15601 aagccggctt ctttaagggc cttgtcccag gacgcgaggt ccaagaacgg gctgtcgatg
    15661 cgtccgtccg gcacaccgtc ccagtaaccc gtcagcgtgc cgaggacgag accgtggccg
    15721 atcttgttct gggtgttctc gaccagcacc agcctgcccc cgggcttcat gagcttgcga
    15781 cagttggcga gggtcctgcc gatgctgggc gtggcgtgga ggcactggga agccaagacc
    15841 acgtcgtacg tcgtgctctc gtcgtagccc tgcgccgcag gctcctgctc gatgttcaag
    15901 acgccgtacc tgacgtcgtg gaagggggcc atgaactccc tcgcggccgt caagaagccg
    15961 ggcgaaatat ccgtaaaggt atagtcgtcg tagcgcttca cgccggtcga ggcgtcgacg
    16021 agggccttca tgaccacgcg cgtggcgccg ccggtgccgg cgcccagctc gaggatcttc
    16081 tggttcgggt tcgcgtggcc gaggagctgg aacacgcgga ggagctgcgg gtaggcgccg
    16141 gtcatggcca ggccgctctc gtacagcgcg gtaagcaggc cggcctcgac gagcacctcg
    16201 acgccggtgc gccgctcgta caggatgtcg gccatgtcct ggtgcagctt cttcgcgatc
    16261 ttgacctcga tcaggtcgct cgtcgcgctg tacagggacg cgagccactg ctggcgcgcc
    16321 gcggccgaca tggtcctcgc ctgcgtcatg gcttccgtgt cgtcctgctc gacgcgcctc
    16381 ttgacccagg cgaggaagaa gcggacctgg tcggtggctt tgctgacgtc gatgacgccg
    16441 ccgccaaagg tctcgtggat gtcgatgacg atcagcgtgg cgatggcgtg gatgctgcgg
    16501 aagaggtcgg cccggtcgac gttctcctgg ggcggcggga acagggcctg ggccttctcg
    16561 caggtcaggg tgcggatgtc cggcttccat tcgaggcggg tgaagggccc ggagaagggg
    16621 agggatccgc ccagggcatc ttcgggggcg gtcgaggagt cgccgtaact gatgcaacgg
    16681 agcgacgcca cgtccagcat cagctgcccc gactggtcga ggagctgcag ctgcgcgtag
    16741 gcgcccctga gaccacggag ttctcctttc gcgacgccga cgccccagtc ctcttggttg
    16801 ccgtgcttca ggtagacctg ggagatgtgg atgggcacaa aggcggtgcc ggccgtctcg
    16861 atctgccccc ggtggcaggc gatgaggccc agctggaaga gggcgtcgag cgaggcgggg
    16921 tggagagggt aggacgactc gcccccctta atagtcccgg cggtggtttt cagggccagc
    16981 ttggcgcggg cgaggtggag ggccgggtcg gcttcgacgt cggagaggcc ttggaaggcg
    17041 ggtccgtagc cgaggccgat ctgggcgaac ttgtcgtacc aggcgcgggc gtgaatggtt
    17101 cgggcgtcca tgtccgcctg catcgtggcg gggcttgcgg cggcggcagc ggcagcggca
    17161 gcgtcgacct gggctttgac cagacccgtg cagtgctcgg tccagacgcc ggatgcccgg
    17221 gccacagagc tgacggagaa gcggacccag gccggggctt tcgccgtagc cgtgtcgacg
    17281 agctccaggg tgacgatgac ctcgacgccg tagtcgtcct cgggtacgcg gagggccgag
    17341 tggatgttga ccttgcggag cgacgaggcc acgagggggg ccgcgtcttc gaactcgtag
    17401 tgcgcgcgcg aggcggcctc gacggccatg gctacgtagc ccgccgcggg gaagacgacg
    17461 tccgggagga ggcggtggtc gccgagccag gcgaggtcct tgagtcgcag gacgttgcgc
    17521 cactgggggc gcagcttggc gttgccgggc agcttggagc cgatgaggtc gtggcggatg
    17581 acgctccggg cgcggtattc cttgctgaag cggctttcgt ggtagaccac gggtccgtag
    17641 gcgtacttgt agggcggcag gtccacggcc atgcagccgt gctcgtagga gacggcatgg
    17701 gtgcgtgtgt tccctttggc cgcaggcgca ggcgcaggca cacgcccatg cacatgcacg
    17761 tccgccgagt tgacggcgac gagatcgacc gaggcgttca acccgaagag ggagccggcc
    17821 atggcgagga gagaggcttg tccgtcgcgt tggcgggcca gggaggccag gtaaggggtc
    17881 gacaggccca gctgcttgag gatctgctgg accggactct tcagagccgc atggggtcca
    17941 atctcgatca ggacgtcgac ggctgcactc ttggacgtca cgagcttctc gacggcctgg
    18001 gagaagcgga cgggagactc gaggttggcc ctccagtacg atggtcccac ctgctccccc
    18061 ctattggact tgtcaggggt aacggacgag acccagggga tggcatcgta tcggtgcggc
    18121 gtgtcgtgga ggccgtcgtc agagtggtca gtgtcaccgc cgaacccgtg gtccttcaga
    18181 gcgcaaagcc cgttgcccag catatccccg tagtcgttgc ccaggggcag catgtggtgc
    18241 gagtggtacg cattcccccc cgtggcgagc acgcggtgga agacgccggc ctcggtgagg
    18301 gtggcggcca ggccctggat ggcgggggcg tctcccgaaa gggtgatgct gtggggggag
    18361 ttgatggccg ccgtcacgac cttgccctcc agcccgtcca tgtagcccgc ggcttcgagg
    18421 tcggcgaaac ccatgccgac ggcgagcatg gcgccctgct gcttgttctg ggccacggcc
    18481 tggccgcgga agaaggcggc ggcgatggat tcggcggccg tggcgcggcc cgaggcgtag
    18541 gcggcggcca tctcgccgga ggaatggccg acgacgccgc tgggccgaat cccccacgac
    18601 gccaggaggt cgacgatgcc gacttgcagg gccgtgcaca cggtctgcga gacctcgggc
    18661 gtgtggacga gggtggcgtc gcattcgccc gcgaggacgt cccggatggt ccaggtctgt
    18721 gcatgtggtg tgagggcgtg tgtcctccgg tgcgccgggc cgatggacga gatgacgttg
    18781 tccaggtggc tgatggtgtt gttgaagaca gcgtactgga acaggtcgcg gcccatggcg
    18841 tgccactggg cgccctggcc ggtgaagacg aagccaaggc tggcggtggt ggccgggctg
    18901 gtgaagacgg gttggacgtc gtcggcgtcg gtcagcgcgg tgatggggtc gttcttggag
    18961 acgatgcgga aggtgcgctg ggtgaatttg gttcgcttgg cggctagggt gtaggctatg
    19021 tcggccaggg agtgggtggt ggtggcggtg gtgaggacgc tcgagagggc ggacaggttg
    19081 aggggaagag aggcctcgga gtgggcggaa aaggggagca ggacgagttc acgcgtggtg
    19141 gcgcgagggc tggcgtgcag ctcgagggga tgcgtgatgg gggtgtgaga ggttgcatgt
    19201 gtcttgtggc cgttggaatc tccgttggca tgaccgttgc tgtgtccatt gggatgccca
    19261 ttggtatgcc cattggtatg cttgttgccg tgtccgttcg catcgttcgc aggcaccaga
    19321 ttcacccccg gcttcacata ccccggcagc acattattca catgatcgat aatgcaatgc
    19381 ccattcgcgc ctccataccc aaaagagtta atgctggccc tcttgacccg gcccgccggc
    19441 cagggggtca catcagtcag caccttgacc ctcgccgccg caaagtcgat gcccgggttc
    19501 agggccgtaa tgccaatgct cggaggaatc agcccgttct ccagcgccag gaccaccttc
    19561 atgatcccgg caatggccga cgccgactcg gtgtggccca gattcgtctt gaccgatccc
    19621 aggtacagcg cctcctcggg cgtaccggtg cgggtctcgg cgaagacgtt gccgatggct
    19681 tccacctcga ccgggtcgcc gacgggggtg ccggtgccgt ggcactcaaa gtacgtcgtg
    19741 tcgtcgagcg gcaggccggc gttgcggtac gcctcgcgga tgacggcctc ctggccggcc
    19801 ttgctgggat gggtgatgcc gccggtgcgg ccgttggcgt tgatggccgt gcccctgacg
    19861 acggcccgga tgggagaccc ttgctgcagg gcggcgctcg tcctcttgat gtatagcgcc
    19921 gcgaaggcct cgcccctcgc gtagccgtcg gccgaggcgt cgaaggtgtg gcacgtcgac
    19981 gtggccgaca gggcgcccag cttgttcatc atgatctgca tggtagggtc gatgatccag
    20041 ttggaggcgg ccacgatggc cgagtcgcag tcgccgttgc ggatggcgtt gatggcgagg
    20101 tgcagcgcgt acatggacga cgagcaggcc gtgtcgatgg tcaggctggg gcccttgagg
    20161 ttgaagatgt agctgatccg gttgctgagg agactcaggc tgctgcccgt ggtgacgtac
    20221 ggccgggggt ggtccgggtc gcggctctgg atgacggtgt gctcggtggt gaagttgccg
    20281 acgaagacgc cggtccggga cccggagaac tggtcccatg tctcgccagc gttttcaaag
    20341 gcctcgtaga tcacttcgag gagcttcctc tgcgaggcgt cgagggtctc gacttccagg
    20401 ggttgcatgc cgaagaaggc tggttcgaag aggcgtgcgt cttcggtgag gaggaagccg
    20461 ccgcgcgtgg agacggtgcc gggacggtct gtgttggggt ggtagaagcc ttcagcggag
    20521 aagcggtggt cgccgtagtc gcggtagccg gattgcttgt tgcgtaggag ctcccagagt
    20581 ccggggctgt cacttacacc acccggccag cggcagcctg tcccagtgtt gtcagtacat
    20641 gtatggactc tacagagtcg gacaagaaga cagcagagaa gacagcagag aagacagaag
    20701 agaagacaga agacagagac aaaagaaaga agacgcagca cgaggcaagg gactgctcac
    20761 ccatgccact gatggcaaca ggttccggtt cttgttcttg ttttccgtcc atgttggttg
    20821 aatggttgaa tagtagcaaa tatgtgctag ggatcccact ggatggtcag ttgatgactc
    20881 tgttgcatcg gctgcggtgg tttgagcctt tgaggtggga aggccggatt cgatgtgatc
    20941 tagggtcgac tttatggaat atctggagtc tggagtctac gggctgcctc aacaatatag
    21001 aatcatcttc tgacttgttt accctgggcc aaggacaact cgactgcatg tgtcttcatc
    21061 tttctgaaat ccttatctcc tcgccgagca aggtcgagtc caaagagtcg gagcccgagc
    21121 ttgagcatct cggctgcagc atcgtcgtgc atggtaggag ttggtagacg taggaccgta
    21181 ggagtctgac ctgggtcacc gtcccgaagc cgaaatccga gactcgttca tgttcgcacg
    21241 aacccctgag ccatgtcaag ttgaaccgaa ggatagcatg ccgcatggcc cgacataatt
    21301 cggccagcaa catttcacag aggccgaatt tcgtcggccg atagtacagc aaccccgtgc
    21361 tctcactctc acggctttgg cttacgcgag tggacgtctg acatgcagct tcatgctcct
    21421 acagtctact cacatgtcga cggtcgttat cacatcattc tatcatatct taggcccccc
    21481 gagacagcaa accagacacc aactcacaat cttcatcact tgcttgctat cttgtcgtcc
    21541 cgactcccag ccaccgactc cacgagctta cggcaacatc tcctcagtcc tcaccatggc
    21601 catccagaaa tccaaccgca acggggctgc ccccacaaca gacctcgtca ccctcgccga
    21661 caacattgca agccagacca aagccatcgc ccaatacctc gaggccaaca acgtcgaacc
    21721 gccctccttc tccccggcat ccagccagct ccccaacacc gccgagtacg tcgccctcta
    21781 caacagcctc aagacgtcgc tccaggacct cgagcgcctc gtcgacgggc ccaagcgctg
    21841 gctccgctcg tttgtgtgtc aggggaacga cctcgccgcc ctgcaggtcg cctttgagct
    21901 ggactttttc ggcctcgtcc ccgccgccga ggagatctcc atgggggacc tggccgctgc
    21961 cgcggggctg gatgccgaca ggacggcgcg cgtcctccgc atgctcacca cgcaccgcat
    22021 tttccaggag ccccgggctg gctttgtggc gcactccgcc acgtccttgg ttgttcataa
    22081 tgatgaggat ttgaagtgtg ccggggctta cacgtccgtt ttgttctctt gttgaccatt
    22141 tcttcaccct cgacgaaatg ttcaaggcct ctccctccac gaccgactgc ctcagggcat
    22201 ccccctacga gtcggacagc atccattccc cgttcaacac gaggcatggt gtccccatgt
    22261 tccgctatta cgccgagaga ccacgtgaag ccgctcgttt cgccaaagcc atgaccggcg
    22321 ttgccaaatg ttcgtacatg cagccttcac gttcccttgg aagcctcaag atcccacatg
    22381 cagccccctg aagactcgac ggaggattaa ctggacgcag tggaccgccc catcaccgag
    22441 ctgagggact tcttcccctg ggagacgctt tccggcacag tcgtggacgt gggcggcgga
    22501 aacggccata tttccagggc cctggctctt gtaagtgcat gatgtgacat tgatgtgtgc
    22561 ccctatcctc ttcgtgctgc gtccagtctt cccggacaca tcatctgacg cgagaccaca
    22621 catccaggac ttcccccacc tcaacttcat cgtccaagat ggatcccccg agatgctcgc
    22681 ccagggccaa aagatgctgc cccccgccct gcagggccgc atcaagtaca tgcagtacga
    22741 cttcttctcc ccgcaaccgc tccgcgacgt cgccgccttt atcatccgcc agtgcaccca
    22801 caactggtgc gaccgcgacg tcgtcaacat cttccgcgcc ttcgtgccgg gtctcgaggg
    22861 cagcaagccc ggcacgccgc tgctgatcaa cgaggccgtc ctccccgagc ttggtgcctg
    22921 gcccgcccac gaggagcgtt tgctcaggca gatggacatc ctgatgttga ttgggttggg
    22981 ggcgaagcag cgtacgaggg ccgagtttga ggacctgctc aagcaggccg atccgagata
    23041 tgaggtcaag agtgtgtctg tggatggtgc tctgggcttg ttggaggttc atctgaatca
    23101 ctgaggtcta ccgttggtgt gaggaatcac atgcaagagt aggatggctg tatcttactg
    23161 tggaaatcaa gtccatgtca ggactcaggg cccaaatatc aatgttcttg attctcacga
    23221 tgcatgtggc gtttgatgtt gttgttcact caagtgtgtc cacatcagtc ctcgccttat
    23281 actccggtcc ctggccaaag ttgagattgc cctgcctaga cacatagtcc tgtcagcatg
    23341 gaatgaaata ggttggggcc agagtgtgct gcatgccatg ataccgtgat acggcctttc
    23401 aactagatta tacgaaataa atacaccgtc tacaccctcc caaagactgt gccccttgtg
    23461 ctgccgcatg ttacgccact ggaaccagaa atatactagg aacaacgcgg tcttggtatt
    23521 tcattgctct gtcgggctgt ggaaacgata gacatgcaaa gtcttacacg gaattcagac
    23581 gctggagcgc atccacagcc ggagcctcct ttgcaaggag atcaaccgtc tccttccaaa
    23641 gcttcaactg ggtctgtttt cctgccgggg acagaacgaa agatgacgga ctgtatcatg
    23701 ttagcatttg atgtctgcat gtcgccagaa ttccaagatg gaaaactgga taagaccaac
    23761 acgtacttct tcaccttctg ctcactgata tacgcccccc gcacttcgcc atgaagcgcc
    23821 gccgcgtccg ctatgcaatg cccaccctgc gcagacgtcc acgcgatcag gttcacggcc
    23881 gtggtggcct gcggatcggt ccgatggagc gaactggcgc agaaccccgg attgaccgtg
    23941 ttgatgacaa cgtcgagctg gagcttggcg gcgcggtcgc tcagctcgcg ggtccagagc
    24001 acgttgagca gcttgctggt gctgtagcgc tcaatgttca tcttgtcgag ccccttgaag
    24061 cattcccggt acgcgtccag ctcggcgagc atgtgggggg cgtggcgctc cttgaacttg
    24121 gcccagaagt ggttttccga ggacacgatg gtgaggcgtc caggcgtgcc gagggctttg
    24181 gcggtgcggt cgaggggagc gagcatgtgc acggagagga gggcggtgcc taggtggttg
    24241 acctgccggg ggttcttggt tcagtcggac agtccatgca ttgatgatat gtagtaataa
    24301 catgaccatg cgggttattc cagtattgtc ctgtgccttt aacaagagca tgaacaattc
    24361 aagacggata aattcagggg gatacagaag cagcagaagc acagaagcag cagaagcaga
    24421 acaaaccccc cccactgcag aaacacgcga cgaaatcaaa aatcctacct gaacatgcgc
    24481 ctcgtgcccc gtcttcgacg caacataatc cacattcttc acccccgcgt tgaggatgac
    24541 aatgtcgaga cgatccagcc cggacgctcg cctgccgaat gcgtcgaggc tcgcaaacga
    24601 ttcgtggtcg acctcccaga cctgcacgtc gacgcccggc gtctgggcca ggatctgctc
    24661 cctggccgcc tcgcccttgg caacggcgcg caccgcgagg atcaggcggg ccagcccatg
    24721 cgccgccagt tctttcgctg cttccagccc cagcccgaca ttggcacccg tcacgatggc
    24781 cgtcttgccg tcgaggcgga cgtcggccgc caggggcttg ggcttgatgg tgagttggcg
    24841 gtagaagaat cctgcgaacg tgcccatgat gtagatgtgt cgaggtgcag aacggagcgg
    24901 atggggagcg agggggaggg agattcgtgc ttcgagagca cgaggcgcga ggagggtatt
    24961 cgagcgagtt ttcgacccta ctagatattc tttccgcccg caataggagt aaagacgata
    25021 atactatgga aaactgccaa gaccctcggc cgacgaatgt cggtttaccg catttcatgg
    25081 ggcagttggc ggttggcggt tggcggttgg cggttggttg gcaaccttgt ccttggtcct
    25141 tggtaggttg gtcgcagatt tggtcgttgt ctctcattat cccgtgcgct tttccttttc
    25201 cctctctttc ccttgccgta ctcccatcag ctgttatgtg cttttccctc aatatgcaag
    25261 ccgctggttt aggttaatag tctaaccact gtccatccag cccctcagct ctcagcccct
    25321 gaccatggcc cggcactcca tcggacacta cggtggactg ccggccgccc ctccttcttt
    25381 ctattccttc ttgttatcct cggtgactgc ttcggcgtgt ggacagcgga cagtggacag
    25441 tggacagtgg ccctgcttta aacgccagac gtttctactc cgttacccgt acaccttaat
    25501 ccacatgctc atccttctta taactcacgt ggggggacct acgttttacg cgcaaacgct
    25561 ctaaaccact taaaagctat attaatcgat agctctttct aagctctata cgcctatcta
    25621 tagcactgta tcgcgtaggc gctatttagg gcgtaaaata agtgcgaaaa cgcctggaaa
    25681 cgcacctacg ggtgccccac gtgcggggga aaaatctgat atagcccgtg cgccgctaat
    25741 aaagcagccg cgcagagccg tagccactaa cgcctcgcga ccctagcacc ctataaaaga
    25801 ccccagccat aataatagcc atagtactag ctataataac gccctagccc actataacgc
    25861 ccccggaact aaccctaagc cccctataat tataaggggc ttaggggagg tagaaatagg
    25921 ggaaacccct aaaagcccta taaatacagg gacttctacc tttattacgc cctttaattc
    25981 gaaaaggcag cttagccctt cgaccctaac ccctagaagg ttttctagga cccgaaccga
    26041 gcccccctcc gactctaagg ccgaaggcct cttcgaaacg ccctctaggc ccccccccct
    26101 gctgaaaaac agggccttat aggctctaaa taggctaaaa aggcccctgg aactgctaga
    26161 aacccctcta ctacgcccta gaagtcgact agtttggcta gtaaggccta ggctaggggg
    26221 cttctctagc aggcttttta gctactttaa taggcctacg acctcgaccc tatgccctag
    26281 attaaagccc tatctacagg gcttaaatct gctatcgacg gaaccctata aggctcctag
    26341 ccccctatac tcgagcagaa agtcgacgaa ctagcctaag cagttcgtag gcttatagaa
    26401 taacctaaac ccctttatag cgaggctata aagggaaaaa caggctttat agcaccccag
    26461 gccccctaaa aggccttagc actcttaacc cccccggccc ccctccccac ggaccctaaa
    26521 aaggtcccta aggttatttt atagtctata gcaggggaaa taatcccccg ggagaacttt
    26581 aatcctctta agctccggaa caggctaaat aaggccctaa aaatctctgc tattacagct
    26641 attagcctat taactaacgg gaaccttttt ttaaccccgg gcccgaaata tagcgtttag
    26701 cagctcctag actcttagaa tcagtggttt aaggagctaa acctgcctct ttcgcccccc
    26761 taacctatag gcgactagtt taagcttatt attaaatagg tgcctactag ggccttcgga
    26821 ggaggggaaa cgctattatc cgaccctgcc gacccttccg acacaccgct aaaagccctg
    26881 aaccgcagcc tttaactggg cctaggttta aagtacctag ttactaaaat cggcaccttt
    26941 aaccctatta gggtagtagg gaagcctcgc tggctaagaa ccctagacgg gcttcacggc
    27001 actattatcg ttttagtact aactactgaa gagcagaaat actgcttaaa acaggggctc
    27061 tatatagccg gccagcggct aaaggtctat aaatataggc ctataacccc taggacccag
    27121 tactctaact gctagaaatt cgggtatacc cgagggatct ataagcgcct aactacctgc
    27181 tctatctacg ctatagaggg ctatagcgac gaagaccact actataacga gtacgaggaa
    27241 tacggcgact acgaacacag gacctataag tgccataact acgagggggt atacccccct
    27301 tacagtacaa actacaaggt ctttcaagct attaaaccct aaatcctata aataaagggt
    27361 cttttagttc gaaagaaatc cggtttattc agcataacgt cgataaatag ggtccggcgt
    27421 aggaagctat cctagaatag gctttagagg cttcggctaa tatagtcctt atctaagagc
    27481 cttcctacgt cctaaaacca gaagggtagt atattcgaaa ccacctagcc ttctatacta
    27541 tcacgcctat atctcggaaa acccagtttt ttcctattaa acctagggtc cttacgtata
    27601 taagaaaggg ctcgggtatc gaattttcac accgcgaaga ccttctagat aatatagaca
    27661 cgcagcttat agaggtctat tatctgcaga ccttctatat cctaaacgtc tataatcaga
    27721 tagagcagaa tcccgaaata ataggcagag ggcctttaag gccccttagc cctaccctct
    27781 ctacctcttc tacttcttct tccccttctt ttccttcttt ttcaggctct cgaagccgac
    27841 cctggaccga agatcgcgtg ctatagggcc tttaggtccc taagccgacc cttattatag
    27901 gggactttaa taggaaccac tagcagtaga acggggctac tacgaatcag gcttctatta
    27961 aggcctaggc cctagtagac tggttaaata gccttgaagc cacctgttta gtggatcctg
    28021 aagaagttaa cctaaacggg gggacctttt ttaggtctaa tcttcgtcaa aagtcggtta
    28081 tagacctagt attttacacg cccggcttta atcgtctccg cttttataag tgggaatgta
    28141 tcgaaaacac tccctcctta caccgcgcta tcctgatttc agcctctatt ctaggctcta
    28201 aaagtctatc aaggaatagg ctataatacc agggaaaagg tacaccgtag cggataatac
    28261 tattaggctt aatagtcgta tatttcttaa gactttaact taagggaaaa agggtatttt
    28321 tccctctacg ctaatatagc gattctaagg ttttcgccga acacttagcg gcccgagtat
    28381 atctccgact atatatagtg cgaatctata gtgctactct attccttata ctaccccctc
    28441 tttaacggga ctagtccttt aggcccgttt tagccccctt agtaggtcca cgcgatttag
    28501 cctcgcgcga agcttatcgt ccagttagcg attttaatta gttaccgtta taaggcttcc
    28561 taacctcctt ctataatatt ataactttct tcgtgttagc cgagtaatcg gtaaaccgtt
    28621 aatggtataa gcgcgtggct aactcgctta cctattatga ttcctattct agcgtctcgt
    28681 ataataatcg gcgattactc gccgtgtttc ctaatatcac gcttatcgct attccttcct
    28741 ttattattat agtatatatt attactaaat ttacggttac tattctttat acttacccct
    28801 tctttagcta gattcgtaac taaggcgact attcgccgcg tagataaatt ttccttattc
    28861 ccttttatag ttattttcct cttcttttcc ccttccttat ataatccttt attctttata
    28921 gtacgttcct aacttaacta taacgtcgaa taatcgccgt ataactattt ctatctttat
    28981 ttttatcttt attcctagtt ataattagtt tgtaccgtta agtatttggt aatatatcgc
    29041 ttttacttag tatacctcgg gagcttcgct ccttaccgta taatactaat attaggttta
    29101 tcggcggcta cttaacagag ccgccctacg gacgctatat tacctctgta gtaatagata
    29161 tttatattaa ttatattaat aattctaata gtaacgctta ttattatatt atttatacac
    29221 gctcttacta agcttatata tttataagtt ccccccttag ttttatcgag cgcttagtat
    29281 ctaatacgtt tttagattcc cgataaactc ttaggcgcta cctaatagat ttagaatatt
    29341 ataacgggta ttataactct taaagctaat agcgagctaa taacgcttag tcgccgctat
    29401 ttctatctcc gcctttaggc ggcctataaa taatttcgta aagctttaga cgagattacc
    29461 cgcccgcccg ctatcgccgt cgctaatcgt cttatactta ataagttatt atttatccgg
    29521 tctctcttaa ctattaatct tataatacgg gtttgtactt accgctcgcc gtttatatag
    29581 cttccgttaa ttttagttag gttaataacc ttaatatcgc tgatactcgc gcccttatag
    29641 gtatagtaat cccgccctat aaccgtagtc ttattacctt tactacttta gtttaggccg
    29701 tttataagct ttattatacc gaaggtggag aataccccgc taagcgctta gcgagactaa
    29761 ccggttatac ttagcgcggt ataaatatat tcccctagct attaggccta agttaagcta
    29821 taaacgccgt tactaaaccc tattatccca ttatatttac cgcgtatacc ggttattata
    29881 tatccgccca cggcccctaa atccataagt cgtcggataa taaggttaag gtcgctaacc
    29941 cgttaccgta gcccgccgcc tcgcctatta ccgctaatag ccctaaggct atcgctaagt
    30001 tatcgcctat cgccgttaag tctaaggata aggaggagga aataaaggag gcggaggaga
    30061 cggaggagga gggtattaag cccgactcta ataatattaa gatttataat cctatcgtga
    30121 ttatacctgg ttccttactt aaccctacct tttcactctt tacgactacc tatttaatat
    30181 tttaatcgct ttaccctcta agggcgcgaa gaccgtgaaa gagagtcact aagatatcta
    30241 aatatcacga aataaacgat cctaccttca atttcgataa ggctactagc tagtttaagc
    30301 gatagctacg cgatagcgaa accgccttta tagaggacgc cgacgaggaa tataacggga
    30361 atacgccggg aactaacact attcctacta ctcctacctc tactaccgta ccggcaccta
    30421 ttcctgcccc tacacctact cctatcgcta gcactacctc tactactacc tctaccccta
    30481 ttaccgtccc tattcctcct ataactataa caagacccgt ataggatccc aacctgcccc
    30541 cgcacgtaga cattaaccta gctatactaa cggataaata actagacgaa cgcgttaaat
    30601 agataaaggt atagaaccac cgtaagcgta agctcgttta tcttactaag ctagaagcga
    30661 atactgctac cgtcgctact actgctaccg cctctattaa tcccgctatc gattcctacc
    30721 gagccgatat tacccaccgt cgtatagcta aaccttaata ttatattatc gtaaccctaa
    30781 cgggatccta gtatacccac gatatatcca cgacgtcttt tatacacggg tccgctatat
    30841 aggctaagtt taatttccct ttacctaaat aggataacgt atcctaggct aagtatcgca
    30901 cgtttatcta agaaacgaat taataattta acctagactc ttagtccttc cctatagacg
    30961 ctataaagaa ttacttcgtt atatcgtgcc tcccccacca ctttaaggaa cgctagtaga
    31021 ctaaactacg atataagtac gatagcgact ctaatagggt tagctaggcc gtactatagg
    31081 cttagttatc ttattaggtt aacgataacg atacccgcct acgggaggta gtagtataga
    31141 tccagagcga gtctatctta ttttagagag agggcgagtc ctacgctaag tttatatagt
    31201 ggtaggaagc cctagagtcg gaactaccgg gcgagctccc ggactagtag aggatataga
    31261 tagtgctaat aagggtcctc ctacctatcc aggactatat agtgtttata ggggttccta
    31321 aggactacta agacctagcc ccggcctgct atagggctaa ggctttaacc gttaacgata
    31381 ggctagccgt tactcgagca gacttttagt ccactactta ataacgttat ttccgttcgc
    31441 gcgccctagg ataaagtacc taaacagcca cctacggttc cactagtatc cccgcgtcta
    31501 ctcctatatc tgcccctacg cctaccctaa cctctactcc tagctaccct atacgcccta
    31561 aactattatc gtacctcgac tctatcactt actataacta taactaaaag gggcactacg
    31621 ctactatata ccttagccct ctggcatagc gttcgagtaa tagtaacccg aatacctaac
    31681 cggtatctat atcccgcccc acggtcggct atattacgga cgaggtgcct taggaactat
    31741 acccgcttcg gactacccct actactatac tagtaaaggc acgtatatcc tttcgccgag
    31801 gtaagggata ggtataaacg tcggccctcc ttaacggagg cgccgatatt aacgtgctag
    31861 atcggtccct cctaagactt agttaggtcc ccgagggatc cctgatcccg gtgtcctgga
    31921 ttacggaagg ataaacgaag ataaccttta ggtccctcca caggattatt accactaccg
    31981 actattagaa tcggaagaaa atacagcgcg ttgagtttta cgttatagac ctcgatccct
    32041 agggcgtaaa gattatctta gggaggccgt ggcttatagc cgttaaccct acgttaatta
    32101 gtaatacagt atatagactt atcccttaac ctacgtagag ctcggtatgg ttacgttacc
    32161 gagagaacga tatagggtag ttagataagc taagtctatc cttactctaa cctatatagg
    32221 ttctacgcgg gttctacgta tcggctatat cggccttaat ggcctagaaa accctttagt
    32281 gggatataga gatatattct taaatagggt ctaccctagc ctagataagg acctaatagc
    32341 tacccctacg ctaccggaat agtattaaga tttcgctaac gtttttaacg tcgaaaatac
    32401 cgggcggcta ccgacgcact agtagtagga ccacgtcgtt aaaatcgagg aagggaagaa
    32461 gcccccttac ggaccgattt acccatttac cgtgcaggaa ttagaggtgc tacgctagta
    32521 tctataggat accgttacga aagagtggat tagaccgtcc actagtccgg ccggcgcgcc
    32581 tatcctattc gtccctaaaa agggtagtaa gctacgtctt tatattaact atagagggtt
    32641 aaataaggtg accgttaagg actatacccc cctaccccta atccacgaaa tcctagatcg
    32701 gttatcgtta gcgtagtact atactaagct agatcttaaa gatacgtact atcggttacg
    32761 gattcgggag ggccataagt ggaaaacggc gttccggata aaatatagcc actacgaata
    32821 ccttattata ctattcgggt taactaacgc ccccgcgagc ttttaacggt atattaacta
    32881 ggcgttaaca ggcctcgtcg atactatcta tatagtctac cttaacgata tccttattta
    32941 tagtaaggac ttagttaccc accgcgtgca cattcgcgag gtccttataa ggcttaggta
    33001 gtagtcccta tatactaacc ctaataagta taagttcgag actaaaaacg ttaaattcct
    33061 cgggtttatc tatagcctag atagggtata tatagacccg gcccgcgtta aggctatcca
    33121 tgactaagaa ctccctaata gtattaagaa aatacaggtc ttcctaggct ttacgggttt
    33181 ttataggcgt tttattaaga actactctaa ggtggccgcc cctcttatag actatctaaa
    33241 agggggaccc actaagggct ataccgggat tatagtacta tccccgtagg cttagtccgc
    33301 gtttaaggag ataaagctac tattccagaa agcgccggtc ttacggtatt ttaaccccgc
    33361 tctactaata cgtattaagc ccgatacttc tacttttata attagggccg ttattagtta
    33421 gcccgaggat tggctctaaa gacccgttac gtttatatct tataagctcc gcggcgccga
    33481 gcttaattat agtatacccg attctaagct tatagctatt attaagtctt ttcggacgta
    33541 gcggcattat atagcctata gtcaaagccc tatagtagtc ctaatagact acctaaacta
    33601 ttaatacctg ctggataagc cgaagcttaa ggggcagcac acgcggtagc ttaaggagct
    33661 cgccccgttt gattttaaga ttcggcaccg cccggggacg ttaaaccctg cggataggtt
    33721 atccaggaag ccctaatata cgccctataa gcgcgcccta gttactaacc gggctaaggt
    33781 ggtagagtct ttttctaagc gttttatagg ctatatcggg aattagggtg gttcccgtaa
    33841 tagccccggg tataattttc ccgctcctcc taccttagta gttaagacgt aagcggatac
    33901 ccttttttta gaacccgctc ctcccacctt agtggttaag acgtaagcgg ataacctttc
    33961 tccctctata gagtctactt cgaagcgttt ttccttaggc ctatatagga cctagtatag
    34021 tacccgcgct attcccgctc ctcccacctt accggaaaag atagtcgaga cgtaacggat
    34081 aatctttctt taaagccctt atcgagacgt cttattttag gtcttatcgg gaactagcgt
    34141 ggttcatgta ctacccccga gtctaaccct attatcccta ttatcgattc ccctacccta
    34201 ctagaaaagg tagtaaaggc gtaagcggaa gacccttttt acgcctgtta gcgagaagcc
    34261 cacggcgata atactatata cggataatgg tctaggagta gtggtatcct ttattttaag
    34321 aatcatgttt ttatactaaa ctactctagc ctccgttaga aggtcctata atatttctat
    34381 aatagactta gcgtgggtta ttatagggtt ataaggacta ttcagaggat ttcggacttc
    34441 tacttttagg attatttacc taaggatatc cggtagttcg tgcccaccta tactatctat
    34501 tagcatacta agccgcggta ctataagtcg tatagcgaac tagcgagtct tttaatgcct
    34561 tagcgcccct ttatagagat atctattaac tttatcacgg gcctaccgcc ggtttatagc
    34621 gcggctatag ataaaaagcg ggatactatt cttatagtag tataccgcct aataaagtac
    34681 tcgatttata tcctcttaag tagtggcctg atagcagaag gacttactaa gtcgctatag
    34741 tatcacgtct tccgcacttt cggcctacct aacggtatta tctcggacta aggcttacta
    34801 tttataagtc gcttttaggt aaccttatat cggtacctcg gcaccgcgcg acgtctatct
    34861 atagcgtggt acccgtagac ggatagatag acagagcggc aaaaccagaa ccttaagcac
    34921 tatcttcgcg ttttctactc gtaggaatag gataactagg ttaaccgact accgctcgca
    34981 gaattcacct ataatatagc gtggcactct acgatatatt acaccctatc taatacccta
    35041 ataggctata acccttaagg ccctaataaa gtatagctcc taagggtaaa caaggtccac
    35101 gccgctaaag cagagcgccg tgcggagtac ttatagccta gcgccgatct atctcggacc
    35161 ttattaaaag ggcgtaggcc tcctataaac ggtattataa taacggtcgt gcctagcgtt
    35221 cttttaaggt cgacgagtat atcctactat ccacgaagaa tatccggtag aaaaggcctt
    35281 taaaaaagct tagcgataag tttatcggcc tatataaggt aactgaaatc atcgacacat
    35341 atagcctagc ttactaacta gaactaccga agggtataag gatttataac gtctttccgg
    35401 tttctctgct agaactatag aggtcccgcg ataggttata gccggggcca ccacctatag
    35461 tcgacgtcga accggactcg gataagtacg aggtcggagc tatcctagct taccgatatc
    35521 agggtaagcg acgttaatac ctaattaaat aggtagggta tagcgatgag gagaatacct
    35581 aggagctaaa gtggaatatt cccgataaac tcatcaacgc ttactttaag gcgagactat
    35641 ccggggacta tataggttcc tataatatcc ttacggggaa ctaaacgggt ttatatacta
    35701 ttcccacggg agaccctata aatataatat aaggacgtta tcctatcctt tctcttcctt
    35761 agggataata agacttacta agaacctaat aggtttatac actattcccg taaggaacct
    35821 aatcagaata tagcgtatgt atcggctata ttaacctagt aaaacccttt agtgggtcgt
    35881 agagataaaa ttcttaggta gggacccccc cttaatctag acggggacta tataggcgta
    35941 cttaatcggt tactgttttc ttccttagag tattttactc tcgaccttta ttcttctttt
    36001 ttaagcgttc tgctcttaat ctctgttttt ctgtattagg cgctaatagc cctttacgcc
    36061 gttatctata tatctaccta tattaatcag gacctacgaa tatactaacc ggggcataat
    36121 ctctactcct tacaccttat ccctcccctt tacgaatatt acgattaaga cgatatatca
    36181 cgctagatta tagttaggac tattagggtt atgataggaa taccctaaag ctagttaaaa
    36241 aaaaaaaaga aaaaacttaa cccgaaggct agtaaaaaac ctaaaaaaaa attaaccgtt
    36301 cctctatata tactatcacg gcccctttag ggcgtcctta aaccctacta atttatcgtc
    36361 tagaggggta ggctcccgcc tagctacctc gccgttatta tcctctatat atacctagct
    36421 ctgccccgcg gtaataaccg ttaccccctt ttacctacta cccgcggata gcattaaaag
    36481 ccgaaaagac agaggcgtct tcgccttcta ctacttcttc tttttcttct ataataaagg
    36541 agttaagggc gttagagcct tcttcccctt cttcactaac taggtcggta ctatatcgtt
    36601 atcgtcgggc acttcgtaag gatccggggg accctaagga ccttacggca cgaagcctta
    36661 aggttacatg gggctaccac ttttactaaa tatatcgtta tctataaagc taacccctac
    36721 gggggctaag gcagacccta aaggcgtagg caggtcttcc taggcctaag cctaggctag
    36781 gttaagggca gctatctact cgaaggcagt ggccgtatat tcctaggccg cgaggtcgcg
    36841 ctaatataac gctaggcgtt actactcgat atcgagccgc tactacttaa cggtaagacg
    36901 ctactactat aacccgataa attacttaag cagcgactat atactattaa gccttttata
    36961 gatatcttcc gccgttttct agcgggtatt agtaacttcc ttagcttaac gctaaatagc
    37021 tatagcttcc ttagtagacg accggttaac ctttagcgtc gcttaaccta aagcctctct
    37081 aagaataacc tagtatcgaa ctactatagc ctagtactat ataggattag taaaggaact
    37141 atacaggact aatagaggaa tatagtcgaa aagaaagact ataatactta cacgacgact
    37201 cttgtttagg ccacctttct taatagcgat aactaaaacc ttctatagct actcggtagc
    37261 gttcttaccg gcgataaggg agctattata tatattagaa aacaggacca cggagtagtc
    37321 tataaaggga gggactatag ctatagggag agtataataa taaaggtgta taacttactc
    37381 cgcggcactt taggctatta tacttagagt aatagtagca cttatttatc cgctaaccgt
    37441 tatcggcgta ttagcaggtt acggccttaa tagtatacgt cttttcctta aagttaatcg
    37501 ttactaactt acctgtataa tgtatatagg gggcccttag atccccgcct atacctatat
    37561 ctattaccct ttagcgtgga gcgaccggcg gcgtagtagt cgataacgat atagccgcgg
    37621 taggagtagg aggctttagc gtagccgggg taataaccta taacaaggca ggttaagtag
    37681 ccgactatag ggcagactac ctagcggact ataagaataa cgctatagcc gtggtcttaa
    37741 gcctcttaga ggctcgcgtt atacttatag gagtggcagc gcgcttatta ttatcattat
    37801 tatctcccta ggaaagtata gtaactacgc tataccgcgc ggttagctag tattatagat
    37861 taaagacgtg tagaagtatt tataagatag tagttaatta atagaagact ataagacgtt
    37921 agtatatagt atcttagatt aggggaaaac tcacgaagaa tagtataatc ggagaattaa
    37981 gtataggaga ggaagaaaag aatagaaaga gggaataata gtaggttacg agatatccct
    38041 aaaaagcagt tatataagta cctattttta gtattaagaa ggaagctata aattcacgga
    38101 aggggtaata acggacccta tataataccg gctctaggag tctttataga taaattaaag
    38161 ggatagccta aaaggataaa gggatatatt agggggctag taaaggaacc ggccgggaac
    38221 ctatgagggt cccgggtagg gtattatctg tagtggtttt atcgatagaa taaagagagg
    38281 gagtatatac ccgggttaga gccacggcct aaaaggctct atataggaac taggcgggga
    38341 cctattaggg tcctatcgta gagggctctg gttcggggta ccgggggact tagaggacgg
    38401 attcgggtac tgggttttcg aggagccggg aggccggcac ggatcgggcg ctcctaagga
    38461 taggagtatc cggggaaggt cgctatatca ggtgcctata gcagtggtta taataggtcc
    38521 ctagtataaa cctatagggg tccaggcgtg tctagtctaa gacccctcga ggcataaaca
    38581 aagcagtcat tatactagta aatagaatag tccctcgaag taaataaagc agccctcgag
    38641 gaagtgaata aagcagtcct cgaggagtag cagagtatag tcttaaggag cggaggagcc
    38701 tccccttaga agagggaggc tagcgattaa tctgactctt tagctatacc cacattctaa
    38761 ccctattata atcctatcgt gattatacct ggttccttac ttaaccctac cttttcactc
    38821 tttacgacta cctatttaac actagagcct agcctcgact agcagctata ataggctatt
    38881 aacgcctcgg attaggactc tataggtcgc cacctaacgg atactatctc cctggctctt
    38941 aaggcctctg tgcctaagct aagggtagta gagcgttcga aaccgtggta gaccctagag
    39001 ctaaaagccc tgcgaaaatc agctaacagg gcttttaggg tttttagaaa agctaaagct
    39061 aaaaaggggg cctcggctac ccggctagcg gctctagaaa ccacctggaa aaaggctcga
    39121 aacgcctatt atagggtagt aacaacagta gaaaagaacc actaggaggc cttcctagct
    39181 aacgcttaaa gccctgagat ttttaaggcc tataactaca taaagagcgg cctaaacgcc
    39241 aaaatcccac cgatttaaac gcttacgaag cagaaagcct acgccttcga taaaaaatac
    39301 aacgccctta ttcagcccct ttttcctctt cctcttcctt ctgccaccga cgcccctaaa
    39361 gcccctgtat ttacaggccc ttcgagggac ctaggcctct ctaacccttc taacggtccc
    39421 tagagcctga ctagatcacg cagtaagggc cttagaagac tgtgggagtg gcctagccta
    39481 taggctaccg aactataatg cgctatcttt aaagctgcta aggagaaagc cccagggcct
    39541 aataggataa gcctatagcc gatccaatag gcctataaga ctattccagg gcccttctta
    39601 aaggcctact tagctttatt ttaggactta atagggagac ctcacgtttc aatatcgaga
    39661 cctcacacgt gatattttag tggggccata ccgccgttgc tgagaggtat atataccgca
    39721 cccattttat atatacactt tatatagaaa atcgcaggcg acatcgtaaa ccttaacgta
    39781 ttacttcctg gaccgcaact ttgaatccaa ccgcctaaaa caccataaca ataagccacg
    39841 atatcctaca caaaaatgac cgatcaccga ccctacggct ccgacctcct taagggcgtt
    39901 tttccttcta aagaagaggc gcacgaagct cttaccgccc actgctactc taacggctat
    39961 agtctcgtta tccataatta gtatccgaat agcagggcgc cgatacgtgt cacctactgt
    40021 tataggaagg gcaaggcgcc tacgcctcgc gttaccttaa cgcacgaatt aaagcggcgg
    40081 aagactataa cccagataac agcctaccct tatagggtta atatctgcca ttataatagc
    40141 taaggctggg ttattaaagc tatcgttaaa cgcggcgccg gcgctagcga gccggcttat
    40201 aaccacggtt agattaaagc cactaccttc gcctagtttc ggtcgcaggg tatcctatta
    40261 tatagactta agatcgtttc tttatagaat agcggtattc ggccccgtgg gattataata
    40321 aggctccgta atcctaaaga tccagcctag cagccgctag acgttaccgt aaccgatatc
    40381 ttaaacctgc tcgcccggta tcgccgtaac gagcttacta gaaggactct aatctagtgg
    40441 ctttataacg tacgttatct tccctcctgc tattattatt taattatata ctaatatctt
    40501 agtaacttaa tatcgaggat agcttttttt accgcgactg tcgtgatagc cttaaccgaa
    40561 tctagtccct ctttattacc ccgaaatcca cgatcgtgca cctttaataa gctcccgata
    40621 tccttataat taacgtaacc tataaaacga ataagtttaa gataccgtta cttaattttt
    40681 acggagtatc accacttcgt aaagccttct ctattactat tgttttccta aataccgaaa
    40741 aggaagagta gtacgcctgg gctattcggg ttttacacga atatcttctt actactaatt
    40801 ctactctacc gcgttatatt attacggatc gagagctcgc cttaataaac gcactgaaat
    40861 cccacctaaa ttggagtcag gttcctaata tcctatatcg ttggcatatt aatatgaatg
    40921 tgttggcgaa aactaaggcc tcttttccta aggctaccag gctaggcgat agtaacgtta
    40981 aacggcaccc tacattttat acgttcctta aggattagaa tacccttatt ataagcccta
    41041 tagaggaggt ctttatatag cgattataat ctttccagta actaggtaaa gacccaggaa
    41101 acgtagttaa ttacgccctt aatacctgga tcaatccatt caaagagaag attatagatt
    41161 actacctaaa cagcgtatct tattttagct ataaaataac gttagttata gagtcttcgc
    41221 atactagcct taagaggtat ttacactctt ccacaggtga cttaaccact attttccgca
    41281 gcctaaagct atattagaag aactaagggg aggatctagc tttagtaaga gcccaccgaa
    41341 ttagtaaggt gtagtttcct atagctagga ttctttttag ccttattagt caccacgtta
    41401 ttctataagc cttcgaacgt attaaaatcg agctttctac cctagaaaag ctacgtagca
    41461 gggatagaag ggagagtata ctataacccc cagggcccta ccggccctat actatcacaa
    41521 cctctctagg cctgccttat cagtatatgc tttgtacaca cttacgcgat accgagccac
    41581 tcgatatcac gttaatcgat aaccactagc gatagaatcg caacgaggtc tttacttata
    41641 ctagttcctt accgcgaccc gatatacccc tagaaccaat agtggttcaa gggaaaggcc
    41701 ggctaaaagg tgctatcgcg atatctagca cgggaaagaa aaagggcgaa gggaagaata
    41761 atactaaacg gctcctatct agattcgaaa tcgtagctgc cgaaaagcga tataacgccc
    41821 tactaccttt aacggcccct actctcctat aatacgaagc tagtatatag gaacctcggt
    41881 aatccgcccg ggtttttaat aacttagata taatagaaga gctatcgtcc tcacaggaac
    41941 acgaattagt ggttatttct acctaattta aaggcaaaat agatatgtta gtgaggacta
    42001 tagataaaga tatatctcgg cagcaggaag aagacgagga attagataaa atagaggcgg
    42061 cgtaagcggc gatactagat agttagattt aagggttaaa atttaagtga gtgttgacat
    42121 ttgagtatta agattaagtg ttcagattaa gtggtttatg atatcgcctg cgattttcta
    42181 tataaagtgt atatataaaa taggtgcggt atatatgtct cttagcaacg gcgttatggc
    42241 cccactaaaa tgtcacgtgt gacgtctcga tattaaaacg tgaggtctcc ccattgagtc
    42301 cctttatttt tagcaggcta ccaccctacc tgctagaaag aggccctagt ggtcgttcta
    42361 ctaaagccgg ggaagaagga ctattctaat cctaagtctt ataggattat agcccttcta
    42421 aactgcttag gtaaagtcct cgagacggtt atagctacta gactaagctt tttagctaat
    42481 acccgcgacg accttctaca ccctagttag atagggggta aaaaataata atccgctatc
    42541 gatacggccc ttcttctcct ctactatatc gaaaaacagc gtaaatcacg gcaaaacgcc
    42601 ataatttcta cgctgttttt agatattaaa ggagccttcg accacgtcgc ccgcccttag
    42661 ctactaagaa tcctttaaga gctctaacta cccttgaatc tagttaaata ggtagcatcc
    42721 ttcacagaaa acaggcgtat ccaactagcc tttaagggtt aggtttagca gcccaccccc
    42781 ctaaatatag gggtcctata aggctccccg gtttccccta ttctattcct aatttatatt
    42841 aggaaggtta tagcggggcc ggattttaaa ggtcttcagt tatcctatat agacgatttt
    42901 cagctatcta tagcgtctac gtcggctagg aaaaactata agatcctaga aagagccgta
    42961 gcctcccttt tcaaagcagc taataataac cacgttcttt tcgacccgga taagatagag
    43021 cttattcact tccaccgaag acgctctatc gaagactccc cgattattat aggagggcac
    43081 ttagctaaac ctacgctagg tactattagg tggctagggg tctagtttaa ccctaagcta
    43141 tcttttaaac cccacttcga aaaacgccta aattcagcta caggggtctt aagtagactc
    43201 tataggctag ctagctcgca gaggggcctt tctttttaag gccctacggc agctatatat
    43261 agcctgtata gcctcgctgg ctgacttcgg ctcgcagcta tggtgggacc ctaaatcacc
    43321 taaaaagcac ctagtcgacc gcctagaacg cctatagtac ggcgctctgg tcagggctta
    43381 aggggctttt agaggggccc ccttacggcc tctagaacta gaagcagcag tgcccctagc
    43441 gtcgattcgg ttaactagat ctaataggct ttatgccttt aggtctttaa agttcttacc
    43501 gaaccaccct ataagacgcc agcttctagg ggagctaggg gaagacctcg cccgtctata
    43561 agacctatag cccaccacac agctctatag gctaggccta gaattagctg ctttcgtagg
    43621 gcagtcctag gaaatagagg gccctatagc taggtaggag gccccctagg cctccgaacc
    43681 tatagcagac cttagaccct tttttccctt aaaagaatag cctataaccg cgaacaacac
    43741 cgaacccggc acctaagacc caaaaacagc ccacctcgaa gcccttaagg atatacaata
    43801 atccttaggc gagtaggcct ctattcccta taccgacggc tccctaggcc accctataag
    43861 gcctcctata gggcctaagc aggctatagc tactataata cagttagcta ataccggcag
    43921 accctataga gctataggct ataacctaag gaactctgcc gaggtcgccg acaccgaatt
    43981 atacgctatt cttcaggccc ttcggattac cctagagcag tcgcctaggc ccttagagtg
    44041 ctatattttt agctattcat aggcggctat tcagaagctt tagcgctcct cttagtgggc
    44101 tatagaggct aagaccctta tcctacagct aaaataacag ggcacttcta tctctatata
    44161 gtggtgccct tcgtatatag ggatagaagg gaacgaacta gcggataagg cagctaaata
    44221 ggcgttagac ccttaaaaag ctactaaatc tattagctta gttaccctta gtcacgtaaa
    44281 gcgtcgggtt aacgaggcct tagttcgaga ctagaaggct ttatagaacg aagaggaaga
    44341 ggcggagaaa aggggtaaat cggtgcgttt aggccgcctt tataggcgcc tagtccgaga
    44401 taacctccgc ttttcccgaa aaccattatc actgccgata cagggcccta agtgggtaaa
    44461 gtcggctttt acttagttaa aaaccggctt cggataccta aaatcctact aaaaaagggc
    44521 ctaaaatagc gctaccgact actattcctg tcccggctcc cctatacaga atatagccca
    44581 ccttatcctt tgttgccctt tttataaaaa cgaacgaaaa gctctacggg aagccctagc
    44641 aggcctaccg ctatccctac cgctattatt cggtactaaa agaggtatac aggccttaga
    44701 ggcgtatctt ttagctacta aaatagcctc ggcggagtag tatagagcgt aaacctcgga
    44761 tcctacggtc cagttttcta ttttggtttt ttacctgttt ttcggtatat taggcagact
    44821 gttacagagg atttcctgta tttattacta ctccactcct tactatagtt tattctagcc
    44881 tcgagcctat aggttaaaag gcgccgcgct atagctttag ggctgtattc gcgaaatgaa
    44941 ttaaaaaaaa aattccacat acttggcatc tgtgacgata tatgacttgt tgttactcca
    45001 tgtcagtaag gcggaaggaa gtgtttgcca tggaactata ccaaaagcta gccactgcaa
    45061 catgaatgcg tacatgtaga gaacgaggcc ttttcggcgg tgatgcgttt tccagcgggg
    45121 gcaccgggag catcagtcct agcattggtt caattacggt tacgattacg agcaactctc
    45181 gcacatttta aacccccggt agacaatgca acatgtaaga cggaccaatc ctaagacttg
    45241 attccaaagc ccagccattc ggactaataa gcacccagat agggttccgg gaccggagcg
    45301 ttggtgtaac gtcgttcgat gtgcggaagc cacacccgtc ttggccaagg cccaacggga
    45361 ggattcgaca aagcctcccc gtgctgttat tgcatcgtgg cggcggtagg cgcatctcgg
    45421 atcgtgcacc atcgaaggct cccgtccagt acttggtcga catgaattta tccgtggccc
    45481 gtggctgatt tgcttactcc gccgtccgta cgtcccagga tctgattcca ggagactcag
    45541 ccctgctggc ctgtgcccta tagctcgtcc cgtcccccac ggggtgtgtc cactaatgtg
    45601 gaactgtgga acatgcaggg tctgattgtt gccctatttt ggaaatagaa acgggtccct
    45661 gctttgctgc gtaacgttgg tctgggccta gaccagtctg acagagagga acggtggtcc
    45721 actggtcccg aaggccgggg tcgtcggact gtcggacact cggagcccgg acgggccata
    45781 tgtatatgta tgttcatgtc gatgaaccca gaaggatcac gacaataaca gacgtggaat
    45841 cctcggacga ccctgacgcc actacaccag gagagcgtat ccggaccttt acctccaaac
    45901 tccgaatccc aagtcttgcg tcctgacccc tgaccctcgg tctggactct ggagacgcga
    45961 gggagcaaaa caaagctgac agacacccct gcttcgtacg agtccggatc gtgctgggta
    46021 aaaaccaaga gttcttatct ccattcttcc ctaactccgg catgttcgga accggttaac
    46081 ggtcaacgga caaggctgcc tccctacttc gtagagtgag tccctacccc tgatcataat
    46141 ttatccctgt cctcctgata accgatgctc catataccta gtaaccctaa cacccagccc
    46201 gccttggccc attccttctt agtccttact atctgcgtca gcacgtaatc gggtgagatg
    46261 gaatcattat cgcgggcgtc gtagattgca cgcgtgtgta atatcctact ttgctttgtc
    46321 aggctgtgca gcgtgctccc tacatgtatg cagctgcacg tgcatgtgtg ctacaatatc
    46381 catatttacg gtttgcccct gaacccacgt tagtagttac ccacccccaa ccaccccacg
    46441 ttccgcgttc tgaccggccc cggcccccga ttcctccgcg taagaggcgt cggcccgatt
    46501 ccgtgacctg cgtcaccagc ctacgggttc ataagcggct ttcgggcccg gcagataaga
    46561 taggcgtttt ggtttggtgg cgctaccact ggtgatgggc gatcgtggtg gtgagagccg
    46621 gaggtgtagg cgatgccgcg atggcgtgca cacttcattc acatcaatgg gacaagctga
    46681 cggatacccc cacgggacgc caaaatccta catgtaagct acatgcacgc aagaataagc
    46741 ctcaggcccc aagcgactcc cacatgcatg tgccatgatg caacgaagac acagctatgc
    46801 cctgtcacct cgtggcgcgg tggcgacacc cattctatcc gcagacagaa ctcaagcttc
    46861 tgcttatcgc aacatgaacg cgtgcgtcct gaagaccaag actcccaaga ccgcaagacc
    46921 ccaggggccg gaccgcatag gccacagccc agaccaatga tttaatctcc aggcagcatg
    46981 taagctcaac tgcaatttga tccttcagac acacccacct gatatgggta cttgccatga
    47041 ctttacagtg tagaggctcg caactcgaga cttgcgatac gctcatctca tggtcagagg
    47101 aaacgaacca cgaaaatctg ttccttcacc cgccggcggg gaagccattg gcagtttggc
    47161 atttgggaca aggccgtaga ggaacattaa aaagagttgt tgtttctgac cttcaatgcc
    47221 tccccccccc ttcctcttac atggtggcat ctgttgtctt gtatcttcgt ttgcgtctta
    47281 accaacaggc cacatcaccc atccgtcaaa gcatcaatgt ccgcattagt ccatgccccg
    47341 gcgtcgggca gcagttcggg tcccggttca ggcccaggcc ggaagcgcgg tgtctcgact
    47401 tgtttaccat gttacaacaa gaagcagaag gtggttgcag tcttttgcta ttagctgccc
    47461 atgctaacac cgttggtcaa tcagtgtaac cgtcaatatc catgcaatca ctgcgcaagg
    47521 cgacgcagac cggaacaatg cacttatgta taccacgacc agcgtaaggc tccggctgct
    47581 gctgctgctg ctgctactgc tcaagctgct caagctgctg ctgcaccgaa aaagatgccc
    47641 ccgccttcgg taaaccaaaa ccagtttcac gagatccagc tgttcgggtc gtcgggcatg
    47701 ggttttgctg tcgactccga aggacaaccc gccatgctgg aaccgtccaa cagctgtggg
    47761 actgctctcc gggaggacca cacgactccg ctctccgagt tgttcgggta ttttgaagat
    47821 agcgaatcca atacgttggg tctgctacga agagtggtcc gttttctttt tctttttttt
    47881 cttttttttc cttctttttt tccccctttc tttttccatc cccacgtccc aatccccgag
    47941 tccccgagtc ccccgagtcc actgtccgct ccctcggacc tcatccaccg gcccctccct
    48001 acaatgcaca catcacgttg tgtatagttc atggtgtcta catgaaagga acattgaacg
    48061 cagctcatac atcgaatcac aggcaggctt ggaccaacga aagcacaacc accaaaccgt
    48121 cctatctcgc gaagtcggcg ccagtgtcct cgcagagatg gagcggatgc ccccacggac
    48181 cgtcatcgac ttcctgatgc agttcttcct agccgaggta aactggatgt tccacctcgt
    48241 acatcccgcc agcctgatgt cccattacga agcgtggtgg aacaagcgac gacaaatcaa
    48301 actacccgac actgacgtcg accccagccc caaccccagc cccaacccca gccccaacgc
    48361 caacgccaac gccaacgcca acgcccacgc ccaggctact accaacggcg gcgtcggggt
    48421 cgaggtggaa tgcgtcttca atgcgaccga catcgacttt gcggcgctca tactgcgcat
    48481 ctgcgccttt gccgcgcagt tcttgccctc ggcgtcgcat accatcgact cggtccgcgg
    48541 aatgcccctg gcgaaaatca gggaggcgtg cggcgaagtg gcctccgctc tcggtggcat
    48601 tgccgtggat atcgactcgc ggggctccct tttccgtgtg cagcatgtgt gtttttccgg
    48661 gttgacggcg gggtgtgagg gccatatcag gaaggcctgg acgacgctgt gctctgctgt
    48721 gtgcctggcg cagggacttg gtttccacca ggatgcgaga ggggaccagt cccttttgtt
    48781 ggatgagttg gagtatgaga tgaggaggag ggtgttttgc aacttgtatg tatgggacgg
    48841 gtaagtgatt gaacccctga acccctgagc ccctgagccc ccgacatgac tcctgttaac
    48901 aacttcacac gggagtaaaa agtcttctat cccgacagct cgaccatgtt ccatttctaa
    48961 acgtcagcct caatgtcgat aaccttccga aaatgaatct caccacgggg acggatccgg
    49021 atagcggtgc ccctgaaggc tttactgagc gtggtaagta ttggccgggg ttggccaatg
    49081 cctccctctt tttctttttt ttctttcttt ttcccgattt gctcttgttt cgttctaatt
    49141 ttcatttcat tttgtttctg cttctatttc tattatcctt tccttccttc cccctatccc
    49201 ttcgctaaca tcacactata gtactccaag cccggttggt cgccttctgg cgagactgca
    49261 agccaagcga aagcagaggg gcagagtatg acccgacaag ggcacaggag aggtacgaga
    49321 gattccgacg cgagttcatc gacactctac ctcccgcttt tgccctcgag cccagcctgg
    49381 aatgggacag acagctcccc cacctttcca tgcagcggca gctcctctac acagccatct
    49441 tcgactccat atgccacaac ttccgtcccc ttttactcct agagcccgct tacatccgcc
    49501 gtctacccgc gtacaaacag gtgctcctct cctcgcaggg cgccatccta gcccactccg
    49561 ccctcaaggt tctcgagtgc gtgtcgacct tgagcggcat gctcggggcc acctacacgc
    49621 gcctggtggc catcatcttc cacaccttcg aagccggcgc gctcctttta tgtctctgca
    49681 tcaggggcac ggtccaggac ggcgaccacc ttcaccaggc cgaagcggcc ttggccgagt
    49741 tgcgcgcggc gtgtcctagc cccccggaaa gtggctgggg tagtaccatg catgtgagct
    49801 ccggcgcctc gaggaccacg gggacggcgg gggccatgga gatgaacgtc acgcgacggc
    49861 agtgcgtcca ggccgcgcgg gaggcgctgg tccggctgga gctgctgggc gaggtcagcg
    49921 acatggcgga agcgggtgcg tgcagcttgg cgcagctgat gaggcagctg gatggccacg
    49981 gtggcggaga ggacgcactc atactctact ccaccgcttc gtctctgccg tcggagaagg
    50041 aggtcgatga gcagaaccgg acgccgccgg aacttgagga gttttggccc gagagcggct
    50101 gctcggatac cattatgaat atgggctcaa gtataacgtt tgccaagatg aattgcacct
    50161 actttgatgg gtcacagatg ggtgatttgg gggatatctt gttagaagag ggcatgcagg
    50221 gctgggatgc tggttgaaaa gtctcacctg gttccttact ttgtcggtac acggaaatag
    50281 ggataacatg gcgtatcgtc tgggcggaat atagcactga gaattacatg tagatacaaa
    50341 ttacagttaa atgatcaagc tcatgatcaa ctacatgtgc agttatactc tcagagctat
    50401 atgttcttgg ggtcaacttg tcgtcccgta ttcgtgggtt aagaagtcaa tatccgcctc
    50461 cacgacgcat ttatctttgc ctgtacgacg tcgtgaagat cgaaacctct tacggcttct
    50521 cagtacgacc tagatcatgg ttatatttta tagctggtgc aggaacccgc gttccaggcc
    50581 gccaatacgg aattcccggt tggccacgtc tccgtcatcc caggggccct accccggcct
    50641 ttgccgactt ccctccactt cattcatgat tcaactacgg attcaaaaca tacagacata
    50701 ggacaccgat acgataatgg aagaaacgac cgactgcatc cacaaggtct ggtctttgct
    50761 aagtctattt ttgtatcaga agtaggtttc taactgactc ttgagtcttc tt
//
