# Supplementary material for: Alkaliphilic/Alkali-Tolerant Fungi: Molecular, Biochemical, and Biotechnological Aspects
Source: J Fungi (Basel). 2023 Jun 9;9(6):652. doi: 10.3390/jof9060652 (PMC10301932; doi:10.3390/jof9060652)
Supplement: Supplementary file 1 [file jof-09-00652-s001.zip › S2/ENANITX01000152NITX01000152.1.region001.gbk]

LOCUS       ENANITX01000152NITX01000152.1 28408 bp    DNA     linear   UNK 01-JAN-1980
DEFINITION  ENA|NITX01000152|NITX01000152.1 Sodiomyces alkalinus F11
            SODALscaffold_2_Cont152, whole genome shotgun sequence..
ACCESSION   ENANITX01000152NITX01000152
VERSION     ENANITX01000152NITX01000152.1
KEYWORDS    .
SOURCE      
  ORGANISM  
            .
COMMENT     ##antiSMASH-Data-START##
            Version      :: 7.0.0beta2-86685d9d
            Run date     :: 2023-03-25 18:34:59
            Original ID  :: ENA|NITX01000152|NITX01000152.1
            NOTE: This is a single region extracted from a larger record!
            Orig. start  :: 0
            Orig. end    :: 28408
            ##antiSMASH-Data-END##
FEATURES             Location/Qualifiers
     protocluster    1..28408
                     /aStool="rule-based-clusters"
                     /category="PKS"
                     /contig_edge="True"
                     /core_location="[13247:21208]"
                     /cutoff="20000"
                     /detection_rule="cds(PKS_AT and (PKS_KS or ene_KS or mod_KS
                     or hyb_KS or itr_KS or tra_KS))"
                     /neighbourhood="30000"
                     /product="T1PKS"
                     /protocluster_number="1"
                     /tool="antismash"
     proto_core      13248..21208
                     /aStool="rule-based-clusters"
                     /tool="antismash"
                     /cutoff="20000"
                     /detection_rule="cds(PKS_AT and (PKS_KS or ene_KS or mod_KS
                     or hyb_KS or itr_KS or tra_KS))"
                     /neighbourhood="30000"
                     /product="T1PKS"
                     /protocluster_number="1"
     cand_cluster    1..28408
                     /SMILES=""
                     /candidate_cluster_number="1"
                     /contig_edge="True"
                     /detection_rules="cds(PKS_AT and (PKS_KS or ene_KS or
                     mod_KS or hyb_KS or itr_KS or tra_KS))"
                     /kind="single"
                     /product="T1PKS"
                     /protoclusters="1"
                     /tool="antismash"
     region          1..28408
                     /candidate_cluster_numbers="1"
                     /contig_edge="True"
                     /product="T1PKS"
                     /region_number="1"
                     /rules="cds(PKS_AT and (PKS_KS or ene_KS or mod_KS or
                     hyb_KS or itr_KS or tra_KS))"
                     /tool="antismash"
     CDS             complement(join(200..340,366..1168,1253..1427))
                     /NRPS_PKS="Domain: PKS_KS(Iterative-KS) (52-325). E-value:
                     2.4e-104. Score: 341.4. Matches aSDomain:
                     nrpspksdomains_input.path1.gene1_PKS_KS.1"
                     /Name="input.path1.gene1"
                     /gene="input.path1.gene1"
                     /gene_functions="biosynthetic-additional
                     (rule-based-clusters) itr_KS"
                     /gene_functions="biosynthetic-additional (smcogs)
                     SMCOG1022:Beta-ketoacyl synthase (Score: 128.5; E-value:
                     5.4e-39)"
                     /gene_kind="biosynthetic-additional"
                     /sec_met_domain="itr_KS (E-value: 6e-111, bitscore: 360.0,
                     seeds: 96, tool: rule-based-clusters)"
                     /source="GlimmerHMM"
                     /transl_table=1
                     /translation="MPGLTIQSSSSASSLSGGVGWQESLAIASDEEYAANFPNGYTEKP
                     LSEQLEPIAVVGMGCRLPGDVSSPPQFWDMIMEKRTGRTPKVPASRFNIDAHLHPNNER
                     PGSFNVPGGYFLDSSLQEFDPSLFNISPIEAMWMDPQQRKLLEVVYESLESGGITLSQI
                     ENTKTAVFVGSFTSDFQQMSFKEPDFRHSYAATGVDPGIISNRISHVFNLSGPSITVNT
                     ACSSSIYAMHNACNALRNNECSGAIVGGTNLILTVDQHMNTAKLGVLSPDSTCHTFDAT
                     ANGYGRADGVGAVYLKRLSDALRDGDPIRGVLRSSAVNSNGKVPNRARFRSSNTRTGAA
                     VISIRATRGISSATEQARQLATRSRSTPSRRQ"
     aSDomain        complement(join(369..1168,1253..1271))
                     /ASF="found active site cysteine: True, scaffold matched
                     GSSS: True"
                     /aSDomain="PKS_KS"
                     /aSTool="nrps_pks_domains"
                     /database="nrpspksdomains.hmm"
                     /detection="hmmscan"
                     /domain_id="nrpspksdomains_input.path1.gene1_PKS_KS.1"
                     /domain_subtypes="Iterative-KS"
                     /evalue="2.40E-104"
                     /label="input.path1.gene1_PKS_KS.1"
                     /locus_tag="input.path1.gene1"
                     /protein_end="325"
                     /protein_start="52"
                     /score="341.4"
                     /tool="antismash"
                     /translation="IAVVGMGCRLPGDVSSPPQFWDMIMEKRTGRTPKVPASRFNIDAH
                     LHPNNERPGSFNVPGGYFLDSSLQEFDPSLFNISPIEAMWMDPQQRKLLEVVYESLESG
                     GITLSQIENTKTAVFVGSFTSDFQQMSFKEPDFRHSYAATGVDPGIISNRISHVFNLSG
                     PSITVNTACSSSIYAMHNACNALRNNECSGAIVGGTNLILTVDQHMNTAKLGVLSPDST
                     CHTFDATANGYGRADGVGAVYLKRLSDALRDGDPIRGVLRSSAVNSNGKVP"
     PFAM_domain     complement(join(438..1168,1253..1277))
                     /aSDomain="ketoacyl-synt"
                     /aSTool="clusterhmmer"
                     /database="34.0"
                     /db_xref="PF00109.28"
                     /description="Beta-ketoacyl synthase, N-terminal domain"
                     /detection="hmmscan"
                     /domain_id="clusterhmmer_input.path1.gene1_0001"
                     /evalue="1.80E-70"
                     /label="input.path1.gene1"
                     /locus_tag="input.path1.gene1"
                     /protein_end="302"
                     /protein_start="50"
                     /score="237.5"
                     /tool="antismash"
                     /translation="EPIAVVGMGCRLPGDVSSPPQFWDMIMEKRTGRTPKVPASRFNID
                     AHLHPNNERPGSFNVPGGYFLDSSLQEFDPSLFNISPIEAMWMDPQQRKLLEVVYESLE
                     SGGITLSQIENTKTAVFVGSFTSDFQQMSFKEPDFRHSYAATGVDPGIISNRISHVFNL
                     SGPSITVNTACSSSIYAMHNACNALRNNECSGAIVGGTNLILTVDQHMNTAKLGVLSPD
                     STCHTFDATANGYGRADGVGAVYLKRLSDA"
     CDS_motif       complement(474..512)
                     /aSTool="nrps_pks_domains"
                     /database="abmotifs"
                     /detection="hmmscan"
                     /domain_id="nrpspksmotif_input.path1.gene1_0003"
                     /evalue="1.70E-03"
                     /label="PKSI-KS_m4"
                     /locus_tag="input.path1.gene1"
                     /protein_end="290"
                     /protein_start="277"
                     /score="11.6"
                     /tool="antismash"
                     /translation="FDATANGYGRADG"
     CDS_motif       complement(654..701)
                     /aSTool="nrps_pks_domains"
                     /database="abmotifs"
                     /detection="hmmscan"
                     /domain_id="nrpspksmotif_input.path1.gene1_0002"
                     /evalue="1.80E-06"
                     /label="PKSI-KS_m3"
                     /locus_tag="input.path1.gene1"
                     /protein_end="230"
                     /protein_start="214"
                     /score="19.8"
                     /tool="antismash"
                     /translation="GPSITVNTACSSSIYA"
     CDS_motif       complement(1389..1418)
                     /aSTool="nrps_pks_domains"
                     /database="abmotifs"
                     /detection="hmmscan"
                     /domain_id="nrpspksmotif_input.path1.gene1_0001"
                     /evalue="2.30E+01"
                     /label="PKSI-KS_m3"
                     /locus_tag="input.path1.gene1"
                     /protein_end="13"
                     /protein_start="3"
                     /score="-1.2"
                     /tool="antismash"
                     /translation="LTIQSSSSAS"
     CDS             join(3936..4559,4663..4934,4988..5566,5632..5683,
                     5757..5947,6054..6060,6088..6153)
                     /Name="input.path1.gene2"
                     /gene="input.path1.gene2"
                     /gene_functions="other (smcogs) SMCOG1092:hypothetical
                     protein (Score: 211.9; E-value: 3.3e-64)"
                     /gene_kind="other"
                     /source="GlimmerHMM"
                     /transl_table=1
                     /translation="MNTYDSGWYGLIAAYTYLKLAPETKLLILDDGDTLGGVWNSERIY
                     PNLFAQVGHGLFEYSFYPMKKEGLTKDRYISAKTIHDYLQSFAKDYDLVRRIRCRTKVT
                     SARRFGSKWILTLNDDEACQVTGSKLIAATGVTSGPHVPDFPRDGFVKPIIHSGEIGSH
                     IETLLGPEVQRATVLGAAKSAYDTVFFLLKAGKKVDWIIRDDGSGAFYSQPLAIMPPRL
                     GGLLNTVDVMGTRALASFSPAILNTSGIWYQLLQKTAVGNYLTKVFWRSVSWMAEQHAG
                     YSKNPNTEKLQPIPRGYGVFWANAGLGLASAPDYWKVIHAGDLTVHRTEITGFSDGNKV
                     HLKNGETLETDHVTLCTGWTDNLGMFDEATRAEYGLPSQADWSEEWAKLDAAADEVVLE
                     KLPFLRRNSPNTRASSSHMRPWRLYRRLVSPRMAAKGDRSAFFPGQIHSVYTPLVAEMQ
                     ALWGVAYLLGRLDLPTEVEMKKEVAVWCAWTKRRYLEQGRRHPYSIYDYLAYVDTLARD
                     MGLNTSRKSNMFSEMFLPYRPRDWRGLISEFLQAEKMRRGREKGLEGKSGDDSDTTRGY
                     MEENAGQVTISSNVAMNAFL"
     PFAM_domain     join(4140..4559,4663..4686)
                     /aSDomain="Pyr_redox_3"
                     /aSTool="clusterhmmer"
                     /database="34.0"
                     /db_xref="PF13738.8"
                     /description="Pyridine nucleotide-disulphide
                     oxidoreductase"
                     /detection="hmmscan"
                     /domain_id="clusterhmmer_input.path1.gene2_0002"
                     /evalue="2.90E-08"
                     /label="input.path1.gene2"
                     /locus_tag="input.path1.gene2"
                     /protein_end="216"
                     /protein_start="68"
                     /score="33.4"
                     /tool="antismash"
                     /translation="LTKDRYISAKTIHDYLQSFAKDYDLVRRIRCRTKVTSARRFGSKW
                     ILTLNDDEACQVTGSKLIAATGVTSGPHVPDFPRDGFVKPIIHSGEIGSHIETLLGPEV
                     QRATVLGAAKSAYDTVFFLLKAGKKVDWIIRDDGSGAFYSQPLA"
     CDS             complement(join(6501..6652,6722..6840,6909..7045,
                     7119..7153,7328..7406,7455..7466))
                     /Name="input.path1.gene3"
                     /gene="input.path1.gene3"
                     /source="GlimmerHMM"
                     /transl_table=1
                     /translation="MLLPDFLPPYFQNDVRTNRLPESAASIDIQGDVSTGSQFLHFQTP
                     TGTIKSVPGFKPEIDASVVFGGDWLYFDPDKSHARVNFKGIAKTKEGVPFSFYYGGIVR
                     VDEGVGKVFAYSPEAKTIPFGSSTTAHTFEVGNTDLKVLENAHWVGNGRFILGETGLTV
                     ESRVSKVIPSTDMD"
     PFAM_domain     complement(join(6525..6652,6722..6840,6909..7045,
                     7119..7139))
                     /aSDomain="DUF3237"
                     /aSTool="clusterhmmer"
                     /database="34.0"
                     /db_xref="PF11578.10"
                     /description="Protein of unknown function (DUF3237)"
                     /detection="hmmscan"
                     /domain_id="clusterhmmer_input.path1.gene3_0003"
                     /evalue="3.60E-25"
                     /label="input.path1.gene3"
                     /locus_tag="input.path1.gene3"
                     /protein_end="170"
                     /protein_start="35"
                     /score="88.7"
                     /tool="antismash"
                     /translation="GSQFLHFQTPTGTIKSVPGFKPEIDASVVFGGDWLYFDPDKSHAR
                     VNFKGIAKTKEGVPFSFYYGGIVRVDEGVGKVFAYSPEAKTIPFGSSTTAHTFEVGNTD
                     LKVLENAHWVGNGRFILGETGLTVESRVSKV"
     CDS             join(7878..8191,8288..8559,8943..9073,9159..9318,
                     9442..9622,9822..9885,10054..10873,11015..11091)
                     /NRPS_PKS="Domain: PKS_KR (389-585). E-value: 3.7e-07.
                     Score: 22.0. Matches aSDomain:
                     nrpspksdomains_input.path1.gene4_PKS_KR.1"
                     /Name="input.path1.gene4"
                     /gene="input.path1.gene4"
                     /gene_functions="other (smcogs) SMCOG1087:hypothetical
                     protein (Score: 153.7; E-value: 1.4e-46)"
                     /gene_kind="other"
                     /source="GlimmerHMM"
                     /transl_table=1
                     /translation="MDSPDMSGKRPFRVIVVGAGIGGLTLSNALQRAGIDHVVLEKHRQ
                     VVYPSGASIGVWPNGSRLLSQLGCLELAKGVCAPMKTSLNRTSDGKVITVSKLFDEIIK
                     RHGYEYLLLERQEFVRALYDGLPSKEPVKTECAVTDIIESEHGVRVLLDNGSSEDGDIV
                     VGSDGVASSVRRMMWDKANSVAPNSIGTAEMRVHDGVVFGDIWEKRLRGELVNIEEGIA
                     GRWHSGRIVLLGDAVHKFTPNTAFGGNSAMDSAATLANLLRQKLVNSPDGLSSHPGQSE
                     LSAIFQSYQEKLADMFAWQVKRGVKLDYVPLVDAPRGTVKFDDDRGEESEFMSKDTMFW
                     FTGMAVVCWAVSIQVQMCSSPAGRAGYVLVIAAAGNPLHPNPIMPFTNKVFTVTGAASG
                     IGRATAMLLSRRGALLSLADINATALAEVAAQAETERERAEHHTPTTTEQVAQVQPVFT
                     SVVDVRSAEECNAWIAATVSHFRQPLSGAANLAGVFGPSIGRAPGAVRNLDNDEFAWVM
                     DVNVKGTLNCMRAQLAHMQTREGARGRHHGGAIVNASSVAGISGGPLNGPYVASKHAIV
                     GLTRTAAKEEGERGIRVNAVAPGIIATPMITQIEAAVGSKDLVAQGDPGVLGRKGEASE
                     VAEGIVFLLGPQRVLINILMDYTDDIRGRQVKYNKEG"
     PFAM_domain     join(7914..8191,8288..8498)
                     /aSDomain="FAD_binding_3"
                     /aSTool="clusterhmmer"
                     /database="34.0"
                     /db_xref="PF01494.21"
                     /db_xref="GO:0071949"
                     /description="FAD binding domain"
                     /detection="hmmscan"
                     /domain_id="clusterhmmer_input.path1.gene4_0004"
                     /evalue="8.00E-09"
                     /gene_ontologies="GO:0071949: FAD binding"
                     /label="input.path1.gene4"
                     /locus_tag="input.path1.gene4"
                     /protein_end="175"
                     /protein_start="12"
                     /score="35.3"
                     /tool="antismash"
                     /translation="RVIVVGAGIGGLTLSNALQRAGIDHVVLEKHRQVVYPSGASIGVW
                     PNGSRLLSQLGCLELAKGVCAPMKTSLNRTSDGKVITVSKLFDEIIKRHGYEYLLLERQ
                     EFVRALYDGLPSKEPVKTECAVTDIIESEHGVRVLLDNGSSEDGDIVVGSDGVASSVRR
                     "
     PFAM_domain     join(8996..9073,9159..9233)
                     /aSDomain="FAD_binding_3"
                     /aSTool="clusterhmmer"
                     /database="34.0"
                     /db_xref="PF01494.21"
                     /db_xref="GO:0071949"
                     /description="FAD binding domain"
                     /detection="hmmscan"
                     /domain_id="clusterhmmer_input.path1.gene4_0005"
                     /evalue="3.70E-08"
                     /gene_ontologies="GO:0071949: FAD binding"
                     /label="input.path1.gene4"
                     /locus_tag="input.path1.gene4"
                     /protein_end="264"
                     /protein_start="213"
                     /score="33.1"
                     /tool="antismash"
                     /translation="LVNIEEGIAGRWHSGRIVLLGDAVHKFTPNTAFGGNSAMDSAATL
                     ANLLRQ"
     aSDomain        10099..10686
                     /aSDomain="PKS_KR"
                     /aSTool="nrps_pks_domains"
                     /database="nrpspksdomains.hmm"
                     /detection="hmmscan"
                     /domain_id="nrpspksdomains_input.path1.gene4_PKS_KR.1"
                     /evalue="3.70E-07"
                     /label="input.path1.gene4_PKS_KR.1"
                     /locus_tag="input.path1.gene4"
                     /protein_end="585"
                     /protein_start="389"
                     /score="22.0"
                     /specificity="KR activity: inactive"
                     /specificity="KR stereochemistry: C2"
                     /tool="antismash"
                     /translation="VFTVTGAASGIGRATAMLLSRRGALLSLADINATALAEVAAQAET
                     ERERAEHHTPTTTEQVAQVQPVFTSVVDVRSAEECNAWIAATVSHFRQPLSGAANLAGV
                     FGPSIGRAPGAVRNLDNDEFAWVMDVNVKGTLNCMRAQLAHMQTREGARGRHHGGAIVN
                     ASSVAGISGGPLNGPYVASKHAIVGLTRTAAKE"
     CDS_motif       10108..10170
                     /aSTool="nrps_pks_domains"
                     /database="abmotifs"
                     /detection="hmmscan"
                     /domain_id="nrpspksmotif_input.path1.gene4_0001"
                     /evalue="1.50E-03"
                     /label="PKSI-KR_m1"
                     /locus_tag="input.path1.gene4"
                     /protein_end="413"
                     /protein_start="392"
                     /score="11.2"
                     /tool="antismash"
                     /translation="VTGAASGIGRATAMLLSRRGA"
     PFAM_domain     join(10114..10873,11015..11016)
                     /aSDomain="adh_short_C2"
                     /aSTool="clusterhmmer"
                     /database="34.0"
                     /db_xref="PF13561.8"
                     /description="Enoyl-(Acyl carrier protein) reductase"
                     /detection="hmmscan"
                     /domain_id="clusterhmmer_input.path1.gene4_0006"
                     /evalue="7.00E-40"
                     /label="input.path1.gene4"
                     /locus_tag="input.path1.gene4"
                     /protein_end="648"
                     /protein_start="394"
                     /score="137.1"
                     /tool="antismash"
                     /translation="GAASGIGRATAMLLSRRGALLSLADINATALAEVAAQAETERERA
                     EHHTPTTTEQVAQVQPVFTSVVDVRSAEECNAWIAATVSHFRQPLSGAANLAGVFGPSI
                     GRAPGAVRNLDNDEFAWVMDVNVKGTLNCMRAQLAHMQTREGARGRHHGGAIVNASSVA
                     GISGGPLNGPYVASKHAIVGLTRTAAKEEGERGIRVNAVAPGIIATPMITQIEAAVGSK
                     DLVAQGDPGVLGRKGEASEVAEGIVFLLGPQR"
     CDS             complement(join(11192..12684,12727..12730))
                     /Name="input.path1.gene5"
                     /gene="input.path1.gene5"
                     /source="GlimmerHMM"
                     /transl_table=1
                     /translation="MDHAPPGNYSCSLSYLPLQPGVSPKQAFQLLQEGLHRTFVQLPWV
                     AGRVWPQTPGTPGYRPGQLEIRYSPVDSHGPRPYQIKFNELKTTKTYDELKDEAFPTDS
                     FPDESLIWAPFMPDINKGPEVLVAQANFIPGACLLTAGMYHKATDGIGGVRIFTLWAEH
                     CRALQFPGPGELPTPVPPGPASMDRSLLDKTWAKEQTGKSVEEIDPGNWRLLGLAPPSA
                     STPTPDSAEEDDAAPAPVEKVNGDAKEEPQPEETRTLKSAIFYVPPRKFVALQRECAKG
                     GDGISGTDAIVALIWRCVLKARAKAARQSGKTTGDITNPDALSILAVTVDGRPYFSSSL
                     PPDYMGNLTCINLSAMPLSALTSPETGLPAVARTIRDGANSVTTANLLDAYALARSVPD
                     FAHLSLQNASLDSTTLLVSPLLTYPTNLLSFGDELFGNGGFVEALRMPMYSFNRMTRLC
                     LVLPKLAAGGVEFLLNLFEEEMDVFLKDPEFKKYAMFLAN"
     PFAM_domain     complement(11222..11986)
                     /aSDomain="Transferase"
                     /aSTool="clusterhmmer"
                     /database="34.0"
                     /db_xref="PF02458.17"
                     /db_xref="GO:0016747"
                     /description="Transferase family"
                     /detection="hmmscan"
                     /domain_id="clusterhmmer_input.path1.gene5_0007"
                     /evalue="4.00E-11"
                     /gene_ontologies="GO:0016747: transferase activity,
                     transferring acyl groups other than amino-acyl groups"
                     /label="input.path1.gene5"
                     /locus_tag="input.path1.gene5"
                     /protein_end="489"
                     /protein_start="234"
                     /score="42.3"
                     /tool="antismash"
                     /translation="AAPAPVEKVNGDAKEEPQPEETRTLKSAIFYVPPRKFVALQRECA
                     KGGDGISGTDAIVALIWRCVLKARAKAARQSGKTTGDITNPDALSILAVTVDGRPYFSS
                     SLPPDYMGNLTCINLSAMPLSALTSPETGLPAVARTIRDGANSVTTANLLDAYALARSV
                     PDFAHLSLQNASLDSTTLLVSPLLTYPTNLLSFGDELFGNGGFVEALRMPMYSFNRMTR
                     LCLVLPKLAAGGVEFLLNLFEEEMDVFLKDPEF"
     CDS             join(13248..13571,13653..20306,20379..21116,21164..21208)
                     /NRPS_PKS="Domain: PKS_KS(Iterative-KS) (54-478). E-value:
                     1.1e-173. Score: 569.9. Matches aSDomain:
                     nrpspksdomains_input.path1.gene6_PKS_KS.1"
                     /NRPS_PKS="Domain: PKS_AT (585-910). E-value: 7.7e-97.
                     Score: 316.1. Matches aSDomain:
                     nrpspksdomains_input.path1.gene6_PKS_AT.1"
                     /NRPS_PKS="Domain: PKS_DH (979-1173). E-value: 3.1e-26.
                     Score: 84.5. Matches aSDomain:
                     nrpspksdomains_input.path1.gene6_PKS_DH.1"
                     /NRPS_PKS="Domain: cMT (1443-1667). E-value: 2.4e-84.
                     Score: 274.9. Matches aSDomain:
                     nrpspksdomains_input.path1.gene6_cMT.1"
                     /NRPS_PKS="Domain: PKS_ER (1890-2211). E-value: 2.2e-118.
                     Score: 386.8. Matches aSDomain:
                     nrpspksdomains_input.path1.gene6_PKS_ER.1"
                     /NRPS_PKS="Domain: PKS_KR (2234-2411). E-value: 1.3e-53.
                     Score: 173.4. Matches aSDomain:
                     nrpspksdomains_input.path1.gene6_PKS_KR.1"
                     /Name="input.path1.gene6"
                     /gene="input.path1.gene6"
                     /gene_functions="biosynthetic (rule-based-clusters) T1PKS:
                     itr_KS"
                     /gene_functions="biosynthetic (rule-based-clusters) T1PKS:
                     PKS_AT"
                     /gene_functions="biosynthetic-additional
                     (rule-based-clusters) ADH_zinc_N"
                     /gene_functions="biosynthetic-additional
                     (rule-based-clusters) adh_short"
                     /gene_functions="biosynthetic-additional (smcogs)
                     SMCOG1022:Beta-ketoacyl synthase (Score: 234.2; E-value:
                     4.6e-71)"
                     /gene_kind="biosynthetic"
                     /phase="0"
                     /sec_met_domain="itr_KS (E-value: 1.9e-176, bitscore:
                     575.8, seeds: 96, tool: rule-based-clusters)"
                     /sec_met_domain="PKS_AT (E-value: 9.8e-98, bitscore: 316.1,
                     seeds: 1682, tool: rule-based-clusters)"
                     /sec_met_domain="ADH_zinc_N (E-value: 6.5e-18, bitscore:
                     54.0, seeds: 86, tool: rule-based-clusters)"
                     /sec_met_domain="adh_short (E-value: 1.6e-48, bitscore:
                     153.9, seeds: 230, tool: rule-based-clusters)"
                     /source="GlimmerHMM"
                     /transl_table=1
                     /translation="MTASQDSHGGTNGLNGHANGHANGHANGHANGHANGRVNGANGAN
                     GHTPPSTKPVAIIGMSCRFPGDATSPEKLWELVSEGRSAWSEIPKSRFNQEAFFHPQDS
                     NLGTSNVRGGHFLTEDVSLFDASFFNFSAEVAASMDPQYRLQLESTFEAMESAGVTIAD
                     MAGTQTSVFAGAFFRDYHDVLMRDPETLPRYFMTGNGAAMVSNRLSHFFDLRGASATID
                     TGCSTGLTALHLACQSLQTGEAAMSVVGGVNVMINPDMFVSMSNLGLLGPDGRSYTFDH
                     RGKGYGRGEGVATLLIKPLEDALRDGNPIRAVIRTTALNQDGKTPTMTSPSPEAQQELI
                     RTCYLNAGLDPLETAYVEAHGTGTRTGDPIEAGAIGEVLGKGRPADKPLLIGSIKSNIG
                     HLEAASGLAAIIKVALAFEKGYIPPNHDFQVGNPGILFNEWRLRVPVKLEPWPAGLPRR
                     ASISNFGYGGTNAHVIMEDPKCYLSRKDTEETSNGSSSSLQRFVFPVSARDETAAKTAI
                     CNLKEFLQSKTEGEEVKLDNLAYTLGQKRALFPWRAATQASTVAELIDNLGDSGLPPTL
                     AKDLPRLGFVFNGQGAQWFAMGRELMGAYPVFEQTIREAELQLYSLGCEWSLIDELKRD
                     EASSRVNETQLAMPLSVAIQIALVRLLGSWGVKPTAVTGHSSGEISAAFAAGALSLRAA
                     MATAFFRGSITDKYLVQDKTTSGSMMAVGLGPQSVEPYLDQVTEGKVVIACVNSPSSVT
                     LSGDTTGITELEARLKDEGVFARKLQVPAAYHSHHMARLAAKYQAALEPHVLPSASFDG
                     VLFSSPVTGGWVEKPEELGPAHWVKNMVQPVLFADSFYNMCVGDTNTEEHEADKSKNID
                     MIVEIGPHGALAGPIRQSLTTVEALKGKGLGYVSCLNRGTDAVQTMQDLVVNLLGKGYP
                     VDLGKVNFPLPTEGLEVVAQLPSYPWNHSTKFWMESRKNRDYRHRKHAPHDLLGTLIPG
                     SNLLSPTWRNMIRPAEIPWVRDHIVDNEIVYPGAGQIAMAIEAVRQLFVDKDVPIVGYT
                     LRDIEIMRALIIPDTIFGAEVHLNLTVPDDRSLSRDWREFHIYTYSGTSGADEAGDWVE
                     CCKGLISVVTPTPNGHTSDWRRVYPETKAINFDTKSGAYSRAIEVSDFYDGLYAINIKH
                     GEAFQNLDAIRSGNAQSVTAFHVADTAAIMPSGVQSSHVIHPITLDQLFQAAYTAVSPH
                     VQATMGAAIPRSIKKMFVASDISSQAGHEFHNFAKIHYASAQGFDVSMALANKDERGGA
                     PPVLEIGQMHYQSLGNVAAKDDSDQTKLCLKSNWVHDLSVVKRDTYKKSVKGLMSPRET
                     TLVEDLKRATVYIINDVLEELTEEDIEKLDWHYKIFLDWLQYQQELASTDQIAPMSSKW
                     SQATEGAKQRLWDQVSAASVNGEMLVRIGNNLLGILRKEVTPLELMMEENLLYKYYENA
                     LRVERSLEQVQKLVKTFSYAYPRAKVLEIGGGTGACTGPALRAMSDDESGANPHFARYD
                     FTDISSGFFETARKTFAAWEHLMTFNKLNVEDSAEEQGFELGSYDLIIACQVLHATRDM
                     DHTMANVHKLLKPGGKLVMVETTQDAMDVQLVFGTLPGWWLSKEPERKYSPNMPLDMWK
                     GVLSRTGFSGVDIAIRDSEDDRNYAMSVIMSTALPDHPSDYAQQVVLAYAPHVSPPPES
                     WLSGLQRSIEGGTGAHVSMESLDKLNPAGQVVVFVSEIESPVLDGIYGAGFASIQRLLT
                     EAKGVFWITRGATIDCPNPDLALHTGLLRTRRLEDNSKRYIALDLDPQDADAVWSDSSI
                     ETISEVFARTFDYATEKNTLDFEYAVRGGDLLVPRISEDSKENNETRADDTTNMEPEMQ
                     EFLQPGRELRMGVETPGLLDSLMFKDDPEAGKPLEEDFVEIEAKAFGLNFRDIMVSMGQ
                     LQEKIVGFECSGIVTRVGPPSANNAQQQHSFKVGDRVCALTTRGHWANRIRIHYTGVGT
                     IPDHMSFEAAASIPMVFVTAYYSLFEKARLERGDTVLIHAASGGVGQAAIILAKWAGAE
                     VFATVGAPEKRAFVRDTYGIPDDHIFSSRDVSFAADVLATTGGRGVDVLLNSLAGEMLQ
                     ESWNVMATLGRFVEIGKRDIQTRKRLEMEPFGRAISFMAVDLIQLGNFQGKTMHRVMGE
                     CLDLLEAKTIQPIQPVTVYPISEIQRAFRTMQAGKHLGKIVVKPNPGDLVKVLSQRQAV
                     KLNPEASYLLVGGLGGIGRSIAQWLVARGAKNLILVSRSAASQSNSQAFVKELQAAGCN
                     TVIKNCDIADASDLRRVIDECYAEVPAVKGVIQAAMVLNDSVFEHMEYKQWVNATRPKV
                     LGTRNLHDQFGDSLDFFVMLSSATGVLGNTSQANYAAGGTFQDAFARFRTSQGLPAVSI
                     DLGMVKSVGYVAETKGVAERLAKIGYRPLEEDEVLRIIESAVRTPLRQQQAEAGRHSQV
                     ITGLAQYESVDDIVWREELRFSGLRRLRGSHANADGEAAGKRKSGDNSFGTVLSKAESM
                     TEAVGHVAGAIVAKLSEMFMYAASDIDTNQGLGKYGVDSLVAVELRNWLLVVDGVGGEG
                     GGGE"
     PFAM_domain     join(13404..13571,13653..14237)
                     /aSDomain="ketoacyl-synt"
                     /aSTool="clusterhmmer"
                     /database="34.0"
                     /db_xref="PF00109.28"
                     /description="Beta-ketoacyl synthase, N-terminal domain"
                     /detection="hmmscan"
                     /domain_id="clusterhmmer_input.path1.gene6_0008"
                     /evalue="6.20E-69"
                     /label="input.path1.gene6"
                     /locus_tag="input.path1.gene6"
                     /protein_end="303"
                     /protein_start="52"
                     /score="232.5"
                     /tool="antismash"
                     /translation="KPVAIIGMSCRFPGDATSPEKLWELVSEGRSAWSEIPKSRFNQEA
                     FFHPQDSNLGTSNVRGGHFLTEDVSLFDASFFNFSAEVAASMDPQYRLQLESTFEAMES
                     AGVTIADMAGTQTSVFAGAFFRDYHDVLMRDPETLPRYFMTGNGAAMVSNRLSHFFDLR
                     GASATIDTGCSTGLTALHLACQSLQTGEAAMSVVGGVNVMINPDMFVSMSNLGLLGPDG
                     RSYTFDHRGKGYGRGEGVATLLIKPLEDA"
     aSDomain        join(13410..13571,13653..14762)
                     /ASF="found active site cysteine: True, scaffold matched
                     GSSS: False"
                     /ASF="found active site histidines: True"
                     /aSDomain="PKS_KS"
                     /aSTool="nrps_pks_domains"
                     /database="nrpspksdomains.hmm"
                     /detection="hmmscan"
                     /domain_id="nrpspksdomains_input.path1.gene6_PKS_KS.1"
                     /domain_subtypes="Iterative-KS"
                     /evalue="1.10E-173"
                     /label="input.path1.gene6_PKS_KS.1"
                     /locus_tag="input.path1.gene6"
                     /protein_end="478"
                     /protein_start="54"
                     /score="569.9"
                     /tool="antismash"
                     /translation="VAIIGMSCRFPGDATSPEKLWELVSEGRSAWSEIPKSRFNQEAFF
                     HPQDSNLGTSNVRGGHFLTEDVSLFDASFFNFSAEVAASMDPQYRLQLESTFEAMESAG
                     VTIADMAGTQTSVFAGAFFRDYHDVLMRDPETLPRYFMTGNGAAMVSNRLSHFFDLRGA
                     SATIDTGCSTGLTALHLACQSLQTGEAAMSVVGGVNVMINPDMFVSMSNLGLLGPDGRS
                     YTFDHRGKGYGRGEGVATLLIKPLEDALRDGNPIRAVIRTTALNQDGKTPTMTSPSPEA
                     QQELIRTCYLNAGLDPLETAYVEAHGTGTRTGDPIEAGAIGEVLGKGRPADKPLLIGSI
                     KSNIGHLEAASGLAAIIKVALAFEKGYIPPNHDFQVGNPGILFNEWRLRVPVKLEPWPA
                     GLPRRASISNFGYGGTNAHVIMEDP"
     aSModule        13410..20633
                     /domains="nrpspksdomains_input.path1.gene6_PKS_KS.1"
                     /domains="nrpspksdomains_input.path1.gene6_PKS_AT.1"
                     /domains="nrpspksdomains_input.path1.gene6_PKS_DH.1"
                     /domains="nrpspksdomains_input.path1.gene6_cMT.1"
                     /domains="nrpspksdomains_input.path1.gene6_PKS_ER.1"
                     /domains="nrpspksdomains_input.path1.gene6_PKS_KR.1"
                     /incomplete
                     /iterative
                     /locus_tags="input.path1.gene6"
                     /tool="antismash"
                     /type="pks"
     CDS_motif       13974..14021
                     /aSTool="nrps_pks_domains"
                     /database="abmotifs"
                     /detection="hmmscan"
                     /domain_id="nrpspksmotif_input.path1.gene6_0001"
                     /evalue="5.20E-03"
                     /label="PKSI-KS_m3"
                     /locus_tag="input.path1.gene6"
                     /protein_end="231"
                     /protein_start="215"
                     /score="9.6"
                     /tool="antismash"
                     /translation="GASATIDTGCSTGLTA"
     PFAM_domain     14262..14612
                     /aSDomain="Ketoacyl-synt_C"
                     /aSTool="clusterhmmer"
                     /database="34.0"
                     /db_xref="PF02801.24"
                     /description="Beta-ketoacyl synthase, C-terminal domain"
                     /detection="hmmscan"
                     /domain_id="clusterhmmer_input.path1.gene6_0009"
                     /evalue="1.80E-37"
                     /label="input.path1.gene6"
                     /locus_tag="input.path1.gene6"
                     /protein_end="428"
                     /protein_start="311"
                     /score="128.0"
                     /tool="antismash"
                     /translation="AVIRTTALNQDGKTPTMTSPSPEAQQELIRTCYLNAGLDPLETAY
                     VEAHGTGTRTGDPIEAGAIGEVLGKGRPADKPLLIGSIKSNIGHLEAASGLAAIIKVAL
                     AFEKGYIPPNHDF"
     CDS_motif       14394..14441
                     /aSTool="nrps_pks_domains"
                     /database="abmotifs"
                     /detection="hmmscan"
                     /domain_id="nrpspksmotif_input.path1.gene6_0002"
                     /evalue="3.20E-04"
                     /label="PKSI-KS_m5"
                     /locus_tag="input.path1.gene6"
                     /protein_end="371"
                     /protein_start="355"
                     /score="12.9"
                     /tool="antismash"
                     /translation="YVEAHGTGTRTGDPIE"
     CDS_motif       14502..14546
                     /aSTool="nrps_pks_domains"
                     /database="abmotifs"
                     /detection="hmmscan"
                     /domain_id="nrpspksmotif_input.path1.gene6_0003"
                     /evalue="8.50E-04"
                     /label="PKSI-KS_m6"
                     /locus_tag="input.path1.gene6"
                     /protein_end="406"
                     /protein_start="391"
                     /score="11.8"
                     /tool="antismash"
                     /translation="GSIKSNIGHLEAASG"
     PFAM_domain     14622..14987
                     /aSDomain="KAsynt_C_assoc"
                     /aSTool="clusterhmmer"
                     /database="34.0"
                     /db_xref="PF16197.7"
                     /description="Ketoacyl-synthetase C-terminal extension"
                     /detection="hmmscan"
                     /domain_id="clusterhmmer_input.path1.gene6_0010"
                     /evalue="1.60E-15"
                     /label="input.path1.gene6"
                     /locus_tag="input.path1.gene6"
                     /protein_end="553"
                     /protein_start="431"
                     /score="57.6"
                     /tool="antismash"
                     /translation="NPGILFNEWRLRVPVKLEPWPAGLPRRASISNFGYGGTNAHVIME
                     DPKCYLSRKDTEETSNGSSSSLQRFVFPVSARDETAAKTAICNLKEFLQSKTEGEEVKL
                     DNLAYTLGQKRALFPWRA"
     CDS_motif       15081..15134
                     /aSTool="nrps_pks_domains"
                     /database="abmotifs"
                     /detection="hmmscan"
                     /domain_id="nrpspksmotif_input.path1.gene6_0004"
                     /evalue="7.10E-06"
                     /label="PKSI-AT-mM_m1"
                     /locus_tag="input.path1.gene6"
                     /protein_end="602"
                     /protein_start="584"
                     /score="18.4"
                     /tool="antismash"
                     /translation="FVFNGQGAQWFAMGRELM"
     PFAM_domain     15081..15884
                     /aSDomain="Acyl_transf_1"
                     /aSTool="clusterhmmer"
                     /database="34.0"
                     /db_xref="PF00698.23"
                     /description="Acyl transferase domain"
                     /detection="hmmscan"
                     /domain_id="clusterhmmer_input.path1.gene6_0011"
                     /evalue="1.10E-42"
                     /label="input.path1.gene6"
                     /locus_tag="input.path1.gene6"
                     /protein_end="852"
                     /protein_start="584"
                     /score="146.8"
                     /tool="antismash"
                     /translation="FVFNGQGAQWFAMGRELMGAYPVFEQTIREAELQLYSLGCEWSLI
                     DELKRDEASSRVNETQLAMPLSVAIQIALVRLLGSWGVKPTAVTGHSSGEISAAFAAGA
                     LSLRAAMATAFFRGSITDKYLVQDKTTSGSMMAVGLGPQSVEPYLDQVTEGKVVIACVN
                     SPSSVTLSGDTTGITELEARLKDEGVFARKLQVPAAYHSHHMARLAAKYQAALEPHVLP
                     SASFDGVLFSSPVTGGWVEKPEELGPAHWVKNMVQPVLFADSFYNM"
     aSDomain        15084..16058
                     /ASF="(Methyl)Malonyl-CoA specificity inconclusive"
                     /ASF="found active site serine: True, scaffold matched
                     GHGE: True"
                     /aSDomain="PKS_AT"
                     /aSTool="nrps_pks_domains"
                     /database="nrpspksdomains.hmm"
                     /detection="hmmscan"
                     /domain_id="nrpspksdomains_input.path1.gene6_PKS_AT.1"
                     /evalue="7.70E-97"
                     /label="input.path1.gene6_PKS_AT.1"
                     /locus_tag="input.path1.gene6"
                     /protein_end="910"
                     /protein_start="585"
                     /score="316.1"
                     /specificity="substrate consensus: mal"
                     /specificity="PKS signature: Malonyl-CoA"
                     /specificity="Minowa: mal"
                     /tool="antismash"
                     /translation="VFNGQGAQWFAMGRELMGAYPVFEQTIREAELQLYSLGCEWSLID
                     ELKRDEASSRVNETQLAMPLSVAIQIALVRLLGSWGVKPTAVTGHSSGEISAAFAAGAL
                     SLRAAMATAFFRGSITDKYLVQDKTTSGSMMAVGLGPQSVEPYLDQVTEGKVVIACVNS
                     PSSVTLSGDTTGITELEARLKDEGVFARKLQVPAAYHSHHMARLAAKYQAALEPHVLPS
                     ASFDGVLFSSPVTGGWVEKPEELGPAHWVKNMVQPVLFADSFYNMCVGDTNTEEHEADK
                     SKNIDMIVEIGPHGALAGPIRQSLTTVEALKGKGLGYVSCLNRG"
     CDS_motif       15324..15434
                     /aSTool="nrps_pks_domains"
                     /database="abmotifs"
                     /detection="hmmscan"
                     /domain_id="nrpspksmotif_input.path1.gene6_0005"
                     /evalue="9.10E-11"
                     /label="PKSI-AT-M_m3"
                     /locus_tag="input.path1.gene6"
                     /protein_end="702"
                     /protein_start="665"
                     /score="33.7"
                     /tool="antismash"
                     /translation="GVKPTAVTGHSSGEISAAFAAGALSLRAAMATAFFRG"
     aSDomain        16266..16847
                     /ASF="catalytic triad H,G,P inconclusive"
                     /aSDomain="PKS_DH"
                     /aSTool="nrps_pks_domains"
                     /database="nrpspksdomains.hmm"
                     /detection="hmmscan"
                     /domain_id="nrpspksdomains_input.path1.gene6_PKS_DH.1"
                     /evalue="3.10E-26"
                     /label="input.path1.gene6_PKS_DH.1"
                     /locus_tag="input.path1.gene6"
                     /protein_end="1173"
                     /protein_start="979"
                     /score="84.5"
                     /tool="antismash"
                     /translation="HDLLGTLIPGSNLLSPTWRNMIRPAEIPWVRDHIVDNEIVYPGAG
                     QIAMAIEAVRQLFVDKDVPIVGYTLRDIEIMRALIIPDTIFGAEVHLNLTVPDDRSLSR
                     DWREFHIYTYSGTSGADEAGDWVECCKGLISVVTPTPNGHTSDWRRVYPETKAINFDTK
                     SGAYSRAIEVSDFYDGLYAINIKHGEAFQNL"
     PFAM_domain     16266..17234
                     /aSDomain="PS-DH"
                     /aSTool="clusterhmmer"
                     /database="34.0"
                     /db_xref="PF14765.8"
                     /description="Polyketide synthase dehydratase"
                     /detection="hmmscan"
                     /domain_id="clusterhmmer_input.path1.gene6_0012"
                     /evalue="5.60E-53"
                     /label="input.path1.gene6"
                     /locus_tag="input.path1.gene6"
                     /protein_end="1302"
                     /protein_start="979"
                     /score="180.2"
                     /tool="antismash"
                     /translation="HDLLGTLIPGSNLLSPTWRNMIRPAEIPWVRDHIVDNEIVYPGAG
                     QIAMAIEAVRQLFVDKDVPIVGYTLRDIEIMRALIIPDTIFGAEVHLNLTVPDDRSLSR
                     DWREFHIYTYSGTSGADEAGDWVECCKGLISVVTPTPNGHTSDWRRVYPETKAINFDTK
                     SGAYSRAIEVSDFYDGLYAINIKHGEAFQNLDAIRSGNAQSVTAFHVADTAAIMPSGVQ
                     SSHVIHPITLDQLFQAAYTAVSPHVQATMGAAIPRSIKKMFVASDISSQAGHEFHNFAK
                     IHYASAQGFDVSMALANKDERGGAPPVLEIGQMHYQSLGNVA"
     CDS_motif       16350..16427
                     /aSTool="nrps_pks_domains"
                     /database="abmotifs"
                     /detection="hmmscan"
                     /domain_id="nrpspksmotif_input.path1.gene6_0006"
                     /evalue="3.90E-10"
                     /label="PKSI-DH_m2"
                     /locus_tag="input.path1.gene6"
                     /protein_end="1033"
                     /protein_start="1007"
                     /score="32.2"
                     /tool="antismash"
                     /translation="WVRDHIVDNEIVYPGAGQIAMAIEAV"
     aSDomain        17658..18329
                     /aSDomain="MT"
                     /aSTool="nrps_pks_domains"
                     /database="nrpspksdomains.hmm"
                     /detection="hmmscan"
                     /domain_id="nrpspksdomains_input.path1.gene6_cMT.1"
                     /evalue="2.40E-84"
                     /label="input.path1.gene6_cMT.1"
                     /locus_tag="input.path1.gene6"
                     /protein_end="1667"
                     /protein_start="1443"
                     /score="274.9"
                     /tool="antismash"
                     /translation="PLELMMEENLLYKYYENALRVERSLEQVQKLVKTFSYAYPRAKVL
                     EIGGGTGACTGPALRAMSDDESGANPHFARYDFTDISSGFFETARKTFAAWEHLMTFNK
                     LNVEDSAEEQGFELGSYDLIIACQVLHATRDMDHTMANVHKLLKPGGKLVMVETTQDAM
                     DVQLVFGTLPGWWLSKEPERKYSPNMPLDMWKGVLSRTGFSGVDIAIRDSEDDRNYAMS
                     VI"
     PFAM_domain     17790..18116
                     /aSDomain="Methyltransf_12"
                     /aSTool="clusterhmmer"
                     /database="34.0"
                     /db_xref="PF08242.14"
                     /description="Methyltransferase domain"
                     /detection="hmmscan"
                     /domain_id="clusterhmmer_input.path1.gene6_0013"
                     /evalue="3.00E-19"
                     /label="input.path1.gene6"
                     /locus_tag="input.path1.gene6"
                     /protein_end="1596"
                     /protein_start="1487"
                     /score="69.7"
                     /tool="antismash"
                     /translation="LEIGGGTGACTGPALRAMSDDESGANPHFARYDFTDISSGFFETA
                     RKTFAAWEHLMTFNKLNVEDSAEEQGFELGSYDLIIACQVLHATRDMDHTMANVHKLLK
                     PGGKL"
     aSDomain        18999..19961
                     /ASF="ER domain putatively catalyzing 2R-configuration
                     product formation"
                     /aSDomain="PKS_ER"
                     /aSTool="nrps_pks_domains"
                     /database="nrpspksdomains.hmm"
                     /detection="hmmscan"
                     /domain_id="nrpspksdomains_input.path1.gene6_PKS_ER.1"
                     /evalue="2.20E-118"
                     /label="input.path1.gene6_PKS_ER.1"
                     /locus_tag="input.path1.gene6"
                     /protein_end="2211"
                     /protein_start="1890"
                     /score="386.8"
                     /tool="antismash"
                     /translation="GLLDSLMFKDDPEAGKPLEEDFVEIEAKAFGLNFRDIMVSMGQLQ
                     EKIVGFECSGIVTRVGPPSANNAQQQHSFKVGDRVCALTTRGHWANRIRIHYTGVGTIP
                     DHMSFEAAASIPMVFVTAYYSLFEKARLERGDTVLIHAASGGVGQAAIILAKWAGAEVF
                     ATVGAPEKRAFVRDTYGIPDDHIFSSRDVSFAADVLATTGGRGVDVLLNSLAGEMLQES
                     WNVMATLGRFVEIGKRDIQTRKRLEMEPFGRAISFMAVDLIQLGNFQGKTMHRVMGECL
                     DLLEAKTIQPIQPVTVYPISEIQRAFRTMQAGKHLGKIVV"
     CDS_motif       19089..19124
                     /aSTool="nrps_pks_domains"
                     /database="abmotifs"
                     /detection="hmmscan"
                     /domain_id="nrpspksmotif_input.path1.gene6_0007"
                     /evalue="4.10E-04"
                     /label="PKSI-ER_m1"
                     /locus_tag="input.path1.gene6"
                     /protein_end="1932"
                     /protein_start="1920"
                     /score="13.3"
                     /tool="antismash"
                     /translation="GLNFRDIMVSMG"
     CDS_motif       19146..19181
                     /aSTool="nrps_pks_domains"
                     /database="abmotifs"
                     /detection="hmmscan"
                     /domain_id="nrpspksmotif_input.path1.gene6_0008"
                     /evalue="9.80E-05"
                     /label="PKSI-ER_m2"
                     /locus_tag="input.path1.gene6"
                     /protein_end="1951"
                     /protein_start="1939"
                     /score="15.1"
                     /tool="antismash"
                     /translation="GFECSGIVTRVG"
     CDS_motif       19332..19376
                     /aSTool="nrps_pks_domains"
                     /database="abmotifs"
                     /detection="hmmscan"
                     /domain_id="nrpspksmotif_input.path1.gene6_0009"
                     /evalue="2.20E-05"
                     /label="PKSI-ER_m4"
                     /locus_tag="input.path1.gene6"
                     /protein_end="2016"
                     /protein_start="2001"
                     /score="17.7"
                     /tool="antismash"
                     /translation="AASIPMVFVTAYYSL"
     CDS_motif       19401..19463
                     /aSTool="nrps_pks_domains"
                     /database="abmotifs"
                     /detection="hmmscan"
                     /domain_id="nrpspksmotif_input.path1.gene6_0010"
                     /evalue="1.90E-09"
                     /label="PKSI-ER_m5"
                     /locus_tag="input.path1.gene6"
                     /protein_end="2045"
                     /protein_start="2024"
                     /score="29.7"
                     /tool="antismash"
                     /translation="GDTVLIHAASGGVGQAAIILA"
     CDS_motif       19473..19523
                     /aSTool="nrps_pks_domains"
                     /database="abmotifs"
                     /detection="hmmscan"
                     /domain_id="nrpspksmotif_input.path1.gene6_0011"
                     /evalue="3.10E-06"
                     /label="PKSI-ER_m6"
                     /locus_tag="input.path1.gene6"
                     /protein_end="2065"
                     /protein_start="2048"
                     /score="19.7"
                     /tool="antismash"
                     /translation="GAEVFATVGAPEKRAFV"
     PFAM_domain     19548..19961
                     /aSDomain="ADH_zinc_N_2"
                     /aSTool="clusterhmmer"
                     /database="34.0"
                     /db_xref="PF13602.8"
                     /description="Zinc-binding dehydrogenase"
                     /detection="hmmscan"
                     /domain_id="clusterhmmer_input.path1.gene6_0014"
                     /evalue="1.10E-16"
                     /label="input.path1.gene6"
                     /locus_tag="input.path1.gene6"
                     /protein_end="2211"
                     /protein_start="2073"
                     /score="62.2"
                     /tool="antismash"
                     /translation="DHIFSSRDVSFAADVLATTGGRGVDVLLNSLAGEMLQESWNVMAT
                     LGRFVEIGKRDIQTRKRLEMEPFGRAISFMAVDLIQLGNFQGKTMHRVMGECLDLLEAK
                     TIQPIQPVTVYPISEIQRAFRTMQAGKHLGKIVV"
     CDS_motif       19602..19640
                     /aSTool="nrps_pks_domains"
                     /database="abmotifs"
                     /detection="hmmscan"
                     /domain_id="nrpspksmotif_input.path1.gene6_0012"
                     /evalue="1.80E-04"
                     /label="PKSI-ER_m7"
                     /locus_tag="input.path1.gene6"
                     /protein_end="2104"
                     /protein_start="2091"
                     /score="14.1"
                     /tool="antismash"
                     /translation="TGGRGVDVLLNSL"
     CDS_motif       19686..19715
                     /aSTool="nrps_pks_domains"
                     /database="abmotifs"
                     /detection="hmmscan"
                     /domain_id="nrpspksmotif_input.path1.gene6_0013"
                     /evalue="2.40E-03"
                     /label="PKSI-ER_m8"
                     /locus_tag="input.path1.gene6"
                     /protein_end="2129"
                     /protein_start="2119"
                     /score="11.2"
                     /tool="antismash"
                     /translation="GRFVEIGKRD"
     CDS_motif       19914..19961
                     /aSTool="nrps_pks_domains"
                     /database="abmotifs"
                     /detection="hmmscan"
                     /domain_id="nrpspksmotif_input.path1.gene6_0014"
                     /evalue="1.60E-06"
                     /label="PKSI-ER_m9"
                     /locus_tag="input.path1.gene6"
                     /protein_end="2211"
                     /protein_start="2195"
                     /score="20.9"
                     /tool="antismash"
                     /translation="AFRTMQAGKHLGKIVV"
     PFAM_domain     join(20028..20306,20379..20633)
                     /aSDomain="KR"
                     /aSTool="clusterhmmer"
                     /database="34.0"
                     /db_xref="PF08659.12"
                     /description="KR domain"
                     /detection="hmmscan"
                     /domain_id="clusterhmmer_input.path1.gene6_0015"
                     /evalue="6.30E-63"
                     /label="input.path1.gene6"
                     /locus_tag="input.path1.gene6"
                     /protein_end="2411"
                     /protein_start="2233"
                     /score="212.0"
                     /tool="antismash"
                     /translation="ASYLLVGGLGGIGRSIAQWLVARGAKNLILVSRSAASQSNSQAFV
                     KELQAAGCNTVIKNCDIADASDLRRVIDECYAEVPAVKGVIQAAMVLNDSVFEHMEYKQ
                     WVNATRPKVLGTRNLHDQFGDSLDFFVMLSSATGVLGNTSQANYAAGGTFQDAFARFRT
                     SQGLPAVSIDLGMVK"
     CDS_motif       20031..20129
                     /aSTool="nrps_pks_domains"
                     /database="abmotifs"
                     /detection="hmmscan"
                     /domain_id="nrpspksmotif_input.path1.gene6_0015"
                     /evalue="1.40E-17"
                     /label="PKSI-KR_m1"
                     /locus_tag="input.path1.gene6"
                     /protein_end="2267"
                     /protein_start="2234"
                     /score="56.1"
                     /tool="antismash"
                     /translation="SYLLVGGLGGIGRSIAQWLVARGAKNLILVSRS"
     aSDomain        join(20031..20306,20379..20633)
                     /ASF="KR domain putatively catalyzing D-configuration
                     product formation"
                     /ASF="catalytic triad S,Y,N found: False"
                     /aSDomain="PKS_KR"
                     /aSTool="nrps_pks_domains"
                     /database="nrpspksdomains.hmm"
                     /detection="hmmscan"
                     /domain_id="nrpspksdomains_input.path1.gene6_PKS_KR.1"
                     /evalue="1.30E-53"
                     /label="input.path1.gene6_PKS_KR.1"
                     /locus_tag="input.path1.gene6"
                     /protein_end="2411"
                     /protein_start="2234"
                     /score="173.4"
                     /specificity="KR activity: active"
                     /specificity="KR stereochemistry: C2"
                     /tool="antismash"
                     /translation="SYLLVGGLGGIGRSIAQWLVARGAKNLILVSRSAASQSNSQAFVK
                     ELQAAGCNTVIKNCDIADASDLRRVIDECYAEVPAVKGVIQAAMVLNDSVFEHMEYKQW
                     VNATRPKVLGTRNLHDQFGDSLDFFVMLSSATGVLGNTSQANYAAGGTFQDAFARFRTS
                     QGLPAVSIDLGMVK"
     CDS_motif       20478..20585
                     /aSTool="nrps_pks_domains"
                     /database="abmotifs"
                     /detection="hmmscan"
                     /domain_id="nrpspksmotif_input.path1.gene6_0016"
                     /evalue="1.80E-18"
                     /label="PKSI-KR_m4"
                     /locus_tag="input.path1.gene6"
                     /protein_end="2395"
                     /protein_start="2359"
                     /score="59.1"
                     /tool="antismash"
                     /translation="LDFFVMLSSATGVLGNTSQANYAAGGTFQDAFARFR"
     CDS             complement(join(23981..23983,24033..24088,24391..24411))
                     /Name="input.path1.gene7"
                     /gene="input.path1.gene7"
                     /source="GlimmerHMM"
                     /transl_table=1
                     /translation="SYSVF"
ORIGIN
        1 gggggggttc tcttactgtt tggattgggg tttaccaagc ccctagttgg cgggatcaga
       61 cccctctctg tcgtcaatac ggccttgata atggccgaaa gaccgctagc cgcttcgctg
      121 tggccgatat ttgttttgac agcaccaatc cacagggctt cggtggacgg gtcggccgtt
      181 tttgggacgc cttccttgtt cattgcctgc gagacggcgt ggacctcgat cgggtcgcca
      241 actggcgtgc ctgttccgtg gcactcgaaa taccccgtgt agcgcggatc gagatcaccg
      301 ccgcgccggt acgcgtgttg gatgacctga acctggccct ctttgttggg gtaggtaatg
      361 cccacattgg gaactttgcc gttcgagttt accgccgacg accttagcac gccacggatg
      421 ggatccccgt cacgaagggc atcactgaga cgctttagat agacggctcc aacgccgtcc
      481 gctctgccgt agccattggc tgtcgcatcg aaagtgtggc aggtggaatc cggggagaga
      541 acgcccagct tcgcggtgtt catgtgctgg tcgacggtga gtatcaagtt ggttccaccc
      601 acaatggcgc cgctgcactc gttattccgg agggcgttgc acgcgttatg catcgcatag
      661 atggaagacg aacaggccgt gttgaccgtt atgctcggcc ctgacaggtt gaagacgtga
      721 ctgatgcggt tcgagatgat gcccgggtca actcccgtgg cggcgtagct gtgacggaag
      781 tccggctcct taaaggacat ttgttggaag tcgctggtga aactcccgac gaacacggcc
      841 gtcttggtgt tttcgatctg gctcagcgta atgccgccgg attctagaga ctcgtagacg
      901 acctcgagga gctttcgctg ctgggggtcc atccacatgg cctcaatggg tgagatattg
      961 aaaagtgacg ggtcgaattc ttggagactg ctgtccagga aatatccgcc agggacatta
     1021 aatgagccag gacgctcgtt gttcggatgg aggtgggcat cgatgttgaa tcgtgaagcc
     1081 ggcaccttgg gagtcctgcc ggttctcttc tccattatca tgtcccagaa ctggggaggg
     1141 gatgaaacat ctccagggag gcgacatcct gcgtttgcga cgatatgaaa ttagcctcgg
     1201 tacggagagt gaaagtgtaa ctgtaatgat gcagggttcg agctcgtctc acccattcca
     1261 accacagcga taggctcgag ctgttcgctc aggggtttct cggtgtatcc attggggaaa
     1321 ttggctgcgt attcttcatc gctcgcaatc gccagtgatt cctgccagcc cacgccgccg
     1381 ctgagcgagc tggctgagga ggacgattgt atggtgagtc ccggcatgtt gaaaggtgaa
     1441 ctgtcgggac aaaagttgag gactgataca agatgagagt tgtgagaatg aactcctttg
     1501 tcgactttag gtttccctcg gcgagcgact gttaaaggta atatgggtag ttcttgattc
     1561 tggtactggt tactcaagca gtaagcctca gggacatgag cgctatctgt tacattcttc
     1621 tgttgcattc gggccgcacc ggcaacttcc aaataggaaa tacaccggca taggaagatc
     1681 atccctcttc cccaagaagg gaactcagac ccggtacggt atggggttac agtaaattgc
     1741 tactcggggc ccgcccagtc atggcttatc tctcggcccg gttcttctct gcttcaagat
     1801 agctggcggt ggatgcagtt caagggctgg gaggcagacc acgtgcatgt ggttacaacg
     1861 atgcaatgtg tcttcccatt ctggttgacc cgttgctgtg ccaggagcag gagagtacgc
     1921 cttctgtcaa ggaaacagcg acagctcgga ataacacgac gaggctcaat ttcaagagga
     1981 tatgtacata gtatcatagt gatgtacaga tatgcttaga tgtgctttaa aaggttgctg
     2041 tttgccgggg tggaggttga gtccacaacg gaaagctggt tatcagattc atgtattgtt
     2101 ctattctgag agagtgtatc gtgccggctt cccttttcaa cccgtcacat gtttctcccg
     2161 ttcccacaga gcagcggaga cagtcgcgcc aggtccaaga atgataatgc taatcaaaag
     2221 ttggggaatc gtagtgacag tggttgtaga gttcttgaag attggccgcg tggtcatgag
     2281 atgatagatc cacaaggcac aggatacatt gacgacaatc cagtcgtatt gcaggaagag
     2341 caaagcacct tggtgaatgt tctcggagct tgctgcaatg acgtgagatg gggaagggat
     2401 aaagagcctg ccaaacccca cacttgggtc gctagaaact agactggtca ctatcgtgaa
     2461 gagatggaca cttccgctga tgaacccaac caacaagtac gagtacctta ctaagctgct
     2521 ggtctcatca ttctggcctt ttaacagttc agtcgagttt cggagagggg caagttttgc
     2581 cactgtcgca agtaagagag gcgagaattg ctgggcggca gtgatagcct ggcggcgaga
     2641 gtcgctggca acgcaatatc cgaagagcat ggtcaagact ggtataaagc ccataactac
     2701 catgacagga ataaggacct ccgctcttct tttagagact gggctgagat tccccaagtt
     2761 ggaattcgtg acatgcgtgt gcttgtaaag atacagcgga aagaggacgg ccgcgccaaa
     2821 taggtttgat aggagcggcc agagaaaaaa gctagcttcc cgtcagctct cgcatcaccc
     2881 cccaagcaga agagcataag tagttattta gaagttttag tatccgctac tcaccgactt
     2941 gaaatcgctc gactctggcc tttcctgctt gcttcaatga gaatccacat cgccgctgcc
     3001 atgagaaaca tctgaaagtt gagcataaac agccatgtgc cattgtccct cccatcaatt
     3061 tggtcgtcaa aaaaagaaac aacaacggca attgcaaagt cgacgggtgg aaagccaatg
     3121 taggtcgttc ggagtgggcg accatcggca aatgtaccgg tccaccctgc tttcagaaga
     3181 gccaccaaag tgccattata agccatcatg ggccagagta atacgaaacc cgtgacagac
     3241 agggccagga aacatttctc gttgatccgt agattggcca tactgaacag taaaacagcg
     3301 gaacagtgga acttgccgct tgtagttcgt acggtagttg gttaggctta gacttgaaga
     3361 ctagagtaaa agaaaactga agaaccgggc tgggaaaagg aagctgtcaa gaattgaggc
     3421 tgggagtcca acaacaccaa accctcgaac tattcttttg gaattggcct gtctaggaga
     3481 ctctaggcaa tttgttcgac cgtgtacaga gtacggagta cacagtatgt cgtcgaatct
     3541 aagccagggt ccccacgcac agggcacgtt gtggagaact cggcggctcg ggccgctcgg
     3601 gccgagatca agatgggaaa gtctccggga cttgtctcca cccttctccg ccttcactcc
     3661 ggcccattgg caatccgtgc gcaatcctgt cactgctaca acgtggacgc ctacccatct
     3721 tttctcacgc tctccctcca tttcgatttg tacggcgcac ggtcgtatct cttacggttg
     3781 acctcgacca gttggtgaat gtgacaaaca accgcaacat tacgacaaga ttgagggcac
     3841 agaatcatgc aagcacagaa cgacgaatac gacgtgctga tcgtcggcgc aggtacgaag
     3901 ttcctttgca ccccgtctag aatgtggccc atctgatgaa tacctacgac tcaggatggt
     3961 acggtctcat tgccgcttat acgtacctga aactggcacc cgagacaaaa ctgcttatcc
     4021 ttgacgatgg cgatactctc ggaggcgtct ggaattcaga acggatctat ccaaatctct
     4081 tcgcccaggt cggccacggg cttttcgagt acagcttcta ccctatgaaa aaagagggcc
     4141 tcacgaaaga ccggtacata tccgccaaga cgatccacga ttatctccag tcatttgcca
     4201 aggattatga tctcgtccgg cgcattcgat gtcgcaccaa ggtcaccagc gcccggaggt
     4261 ttgggtcaaa gtggattctg acgctgaatg atgacgaggc ctgccaagtc accgggtcga
     4321 agctcatcgc agcgactggg gtgactagtg gacctcacgt gccggatttc ccgagagacg
     4381 gcttcgtgaa gcccatcatt cattcaggag agattggatc tcatattgag accctactgg
     4441 ggcccgaggt ccagcgggcc actgtcctcg gcgcggccaa gtccgcttat gacactgttt
     4501 tctttttgct aaaagctgga aagaaggtcg actggattat tcgcgatgac ggctcagggg
     4561 taagtactgc acgtgattta tggttgagat gtactattgc ttctttttcc ctctttccct
     4621 gccttaattt tcatcgacag cagtgcctta actgacctag aggccttcta ctctcagccc
     4681 ttggcgatca tgccgcccag gctaggtggt cttctaaaca cagtcgacgt gatgggtacc
     4741 cgggctcttg catccttcag tcccgctatt ctgaacacgt cagggatatg gtatcagctt
     4801 ctgcagaaaa cagcggttgg gaactatctg accaaggttt tctggaggtc tgtctcatgg
     4861 atggcagagc agcatgctgg gtattctaaa aatcccaata ccgaaaagct tcaaccaatt
     4921 ccgcgtggat atgggtaagc aatgtcaccc acaggacggg aaattatctt tctaacacac
     4981 agaccagcgt cttctgggcc aacgccggtc tcggcctagc atcagcgcca gactactgga
     5041 aggtcatcca tgccggcgac ctcaccgtgc accggacgga gatcacgggc ttttcggacg
     5101 gcaacaaagt ccatttgaag aacggggaaa ccctagaaac ggaccacgta actctctgca
     5161 ctggctggac ggataacctc ggcatgttcg acgaagctac ccgtgcggaa tacgggcttc
     5221 cgtcacaggc agactggtcg gaggagtggg ccaagctgga cgccgctgca gacgaggttg
     5281 tcctggagaa gcttcctttc ctgaggcgga attctccgaa cacaagagcg tcttcgtctc
     5341 acatgaggcc ttggcgtctt taccgtcgac tcgtctcgcc caggatggcg gccaaggggg
     5401 atcgctccgc cttcttcccc ggccagattc acagtgttta taccccgctg gtggcggaga
     5461 tgcaggctct ctggggcgta gcgtacctcc tcgggaggct tgatcttccg actgaagtgg
     5521 aaatgaagaa ggaagttgcc gtgtggtgtg cgtggaccaa acgacggtat gcctatccat
     5581 aatccctttt ggtaaagaag cggctgtcta acatctctac gacacatgca ggtatctgga
     5641 gcaaggtcgc agacatccat attctatata cgactacttg gctgtaagct ccgtgtcccc
     5701 ttatgttgat ttacgattct tttgggcacg agagctaata gaaaatcgga atatagtacg
     5761 ttgacacttt ggcccgcgat atgggcctca atacgagccg gaagtccaac atgtttagtg
     5821 agatgtttct tccataccgg cctcgcgact ggcgagggct tatctccgag tttcttcaag
     5881 cagagaagat gcgccggggc agagagaagg gcttggaagg caaatctggt gatgactcgg
     5941 acacgacgtg agctgggcct gttgatgttg gagttgggga attgtcgtat ggtagattat
     6001 gacagatgat tattagactt catgttgtca acaaatgaag ggatcttgta tagtcgcggt
     6061 gttcgtgaca cttgagaata catgtagtat atggaagaaa atgctggtca agtcaccatt
     6121 tcctccaatg tggccatgaa cgcttttctc taatttcaaa actatttgat gccgcttggc
     6181 tttttccaga catgaagttg catatatctc aactccgtac ttgattgaaa tgatcctccc
     6241 tttggaaagt tgacaaacct cgagcacgta tattgttctt gactaactac tgttatgcac
     6301 ggagttgggc aatgggagat aaagctgaat aatagtctaa tgacactgaa ttgcaatgac
     6361 ttctgcttat agatctgtat cagactgttc ctacggctac taactagaag catccgtctt
     6421 cacagcctaa tggcccccta ctgtgcccat cattcaacct cacgtggacc accatcacgg
     6481 ccactcgtac gactcttcac ttagtccata tctgtgctgg gaatgacctt tgagacgcga
     6541 ctctcgacgg tgaggccagt ctcgcccaag atgaacctcc cattgccaac ccaatgggcg
     6601 ttctcgagga ccttgaggtc cgtattgccc acctcaaagg tatgagcagt ggctgagggg
     6661 gaagaagccc gttagtaagt ctcgacatgg tcaccttgga cactgggagc gatttacgta
     6721 cttgagcttc caaagggaat agtcttggcc tcggggctat aagcaaagac cttgccaacg
     6781 ccctcgtcga ctctcacaat gccgccatag taaaaggaga aggggacgcc ttccttggtc
     6841 ctgtttcaca gaatcagcga cgagagatca gatcgatgtg ggggggaaag ggaggacggt
     6901 gcgcgtactt ggcaatgccc ttgaagttga cgcgcgcgtg gctcttgtcc gggtcaaagt
     6961 agagccaatc accgccaaac acgacactgg catcaatctc gggcttgaaa cccggtacgc
     7021 tcttgatggt accggttggg gtttgctttg gcgcttgtta gcagcacgag ggcactgcaa
     7081 gtggaactcg ctggtagcag ggtgtatgag tatctcacaa agtgaaggaa ctgagaaccg
     7141 gttgacacgt cgcctgcgag catgacatat gtcagggggt cgtgaaagtc atcattgata
     7201 tcgattatgc gggcagcaga gtgtcaaggc ttaccaacgg gattgccctc tccaacatcg
     7261 accttttttg agtagaaatg gtcagcgaag aacttattcc gatatcaaat ggaagaactt
     7321 cacgtacctt gaatatcaat gctggctgca gactcgggaa gcctgttggt ccggacgtca
     7381 ttttgaaaat aggggggcaa aaagtcctag taaatttaag aggatataac gaaaggcatt
     7441 tgattccata agacaggtaa cagcatcctg atgtttgaac gagacagtgg acaggggcgt
     7501 atagtgataa ctaaagtatc tcgaggtcta aggtgcttgt atcccgaccg gactcccctc
     7561 atttctctcc ccccgtccct agcccgagtc ggatccggac cccggacacc gggccgagtc
     7621 ccaattaggc aggagaccga ctatatggga acctggacgg gaaacccaaa agcgacattc
     7681 aggcaatggg acgcaggatc aatcattgaa ccctcatttc catcgtgcta cctgctgtta
     7741 gacccagacg ttatgccctg ctggtgtttt tgagggtata ccgtatactc accgggttat
     7801 acgtacaatt tcaccatttc tttggaagat tcgcagcgcc agccctaggg accagacaac
     7861 acctcaaacg cataatcatg gattcgcctg acatgtccgg aaaacgacca ttcagagtga
     7921 tcgtggttgg cgccggcata ggcgggctta cgctgtccaa cgcacttcaa cgagcaggca
     7981 tcgaccacgt cgtcctggag aagcacaggc aggtcgtgta cccttcgggt gcgagtatcg
     8041 gggtatggcc aaacggatct cgtctcctct cccagctggg ctgtcttgaa ttggccaagg
     8101 gagtgtgcgc tccgatgaag acaagcctca accgcacctc cgacggaaag gtcataaccg
     8161 tcagcaagct tttcgacgag attatcaaaa ggtctttatt tggatgagac gttcagtttg
     8221 aaaacttcct aatacgcgtg ctgcttatgc tgcatatgcg gctaaccttt gttcttttcc
     8281 accgcaggca cggatacgag tatcttctac tggagagaca ggagttcgtc agggcgcttt
     8341 acgacgggtt gccgagcaag gagccggtca agacggagtg tgctgtgacg gacattatag
     8401 agtcagagca cggcgtccga gtccttctgg acaatgggtc ttccgaggac ggcgacattg
     8461 ttgttggaag cgatggagtt gccagttctg ttcgtcggat gatgtgggac aaggccaaca
     8521 gcgttgcccc aaactcgata gggactgcag agatgagagg tacgcatccc ctttttcgcc
     8581 ctcaactgtc tgtaaatgtt tctgccgctg attctcggcc tgcatccaaa cggatagcac
     8641 tcaaaacacg ctacaaatgc ttagtagggc ttagtccctc tatcccgggg ttcccaacgg
     8701 gaatcatggc cgtggtacat cacgatggat tcagtttctt gtcagtgacg gttataacaa
     8761 ccagtatatt ttgtcaaggg aaggaaagct gacatgttat gggaataggc tcttcaccca
     8821 gcccgaaaag acgttcttct tcgtgtttat ccacctggac acaacttact actggccatt
     8881 gtttccgaaa tacacgaaac aggacgctga gcgggaggct tcgaagctcc tcaattttcc
     8941 agtacacgac ggcgtagtct ttggcgacat atgggagaag aggctccgcg gggagttggt
     9001 caacatcgaa gaaggcatcg ctgggcgctg gcactcgggg cgtattgtgc tactcgggga
     9061 cgcggtgcac aaggtatgtg aagccggatg tcatgcagca aagtataagt tgagatcaat
     9121 gatgctaatg tctgtcgata cattatttga tccaacagtt cacccccaac acggcgtttg
     9181 gcggaaactc cgcaatggac tccgctgcga ccttggccaa cctcctgcgg cagaagctcg
     9241 tcaactcccc agacggcctg tcgtcgcacc ccggccagtc tgagctctct gctatcttcc
     9301 agtcgtacca ggagaagcgt cagtcccctg tgcggtacat cggctggttc agcacactca
     9361 tgacaagagt cgcggcttgc gagaatgctc tttttaagtt tatggcgatt cgcgtgtttc
     9421 cactagccag tgacgcttta gtggccgaca tgttcgcctg gcaggtcaag agaggggtca
     9481 agttggacta cgtgccgctt gtcgatgcgc cgcggggaac cgtgaagttt gatgatgaca
     9541 ggggcgagga atcggagttc atgagcaagg acactatgtt ttggttcacg ggaatggccg
     9601 tggtatgttg ggccgtgtcc atgtttgttc tttctcgtga gaaagcacag ctctgaggcg
     9661 gttgatattt cacatccccc atggcctacg caaatacggc gcagcgtgct caagtttgta
     9721 tgtgtataat tcagattcat ggataattac aacggcaaca tcttcaactc gtgtgaccac
     9781 tggctgacat gcaccattgg ccatatgcag tcttggtaaa gccaagtcca aatgtgttca
     9841 tctcctgcag gtcgggccgg atacgttttg gtaattgccg cagccgtgag cccattcccg
     9901 tcagcgaaga gtggttcact gactaatgat ggctgtttcc tataaaagcc tacaatcaga
     9961 catcacgtag aacacatatg tacggcgcac ggggtgtagc atggacctat attggatatc
    10021 tcaggggtag atcaacatac cagcacagca cagggcaacc ctctgcatcc caatcccatc
    10081 atgccattca caaacaaggt attcaccgtc accggcgcgg cgtccggaat aggacgagcg
    10141 acagcgatgc tcctttcccg ccggggcgcc ctcctctcac tcgccgacat aaatgcaaca
    10201 gcactagccg aagtcgcggc ccaggccgag accgagcggg aacgagcaga acatcataca
    10261 cctacaacca ccgaacaagt tgcgcaagtg cagcctgttt tcacctccgt ggtggatgtt
    10321 cggtcggccg aggaatgcaa cgcctggata gcagcaaccg tatcccattt cagacaaccc
    10381 ctctccgggg cggcgaatct ggccggggtc ttcggcccga gcatcggccg agcgcccggg
    10441 gcggtgcgga acctcgacaa cgacgagttc gcctgggtca tggacgtcaa tgtcaagggg
    10501 acgctcaact gcatgcgtgc ccagctggcc cacatgcaga cgcgcgaagg tgcacgcggc
    10561 cgccaccacg ggggtgccat cgtgaacgct tccagtgtgg ccggcatcag cggcgggccc
    10621 ctgaatggtc cgtatgtcgc cagcaagcat gccatcgtgg ggttgacgcg cacggcggcc
    10681 aaggaggaag gggaacgcgg cattcgggtt aatgctgtgg cgccgggtat tattgccacc
    10741 cccatgatta cacagatcga ggcggccgtg ggtagcaagg atctcgtcgc gcaaggtgat
    10801 cccggagtcc ttgggcgcaa gggagaagct tctgaggtgg ccgaggggat tgtgtttctg
    10861 ctggggccgc agagtaggtt cattactggc gttgtgctgc caattgacgg tgggtgggct
    10921 tgttaactac actagcagcc tctccatcag gggagaagga tagagatggg actcatggga
    10981 gcgtcttgac atgttatgtg gccatctgcg ataggagtat tgatcaatat tcttatggac
    11041 tatacggacg acattcgagg acgtcaagtg aagtacaaca aggaaggtta gacagtagta
    11101 atggtgataa cgccccatga cgccgtatat attcatgtat actccactgt cagcataaag
    11161 gaccagacgc tttcgtatcc cactgcacat ctcagttcgc cagaaacatg gcatacttct
    11221 taaactccgg gtccttcaag aagacgtcca tctcctcctc aaacaagttc aacaaaaact
    11281 cgacaccgcc cgcagccagc ttcggaagca cgagacagag ccgagtcata cggttgaagg
    11341 aatacatggg catcctcaac gcctcgacga aacccccgtt gccaaacagc tcgtctccaa
    11401 aactcaacaa gttcgtgggg tacgtaagca gcggcgacac gagcagcgta gtgctgtcca
    11461 ggctcgcgtt ctgcagagac aggtgggcaa agtccggcac gctcctggcc agggcgtacg
    11521 catccagcag attcgccgtg gttaccgagt tggcgccgtc gcggatcgtg cgcgccaccg
    11581 cgggcaggcc ggtctccggg gacgtcaggg cggaaagggg catggccgac aggttgatgc
    11641 aggtgaggtt tcccatgtag tcggggggaa gcgacgagga gaaatagggc cgcccgtcta
    11701 ccgtgacggc caggatggac agggcgtccg ggttcgtgat gtcgccggta gttttcccgc
    11761 tctgccgtgc ggccttggcc cgagccttga gcacgcatcg ccatatcagg gccactatgg
    11821 cgtcggttcc ggagatcccg tcgccgccct ttgcgcattc ccgttgcagg gcgacgaatt
    11881 tgcgcggcgg gacgtagaag atggccgact tgagcgtccg ggtctcttca ggctgtggct
    11941 cttcttttgc gtctccgttt actttctcca ccggtgcggg cgcggcatcg tcttcttccg
    12001 cggaatccgg ggttggtgtg gaggctgacg ggggtgctag gcctagtaac cgccaattgc
    12061 ccggatcgat ttcctcgacc gactttccgg tttgttcttt cgcccatgtc ttgtccagca
    12121 agctgcggtc catgctggct ggtcctggcg gcaccggagt tggcagctct ccaggccccg
    12181 ggaactgcaa ggcccgacaa tgctcggccc acaaggtgaa aatgcgaact ccgccaatgc
    12241 cgtcggttgc tttatgatac atgcccgccg tcaggagaca agcgccgggg atgaagttgg
    12301 cctgggccac gaggacttcg ggccccttgt tgatatcagg cataaagggg gcccatatca
    12361 acgactcgtc cgggaacgag tcggtgggga aggcctcgtc tttcagctcg tcgtacgtct
    12421 ttgtcgtctt gagctcgttg aacttgatct gatagggccg cggcccatgg ctgtccaccg
    12481 ggctgtagcg aatctcgagc tgccccggcc gatagccagg ggtgccgggc gtctgcggcc
    12541 atactctgcc agccacccag ggcaactgga caaaggttct gtggaggcct tcctgaagga
    12601 gttgaaacgc ctgctttggg ctcacgccgg gttggagggg gaggtaggac aaggagcagg
    12661 agtagtttcc gggcggtgca tggtctagag gtgtaagtgg gatatgcaac tctgccggta
    12721 cggaacccat ggtcgacagt tgagtggaca ggacagttcg tctgtgcgct ttcaccacgg
    12781 tgggagcgaa agttgagaat ggaacatgaa tgaatcgaaa aggttgtcgg tgaattcaag
    12841 gagcgggcga ggtttcaata ggaaatggat caatgatggc tgtgtggaat atggtatgga
    12901 tggtgttgtc ggctccggag cacgtgaacg tcgccggaga cggacccaca acggaagccg
    12961 gagcgggata tccgaattag gaaatagccg gtgtagcccg gtgtaggaac cgagtaggac
    13021 cgacagtcca gtgacaccgc cgatgcaccg tgacacacag cagacatccc aggagacgcc
    13081 taagcataga tacatgtagg ctcagatgtc tgtatttact gattctattc ttcctgtccc
    13141 ataactgtaa gccgtaagcc gcgccctagg cttctcctca gtacaagctt tcgattcaac
    13201 acacctggct ccacggtcta ccccccgccc aatcttcact gcccacgatg accgcgagtc
    13261 aagactcaca tggcgggacg aatggactca acggccacgc caacggccac gccaacggcc
    13321 acgccaacgg ccacgccaac ggccacgcca acggccgcgt caacggggcc aacggggcca
    13381 acggtcacac accaccttcg accaagcccg tcgccatcat tggcatgagc tgtcgctttc
    13441 cgggagatgc caccagcccc gagaaactat gggaattggt ctccgagggt cgtagtgcgt
    13501 ggtcggagat tccaaagagt cgcttcaacc aagaggcttt ctttcatcct caagactcca
    13561 accttggaac tgtaaggaca tgaaagatct gacagtcctc ctcctcctaa ccctcaccca
    13621 caggcactga tgcttccatg ttctccatct agtccaacgt caggggtggg catttcctga
    13681 cagaagatgt ctccctcttc gacgcctcct tcttcaactt ctcggccgaa gtagctgcca
    13741 gcatggaccc ccagtaccgg ttgcagctcg agtcgacctt cgaggccatg gagagcgccg
    13801 gcgtcaccat cgccgacatg gccgggaccc agacgtccgt gttcgcgggc gccttcttcc
    13861 gagactacca cgacgtcctg atgcgggacc ccgagacgct tccccgttac ttcatgacag
    13921 gcaacggcgc cgccatggtc tcgaatcgtc tctcccactt tttcgacctg aggggtgcca
    13981 gtgccactat agacaccggt tgttccaccg gcctgacagc tctccacctg gcgtgccaga
    14041 gcctgcagac cggcgaggcg gccatgtcgg tcgttggcgg cgtcaacgtc atgattaacc
    14101 cggacatgtt cgtgtccatg tcgaacctgg gcttgctcgg acccgacggt cgctcctata
    14161 cattcgacca tcggggtaaa gggtatgggc gtggcgaagg tgtcgccact ctgctcatca
    14221 aaccgctcga agacgctctt cgagatggga atcccatacg agccgttatc cgtaccaccg
    14281 ctctgaacca ggacggcaag acgcccacca tgacgtcgcc gtctccggaa gctcagcagg
    14341 agctgatccg cacctgctac ctcaacgccg gcctcgatcc tctcgagacg gcctacgtcg
    14401 aagctcacgg aactggtacc aggaccggtg atcccatcga ggccggcgcc atcggcgagg
    14461 tcctgggcaa gggacgtccc gcagacaagc ctctcttgat aggatccatc aagtccaaca
    14521 tcggccatct cgaggcggct tccggcctcg ccgccatcat caaagtggcc ctggccttcg
    14581 agaagggcta catcccgccg aaccatgact tccaggttgg gaacccgggc atcctcttca
    14641 acgagtggag gctgcgcgtc ccggtaaagc tggagccgtg gcccgcaggt ctccctcgtc
    14701 gcgcctcgat cagcaacttt ggttatggcg gcaccaacgc ccacgtcatc atggaggacc
    14761 cgaagtgcta cctctcccga aaggacacgg aagagacatc caacggttcc tcctcgtccc
    14821 ttcagcgctt tgtattcccc gtcagcgcga gggacgaaac agccgccaag accgccatct
    14881 gcaacctcaa ggagttcctc cagtcgaaga cggagggaga agaggtgaag ctcgacaacc
    14941 tcgcctacac gctgggtcag aagagggcac tgttcccgtg gcgagccgct acccaagcat
    15001 cgacggtggc cgaactgatc gacaacctcg gggacagcgg cctcccgccg acgctcgcca
    15061 aggaccttcc gcgcctcggc ttcgtgttca acggacaggg cgcccagtgg tttgccatgg
    15121 gacgcgagct catgggcgcc tacccggtgt tcgaacagac catccgcgag gcagaactcc
    15181 agctttactc cctaggttgc gagtggtcgt tgatcgacga gctgaagagg gacgaggcga
    15241 gctccagggt caacgagacc cagttggcca tgccgctctc cgtggccatc cagattgctc
    15301 tggtccggct tctcgggtcg tggggcgtca agcctaccgc cgtcacgggt cactcgtccg
    15361 gtgagatctc ggccgctttc gccgccggcg cattgtccct ccgtgccgcg atggcgacgg
    15421 cgttcttccg cggctcgatc acggacaagt atttggtcca ggataagacc acgtccgggt
    15481 cgatgatggc tgttggtctt ggtccccagt ctgtcgagcc ctatctcgac caggtcacgg
    15541 agggcaaggt cgtcatcgcc tgtgtcaaca gcccctcgag cgtgaccttg tccggagaca
    15601 cgacgggcat caccgagctc gaggccaggc tgaaggacga gggtgtcttc gcccgcaagc
    15661 tgcaggttcc cgctgcgtat cactctcacc atatggctcg tcttgccgcg aaataccagg
    15721 ccgcccttga accccacgtc cttccgagtg cgagctttga cggcgttttg ttctcgtctc
    15781 ctgtcaccgg cgggtgggtc gagaagcctg aagagctcgg cccggctcac tgggtcaaga
    15841 acatggtcca gcccgtcctg ttcgccgact cgttctacaa catgtgcgtc ggggacacta
    15901 acacagagga acatgaagcc gacaagtcga agaacatcga catgattgtc gagattggcc
    15961 ctcatggcgc ccttgccggt cccatcagac aaagcctgac cacggtggaa gcgctcaagg
    16021 gtaaaggctt gggctacgtg tcgtgtctga accgcggcac cgatgccgtc caaacaatgc
    16081 aagatctcgt cgtcaacctg ctgggcaaag gctaccccgt cgacctcggc aaggtgaact
    16141 tccccctacc caccgaggga ctcgaggtcg ttgctcagct cccctcgtac ccctggaacc
    16201 actcgaccaa gttctggatg gagtcccgga agaacaggga ctaccgccat cgcaagcacg
    16261 ctccccatga tctcctgggc actcttattc cgggaagcaa cctgttgtct ccgacgtgga
    16321 ggaacatgat ccgcccagct gagattccgt gggttcgtga ccatatcgtc gacaacgaga
    16381 tcgtctaccc aggcgcaggc caaatcgcca tggccatcga ggcagtccgg caactctttg
    16441 tcgataagga tgtccccatc gtcgggtata ccctccgaga cattgagatc atgagagctc
    16501 tcatcatccc ggataccatt ttcggtgccg aggtccatct gaatctcacc gtccctgatg
    16561 acaggtcgct gtcacgagac tggcgcgaat tccacatcta cacgtacagc ggcacttcgg
    16621 gggcagacga ggcgggagac tgggtcgagt gctgcaaggg tctcatctcc gttgtcacgc
    16681 ccactcccaa cggccacacg tcggactggc gccgcgtgta tcccgagacg aaggcgatca
    16741 acttcgacac caagtccggg gcgtacagcc gggccatcga ggtcagcgac ttctacgacg
    16801 gcctctacgc catcaacatc aagcacggcg aggccttcca gaacctagac gccatccgca
    16861 gcggaaacgc ccagtccgtc acggcgttcc acgttgccga cacggcggcc atcatgccgt
    16921 cgggtgtgca gagcagccac gtcatccatc ccatcacgct cgatcagctc ttccaggccg
    16981 cttacacggc cgtctcgccg cacgtccagg ccaccatggg cgccgccatc ccccgctcga
    17041 tcaagaagat gttcgtggcg tcggatatca gcagccaggc cggacacgag ttccacaact
    17101 ttgccaagat ccactacgcg agcgctcagg ggttcgacgt gtccatggcc ctcgcgaaca
    17161 aggacgagcg gggcggcgcg cctcccgtgc tggagatcgg gcagatgcac taccagtcgc
    17221 tcggaaacgt cgccgcgaag gacgattcgg accagaccaa gctctgcttg aagtccaact
    17281 gggtccacga cctgtccgtc gtgaagaggg atacctacaa gaagtccgtc aaaggactga
    17341 tgagccctcg cgaaaccacc ttggtcgagg accttaagcg ggctaccgtc tatatcatca
    17401 acgacgtcct cgaagagctc acggaggagg acattgagaa attggactgg cactacaaga
    17461 tcttcctgga ctggttgcag tatcagcagg aactggcatc gacagaccag atcgcgccca
    17521 tgagctcgaa atggtcccag gccaccgaag gagcaaagca gcggctctgg gatcaagtca
    17581 gcgcggcctc ggtcaacgga gagatgttgg tccgcattgg caacaacctc ctcggcattc
    17641 tgcgaaagga ggtcaccccc ctggagctca tgatggaaga gaacctcctc tacaaatact
    17701 acgagaacgc cctccgcgtc gaacgctccc tcgaacaggt ccagaaactc gtcaagacct
    17761 tctcgtacgc ctacccccgg gccaaggtcc tcgagatcgg cggcggcacc ggcgcctgca
    17821 ccggccccgc cctgcgcgcc atgagcgacg acgagtccgg cgcgaacccc cactttgcgc
    17881 gctacgactt caccgacatc tcgtccggct tcttcgagac ggcgcgcaag accttcgcgg
    17941 cctgggagca cctgatgacg ttcaacaagc tcaacgtcga ggacagcgcc gaagagcagg
    18001 gcttcgagct cgggagctac gacctgatca tcgcctgcca ggtgctccac gccacgcgcg
    18061 acatggacca caccatggcc aacgtgcaca agctgctgaa gcccggcggc aagctggtca
    18121 tggtggagac gacgcaggat gccatggacg tgcagctcgt gttcggcacg ctgcctggct
    18181 ggtggctcag caaggagccc gagaggaagt acagccccaa tatgcccctc gacatgtgga
    18241 agggtgtcct ctcccgcacg ggattctccg gcgtggatat tgcgattcgc gacagcgaag
    18301 acgaccgcaa ctatgccatg agcgtcatca tgtcgactgc cttgccggac catcctagcg
    18361 actatgccca gcaggtcgtc ctcgcctatg ccccacacgt atcccctccc cccgaaagct
    18421 ggctctctgg tcttcagcga tccatcgagg gggggacagg ggcccatgtg tccatggaaa
    18481 gcctcgacaa gctcaacccc gccgggcaag tggtcgtctt cgtttcggaa atcgagtctc
    18541 ccgtcctgga tggcatctat ggtgctggct ttgcgtcgat ccagcgtctt ctcaccgagg
    18601 ccaagggtgt cttctggatc acccgcggcg ctaccatcga ctgcccgaat cccgatctgg
    18661 ccctccacac aggtctattg cgtactcgtc gtctcgagga caactcgaag cgatatattg
    18721 ctctcgacct cgacccccag gacgcggacg ccgtctggtc cgattcctcc atcgagacca
    18781 tctccgaggt tttcgccagg acattcgact atgcgacgga gaagaacacg ctcgactttg
    18841 aatacgccgt ccgcggaggt gatctcttgg tcccgaggat cagcgaggac tccaaggaga
    18901 acaacgagac gcgcgccgac gacacgacca acatggagcc cgagatgcag gaattcctgc
    18961 agccaggccg cgagctccgc atgggcgttg agacaccagg tctcctcgac agcctcatgt
    19021 tcaaggacga ccccgaagcc ggcaagcccc tcgaggaaga ctttgtcgag atcgaagcca
    19081 aggctttcgg cctcaacttc cgcgacatca tggtctcgat gggccagctg caggagaaga
    19141 tcgtgggctt cgagtgcagc ggcatcgtta cccgcgtcgg tcctccttcg gccaacaacg
    19201 cccagcagca gcacagcttc aaagtcggcg accgtgtgtg cgcgttgacg acgcggggcc
    19261 actgggccaa caggatccgc atccactaca cgggcgtcgg tacgatcccg gaccacatgt
    19321 cgttcgaggc ggcggcgtcc atccccatgg tcttcgtgac ggcgtactac agcctgttcg
    19381 agaaggcgcg gctcgaaagg ggggacacgg tgctcatcca cgccgcatcg ggcggcgtgg
    19441 gacaggcggc catcatcctg gccaagtggg ccggcgccga ggtcttcgcc accgtgggcg
    19501 cgccggagaa gcgcgcgttc gtgcgcgaca cgtacggcat tccggacgac catattttct
    19561 cctcgcgcga cgtgtcgttt gccgccgacg tgctggcgac caccggcggc cgcggcgtcg
    19621 acgtcctgct gaactccctg gcgggcgaga tgttgcagga gtcgtggaac gtcatggcca
    19681 cgctgggccg gttcgtggag attggcaagc gcgacatcca gacgcggaag cggctggaga
    19741 tggagccgtt cggccgcgcc atctccttca tggccgtcga cctgatccag ctcggcaact
    19801 tccagggcaa gaccatgcac cgcgtcatgg gcgagtgtct ggacctgctc gaggccaaga
    19861 ccatccaacc catccagccg gtcaccgtgt accccatctc ggagatccag cgtgctttcc
    19921 gcaccatgca ggcgggcaag catctcggca agatcgtcgt caagccgaac ccgggggatc
    19981 tcgtcaaggt gttgtcgcag aggcaggcgg tcaagctgaa cccggaggct tcgtacctgc
    20041 tcgtcggcgg gctgggcggc atcggtcggt ctatcgccca gtggctggtc gcgcggggtg
    20101 cgaagaacct catcttggtg tcccgttcag cggcgtccca gagcaactcg caggcctttg
    20161 tgaaggagct gcaagccgcg ggttgcaaca cggtcatcaa gaattgcgac attgcggatg
    20221 ccagtgatct gcgccgcgtt atcgatgagt gttacgccga agtgcccgct gttaagggtg
    20281 tcatccaggc ggccatggtt ctcaatgtaa gtgaaacaag tgattgatcc tgattcctcc
    20341 ccggtttcgc ttccccaagt cactaacaca cacgccagga ctccgtcttc gaacacatgg
    20401 aatacaaaca atgggtcaac gccacccgtc ccaaggtgct gggcacgcgc aacctccacg
    20461 accagtttgg cgactccctg gacttcttcg tcatgctctc ctccgccacc ggcgtgctcg
    20521 gaaacacctc ccaggccaac tacgccgcag gaggcacgtt ccaagacgcc ttcgcacggt
    20581 tccgcacctc gcaaggcctc cccgccgtgt ccatcgacct gggaatggtc aagtcggtcg
    20641 gctacgtggc cgagaccaag ggcgtcgcgg aacgtctcgc aaagatcggc tacaggccgt
    20701 tggaggagga cgaagtgctg cggatcatcg aatcggcggt gcggacgccc ctgcgccagc
    20761 agcaggcgga ggcggggcgc cacagccagg tcatcacggg cttggcgcag tacgagagcg
    20821 tcgacgacat tgtgtggcgc gaagagctgc ggttctcggg tctccggcgt cttcgcggct
    20881 cccatgccaa tgccgatggc gaggcggcag ggaagagaaa gtcgggcgat aacagcttcg
    20941 gaaccgtcct ctccaaggcg gagtccatga cggaggctgt tgggcacgtt gccggtgcta
    21001 tcgtggccaa gctgtcggag atgttcatgt atgccgcctc ggacattgat acgaaccagg
    21061 gccttggcaa gtacggagtg gactcgctgg tggcagttga gttgaggaat tggcttgtca
    21121 gcaggatgca gacggaggtt tccatctttg atatcttgca gagctcgtcg ttgatggtgt
    21181 tggcggagaa ggcggcggcg gcgagtaagt atgtgatcaa ggctgggctg gtggcggcgg
    21241 tttaaggggc ttttgttttc tttctttcga ttcgttcttg ttatctgtat tctgctaaga
    21301 ggttcctttg ccattgtgaa caatacgctg ctgaattaaa gtcatttgca tcaaacgtgg
    21361 agacggtgct ccatggtatc cggccgcaca acaccaaaca tgcgctgccc cagtccctgc
    21421 tctgaaccaa caaacgccag ccaatatcga cgaccgtcaa gtgactactc gaatgtacaa
    21481 tctggtagtc taccagctta gaacgttgaa gatggatttt cgcggatctg gggcgccttc
    21541 aaagacgcga gcccgggtgg cttccctctc gggggtgtgg gatcgggcga agtagcgatc
    21601 cagagtagtt gattgctgtt tgagctgtga ccgaacgaag cttcccaccg cggttgctgt
    21661 gtatctggtg tcagtctggt ctggattgtg tggtggtctt gtagttgtct ggtgatggaa
    21721 aagggcggaa aagggggaat aaaaaggggg aataaaaagg ggggaataaa aagggggaag
    21781 gaaaagggga acaagaaaaa aagctgacta acctgctccg accatcataa gagtgggaag
    21841 aacccttgta tttattagtc ttgttatgat tctcatctgg tttcttccag aataaaggct
    21901 gagtttggct cttacctcgt tgtcatgacc gaggacgtaa cggcctttgt agctgctcga
    21961 gcgaccattt tggtgtgaat atgtctgagt gtggaataga gtgagatgag agtgagtggc
    22021 ggatgagtgg cggatgaacc cgatcagtta ctccgtatga gagacgggac gaaggtgaaa
    22081 atggggatga ctaatcgtcc tgaagtggac tcaagtcgcg ggtgtggtgt cgtggtataa
    22141 gttggttgta tctaatgagt gtaacatacc aggcagatca tcatttatat cttcattctc
    22201 aagtttaaga aattccatcg ctttatagag tatatgattt atgtgtctaa tatagggcga
    22261 gtgttgttcg aatattgcat agtctagtgg gaaaatcggc cgacgaggct tctatacggc
    22321 aaatcacagg gggcactata acaacttcta aaaatagtaa caaaaggctt ctaggtccac
    22381 gccaatagta gaaatagctc tacctaataa tagcatatat aataataatt acataggtat
    22441 ataaacattc ccttaatagt agttaagtaa atagggcgta taaaattatt ccactatata
    22501 gctctatata atcttacgta atattataaa cctattcgca cttataaagg tatttatata
    22561 tacttacgta actatagcta gctctacgta ataaataata ataacggcta gtaataactc
    22621 tatttacctt cttttaaaaa tcgattatat agtagtattc acgaataact attataactt
    22681 agcggcttac cctatttacg ataagcctcg acctagttct acacagttaa agcgcgaaac
    22741 ctcacctacc tagtcggatt tatctataat cgaccttacg gatataacac cgccgcgtaa
    22801 acgaaaggaa aaagatatcc cgctactaac cgcactttaa attccgggta cggaagcccg
    22861 cgctctggtt tacgtactcc ggcacggcga aacggagcgt aaaagaagca tcgcgcagat
    22921 aagaaaagag aaagcgaaaa atcctataaa agaaatcagt atcaccctat atagttataa
    22981 gtataacgga ttaactatta gaggcgtacc cttccgcgag attaaatcta tcgctaggta
    23041 aaaggttata ggccgagtta taattctact taaccttcct tatcctatgt cttagtattt
    23101 agttcggtat agtatttcct agtttaatac gtaattagta tagtttaagt aagaccttat
    23161 agtctaccct tataatgaat agaattagaa aaagcttata gactaccgta atagaatata
    23221 taagactata acgttacgcg tactgttata taaagccgac ttcgaccttt taaaagacta
    23281 ctatcttagt tttcttcgtg taacgtaaat taaaactaag gcacctaatc taaatatttc
    23341 acgtaaacga ctaggccgaa aagctactac gtaaagtaat atagttatag atagagatat
    23401 acctagtact ataaagaaag aaattatcgt taaaccccgc gcagaattag aaaataagaa
    23461 aatagttaga aaaataccca cgcttccgta gacgtaggtg aaaaaggagg ataaaaacga
    23521 ctctaatata caaaaggagg aaataagcga gggtaatata aagacggaaa tacctaagga
    23581 taaaaagcct tatataaatc aaaaggttat tatacctcct ttaacgatag ggctttaaga
    23641 ccgtacaggt ccgtctatta taggataaaa gcgtataatt tcgaaagtca acggacagga
    23701 agatcaggat aaagaataaa aaagataagt aaatactatt cgctataatc gctaagttga
    23761 atatcgcgct ctaaatcctt ttcgtctatc cctataatag tcttatccat aactataccc
    23821 tcttccttaa agaggtcctt aatcaaagta atccggcctt acggcgtaga aagcagctta
    23881 agttataaat ccgtataact attcgtatat aaagttagac ctttccgtat atacttatat
    23941 aacagtaaag cagggtattc acgatcttat ataagtaagc ttactagaag gttagtagta
    24001 gtatccgcga tacctttata aatctatatt accgtattag gaagatatac ttctatatcc
    24061 gtaagcttat tagcgagaat cttttccact atataaagtc gtatactatt aatccgcact
    24121 taataattcg gcgaggtata gttatataat ataaaaggct taccagttat aatatacggc
    24181 cgagatttct gcgggcgaat agtataggcg ttatagactt atataaagcg ggcgaagtct
    24241 acgcgaagaa gaggcatata aacgtagagc agcgtaatcc tgttaataat taagcggccg
    24301 tcgaaaagtt cgtgtttaga aaaataaata aaaaactcct atattttatt tagtataagg
    24361 atatatataa atagccgata ttatacttac ccgctaaaat accgaataag actagcaaag
    24421 tctattccac cacgatttaa tccgttagtt ataaatactt ttcctaaata tctaatagtc
    24481 tttaaattca attggaacct ctttactaag tgcgttcttc tttatataga aacctcgaga
    24541 aatgtactaa taaatactag ccgtaagtgt tattttcttt ccgcgatcta atcgtatata
    24601 tctaggcata aagccaagtt atcgtataac tctaatatat tacgtgagaa tatttcgaga
    24661 cgtataggct aacacactaa cgtaaaacta agttataaaa cgggaataag cattaattcc
    24721 ggtatagatc tcgaagctaa agggaagcag tttatcgtac gcgtctatag actaaataaa
    24781 attaagtccc ggcgttatct atccctttct acggtagcgt atctccttat atcgcgtagt
    24841 aacctcctta ggaaatagct ctaagtatat acgatatagc gcccgagtac taataataaa
    24901 gccttattaa cgtataaaag tataaaacta catcttacta agcccttata taaaagatac
    24961 gtccatatct actttttcaa aaaacgcctt aatacgctct tattcggcta cgatttagtc
    25021 cgtgtcttat cgtctctaaa ggcgataatc gcatcggatc cgtttaagac cggtttataa
    25081 tatctaaaag ccctcggcgc gtaattaata tagtatatag ctatcatata acacattata
    25141 aaaaacctca tatatacatc gaataagtgc gtcgcttaag accgtacaat gctctctcca
    25201 aaagccctat accttatagc ggcgctaaag agtttagcga taaattatta atccagttta
    25261 ttcctatata aagccgtata gtaccttatt agtctaaccc tctttaaggc ggtaagaagt
    25321 ttcctcgcgt aaaggcttta ggtcgatttg ttttccccgt ataattacgt agtgtcgtat
    25381 aactacgcgt aaagctatat agttacgagt attaaaggtg aagactatta gataagagta
    25441 aagaagagtt agttacggta aagacgatac gtggccgtat agtcctttac ggtagcgaaa
    25501 ataatatctt ttattcggag ttagaaagga aaatatatat tatatataat aagtagcctt
    25561 agcgtatata tactatatat acctaattat aaaaatacta tagcgtaaag tatttaaatt
    25621 aatatatact ataactatta taaatattat ttactttata aataaatact tagtattata
    25681 agttactatt gtagtatata gtctattatt ttattagata ataatagcta tatatattat
    25741 attaaaatat agaattaaac ttttaaatac taatactagg ttataataaa ctagattgaa
    25801 taaaagactt atacactata taaaactaat atcttacttt ataagctaag tacctattat
    25861 attcgctaga tactaataat acagtaatat atatattaag ttttatatta caaagagaat
    25921 tactaagata tatatatata tatatactat aagctaataa ctattactat atatatctaa
    25981 tcgctagata ttctattgaa aggatatcta aattactatc gtttagtata tataaagcag
    26041 atatatatat atatatatat aagtagattt ttttccttta ttatactaat agatatatac
    26101 ttctataact atatagcgag ctatatatat aattaaatat acttattcac gtttatatat
    26161 cttatattat acgtggttta tatataagct ttatattcgt tgttttctac tacgatttta
    26221 cttttactat atattatcta tccaattagg cctatatagt atatatatat agtaagaaat
    26281 taactaaata tactatctct aataacttaa ctaggaagat aattaaaatt ctaaagacag
    26341 tctaaactaa tatcgactaa ggggtttaga gtcgtttatt taagataata ggttaactaa
    26401 taaggttaag aattattatt aatataatag ccctattctc gaatagtctt ttcgctttct
    26461 atctaaatat aacgcctact taactcttct aaccgtttat aaggaggtta tataggtagt
    26521 ataacttata tccataagca gataagccta tataactaag actaaaagta gtttaaataa
    26581 gtatagtatc tatagaacta ttattagtat aagataaagg ctatatctat atagtttata
    26641 gactctatta ctcctaaaag aaataccgtt tcttatacta ataagactta tagaatatat
    26701 acggctaata aggctaatac tactagctat atactaagat ctactaaaat cttctagaac
    26761 tattacttat agtcttttca aggctgtata tatattaaaa agctatcgga tagatagatt
    26821 agtatctaag cgttattatt atagtataac atacctttaa gaatctagag atatagataa
    26881 atacctttta gaagactata accttcttga ctattagcta gatctatata cttaaaagaa
    26941 ggcttaatat taggagatta ataccggcta cttttattat aaaaccaaag tattatatag
    27001 atagcatagc tagttaataa tcagcaaaga actatcgaat atagcgtagt taagatcgtt
    27061 aagataggtt aaattacaca cttttaatta cgtaaattaa ttaactctct tagttacttc
    27121 ttaagataat tattcgaccg taaaagaacc ggtgctatag tataatctat agccaaaact
    27181 ctataggtat ccttctaata tcgggggaca gacatagggt ttctagtata taatcttaaa
    27241 gccttcggtc tatttaataa gaggttctat atagctatat tacctacttt taatattaat
    27301 aagtataata tataagcctt attagtaccc atataaacgt aaagcggata taatagtagc
    27361 tataaaagga taactataat aataaactaa gtaactattt atagtcgcta actaattata
    27421 atatattaaa agcaagatag tattattata tatatatatt aagggctact acgcatatat
    27481 actagaagaa tactctataa aagcctacta gtctctatcc tctaaataag ctaatttaga
    27541 ataatatcta gaacgtataa tatataggtt atagatacgg tactgagtat aatatatata
    27601 atagtattag caaaagactc taagcagcta tagctaggtt agtagcagat aatattatcg
    27661 actactcttt ttaaaggtcg gctattctta atcttcgtat tactatttat actttaataa
    27721 ttatatatat tttactaact ataggcctat atcgcgtagt gactataggg ttatagagaa
    27781 tataactcta gttatttaag cttatagtaa gtactattat atatatatat atatatatat
    27841 atatattatc gactggtttg attttaagct ctttaatatt acccactata aagactttac
    27901 ttataatctt actttaaatt aacgctttta gaatacggcc cattactagg atttacgact
    27961 acctaataac tatttatagt atataataga ctgcttctat ataagcgagt cgaataatat
    28021 aattaaattg ttcttaaata tatactacct aataatataa atacaatatt acttttctaa
    28081 gttcgtatat ctatagtata acctagccta ttagtaatac tacgagtact tatagtatat
    28141 tataagataa aattaataac tataaattat aatagttata tatactataa ttatctaata
    28201 tattagtata aggccatata tatacgtata cagagctttt attatgattt aaatagtaat
    28261 ttagatatta actacttatt ttaaaacgta gtaataactt aatataatta ggtaaaagct
    28321 atatattatt aatagggcgt agtatctaat tagactctat ttagcataga tttctacctt
    28381 aaataagtgc actaaataat ataacgat
//
