# Supplementary material for: Alkaliphilic/Alkali-Tolerant Fungi: Molecular, Biochemical, and Biotechnological Aspects
Source: J Fungi (Basel). 2023 Jun 9;9(6):652. doi: 10.3390/jof9060652 (PMC10301932; doi:10.3390/jof9060652)
Supplement: Supplementary file 1 [file jof-09-00652-s001.zip › S2/ENANITX01000159NITX01000159.1.region001.gbk]

LOCUS       ENANITX01000159NITX01000159.1 65417 bp    DNA     linear   UNK 01-JAN-1980
DEFINITION  ENA|NITX01000159|NITX01000159.1 Sodiomyces alkalinus F11
            SODALscaffold_2_Cont159, whole genome shotgun sequence..
ACCESSION   ENANITX01000159NITX01000159
VERSION     ENANITX01000159NITX01000159.1
KEYWORDS    .
SOURCE      
  ORGANISM  
            .
COMMENT     ##antiSMASH-Data-START##
            Version      :: 7.0.0beta2-86685d9d
            Run date     :: 2023-03-25 18:34:59
            Original ID  :: ENA|NITX01000159|NITX01000159.1
            NOTE: This is a single region extracted from a larger record!
            Orig. start  :: 0
            Orig. end    :: 65417
            ##antiSMASH-Data-END##
FEATURES             Location/Qualifiers
     protocluster    1..65417
                     /aStool="rule-based-clusters"
                     /category="PKS"
                     /contig_edge="True"
                     /core_location="[26327:35417]"
                     /cutoff="20000"
                     /detection_rule="cds(PKS_AT and (PKS_KS or ene_KS or mod_KS
                     or hyb_KS or itr_KS or tra_KS))"
                     /neighbourhood="30000"
                     /product="T1PKS"
                     /protocluster_number="1"
                     /tool="antismash"
     proto_core      26328..35417
                     /aStool="rule-based-clusters"
                     /tool="antismash"
                     /cutoff="20000"
                     /detection_rule="cds(PKS_AT and (PKS_KS or ene_KS or mod_KS
                     or hyb_KS or itr_KS or tra_KS))"
                     /neighbourhood="30000"
                     /product="T1PKS"
                     /protocluster_number="1"
     cand_cluster    1..65417
                     /SMILES="C([*])C(-O)"
                     /candidate_cluster_number="1"
                     /contig_edge="True"
                     /detection_rules="cds(PKS_AT and (PKS_KS or ene_KS or
                     mod_KS or hyb_KS or itr_KS or tra_KS))"
                     /kind="single"
                     /product="T1PKS"
                     /protoclusters="1"
                     /tool="antismash"
     region          1..65417
                     /candidate_cluster_numbers="1"
                     /contig_edge="True"
                     /product="T1PKS"
                     /region_number="1"
                     /rules="cds(PKS_AT and (PKS_KS or ene_KS or mod_KS or
                     hyb_KS or itr_KS or tra_KS))"
                     /tool="antismash"
     CDS             complement(join(750..803,893..1928,2184..2248))
                     /Name="input.path1.gene1"
                     /gene="input.path1.gene1"
                     /source="GlimmerHMM"
                     /transl_table=1
                     /translation="MLIGICGGKRASSIFSDLSFCFLTARTDPLLPSIDGTSLALPSRL
                     TFTSPQALLDFVTPRWRDRWVLTDIQNESVLDVLATRPFFLLVSVDAPITIRWRRYQVV
                     RSFAAVTSAAVTSAAVTSAAVTSAAVTSAAAAAAAAPNGTKTPRSASPSTTLPDIPNLE
                     SFVAHSDARLYHPQSGLQPLISRATVRLLNTSPSLPHLYATLAKIDLPSPARLRPSWDA
                     YFMALATLASLRSNCMKRRVGAVLVSGAERRVLSTGYNGTPRGLRNCGDGGCPRCNDGG
                     PASASGSSLVTCLCIHAEENALLEAGRERIPPGAVLYCDTCPCLTCSIKICQVGIREVV
                     YAQGYSMDTQAAAVFSEAGVKLRQFVPPPNGLIHLENVEKMELY"
     PFAM_domain     complement(968..1339)
                     /aSDomain="dCMP_cyt_deam_1"
                     /aSTool="clusterhmmer"
                     /database="34.0"
                     /db_xref="PF00383.25"
                     /description="Cytidine and deoxycytidylate deaminase
                     zinc-binding region"
                     /detection="hmmscan"
                     /domain_id="clusterhmmer_input.path1.gene1_0001"
                     /evalue="2.60E-23"
                     /label="input.path1.gene1"
                     /locus_tag="input.path1.gene1"
                     /protein_end="342"
                     /protein_start="218"
                     /score="81.9"
                     /tool="antismash"
                     /translation="SWDAYFMALATLASLRSNCMKRRVGAVLVSGAERRVLSTGYNGTP
                     RGLRNCGDGGCPRCNDGGPASASGSSLVTCLCIHAEENALLEAGRERIPPGAVLYCDTC
                     PCLTCSIKICQVGIREVVYA"
     CDS             join(3177..3370,3466..3592,3682..5016,5186..5653)
                     /Name="input.path1.gene2"
                     /gene="input.path1.gene2"
                     /gene_functions="biosynthetic-additional
                     (rule-based-clusters) ThiF"
                     /gene_kind="biosynthetic-additional"
                     /sec_met_domain="ThiF (E-value: 6.4e-47, bitscore: 150.2,
                     seeds: 54, tool: rule-based-clusters)"
                     /source="GlimmerHMM"
                     /transl_table=1
                     /translation="MALQYAPFTSDIELPFYAALFSSKIDHDKLDDSVRKVIGQYAPLP
                     VEPGRSCKMQILGNALTRDETENEVRAEREHIRAEGSIKNVNTMEDFKNADKPAILQLA
                     ARHIWDAINDGSIYEVPSLLSSFTILSYADLKKYRFTYWFAFPALHSDPQWKRVGPVGY
                     LTPTESAALVDRVGTWTSQRVNSRQNGFFLAKKVRGMDLSDYSEDGNHELHALNNEAGY
                     VWEIGKLADFESGFFHDVADEDRYVAFVDPSTYAENPSWPLRNLLWLVRQRFRLDKVNI
                     LCYRELRANRNSARSIVLQLETDAKEPLNPDSMPKATGWERDGESKLRARVANLAEYMD
                     PARLADQSVDLNLKLMKWRIAPNLDLEAIRNTKCLLLGAGTLGSYVSRNLLGWGVRKIT
                     FVDSGRVSFSNPVRQPLFEFDDCLGGGKHKAPQAAAALRRIYPGVESEAHVLSVPMLGH
                     PFTDEAKTKGDFVQLQKLIGEHDAVFLLMDSRESRWLPTVMGKAAGKIVLNAALGFDSF
                     VVLRHGAEPKDAAPDDMERKTLGCYFCNDVVAPADSQKNLTLDQQCTVTRPGVAAIASA
                     QLVELLASLLQHPLKHHAPAPQSAHGVTPARDPPDHPLGLVPHQVRGFLGTFENMVIRG
                     ESYPSCSGCSPHVLETYRRDGWGFVKRALQEKDYVAELSGLADVQRQAEKMAAQVEWED
                     EDEGADEGDGELI"
     PFAM_domain     join(3183..3370,3466..3592,3682..4377)
                     /aSDomain="ATG7_N"
                     /aSTool="clusterhmmer"
                     /database="34.0"
                     /db_xref="PF16420.7"
                     /description="Ubiquitin-like modifier-activating enzyme
                     ATG7 N-terminus"
                     /detection="hmmscan"
                     /domain_id="clusterhmmer_input.path1.gene2_0002"
                     /evalue="1.10E-106"
                     /label="input.path1.gene2"
                     /locus_tag="input.path1.gene2"
                     /protein_end="339"
                     /protein_start="2"
                     /score="357.0"
                     /tool="antismash"
                     /translation="LQYAPFTSDIELPFYAALFSSKIDHDKLDDSVRKVIGQYAPLPVE
                     PGRSCKMQILGNALTRDETENEVRAEREHIRAEGSIKNVNTMEDFKNADKPAILQLAAR
                     HIWDAINDGSIYEVPSLLSSFTILSYADLKKYRFTYWFAFPALHSDPQWKRVGPVGYLT
                     PTESAALVDRVGTWTSQRVNSRQNGFFLAKKVRGMDLSDYSEDGNHELHALNNEAGYVW
                     EIGKLADFESGFFHDVADEDRYVAFVDPSTYAENPSWPLRNLLWLVRQRFRLDKVNILC
                     YRELRANRNSARSIVLQLETDAKEPLNPDSMPKATGWERDGESKLRARVANLAEYM"
     aSDomain        join(3189..3370,3466..3592,3682..5016,5186..5617)
                     /aSDomain="TIGR01381"
                     /aSTool="tigrfam"
                     /description="E1_like_apg7: E1-like protein-activating
                     enzyme Gsa7p/Apg7p"
                     /detection="hmmscan"
                     /domain_id="TIGRFam_input.path1.gene2_0001"
                     /evalue="4.70E-203"
                     /identifier="TIGR01381"
                     /label="input.path1.gene2"
                     /locus_tag="input.path1.gene2"
                     /protein_end="696"
                     /protein_start="4"
                     /score="674.2"
                     /tool="antismash"
                     /translation="YAPFTSDIELPFYAALFSSKIDHDKLDDSVRKVIGQYAPLPVEPG
                     RSCKMQILGNALTRDETENEVRAEREHIRAEGSIKNVNTMEDFKNADKPAILQLAARHI
                     WDAINDGSIYEVPSLLSSFTILSYADLKKYRFTYWFAFPALHSDPQWKRVGPVGYLTPT
                     ESAALVDRVGTWTSQRVNSRQNGFFLAKKVRGMDLSDYSEDGNHELHALNNEAGYVWEI
                     GKLADFESGFFHDVADEDRYVAFVDPSTYAENPSWPLRNLLWLVRQRFRLDKVNILCYR
                     ELRANRNSARSIVLQLETDAKEPLNPDSMPKATGWERDGESKLRARVANLAEYMDPARL
                     ADQSVDLNLKLMKWRIAPNLDLEAIRNTKCLLLGAGTLGSYVSRNLLGWGVRKITFVDS
                     GRVSFSNPVRQPLFEFDDCLGGGKHKAPQAAAALRRIYPGVESEAHVLSVPMLGHPFTD
                     EAKTKGDFVQLQKLIGEHDAVFLLMDSRESRWLPTVMGKAAGKIVLNAALGFDSFVVLR
                     HGAEPKDAAPDDMERKTLGCYFCNDVVAPADSQKNLTLDQQCTVTRPGVAAIASAQLVE
                     LLASLLQHPLKHHAPAPQSAHGVTPARDPPDHPLGLVPHQVRGFLGTFENMVIRGESYP
                     SCSGCSPHVLETYRRDGWGFVKRALQEKDYVAELSGLADVQRQAEKMAAQVEWEDED"
     PFAM_domain     join(4417..5016,5186..5305)
                     /aSDomain="ThiF"
                     /aSTool="clusterhmmer"
                     /database="34.0"
                     /db_xref="PF00899.23"
                     /db_xref="GO:0008641"
                     /description="ThiF family"
                     /detection="hmmscan"
                     /domain_id="clusterhmmer_input.path1.gene2_0003"
                     /evalue="4.70E-42"
                     /gene_ontologies="GO:0008641: ubiquitin-like modifier
                     activating enzyme activity"
                     /label="input.path1.gene2"
                     /locus_tag="input.path1.gene2"
                     /protein_end="592"
                     /protein_start="352"
                     /score="143.7"
                     /tool="antismash"
                     /translation="LKLMKWRIAPNLDLEAIRNTKCLLLGAGTLGSYVSRNLLGWGVRK
                     ITFVDSGRVSFSNPVRQPLFEFDDCLGGGKHKAPQAAAALRRIYPGVESEAHVLSVPML
                     GHPFTDEAKTKGDFVQLQKLIGEHDAVFLLMDSRESRWLPTVMGKAAGKIVLNAALGFD
                     SFVVLRHGAEPKDAAPDDMERKTLGCYFCNDVVAPADSQKNLTLDQQCTVTRPGVAAIA
                     SAQLVELLASLLQHPLKH"
     CDS             join(6365..6375,6914..7125,7219..7318,7399..7411,
                     7500..8897)
                     /Name="input.path1.gene3"
                     /gene="input.path1.gene3"
                     /gene_functions="transport (smcogs) SMCOG1169:sugar
                     transport protein (Score: 187.6; E-value: 6.4e-57)"
                     /gene_kind="transport"
                     /source="GlimmerHMM"
                     /transl_table=1
                     /translation="MVPSHSRRTGKTEFEERDLERPGDDDAADEEDNRLKDSGADETRG
                     MLEMSAAEYTIAGLRKEVWSGRGDFTDYELKSKLINKAIQDIGMGKYNWQLFVLCGFGW
                     FADNLWMQGVSLTLPSLSAEFDIPEKTVRYTTSALFIGLCFGSFFWGIGSDILGRRLAF
                     NCTLLITSIFGLMTSWAPTWGATCFLYAALGFGVGGNLPVDGALFLEFLPDASSSLLTL
                     LSVWWPVGQLVSSILAWYYIANWPADEGWRLFVFVVGLITLAMFAVRCFAFNLFESPKF
                     LLSRGRQAEAIAVVHGIAYRNGTKTWLTEEVLNAVVGGTDTDADMMDADAERSLAVTKN
                     ALKDKLKNFSGARLRPLFQNKLLGLTTSLIWFCWTTIGMGYPLFNAFLPQYFARVSNPG
                     GGGGGGGDGASPTPPEDGSVPALTPEIYRNYAITSVMGIPGALLAAYLVGHESPWLGRR
                     GTLAISTFVSAIFLFLFVELGTTATAQLFFSCVEAFTQNIMYGVLYAFTPEIFPGPVRG
                     AGTGVASFLNRIAGLMAPLIAANVPGDGTTAPVFISAALILAAFVAMCLIPIETRGRQR
                     L"
     PFAM_domain     7548..8090
                     /aSDomain="Sugar_tr"
                     /aSTool="clusterhmmer"
                     /database="34.0"
                     /db_xref="PF00083.26"
                     /db_xref="GO:0016021"
                     /db_xref="GO:0022857"
                     /db_xref="GO:0055085"
                     /description="Sugar (and other) transporter"
                     /detection="hmmscan"
                     /domain_id="clusterhmmer_input.path1.gene3_0004"
                     /evalue="2.10E-19"
                     /gene_ontologies="GO:0016021: integral component of
                     membrane"
                     /gene_ontologies="GO:0022857: transmembrane transporter
                     activity"
                     /gene_ontologies="GO:0055085: transmembrane transport"
                     /label="input.path1.gene3"
                     /locus_tag="input.path1.gene3"
                     /protein_end="309"
                     /protein_start="128"
                     /score="69.8"
                     /tool="antismash"
                     /translation="EKTVRYTTSALFIGLCFGSFFWGIGSDILGRRLAFNCTLLITSIF
                     GLMTSWAPTWGATCFLYAALGFGVGGNLPVDGALFLEFLPDASSSLLTLLSVWWPVGQL
                     VSSILAWYYIANWPADEGWRLFVFVVGLITLAMFAVRCFAFNLFESPKFLLSRGRQAEA
                     IAVVHGIAYRNGTKTWLT"
     CDS             complement(join(9401..10444,10528..10572))
                     /Name="input.path1.gene4"
                     /gene="input.path1.gene4"
                     /phase="0"
                     /source="GlimmerHMM"
                     /transl_table=1
                     /translation="MSGFISLLGWSFLPQFVTGWLQSVYYSLTIRAGSPRPQPGSPRYV
                     THRRTIHALVVVAYLLYTLYEADYDLRRQGNFYSDLGLPSLAAEDKEIKSRFRRLATIH
                     HPDKAGSSGDATADRFIHLKLASETLLDSAARFAYDRFGPEITAWRHASTVRDYVARGV
                     FQSTLPHYGVAAVFLYGFGLLGYLNWGRYWRWVLLASLCVFECHVVTRPHHPAVLTALN
                     AAVTPLTGRAPYLPFQLITVVRKASIALYIAFNQLGPTFEYWFRSVGGGGPPDDVGEET
                     LLRGLEQLDSMVQGLQSDTVRLFDREMAPFADDPDALGKVRTKVKDWLVQNTIRADPMV
                     RDAVGNSVRRRRTDPAAGDDGN"
     PFAM_domain     complement(10070..10264)
                     /aSDomain="DnaJ"
                     /aSTool="clusterhmmer"
                     /database="34.0"
                     /db_xref="PF00226.33"
                     /description="DnaJ domain"
                     /detection="hmmscan"
                     /domain_id="clusterhmmer_input.path1.gene4_0005"
                     /evalue="1.60E-11"
                     /label="input.path1.gene4"
                     /locus_tag="input.path1.gene4"
                     /protein_end="140"
                     /protein_start="75"
                     /score="44.2"
                     /tool="antismash"
                     /translation="NFYSDLGLPSLAAEDKEIKSRFRRLATIHHPDKAGSSGDATADRF
                     IHLKLASETLLDSAARFAYD"
     CDS             12162..12839
                     /ID="input.cds5.1"
                     /Name="input.path1.gene5"
                     /Note="single-exon"
                     /gene="input.path1.gene5"
                     /phase="0"
                     /source="GlimmerHMM"
                     /transl_table=1
                     /translation="MVAPDPSTSETCAFVVVFTIMCVQQSLQEMQYRLDLRYAMTWNKL
                     EAIRNQMRTHPGEWEVNDGYRGLNHHTPEELNRLMDRRRKRALEKVKRIQRQLVLLNLA
                     YCCAWEMNIFLAHCIHDRVRTRWPNQIWDLPVLPKSVRMQLPEDTTVLGRSAYWVLHGL
                     LAARNYLRLSYDGFDSNVHDLVVAPLMMTLHWDAMEGQKQALGGRVFYGKKLNPAHKHK
                     RTI"
     CDS             join(16136..16357,16447..16604,16676..18050)
                     /Name="input.path1.gene6"
                     /gene="input.path1.gene6"
                     /source="GlimmerHMM"
                     /transl_table=1
                     /translation="MGLKWFMTSLVAGLMASTVVANPLSSRTSTTRHKKRSCVKPCFNS
                     PEDRSCWTPGWDIHTNFEEEVPITNVTRTYNLSITNVTSWDGADGVAKPVMLINGGFPG
                     PTIEADWGDEVEIHVTNNLQHNGTSLHWHGIWQKYTNTMDGANGCTECPIPPGTTRTYK
                     FLMRQYGTGWYHSHFSAQYGNGVVGMLKINGPASANYDVDLGPYPITDWYYDTADRLER
                     ASQFSDHGPPPDSDNVLFNGTHVNAEGGGRYAKTVLTPGKKHLLRLVNPSVDNTFTLSL
                     VGHKFTVIAADFVPIEPVEKDTLFMTTGQRYDVIIEADQEIGNYWFNATLASSGMCGTT
                     VIDHPAAIFSYEGAPEDELPTDPGAPVDAGCADETDLVPVVPKSAPRDDFLAHKNYLDV
                     AVTLQPYGEKSVYRWKINDSDIDIEWGRPILEYVREGNYSWPRQANVIEVEEANVWTWW
                     IIENGSRMPHPMHLHGHDTMLLGVGAGEFDPANHTDLLNFDNPTRRDVVQMPGSSWIAI
                     AWRTDNPGVHLMHCHIAWHVSQGLSVQFLERSSEIAQTVDLHEIEPNCAAWREYEATAV
                     YPKHDSGL"
     PFAM_domain     join(16480..16604,16676..16883)
                     /aSDomain="Cu-oxidase_3"
                     /aSTool="clusterhmmer"
                     /database="34.0"
                     /db_xref="PF07732.17"
                     /db_xref="GO:0005507"
                     /description="Multicopper oxidase"
                     /detection="hmmscan"
                     /domain_id="clusterhmmer_input.path1.gene6_0006"
                     /evalue="7.00E-41"
                     /gene_ontologies="GO:0005507: copper ion binding"
                     /label="input.path1.gene6"
                     /locus_tag="input.path1.gene6"
                     /protein_end="196"
                     /protein_start="85"
                     /score="139.1"
                     /tool="antismash"
                     /translation="DGADGVAKPVMLINGGFPGPTIEADWGDEVEIHVTNNLQHNGTSL
                     HWHGIWQKYTNTMDGANGCTECPIPPGTTRTYKFLMRQYGTGWYHSHFSAQYGNGVVGM
                     LKINGPA"
     PFAM_domain     16920..17354
                     /aSDomain="Cu-oxidase"
                     /aSTool="clusterhmmer"
                     /database="34.0"
                     /db_xref="PF00394.24"
                     /db_xref="GO:0055114"
                     /description="Multicopper oxidase"
                     /detection="hmmscan"
                     /domain_id="clusterhmmer_input.path1.gene6_0007"
                     /evalue="2.00E-31"
                     /gene_ontologies="GO:0055114: oxidation-reduction process"
                     /label="input.path1.gene6"
                     /locus_tag="input.path1.gene6"
                     /protein_end="353"
                     /protein_start="208"
                     /score="109.4"
                     /tool="antismash"
                     /translation="ITDWYYDTADRLERASQFSDHGPPPDSDNVLFNGTHVNAEGGGRY
                     AKTVLTPGKKHLLRLVNPSVDNTFTLSLVGHKFTVIAADFVPIEPVEKDTLFMTTGQRY
                     DVIIEADQEIGNYWFNATLASSGMCGTTVIDHPAAIFSYEG"
     PFAM_domain     17583..17942
                     /aSDomain="Cu-oxidase_2"
                     /aSTool="clusterhmmer"
                     /database="34.0"
                     /db_xref="PF07731.16"
                     /db_xref="GO:0005507"
                     /db_xref="GO:0016491"
                     /db_xref="GO:0055114"
                     /description="Multicopper oxidase"
                     /detection="hmmscan"
                     /domain_id="clusterhmmer_input.path1.gene6_0008"
                     /evalue="4.00E-39"
                     /gene_ontologies="GO:0005507: copper ion binding"
                     /gene_ontologies="GO:0016491: oxidoreductase activity"
                     /gene_ontologies="GO:0055114: oxidation-reduction process"
                     /label="input.path1.gene6"
                     /locus_tag="input.path1.gene6"
                     /protein_end="549"
                     /protein_start="429"
                     /score="133.6"
                     /tool="antismash"
                     /translation="LEYVREGNYSWPRQANVIEVEEANVWTWWIIENGSRMPHPMHLHG
                     HDTMLLGVGAGEFDPANHTDLLNFDNPTRRDVVQMPGSSWIAIAWRTDNPGVHLMHCHI
                     AWHVSQGLSVQFLERS"
     CDS             complement(join(18490..18495,18552..18596,19657..20079,
                     20282..20357,20700..20707))
                     /Name="input.path1.gene7"
                     /gene="input.path1.gene7"
                     /source="GlimmerHMM"
                     /transl_table=1
                     /translation="MKRATRFGPASTAHHAPPRLHINNPLPPVKQNMTITKPTLVVTDR
                     QGTDFAITFEDRGVDLRPVKAGWTVVVPGAARVAPSAEGKRGFVRVPQGRGTGVHYLPA
                     SLGRVFEVGAQLNEVEARQGGRDGDGDGDGAAEAEECVSCGATEGEGGGKLMRCTGCKW
                     VRYCNKSFSFTIVGPRGVDGER"
     CDS             20793..22160
                     /ID="input.cds8.1"
                     /Name="input.path1.gene8"
                     /Note="single-exon"
                     /gene="input.path1.gene8"
                     /phase="0"
                     /source="GlimmerHMM"
                     /transl_table=1
                     /translation="MSSSDSERPSEPMSPDTTSASKKRKAELEELEVDLKAPEPPSKRA
                     RRALKKGKTLPPKPTSDDENEGSKSKSKDGASDSEAEQNGEPKTKKKTTTTTTKKKDAA
                     ATRSEHGVWVGNLPFDATPAEMQKWLVDNAGGAITAESITRVHMPTTTKHVGWQGTKTN
                     KGFAYVDFTDVGSKVAAIALTENELRHRKLLIKDASSYEGRPKKEANADGGGDQKNPPQ
                     AKKPTSRKIFVGNLGFATTEEDVRSNFEKCGDIDWVKIATFEDSGKCKGYGWVMFREPE
                     AAEWAVKGFVKIKEETETEDDFVTKDADDDNEEEEKEEEEEEEYGKEEKEKEEEEGDDK
                     AKKEKKGKENKKQPKMRKWWVNRIMGRNLKIELAEDDQTRYKKRYGKDAVKRPQQKTGK
                     QQSAQATNGHAGDVEPEHKAKTRPAPARELKVQEDLMVARLTGTAAKPTGTKITFD"
     PFAM_domain     21483..21656
                     /aSDomain="RRM_1"
                     /aSTool="clusterhmmer"
                     /database="34.0"
                     /db_xref="PF00076.24"
                     /db_xref="GO:0003676"
                     /description="RNA recognition motif. (a.k.a. RRM, RBD, or
                     RNP domain)"
                     /detection="hmmscan"
                     /domain_id="clusterhmmer_input.path1.gene8_0009"
                     /evalue="7.60E-10"
                     /gene_ontologies="GO:0003676: nucleic acid binding"
                     /label="input.path1.gene8"
                     /locus_tag="input.path1.gene8"
                     /protein_end="288"
                     /protein_start="230"
                     /score="38.6"
                     /tool="antismash"
                     /translation="IFVGNLGFATTEEDVRSNFEKCGDIDWVKIATFEDSGKCKGYGWV
                     MFREPEAAEWAVK"
     CDS             complement(22368..25010)
                     /ID="input.cds9.1"
                     /Name="input.path1.gene9"
                     /Note="single-exon"
                     /gene="input.path1.gene9"
                     /phase="0"
                     /source="GlimmerHMM"
                     /transl_table=1
                     /translation="MSSSTKLTGQALLSHTIQTTPIIDHHAHPILQPDSVPRYPLLSIT
                     TEANGDAIHASLTSLSHLRAVKQLAKVLQCAPTWESVVNAIEQRRLHDYDQWVRQCLAG
                     IETILVDDGLVPSDDEYELYPYDYFDGLVPTPATRVLRLEKIAADIINAHCPEQVSGRK
                     TTEDVAKAFDEVIEEFDMTILRAISKPEIVAFKSVICYRTGLAISRKPDAAAARADFDN
                     IYRTHTQGTDKEFTRLEHRGLNEFLVHRLASIIQNAEGLHKKPIQFHTGLGDNDITLSK
                     ASPAHLQDFIREYPTVPIVLLHASYPYTREAGYLASVYANVYADIGEIFPCLSQDGQET
                     ALRQILELCPWSKILWSTDGHYFPETYLLAVLQIREALGKVLGEYARKHHITWHEASEL
                     VRRVLFLNANHLYSLGLPLRSLDDSGNHLHLRNTTGASDLETLEAFLEGKPEPYFLRIY
                     WNDLTAMPRLRAIPLQRVLSDLREDDNFSVGITKASLGLLQNDVIIPGVAATGEYRLHP
                     DFSSLVVGPSPRHVTTFGDFREQDGSHVPLCPRSLLQRLLDLASRQRLTFQVGFEIELV
                     LFQRVREDVTAQQTYAVIDNDGHAWSVSRMMDHPLVEQVIEPAIAALADQGILVEQFHP
                     ESAPGQFEIVLPSYPPLQAVDTLIHARNVISGFANQAGVRMSLHPKPFATTCGNASHAH
                     ISITSPGGDRPETYEPFYAGILRHLPAVCAFTYSNPASYDRLRDSTWAGGRWVAWGTQN
                     RETPLRKVEGSHWEVKCIDGLANPYLALSAVLGAGLLGVQDEERLVWGDCEVDPATLTD
                     NDRAELNVERLLPPSLEVALGELGRDEELAALLGEELVERYAAIKEAEISFLATLSAED
                     RRQWILARY"
     PFAM_domain     complement(22413..23372)
                     /aSDomain="Gln-synt_C"
                     /aSTool="clusterhmmer"
                     /database="34.0"
                     /db_xref="PF00120.26"
                     /db_xref="GO:0004356"
                     /db_xref="GO:0006807"
                     /description="Glutamine synthetase, catalytic domain"
                     /detection="hmmscan"
                     /domain_id="clusterhmmer_input.path1.gene9_0011"
                     /evalue="7.50E-72"
                     /gene_ontologies="GO:0004356: glutamate-ammonia ligase
                     activity"
                     /gene_ontologies="GO:0006807: nitrogen compound metabolic
                     process"
                     /label="input.path1.gene9"
                     /locus_tag="input.path1.gene9"
                     /protein_end="866"
                     /protein_start="546"
                     /score="242.3"
                     /tool="antismash"
                     /translation="LCPRSLLQRLLDLASRQRLTFQVGFEIELVLFQRVREDVTAQQTY
                     AVIDNDGHAWSVSRMMDHPLVEQVIEPAIAALADQGILVEQFHPESAPGQFEIVLPSYP
                     PLQAVDTLIHARNVISGFANQAGVRMSLHPKPFATTCGNASHAHISITSPGGDRPETYE
                     PFYAGILRHLPAVCAFTYSNPASYDRLRDSTWAGGRWVAWGTQNRETPLRKVEGSHWEV
                     KCIDGLANPYLALSAVLGAGLLGVQDEERLVWGDCEVDPATLTDNDRAELNVERLLPPS
                     LEVALGELGRDEELAALLGEELVERYAAIKEAEISFLAT"
     PFAM_domain     complement(23913..24221)
                     /aSDomain="Amidohydro_2"
                     /aSTool="clusterhmmer"
                     /database="34.0"
                     /db_xref="PF04909.16"
                     /db_xref="GO:0016787"
                     /description="Amidohydrolase"
                     /detection="hmmscan"
                     /domain_id="clusterhmmer_input.path1.gene9_0010"
                     /evalue="7.90E-14"
                     /gene_ontologies="GO:0016787: hydrolase activity"
                     /label="input.path1.gene9"
                     /locus_tag="input.path1.gene9"
                     /protein_end="366"
                     /protein_start="263"
                     /score="52.2"
                     /tool="antismash"
                     /translation="KPIQFHTGLGDNDITLSKASPAHLQDFIREYPTVPIVLLHASYPY
                     TREAGYLASVYANVYADIGEIFPCLSQDGQETALRQILELCPWSKILWSTDGHYFPET"
     CDS             complement(join(26328..26774,26850..27197,27268..27588,
                     27668..32291,32368..32446,32610..33240,33322..33478,
                     33580..34013,34085..34353,34427..34571,34645..35047,
                     35359..35417))
                     /NRPS_PKS="Domain: PKS_KS(Iterative-KS) (101-524). E-value:
                     5.2e-169. Score: 554.4. Matches aSDomain:
                     nrpspksdomains_input.path1.gene10_PKS_KS.1"
                     /NRPS_PKS="Domain: PKS_AT (656-962). E-value: 2.5e-71.
                     Score: 232.3. Matches aSDomain:
                     nrpspksdomains_input.path1.gene10_PKS_AT.1"
                     /NRPS_PKS="Domain: PKS_DH (1035-1224). E-value: 7.4e-24.
                     Score: 76.8. Matches aSDomain:
                     nrpspksdomains_input.path1.gene10_PKS_DH.1"
                     /NRPS_PKS="Domain: cMT (1523-1720). E-value: 1.8e-69.
                     Score: 225.7. Matches aSDomain:
                     nrpspksdomains_input.path1.gene10_cMT.1"
                     /NRPS_PKS="Domain: PKS_ER (1958-2258). E-value: 1.4e-43.
                     Score: 141.0. Matches aSDomain:
                     nrpspksdomains_input.path1.gene10_PKS_ER.1"
                     /NRPS_PKS="Domain: PKS_KR (2281-2458). E-value: 2.5e-50.
                     Score: 162.8. Matches aSDomain:
                     nrpspksdomains_input.path1.gene10_PKS_KR.1"
                     /NRPS_PKS="Domain: PKS_PP (2553-2624). E-value: 3e-13.
                     Score: 41.8. Matches aSDomain:
                     nrpspksdomains_input.path1.gene10_PKS_PP.1"
                     /Name="input.path1.gene10"
                     /gene="input.path1.gene10"
                     /gene_functions="biosynthetic (rule-based-clusters) T1PKS:
                     itr_KS"
                     /gene_functions="biosynthetic (rule-based-clusters) T1PKS:
                     PKS_AT"
                     /gene_functions="biosynthetic-additional
                     (rule-based-clusters) adh_short"
                     /gene_functions="biosynthetic-additional
                     (rule-based-clusters) PP-binding"
                     /gene_functions="biosynthetic-additional (smcogs)
                     SMCOG1022:Beta-ketoacyl synthase (Score: 234.5; E-value:
                     3.8e-71)"
                     /gene_kind="biosynthetic"
                     /sec_met_domain="itr_KS (E-value: 9.1e-173, bitscore:
                     565.1, seeds: 96, tool: rule-based-clusters)"
                     /sec_met_domain="PKS_AT (E-value: 8.6e-72, bitscore: 232.3,
                     seeds: 1682, tool: rule-based-clusters)"
                     /sec_met_domain="adh_short (E-value: 7.5e-47, bitscore:
                     149.9, seeds: 230, tool: rule-based-clusters)"
                     /sec_met_domain="PP-binding (E-value: 9e-09, bitscore:
                     26.2, seeds: 164, tool: rule-based-clusters)"
                     /source="GlimmerHMM"
                     /transl_table=1
                     /translation="MDASSRSPPDYRDPNDGTSSHPSLLPRTGSFLVDTSMANPLLSRE
                     RLFVSPPTSKTCSGSSSLYNAGDSSPSSHTSLSDIEDAPLGGLPSDLELDGNDDDPIVI
                     CGFAVKFPQEATSPEALWKMIMERRCAMTDFPAERVNPDGFYQKKGRLNTLPLRGGHFI
                     KEDLSLFDADFFSISPNEATSMDPMQRWLLEAAYLALENAGIPMETINGSSTGVYTGSF
                     SLDYMLQLTRDSENPPTYAAVGFGLSMLANRLSWFFNLHGPSIGLDSACSSTAMALDIA
                     CQSLRNGSCNMAMLAGCNLANSPEAYVWMSNISFLSPDSRCHSFDHRANGYARGEGIGV
                     VVLKRLSDAIRDGNTIRAVVRATGSNEDGKTPGITQPSRQAQERLIRETYQKAGLSMAH
                     TRFFEAHGTGTPIGDPREAQAIGSAFQKYRSVEDPIYVGALKSNIGHLEGASGLAGLLK
                     AVLALEKGIIPPNTNFEKVNPKIDTHFLKIKFPEQPTPWPTAGLRRASINSFGYGGSNS
                     HVVLDDAYNYLRMRNLQGKHCTVPSPPALGSALQHAALPSYVTVRDNAPPKLLTWSTTD
                     KGGIKRIAESYKDWYDDEKAFQIARDEDFIANLAYSLDTHRSRLGWRSFALLKSPEDLR
                     DLQSKTSPPVRVRSETPRLSFIFSGQGAQWFAMGRELLAYASYKAELDRAGDYLATLGC
                     QWSPIALVNLLRKFGVRPSAAVGHSSGEIAAAYASGALSRESAWKVAYFRGLCSAELAE
                     ASGSQPLGAMMSVGLPEAEARELISPLDQRASGFGLSIACINSPVNVTISGEDSLIDQL
                     KTQLDEKNIFARKLRVALAYHSRQMEAIASKYTSMMGTLLRPEDDVHLKSPVPMISSVT
                     GERILGDRLREPSYWALNMTSPVRFSQAVTVMCAQSQADLAKKIDRSHVFASVVDHLVE
                     VGPHAALQGPLRDILRASPRGKSIGYSSVLRRGQPATESVLRVVGDLHCMGLALNLRAV
                     NEPEGEDKASRSMLVDLPQYPFDHSQRHWHESRLSRNYRLRAHAPSELLGVRSRDWNAA
                     DARWRHFIRLTEMPWADQHVVNGTILYPGTGMLVMAIEAAKQLAVEAGGDVTGYTLRDV
                     HIEGPMDLTTSAGVLEIQTSLRAIQPSSQGEPAFEFVIRSYYANIDDWRLNCRGFISVE
                     LNKTSEDDWQKSKAVAQRREIATKFAGILSQCDTPVDADYMYGFLKESGYGYGPVFQAA
                     QKQRCNGQTKQAAAEVNLYASTTEPHVIHPASLDCILHLCFTGFTAGGTQPMATCIPTR
                     IGSLWVSDVGLSAPETESVTACLNITGSTKRGFTFDGGALASPSSDQVRLWYEDIEITN
                     VTSVPPPPPEVSNLPDPKQFCMNVDSKVALNKLIPEETVSYLDSLHPIQQDFSDLYSDL
                     ELLALAALDQLTSSTDPSIFEGQEPWKKRYWAWAQHHLANARRDRNWDDPESPISRARQ
                     SFDELAERLAKTNHVGRLYSTVATNLGALLRGEASALELLMHTGQLKEYYAELATYRDN
                     AEAASYMDLLAHQTPGMKILEVGGGTASATRKFIRALASGPADSTTSLRCSRYDFTDVS
                     SAFLEKAREEFGRFQAQMTFGTLNIEREIVEQGYEEGTYDVVVADNVLHVTSNLSETLR
                     NVRKALKPGGKLIMHELLRPDGWTAGFIFGLFPGWWLADESERPLSPNLSADEWHAILA
                     ASGFSGTDMVFRDFDDEVAHHLGCLVSTATPDEATPINARPQLSREVTIIVDPSSSTQQ
                     SLAEALTTLEHVLGTKPKVTDLGAAASAEHTDDDLVIVLLDYGESSFVGSFDETSWAHV
                     QTLVRTCRRLLWVSAGGGPDASPDHGLLDGLARTLRFEYYELQLVTVALDLADSNTDKK
                     VSHLVKVACEMASRPPLENYEQDYVETDGRLHTRRLVEAQYLKADMESRLMPYEVISTR
                     LDQTRFVFSNTSVPGLENAPHYEEDTTVSEEELEGDAVEIAVKAVALRYRDRVAALGHE
                     EEPTFGDYFSGVVLRAGPAATVRAGDRVVAAQAGSFRSHVRVSSQAVTALPDEVSFADA
                     CAVVGPAAAAYHALVDVGRVRRRDVILVHDGASPIGQAALRLLADEGVADVWVTASNET
                     DNAWITENLGISQEKVLPKSWFEGPSMMASQWKQKFDMVLCPYTDVTSSLSVKSVRSGG
                     RFIVLRAGSVTSSSGNAQQVHSVPASISLSIMQAGAHTATADALGYAVSTAIGSGLENL
                     RRHVTEFPASELSSAYSRLQSADEKETIVVNLNGEHTIDIRIAAQAKYALDPNATYVVA
                     GGLGGLGRSLARWLARRGAGYIILLSRSGPRTEEAKELLAKLEGEGVHVEAPPCDITDK
                     AVLRSVLDDCAKRVPPIKGCIQASMVMTERIFQQMSYNDWKVTIDPKVKGSWNLHTELP
                     RDLDFFVFTSSMMGIMGSGSLTAYNAGNTYEDALAHYRVQRGEHAVALNLGAIPDAGYL
                     VEAQRQKVHIASVLKSEKYALTYVKDAVVGIRPLTHWKHAAEVHATMYQPFWGHMHHFP
                     VTAKDGEEASGSGNGKGKTVDAAARLAAAGSLAEAAEVASEALAQRVSALLGTAEENLD
                     LQNPMHSYGLDSLSAIDVRNWVGKVFDVDMPVFEILGGATFAGAGMSIARKVQARK"
     aSDomain        complement(26373..26585)
                     /aSDomain="PKS_PP"
                     /aSTool="nrps_pks_domains"
                     /database="nrpspksdomains.hmm"
                     /detection="hmmscan"
                     /domain_id="nrpspksdomains_input.path1.gene10_PKS_PP.1"
                     /evalue="3.00E-13"
                     /label="input.path1.gene10_PKS_PP.1"
                     /locus_tag="input.path1.gene10"
                     /protein_end="2624"
                     /protein_start="2553"
                     /score="41.8"
                     /tool="antismash"
                     /translation="SLAEAAEVASEALAQRVSALLGTAEENLDLQNPMHSYGLDSLSAI
                     DVRNWVGKVFDVDMPVFEILGGATFA"
     aSModule        26373..34803
                     /complete
                     /domains="nrpspksdomains_input.path1.gene10_PKS_KS.1"
                     /domains="nrpspksdomains_input.path1.gene10_PKS_AT.1"
                     /domains="nrpspksdomains_input.path1.gene10_PKS_DH.1"
                     /domains="nrpspksdomains_input.path1.gene10_cMT.1"
                     /domains="nrpspksdomains_input.path1.gene10_PKS_ER.1"
                     /domains="nrpspksdomains_input.path1.gene10_PKS_KR.1"
                     /domains="nrpspksdomains_input.path1.gene10_PKS_PP.1"
                     /iterative
                     /locus_tags="input.path1.gene10"
                     /monomer_pairings="pk -> pk"
                     /tool="antismash"
                     /type="pks"
     PFAM_domain     complement(26400..26552)
                     /aSDomain="PP-binding"
                     /aSTool="clusterhmmer"
                     /database="34.0"
                     /db_xref="PF00550.27"
                     /description="Phosphopantetheine attachment site"
                     /detection="hmmscan"
                     /domain_id="clusterhmmer_input.path1.gene10_0019"
                     /evalue="4.00E-06"
                     /label="input.path1.gene10"
                     /locus_tag="input.path1.gene10"
                     /protein_end="2615"
                     /protein_start="2564"
                     /score="27.1"
                     /tool="antismash"
                     /translation="ALAQRVSALLGTAEENLDLQNPMHSYGLDSLSAIDVRNWVGKVFD
                     VDMPVF"
     aSDomain        complement(join(26946..27197,27268..27546))
                     /ASF="KR domain putatively catalyzing L-configuration
                     product formation"
                     /ASF="catalytic triad S,Y,N inconclusive"
                     /aSDomain="PKS_KR"
                     /aSTool="nrps_pks_domains"
                     /database="nrpspksdomains.hmm"
                     /detection="hmmscan"
                     /domain_id="nrpspksdomains_input.path1.gene10_PKS_KR.1"
                     /evalue="2.50E-50"
                     /label="input.path1.gene10_PKS_KR.1"
                     /locus_tag="input.path1.gene10"
                     /protein_end="2458"
                     /protein_start="2281"
                     /score="162.8"
                     /specificity="KR activity: active"
                     /specificity="KR stereochemistry: (unknown)"
                     /tool="antismash"
                     /translation="ATYVVAGGLGGLGRSLARWLARRGAGYIILLSRSGPRTEEAKELL
                     AKLEGEGVHVEAPPCDITDKAVLRSVLDDCAKRVPPIKGCIQASMVMTERIFQQMSYND
                     WKVTIDPKVKGSWNLHTELPRDLDFFVFTSSMMGIMGSGSLTAYNAGNTYEDALAHYRV
                     QRGEHAVALNLGAI"
     PFAM_domain     complement(join(26946..27197,27268..27546))
                     /aSDomain="KR"
                     /aSTool="clusterhmmer"
                     /database="34.0"
                     /db_xref="PF08659.12"
                     /description="KR domain"
                     /detection="hmmscan"
                     /domain_id="clusterhmmer_input.path1.gene10_0018"
                     /evalue="9.90E-58"
                     /label="input.path1.gene10"
                     /locus_tag="input.path1.gene10"
                     /protein_end="2458"
                     /protein_start="2281"
                     /score="195.1"
                     /tool="antismash"
                     /translation="ATYVVAGGLGGLGRSLARWLARRGAGYIILLSRSGPRTEEAKELL
                     AKLEGEGVHVEAPPCDITDKAVLRSVLDDCAKRVPPIKGCIQASMVMTERIFQQMSYND
                     WKVTIDPKVKGSWNLHTELPRDLDFFVFTSSMMGIMGSGSLTAYNAGNTYEDALAHYRV
                     QRGEHAVALNLGAI"
     CDS_motif       complement(26991..27098)
                     /aSTool="nrps_pks_domains"
                     /database="abmotifs"
                     /detection="hmmscan"
                     /domain_id="nrpspksmotif_input.path1.gene10_0010"
                     /evalue="1.10E-14"
                     /label="PKSI-KR_m4"
                     /locus_tag="input.path1.gene10"
                     /protein_end="2443"
                     /protein_start="2407"
                     /score="47.0"
                     /tool="antismash"
                     /translation="LDFFVFTSSMMGIMGSGSLTAYNAGNTYEDALAHYR"
     CDS_motif       complement(27117..27146)
                     /aSTool="nrps_pks_domains"
                     /database="abmotifs"
                     /detection="hmmscan"
                     /domain_id="nrpspksmotif_input.path1.gene10_0009"
                     /evalue="2.10E-03"
                     /label="PKSI-KR_m3"
                     /locus_tag="input.path1.gene10"
                     /protein_end="2401"
                     /protein_start="2391"
                     /score="11.5"
                     /tool="antismash"
                     /translation="PKVKGSWNLH"
     CDS_motif       complement(27445..27543)
                     /aSTool="nrps_pks_domains"
                     /database="abmotifs"
                     /detection="hmmscan"
                     /domain_id="nrpspksmotif_input.path1.gene10_0008"
                     /evalue="8.20E-16"
                     /label="PKSI-KR_m1"
                     /locus_tag="input.path1.gene10"
                     /protein_end="2315"
                     /protein_start="2282"
                     /score="50.5"
                     /tool="antismash"
                     /translation="TYVVAGGLGGLGRSLARWLARRGAGYIILLSRS"
     aSDomain        complement(27695..28594)
                     /ASF="ER domain putatively catalyzing 2R-configuration
                     product formation"
                     /aSDomain="PKS_ER"
                     /aSTool="nrps_pks_domains"
                     /database="nrpspksdomains.hmm"
                     /detection="hmmscan"
                     /domain_id="nrpspksdomains_input.path1.gene10_PKS_ER.1"
                     /evalue="1.40E-43"
                     /label="input.path1.gene10_PKS_ER.1"
                     /locus_tag="input.path1.gene10"
                     /protein_end="2258"
                     /protein_start="1958"
                     /score="141.0"
                     /tool="antismash"
                     /translation="TTVSEEELEGDAVEIAVKAVALRYRDRVAALGHEEEPTFGDYFSG
                     VVLRAGPAATVRAGDRVVAAQAGSFRSHVRVSSQAVTALPDEVSFADACAVVGPAAAAY
                     HALVDVGRVRRRDVILVHDGASPIGQAALRLLADEGVADVWVTASNETDNAWITENLGI
                     SQEKVLPKSWFEGPSMMASQWKQKFDMVLCPYTDVTSSLSVKSVRSGGRFIVLRAGSVT
                     SSSGNAQQVHSVPASISLSIMQAGAHTATADALGYAVSTAIGSGLENLRRHVTEFPASE
                     LSSAYSRLQSADEKETIVV"
     CDS_motif       complement(28190..28243)
                     /aSTool="nrps_pks_domains"
                     /database="abmotifs"
                     /detection="hmmscan"
                     /domain_id="nrpspksmotif_input.path1.gene10_0007"
                     /evalue="5.70E-05"
                     /label="PKSI-ER_m5"
                     /locus_tag="input.path1.gene10"
                     /protein_end="2093"
                     /protein_start="2075"
                     /score="15.7"
                     /tool="antismash"
                     /translation="VILVHDGASPIGQAALRL"
     aSDomain        complement(29309..29899)
                     /aSDomain="MT"
                     /aSTool="nrps_pks_domains"
                     /database="nrpspksdomains.hmm"
                     /detection="hmmscan"
                     /domain_id="nrpspksdomains_input.path1.gene10_cMT.1"
                     /evalue="1.80E-69"
                     /label="input.path1.gene10_cMT.1"
                     /locus_tag="input.path1.gene10"
                     /protein_end="1720"
                     /protein_start="1523"
                     /score="225.7"
                     /tool="antismash"
                     /translation="ASYMDLLAHQTPGMKILEVGGGTASATRKFIRALASGPADSTTSL
                     RCSRYDFTDVSSAFLEKAREEFGRFQAQMTFGTLNIEREIVEQGYEEGTYDVVVADNVL
                     HVTSNLSETLRNVRKALKPGGKLIMHELLRPDGWTAGFIFGLFPGWWLADESERPLSPN
                     LSADEWHAILAASGFSGTDMVFRDFDDEVAHHLG"
     PFAM_domain     complement(29519..29851)
                     /aSDomain="Methyltransf_12"
                     /aSTool="clusterhmmer"
                     /database="34.0"
                     /db_xref="PF08242.14"
                     /description="Methyltransferase domain"
                     /detection="hmmscan"
                     /domain_id="clusterhmmer_input.path1.gene10_0017"
                     /evalue="1.30E-16"
                     /label="input.path1.gene10"
                     /locus_tag="input.path1.gene10"
                     /protein_end="1650"
                     /protein_start="1539"
                     /score="61.3"
                     /tool="antismash"
                     /translation="LEVGGGTASATRKFIRALASGPADSTTSLRCSRYDFTDVSSAFLE
                     KAREEFGRFQAQMTFGTLNIEREIVEQGYEEGTYDVVVADNVLHVTSNLSETLRNVRKA
                     LKPGGKL"
     PFAM_domain     complement(30431..31363)
                     /aSDomain="PS-DH"
                     /aSTool="clusterhmmer"
                     /database="34.0"
                     /db_xref="PF14765.8"
                     /description="Polyketide synthase dehydratase"
                     /detection="hmmscan"
                     /domain_id="clusterhmmer_input.path1.gene10_0016"
                     /evalue="5.90E-43"
                     /label="input.path1.gene10"
                     /locus_tag="input.path1.gene10"
                     /protein_end="1346"
                     /protein_start="1035"
                     /score="147.3"
                     /tool="antismash"
                     /translation="ELLGVRSRDWNAADARWRHFIRLTEMPWADQHVVNGTILYPGTGM
                     LVMAIEAAKQLAVEAGGDVTGYTLRDVHIEGPMDLTTSAGVLEIQTSLRAIQPSSQGEP
                     AFEFVIRSYYANIDDWRLNCRGFISVELNKTSEDDWQKSKAVAQRREIATKFAGILSQC
                     DTPVDADYMYGFLKESGYGYGPVFQAAQKQRCNGQTKQAAAEVNLYASTTEPHVIHPAS
                     LDCILHLCFTGFTAGGTQPMATCIPTRIGSLWVSDVGLSAPETESVTACLNITGSTKRG
                     FTFDGGALASPSSDQVRLWYEDIEITNVTS"
     aSDomain        complement(30797..31363)
                     /ASF="catalytic triad H,G,P inconclusive"
                     /aSDomain="PKS_DH"
                     /aSTool="nrps_pks_domains"
                     /database="nrpspksdomains.hmm"
                     /detection="hmmscan"
                     /domain_id="nrpspksdomains_input.path1.gene10_PKS_DH.1"
                     /evalue="7.40E-24"
                     /label="input.path1.gene10_PKS_DH.1"
                     /locus_tag="input.path1.gene10"
                     /protein_end="1224"
                     /protein_start="1035"
                     /score="76.8"
                     /tool="antismash"
                     /translation="ELLGVRSRDWNAADARWRHFIRLTEMPWADQHVVNGTILYPGTGM
                     LVMAIEAAKQLAVEAGGDVTGYTLRDVHIEGPMDLTTSAGVLEIQTSLRAIQPSSQGEP
                     AFEFVIRSYYANIDDWRLNCRGFISVELNKTSEDDWQKSKAVAQRREIATKFAGILSQC
                     DTPVDADYMYGFLKESGYGYGPVFQA"
     CDS_motif       complement(31205..31276)
                     /aSTool="nrps_pks_domains"
                     /database="abmotifs"
                     /detection="hmmscan"
                     /domain_id="nrpspksmotif_input.path1.gene10_0006"
                     /evalue="5.20E-09"
                     /label="PKSI-DH_m2"
                     /locus_tag="input.path1.gene10"
                     /protein_end="1088"
                     /protein_start="1064"
                     /score="28.6"
                     /tool="antismash"
                     /translation="DQHVVNGTILYPGTGMLVMAIEAA"
     aSDomain        complement(join(31583..32291,32368..32446,32610..32739))
                     /ASF="Neither malonyl-CoA or methylmalonyl-CoA specific"
                     /ASF="found active site serine: True, scaffold matched
                     GHGE: True"
                     /aSDomain="PKS_AT"
                     /aSTool="nrps_pks_domains"
                     /database="nrpspksdomains.hmm"
                     /detection="hmmscan"
                     /domain_id="nrpspksdomains_input.path1.gene10_PKS_AT.1"
                     /evalue="2.50E-71"
                     /label="input.path1.gene10_PKS_AT.1"
                     /locus_tag="input.path1.gene10"
                     /protein_end="962"
                     /protein_start="656"
                     /score="232.3"
                     /specificity="substrate consensus: pk"
                     /specificity="PKS signature: Malonyl-CoA"
                     /specificity="Minowa: mxmal"
                     /tool="antismash"
                     /translation="IFSGQGAQWFAMGRELLAYASYKAELDRAGDYLATLGCQWSPIAL
                     VNLLRKFGVRPSAAVGHSSGEIAAAYASGALSRESAWKVAYFRGLCSAELAEASGSQPL
                     GAMMSVGLPEAEARELISPLDQRASGFGLSIACINSPVNVTISGEDSLIDQLKTQLDEK
                     NIFARKLRVALAYHSRQMEAIASKYTSMMGTLLRPEDDVHLKSPVPMISSVTGERILGD
                     RLREPSYWALNMTSPVRFSQAVTVMCAQSQADLAKKIDRSHVFASVVDHLVEVGPHAAL
                     QGPLRDILRASPRGKSIGYSSVLRR"
     PFAM_domain     complement(join(31754..32291,32368..32446,32610..32613))
                     /aSDomain="Acyl_transf_1"
                     /aSTool="clusterhmmer"
                     /database="34.0"
                     /db_xref="PF00698.23"
                     /description="Acyl transferase domain"
                     /detection="hmmscan"
                     /domain_id="clusterhmmer_input.path1.gene10_0015"
                     /evalue="7.90E-27"
                     /label="input.path1.gene10"
                     /locus_tag="input.path1.gene10"
                     /protein_end="905"
                     /protein_start="698"
                     /score="94.7"
                     /tool="antismash"
                     /translation="IALVNLLRKFGVRPSAAVGHSSGEIAAAYASGALSRESAWKVAYF
                     RGLCSAELAEASGSQPLGAMMSVGLPEAEARELISPLDQRASGFGLSIACINSPVNVTI
                     SGEDSLIDQLKTQLDEKNIFARKLRVALAYHSRQMEAIASKYTSMMGTLLRPEDDVHLK
                     SPVPMISSVTGERILGDRLREPSYWALNMTSPVRFSQAVTVMCA"
     CDS_motif       complement(join(32243..32291,32368..32420))
                     /aSTool="nrps_pks_domains"
                     /database="abmotifs"
                     /detection="hmmscan"
                     /domain_id="nrpspksmotif_input.path1.gene10_0005"
                     /evalue="2.00E-10"
                     /label="PKSI-AT-mM_m3"
                     /locus_tag="input.path1.gene10"
                     /protein_end="742"
                     /protein_start="708"
                     /score="33.0"
                     /tool="antismash"
                     /translation="GVRPSAAVGHSSGEIAAAYASGALSRESAWKVAY"
     CDS_motif       complement(32689..32742)
                     /aSTool="nrps_pks_domains"
                     /database="abmotifs"
                     /detection="hmmscan"
                     /domain_id="nrpspksmotif_input.path1.gene10_0004"
                     /evalue="4.60E-06"
                     /label="PKSI-AT-mM_m1"
                     /locus_tag="input.path1.gene10"
                     /protein_end="673"
                     /protein_start="655"
                     /score="18.9"
                     /tool="antismash"
                     /translation="FIFSGQGAQWFAMGRELL"
     PFAM_domain     complement(join(32830..33240,33322..33357))
                     /aSDomain="KAsynt_C_assoc"
                     /aSTool="clusterhmmer"
                     /database="34.0"
                     /db_xref="PF16197.7"
                     /description="Ketoacyl-synthetase C-terminal extension"
                     /detection="hmmscan"
                     /domain_id="clusterhmmer_input.path1.gene10_0014"
                     /evalue="4.70E-15"
                     /label="input.path1.gene10"
                     /locus_tag="input.path1.gene10"
                     /protein_end="626"
                     /protein_start="477"
                     /score="56.1"
                     /tool="antismash"
                     /translation="NPKIDTHFLKIKFPEQPTPWPTAGLRRASINSFGYGGSNSHVVLD
                     DAYNYLRMRNLQGKHCTVPSPPALGSALQHAALPSYVTVRDNAPPKLLTWSTTDKGGIK
                     RIAESYKDWYDDEKAFQIARDEDFIANLAYSLDTHRSRLGWRSFA"
     aSDomain        complement(join(33136..33240,33322..33478,33580..34013,
                     34085..34353,34427..34571,34645..34803))
                     /ASF="found active site cysteine: True, scaffold matched
                     GSSS: False"
                     /ASF="found active site histidines: True"
                     /aSDomain="PKS_KS"
                     /aSTool="nrps_pks_domains"
                     /database="nrpspksdomains.hmm"
                     /detection="hmmscan"
                     /domain_id="nrpspksdomains_input.path1.gene10_PKS_KS.1"
                     /domain_subtypes="Iterative-KS"
                     /evalue="5.20E-169"
                     /label="input.path1.gene10_PKS_KS.1"
                     /locus_tag="input.path1.gene10"
                     /protein_end="524"
                     /protein_start="101"
                     /score="554.4"
                     /tool="antismash"
                     /translation="IVICGFAVKFPQEATSPEALWKMIMERRCAMTDFPAERVNPDGFY
                     QKKGRLNTLPLRGGHFIKEDLSLFDADFFSISPNEATSMDPMQRWLLEAAYLALENAGI
                     PMETINGSSTGVYTGSFSLDYMLQLTRDSENPPTYAAVGFGLSMLANRLSWFFNLHGPS
                     IGLDSACSSTAMALDIACQSLRNGSCNMAMLAGCNLANSPEAYVWMSNISFLSPDSRCH
                     SFDHRANGYARGEGIGVVVLKRLSDAIRDGNTIRAVVRATGSNEDGKTPGITQPSRQAQ
                     ERLIRETYQKAGLSMAHTRFFEAHGTGTPIGDPREAQAIGSAFQKYRSVEDPIYVGALK
                     SNIGHLEGASGLAGLLKAVLALEKGIIPPNTNFEKVNPKIDTHFLKIKFPEQPTPWPTA
                     GLRRASINSFGYGGSNSHVVLDDA"
     PFAM_domain     complement(join(33364..33478,33580..33818))
                     /aSDomain="Ketoacyl-synt_C"
                     /aSTool="clusterhmmer"
                     /database="34.0"
                     /db_xref="PF02801.24"
                     /description="Beta-ketoacyl synthase, C-terminal domain"
                     /detection="hmmscan"
                     /domain_id="clusterhmmer_input.path1.gene10_0013"
                     /evalue="1.30E-35"
                     /label="input.path1.gene10"
                     /locus_tag="input.path1.gene10"
                     /protein_end="475"
                     /protein_start="357"
                     /score="122.1"
                     /tool="antismash"
                     /translation="AVVRATGSNEDGKTPGITQPSRQAQERLIRETYQKAGLSMAHTRF
                     FEAHGTGTPIGDPREAQAIGSAFQKYRSVEDPIYVGALKSNIGHLEGASGLAGLLKAVL
                     ALEKGIIPPNTNFE"
     CDS_motif       complement(33639..33683)
                     /aSTool="nrps_pks_domains"
                     /database="abmotifs"
                     /detection="hmmscan"
                     /domain_id="nrpspksmotif_input.path1.gene10_0003"
                     /evalue="3.40E-03"
                     /label="PKSI-KS_m5"
                     /locus_tag="input.path1.gene10"
                     /protein_end="417"
                     /protein_start="402"
                     /score="10.1"
                     /tool="antismash"
                     /translation="FEAHGTGTPIGDPRE"
     PFAM_domain     complement(join(33843..34013,34085..34353,34427..34571,
                     34645..34809))
                     /aSDomain="ketoacyl-synt"
                     /aSTool="clusterhmmer"
                     /database="34.0"
                     /db_xref="PF00109.28"
                     /description="Beta-ketoacyl synthase, N-terminal domain"
                     /detection="hmmscan"
                     /domain_id="clusterhmmer_input.path1.gene10_0012"
                     /evalue="2.80E-69"
                     /label="input.path1.gene10"
                     /locus_tag="input.path1.gene10"
                     /protein_end="349"
                     /protein_start="99"
                     /score="233.6"
                     /tool="antismash"
                     /translation="DPIVICGFAVKFPQEATSPEALWKMIMERRCAMTDFPAERVNPDG
                     FYQKKGRLNTLPLRGGHFIKEDLSLFDADFFSISPNEATSMDPMQRWLLEAAYLALENA
                     GIPMETINGSSTGVYTGSFSLDYMLQLTRDSENPPTYAAVGFGLSMLANRLSWFFNLHG
                     PSIGLDSACSSTAMALDIACQSLRNGSCNMAMLAGCNLANSPEAYVWMSNISFLSPDSR
                     CHSFDHRANGYARGEGIGVVVLKRLSDA"
     CDS_motif       complement(33879..33917)
                     /aSTool="nrps_pks_domains"
                     /database="abmotifs"
                     /detection="hmmscan"
                     /domain_id="nrpspksmotif_input.path1.gene10_0002"
                     /evalue="6.20E-04"
                     /label="PKSI-KS_m4"
                     /locus_tag="input.path1.gene10"
                     /protein_end="337"
                     /protein_start="324"
                     /score="12.9"
                     /tool="antismash"
                     /translation="FDHRANGYARGEG"
     CDS_motif       complement(34130..34177)
                     /aSTool="nrps_pks_domains"
                     /database="abmotifs"
                     /detection="hmmscan"
                     /domain_id="nrpspksmotif_input.path1.gene10_0001"
                     /evalue="9.50E-03"
                     /label="PKSI-KS_m3"
                     /locus_tag="input.path1.gene10"
                     /protein_end="277"
                     /protein_start="261"
                     /score="8.9"
                     /tool="antismash"
                     /translation="GPSIGLDSACSSTAMA"
     CDS             join(37383..37574,37701..37742)
                     /Name="input.path1.gene11"
                     /gene="input.path1.gene11"
                     /phase="0"
                     /source="GlimmerHMM"
                     /transl_table=1
                     /translation="MNERQTRSRVAETAQVQSARGGGGVRRTPDVRRWDLDQGVAGGGG
                     GGGGGGGGAIFERGNVDTQVHGGKDRPGGESH"
     CDS             complement(join(38131..38273,38323..38400,38517..38535,
                     38705..38783,39314..39318))
                     /Name="input.path1.gene12"
                     /gene="input.path1.gene12"
                     /source="GlimmerHMM"
                     /transl_table=1
                     /translation="MSTGRYSSTYLFEKMKFLCLHGNGTNSNVMKLQTAPLRHELEDGH
                     EYEFVEAAIEAPMSEGVYPCAVGDSPEGPVSMDQPSLSRADFCSVTSLLFLLCPVPVGG
                     SPM"
     PFAM_domain     complement(join(38333..38400,38517..38535,38705..38752))
                     /aSDomain="FSH1"
                     /aSTool="clusterhmmer"
                     /database="34.0"
                     /db_xref="PF03959.15"
                     /description="Serine hydrolase (FSH1)"
                     /detection="hmmscan"
                     /domain_id="clusterhmmer_input.path1.gene12_0020"
                     /evalue="6.50E-06"
                     /label="input.path1.gene12"
                     /locus_tag="input.path1.gene12"
                     /protein_end="57"
                     /protein_start="12"
                     /score="26.1"
                     /tool="antismash"
                     /translation="EKMKFLCLHGNGTNSNVMKLQTAPLRHELEDGHEYEFVEAAIEAP
                     "
     CDS             join(41532..41983,42073..42146,42318..42763)
                     /Name="input.path1.gene13"
                     /gene="input.path1.gene13"
                     /source="GlimmerHMM"
                     /transl_table=1
                     /translation="MLNYGLGYHMWVVMDKLPTFMKLLFSVYFVYDVALFVTKESALLF
                     FSRIFPKRNNSAWWNWALWITHGINAAWLIGIIFGTIFMCDPVEKGWNPMIPGTCGENS
                     ALWLGSAVPSVVIDLLILLLPLPKIWGLQLSTARKTGVTLVFVLGYCVIIVSLGRLITL
                     LTNIDGLNTDVTYEIVPVSMWVSAEAPVTLLCICLPAMLPLGKHIVKTYFSRWISQVTS
                     FVSTKGPNTRGGTLRSKTGNFTSTTAPGSYDMHMRTGKSSRSTFGGPGDRDSVNSDRSN
                     RGILPMREHTACALGEPGVFREDMPSRAIRVDNEIVVDRRYP"
     CDS             complement(join(43634..43648,43820..44168,44284..44438))
                     /Name="input.path1.gene14"
                     /gene="input.path1.gene14"
                     /source="GlimmerHMM"
                     /transl_table=1
                     /translation="MAPRFPLDEAPGGSEAKEVIQEALSKMHGGASPFPWIDEEGNTLL
                     GCYAGLSYTPGVAKQFFEVAKSIYASGVKPRNRELAIIGLASVLRVPYVALCHRAVAPK
                     VGLTPEQFEDGIAGKVPRDLSEEEALAYRLGRILTSLNGPLDEETWREVTEKMSKTEFI
                     GIAHTTHPQ"
     PFAM_domain     complement(43937..44161)
                     /aSDomain="CMD"
                     /aSTool="clusterhmmer"
                     /database="34.0"
                     /db_xref="PF02627.22"
                     /db_xref="GO:0051920"
                     /db_xref="GO:0055114"
                     /description="Carboxymuconolactone decarboxylase family"
                     /detection="hmmscan"
                     /domain_id="clusterhmmer_input.path1.gene14_0021"
                     /evalue="1.10E-05"
                     /gene_ontologies="GO:0051920: peroxiredoxin activity"
                     /gene_ontologies="GO:0055114: oxidation-reduction process"
                     /label="input.path1.gene14"
                     /locus_tag="input.path1.gene14"
                     /protein_end="129"
                     /protein_start="54"
                     /score="25.5"
                     /tool="antismash"
                     /translation="PGVAKQFFEVAKSIYASGVKPRNRELAIIGLASVLRVPYVALCHR
                     AVAPKVGLTPEQFEDGIAGKVPRDLSEEEA"
     CDS             join(44881..44905,45080..45204,45270..45297,45392..45478,
                     45749..45801)
                     /Name="input.path1.gene15"
                     /gene="input.path1.gene15"
                     /source="GlimmerHMM"
                     /transl_table=1
                     /translation="MYFRAATEGRWSGLAITLDATLTDLKSRGRGGSLRLNNKEGVQSL
                     WIPVPHVVRDCASIGTYLRAGRRYVIFHDIQKSAKRSILHPVIVSSGGFIAYCDIDHGQ
                     L"
     CDS             join(46021..46056,46102..47240,47266..47278,47298..47300)
                     /Name="input.path1.gene16"
                     /gene="input.path1.gene16"
                     /gene_functions="other (smcogs) SMCOG1087:hypothetical
                     protein (Score: 86.2; E-value: 4.6e-26)"
                     /gene_kind="other"
                     /source="GlimmerHMM"
                     /transl_table=1
                     /translation="MEPDKKQLKVVIPADVGDVQLGGSLAGLMCGIALKHAGHEVTIIE
                     KGENVRQSHMAGVCLGLDAERFLERHDRLSNVFSHRCLRIQALKSDETVQVFINARRDI
                     TNWDAYYFRLRANFDGYKSSFYPIPPQPSATDGPSSYNARREVVDLTRTGDRGNTKLVL
                     SVLDHDTRDVSKVEADLVVGADGPDSFIRAKYIPESKRRYVGYIAWRGTVPESEVSEAT
                     RDVFKRSVTIHLMDRHHCLVYTIPGVDGSLEKGERYLNFLWYTNETPEALDEILIDGID
                     GHRHHNIVPSGHVRKDIWEARLQTARSIPLPGPFLEIITKIERPFIQVITEVISPRASF
                     EDGRVLLMGDGLSLYRPHTAFSGTQAAFHALKVEEYVEGKISAQEYEEKALRASGM"
     CDS             join(50834..50897,51180..51523,51611..52419,52505..53096)
                     /Name="input.path1.gene17"
                     /gene="input.path1.gene17"
                     /source="GlimmerHMM"
                     /transl_table=1
                     /translation="MAGIVNHLPCGLNEVDVIIAGGGTAGLVVAARLSDADPNLSILVI
                     ERGQNNFNDPSIVHPVLFLSHMMPTSKTTLFYQGGKEGELADRELVVPAGGVLGGGSSI
                     NLLTYSRAQREDFDEWGVPGWTAEDMIPYLQKLETYHGPGTLETHGDSGPVQISRGPFE
                     AVSTSEDDFLQAAAQVGWPEVPDLQDLDTNNAFSRNMRFISPDGKRQDSAHTYLHPRLQ
                     DGNHPNLHILTEHLVVRVVFEGKKAVGVEFQPNPLFQEGRNTVRTVRARKQVILSAGAL
                     GTPLVLERSGIGHPKYLTRAGIKPVAPLQGVGENYLDHHLLTHPYKSSLLPNETVDAIY
                     GGRIDLGELMQTNAPILGWNAADVTAKVRPTEEEVAALGPSFQAAWDRDYRDKPNKPLM
                     ITTSLNGFPGDPTGLPVGQYLSVSTFTVYPYSRGHIHITGPNALDPYDFKTGFFTDCGG
                     IDLTKAMWAYKKQREIMRRLKVYRGEYAPGHPPFPQGSDAALVETDGPLTDVKDIVYTA
                     EDDAVLEQWIRQNVGTTWHSMGTAKMAPRDENGVVDATLSVYGVQNLKIADLSIPPGNV
                     AANTANTAFAIGEKAADILIEELGLA"
     PFAM_domain     join(50876..50897,51180..51523,51611..52159)
                     /aSDomain="GMC_oxred_N"
                     /aSTool="clusterhmmer"
                     /database="34.0"
                     /db_xref="PF00732.21"
                     /db_xref="GO:0016614"
                     /db_xref="GO:0050660"
                     /db_xref="GO:0055114"
                     /description="GMC oxidoreductase"
                     /detection="hmmscan"
                     /domain_id="clusterhmmer_input.path1.gene17_0022"
                     /evalue="1.90E-60"
                     /gene_ontologies="GO:0016614: oxidoreductase activity,
                     acting on CH-OH group of donors"
                     /gene_ontologies="GO:0050660: flavin adenine dinucleotide
                     binding"
                     /gene_ontologies="GO:0055114: oxidation-reduction process"
                     /label="input.path1.gene17"
                     /locus_tag="input.path1.gene17"
                     /protein_end="319"
                     /protein_start="14"
                     /score="204.8"
                     /tool="antismash"
                     /translation="VDVIIAGGGTAGLVVAARLSDADPNLSILVIERGQNNFNDPSIVH
                     PVLFLSHMMPTSKTTLFYQGGKEGELADRELVVPAGGVLGGGSSINLLTYSRAQREDFD
                     EWGVPGWTAEDMIPYLQKLETYHGPGTLETHGDSGPVQISRGPFEAVSTSEDDFLQAAA
                     QVGWPEVPDLQDLDTNNAFSRNMRFISPDGKRQDSAHTYLHPRLQDGNHPNLHILTEHL
                     VVRVVFEGKKAVGVEFQPNPLFQEGRNTVRTVRARKQVILSAGALGTPLVLERSGIGHP
                     KYLTRAGIKPVAPLQGVGENYLDH"
     PFAM_domain     52572..53060
                     /aSDomain="GMC_oxred_C"
                     /aSTool="clusterhmmer"
                     /database="34.0"
                     /db_xref="PF05199.15"
                     /db_xref="GO:0016614"
                     /db_xref="GO:0055114"
                     /description="GMC oxidoreductase"
                     /detection="hmmscan"
                     /domain_id="clusterhmmer_input.path1.gene17_0023"
                     /evalue="8.70E-29"
                     /gene_ontologies="GO:0016614: oxidoreductase activity,
                     acting on CH-OH group of donors"
                     /gene_ontologies="GO:0055114: oxidation-reduction process"
                     /label="input.path1.gene17"
                     /locus_tag="input.path1.gene17"
                     /protein_end="591"
                     /protein_start="428"
                     /score="101.0"
                     /tool="antismash"
                     /translation="PYSRGHIHITGPNALDPYDFKTGFFTDCGGIDLTKAMWAYKKQRE
                     IMRRLKVYRGEYAPGHPPFPQGSDAALVETDGPLTDVKDIVYTAEDDAVLEQWIRQNVG
                     TTWHSMGTAKMAPRDENGVVDATLSVYGVQNLKIADLSIPPGNVAANTANTAFAIGEKA
                     "
     PFAM_domain     join(55734..56172,56248..56489,56549..56941)
                     /aSDomain="Glyco_hydro_76"
                     /aSTool="clusterhmmer"
                     /database="34.0"
                     /db_xref="PF03663.16"
                     /description="Glycosyl hydrolase family 76"
                     /detection="hmmscan"
                     /domain_id="clusterhmmer_input.path1.gene18_0024"
                     /evalue="1.80E-154"
                     /label="input.path1.gene18"
                     /locus_tag="input.path1.gene18"
                     /protein_end="358"
                     /protein_start="0"
                     /score="514.8"
                     /tool="antismash"
                     /translation="MSYYRGNETGQTPGILPGPPPAGDYYWWEAGAMWGAMIDYWQFTG
                     DDTYNDVVMEAMQFQVGEGRDYMPSNVTLSLGNDDQGFWGMSAMLAAEANFPNPPEDRP
                     QWLALAQAVFTTQAAPSRHDETCNGGLRWQIPFANKGFNYKNSISQGCFFNLGARLARY
                     TGNKTYADWADRTWDWMVGVNFIDDKYNIFDGAHVEHNCTDINRAQFSYNNAVFLLGAA
                     YMYNYTDGDETWKSRVEGLLQNTIDVFFPDDIAYEVACEPRMTCTTDMLSFKGYVARWL
                     STMTQVAPFTAETILPVLRKSAEAAVAQCTGGESGRECGFQWWSGTFDGSVGAGQTMNV
                     LSAVSSLLIGGAKAPVTN"
     CDS             join(55734..56172,56248..56489,56549..57112)
                     /Name="input.path1.gene18"
                     /gene="input.path1.gene18"
                     /source="GlimmerHMM"
                     /transl_table=1
                     /translation="MSYYRGNETGQTPGILPGPPPAGDYYWWEAGAMWGAMIDYWQFTG
                     DDTYNDVVMEAMQFQVGEGRDYMPSNVTLSLGNDDQGFWGMSAMLAAEANFPNPPEDRP
                     QWLALAQAVFTTQAAPSRHDETCNGGLRWQIPFANKGFNYKNSISQGCFFNLGARLARY
                     TGNKTYADWADRTWDWMVGVNFIDDKYNIFDGAHVEHNCTDINRAQFSYNNAVFLLGAA
                     YMYNYTDGDETWKSRVEGLLQNTIDVFFPDDIAYEVACEPRMTCTTDMLSFKGYVARWL
                     STMTQVAPFTAETILPVLRKSAEAAVAQCTGGESGRECGFQWWSGTFDGSVGAGQTMNV
                     LSAVSSLLIGGAKAPVTNATGGTSQGDYTAGTAPQDPLTMKPLTTGDKAGAGIITFLLL
                     ALSVSMFAWMSLGDA"
     CDS             complement(join(63279..63629,63698..63733))
                     /Name="input.path1.gene19"
                     /gene="input.path1.gene19"
                     /phase="0"
                     /source="GlimmerHMM"
                     /transl_table=1
                     /translation="AAESGRQIKWASPYHWSYFIQVEVRGSKNLGIAHQLRGMPGAFYY
                     KGPEEVDLAKSGSLKEELEVGEVDSSMLNRIHEILKDVSIDTVEHSGWNCQNWALEGFE
                     KLKEDGFAYDYLTAEALKTWLKEK"
ORIGIN
        1 aagcaaattt atctttcatc tgatgacgac gggcacaata acctttttat gctataccca
       61 gaggggagaa gggggtaggg gaggaggacg cactggtaac cgtgtccatg gcatgatacc
      121 cggctagggg ggagccagca aggaacggaa gcgaggttgg atctgttttt gcgtctgtat
      181 cccggccaac actgagggga gaggaagatc caagtccaag acttgtgcaa acacatcatt
      241 tcagcacgga cagcggcgtt tctttgggtt attcgctttg gccccttctt ttttctgtga
      301 ataaaacaaa aagtcccatt attgtgtcta ccttatatac accatgccta tttcttcgtt
      361 ggtttctttt tgtactcggg cactttgggg acctaggcgt ctccaatgca tttccgtgcc
      421 ctgcagcggc tcgcgactag aatagccttg ggaaacccgc ctcatcaaag gcccatactt
      481 cgttgtatat atgatgaacg aatggaggac atgcggcggg tagtacttgg cgaaagaggg
      541 aagcgtggac ttaaggaatt ttgggttcga gttttccctc cataaagaca tctggagggt
      601 gcggatgttg ttgtgatgcg acgtcggggg agagtatcac tatcccaact gccttgccaa
      661 ccttcatcct ctcaggtacc ttatgtctat gtttttggta tcattcgagg tactatacaa
      721 atatttgaac gaacatataa ataagtcgtc tagtaaagtt ccatcttttc tacattctcg
      781 agatggatga gtccgtttgg tggctaatag tccggtcagt ttctcttgtt tcctttgtgt
      841 ttttgttcgt aaaatctcat gctggtaaag aggcacgggt gacgatactt acagggacga
      901 actggcgcaa cttgacaccc gcctcgctga aaacagccgc ggcctgggta tccatgctgt
      961 agccctgggc gtagacgacc tcccggatgc cgacctggca gatcttgatg ctgcaggtga
     1021 ggcaggggca ggtgtcgcag tagaggacgg cgcccggggg gatgcgctcg cggccggcct
     1081 cgagcagcgc gttctcctcg gcgtggatgc agaggcaggt gacgagcgag gagccggagg
     1141 cggaggcggg cccgccgtcg ttgcagcgcg ggcagccgcc gtcgccgcag ttgcggaggc
     1201 cgcgcggggt gccgttgtaa cctgtcgaga ggacgcggcg ctcggcgccc gagacgagga
     1261 cggcgccgac gcggcgcttc atgcagttcg agcgcaggga ggccagcgtg gcgagggcca
     1321 tgaagtaggc gtcccatgag ggccggaggc gggctgggct ggggaggtcg atcttggcga
     1381 gggtggcgta gaggtggggc agggaggggg aggtgttgag gaggcggacg gtggcgcggg
     1441 agatgagggg ttgcaggcct gactgcgggt ggtagaggcg ggcgtcggag tgggcgacga
     1501 aggattcgag gttggggatg tcggggagcg tcgtcgatgg ggacgcggat cttggggtct
     1561 tggtgccgtt gggggccgca gcagcagcag cagcagcaga agtaacagca gcagaagtaa
     1621 cagcagcaga agtaacagca gcagaagtaa cagcagcaga agtaacagca gcaaaggatc
     1681 ggacgacttg gtaacggcgc caacggatgg tgatgggagc atcgacgctg acgaggagga
     1741 agaaggggcg ggtggctagg acgtcgagga ccgattcgtt ttggatgtcg gtcaggaccc
     1801 aacggtctct ccagcgtggg gtgacaaagt cgagcagggc ttgcggcgag gtgaaggtaa
     1861 gtcgtgaggg cagggccaag ctcgttccat cgatactggg cagcaagggg tcggttctgg
     1921 cagtcaggct gtttatggcg gcagatgatg aagcgtttcc gtctttcgga ggcaggccgc
     1981 aggctgctgc gctggtggtt gggacatcaa gataaatgcg ctggaagcca tggtggtcga
     2041 caagatactg ggctactgtc ttcttcccgg cacagatccc ttcattcaat tcaatcatta
     2101 gtcatccata tatcagcttt gaatattcgg tagtatcaac acgatagagc agagaatagg
     2161 ggagagacgg tcccggtctt cacaagcaga agctcaagtc agagaagatg gaagatgctc
     2221 tcttacctcc gcagataccg ataagcatgc tgattcaatg tgatgaatag ttactgtatg
     2281 agggaagtcg aggtcgaaat agaagatcac aatgtctcct gctttgcgtt tcctctcatt
     2341 gatcccagag acgtggacgg ttcattactt cgttattagt gagtccagat atttcgtaca
     2401 gcgcatggat cgtgcatggc taccttaatg agacgcgtct tggacgcgtt aagtggtgcg
     2461 agcttattgg tcaaccatcg attagtaagc attacattgc tgaagccaca acctcacgga
     2521 acgtgaatta cctaggtagg taggtactgt agatgccatg acataatagc actatagctc
     2581 ccaaaggtac cttaattcac cacctaaggt accttacctt aggtactcat acaacacgag
     2641 gcacccgagg ccacctgaag gcaacagcct ccttctactc gtgaccaaac ttatgtttgc
     2701 tgtaaccgat gacttctctc ccacattgca ctttattttc tctttggttc agtttctttt
     2761 ctattcaaac ggttttcatt ctgtactttc ttggctgaaa ctcgcgcctc cacggagtaa
     2821 ttaccttata aaagaaaaga ctgctaggcg ggcatcgaga ccaagtaccc ggtccacttc
     2881 ctcaatattc ctcaggtcat catctacaac gtgaggtacc taccccgcct atcgacttca
     2941 tcctcaccag agtcaccacc acccgctggg cttcagctct tccgttctta ctttgacatt
     3001 tctgtccata ttgggcgtcg acttcccttc ttccctcaat accattaagg agatattcaa
     3061 cgatatcatc ggcacagcac acggcacaca ggagacagca cacagcagac gacgtctacc
     3121 gctttgaccc cgcacccatc tctccggccc gggcggcctt ggtcaaacag ctcaccatgg
     3181 cgcttcaata tgcgcccttt acttccgaca tagagcttcc gttttatgca gctctcttct
     3241 cgtcaaaaat cgatcatgac aagctcgacg actcggtccg taaggttatt ggccagtatg
     3301 cgccgcttcc tgttgagcct gggcgcagtt gcaagatgca aatcttgggt aatgcgctca
     3361 ctagagacga gtaagtcgga gctttctttc tctctgttct ctctgtttct ctgtttatct
     3421 ttctcttcag ggccagcagc ttttgcagta ttaaccgcgt cccagaactg aaaacgaggt
     3481 cagagcagag agagagcata tcagagccga agggtccatc aagaatgtca acaccatgga
     3541 agactttaag aatgcagaca aaccagctat tctccagctg gctgcacgcc atgtatgtct
     3601 accattacta ccacccatcc ggtcccttcc ctctatccct ccagtctcta gccaactaac
     3661 catgaaactc taccccttaa gatctgggat gccatcaacg acggctccat ctacgaagtt
     3721 ccctctctcc tctcctcgtt caccatcctc tcgtacgccg accttaagaa gtaccgcttc
     3781 acatactggt tcgcctttcc ggctctacac tccgaccccc aatggaaacg cgtgggtcca
     3841 gtcggctacc tcacccctac ggagagcgcg gctctggttg accgagtcgg gacctggaca
     3901 tcacaacggg tcaacagtcg ccagaacggc ttctttctgg ccaagaaggt caggggcatg
     3961 gacctcagcg attactcgga ggacgggaac cacgagctcc acgccctcaa caacgaggcc
     4021 ggctacgtgt gggagattgg caagctggcc gattttgaaa gcgggttctt ccacgacgtc
     4081 gccgacgaag accgctacgt cgccttcgtc gacccttcga cgtacgccga gaacccgtcg
     4141 tggccgttgc ggaacctcct ctggctcgtg cgccagcgct tccgccttga caaagtcaac
     4201 attttatgct atcgagagct ccgggccaac cggaacagcg cgcggagcat cgtcttacag
     4261 ctcgagaccg acgcgaagga gccgctcaac cccgacagca tgcccaaggc gacgggctgg
     4321 gagagggacg gcgagtcgaa actccgggcc cgggtcgcca acctggccga gtacatggac
     4381 ccggccaggc tagcggacca gtcggtcgac ctcaacctca agctgatgaa gtggcgcatc
     4441 gccccgaacc tcgacctgga ggccattcgg aacacaaagt gcctgctcct cggcgcaggg
     4501 accctgggca gctacgtgtc gcgcaacctc ctgggatggg gcgtgcgcaa gatcacgttc
     4561 gtcgacagcg gccgcgtctc cttctccaac cccgtccggc agccgctttt cgaattcgac
     4621 gactgcctcg gcggcggcaa gcacaaggcg ccccaggcgg ccgcggcgtt gaggaggatc
     4681 tacccggggg tggagagcga ggcacacgtg ctttcggtgc ccatgctcgg ccaccctttc
     4741 acggacgagg ccaagacgaa gggcgatttc gtccagctgc agaagctgat tggagagcac
     4801 gacgccgttt tcctcctgat ggacagccgg gagtcgcggt ggctgccgac ggtgatgggc
     4861 aaggccgccg ggaagattgt cctgaacgct gcgctgggtt ttgatagttt tgttgtgctg
     4921 cggcacgggg cggagccgaa ggatgctgcg cctgatgaca tggaacggaa gacattgggc
     4981 tgctattttt gcaatgacgt cgttgctccg gcggatgtaa gtctacatat ggtctatgcc
     5041 gaccgtttct ttcttctttt ttttcttctt ttttttcttc ttttttttct tctttttttt
     5101 cttcattttt ttcttcattt ttctacatct tttttcttct tcctcccctt tggcagagaa
     5161 atccactgac aacagaacga tttagtctca gaaaaacctc accctcgacc agcagtgcac
     5221 cgtcacacga cccggcgtgg cggccatcgc atcagcccag ctggtcgagc tcctggccag
     5281 cctgctccag cacccgctca aacaccacgc gccggcgccg caatctgcgc atggcgtcac
     5341 gccggcgcgc gacccgcccg accaccccct cggcctggtg ccgcaccagg tgcgcgggtt
     5401 cctcggcacg ttcgagaaca tggtgatccg cggcgagtcg tacccgtcct gcagcgggtg
     5461 cagcccgcac gtcctggaga cgtatcggcg cgacgggtgg gggttcgtca agcgggcgct
     5521 gcaggagaag gactatgtgg cggagctgtc gggtttggcg gatgtgcagc ggcaggcgga
     5581 gaagatggcg gcgcaggtgg agtgggagga cgaggacgaa ggggcggatg agggtgatgg
     5641 ggaactgatt taagggcgca aggggtactt tatttgcatg aaatgggagg gacctttttt
     5701 cccttttttt tttttttttt aatcggcgat ctacttggct tattttggtc tccttctcct
     5761 tgacgggaaa gctcgtcaat ttttgaaggg ggggtttcat tttctttcct ttccagccct
     5821 tgcatccatc gccacggctt gctcggacag cagccttctt tatgccgcgc aactaaacca
     5881 ttgtatgatc acaacatatg taaaatactt gaagtggtaa acagaagtga gtgagtggat
     5941 cacttggagg cacgtgggat tctctggctg tagagatggt gcatgggatc gagggtctcc
     6001 tgacttgatc acctgttcac ttgttcgcgt ggttgttggt tggtacgacg tatcattcag
     6061 tgaaggggaa gaacacgtcc tgtctgtaat tacttcgtac ctaggtagga agagtatgaa
     6121 tatcatttcc tgaagtaaaa gatgccccga caagtccacg gcaaatctga cctcttccaa
     6181 tgtatcttgg tccgtctttc ccttggactt tttttcttct tttttttact tttttttttt
     6241 atatatatta acctcccact ctatgacaaa gaaagtggat gaacgaagat cattagtttg
     6301 tattaattac tttgtacctt agtcaacttc gactcgcgcg tcatcggtga cgacttgtac
     6361 atctatggta cctaggtacg taatacattt ctgggtgaat gcgaagttac taataggtac
     6421 tgcgatgaga accatgagtg gacggtaaga cacgccgggc tccactagcg aaacgtcaat
     6481 gatcacgtgc atctcccctg aactacggag tacaggcacc gtctccctcc tccctggtac
     6541 tgtcctaaga ccaactgacg aggagacgat aattagggcg ctcccatctg gaaacattta
     6601 tcagctagtc caaccggcca aacaatttct tctttatttt ctctcctttt aacgtcgtca
     6661 atacgccaat ccctacgttg gtctttgcat cccggcttcc ctctccccct aagccgtctg
     6721 tctcattctc gtctccccag gcccggtagc cggaggagac ggagacggga gaactaccac
     6781 ggcgtgcgac ggggggcctt tcttccagca ctatgctgag attcatacac cggcgtctct
     6841 tcgagacacc aacggaatcc gtagacaact atctgggcgt cgccgtacca ctcgaggagg
     6901 cgcactggta cagccactcc cggcgcacgg ggaagaccga atttgaggaa cgggacctgg
     6961 aacggcccgg cgatgatgat gccgctgatg aggaggataa ccgtctcaag gattcgggtg
     7021 cggacgagac gcgcggcatg ctggagatga gcgccgccga gtacaccatt gccgggctta
     7081 ggaaagaggt ctggtcaggg aggggtgatt ttaccgacta tgagcgtacg ttttcttgtc
     7141 ttccattgtg cctctacctg agaagggaca gaggagaaaa gcgagctcga aaatgaagac
     7201 tgacacgaag acctgcagtc aagtccaagt tgatcaacaa ggccatccag gacattggca
     7261 tgggcaagta taactggcag ttgttcgtgc tctgcgggtt tggctggttt gccgacaagt
     7321 aagtgtttct tcctcttctt ctctgtctgg cgttgggcag ttgatatcaa aggcccttct
     7381 tgctgacttg gttctcagtc tttggatgca agtgagtccc aatttctctc tgatctattc
     7441 gagtctcgag tctcgagtct cgatacctca gctcggcttc atactgacga cggctgtagg
     7501 gcgtctcgtt gaccctcccc tccttgtcgg cagaattcga catccccgaa aagaccgtcc
     7561 gatacaccac aagcgccctc ttcatcggtc tctgtttcgg aagcttcttc tggggcatcg
     7621 gctccgacat tctcggccgt agactagcct tcaactgcac cctcctcatc accagcatct
     7681 tcggtctcat gacatcctgg gccccgacct ggggcgccac ctgcttcctc tacgccgctc
     7741 tcggctttgg cgtcggcggg aacctcccgg tcgacggcgc cctcttcctc gagtttctgc
     7801 cggacgcctc cagctcgctg ctgaccctcc tctccgtctg gtggcccgtc ggccagctgg
     7861 tttcgtccat cctggcctgg tactacatcg ccaactggcc cgccgacgaa gggtggcggc
     7921 tcttcgtctt cgtcgtcggc ctcatcaccc tcgccatgtt cgccgtccgc tgcttcgcct
     7981 tcaacctctt tgagtccccc aagttcctcc tctcgcgcgg ccgccaagcc gaggccatcg
     8041 ccgtcgttca cggcatcgcc tatcgaaacg gcacgaagac ctggctgacc gaggaggtcc
     8101 tcaacgccgt ggtcggtggc acggataccg atgcggacat gatggacgcg gatgcggaga
     8161 gaagcctcgc cgtcaccaaa aatgctctca aggacaaact aaaaaacttc tccggcgcgc
     8221 gtctgaggcc gttgttccag aacaagctgc tcggcctgac cacctccctc atctggttct
     8281 gttggaccac catcgggatg ggctaccctc tcttcaacgc cttcctgccc cagtactttg
     8341 cgcgcgtcag caaccccggc ggcggcggcg gcggcggcgg cgatggtgcc tcgcccacac
     8401 ccccggaaga cggatccgtc ccggccttga ccccggaaat ctaccgcaat tacgccatca
     8461 cctcggtcat gggcatcccg ggcgccctgc tggccgctta cctcgtcggc cacgagtcgc
     8521 cctggctagg ccgccgcggc accctggcca tatcgacctt cgtatccgcc atttttctct
     8581 tcctcttcgt cgagctcggg accaccgcga ctgcccagct cttcttctcc tgcgtcgagg
     8641 cctttaccca gaacatcatg tacggcgtcc tgtacgcctt caccccggag atcttccccg
     8701 gtcccgttcg cggcgcggga accggggtcg cgagcttcct caaccgcatc gctggcctta
     8761 tggctcccct aattgccgcc aacgtccctg gcgacggtac tactgcgcct gtctttatat
     8821 cggccgctct catcctggct gcttttgttg ccatgtgtct gattcccatc gaaacgagag
     8881 gcaggcaaag actctaacgt tgttaccacc cactctccgt ggaaactcct ttttacttac
     8941 ttatcaaggc acatgcctgc aattttttat ttcttcttct tttttttcat gatattgaaa
     9001 gagaacaatc tgtggcatac aatacatccg gtgggggcag aattggatat cccattagcg
     9061 gtattaaatg ggtttctgca taacggcgtt ggttcgggat attataggct tcgggtggcc
     9121 tcccttccct catcggggac tatgagaatc acaggatata ctatgtacac taccggtttt
     9181 tgacatccct ctagcatgac tttgaaatat atcttggtgg cagcaccggc tgatttctgg
     9241 gagccttctt tctcaacagc tcacgccttc tcactccttt ctatttcagt gttcgactag
     9301 gccccatata taccagcctt tcgggcattc atggattatc tagggtatca atcgttgaaa
     9361 ccattctatt caattcttgc aacacatctt cggcctcggc ctagttcccg tcgtccccag
     9421 cagcaggatc ggtccttcgt cttctgaccg agtttcccac ggcatctcgc accatgggat
     9481 cggcgcggat ggtgttctgg acaagccaat ccttcacctt ggtccgcacc ttgcccagcg
     9541 cgtcagggtc gtcagcgaac ggcgccatct ccctgtcaaa aagcctgacc gtgtcggact
     9601 gcagcccctg aaccatggaa tcgagctgct ccaagccgcg gaggagggtc tcctcgccga
     9661 cgtcgtcggg gggccccccg ccgccgacgc tgcggaacca gtactcgaac gtaggaccca
     9721 gctggttgaa ggcgatgtag agcgcgatac tggccttgcg caccacggtg atgagctgga
     9781 agggcaggta cggggccctc cccgtaaggg gggtgacggc ggcgttgagg gcggtcagga
     9841 cggcggggtg gtgcgggcgg gtgacgacgt ggcactcgaa gacgcagagc gaggcgagga
     9901 ggacccagcg ccagtagcgc ccccagttga ggtagccgag gaggccgaag ccgtagagga
     9961 agacggcggc gacgccgtag tggggtaggg tggactggaa gacgccgcgg gcgacgtagt
    10021 cgcgcacggt ggaggcgtgg cgccaggcgg tgatttcggg gccgaagcgg tcgtaggcaa
    10081 aacgggcggc gctgtcgagg agggtctcgg aggcgagctt gaggtggatg aagcggtccg
    10141 ccgtcgcgtc gccggaggag ccggccttgt ccgggtggtg gatggtggcg aggcggcgga
    10201 aacgcgactt gatctccttg tcctcggcgg cgaggctggg gaggcccagg tcgctgtaga
    10261 agttgccctg gcggcggagg tcgtagtcgg cctcgtagag ggtgtagagg aggtaggcga
    10321 cgacgacgag ggcgtggatc gtgcggcgat gggtcacgta gcgggggcta cctggttgtg
    10381 ggcgaggaga tccggcgcgg atggtgaggg agtagtagac agattgcagc cagccggtga
    10441 cgaactggag gagataagaa agggttgtta gtgtgaagcc aagccaagtc aagaaagcgg
    10501 ggagcggaaa atgaggaaga aacgtacctg gggtagaaag gaccacccca agagggagat
    10561 gaagccagac atggttgtcg atgtcgaggg tttctaggga ctgtttgcct gtgtcatttc
    10621 agatggactt ggccggctgt ggaagaagaa gcagaaggaa gcagtaaaac gaaagagagt
    10681 gaaaacaaac tccaagaaaa agagaaaaag aaaagaacaa agcgagggtg acgcttgagg
    10741 tgggatgcct ttgtgttctt tcacgagctg gtcaactttc tccgcgattg ttctttgaca
    10801 cctcaatggg attaccttag aggaggacac gcatataaat tacgtagtgc gttggtacgc
    10861 agtacgatgt acctaggtac ctgtacctct atgggtacct tatctaccta accgctaaga
    10921 tacaccaagg taccttcacc aaccattgcc cgcccgacgt cgcgcgcgtg cctgtcggct
    10981 cggattattc tcatcccgtc agccctatct atcacatcta accgtacctc cagactgaga
    11041 gacgacgact aataacgcca gcaccaacat cacggccttc gtcttacgac tacctttgtg
    11101 ttactactga cgaacaatat atggccaatt caaagaaaac tttgttgctt gtgtctcttt
    11161 aatagatctc gttttttttt tcttgccatc caagttacga atctgctcga cctccttaga
    11221 gctccattac ctgttgttat ggcaggtgtc cctgcaacga tcaagtttaa taaggcctgg
    11281 tatagagcgg agcctcggtc tttgaatatt tgacttggta aaagagtaga gttgtcgagt
    11341 aatagaatcg atgcagcgtg actcggcctc aggaatggtc tactcgacgt tgcctttgag
    11401 agagggagaa agggaaagag tctttgtgcg atgtattgcc ccagcgctct gcgaaactat
    11461 gctctttcct ttgttaacga gagcattggg caagtcacat ctctcagaga tactatgcgc
    11521 tttcccttat tgttgaacac ttgtgaacaa catcgcaatg ttatcccatg agaaaacatc
    11581 actctttatt caccaccata caaaggcata ccaacaaagc tattcgatat caatataact
    11641 gcatcctgtc atgccctcgc agctccggga tattaaatat gatggatagc caactccaag
    11701 gtgtgaatgg aggcgcgctt cacacaacat gctcagtcac gatattcaac agaaacaaca
    11761 tcaccgatac cgagaacaat cacgacaatt acgacccaaa gaaacacttt caagcaaatc
    11821 tatacagtaa gtgctcatta ttcagctaca aaacaaaaaa agacatggca ttgttcccct
    11881 tggtaacaac tatcgccaaa gacctcttca atggggtttt ccatggaatc ttttgggtac
    11941 ccgtcgtggc ctgcttgggc ggcataatcc gcggcaccct acggtccacg gtcatcagct
    12001 ttgtgctcat tttcttcgag aaccggttcc aattcgagaa tcgggggcaa cgcgacctct
    12061 tcaaccgcgg gatggattgg atcgcctgcg tgctaggcga gttcgtgccg tctttcatac
    12121 tcgctcgaat ctttcccgac gtgggcccgt gtctcgatat catggtggcg cccgacccgt
    12181 cgacctcgga gacatgcgcc ttcgtcgtcg tcttcaccat catgtgcgtg cagcaaagtc
    12241 tccaagagat gcagtacagg ttggacctgc gctacgccat gacgtggaac aaactagagg
    12301 ccatcaggaa ccaaatgcgc acccacccgg gcgagtggga ggtcaacgac ggataccggg
    12361 gcctcaacca ccataccccc gaggagctga accggttgat ggacagacgg cggaaaagag
    12421 ccctcgaaaa ggtcaagcgc atacagcggc agctggtctt gctgaacttg gcgtactgct
    12481 gcgcctggga gatgaatatt ttcctggcgc actgcatcca cgacagagtc cggacccgct
    12541 ggccgaatca gatctgggac ctccccgtcc tccccaagag cgtgcggatg cagctgccgg
    12601 aagacaccac cgtgctcgga cgcagcgcct actgggtctt gcacgggttg ctggccgccc
    12661 gtaactacct caggctgagc tatgacggat ttgattcgaa cgtccacgac ctggtggtgg
    12721 ctccgctgat gatgaccttg cattgggacg ccatggaagg tcagaaacag gccctgggtg
    12781 gtcgtgtttt ctacggaaag aaactgaacc cggctcacaa gcacaagagg acgatctgat
    12841 gtcgggccaa cttctcgact gaggactgga ctagacgagg gacaagcgaa aaccggggac
    12901 ttgctggcaa aactcggtcg cttcggtctc ctcgttcccc gatacactgt gtgtagtgtg
    12961 tgtattatac agacaggtaa gcactttcaa ctcaaatgat agctgggttc aatacctccc
    13021 ctcccccccc cccccttttt tttttgtctc tccccctttc ttttagatcc ccgcagcaat
    13081 gaataaaatg tcgcattcat atatgataag catgtttctg cctcgaattg ttgttgactt
    13141 gattaggcgg aacatggtga aagactggct ggcagccctg gtgtgactcg gcacatccat
    13201 tgcccgtcac caacggacgc caccgtaaag atggaggttt gaggcggcac aagcggccca
    13261 ggtcggcagc atcgtatgtc gggggtgcgt gggtgtgctc tgggcaatgg gtaaagggaa
    13321 caagggcaga caaagctcga tccaatactt acctgtccgc ggtggtagat acctggtaga
    13381 tacagacact cgcataaagt gctcaacccc atcctacatc ccctcaggtt gacgcggaat
    13441 gaagctgaac tctgctaagc agacggacag atgaccttcc ctagttcgtt gtcaagcaat
    13501 tgacgtttga cgccggccat acaacgtata ccgaactctg tcaggacgga agaagtacgt
    13561 gtatccatcc gatcgaaacg ggggcgatat gggtggcgga aagaaaatgc gtgaggatcg
    13621 aatcgatcgt ggcatgcaca gacagacctt atctcacgtg ggttgaggaa cgttgttccg
    13681 ttgcgaaccg tgtggaattt tgcgaaatcg caaaagatcc attccatgca tgagatgatg
    13741 catgatgcag ctttcgagat ggcaggggag ttggattgca agacccctca gcgatagatt
    13801 gatcgccaca gggacagcga tcggaaagcc tgaacccacg tgggattggc agcggcgggt
    13861 cagctccggg cgtgctggga gcaagaggag gaggcggacg ggacaagatc gaaggatgtg
    13921 aagggttgca gtgctgcagt gctgcagctg cccgcatccc ctatcggtag tggtagttgg
    13981 ttagtatcca gtgtccaatg gaagtccggc tttggtaaaa gtgagtagcg aacgacaagg
    14041 aagatttcag cgcgaatacc ccgtcttggg gacgaggtga gttgagcaag agccggaggc
    14101 gggagggagg ccaagacacg gcacccggcg gacattgtaa gttgtagtgg gtggtccgag
    14161 acgagaggtg caaaaggtaa agattagcga tgcaagagtg ctttctgggc agtgtgtgct
    14221 agcagcagtg ctagtactta cgtgtagtgc cagcaggtgc gaggccgcac ctcgagatct
    14281 ccgagcatgg gcggcagagc gccgtgtgag gttgaaggaa gggcgacttg gcattttcga
    14341 gcattgcggg atgcgtgagc atgcgatctt actaagacag gaaattacta agtaccttat
    14401 gtacgtaccg gtacctactt gttacgtacc ttatttggtt agctcaaagc tgggccacac
    14461 gacttggcca caaatgtctg cctatcaaaa cgtcatcagc caacgcacta gcctccaaaa
    14521 tagacgctac cggacgttct gtcgtatcat tggccaccag cagttcgaag tgtggcttgc
    14581 gcctgcgagg agggaacttt gtgttgggtg cctccactgc cccgtcctct ttttcttttt
    14641 cttcttcatc ttcttcttca catctccccg tcttagcatt cagcacacca gggcctccca
    14701 tgtcacattg atgcggacac accccctttc ctctcctcac tctgcctctg tcccgtgttc
    14761 taggatcgta gatcgacctt ctctatttgg ctcttggtta tgccgtacgc gtggctcacc
    14821 gaaaccagat aaccgaccta gttgctgggt gcaaagcaga ggggagagag agagagagag
    14881 agagagagag agagagagag agagagagtc actgaagaca cacgacccgt gaagcgctct
    14941 cgaccaccgg ctgactctgg cagggccgtt gaccgctccc tgcatagtaa caaccgacta
    15001 ggacaagcgt gacgtcgacc tgcccccaaa catctcgtct cgtctcgtct cgtctccaag
    15061 agtcttccaa gaccctaact caacaacacg agccacccat tctcacccag aaacgtccga
    15121 atgtcttccc cgacatgcat tcgttctcct ccgtgccgtg tcgaatctcc gagtcctggg
    15181 gttctggggt tctggcttgt tgttttcttg cttttcttgc ttcggctcgg ctacgctcaa
    15241 gctggcgata gtcaaggcat tgttcgactg tccaggcatg tcatgtccga tgtattctct
    15301 cccgtcagat gccctttggg agtgttcgaa ggacgaactg ccctctccat cagacccgct
    15361 gatagtattc accatattca tttgacggtc cgatgtgttt ccagttattt agggcagcca
    15421 gccgagtggc tgagtgctca accgccgctc actgctctac ggatacgttg ttcgcttaac
    15481 caaaggatca tgagcactaa ggcagtgttc atctctggct cgtcttatcc atacaatccg
    15541 aatacttgcg tctcgtttct gccacgcggc ggcgcgggac ctcgtgtttc tgggtcgttt
    15601 cgtttccggc ctgttgggag aagagattcc cagggtttac tcagtgcttc gtccaatgac
    15661 tgcactgcgt cgacatgcgg aggatcatca ctgacctgtc ggccggcggc attcacccca
    15721 gtctcgcgac aggggtccat tggatcccga tgcctgtaca tgtcatggca gggcgtgtag
    15781 gtatatcaac ttcaaccgct acaccccccc tctctccccc gcggtcacgg cgttgcatcg
    15841 acaatcttct cgaagccaca ccagagccgg ccaagatccg cgtgggcctt tgcaccgtca
    15901 gagcgcaccg gccttgtccg agcctcacat ccttcaactt gtaaaccgtc ctttcgaagg
    15961 gcatgggaaa atcactgtca tatcaccacc tctcctggta tataacctcg tggtcgaccc
    16021 cagctttatc gtgcagactt caggatcatc accaaccaac ttctccccct cccccttcca
    16081 ctccactcct cacttgtctg cctcctccat ctctttctcc ctaccattcc taatcatggg
    16141 cctcaagtgg ttcatgacca gcctcgtggc tggcttgatg gccagcaccg tcgttgccaa
    16201 ccctctttcc agcaggacca gcaccacccg acataagaag cgcagctgcg tcaagccctg
    16261 cttcaacagc cccgaggata ggtcgtgctg gacacccggc tgggatattc acaccaactt
    16321 cgaggaagaa gttccaatta ctaatgtcac caggactgta agtagccgct catgtttcct
    16381 attccgtttg ccgggcatca gtgcatggat tccgcacaac gtacgtgttt tctgaccggg
    16441 ctttagtata acctgagcat taccaacgtc accagctggg acggcgccga tggtgtcgcc
    16501 aagcctgtca tgctcatcaa cggcggattt cctggcccga ccatcgaagc ggactggggc
    16561 gacgaagtcg agattcacgt caccaacaac cttcagcata acgggtacgc cgcttccctg
    16621 aatcccctac cccctttcgc ccctcccaat gcttcccctg actaacttga cccagtactt
    16681 cgcttcactg gcatggcatt tggcagaaat ataccaacac catggacggc gccaacggct
    16741 gcaccgagtg ccctatcccc cccggcacta ccaggaccta caaattcctg atgcgccaat
    16801 acggcacggg ctggtaccac tctcacttca gcgctcagta cggtaacggc gtggtgggca
    16861 tgctcaagat caacggcccc gcctcggcga actatgatgt cgaccttggc ccctacccca
    16921 tcaccgactg gtactacgac accgccgacc gtctcgagcg ggcctctcag ttcagcgacc
    16981 acggacctcc ccccgacagc gacaacgtcc ttttcaacgg cacccacgtc aatgccgagg
    17041 gtggcggtcg gtacgccaag acggttctga ccccgggcaa gaagcatctc ctccgcctgg
    17101 tcaacccctc cgtcgacaac accttcaccc tgtctctcgt aggccacaag ttcaccgtca
    17161 ttgccgccga cttcgtcccc atcgagcccg tcgagaagga cactctcttc atgaccaccg
    17221 gccagcgtta cgacgtcatc atcgaggctg accaggagat tggcaactac tggttcaacg
    17281 ccaccctggc ctccagcggc atgtgcggca ccaccgtcat cgaccacccg gccgccatct
    17341 tcagctacga gggggccccc gaggacgagc tccccaccga ccccggcgcc ccggtcgacg
    17401 cgggctgcgc cgacgagacc gacctcgtgc ccgtggtgcc caagagcgcg ccccgcgacg
    17461 acttcctcgc gcacaagaac tacctcgacg tcgccgtgac gctgcaaccc tacggcgaga
    17521 agtcggtcta ccggtggaag ataaacgact cggacatcga catcgagtgg gggaggccca
    17581 tcctggaata cgtgcgcgag ggcaactact cgtggccccg ccaggccaac gtcatcgagg
    17641 tcgaagaagc caacgtgtgg acctggtgga tcatcgagaa cggcagccgc atgccgcacc
    17701 cgatgcacct gcacggccac gacaccatgc tcctcggcgt gggcgccggc gagttcgacc
    17761 cggccaacca cactgacctc ctcaacttcg acaacccgac gcgccgcgac gtggtgcaga
    17821 tgccggggag cagctggatc gccatcgcct ggaggacgga taacccgggc gtgcacctta
    17881 tgcactgcca catcgcctgg cacgtctccc agggcctcag cgtgcagttc ctggagcgct
    17941 cctcggagat tgcgcagact gtcgaccttc acgagattga gcccaactgc gcggcctggc
    18001 gcgagtacga ggcgacggcc gtctacccaa agcacgactc tggcttgtaa agcgacacgt
    18061 ccacacgtca ttaccaccgg tatgagccgg ctgttactat tacgaccttt tttctttttt
    18121 ttcttctctt ttttctcttt tttctccttt tttcccttct tctttttctt cctccattcc
    18181 attcccattt tttatagaca tgacgaactt ttcagcaaga cgatacaccg tcttagagcc
    18241 ttatttggca accgagcgtg ggattatatg catcatagaa cgatagacgg cacctttttt
    18301 tttttttttt tttccttttt ttttctttcc tttttttttc tttccttttt tttttcctca
    18361 cctttttggt cgagacgatt cgacgttgca tagcatttgc atggcatggc gagaggattg
    18421 ggacgacttg gaatttagac ttgggcacat gaagacaggc atgagcccgg gggcacttgg
    18481 ggttcccatt tacctctaat attatcaaag tttacagagc tgtataccca tacagatgaa
    18541 aatatactta cttctccatc cacgcccctt gggccgacaa tagtgaagct gaagctctgt
    18601 gatcgggctt ggaacgacgg cgacggagaa tttcccagcc actcccataa atagaaccgg
    18661 ggaaagccac caatcaatgt gcgagtaagc cgttggggcc ccgctttcca gccgcttgtc
    18721 tcccaccgtg ccgggattac ccctgcgcca cagcggatca tcacccgtag ggctggctgg
    18781 ctacaccccc caccaccaga aagctcctaa acacaccccc atgtcccgag tgctgacgga
    18841 cggcttcggg ggtgcctacg gggtggcgat ttcgtcaaag atgatgaata tctgggtatc
    18901 aggtaaagtg tttgtgaaga ggaggccatg catcatataa ctctgccaaa ttgccccgac
    18961 ttggctgttt catggaaata ggcattatga tgttttaggc agctcgcttc ctcggtggag
    19021 cgacgttcac cgatgctccg accatgcata actacgaact tgattcaagg cgggtgggtt
    19081 tgacaagccg gaatttagat gcacttgaag aatctatgca gtgggtacgc ctgccgtacg
    19141 gcgtttcata cttgactatg agatccatgt atgatgtaat acaaaccaat gcactttaca
    19201 agtagctcca gatgaatacg atacgtattc cccaggccag cctttactat tgttgcaagg
    19261 tacgctggaa aacgtccaat gcgggatctc caagtccaat gttaccagca gtaatctaat
    19321 tattgagtaa aacatggccc tagtccgatt tcatcgcccg agcgtgggcc agaatcgagc
    19381 tatcggatgc actctcattc cattcggcgg cgaaaattcg tggctgcaaa tgggtaccct
    19441 cacgatcccc atgtaatagc cattgccttg aataccttac aatcgttctt gtgcccgccc
    19501 tcaccccagt cttttttctg acaagcctaa gcagacacag aggaaaggaa gacatgtcag
    19561 aaatacgacc aaaataaacc cacagactct tctcgtggtt ctccttatcc cggaagagga
    19621 caaagtagca tgtgtgttag atgggggctc acttacctta ttgcagtatc gaacccactt
    19681 acagcccgta cacctcatga gtttcccgcc cccttctccc tcagtcgcac cgcagctcac
    19741 acactcctcc gcctcggcgg cgccgtcccc atccccatcc ccatcacggc ccccttgccg
    19801 cgcctcaacc tcattcaact gcgcccccac ttcgaaaacc cgcccaagcg acgcggggag
    19861 gtaatgcacg cccgtgccgc ggccctgggg cacgcggacg aaaccccgct tcccctctgc
    19921 ggacggcgca acgcgcgcag cccccggcac gacgacggtc cacccggcct tgacgggacg
    19981 gagatcgacg ccgcggtcct cgaacgtgat ggcgaagtcg gtgccttggc ggtccgtaac
    20041 cacgagagtc ggcttcgtga tggtcatgtt ctgcttcacc tgcgcgagga ggaagtgcgt
    20101 gctcgtcgtt gtcgtggacg agtatgacgg cggaggggct gtttggggtg ttggcgatgt
    20161 cgggtgcgag gatgaggatg gtggggggtt cgattcggcg taggaaggga ggtcggttga
    20221 agatggtgac ggcgaagatg actggccggg agcatcggat tcaagaggta atgagacgaa
    20281 cggggggaag agggttgttg atgtgaagtc ggggaggggc atggtgggct gtggaggcgg
    20341 gaccgaatcg ggtagctcta agactgttga ggcagaataa ggctttgggg actttgacaa
    20401 aggaggaaga atcagttgat ctgagatacc gtgatacctg tacacaacac gaaatatccc
    20461 tcctcgacga cgttacagtg gtacacaatg tttcactcca catcgtgggt tggtcccacg
    20521 tgagggaccg tcggctcgga ccggtcgaat cagaggatcc atgtcgataa gcgtgttgac
    20581 tgttatctct tatcgagtac cttagctaat ccacagacca attgcttatc gatatcaatt
    20641 cttatctgta cggataccag ttgcggaagc gaaaaaaaaa gagaagaaaa aaatcccacc
    20701 tcttcatagc ttctgagggt caagtgcaag aggtttcgcg aaaagccact ctgatcccca
    20761 gcaattcacc gagccaacac cacattccaa acatgtccag ctcagattct gaacggccgt
    20821 ccgagccaat gtcgccagac accacctcgg cgtccaagaa acgcaaggca gagctggaag
    20881 aactcgaagt cgacctaaag gcaccagaac cgccctccaa gcgcgcccgc cgcgcgctca
    20941 agaagggcaa gaccctaccg cccaaaccga ccagcgacga cgaaaacgaa gggtccaaat
    21001 ccaagagcaa ggacggcgcc tcagactccg aggcggagca aaacggggaa ccgaagacga
    21061 agaagaagac gacgacgacg acgacgaaga agaaggatgc cgcggcgacc cgctccgaac
    21121 acggcgtatg ggtaggcaac ctccccttcg acgccacccc cgccgaaatg caaaagtggc
    21181 tcgtcgacaa cgccggcggc gccatcaccg cagagtccat cacgcgggtc cacatgccca
    21241 cgacgaccaa gcacgtcggc tggcaaggca ccaagacgaa caaggggttc gcgtacgtgg
    21301 actttaccga cgtgggctcc aaagtcgccg ccatcgccct cacggagaac gagctgcggc
    21361 atcgcaagct cctcatcaag gacgcctcct cgtacgaagg gcggcccaag aaggaggcga
    21421 acgccgacgg tggtggcgac cagaaaaacc cgccccaggc gaagaaaccg accagccgga
    21481 agatcttcgt cgggaacctg ggcttcgcta ccacggagga agacgtccgt tctaattttg
    21541 aaaagtgcgg cgacatcgac tgggtcaaga tcgcgacgtt tgaggactcg ggcaagtgca
    21601 aggggtacgg atgggtcatg ttccgcgagc cggaggcggc cgagtgggct gtcaaggggt
    21661 tcgtgaagat caaggaggag acggagacgg aggatgactt tgttaccaag gacgcggatg
    21721 atgataatga ggaggaggaa aaagaagaag aagaagaaga agaatatgga aaggaagaga
    21781 aagagaaaga ggaagaggaa ggtgacgaca aggcaaaaaa ggaaaagaag ggcaaggaga
    21841 acaagaagca gcccaagatg aggaagtggt gggtcaaccg catcatggga cgcaacttga
    21901 agatcgagct ggccgaggac gaccagacgc ggtacaagaa gcgttatggc aaggacgctg
    21961 tgaagcgacc gcagcagaag acggggaagc aacagtcggc gcaggctacg aatgggcatg
    22021 ctggcgatgt cgagcctgag cacaaggcca agacaagacc ggcaccagcc agggagctca
    22081 aggtgcagga agatctgatg gtggcacggt tgacgggtac tgcggccaag cctacaggaa
    22141 cgaaaatcac tttcgactga acagggcaca aaaaaacgca tggaagcgat tcttttctct
    22201 gtccttggcc ttggcgtctc atttcatatt tcaagctttc tccgtcccat accagccaca
    22261 gaaatttaag tgtgacccaa taccataaaa aaaaaaagaa tcagctcttt ttccacccaa
    22321 gatcaaaggt gtccaatcta gctatccatc agctgtgtgt catcatttta gtaccgcgca
    22381 aggatccact gtcgacggtc ttccgccgac agtgtcgcga gaaagctaat ctccgcctcc
    22441 ttgattgcgg catatctttc caccagctcc tctcctaaca gcgctgccag ttcttcgtcc
    22501 cgccccagct cgccgagtgc cacctccagg gaaggcggca gcaatctctc gacgttgagt
    22561 tctgctcgat cgttgtccgt cagggtggca gggtcgacct cgcaatctcc ccatacgaga
    22621 cgctcctcgt cctgtacgcc cagcaagccc gcacccagga cggcagacag agcaaggtaa
    22681 gggttggcca agccgtcgat gcacttgacc tcccaatgac tcccctcgac cttgcgcagg
    22741 ggcgtctcgc ggttctgcgt accccatgcg acccaacggc cgccggccca cgtgctgtct
    22801 cggagccgat cgtagctcgc cgggttgctg tatgtgaagg cgcagacggc cgggagatga
    22861 cgcaggatgc cggcgtagaa gggttcgtac gtctccggac ggtcccctcc gggggaagtt
    22921 atggaaatgt gggcgtggga ggcgttgccg caggtggtgg cgaagggctt cgggtggaga
    22981 gacattctca cgcctgcttg attggcgaag cccgagatga cgttgcgggc atggatgagg
    23041 gtatcgacgg cctgaagagg cggatagctg ggtaggacga tctcaaattg gccaggggcg
    23101 ctctccgggt ggaactgctc gacaagaatg ccctggtcgg cgagggctgc gatggcgggc
    23161 tcgatgacct gctcgacgag tgggtggtcc atcatccggg agacggacca ggcgtggccg
    23221 tcgttgtcga tcacggcgta ggtctgctgg gccgtgacat cctccctcac ccgctggaag
    23281 agcacgagct caatctcaaa gcccacttgg aaggttagac gttgccgaga ggccaggtcg
    23341 aggaggcgct gtaagagcga acgcgggcac agaggtacgt gtgaaccgtc ttgctcgcgg
    23401 aagtcaccga aggtggttac gtgtcgggga ctgggtccca cgaccaagga tgagaagtcg
    23461 ggatggagac ggtattcccc agtggccgca acgcccggga taatgacatc gttctgaaga
    23521 aggcctagcg acgccttggt gatgccgacg gagaagttat cgtcttctcg taggtcggac
    23581 aagacgcgtt gtaaggggat ggctcgcaac ctcggcatgg cggtgaggtc gttccagtag
    23641 atgcggagga aatacggctc aggcttccct tcaaggaagg cttccagggt ttccagatcg
    23701 ctggcgccgg tggtatttcg gaggtggagg tggttgccgg aatcatcgag tgaccgcagg
    23761 ggcaggccga gactgtaaag atggttggcg ttgaggaaga gaacacggcg gacgagctcg
    23821 ctagcctcgt gccaagtgat gtgatgttta cgagcgtatt cacccaggac ctttcccaaa
    23881 gcctccctga tctggagaac ggccaacaag taggtctcgg ggaaatagtg accgtcggta
    23941 ctccacagaa tcttggacca gggacagagc tcgaggattt gacggagggc ggtctcctgg
    24001 ccatcttggc tcagacaggg gaagatctcg ccaatatcgg catagacgtt ggcatagaca
    24061 gaggcaagat agcctgcctc acgggtataa gggtagctcg cgtggaggag aacaataggg
    24121 acggtgggat actcccggat gaagtcttgc aggtgggcgg gcgaagcttt cgagagggta
    24181 atgtcgttat cgcctaggcc ggtatggaac tggatgggtt tcttgtgtag gccctcggcg
    24241 ttctggataa tggaagccag tctgtggacg agaaactcgt tgagaccgcg gtgttcgagc
    24301 cgggtgaatt ccttgtcggt gccctgggtg tgggtacggt agatgttgtc aaagtcggcc
    24361 ctggcagcgg cggcatcggg cttgcgagat atggcgagac ccgtgcggta gcagatgacg
    24421 gacttgaagg cgacgatttc tggtttcgag atggccctca gaatggtcat gtcgaactcc
    24481 tcgatgacct catcgaaggc cttggccacg tcctcggtgg tcttccgacc agagacctgc
    24541 tcgggacagt gggcgttgat gatgtcggcg gcgatcttct caaggcgtaa aaccctcgtg
    24601 gccggggtcg ggacgaggcc atcaaagtag tcgtacgggt aaagctcgta ctcatcgtcg
    24661 ctcggtacga ggccgtcatc gaccaagatg gtctcgatgc cggccaggca ttggcggacc
    24721 cattggtcgt agtcatgaag gcgtctctgc tcaatggcgt tcactacgga ctcccaggtc
    24781 ggggcgcatt ggaggacctt ggccagctgc ttgacggcgc ggagatgaga gagactggtg
    24841 agggaggcat gaatagcgtc cccattcgcc tcggtggtaa tggagagcag gggatagcgg
    24901 gggacggagt ctggttgtaa gatgggatga gcatggtggt cgatgattgg ggtcgtctgt
    24961 atggtatgag agaggagggc ctggccggta agtttcgtgg acgacgacat ggtgaatttc
    25021 tgctgttgtt gctggtgctg ttattaacct acggtaaggt aagggaggag agaaagattg
    25081 gacaacatgt ggacgaggcg agaaggtgag tcaaaggcgg cggaagtcgt gtgtcactga
    25141 cgaggagagc aagttactcc cttcactcgt attcctcaag taaggtacgg agtacgtgtt
    25201 gcttgaagac ccaagtcaac ggtacacacg ctcctatatg ggtaccttaa ggtaccttac
    25261 ctttggtgaa agcaggagga ctgtaaagac agaccgaaaa ctggaaaaat cggaacaagc
    25321 aaatattttg tacaaggttt tgattacgac catgacacga cacgataggt cggttcctcc
    25381 taccgtaagc gtggctggca tagtggtact acagaggtct ttccgatagt ttgtatcaca
    25441 gggtccatcg tcccttcccc gccctcttgc acgtcttaat gagtatgtgt actcatacat
    25501 ccttcggcat tgaggaatat atcgagaagc aagttcgtat gacgagccat gtactcgtaa
    25561 aattggagaa agaaagcgcg acccaaccta taccggtagt ggaaagacac accgtgtata
    25621 ttgaaatcgc actatgctta acacggtact aagatgtcac ttgtctttcc tcgctctttt
    25681 tcgctctctg ctcaaccgca acgcgcatta ccacatcacc acatcaccgc attcatcact
    25741 ctagcacaac gcgtccccaa atcaaaactt gtccaccatt acccttcact ggacaaaagt
    25801 cttgttgaaa ttgaaccatt ggcgttaatt tttcaatatt tgaaacccac ccgcaaccaa
    25861 tttgccatca gaccgtcgtc aaagacttgt cctcagcacc gttacagaac atgtctcctc
    25921 ggaacacatt ccccagagac gcgaggagtc ccagatacaa cttcaagcgg ggagtcgtac
    25981 agccagagat ttacagattc aaagtcagat aagccttgtt gaatcacatt catcacgaat
    26041 gccgacttca gatgcacgta ggaaaataat tcgaaccagg aaccagccca ggcgtcccgg
    26101 aaaccaggtg aagagagatg cattcggagc gcagattcaa aactcgaaag aagaagccag
    26161 aagacaacct ataccatgga cccagacttt taaaccaagg aaatgtacaa aaaggaaaca
    26221 ccatagacgc ccgacgagaa gtacaatctc tacgactcca cacgcatcat cgtcacaatt
    26281 atcatcaacc accaccacac gtctttccaa acgccttcac atctcactca cttcctcgcc
    26341 tgtaccttcc tggcaatcga catgccagct cccgcaaacg tcgccccgcc tagaatctca
    26401 aacaccggca tgtcaacgtc gaacacctta cccacccagt tgcggacgtc gatggccgag
    26461 agcgagtcga gcccgtacga gtgcatcggg ttctgcaaat ccaagttctc ctccgccgtc
    26521 cccagcagcg cagacacccg ctgcgccagc gcctcgcttg ccacctctgc agcctcggcg
    26581 agcgatcccg ccgccgccag ccgcgccgcc gcatccaccg tcttgccctt cccgttgccg
    26641 cttccgctgg cctcttcgcc gtccttggca gtcaccggga agtggtgcat gtgtccccag
    26701 aacggctggt acatggtagc atgcacctcc gccgcgtgtt tccagtgcgt cagtggccgg
    26761 atgcccacca ccgcctggca cccgtagtca ttgagagaca ccttgttcgc cgtcgccgga
    26821 tcgcacgcca cctccatcag cgcgcacacg tccttgacgt acgtgagtgc gtacttctcc
    26881 gacttgagca cgctcgcgat gtgcaccttt tgtcgctgcg cttccaccag gtatcccgcg
    26941 tcagggatgg ctcccaggtt cagagcaacc gcgtgctcgc ctcgctgcac ccggtagtgg
    27001 gccagcgcgt cttcgtatgt gttgcccgcg ttgtacgccg tcaacgaacc gctccccatg
    27061 atccccatca tcgatgacgt gaacacgaaa aagtcgagat cccggggcaa ttccgtgtgt
    27121 aggttccatg atcccttgac cttgggatct atcgtcacct tccagtcgtt atagctcatt
    27181 tgttggaaga tgcgttccta taaccaaccg ctcttgttag cttttttttt gtctctcatt
    27241 ttatgtgaca cacgccgggg cacataccgt catgaccatg gaggcttgga tgcaaccctt
    27301 gatagggggc accctcttag cgcagtcgtc cagcaccgat cgcaacaccg ccttgtccgt
    27361 gatatcacag gggggcgctt cgacgtgaac cccttcccct tcaagcttag ccagcagttc
    27421 tttggcctcc tctgttcgcg gcccggatcg agagagtagg atgatatatc cagctccacg
    27481 gcgcgcgagc catcgtgcca gtgatctgcc cagacctccc agacctcccg ccacaacata
    27541 cgtagcattg ggatcaagcg cgtatttggc ctgagctgct atccggatct ttacacgcaa
    27601 ttatcttttg ttagcaaaat gttctgttga atctgagtgg atgataaaac gttggggcct
    27661 cccttacatc gatggtgtgc tccccattca aattgaccac aatagtctcc ttttcgtcgg
    27721 cagactgcag gcgggaatac gcgctcgaaa gctccgatgc cgggaattcg gtaacatgtc
    27781 gccgcaggtt ctcgagtccc gaaccaatcg ccgtgctcac cgcatacccc agagcatccg
    27841 ctgtggctgt gtgagcaccg gcttgcataa tcgataggga aatgctggcc ggcacgctgt
    27901 gcacctgctg ggcgttgccc gatgacgacg ttaccgatcc tgcgcgcagc acgataaacc
    27961 ggccacccga gcgcacgctc ttcacagaca gcgaggatgt gacgtccgta taaggacaca
    28021 aaaccatgtc gaacttttgc ttccattggg acgccatcat tgacgggccc tcgaaccacg
    28081 atttgggaag aaccttctcc tgtgagatcc ctaggttctc tgtaatccag gcgttatcgg
    28141 tttcgttgga ggctgttacc cagacatcgg cgactccttc gtccgcgaga agtcggagag
    28201 ccgcctgtcc gatggggctg gcgccgtcgt ggaccaagat gacgtccctg cgcctgacgc
    28261 gcccgacgtc caccaatgca tggtacgcgg ccgctgccgg gccgacgact gcgcaggcgt
    28321 ctgcgaagga aacttcgtcg ggaagcgcgg tcaccgcctg cgaagacacg cggacatgag
    28381 accggaatga ccctgcttgc gctgcgacaa cgcgatcccc ggcacggacc gtagctgcgg
    28441 ggccggcgcg aaggacaacg cccgagaaat agtcgccaaa tgtcggctct tcttcatggc
    28501 ccagagccgc cacacgatca cggtaccgaa gcgcaacagc cttgactgca atttcgactg
    28561 catcgccctc aagctcttcc tcggatacag tggtgtcttc ttcgtagtga ggggcgttct
    28621 cgagtccagg tacggaggta ttggaaaaga cgaaccgagt ctgatctagc ctcgtggaga
    28681 tgacctcgta gggcatgagt ctcgactcca tgtctgcttt gagatactgt gcctctacga
    28741 ggcgccgcgt gtgcaagcgg ccgtccgtct ccacgtagtc ttgctcgtag ttctccaggg
    28801 gcggtctgga cgccatctcg catgccactt ttaccaaatg cgacaccttc ttatcggtgt
    28861 tggagtctgc gagatccaga gccacggtaa caagctggag ttcgtagtac tcgaaacgca
    28921 acgtccgtgc gaggccatcg agcagtccgt gatcggggga cgcgtctggg cccccgcctg
    28981 cggataccca gagcaggcgc cggcatgtcc gcactagggt ctgtacgtgg gcccatgacg
    29041 tttcgtcgaa ggacccaacg aaagaagact ccccatagtc gagcagaaca atgacgaggt
    29101 catcatccgt atgctcggcg gaagctgcag ccccgaggtc ggtcaccttg ggtttcgtgc
    29161 cgaggacatg ctccaatgtc gtcagagctt ctgcgagcga ctgctgcgtc gaggagcttg
    29221 ggtcgacgat aatggtgact tcacggctca gctgaggccg tgcattaatc ggcgtggcct
    29281 catctggcgt tgccgtagac acgagacatc ccaagtgatg cgccacctcg tcgtcaaagt
    29341 cccggaacac catatccgtt ccggagaagc cgctggctgc cagaatggcg tgccactcgt
    29401 cggcgctcaa gttgggcgaa agggggcgct cgctctcatc tgccaaccac catcccggga
    29461 acagtccaaa gatgaagccg gcagtccacc catccggccg gaggagctcg tgcatgatca
    29521 gcttaccgcc gggcttcagg gctttgcgga cgttgcgcag tgtttcgctt agattggacg
    29581 tgacgtggag tacattgtcg gccacgacga catcgtacgt cccttcttcg tatccctgct
    29641 cgacaatttc ccgttcgatg ttcagggtcc cgaacgtcat ctgagcctgg aaccggccga
    29701 actcctcccg cgccttttcc aggaaggcgg aagacacatc ggtaaaatcg taccggctgc
    29761 agcgaagaga ggtcgtcgag tctgctgggc ccgaggcgag cgcgcggatg aactttcggg
    29821 tcgccgaggc ggttccgcct cccacttcaa ggatcttcat cccaggggtc tggtgagcca
    29881 acaagtccat gtagctcgcc gcttcggcgt tgtctctgta tgtggccaac tcggcgtagt
    29941 actccttgag ctggcctgtg tgcatcagca gctccagggc actggcttct cccctgagca
    30001 gagcccctag gttggtggcg accgtcgagt acagacgtcc gacgtggttc gttttggcta
    30061 ggcgctcggc gagctcgtcg aaagactgac gcgccctgga gatgggagat tcggggtcgt
    30121 cccagttccg atcccggcgg gcattggcaa ggtggtgctg tgcccaagcc cagtaccgct
    30181 tcttccatgg ctcctggcct tcaaagatgc taggatccgt ggagctcgtc agttgatcga
    30241 gggctgccag tgcgagcagc tccaggtcac tgtagagatc cgagaagtct tgctgaatgg
    30301 ggtgcaggct gtcgaggtaa gagacggtct cttccggaat cagtttgttg agggccacct
    30361 tagagtcaac gttcatgcag aactgcttag gatccgggag attcgacacc tcggggggcg
    30421 gcggcggtac cgaagtgacg ttggtgattt caatatcttc gtaccaaagc ctcacttggt
    30481 ccgaggaagg gctggccaag gcaccaccat cgaaggtgaa cccacgcttc gtggagccgg
    30541 tgatattcaa gcacgccgtc accgattcgg tctcgggggc gctgagaccg acgtccgaga
    30601 cccagaggct gccgatgcgc gtggggatgc acgtagccat gggctgagtc cctccggccg
    30661 tgaagccggt gaagcagaga tggaggatac aatccaacga ggcgggatgg atgacatgcg
    30721 gttcagtggt cgaggcatag aggttcacct cagccgcggc ctgcttcgtc tgtccgttgc
    30781 aacgctgttt ctgggcagct tggaagacgg ggccgtaccc gtagccggac tctttcaaaa
    30841 agccgtacat gtagtctgcg tctacgggcg tgtcgcactg cgagagaata ccggcgaact
    30901 tggtggcaat ttctcgacgc tgtgccacgg ctttcgactt ttgccagtcg tcttctgacg
    30961 tcttgttcag ttccaccgag atgaagccac ggcagttgag tctccagtcg tcaatgttgg
    31021 cgtagtagct gcggatgaca aactcgaatg ccggctcccc ttggcttgaa ggctggattg
    31081 cgcgcaggga ggtctggatt tcgaggacgc cggcgctcgt agtcaaatcc atggggccct
    31141 cgatgtgcac atcacggagc gtgtagccgg tgacgtcgcc tccggcttcg acggcgagtt
    31201 gtttggctgc ttcgatggcc atgaccagca tgccggttcc ggggtacagg atggtgccgt
    31261 tgacgacgtg ctggtcagcc caaggcatct ccgtgagacg gatgaagtgc cgccatcgag
    31321 cgtcggccgc gttccagtcc ctggatcgga caccgaggag ctccgaaggc gcatgggctc
    31381 tgagcctgta attccggctg agacggctct cgtgccagtg ccgctgggag tggtcaaagg
    31441 ggtattgagg caagtcgacg agcatggacc gcgaggcctt gtcttcgccc tctggttcgt
    31501 tgacggccct gaggtttagt gcgagaccca tgcagtgcag gtcgccgacg acacgtaaga
    31561 cggactcggt ggccggctgg cccctccgca ggacggagct gtaaccgatg gacttccctc
    31621 gagggctcgc acggaggatg tctcgaagcg gtccttggag tgctgcgtgc ggcccgacct
    31681 cgaccaggtg gtcgacaacg gaagcgaaga cgtggcttct gtctatcttc ttggcgagat
    31741 cggcctgcga ctgagcacac atgacggtga cggcctggga gaaccggacc ggcgaggtca
    31801 tgttcagagc ccagtaagac ggctccctga gacgatctcc gaggattcgc tcgcccgtca
    31861 cgcttgagat catggggaca ggagacttga ggtggacgtc gtcctcgggc cgtaacagcg
    31921 tccccatcat agacgtgtac ttggacgcga tggcctccat ctgtcgtgaa tgataagcca
    31981 gagccacgcg aagtttgcgt gcaaagatgt tcttctcgtc cagttgtgtc ttgagctggt
    32041 cgatgaggct gtcttcgccg gagatggtca cgttgacggg gctattgata caggcgatgg
    32101 aaagaccaaa gccagaagca cgctggtcga ggggagaaat gagctctctg gcttcggcct
    32161 ccggcaggcc tacggacatc attgctccca ggggctgaga gcccgaagcc tcggctagct
    32221 ctgcggaaca gagacccctg aaataggcta ctttccaggc cgattcgcga gataaggctc
    32281 ccgaggcgta gctgcggtta tgttagcgac aagcccgagc aagtgtacga gaaagggaga
    32341 aagaaagtga cgtgatttta tacgtacgca gccgcgatct cacccgagga atgtcccacc
    32401 gcagcagaag gccggacccc gaacttccgt aggagattca cgagagctac ctgaacgatc
    32461 gtgcagagag tttggctgta ttcggctttg tcgacgttcg actcggcctc ggttttcgat
    32521 agctcaactt cttgcggtta gtcatccggg agtatttctg ggggtcaaaa aaaaaccccc
    32581 gtttatgtta agggatatgg gcatcttacc tatcggtgac cattggcatc ccaatgtggc
    32641 aagatagtcc ccagcacgat cgagttctgc tttgtaggaa gcataggcga gcagctcgcg
    32701 gcccatggca aaccactggg ctccctggcc gctgaagatg aagctgaggc gaggcgtctc
    32761 tgaccgcact cggactggag gcgaggtctt tgattgcaag tcgcggagat cctcgggcga
    32821 cttcaacagc gcgaaggacc tccatcccag gcggctacga tgggtatcga gtgagtaggc
    32881 caggttggcg atgaaatctt cgtccctggc gatctggaat gccttctcat cgtcatacca
    32941 gtctttgtac gactcggcaa ttctcttgat accgcccttg tccgtggtgg accaggtcaa
    33001 tagctttggc ggggcattgt ccctgacagt aacatagctg ggcaaggcag cgtgctgtaa
    33061 tgccgagccc agggcagggg gcgaagggac tgtgcagtgc ttgccctgta gatttctcat
    33121 gcgcaggtag ttgtaggcgt cgtcgaggac aacatgggaa ttggaacctc cgtatccaaa
    33181 ggagttgatg gaggctctcc ggagacccgc ggtgggccat ggtgtgggtt gttctgggaa
    33241 ctagaacaga ccacagagcg tcagtttgca tttgaagccg tcgacattag tcgtcggggt
    33301 taaatatttg aaggagcgta ccttgatctt caagaaatgg gtatcaatct tggggttgac
    33361 cttctcgaag tttgtgttgg gagggatgat gcccttctct aaggcgagca cggccttgag
    33421 gaggccggcc aggccacttg caccctcaag atggccaatg ttggatttga gagcaccgct
    33481 gatgataatt actcgaatca gcctttcgtc tccggtagaa agaaacagga cacggtgagg
    33541 aggcaaagtc ctcccccaca ccacatgttt gcgacttaca catagattgg gtcctcgacg
    33601 gagcggtact tttggaatgc cgaccctata gcctgcgctt ctcgaggatc gccgatgggt
    33661 gtgccggtgc catgcgcctc gaaaaagcgg gtgtgggcca tggaaaggcc ggccttctgg
    33721 taggtttcgc ggatcaagcg ttcctgcgct tgacggctgg gctgggtgat tccgggcgtc
    33781 ttgccgtcct cgttcgagcc ggttgcccga acgacggccc ggatggtgtt accgtcgcgg
    33841 atggcatcgg acagtctctt gagaacgaca acgccaatgc cttcgccacg ggcgtagccg
    33901 tttgcccgat ggtcaaagga gtggcacctg ctgtctgggg acaggaagct gatgttggac
    33961 atccagacgt atgcctctgg agagttggcc aagttgcaac cggcgagcat ggcctaagat
    34021 ttttttgata gacagtcaat atcaagcaac atttgagagg gggagggttc aaggggacac
    34081 gcaccatgtt acaggatccg ttgcgcaatg actggcaggc aatatctagt gccattgctg
    34141 tactggagca ggccgagtct agaccgatac tgggaccatg aaggttgaag aaccagctaa
    34201 ggcggttcgc aagcatgcta aggccgaaac caacggccgc gtaagtgggg gggttttcgg
    34261 agtctcgagt cagctgcagc atgtagtcca gactgaaaga gcctgtgtag acgccggttg
    34321 aggaaccgtt gatggtttcc atagggatgc cagcttttcc atcccgttag ccctgagtcc
    34381 cccgacgaac cttgtcacac ggcaccggtg atgagatttg acataccatt ttcaagggct
    34441 agataagcag cctccaaaag ccatctttgc atggggtcca tggaggtggc ttcgttcgga
    34501 gagatagaga agaagtcggc atcgaataga gacaagtcct ccttgatgaa gtggccgccc
    34561 ctgagtggta gctgtaatat tgccacgtta ggctctctct ctcaacccgt ctttaccgca
    34621 caaacataaa ctgggagtac gtacagtgtt gagtctcccc tttttttggt aaaacccgtc
    34681 ggggttgacg cgctcggcag ggaaatcagt catggcacac cgtctctcca tgatcatttt
    34741 ccagagagcc tccggcgaag tggcctcctg ggggaacttg acggcaaagc cgcatatgac
    34801 tatggggtcg tcatcgttgc catcgagctc gaggtccgat gggagtccac ctaggggggc
    34861 atcttcgata tcactgagac tcgtatgtga tgagggggag ctgtcgccgg cattatacag
    34921 ggaggaggaa cctgagcagg tcttggaggt gggcggagag acgaagagtc tctcacgaga
    34981 tagaaggggg ttcgccatgc tcgtgtcgac aaggaacgaa ccagttcgag ggagcaaaga
    35041 gggatggctg gaaccgttgt gtggacggtg ggacggtgga acgtggattt gatgatggat
    35101 cagagctctc tcactcaaac tcaactcaac gaatccattc cgaggcgggg tgagatgagt
    35161 tcttttttaa ttattttctc ctcgtacgag atccgcgggg aaagaggaat cttctttggc
    35221 tttatgtcgg cgagccagag agagagggag acagggagac agggagaagg cggaagagag
    35281 aagaaacggt gtgattatct tcttttcttc cgtgagattt tgcccaaccc caacgaccaa
    35341 ccagtgcctc ccacccacct tgatgtgcca tcgttggggt cccggtagtc cggaggggac
    35401 ctggaagagg cgtccatgtc ctcatgtggg atgcataccc ctgctaacgg tgtggagaga
    35461 gagggccgag atgcccactc actatacgtt gtgcgcatcc gtggagcatc aacagcctgt
    35521 gacgccgagt ccgggggacg tacatacata cagcgtatag gaacttcgta cgtcttgttc
    35581 tttcacgcat gtgaatggag gtggaggatc gaccttctct tcccagttct gttccttttt
    35641 acaatttgat agatttcgta cgaagccata aagctgttcc tcgacatggt gattgatgtc
    35701 aagagaagaa aagaaaaaag aagtaaaaaa aatcaaccac agagtactta ccgacatgca
    35761 cgaaattaca acgtacggtc aagaaggagc taccatggta cgggtagcgg atgtcgtctc
    35821 ccccctaagg taacgtgtgg cggcgctaac cccaacagaa gtgacatagc gccccaagag
    35881 ccaaaagccg gtcaggtccc ggcagtctga acgacccgga agctagggtg ccttgcccag
    35941 ctaggtaggt aaggtagatg cgaagcatga atacggatac cttagcgaag cacatacagg
    36001 tacgttatgt aaggtacctt accttatcag caggtacgga tacgtagcta gtggctacct
    36061 attcgacggg tagttcaggg ggatatctca tgggtgtacg aagtaaatac ttcgtgtgtg
    36121 taggcagggt tagggagtta cagagacctt cacgcaattt gtcactggaa aattttgcag
    36181 tggcgtatca caaatctact tcccaatcac aaggcaactg tcgcacaagc tttccaaaga
    36241 cccaaaatgt catagaagtc ccgggtcgat gttcgccggg gtcggctggg ttagccgatc
    36301 ttacggaagt ccctgtcctt catctttcat cgtcgtcgct ccccggtccg gcatggatgg
    36361 gcatggccct caccgacggg tccatccgga ttggttgata cgggtagcac tggtattcgt
    36421 ttattcgttg gggggcccct gattaggata ggcagaaggg actcaagtca agtcattatc
    36481 agacgaaaag ggtcgcattg cccaacggcg caggttgaca aaagtccatt caaagccaac
    36541 ccgacttcag agctgcgcgt acggagggat gccttgccta cgacgtactt cgatgggctt
    36601 ttcgtatcgc ttggatcgta gagtgcgtgt cgtgctcgaa tccttataac gtacatatat
    36661 acaacgtaca tgttggtctt gttggttctc gatcaggttg gctgcaaggg ggatcacaat
    36721 cctcatgcat ggatggggaa gtcagatcac ccacacatgc tctgctcacc cttctgcaca
    36781 tctgtaatcg tcgtacatac atacgaacgt cgtggaggag cgtcgtccaa caactggccc
    36841 acgagcggca ggggttggtt gctgtggagc aaagaccagt caaatacata ggtagtcagt
    36901 ctatccacct tgtgtcgata ctgatccgtg ttgtgatgtg ttgtgtaatg gaacagataa
    36961 ttgtccccgg gtatggatat cctactgata cttccccccc aggcgcatcc gcaacgtaaa
    37021 ctgaccctga cggcttgctt gttatcaaaa tgagctcaac gccaagtgac acagagatac
    37081 gtgtattgac taggtagtcg tggactcgtg tttggcttca acttttcaag acagcgtggc
    37141 tgaactacct tatcttttgc aagatagcga aactccgtac ctaaggtatc tgtactcctt
    37201 acttcgctcg actacctacg ttgtatgttc aaaacggtaa catccctccg ccctgactga
    37261 ccccttatat cccataatca tcagtaagct aattactgct gctcggcgag aaagatagtt
    37321 ctccgaatga tatggactga ttcggtcaat aagttcttcc gagggacttc gtgccctcca
    37381 tcatgaatga gcgtcagacg cgtagcaggg tcgcagagac ggctcaggtc caatccgccc
    37441 gtgggggcgg tggcgtccgc cgaaccccag atgtgcgccg ttgggatctt gatcaggggg
    37501 tcgctggtgg tggtggtggt ggtggtggtg gtggtggtgg tgccatcttc gaacgcggta
    37561 atgtcgatac ccaggtgcgc aaactcggca ctactggacg cgctggacag aaacacggcg
    37621 catcggaagg ggggtttctg agtgctgacc ggcccgccat cgccttcacc tttgtgtgct
    37681 tggcgctgtt tctggactag gtacatggcg gcaaggaccg ccccggcgga gaatcccatt
    37741 agggcgtcga acggtccttc ggccgccaca tattcgtcta attggctgat ggcacgggga
    37801 accgtggcca ggtcgtttgg gtcgtagaag gcgtagaact tggcatcagg cgaggccaac
    37861 gtctcgactc ctggagtgaa aagatattag cctagttagc ccctgggcag gaggatgttg
    37921 atggcgtgat aggggtccct agatccctag ggttcggggg ggtttttttt tcctcctttt
    37981 tcttttgacc cccccttctc cttttttttt tctttttttc ggttcttttt tctttctttt
    38041 tccactccat gttttgtccc accccccata gagcgagcat agagccctct gggctggtgc
    38101 gcctgtccct gcgctgggga acagatccat ttacatggga ctgcccccaa cgggcacagg
    38161 acacaggagg aaaagcaagc ttgtaacgct gcagaaatct gctcggctga ggctaggctg
    38221 gtccatcgag acaggcccct cgggtgagtc accgacagca cagggataaa cgcctgtatg
    38281 tactccgtgc tccgaattga ctcgacgaaa tgatgtacgt accttcagac atgggcgcct
    38341 caatggcagc ctcgacgaac tcgtattcat gcccatcttc caattcatgc ctcaaagggg
    38401 ctacatgaag aagagccccc caaaccggcg taaggattaa tcgtctcgtc tcgaaacaag
    38461 cttggggacg aggaagggag ggggagagta tggcagaagg ccaacccgtc tcttaccggt
    38521 ctgcagcttc ataacctgtc acacttgtct cagccacagc cacagccttg tctttttgtc
    38581 tttctttttg tttctttttc tttttctttt tccgcttcta tttctttttc gcttcttcct
    38641 cttctcttgc agatcttcca agctgacaac tcaaaatccg gcgaataagg tagcgagcac
    38701 ttacattgct gtttgtcccg ttgccatgaa ggcagaggaa cttcattttc tcgaataggt
    38761 aggtagaact gtacctacca gtgctgtgga tggataaggt aggcggaaac gggatgatcg
    38821 gtctccggtc ttttcggaga ccacggggtg agaatcgaaa gaacaattag atcattcggg
    38881 ggtcaatcat taaggataaa ccaagaaacc ggagggtgaa aaaaaattca tatgaacaca
    38941 atttcagccg aaaggaagaa taatagaaag gcttgaaaga cgccccttta ttaatacgct
    39001 tacttggttc gtgtgcgccc gccaatttct ttgcgactcg gttttatcga ggtctcggat
    39061 ttcgttggtg cgtacacgaa taccttactt tggagggaaa taggtgaatt ttggtatcat
    39121 aatggtctcg ctggagcgat cctgggtctt actcaaccct tctgcgacgt acctacagta
    39181 cttcgttcta ccccaggatc aggagatcgt aaaggtatgg catgtgcgct gtgcgcaggg
    39241 gtaggggtag gttagtatgt acagtgtagg ggcacttggg agcaattttc gcgaccagca
    39301 tcatatcacg tacctcatgt acgttgtagg ttgatatcac atcgacatct taccaaccaa
    39361 ttacttcata tatacaccac ggcacggata cggccgggaa cggaaaaagg tcagtcaccg
    39421 tgcgtaataa gagttgcacg gagtatacaa gtgctctgag ccgaaaaaca cccaaaactg
    39481 gtacacccac taaggcaggt acccacagta gcaaagtagc actgtggggc tgccctgcag
    39541 gtcaacggcc caccacggga tccacaaccg atccttcgaa gctatatcag ttcacaagct
    39601 aaactggact cggtatttta cgcgtgacga aggattctac taaaagcttg gctgatgttc
    39661 taagcatggg cttcagcgac tacataccgt ttgcgtttac ccacgttgta cgttgtatat
    39721 actcaagatt ccaagtccgt cccctctcgg agcccgtaaa agacgaaaag acaaatcgca
    39781 tatcatatcc attctgacct ttcaccttta taacgattac tcttccctcc caaatgccta
    39841 tgatacgctt caacaacgcc gtgtgcgacg cagacgaggg cgtcgtcagc tgggttggat
    39901 tggcaagaac tttagtcgac gacgaacaag ctagaagcgg gattacgggg tagcatagaa
    39961 tggtagcgga aagttccttt ggtgttgtgt ggcttggctt ggctacctat aaccaacatg
    40021 atgttgcatt ctctcggcgt gttcgaagac gagacctgca catctgcgca gcctaaggta
    40081 cctaaggtaa ggtaggtatt attactcctt cctattcctg acctcctagt acatatgtac
    40141 atggaactat gaagtacgtt gtacctactt agtatgtagg taggtaccgc acattacagt
    40201 acggagtgca tcccacccca tcgccttccc accaaaccac ccatgtgcgc ttagcagtgg
    40261 gcgagactga aggaaatcag attttttgga tgtccctcca ccgattatgc atcccatctt
    40321 cgtcccgtgt cccgtcaaac tggggccata cctaagacgg ggggagacga caaaagtctc
    40381 tatcagcacg ttgtagcagg acggcgagct aggaagaata ggtaggcact agctcgagac
    40441 tatcttgcat tggggattgg cagggggctg gcagacaggt taagaggggg tgtggtgcgg
    40501 gacaccaatg cgacgataac agccgcagga agggggctga aatggtggta atgcgaacgg
    40561 gagcgggagt tctcctgttt cgctagcccc tcttcttcag atggaacggc acctactata
    40621 ttcccatgcg ttattccttc cgcgaaagtg tcagtttctg ccgtgaggta gcactcaggg
    40681 aggggggcac ttctgtggct gtgggaaaca ggctaggcgg gtcttgggtg aggtcgattt
    40741 gagtcttcca cttcctatat acgttgtcca cgcgtgtgtg tgtgtgtacg ttgtatgtct
    40801 ctcgcctaag ttggagtatc cgtaggattc gttctatgct gttgagaagc agctccgtcg
    40861 catccatcca tccattctgc attctgatct agttcataca ttcatacatt cgctcattca
    40921 ttgttcttgt tatttttccc cttctcccct tttctttttt gcccttcgct gtgaaaatct
    40981 ttttttggcc tttcttcagc ctgtcggcgt ttactccggt cgtcctcgcc ggtttcctgc
    41041 aaaacaactc ccgtcaacaa catcgccaac cgcataagta gtatacggat acgcaccccg
    41101 ccaacatatc cgacctgtct atcccccgga ttcccccgcc ccttctctac accacaccgt
    41161 taaacgacgc accgcgaaac catggccgac gcggacccgc cccaagccac cccgggctca
    41221 gccgatgact atcgcgggga ccagtttctc gccttcctca tcgtcatgac ggtcatcaca
    41281 acggcgtcca ttatcttgag attcgtgtcg cgaggcttgg gaaagaccgg caatcggttt
    41341 tggtgggatg actggactgc tctgtttgct gtggtatgtc gtccgctgcc caactacata
    41401 cacactacca ccgcctccac gcgcgggcac gcgcgggcac gcgaggccct agagtagggt
    41461 cggtcgaaag atgatgtttc tgacgcgcct tctagccttt catttacgcc cagttaggct
    41521 tgtcgtttgc catgcttaac tacggtctcg gataccatat gtgggttgtc atggacaagc
    41581 tcccgacatt catgaaactc ttgttctccg tatatttcgt ctacgacgtc gccctctttg
    41641 tcaccaaaga gtctgctctg ctgttcttct cccgcatctt ccccaagcgc aacaattccg
    41701 cctggtggaa ctgggccctc tggattacgc atgggatcaa cgccgcgtgg ctcatcggca
    41761 tcattttcgg caccatcttc atgtgcgacc ctgtcgagaa aggctggaac cccatgatcc
    41821 cgggcacatg tggcgagaat tccgccctct ggcttggaag cgccgtcccc agcgttgtca
    41881 tcgaccttct catcctgctc ttgcctctgc ctaagatttg ggggcttcaa ctgagcacgg
    41941 cccgtaagac cggtgttacc ctcgtcttcg tcttgggtta ttggtgagtc tttgtctatg
    42001 cgttaccgtg gtgggagaag cgacgatctc tcctggttca tgacgtgcta acaattaccg
    42061 acccgtctcc agcgtcatta ttgtgtctct cggccgcttg atcacccttc tgaccaatat
    42121 agacggcttg aatactgatg ttacctgtaa gtcttcgctc gccttatctc gccgggcccg
    42181 gcccccgcac cgcctctgtt tttattctta gtgtctggtt cggcgccgga ccgggccggg
    42241 ggcccgtatc ccttagccca gaccactctc gctagtaaac aacgcgctga ccttttggcc
    42301 ccacgcaatc aaaacagacg aaatcgttcc cgtcagcatg tgggtctccg ccgaagcccc
    42361 cgtcaccctc ctctgcatct gcctccccgc catgttgccc ctcggcaagc acatcgtgaa
    42421 gacgtacttc tcgcgctgga tcagccaggt cacgtcgttc gtcagcacaa aaggccccaa
    42481 tacccgtggc ggcaccctgc gcagcaagac cggcaacttc acctccacca ccgcccccgg
    42541 ctcctatgac atgcacatgc gcaccggcaa gtcgtcgcgg agcacgttcg gcggcccagg
    42601 cgaccgcgac agcgtcaact cggaccgcag caaccgtggg atcctaccca tgagggagca
    42661 tacggcatgt gcgctcggtg agccgggggt gttcagggaa gatatgccaa gccgggctat
    42721 tcgcgtggac aatgagatcg tggtcgaccg acgatatccg tgatgcgcag agatggaaag
    42781 gaagggaggt tcttgtgtct ttttgttgct gtacgattgg gcgacagggt gcctgccggg
    42841 aaaggcgctc tcgtctgtac ttctgtacta gttctttggt ctaggtatta tgaatagcca
    42901 ggcgttctta attccccatt tggttcttgg ggttcacgat atgtctcgat ggtcatggcg
    42961 gtaatggtgt caaccaagaa gtaccttagt accttacctt atggaattga atgtggtcat
    43021 gtacctaggt acgtacccat gtacatgtga taacagacca tggagaaacc catgccaagc
    43081 aacgcaaatg cttttgtacc ttactgagta ggtactcggc atttgtagtg gagggaaaga
    43141 ggagaaacag ccggagtacc tgtgtcgtag gtacattctc ccgccttggc aagtgggaag
    43201 taccttgtac ggagtatcga agccctgacg cttgataaca aactgcgtaa taattccggt
    43261 tacctaggta ggtaggcaag gtacaacgca taaacaggga ggattgttcg cccatctcct
    43321 ctttgcgatc gataccttac cgtacaacgt acataagcac caagtaatta cgttatacat
    43381 aggtaccgta aaaccccaac aaactcgtct ttgcgctaga ttcttagtgc cccgttttcc
    43441 ccaggctttt ctaaaataaa ccaatcaaaa catagtattc ggagcgctta tctgataacc
    43501 gaagcgataa tatccgagat cggtacttta attctctgcc atctaataga acactttcta
    43561 gaagtggggc ttttgttaaa agcggtatag cgctggttag cgcaaagacg agtttattgg
    43621 gtttttacgg tattcactgc gggtgggtct ggaaatatgg tcattggtaa acctaacttg
    43681 ccatgctcct ggctctgcaa ccaacctact acgaaataat tacttcgtac aggataggga
    43741 gacatcctta catccttcaa tcccacctcg agtcagcatt gacctgctcc agcagcgaaa
    43801 cccaacgata ccccgccacg gtgtgcgcga taccgataaa ctccgtcttg gacatcttct
    43861 ccgtgacctc ccgccaagtc tcttcgtcca gaggcccgtt gagcgaggtc aagatgcgac
    43921 caaggcggta ggccaacgcc tcctcttcgc tcaggtcccg cggtaccttc ccggcgatgc
    43981 catcctcgaa ctgctcgggg gtgaggccga ccttgggtgc gaccgctcgg tggcacagag
    44041 ccacataggg aacccggagg acagaagcca gccctatgat ggccagctcc ctgttgcgcg
    44101 gcttgacgcc ggacgcatag atggatttgg ctacttcgaa gaactgcttc gccacaccag
    44161 gtgtgtagct gtaggacgag gcggaagggg ggtgagaacg tgggtggcag atggtcagcc
    44221 tgtttctgtt gggcacttcc cgatgcgcat acaaggggga gttgtgtgtg tcctaaagtt
    44281 tacctcaacc cggcatagca tcccagcagc gtgtttcctt cctcgtcaat ccaggggaac
    44341 ggcgaggcac cgccgtgcat cttggacaag gcttcctgga tgacctcctt tgcttctgac
    44401 ccgccgggtg cttcatcgag aggaaagcga ggcgccatga tgcgaaagaa cgccggatgt
    44461 agcgagacga tactggtaag aatagagaga gcaacagtgc ggcgtcgaac gagaggcaag
    44521 caaggggtct tcgtgtttgc gggaggatac ctagttttca ggggaaatta ttcggaagga
    44581 atcggagtca gctgaagata acttaaacct ctctgttttt acagggatcg gcccccggta
    44641 aaaaggaaga agaagaaaaa agaaagggat tgacgaagcg gggattgtcc gtttctagaa
    44701 gctggggggc aggcaaacgt cgaaggattc cctaatatgc accgaacatg gagtacatac
    44761 gttgtacaga gctcttcggt gcatacaact gtaagatacc tgcgggaaac agacgttagt
    44821 aatgcttagg tacctaaggt aggtaaggta ttaggaaatt acgttgtact acctagtaat
    44881 atgtacttcc gggcagcaac cgagggtagg tagacgacat tcgacagaat tgggtgggat
    44941 gcagacacgt tatctgatgg aagggccatt tgccggacga atcccactgt accggggtta
    45001 gtgttgcacc ccggaatagg tgctgtctca tcctctttcc ttaaacattt acaatctttt
    45061 tacgccgtat tttaaacagg aagatggtct ggcttggcaa ttaccctcga tgcgacatta
    45121 acggacctta aatccagggg tcgaggcggg tccctgcgcc ttaataacaa ggaaggcgta
    45181 caaagcttgt ggatccccgt accggtacgt tgtacttcgt acctacctta ggtaaggtac
    45241 gtgcaaggag cttcccgacg atccggcagc atgttgtccg agattgcgct tctattggtg
    45301 agtgggtgca gatactcgaa agtactaggc ccatatgcgg agtactgcac ccttgtttct
    45361 agcttggtgt gtacctgaat caatacctta ggtacgtacc ttagggcagg ccgtcgctac
    45421 gttatctttc acgacatcca aaaatccgcc aagagatcca tccttcaccc agtaattggt
    45481 gtgtgctgcg ggcctccact accttatgcg ggctgaaatg cacagatgaa gtggacatgg
    45541 cactgaatgc gacttgtcca attagacgac tagtgtactc acttttatcg tttttttctt
    45601 cttcttcact tcttacccca gactcacggg ggttggccaa gctcagtctg caagttgtaa
    45661 cggggtcgcg atgacgagga agaagggtcc agactatggc aatcagtgtg cgcactgcac
    45721 actacacaca tacctttacg ttgtacagtt tcaagtggag gattcatcgc ttactgtgac
    45781 attgaccacg ggcagctcta gtcccgcgcc acagtaaagg ttgaagcccc caaccccagt
    45841 cggccaggcg aaggagcggt cagggcaagc taaacgaaac ggggatcttc ggtgtgcgct
    45901 gggtgtgacc tcagatttct ccagtctctt ctcagttgtt gctctctcta ctcgagtccc
    45961 cggagccgta caacgtacac gtagaaggta ttggctgatg atcggccaac gcgagcagcc
    46021 atggaaccag acaagaagca attgaaagtg gtgattgtga gtttctgccc ctaacaaggc
    46081 ctctgccacc ccagacgaca gcccgctgac gtcggtgacg tgcagctagg cggctccctt
    46141 gcggggctga tgtgcggcat cgccctaaag catgcagggc acgaagtgac gatcatcgaa
    46201 aagggcgaga acgtccggca gagccatatg gcaggcgtat gtctggggct cgacgccgaa
    46261 cggttcctag aacgccacga ccggctcagc aacgtctttt cccaccgatg cctccgtata
    46321 caggctctga agagcgacga gacggttcaa gttttcatca acgcgcgccg cgacatcacc
    46381 aactgggacg cgtactactt ccgccttcgc gccaacttcg acggttacaa gagctccttc
    46441 tacccgattc cgccccaacc gtcggcgacg gacggcccaa gcagctacaa cgcccggaga
    46501 gaggttgtgg acctcacacg gacgggcgac cgtggcaata ccaaactggt gctgtccgta
    46561 ttggaccacg atacccggga cgtgtcgaaa gtggaagccg acctcgtagt gggagccgac
    46621 gggcccgact cgttcatccg agccaagtat attcccgaat cgaagcggcg atatgtagga
    46681 tacatcgcgt ggcggggcac ggtgccggag agcgaggtct cggaggcgac gcgcgacgtc
    46741 ttcaagcgca gcgtgacgat ccatctcatg gatcggcacc actgtctcgt ctacacgatc
    46801 cccggagtgg atgggtctct ggagaaaggc gagagatacc tcaatttcct ctggtacacc
    46861 aacgagacgc ccgaggcgct ggacgagatc ctgatcgacg gcatcgacgg tcaccggcac
    46921 cataatatcg tgccgtccgg gcacgtccgg aaggacatct gggaggcccg cctgcagaca
    46981 gccaggtcga ttccgctgcc cggaccattc ctcgagatca tcacgaagat cgagaggccg
    47041 ttcatccagg tcatcaccga ggtcatctcg ccgcgcgcgt cgtttgaaga tggcagggtg
    47101 ctgctgatgg gtgacggact gtccttgtac cgcccccaca cggccttcag cggcacgcag
    47161 gcggcattcc acgcgctgaa ggtcgaggag tacgtcgagg gcaagatctc ggcgcaggaa
    47221 tacgaggaga aggctctgcg gtatgcgcgg ctgcactggt cgcagagcat ctggtatggt
    47281 gatttctacc aatacagtaa atggaccgcg ttgaaatcgg cattgtatta ctggtttcac
    47341 tgtgggatag accgggtcaa ctcatggtgg acgggcgagg aacggttgtt gcgcggatgg
    47401 tcaaaggtgg tggagcagta tgatgacgaa taagggggat tctcttggtt gtttcccctt
    47461 tgctttcctg agacggatga ttttggggta gcatgcatga tggtattctg gcatcaattt
    47521 gggattttct ttccgtctca gcccagctcc ccgtcctgct tcccatcgtg gtctgggaag
    47581 caagtggata gtggatagga atgcctatat ccgtagtcgt actcgcagac gacagccacg
    47641 ggtcaagtcg cgagggccaa ttggcgcgaa ttcacgaata gcccgagaac agtatgactt
    47701 gcttatggat ttgtggttat tggacaaact agttgacgcc gttagcgggt ttagcggtcg
    47761 gtcattttgg caggtgaatt ggatgttgtt tgcagctagc tatggtgcca tcatggatta
    47821 cttcgtgggg gaagaccaat ggccggcgca ccgcgatgtc ggcgacgcgc ctcagccaca
    47881 ggtgcggtgg tacggtaccc gggccagcag gcataatacg gataagaggc acaatgggct
    47941 tggggcttgg ggcttggggc ttggggcttg gggcttgggg cttgggatgc gtatcatgac
    48001 cgccctggtt ggctgagcgg gtagcctccc tgacgcctca acggtgtctc gcatcgaccg
    48061 ttcgatagca cgacgtcgac cgttcgatag cacaataaat atcaggggac ctatatacgt
    48121 tgtacgttga aacggcaatg ggatgattga gaaaatccga gtctagatca attgatagac
    48181 cggatctggt cttgtccagg cacgttttca taggaaatgc gaatacaacg tacagagtac
    48241 tgccgaaaac aattcgtttc gcatggaact ttgctcaggt acgtacggac attggagtgc
    48301 ggtcttcatc ttcgttgatg cattcgtatg tgagttgatc ctacactagt cgctataggg
    48361 aaggtaggcc tgtaggatgg aggaaagagg atggaggatg gagggtcatt accgttgtac
    48421 gttgtaactg gatccgtttg ggccgccacg ttgtacaacg tacggagtac aaacctcgaa
    48481 taatgtctac taaggtacct aaggcaggta ccttatctcc agtcttcccc tctccagtcc
    48541 aaaagtccct gccgagatca atgcacgtac ctcatgctac accgtactcc atacatcggt
    48601 gcacgtacca caagatccta cggagttact actggcaacg ggccgagacg ccgccacgaa
    48661 tcccccgact tttagcgacc actcagacca tactgtaact cgatcccata cctcgcaggc
    48721 ctacagtgta tgtaatttac gttattaaca taagaaaggg gttaggctat cttactgatc
    48781 tgctggtgaa gtgataagat acatacgggc tttcttttgt ttctttttgc tgtccttttc
    48841 ggtgaatatt gtgtctgtgg cggcgcccac gagaactcag gttaataagt gttgttctta
    48901 ccgagtatag atacactagt gattgcggcg ttcttagact aaggtacgga gtagttattg
    48961 cgaaagcggg aggggagagg gtgggagaaa gtacgggggc tagggaggat tagagaggat
    49021 attgaccctt tcgaccacgt ctcaaaggcg tttggtgaat ttgaaaggtc ctacgttgtt
    49081 gtatgtattg gcggatgcca agccacaacg gcaaaagggt cctttgaaac gagatgagag
    49141 ctcgctaatt aggtactttc cgtgttccgt ttatccgttt cccggtttct ttaatctgtc
    49201 gtatcgtaac catgtgaagg tacctgagcg aggacgacaa gatttgacga ttatattacg
    49261 gctaactata gagcaggctt cgtgacatcg tacagcataa gctgaccaag cacctaatct
    49321 gtgcttttcg accgtggtaa ttagatcccc gctgaacctg tacatatttg acatgaactt
    49381 tccgtgctca tgcgcgaaat caagccacga agtgcgaagc acgaaccatt gccattgcca
    49441 ttgccgctgt cagctatgtt tatgctgagc ttggtcgtgc aagggtaggt tgtagttatt
    49501 ctaacctgaa tggaatgata tgggggcctg gatcatatat gtatccgtgc tctatcgatc
    49561 cccccatgat actgccccct cccacctgct acccacgctt ggctccccac tctcctgttc
    49621 cttgcaggtc ccaggttcta cctcctaccg ctgtacgttg tacatacaat aggtaggtac
    49681 ggagtaatcg tacgaagtat tgtattgtac tatactgtaa ttagatctac acgtaatgct
    49741 tattggtgtt taagggggat cggacatcgg acttcgcgac gaacacaaca ctgcgactgc
    49801 acgcacggtt tccccccggg gatcacgagc ccacttgacg gcgttttgat ctgttggtct
    49861 gttggtctgt tggtcttgtc ttatttttct tttatttttc tttttgtcgt tattcgttaa
    49921 aagtcccatg cggggatgaa tatgaagaat agcatgtagc ccattcgtct cccttcgttc
    49981 catcgacacc tcggaagcaa tcccaagaag aaaagtgcgt atgtgtctag gtggtgtggt
    50041 gttctctgtc gcactctcct gcctttcctc tcctctcctc ctctcgtctt ctctcctctt
    50101 cttacacccc cccttcccct ttatcctttc ttcttaaggc aacgtacagt agtattgtga
    50161 cggtcccatc gtcctgcccc caacaagcct ctgggcaacc tactgcataa ggtagccatc
    50221 tcatctacca accaaaaggt atggtactgg tactgcccag tcattggaac tgcccccaac
    50281 agccaacccc cctcactgtt accttgccac gaggcaagtc gcgacacgaa ctaatttatc
    50341 ctccaaacga aaacagcgcc gatccatttt acgcgcaatt gcaatcctta gcaaacatta
    50401 cacactcgtt acaattgtta cagtccttac agtcgttact ctatacagtc cttacaggca
    50461 ttgattacaa ccgatacagc cgttacacga cgcgccgggt cggctgtcta aggtagacgg
    50521 gggggagaag gccagaaaag gtcagaacca aaaaaaaaaa aaaaaaaaaa aaaggcgcag
    50581 gaaggcgcag gagggcgcag gaaggcatag tcgtctactg agtacaggta acccctcgtg
    50641 gttttgggtc gtactttcca gccgcctgtt cttttttaag ctctggccgc aagctcctga
    50701 gcttcctttg ttcatcatgc tcgctttccc ctcaacttca ccccgcctct tctggcatct
    50761 cctcctccac gcccttttct tcaccttgcc cctgaacagc ctcaacttct tcgcctcagc
    50821 acaaccgatc acaatggctg gaatcgtcaa tcaccttccc tgcggcctca atgaggtgga
    50881 cgttattatt gccggaggta agctctgcct ttgggacccc tctgctcttt tctcgccttt
    50941 tcacttgacc cagccacaaa gctacgagga attggaatat tcgcccatgc ttgaaagggg
    51001 gagggaaaac aattgaaaaa agaaaaaaaa gaaaaaagaa acaccccccc gaaaagaaga
    51061 gaaaaaaaaa gaaagaaaaa gacaagaaaa gaacctgcat ggacctcgaa tacttcagca
    51121 ctcgagaaac aaagcccttt ttttccgcgt cttcatctta ccaactgacc tgtccatagg
    51181 tggtactgcc ggccttgttg tcgccgccag attgagcgat gcggacccga atctttctat
    51241 cctggttatt gagcgtggcc aaaacaactt caatgaccct tccattgtcc atccggtgct
    51301 cttcctgagc catatgatgc ccaccagcaa aaccactctc ttttaccaag gcggcaagga
    51361 aggcgagctg gccgaccggg agctcgtcgt gcctgcaggc ggtgtcctgg gtggtggatc
    51421 gtctatcaac ctcttgacct acagccgtgc tcagcgggaa gacttcgacg agtggggtgt
    51481 ccccggctgg acggccgagg acatgatccc ctacttgcag aaggtacgtt gcaaacaaac
    51541 agcccgcggt tcctgttctt cgttcgccta taatatgaat ttgaactaac acgaggcggg
    51601 gaatcaatag ctcgagacct accacggtcc aggcacgctg gagacgcacg gcgacagcgg
    51661 tcccgttcag atctcccgtg gccccttcga ggctgtctct acgtcggagg acgacttcct
    51721 ccaggctgct gctcaggttg gctggcccga agttccagac ttgcaggacc tcgacacgaa
    51781 caacgctttc tcgagaaaca tgcgcttcat cagccccgac ggcaagcgac aggactccgc
    51841 ccacacctac ctccatcctc gtctccagga cggcaaccac cccaacttgc acatcctcac
    51901 cgagcatctc gtggttcgcg tcgtcttcga gggtaagaag gctgtcggcg tcgagttcca
    51961 gcctaacccg ctgttccaag aaggtcgcaa caccgtcagg accgtcaggg ccaggaagca
    52021 agtcatcctc tccgccggcg ccctcggtac gcccctcgtg ctcgagcggt ctggtattgg
    52081 tcaccccaaa tatctcactc gcgccggtat caagccggtt gctccgcttc aaggcgtcgg
    52141 cgaaaactac ctagaccacc acctgctcac gcatccctac aaatcgagcc tacttcccaa
    52201 cgagacagtt gacgccatct acggcggccg gatcgacctc ggtgagctga tgcagaccaa
    52261 tgcccccatt ctcggatgga acgccgccga cgttaccgcc aaggttcgac cgaccgaaga
    52321 agaggtggct gcccttggtc ccagcttcca ggctgcctgg gatcgggact accgggacaa
    52381 gcccaacaag ccgcttatga tcacgacttc tctcaatggg tacgtagtat acgcataaca
    52441 caaccgtgtc cctcccgggc atggacgcat accgtaggaa agaaattact gacttccgtg
    52501 ccagtttccc gggtgacccg accggccttc ccgtcggcca gtatctgtcg gtgtcgacct
    52561 tcaccgtgta cccctattct cgcggccaca ttcatatcac cggtcccaat gcgttggacc
    52621 cgtacgattt caagacgggc ttcttcacgg actgcggcgg tatcgatctc acgaaggcca
    52681 tgtgggccta caagaaacag cgcgagatca tgcgccgcct caaggtttac aggggcgaat
    52741 acgcccctgg ccacccgccc ttcccgcagg gctcggacgc cgccctcgtc gagacggacg
    52801 gccctctcac cgacgtcaag gacattgtct acacggccga ggatgacgct gtcctcgagc
    52861 aatggatccg tcaaaacgtc ggtacaacct ggcactccat gggcacggct aagatggcgc
    52921 cccgcgatga gaacggcgtc gtcgacgcta ccctcagcgt ctatggtgtc cagaacctca
    52981 aaatcgccga tctctccatc cctcccggga acgttgctgc caataccgcc aacactgctt
    53041 tcgcaattgg cgagaaggcg gctgacattc tcatcgaaga acttggcctg gcctgagaat
    53101 agaagataaa aagccattcc tcttattttt ttatacttat ttttcttttt ttcttttcta
    53161 gaaggtatag ttgctttata tttgggcggc tatttgcgat tggaaaccct tcttctcctc
    53221 tccttgacta tcaaaagact ggaatgaaga atgacggtac tactctgtaa tgatctttgc
    53281 ggatgatcta tttcatatat ctatacatac cgcctacata taccttggaa gtatggacag
    53341 ctaccttatg ttcgatgttg tttcttgaat gctcactttg gaggtgattt cgtggacgtc
    53401 cattgcgcgt ctgggagggt ggtgtggctt gaggttttgc agcctccaac ctgctgcagc
    53461 ccatttagta attctaataa aattcggttt aatccgtcct cgagatacat ggcttgaaga
    53521 agatgtatga ccctggcgat cgtccttcac ttggtacctc gttgagtaaa gggtagagac
    53581 tccccccgag actcggatgc tgcactgtct gttgtggagt ttgattcaac caactgaaga
    53641 gccgtgggtt gagctgtgta ttcattctct gctgaccgca gtaaccgaga ggaatgcaca
    53701 cgtgtcgaaa tctaatccag ggcgagtgat tgttcttttg gagatgacta ggtcgattat
    53761 cagagacggg cgattgtgtt gcctcggctc ccgaggcatt aactaatggc ctgatggttt
    53821 gcctattcac cctgtaatgc tccgtacagg ctagactttc ttccgcactt ccgggagttt
    53881 cgagttatag gccgaacacc agcaaaggcc cctgacttgc atttgttcgg gacgcaggag
    53941 ctgggtagaa gtgagaagtc ttagctgcgg tcataccacg aggaaattac gctcctatcc
    54001 cctggtaaga aatagaccag ggactactct cctgggccct agtccaattc caagcctcat
    54061 cccttgcgtc gattttctct tttacgactt tgtttctggg caatgctatg aactggctgt
    54121 gaattacagc ctatctatct cttgacctgg aagacctcct aaccttgagg gcaccacggg
    54181 gaaagttgac gttgtttcac gaacccgttt cttcaaacaa gatgcgttgg caccagagaa
    54241 catccaaagg agaaagtatg ggccgttcca aagcagaaca agaagacgcg gtggaatgtg
    54301 tgggagacgg attcggaccc gagatgccag ggaaatgggt cacgtcatga tcgccaagcc
    54361 gagccaagac gggtaacaat cggcttggga aaggcttgtt tctggggggc acacgccttt
    54421 tatttaacat tttcatggtc tcgtttcctg tcgccccatt ggcttcatct taacaaccct
    54481 tactatacct aaggtatgcc agaaggccaa atcaaatacc aaccccaaga gtcggatgtc
    54541 ccggcatggt gtatagtact agtgcagtgg actgagggta ccttacttga tcaagactgc
    54601 gctgttagta cgagatacat acccctggac tgtgaacgcg tcataaactt acgaccggcg
    54661 ccgttctaat gcgcaaaacc agcgccatgt acctacctac ctgggaggta cgggtccgac
    54721 gaagtcagtc agaatccaga cgaacaattt gacctaacgg gccgacggca gcctcgcctt
    54781 gaggggacac tccgtaaagc taccgagtta tggtttgtac agagtaggta ctgtatacag
    54841 atgacggaag tacaagcagg tgcgtgaaac gtctctacct tagtctcatt gctaataatc
    54901 gttatttttc acctgagccg ctaacagcct ttcagtccaa aaagaaaaag aaattgggtc
    54961 ccgaggcggg ctgcgggcat cgtacctgac tgatctactc cctaattact ctgtactatg
    55021 attcgggcag acctgtatgt tgagggacgg tgtgacttgc ctatacccgt cccctccctc
    55081 gtcacgtctt ccctgaccca ccatcccagg tccaggatag ccgtataagg tacgttttcc
    55141 ggtatctgca gaatttcact tcctcttctt cgttccattt actctctcaa ctgttgttta
    55201 gtttcctcag tcggtcggtt ccccacccta catctttgtt cccgatcaga cgctcgacga
    55261 ccatatcccg cctctggaga atcgccatct gggtacctac ctcgagggcc cgtggatagc
    55321 tttcgttatc ctcccttctt ttggtaaact tcttcgcgtc tatgaaatgt ccaccagcta
    55381 tatcgtgata ccgcttttcg tttctgaact ggtttcaggt ctctcgcttg atcccccttg
    55441 agtctgtcgt tcaggacatc gaccgtcgtt cgacctctgt cctccctctc cctttcgttt
    55501 atggggactc gccacgatga agttacctac tgtccgcgtt ggaacagctc ttctcctcac
    55561 gacccatctc gcgaatgcgg cctactacaa actagactcg gatggcaggt ccccactccc
    55621 cgttcggcat tctatcactt tctgtctccc agggaaaggg gcgccgagcg cgagctaacc
    55681 cgagccttat agatgccata agggaatcag ccagaaccct cgccttcgat ctcatgtcct
    55741 attaccgcgg taatgagacg gggcagactc ccggcatcct gcccggcccg ccacccgcag
    55801 gggactacta ctggtgggag gccggtgcca tgtggggtgc aatgattgat tactggcagt
    55861 tcacggggga cgacacctac aacgacgtgg tcatggaggc gatgcagttc caggttggcg
    55921 aggggaggga ttacatgccc agtaacgtga ccctgtccct cggcaatgat gaccagggct
    55981 tctggggcat gtcagccatg ctagcggccg aggcgaactt ccccaaccct cccgaagaca
    56041 ggccgcaatg gttggccctc gcccaagccg tctttaccac ccaggcggcc ccgtcccggc
    56101 acgacgagac gtgcaatggc gggttgcggt ggcagattcc cttcgccaac aaggggttca
    56161 attacaagaa tagtacgtga gactgatctc cttttggtgt gaattcttat ttcaagtgga
    56221 gcacctaaca cgatcatctt cgaccaggta tctctcaggg ctgctttttt aatctggggg
    56281 ccaggttggc ccggtatacc ggcaataaga cgtacgccga ctgggcggat cggacgtggg
    56341 actggatggt gggcgtcaac ttcatcgacg acaagtacaa tatcttcgac ggcgcccacg
    56401 tggagcacaa ctgcaccgac atcaacaggg cccaattctc gtacaacaac gccgtcttcc
    56461 tgcttggcgc tgcctatatg tataattatg taagtcgtct ccccgtttcg gcgggcatct
    56521 cccttggatg ctgatgagca tgctgtagac cgacggcgac gagacgtgga aatcccgtgt
    56581 cgagggtctg ttgcaaaaca ccatcgacgt cttcttcccg gacgacatcg cctacgaggt
    56641 ggcatgcgag ccgaggatga cgtgcacaac ggacatgctc tcgttcaagg ggtacgtggc
    56701 gcggtggctg tcgaccatga cgcaggtcgc gcccttcacg gccgagacga tcctccccgt
    56761 gctgcgcaag tcggccgagg cggccgtcgc gcagtgcaca ggcggcgagt cggggaggga
    56821 gtgtgggttc cagtggtggt cggggacgtt cgacggctcg gtgggggctg gccagacgat
    56881 gaacgtgctg agcgccgtgt cgtctctgct gatcgggggg gctaaggctc ccgtgaccaa
    56941 cgcaactggc gggacgtccc agggggatta caccgccggg accgctccac aggatccgct
    57001 tacgatgaag cccttgacga cgggggataa agccggggcg ggtatcatca cgttcctctt
    57061 gctggctttg tctgtcagta tgtttgcgtg gatgagtctt ggggatgcgt gagatgcgca
    57121 acgtcctcgt ggggaggaag gaagtattgg tgtctctttg cgaaggcgtt agggaccgac
    57181 gaggggttgt cccttggagc actgctcgtg aggggcattg tgtcctccgt ttttagggta
    57241 ttcatggcgt tcggtggtcg gaagggggcg tgggcgtcta gctgcgtcgt accatgttgg
    57301 tattttccta cgtagtggaa gtatgccact cgtcgagata tctgagcctg gttgacgttt
    57361 cgcaagattt cacagatttg tatgtcaagc ctcggtcaag gcttggttgc attggataaa
    57421 gtaatgtagc gaggcttgac tggcaaccct gggttctgac tcggttattt cctgctttta
    57481 tggttactgg agccatcaat atcgtccagg catccatctt gttcaccctt ccttcaacca
    57541 acacgccctc cttcattttt ttataactcg actcttagcc agggagaagc agaccatttc
    57601 catcgcgaga ctgggtttga attcggaatt ccataggtac ctaggtgagg tagcgaccct
    57661 gagcccgatg aacgataagc gataacggtc gtaggcacga ggggttttcg attggaccga
    57721 catcgatggc acgggcctgg atgacctaca caaaagctgt gcccgtcata catgagatag
    57781 tcgtcgtata cgtggtatag atgtgtatgc atgaggaaga agctaactaa ctaaccgccc
    57841 tgggaaggat gggataagtc gtccgttcca gggtaggtca catgacctgc cccacatacg
    57901 tggagatgga gattacctga ggcgtattcc gcctaattcg tatgcgcaga cctggtgtgc
    57961 atgttttacg ctatacgaat aagatataat tagagcgtgg taagaagtgt ggcgtggtgt
    58021 ggaaatgatc gcaatgcctt attatggtgg cagagtggtg taactattac tcgcgtcgac
    58081 gaagtatttc ctgtgatgtt tttatacgcc gtactgtgca gataagtata gtatttccgt
    58141 gcgaatcaca cttatagcga cttgtctcca ccctttttcc ctggttaccg ttaccgctgg
    58201 ctttgtccag atccgccttg accgcccctc gtagctcaaa gctctctcag aggatggggt
    58261 tttcggatgg ggtattctcc gaatactcat gttttcatag taatcgcgga cgcgctgctg
    58321 ccgcctccag tttagcggcc ctctcccgtt cgggcaacgt gctctcgccg ccgtgtcgct
    58381 gccactcgcg cacggaccac ataccgcctg cttggtataa atattccaac gtcttccttt
    58441 cctttgggca tgtactcttg acatcctgtc cctctgaaat ccgtctcgca tcctcacaga
    58501 gatgatctta tgcttcctgc gcccgagctg taacctgcgc ccttgttgtc ctatatgacg
    58561 cggccgcttc ctgcaccttg ccgctttgtc gtgcatcctc cgtcttcgtg attcatgttc
    58621 acgccctgga ccttctgctt ttgcagtcac ctatgctgct gcctgtacgt tttgcaacga
    58681 accaaggtgc ttcgccttca cctccgtttg ggcctctgcc ctgcagtacg tctttctcat
    58741 gccacaccga aagcgcctcg gggactgacc tggcagagca ctctcaccag gttgtcgctc
    58801 ctgctgccct ggaggccgcc gactcatccc accatccaag ggcgcattct ttagcccact
    58861 ctcatgttcg gaaatgccgc agaccctatt aacggccatg tccgagtcgg atgatggtgc
    58921 ctcgtgaccc attcagggga tcctcgcagc cactttcctt tacttctata ggctttgggc
    58981 ctatgctcca tgtctattgg gggctttgga ccgcggatca ccgctagccg tcatatagga
    59041 cgcggtcgca cgagtgtcct aaggccgtta tatacatcgt cgtacacagc catatatcat
    59101 ttataggaga gatagccatg tatccgtcgg accacggagt agaatacgag gtaagaaggt
    59161 ggcatagcga gctatttccg ccttggctat ggatcgtccg cctcgtcacg aacttgattt
    59221 gattcgataa ggcatttatc tgcgaactat ttaaaagcct aagaagttag ccaggagtca
    59281 gagagagctg cctatgacgg ctaagtcgcc ggaggctcat cacgacggct gcatgtacgc
    59341 agatgtatat gccaggattg tcgattggtc cgagggctgt ccgctggcgt caatcgcaac
    59401 cccctggaac actattgtat cgttatagtg tgatagcttt tcggcagatg tttgataagc
    59461 aggttagtga atggtgctgt gagtcattgc actgggcttc ttagagcatg cctggggcct
    59521 ccgggccagc ggagcaggtg ttgcagattg acgtattggc gaggggcgga tgccaacacc
    59581 ttaagctctc tgtgtagcat gttgcgtatt tagtctcctg ctcgcccctt cccccacagg
    59641 gctattacgt tcattcttta tcccataggc atccacggta tctcctcggg ataatagcca
    59701 tatctcttaa caacgtttct ttctagactc cccccgctct ttagggcgta aaagacccta
    59761 gtcggcgtta gcagcggcat cctaacccct tattctctcc ggagctaccg cttcttccta
    59821 gtcaggggta attcgaggag ccgtagactt agagcggcca aacataagag gacctaatct
    59881 cgattctatc taacaccgat tctatggtgt ctactacgga aagaagatat actaacgaaa
    59941 ataataggga agattctgac ttaatgctcc tatccattag ctcgatagtc gtatcgcttc
    60001 cgaaggcgcg gccgggcaaa tcaagcagaa gagcgaccga gacggaagct tctggcgtgg
    60061 atcctgtatt agcagtatcc ccgaggcaag cgggagccgc cttagcttgg ccagatgagg
    60121 cacaactatc tgaacttgat gttacgaggc aggaatttcc ttgcgaaata gatcgcatag
    60181 tggagttggg agcacctacc cctgaaagtc agccaaactc agttatgatg gacagccggc
    60241 acgtacccgc cagccaacac atcaatcata cgagtgatgc tgtcttagac aatgatcgga
    60301 gttataatgt tcagagtcct tctgattacc cctgcactta cggacacctt ccgcgggctg
    60361 ccagtcccgc cgaggcggtc caggcatcag tccaggaaag ggaaatcctt accggggagt
    60421 tatacgacaa tgctattcct gcagccctaa ccctaacccc atcttccgca ccgccctcgc
    60481 ctaaaccata caaaggggag ggtttagata atgcaactgg cgcgtccgtc cgtgtgacgc
    60541 ccgaggtcat agatactggg gttccgggac cgggaccaaa gtaccatcta cgtcaacatc
    60601 tcctcaacgc ttcggccgca atctcctgta aacgaataaa acgacgcagt ccaaggacag
    60661 cgacacagac aaccagggct caggcagtaa ggataaactc gacaggctag aatttcaaca
    60721 cagagagatc tcttatttac tcgtagccag tgaggattct agctcagata ataaggacgt
    60781 tcaccaaagt cgcaagcgcc gcagggtgtc gaagtcccct tccggtgcag ttcgcagtac
    60841 tttagacagt gcgcgatact ctcggggctc ccgctatagg cgattagcag catagctgtc
    60901 gagcgtgtct caagcgcctg gatacaatat tcaccggtcg ccaacatcag aggcaaaccc
    60961 agcttgctcc aaagccgacg tgcttcttgc tcaattcgag caatggcctc tcagagacgt
    61021 tttcctcaag cgcatcacgg agggcagcaa gacgacattt caactacagt ttgaatggga
    61081 cactgagtcc tatgaacccc atagcgacag atccgtatcg caatcgaaga agggcagaaa
    61141 ggtaatgaag aatttaggtt cagctgtgaa atcatccggc aaaaggtgga cattagaaga
    61201 ggacgaaact gtgcgcagga tgagacaagc tggcaggtcc tggtctgaca tcaagcgcgc
    61261 ccttcctcgc cgttctgagg gtacgatcca agtccggtac tcgacgaaac tcaagggttg
    61321 atctagtcac gcagagcagc tccaaatatg ttttctatga gagagtggat agcttgtgct
    61381 gacgggcgtg tctacattgt tcaccacgaa tatctgcttg cgttgtacca atttttagtc
    61441 tgccgctctt ctccagaaat cgctatcgtt gtcaacgtca tagtcatcgt catcatagcc
    61501 atcattgtcg tagtcatacc cagaatcatc aaggttatta tcgctgaatc ttctaatata
    61561 agggtagatt taagcttaat ttattccgtg atttgattcg cctgctaatt aagctatgag
    61621 attagacggc agggtataag agaccaccgc caacttgtcc cgggaatact gagcagctag
    61681 cctcgcctcc atagagtgca caccaacaca actgaattta gtaagacaac aaatttacta
    61741 gtccgtgggc ctccttttgt actccgcggg gcctcgcttt gccccgccgg ctagccttcg
    61801 gcttaggttt ccccggccgc tttcatatcc acaccctgtt ataatcagag taaagaacat
    61861 ttcagcaggg tcgctgctgc cggcacacat ccgtgcggtg gaggacagcg aataccggca
    61921 gtgcgtggtg tggcagtgcg accccatgca cggcaacacg ctctcgacgg gcagtggaat
    61981 caagacgcgc aaataactac agttggaaat ccggggccca ataagtgcgc cccccagggc
    62041 cagagggcgc ttgaaagtgt cacgtgccag tctcaccggc ggcgcacttc gtgaaaatcc
    62101 gcttcactct ctcataccat cgccacccac cacaacagca ctattatgga ccttggcgca
    62161 ttggatttca aacagcttca gatgccgaga tatgccccaa gcacaagatg gacatcattc
    62221 gaaggttgga attacaacgg catgacagag cggttggagg cattgcttgc caagcttgac
    62281 aagaggatca agccctggcc acctcgatcc cgacccctgc gggtccgaag gtgccaatag
    62341 ggggcgctaa aaccattgcc atccccacac aaaaaaggaa ggcagccgcc accgacgacc
    62401 gacagcatct catacctgcg acctttcgcc agcatgtcta caactgtcag caccacgagc
    62461 cgcttcctca gtgcgctgca ggcgcaaggt cgcttgatct tcgaaggtcc tcacacagtc
    62521 cgcaaagtgg gcgaggcgtt tctcattcgg agagaggcgg aggcaatgga ttatgtgaag
    62581 aagaatacat ccattccgat tccaacagtt ctacgagttc acctcgacga cgcctccaac
    62641 ggcaaaagca gctggatcct catgcaacgg ctgtcgggac ttgaacttgg tactgcttgg
    62701 cctcagatgg atgatgacgc gcggtccgaa accatatgtc aattaagatc atacttggag
    62761 cagcttcatc gactccgccc agcaactgcc gtcgtgggac gcattggatc ggcctctgga
    62821 ggtccggctt gggatcacag actgagcaat atgtcgacct gtggcccttt tgagtccgtg
    62881 gctgaattcc atgattttct agttgccccc gtccgacaat gcccgcgacc cgaactggtc
    62941 gctaaatacc gaagccaact ggctgataca tacgacgtat gcttcgccca tgcagatctc
    63001 tcttgggaga acattctcgt tgatgtttcg actgggcaga tccagggtat tctggactgg
    63061 gaaatggcag ggttctggcc ggagtggtgg gagtatagga aagctctctt tggttctcga
    63121 agccaacaat ggtggaggca tatattaaag gaggtcatgg tggaacgtac aagagagaca
    63181 gagatcgaca tggagctaga gatgttctga atcggggcta tcaaactaat ccgtccttac
    63241 gacccctcgt cacagcattg gcactgctcg tcttccattc atttctcctt caaccaggtt
    63301 ttcaacgcct ctgcagtcag ataatcatat gcgaaaccat cctcctttag cttttcgaac
    63361 ccttcgagcg cccagttttg gcagttccac cctgaatgct cgacagtatc aattgacaca
    63421 tccttcaaga tctcatgaat cctgttcaac atcgaactgt ccacttctcc aacctcaagc
    63481 tcttccttga gagagccgga ctttgcaaga tctacctcct cgggtccttt gtagtagaag
    63541 gcacctggca ttcctcggag ttggtgtgct atgcccaagt tcttgctacc cctgacctca
    63601 acttggatga agtatgacca gtggtatggc ttggttttgc cagtcgttga gtacgtacca
    63661 cgatcatagg tgccgagata tctaagtata cactgacgct ggcccacttt atttgtcgac
    63721 cactctcagc agcctggtgt tcgtactagt actaccgccc ggacccgttt tccgaatttt
    63781 tacagtgttt ttcgggcgac tttactatat agtatatact tgtatagtct gtaaaattaa
    63841 gctacttcta taatatgtag cgtttactac taatcgccca gtaggttatt aagggatctt
    63901 agtacgaatc ccctgtaaat ttaaccttag actatactcc tatatactat atcccctaat
    63961 aagatataaa taggatataa gatagtgtat aaaatacgat aagaaatacg ataagaaata
    64021 ggataagaaa taggataaaa gaaataagat aaaaaataag ataagaaata tactaaaaga
    64081 aataggatat tattattatt attattctta atcttactcc gctatcctaa ctaatctatc
    64141 tataagagcc tttctaggct atacggtcct tctcgggtgg ctatagaggg gaaaacccgg
    64201 gtaaaacccg gggaaaacct ctatacactt ccttaggtgg agaggtacca ttatggggcc
    64261 gacgtggccc cggtttatcc ctattacgta tctagatctt acctttaggc cggtagctaa
    64321 cgggaagtgt ggtaggctag tggttaggtg ggttagccta ggctaatctc tatcggtaga
    64381 ataggggcta agggggcgct accgcgcttc cgctatacgg tagctacggc tctccctcct
    64441 cgggctcctt atatccctta gggattatac ctttattcct tctattcggt taataaaaag
    64501 agtaggggag gtaggcgtct tttacctccc ctaagtaggt tcctgctata tccggcggta
    64561 ggtaggggga atagggccct accctgttat aagaaataga tagttaatat cccctaaggc
    64621 ctttatacct taatcctccc tcttcctcct ataacgctaa taagtttatt ataggttttc
    64681 cccggtctat tcccgctaac ggttttatag gtatatcgtt acggcctata ctaactagta
    64741 aaccccttta gttttcttat tatattcgta ttatatctta attataggtg tcttataggt
    64801 aatatcgcgg tagcttaata gcgtagggtt aactaggtag tatagtatcg atttatatat
    64861 ataaataagt aatctaaagt ggtagtataa tataagttct tttcgtggcg tagcggtgcc
    64921 ttagtaataa tatactaata gttatagata tcgtctccta ataatactaa tactaataat
    64981 aataaccgcc gctataagcg cggaatagtt tatattatac cgtatatagc ccggtaatat
    65041 cggagtagta ttataacgct aatatagggt agttatattt attatagtaa gcgtttaggt
    65101 atttaccccg ataatataaa agcctacgct aatattacgg gaataagcgc ggcctattat
    65161 tagtatacta atagtcgtta tccctataag gatataagtt acctcggtgc tatagtagta
    65221 tcgtatatat atcggggtag atatagctaa tagtttaata ggtcccctcc gctactaaga
    65281 agtagtagta acgccttata gatatttatt aggcgtatat aacggtaaag gccgctaata
    65341 gcgcgggtat cgctattata ggtatccccc ttcggtgccg tagcggttct acgctaataa
    65401 gttataggct aaagagc
//
