# Supplementary material for: Alkaliphilic/Alkali-Tolerant Fungi: Molecular, Biochemical, and Biotechnological Aspects
Source: J Fungi (Basel). 2023 Jun 9;9(6):652. doi: 10.3390/jof9060652 (PMC10301932; doi:10.3390/jof9060652)
Supplement: Supplementary file 1 [file jof-09-00652-s001.zip › S2/ENANITX01000171NITX01000171.1.region001.gbk]

LOCUS       ENANITX01000171NITX01000171.1 21602 bp    DNA     linear   UNK 01-JAN-1980
DEFINITION  ENA|NITX01000171|NITX01000171.1 Sodiomyces alkalinus F11
            SODALscaffold_2_Cont171, whole genome shotgun sequence..
ACCESSION   ENANITX01000171NITX01000171
VERSION     ENANITX01000171NITX01000171.1
KEYWORDS    .
SOURCE      
  ORGANISM  
            .
COMMENT     ##antiSMASH-Data-START##
            Version      :: 7.0.0beta2-86685d9d
            Run date     :: 2023-03-25 18:34:59
            Original ID  :: ENA|NITX01000171|NITX01000171.1
            NOTE: This is a single region extracted from a larger record!
            Orig. start  :: 0
            Orig. end    :: 21602
            ##antiSMASH-Data-END##
FEATURES             Location/Qualifiers
     protocluster    1..21602
                     /aStool="rule-based-clusters"
                     /category="NRPS"
                     /contig_edge="True"
                     /core_location="[7023:18850]"
                     /cutoff="20000"
                     /detection_rule="cds(Condensation and (AMP-binding or
                     A-OX))"
                     /neighbourhood="30000"
                     /product="NRPS"
                     /protocluster_number="1"
                     /tool="antismash"
     proto_core      7024..18850
                     /aStool="rule-based-clusters"
                     /tool="antismash"
                     /cutoff="20000"
                     /detection_rule="cds(Condensation and (AMP-binding or
                     A-OX))"
                     /neighbourhood="30000"
                     /product="NRPS"
                     /protocluster_number="1"
     protocluster    1..21602
                     /aStool="rule-based-clusters"
                     /category="PKS"
                     /contig_edge="True"
                     /core_location="[7023:18850]"
                     /cutoff="20000"
                     /detection_rule="cds(PKS_AT and (PKS_KS or ene_KS or mod_KS
                     or hyb_KS or itr_KS or tra_KS))"
                     /neighbourhood="30000"
                     /product="T1PKS"
                     /protocluster_number="2"
                     /tool="antismash"
     proto_core      7024..18850
                     /aStool="rule-based-clusters"
                     /tool="antismash"
                     /cutoff="20000"
                     /detection_rule="cds(PKS_AT and (PKS_KS or ene_KS or mod_KS
                     or hyb_KS or itr_KS or tra_KS))"
                     /neighbourhood="30000"
                     /product="T1PKS"
                     /protocluster_number="2"
     cand_cluster    1..21602
                     /SMILES="C([*])C(-O)NCC(=O)O"
                     /candidate_cluster_number="1"
                     /contig_edge="True"
                     /detection_rules="cds(Condensation and (AMP-binding or
                     A-OX))"
                     /detection_rules="cds(PKS_AT and (PKS_KS or ene_KS or
                     mod_KS or hyb_KS or itr_KS or tra_KS))"
                     /kind="chemical_hybrid"
                     /product="NRPS"
                     /product="T1PKS"
                     /protoclusters="1"
                     /protoclusters="2"
                     /tool="antismash"
     region          1..21602
                     /candidate_cluster_numbers="1"
                     /contig_edge="True"
                     /product="NRPS"
                     /product="T1PKS"
                     /region_number="1"
                     /rules="cds(Condensation and (AMP-binding or A-OX))"
                     /rules="cds(PKS_AT and (PKS_KS or ene_KS or mod_KS or
                     hyb_KS or itr_KS or tra_KS))"
                     /tool="antismash"
     CDS             complement(272..409)
                     /ID="input.cds1.1"
                     /Name="input.path1.gene1"
                     /Note="single-exon"
                     /gene="input.path1.gene1"
                     /phase="0"
                     /source="GlimmerHMM"
                     /transl_table=1
                     /translation="MLTSGYGYGYGYGCGSGSGSGSGSGSGYGCGSGSSSGSGSGSGSG
                     "
     CDS             complement(join(2630..3516,3553..3566,3656..3789,
                     3975..4227,4398..4489))
                     /Name="input.path1.gene2"
                     /gene="input.path1.gene2"
                     /source="GlimmerHMM"
                     /transl_table=1
                     /translation="MAQADEVPYYSLSHYLVISSSSSSIVVCLHPQHRSIDFNATLRPR
                     SSTQPATAMQWQIAAPATLALVVYAQWRKALTPSGILAAIFTAAIHAYHPWNLPFTLLC
                     TFFLSGTLATKIKHGYKATLTMQSKGSVGEGPRTHTQGQTTPPPVLPTPDFPLPTFWCW
                     EFFANSLIATALTWTHAVQLGKRQASLANPNAETTGSLCYSFHGDLLVIGIIACYAAAA
                     ADTFSSELGILARTQPRLITDPVRKVPPGTNGGVTIEGLAAGLLGSSIIAAVTMYLLPT
                     CDESTADTPGGGVPWTTQQRVLYAVAIALWGVVGSIFDSWLGATCQATVKDVRTGKVVE
                     GEGGSRALVSPTETRQLARAEVEKVVLAGEGQDATEKTDASSSAIDDGAAVAPRKEKEG
                     PKEKARRPSFGDEKPTRVIENGIDLLDNNDVNFLMTLFMSVAAMTLASKVLGVPFESIK
                     V"
     PFAM_domain     complement(join(2693..3516,3553))
                     /aSDomain="DUF92"
                     /aSTool="clusterhmmer"
                     /database="34.0"
                     /db_xref="PF01940.18"
                     /db_xref="GO:0016021"
                     /description="Integral membrane protein DUF92"
                     /detection="hmmscan"
                     /domain_id="clusterhmmer_input.path1.gene2_0002"
                     /evalue="3.90E-54"
                     /gene_ontologies="GO:0016021: integral component of
                     membrane"
                     /label="input.path1.gene2"
                     /locus_tag="input.path1.gene2"
                     /protein_end="439"
                     /protein_start="164"
                     /score="183.7"
                     /tool="antismash"
                     /translation="FFANSLIATALTWTHAVQLGKRQASLANPNAETTGSLCYSFHGDL
                     LVIGIIACYAAAAADTFSSELGILARTQPRLITDPVRKVPPGTNGGVTIEGLAAGLLGS
                     SIIAAVTMYLLPTCDESTADTPGGGVPWTTQQRVLYAVAIALWGVVGSIFDSWLGATCQ
                     ATVKDVRTGKVVEGEGGSRALVSPTETRQLARAEVEKVVLAGEGQDATEKTDASSSAID
                     DGAAVAPRKEKEGPKEKARRPSFGDEKPTRVIENGIDLLDNNDVNFLMTLFMS"
     PFAM_domain     complement(join(3712..3789,3975..4136))
                     /aSDomain="DUF92"
                     /aSTool="clusterhmmer"
                     /database="34.0"
                     /db_xref="PF01940.18"
                     /db_xref="GO:0016021"
                     /description="Integral membrane protein DUF92"
                     /detection="hmmscan"
                     /domain_id="clusterhmmer_input.path1.gene2_0001"
                     /evalue="1.10E-18"
                     /gene_ontologies="GO:0016021: integral component of
                     membrane"
                     /label="input.path1.gene2"
                     /locus_tag="input.path1.gene2"
                     /protein_end="141"
                     /protein_start="61"
                     /score="67.7"
                     /tool="antismash"
                     /translation="ATLALVVYAQWRKALTPSGILAAIFTAAIHAYHPWNLPFTLLCTF
                     FLSGTLATKIKHGYKATLTMQSKGSVGEGPRTHTQ"
     CDS             complement(join(5602..5933,6031..6280))
                     /Name="input.path1.gene3"
                     /gene="input.path1.gene3"
                     /source="GlimmerHMM"
                     /transl_table=1
                     /translation="MVQGSAIKKAGQPAATGKPKAASTRRQPNKVGKKPQKAKMRTSAD
                     KMQKKFAGALTAKTEKMLGERAGHLELIGKGKKGNDKKGTGDYRESFPANASGYSTIFN
                     NLVNHAGSERYDNELLLRGAHGRDTLLSFGDNSSLYKRLYHTERDISIPCRYHIQGETT
                     GETVPNSESGSAFFLLGQGVGRTRHQPAKE"
     PFAM_domain     complement(6047..6280)
                     /aSDomain="DUF2462"
                     /aSTool="clusterhmmer"
                     /database="34.0"
                     /db_xref="PF09495.12"
                     /description="Protein of unknown function (DUF2462)"
                     /detection="hmmscan"
                     /domain_id="clusterhmmer_input.path1.gene3_0003"
                     /evalue="7.70E-12"
                     /label="input.path1.gene3"
                     /locus_tag="input.path1.gene3"
                     /protein_end="78"
                     /protein_start="0"
                     /score="45.9"
                     /tool="antismash"
                     /translation="MVQGSAIKKAGQPAATGKPKAASTRRQPNKVGKKPQKAKMRTSAD
                     KMQKKFAGALTAKTEKMLGERAGHLELIGKGKK"
     CDS             complement(join(7024..9759,9838..18579,18656..18850))
                     /NRPS_PKS="Domain: PKS_KS(Iterative-KS) (13-436). E-value:
                     2.8e-170. Score: 558.6. Matches aSDomain:
                     nrpspksdomains_input.path1.gene4_PKS_KS.1"
                     /NRPS_PKS="Domain: PKS_AT (544-855). E-value: 5.6e-101.
                     Score: 329.6. Matches aSDomain:
                     nrpspksdomains_input.path1.gene4_PKS_AT.1"
                     /NRPS_PKS="Domain: PKS_DH (931-1113). E-value: 7.7e-28.
                     Score: 89.8. Matches aSDomain:
                     nrpspksdomains_input.path1.gene4_PKS_DH.1"
                     /NRPS_PKS="Domain: PKS_ER (1606-1922). E-value: 8.9e-108.
                     Score: 351.9. Matches aSDomain:
                     nrpspksdomains_input.path1.gene4_PKS_ER.1"
                     /NRPS_PKS="Domain: PKS_KR (1946-2122). E-value: 1.3e-53.
                     Score: 173.4. Matches aSDomain:
                     nrpspksdomains_input.path1.gene4_PKS_KR.1"
                     /NRPS_PKS="Domain: PKS_PP (2224-2299). E-value: 4.5e-12.
                     Score: 38.0. Matches aSDomain:
                     nrpspksdomains_input.path1.gene4_PKS_PP.1"
                     /NRPS_PKS="Domain: Condensation_LCL (2357-2657). E-value:
                     3.2e-59. Score: 192.2. Matches aSDomain:
                     nrpspksdomains_input.path1.gene4_Condensation_LCL.1"
                     /NRPS_PKS="Domain: AMP-binding (2829-3243). E-value:
                     2.7e-88. Score: 288.1. Matches aSDomain:
                     nrpspksdomains_input.path1.gene4_AMP-binding.1"
                     /NRPS_PKS="Domain: PCP (3378-3446). E-value: 4.4e-14.
                     Score: 44.3. Matches aSDomain:
                     nrpspksdomains_input.path1.gene4_PCP.1"
                     /NRPS_PKS="Domain: NAD_binding_4 (3495-3754). E-value:
                     2.9e-36. Score: 116.7. Matches aSDomain:
                     nrpspksdomains_input.path1.gene4_NAD_binding_4.1"
                     /Name="input.path1.gene4"
                     /gene="input.path1.gene4"
                     /gene_functions="biosynthetic (rule-based-clusters) T1PKS:
                     itr_KS"
                     /gene_functions="biosynthetic (rule-based-clusters) T1PKS:
                     PKS_AT"
                     /gene_functions="biosynthetic (rule-based-clusters) NRPS:
                     AMP-binding"
                     /gene_functions="biosynthetic (rule-based-clusters) NRPS:
                     Condensation"
                     /gene_functions="biosynthetic-additional
                     (rule-based-clusters) ADH_N"
                     /gene_functions="biosynthetic-additional
                     (rule-based-clusters) ADH_zinc_N"
                     /gene_functions="biosynthetic-additional
                     (rule-based-clusters) adh_short"
                     /gene_functions="biosynthetic-additional
                     (rule-based-clusters) PP-binding"
                     /gene_functions="biosynthetic-additional
                     (rule-based-clusters) NAD_binding_4"
                     /gene_functions="biosynthetic-additional (smcogs)
                     SMCOG1022:Beta-ketoacyl synthase (Score: 242.6; E-value:
                     1.3e-73)"
                     /gene_kind="biosynthetic"
                     /phase="0"
                     /sec_met_domain="itr_KS (E-value: 2.7e-173, bitscore:
                     564.9, seeds: 96, tool: rule-based-clusters)"
                     /sec_met_domain="PKS_AT (E-value: 5.1e-102, bitscore:
                     329.6, seeds: 1682, tool: rule-based-clusters)"
                     /sec_met_domain="ADH_N (E-value: 4.9e-08, bitscore: 21.4,
                     seeds: 66, tool: rule-based-clusters)"
                     /sec_met_domain="ADH_zinc_N (E-value: 2.6e-19, bitscore:
                     58.0, seeds: 86, tool: rule-based-clusters)"
                     /sec_met_domain="adh_short (E-value: 2.5e-51, bitscore:
                     162.6, seeds: 230, tool: rule-based-clusters)"
                     /sec_met_domain="Condensation (E-value: 3.6e-47, bitscore:
                     149.2, seeds: 42, tool: rule-based-clusters)"
                     /sec_met_domain="AMP-binding (E-value: 5.4e-97, bitscore:
                     313.3, seeds: 400, tool: rule-based-clusters)"
                     /sec_met_domain="PP-binding (E-value: 1.9e-12, bitscore:
                     36.1, seeds: 164, tool: rule-based-clusters)"
                     /sec_met_domain="NAD_binding_4 (E-value: 2.6e-37, bitscore:
                     116.7, seeds: 102, tool: rule-based-clusters)"
                     /source="GlimmerHMM"
                     /transl_table=1
                     /translation="MPARANVREDDPTVIVGLACRVPGAANPSKLWEHISAQRDVQRKM
                     PEDRYNVDNYFHPDGTRKGFTNARFGYFLDQDIADFDNSFFGISGKEADAMDPQQRLLL
                     EVVYEALENAGITLQDISGSQASVFCGSFTNDYLSMTGKDLTANYPMYHATGTGNAILS
                     NRISYFYNLHGTSITLDTACSSSLVCFHLGNQSLRSGEADISIVVGSALHFDTNVYLTM
                     TDLGMLSTDGRCRAFDASGSGYVRGEGICAAILKRKSDAELNGDNIRAIVRNTGSNHDG
                     RKNGITLPNSAAQEELIRSTYEDAGLNPLHTQYFEAHGTGTAAGDPIETRAIGAVFSKG
                     RETPLYIGSVKTNIGHLEGASGLAGIIKTTLALEKGMIPPNMHFNTPNPKIDFENWKLA
                     VPTKMTPWDVPEGIARRASINSFGYGGTNAHVVIEEYKPETVKPARVVEAIENGVHARP
                     HLVPLSSHSAKAGELTEAALKAYLVENDNAAIGDVAYSLSHPRRTKHAQRSFVVANDSA
                     GLAEQLTTPRPAAKWTLANKTTPRLGFIFTGQGAQWYAMGRQLLEESPLFRQTLKRCDS
                     ILQSLPDAPEWSIIEELSKTKETSLLGDTLYSQTICTALQLAVLEVLAAWGIKPSATVG
                     HSSGEMAAAFAAGILSFESAIIAAYYRGRYMSAPIENGKPGGMMAVGLTEAKATEELKA
                     YKGRLCIAAVNSPSTMTISGDLDAIVELKESLDERKVFNRQLIVKQAFHSHHMDPLAPA
                     YENALKGCAAFSTKEPTARMFSSVTARLADHEAMGPKYWATNMTNAVRFSDALTGIVLD
                     DEDEPNVDVLVEIGPHAALKGPSRQTLQALNIDLPYLASLTRGVPDYECLLNLAGTLFS
                     LGYPVDLVATNQNLSLGASNEIVRVDTGSKLDDLPTYSWDHKRYWHETRYLKEHRLRKY
                     RHSLLGHVFPGSVAKHPKWRNYLRISEIPWLSEHVVDGKIVFPGAGYISMAIEAVMRVE
                     ELETAKMIFVKDIMIKNALLLPTSDDGVEILLELKPVTSSAKDKSEIWYEFAVYSYDEN
                     SNCTEHCHGLISTEKGEPAPIPEGYAGPIDLDQKRKETNRSESAAQFYKRLADLGLDYG
                     EKFQRITNFMESGPGFSVSDLVFDPSALPRNPGDETIMHATLLDAFFHTIFHAIESCLG
                     RPLDEPYVPSFFKTLKISGHFCEWAQSTDIRNFKVGSFTRTPSPRVAINDMVMQDQEGK
                     LMIEIGGLEVTALGREQPDGANARTLFYSQRWAPCFDLLSSDVARPLSEVVDIFAHQYP
                     NTKILHITSDVAKTNEVLSTLGGAKGHRRRFGGLDVCSLNGETLGEEFEELSNATNGLV
                     NIAEPQAGAYDLVIVSEVGSFDAVPFMKDTGYIVFDGQKGTVSADLTEVFSTPAATALH
                     KSKEASPLSGPLSVIIPAGQLSERSKAILAALEAGYPGEVEQVTFADIVEDGLDILRDN
                     IVVLAGLDEQVYDETSFKGVQALLGAVEKNTVWPLEGATQEAARPELAMLVGAIRVGRS
                     ENDNTRNVTYDFGTDTTTEDAAAGILRVLGSSVNEDEFAERNGVVLTPRFEADDDRNRR
                     LRNGPSREPRLELFGERRPLKLTFGKVGLLDTLHFAEDEEIIDTELAADEVEIEVKASA
                     INFRDLAASLGIIDDYKLGDECAGVVIRVGSEVEGFGPGDRVVAWRPGQGAHRAICRNP
                     ASLTYKLTGDMPFSAAAALPCILTTAWFAFEHTARVQPGETVLIHAAAGGVGQMAIQVA
                     QRAGARVLATVGSPAKRQLLRETYGIPEEHMFSSRDDSFVEGVLAVTGGRGVDVVLNSL
                     AGPLLHATWSCLTQFGRFIEIGKRDIHSNTKLDMDPFRKNVLFASVDLITIFNHNKPLG
                     ARIVKECCDLVHNGEIQLPQTILEVSYEDVLKGFRLLQMGKHTGKIVLVPSKDDVVPVA
                     PPSFRNTKLFKADKTYLLVGGLGGLGRTLAQWMVRKGAKKLAFLSRSGADKSEAKMTVD
                     WLVSRGVEATVYRGDVSKRADVQACVDGVGSSLGGIFQAAMVLQDVPLETMTYKQWVRC
                     VEPKVNGAKHLHDATMGTDLDFFVCFSSVAAVLGSKAQANYAAANCYLDALMRHRREMG
                     LAGTTMNVGAVAGIGVVSESAALGQIMERLGIDPINEEELLYQLEEAVKGDRDQKISPR
                     GVDSHQICTGVGLIKPDVYWAVKPLFRNLYDNHDFAGSTTSSKKQKNIMALLAEEAEPE
                     KRVAIVLDAFLDKIASVLGTPKDSIIPSNPLSAYGLDSIVAVEFRKFFRKEIQIDIALF
                     DILGAASITALVVKATKMISAAATATDGAASEAKDDKANAAEGEKTDKEAGVSAMASGE
                     ITKVDATTGVAIPLSTFQNRLWYIHSFLEDKSFLNLPITMRIKGKPNLDILRATAQALA
                     RRNAVMRTSYYEGDDFAQQEPLEDFEIDVHYRDLSGEADKEQALKEYVDYNRQIEMNVE
                     EGEVASFALAKLSEEDWAYSLIIHHISVDRGSMKGMMSQFVSLYDAIATGKDLSTVPSP
                     EFSYADFTLWHNARLNSDLMKPDLNWWKEKLTGIPEASKLLPFAKVSERPQNNDPHRHA
                     LKTSLSSKLFARMKRIASQSNATPFHFILAAFRAFMYRYTEDKDLVILMVDGNRPHPDA
                     EDICGFFVNMCPIRLNDDCETTFDQLFTATKDRALEAMAHTGIPFDTIVDLMNVKKTPS
                     HLPIGQVSVNYQIHGPVPVYNTNDFTINQLETDDIPTASDMQLEALETGDHSLDLRIEY
                     ATALYGQEDMERFLDNFLSFLSSTIKDHRQPIEEVNMTGLLEVAHLEKKYWNTGVAKNQ
                     WEGQSVVDKVTQMASEHPQAEAIKTSDGHSISYRQLIENAKSVASELVQAGVKPGERIA
                     LLALPGVEAVTGQLGALMTGSCYVALDTDFAQDRLSFMIADAGSPVLLVGSGAEALAGD
                     LTAKAGAAAPKVIVIREAVASARSPVQLHSRQPSDPFYMIYTSGSTGTPKGVVLTESNT
                     QQMLATLNKDYAFTSEDTFLHQSSMSFDLSIVQIYSALTCGGTVCIAAWETRKDPHALA
                     EFMKDASVSVTYFTPTQFALLMDLNTDALKKCDKYRVAYFAGERLPVRVAKGFYELGTP
                     AVLYNTWSPSELVVQTSIGRIDPPSEEEVSLPIGYPMDNCRHYILDTKGNPLPAGMVGE
                     LVVGGAQVGAGYLNRPEINAKSFVENPFASEEDRKLGWTRMFKTGDRGRFRPDGQLEFH
                     GRIAGDKQIKLRGFRVDLGEVEQRLFQESQSVQPGLIDIAVIARTIEAGQEDIHLVAYL
                     VPKAGLAVADRASFVSQLHDKAKPHLNDYMLPNGYQFLEKLPVTIGGKVDRRNLLSRDL
                     ELIYPTTAAAATTAATGDAAGATNANNELEESVMAVFRGVLGDKYADPSDNFFQRGGHS
                     ILLVRLQARIKKQFKVAPPLPQMIKEPTAAAVCAYIRTKKGGDAGGKGSFESAISWEAE
                     TKLPNDARYTPRWGTPRVERDEQKTILITGPELFIGLHLLAEILTTKREATVYVLGSLE
                     PSQVENIVALLDKHGLINDGPENPLSKDEVRTRVKAVPGVLSKPNFGLSKVAFRQLGQK
                     IQAIYHLGGHVSLLKTYSFLKTFNVAPIFDLIHLAGIGDHLSEIHHLSTWSVPHLQTWT
                     KTKRSGKTWVTAEEEMAHFQPPAEDEYGYFKTRWVAEAILRNAASRGFPITITRAPAVT
                     SLRPNGFMDPGDEFTIRMVMEMVESGAIPRLGSPSQPSFVIDVIPVDYLVRGFYSLTSE
                     KEVLAMAPAEQGKPNIYHFANPSPLKLQDLPDLVPMLREDGKRPSLISADSWLKNLEKQ
                     HKENEGAAATIRGTVLREYLSMGHVMFSLDRTQTAKLLEKLVPGLDETCPAIDGKFLDH
                     LFKRIKAAEP"
     aSDomain        complement(7435..8211)
                     /aSDomain="NAD_binding_4"
                     /aSTool="nrps_pks_domains"
                     /database="nrpspksdomains.hmm"
                     /detection="hmmscan"
                     /domain_id="nrpspksdomains_input.path1.gene4_NAD_binding_4.
                     1"
                     /evalue="2.90E-36"
                     /label="input.path1.gene4_NAD_binding_4.1"
                     /locus_tag="input.path1.gene4"
                     /protein_end="3754"
                     /protein_start="3495"
                     /score="116.7"
                     /tool="antismash"
                     /translation="TGPELFIGLHLLAEILTTKREATVYVLGSLEPSQVENIVALLDKH
                     GLINDGPENPLSKDEVRTRVKAVPGVLSKPNFGLSKVAFRQLGQKIQAIYHLGGHVSLL
                     KTYSFLKTFNVAPIFDLIHLAGIGDHLSEIHHLSTWSVPHLQTWTKTKRSGKTWVTAEE
                     EMAHFQPPAEDEYGYFKTRWVAEAILRNAASRGFPITITRAPAVTSLRPNGFMDPGDEF
                     TIRMVMEMVESGAIPRLGSPSQPSFVIDVIPVDYLVR"
     PFAM_domain     complement(7435..8214)
                     /aSDomain="NAD_binding_4"
                     /aSTool="clusterhmmer"
                     /database="34.0"
                     /db_xref="PF07993.14"
                     /description="Male sterility protein"
                     /detection="hmmscan"
                     /domain_id="clusterhmmer_input.path1.gene4_0016"
                     /evalue="4.20E-34"
                     /label="input.path1.gene4"
                     /locus_tag="input.path1.gene4"
                     /protein_end="3754"
                     /protein_start="3494"
                     /score="118.0"
                     /tool="antismash"
                     /translation="ITGPELFIGLHLLAEILTTKREATVYVLGSLEPSQVENIVALLDK
                     HGLINDGPENPLSKDEVRTRVKAVPGVLSKPNFGLSKVAFRQLGQKIQAIYHLGGHVSL
                     LKTYSFLKTFNVAPIFDLIHLAGIGDHLSEIHHLSTWSVPHLQTWTKTKRSGKTWVTAE
                     EEMAHFQPPAEDEYGYFKTRWVAEAILRNAASRGFPITITRAPAVTSLRPNGFMDPGDE
                     FTIRMVMEMVESGAIPRLGSPSQPSFVIDVIPVDYLVR"
     aSModule        7435..11703
                     /complete
                     /domains="nrpspksdomains_input.path1.gene4_Condensation_LCL
                     .1"
                     /domains="nrpspksdomains_input.path1.gene4_AMP-binding.1"
                     /domains="nrpspksdomains_input.path1.gene4_PCP.1"
                     /domains="nrpspksdomains_input.path1.gene4_NAD_binding_4.1"
                     /locus_tags="input.path1.gene4"
                     /monomer_pairings="Gly -> Gly"
                     /tool="antismash"
                     /type="nrps"
     aSDomain        complement(8359..8562)
                     /aSDomain="PCP"
                     /aSTool="nrps_pks_domains"
                     /database="nrpspksdomains.hmm"
                     /detection="hmmscan"
                     /domain_id="nrpspksdomains_input.path1.gene4_PCP.1"
                     /evalue="4.40E-14"
                     /label="input.path1.gene4_PCP.1"
                     /locus_tag="input.path1.gene4"
                     /protein_end="3446"
                     /protein_start="3378"
                     /score="44.3"
                     /tool="antismash"
                     /translation="EESVMAVFRGVLGDKYADPSDNFFQRGGHSILLVRLQARIKKQFK
                     VAPPLPQMIKEPTAAAVCAYIRT"
     PFAM_domain     complement(8365..8553)
                     /aSDomain="PP-binding"
                     /aSTool="clusterhmmer"
                     /database="34.0"
                     /db_xref="PF00550.27"
                     /description="Phosphopantetheine attachment site"
                     /detection="hmmscan"
                     /domain_id="clusterhmmer_input.path1.gene4_0015"
                     /evalue="5.40E-08"
                     /label="input.path1.gene4"
                     /locus_tag="input.path1.gene4"
                     /protein_end="3444"
                     /protein_start="3381"
                     /score="33.1"
                     /tool="antismash"
                     /translation="VMAVFRGVLGDKYADPSDNFFQRGGHSILLVRLQARIKKQFKVAP
                     PLPQMIKEPTAAAVCAYI"
     aSDomain        complement(join(8917..9759,9838..10227))
                     /aSDomain="TIGR01733"
                     /aSTool="tigrfam"
                     /description="AA-adenyl-dom: amino acid adenylation domain"
                     /detection="hmmscan"
                     /domain_id="TIGRFam_input.path1.gene4_0001"
                     /evalue="4.40E-102"
                     /identifier="TIGR01733"
                     /label="input.path1.gene4"
                     /locus_tag="input.path1.gene4"
                     /protein_end="3260"
                     /protein_start="2849"
                     /score="339.9"
                     /tool="antismash"
                     /translation="SYRQLIENAKSVASELVQAGVKPGERIALLALPGVEAVTGQLGAL
                     MTGSCYVALDTDFAQDRLSFMIADAGSPVLLVGSGAEALAGDLTAKAGAAAPKVIVIRE
                     AVASARSPVQLHSRQPSDPFYMIYTSGSTGTPKGVVLTESNTQQMLATLNKDYAFTSED
                     TFLHQSSMSFDLSIVQIYSALTCGGTVCIAAWETRKDPHALAEFMKDASVSVTYFTPTQ
                     FALLMDLNTDALKKCDKYRVAYFAGERLPVRVAKGFYELGTPAVLYNTWSPSELVVQTS
                     IGRIDPPSEEEVSLPIGYPMDNCRHYILDTKGNPLPAGMVGELVVGGAQVGAGYLNRPE
                     INAKSFVENPFASEEDRKLGWTRMFKTGDRGRFRPDGQLEFHGRIAGDKQIKLRGFRVD
                     LGEVEQRLFQES"
     CDS_motif       complement(8938..8988)
                     /aSTool="nrps_pks_domains"
                     /database="abmotifs"
                     /detection="hmmscan"
                     /domain_id="nrpspksmotif_input.path1.gene4_0022"
                     /evalue="2.10E-06"
                     /label="NRPS-A_a8"
                     /locus_tag="input.path1.gene4"
                     /protein_end="3253"
                     /protein_start="3236"
                     /score="20.2"
                     /tool="antismash"
                     /translation="DKQIKLRGFRVDLGEVE"
     aSDomain        complement(join(8968..9759,9838..10287))
                     /aSDomain="AMP-binding"
                     /aSTool="nrps_pks_domains"
                     /database="nrpspksdomains.hmm"
                     /detection="hmmscan"
                     /domain_id="nrpspksdomains_input.path1.gene4_AMP-binding.1"
                     /evalue="2.70E-88"
                     /label="input.path1.gene4_AMP-binding.1"
                     /locus_tag="input.path1.gene4"
                     /protein_end="3243"
                     /protein_start="2829"
                     /score="288.1"
                     /specificity="substrate consensus: Gly"
                     /tool="antismash"
                     /translation="QMASEHPQAEAIKTSDGHSISYRQLIENAKSVASELVQAGVKPGE
                     RIALLALPGVEAVTGQLGALMTGSCYVALDTDFAQDRLSFMIADAGSPVLLVGSGAEAL
                     AGDLTAKAGAAAPKVIVIREAVASARSPVQLHSRQPSDPFYMIYTSGSTGTPKGVVLTE
                     SNTQQMLATLNKDYAFTSEDTFLHQSSMSFDLSIVQIYSALTCGGTVCIAAWETRKDPH
                     ALAEFMKDASVSVTYFTPTQFALLMDLNTDALKKCDKYRVAYFAGERLPVRVAKGFYEL
                     GTPAVLYNTWSPSELVVQTSIGRIDPPSEEEVSLPIGYPMDNCRHYILDTKGNPLPAGM
                     VGELVVGGAQVGAGYLNRPEINAKSFVENPFASEEDRKLGWTRMFKTGDRGRFRPDGQL
                     EFHGRIAGDKQIKLR"
     PFAM_domain     complement(join(8971..9759,9838..10284))
                     /aSDomain="AMP-binding"
                     /aSTool="clusterhmmer"
                     /database="34.0"
                     /db_xref="PF00501.30"
                     /description="AMP-binding enzyme"
                     /detection="hmmscan"
                     /domain_id="clusterhmmer_input.path1.gene4_0014"
                     /evalue="3.60E-78"
                     /label="input.path1.gene4"
                     /locus_tag="input.path1.gene4"
                     /protein_end="3242"
                     /protein_start="2830"
                     /score="263.2"
                     /tool="antismash"
                     /translation="MASEHPQAEAIKTSDGHSISYRQLIENAKSVASELVQAGVKPGER
                     IALLALPGVEAVTGQLGALMTGSCYVALDTDFAQDRLSFMIADAGSPVLLVGSGAEALA
                     GDLTAKAGAAAPKVIVIREAVASARSPVQLHSRQPSDPFYMIYTSGSTGTPKGVVLTES
                     NTQQMLATLNKDYAFTSEDTFLHQSSMSFDLSIVQIYSALTCGGTVCIAAWETRKDPHA
                     LAEFMKDASVSVTYFTPTQFALLMDLNTDALKKCDKYRVAYFAGERLPVRVAKGFYELG
                     TPAVLYNTWSPSELVVQTSIGRIDPPSEEEVSLPIGYPMDNCRHYILDTKGNPLPAGMV
                     GELVVGGAQVGAGYLNRPEINAKSFVENPFASEEDRKLGWTRMFKTGDRGRFRPDGQLE
                     FHGRIAGDKQIKL"
     CDS_motif       complement(9112..9201)
                     /aSTool="nrps_pks_domains"
                     /database="abmotifs"
                     /detection="hmmscan"
                     /domain_id="nrpspksmotif_input.path1.gene4_0021"
                     /evalue="4.40E-12"
                     /label="NRPS-A_a6"
                     /locus_tag="input.path1.gene4"
                     /protein_end="3195"
                     /protein_start="3165"
                     /score="38.2"
                     /tool="antismash"
                     /translation="PAGMVGELVVGGAQVGAGYLNRPEINAKSF"
     CDS_motif       complement(9439..9501)
                     /aSTool="nrps_pks_domains"
                     /database="abmotifs"
                     /detection="hmmscan"
                     /domain_id="nrpspksmotif_input.path1.gene4_0020"
                     /evalue="1.80E+01"
                     /label="C2_LCL_024-062"
                     /locus_tag="input.path1.gene4"
                     /protein_end="3086"
                     /protein_start="3065"
                     /score="-2.1"
                     /tool="antismash"
                     /translation="YFTPTQFALLMDLNTDALKKC"
     CDS_motif       complement(join(9724..9759,9838..9855))
                     /aSTool="nrps_pks_domains"
                     /database="abmotifs"
                     /detection="hmmscan"
                     /domain_id="nrpspksmotif_input.path1.gene4_0019"
                     /evalue="5.50E-08"
                     /label="NRPS-A_a3"
                     /locus_tag="input.path1.gene4"
                     /protein_end="2991"
                     /protein_start="2973"
                     /score="25.1"
                     /tool="antismash"
                     /translation="YMIYTSGSTGTPKGVVLT"
     PFAM_domain     complement(10381..11703)
                     /aSDomain="Condensation"
                     /aSTool="clusterhmmer"
                     /database="34.0"
                     /db_xref="PF00668.22"
                     /db_xref="GO:0003824"
                     /description="Condensation domain"
                     /detection="hmmscan"
                     /domain_id="clusterhmmer_input.path1.gene4_0013"
                     /evalue="1.10E-68"
                     /gene_ontologies="GO:0003824: catalytic activity"
                     /label="input.path1.gene4"
                     /locus_tag="input.path1.gene4"
                     /protein_end="2798"
                     /protein_start="2357"
                     /score="232.1"
                     /tool="antismash"
                     /translation="IPLSTFQNRLWYIHSFLEDKSFLNLPITMRIKGKPNLDILRATAQ
                     ALARRNAVMRTSYYEGDDFAQQEPLEDFEIDVHYRDLSGEADKEQALKEYVDYNRQIEM
                     NVEEGEVASFALAKLSEEDWAYSLIIHHISVDRGSMKGMMSQFVSLYDAIATGKDLSTV
                     PSPEFSYADFTLWHNARLNSDLMKPDLNWWKEKLTGIPEASKLLPFAKVSERPQNNDPH
                     RHALKTSLSSKLFARMKRIASQSNATPFHFILAAFRAFMYRYTEDKDLVILMVDGNRPH
                     PDAEDICGFFVNMCPIRLNDDCETTFDQLFTATKDRALEAMAHTGIPFDTIVDLMNVKK
                     TPSHLPIGQVSVNYQIHGPVPVYNTNDFTINQLETDDIPTASDMQLEALETGDHSLDLR
                     IEYATALYGQEDMERFLDNFLSFLSSTIKDHRQPIEEVNMTG"
     CDS_motif       complement(10642..10761)
                     /aSTool="nrps_pks_domains"
                     /database="abmotifs"
                     /detection="hmmscan"
                     /domain_id="nrpspksmotif_input.path1.gene4_0018"
                     /evalue="1.40E-06"
                     /label="C67_LCL_14fromHMM"
                     /locus_tag="input.path1.gene4"
                     /protein_end="2711"
                     /protein_start="2671"
                     /score="20.6"
                     /tool="antismash"
                     /translation="KDRALEAMAHTGIPFDTIVDLMNVKKTPSHLPIGQVSVNY"
     aSDomain        complement(10804..11703)
                     /aSDomain="Condensation"
                     /aSTool="nrps_pks_domains"
                     /database="nrpspksdomains.hmm"
                     /detection="hmmscan"
                     /domain_id="nrpspksdomains_input.path1.gene4_Condensation_L
                     CL.1"
                     /evalue="3.20E-59"
                     /label="input.path1.gene4_Condensation_LCL.1"
                     /locus_tag="input.path1.gene4"
                     /protein_end="2657"
                     /protein_start="2357"
                     /score="192.2"
                     /tool="antismash"
                     /translation="IPLSTFQNRLWYIHSFLEDKSFLNLPITMRIKGKPNLDILRATAQ
                     ALARRNAVMRTSYYEGDDFAQQEPLEDFEIDVHYRDLSGEADKEQALKEYVDYNRQIEM
                     NVEEGEVASFALAKLSEEDWAYSLIIHHISVDRGSMKGMMSQFVSLYDAIATGKDLSTV
                     PSPEFSYADFTLWHNARLNSDLMKPDLNWWKEKLTGIPEASKLLPFAKVSERPQNNDPH
                     RHALKTSLSSKLFARMKRIASQSNATPFHFILAAFRAFMYRYTEDKDLVILMVDGNRPH
                     PDAEDICGFFVNMCPIRLN"
     CDS_motif       complement(10810..10875)
                     /aSTool="nrps_pks_domains"
                     /database="abmotifs"
                     /detection="hmmscan"
                     /domain_id="nrpspksmotif_input.path1.gene4_0017"
                     /evalue="1.00E-06"
                     /label="C5_LCL_267-296"
                     /locus_tag="input.path1.gene4"
                     /protein_end="2655"
                     /protein_start="2633"
                     /score="21.2"
                     /tool="antismash"
                     /translation="GNRPHPDAEDICGFFVNMCPIR"
     CDS_motif       complement(11530..11634)
                     /aSTool="nrps_pks_domains"
                     /database="abmotifs"
                     /detection="hmmscan"
                     /domain_id="nrpspksmotif_input.path1.gene4_0016"
                     /evalue="2.90E-07"
                     /label="C2_LCL_024-062"
                     /locus_tag="input.path1.gene4"
                     /protein_end="2415"
                     /protein_start="2380"
                     /score="22.9"
                     /tool="antismash"
                     /translation="NLPITMRIKGKPNLDILRATAQALARRNAVMRTSY"
     aSDomain        complement(11878..12102)
                     /aSDomain="PKS_PP"
                     /aSTool="nrps_pks_domains"
                     /database="nrpspksdomains.hmm"
                     /detection="hmmscan"
                     /domain_id="nrpspksdomains_input.path1.gene4_PKS_PP.1"
                     /evalue="4.50E-12"
                     /label="input.path1.gene4_PKS_PP.1"
                     /locus_tag="input.path1.gene4"
                     /protein_end="2299"
                     /protein_start="2224"
                     /score="38.0"
                     /tool="antismash"
                     /translation="AEPEKRVAIVLDAFLDKIASVLGTPKDSIIPSNPLSAYGLDSIVA
                     VEFRKFFRKEIQIDIALFDILGAASITALV"
     aSModule        11878..18811
                     /complete
                     /domains="nrpspksdomains_input.path1.gene4_PKS_KS.1"
                     /domains="nrpspksdomains_input.path1.gene4_PKS_AT.1"
                     /domains="nrpspksdomains_input.path1.gene4_PKS_DH.1"
                     /domains="nrpspksdomains_input.path1.gene4_PKS_ER.1"
                     /domains="nrpspksdomains_input.path1.gene4_PKS_KR.1"
                     /domains="nrpspksdomains_input.path1.gene4_PKS_PP.1"
                     /iterative
                     /locus_tags="input.path1.gene4"
                     /monomer_pairings="pk -> pk"
                     /tool="antismash"
                     /type="pks"
     PFAM_domain     complement(11881..12063)
                     /aSDomain="PP-binding"
                     /aSTool="clusterhmmer"
                     /database="34.0"
                     /db_xref="PF00550.27"
                     /description="Phosphopantetheine attachment site"
                     /detection="hmmscan"
                     /domain_id="clusterhmmer_input.path1.gene4_0012"
                     /evalue="9.30E-06"
                     /label="input.path1.gene4"
                     /locus_tag="input.path1.gene4"
                     /protein_end="2298"
                     /protein_start="2237"
                     /score="26.0"
                     /tool="antismash"
                     /translation="FLDKIASVLGTPKDSIIPSNPLSAYGLDSIVAVEFRKFFRKEIQI
                     DIALFDILGAASITAL"
     PFAM_domain     complement(12409..12933)
                     /aSDomain="KR"
                     /aSTool="clusterhmmer"
                     /database="34.0"
                     /db_xref="PF08659.12"
                     /description="KR domain"
                     /detection="hmmscan"
                     /domain_id="clusterhmmer_input.path1.gene4_0011"
                     /evalue="1.90E-57"
                     /label="input.path1.gene4"
                     /locus_tag="input.path1.gene4"
                     /protein_end="2122"
                     /protein_start="1947"
                     /score="194.1"
                     /tool="antismash"
                     /translation="TYLLVGGLGGLGRTLAQWMVRKGAKKLAFLSRSGADKSEAKMTVD
                     WLVSRGVEATVYRGDVSKRADVQACVDGVGSSLGGIFQAAMVLQDVPLETMTYKQWVRC
                     VEPKVNGAKHLHDATMGTDLDFFVCFSSVAAVLGSKAQANYAAANCYLDALMRHRREMG
                     LAGTTMNVGAVA"
     aSDomain        complement(12409..12936)
                     /ASF="KR domain putatively catalyzing D-configuration
                     product formation"
                     /ASF="catalytic triad S,Y,N found: True"
                     /aSDomain="PKS_KR"
                     /aSTool="nrps_pks_domains"
                     /database="nrpspksdomains.hmm"
                     /detection="hmmscan"
                     /domain_id="nrpspksdomains_input.path1.gene4_PKS_KR.1"
                     /evalue="1.30E-53"
                     /label="input.path1.gene4_PKS_KR.1"
                     /locus_tag="input.path1.gene4"
                     /protein_end="2122"
                     /protein_start="1946"
                     /score="173.4"
                     /specificity="KR activity: active"
                     /specificity="KR stereochemistry: (unknown)"
                     /tool="antismash"
                     /translation="KTYLLVGGLGGLGRTLAQWMVRKGAKKLAFLSRSGADKSEAKMTV
                     DWLVSRGVEATVYRGDVSKRADVQACVDGVGSSLGGIFQAAMVLQDVPLETMTYKQWVR
                     CVEPKVNGAKHLHDATMGTDLDFFVCFSSVAAVLGSKAQANYAAANCYLDALMRHRREM
                     GLAGTTMNVGAVA"
     CDS_motif       complement(12454..12564)
                     /aSTool="nrps_pks_domains"
                     /database="abmotifs"
                     /detection="hmmscan"
                     /domain_id="nrpspksmotif_input.path1.gene4_0015"
                     /evalue="7.30E-21"
                     /label="PKSI-KR_m4"
                     /locus_tag="input.path1.gene4"
                     /protein_end="2107"
                     /protein_start="2070"
                     /score="66.8"
                     /tool="antismash"
                     /translation="LDFFVCFSSVAAVLGSKAQANYAAANCYLDALMRHRR"
     CDS_motif       complement(12835..12933)
                     /aSTool="nrps_pks_domains"
                     /database="abmotifs"
                     /detection="hmmscan"
                     /domain_id="nrpspksmotif_input.path1.gene4_0014"
                     /evalue="7.40E-17"
                     /label="PKSI-KR_m1"
                     /locus_tag="input.path1.gene4"
                     /protein_end="1980"
                     /protein_start="1947"
                     /score="53.9"
                     /tool="antismash"
                     /translation="TYLLVGGLGGLGRTLAQWMVRKGAKKLAFLSRS"
     CDS_motif       complement(13009..13056)
                     /aSTool="nrps_pks_domains"
                     /database="abmotifs"
                     /detection="hmmscan"
                     /domain_id="nrpspksmotif_input.path1.gene4_0013"
                     /evalue="7.20E-05"
                     /label="PKSI-ER_m9"
                     /locus_tag="input.path1.gene4"
                     /protein_end="1922"
                     /protein_start="1906"
                     /score="15.8"
                     /tool="antismash"
                     /translation="GFRLLQMGKHTGKIVL"
     PFAM_domain     complement(13009..13419)
                     /aSDomain="ADH_zinc_N_2"
                     /aSTool="clusterhmmer"
                     /database="34.0"
                     /db_xref="PF13602.8"
                     /description="Zinc-binding dehydrogenase"
                     /detection="hmmscan"
                     /domain_id="clusterhmmer_input.path1.gene4_0010"
                     /evalue="2.90E-13"
                     /label="input.path1.gene4"
                     /locus_tag="input.path1.gene4"
                     /protein_end="1922"
                     /protein_start="1785"
                     /score="51.1"
                     /tool="antismash"
                     /translation="HMFSSRDDSFVEGVLAVTGGRGVDVVLNSLAGPLLHATWSCLTQF
                     GRFIEIGKRDIHSNTKLDMDPFRKNVLFASVDLITIFNHNKPLGARIVKECCDLVHNGE
                     IQLPQTILEVSYEDVLKGFRLLQMGKHTGKIVL"
     aSDomain        complement(13009..13956)
                     /ASF="ER configuration inconclusive"
                     /aSDomain="PKS_ER"
                     /aSTool="nrps_pks_domains"
                     /database="nrpspksdomains.hmm"
                     /detection="hmmscan"
                     /domain_id="nrpspksdomains_input.path1.gene4_PKS_ER.1"
                     /evalue="8.90E-108"
                     /label="input.path1.gene4_PKS_ER.1"
                     /locus_tag="input.path1.gene4"
                     /protein_end="1922"
                     /protein_start="1606"
                     /score="351.9"
                     /tool="antismash"
                     /translation="GLLDTLHFAEDEEIIDTELAADEVEIEVKASAINFRDLAASLGII
                     DDYKLGDECAGVVIRVGSEVEGFGPGDRVVAWRPGQGAHRAICRNPASLTYKLTGDMPF
                     SAAAALPCILTTAWFAFEHTARVQPGETVLIHAAAGGVGQMAIQVAQRAGARVLATVGS
                     PAKRQLLRETYGIPEEHMFSSRDDSFVEGVLAVTGGRGVDVVLNSLAGPLLHATWSCLT
                     QFGRFIEIGKRDIHSNTKLDMDPFRKNVLFASVDLITIFNHNKPLGARIVKECCDLVHN
                     GEIQLPQTILEVSYEDVLKGFRLLQMGKHTGKIVL"
     CDS_motif       complement(13255..13284)
                     /aSTool="nrps_pks_domains"
                     /database="abmotifs"
                     /detection="hmmscan"
                     /domain_id="nrpspksmotif_input.path1.gene4_0012"
                     /evalue="6.10E-03"
                     /label="PKSI-ER_m8"
                     /locus_tag="input.path1.gene4"
                     /protein_end="1840"
                     /protein_start="1830"
                     /score="10.0"
                     /tool="antismash"
                     /translation="GRFIEIGKRD"
     CDS_motif       complement(13330..13368)
                     /aSTool="nrps_pks_domains"
                     /database="abmotifs"
                     /detection="hmmscan"
                     /domain_id="nrpspksmotif_input.path1.gene4_0011"
                     /evalue="2.00E-05"
                     /label="PKSI-ER_m7"
                     /locus_tag="input.path1.gene4"
                     /protein_end="1815"
                     /protein_start="1802"
                     /score="16.9"
                     /tool="antismash"
                     /translation="TGGRGVDVVLNSL"
     CDS_motif       complement(13447..13497)
                     /aSTool="nrps_pks_domains"
                     /database="abmotifs"
                     /detection="hmmscan"
                     /domain_id="nrpspksmotif_input.path1.gene4_0010"
                     /evalue="1.40E-05"
                     /label="PKSI-ER_m6"
                     /locus_tag="input.path1.gene4"
                     /protein_end="1776"
                     /protein_start="1759"
                     /score="17.7"
                     /tool="antismash"
                     /translation="GARVLATVGSPAKRQLL"
     CDS_motif       complement(13507..13569)
                     /aSTool="nrps_pks_domains"
                     /database="abmotifs"
                     /detection="hmmscan"
                     /domain_id="nrpspksmotif_input.path1.gene4_0009"
                     /evalue="1.00E-09"
                     /label="PKSI-ER_m5"
                     /locus_tag="input.path1.gene4"
                     /protein_end="1756"
                     /protein_start="1735"
                     /score="30.6"
                     /tool="antismash"
                     /translation="GETVLIHAAAGGVGQMAIQVA"
     PFAM_domain     complement(13705..13893)
                     /aSDomain="ADH_N"
                     /aSTool="clusterhmmer"
                     /database="34.0"
                     /db_xref="PF08240.14"
                     /db_xref="GO:0055114"
                     /description="Alcohol dehydrogenase GroES-like domain"
                     /detection="hmmscan"
                     /domain_id="clusterhmmer_input.path1.gene4_0009"
                     /evalue="1.90E-04"
                     /gene_ontologies="GO:0055114: oxidation-reduction process"
                     /label="input.path1.gene4"
                     /locus_tag="input.path1.gene4"
                     /protein_end="1690"
                     /protein_start="1627"
                     /score="21.4"
                     /tool="antismash"
                     /translation="DEVEIEVKASAINFRDLAASLGIIDDYKLGDECAGVVIRVGSEVE
                     GFGPGDRVVAWRPGQGAH"
     CDS_motif       complement(13771..13809)
                     /aSTool="nrps_pks_domains"
                     /database="abmotifs"
                     /detection="hmmscan"
                     /domain_id="nrpspksmotif_input.path1.gene4_0008"
                     /evalue="2.70E-03"
                     /label="PKSI-ER_m2"
                     /locus_tag="input.path1.gene4"
                     /protein_end="1668"
                     /protein_start="1655"
                     /score="10.8"
                     /tool="antismash"
                     /translation="LGDECAGVVIRVG"
     PFAM_domain     complement(15046..15981)
                     /aSDomain="PS-DH"
                     /aSTool="clusterhmmer"
                     /database="34.0"
                     /db_xref="PF14765.8"
                     /description="Polyketide synthase dehydratase"
                     /detection="hmmscan"
                     /domain_id="clusterhmmer_input.path1.gene4_0008"
                     /evalue="2.50E-54"
                     /label="input.path1.gene4"
                     /locus_tag="input.path1.gene4"
                     /protein_end="1243"
                     /protein_start="931"
                     /score="184.6"
                     /tool="antismash"
                     /translation="HSLLGHVFPGSVAKHPKWRNYLRISEIPWLSEHVVDGKIVFPGAG
                     YISMAIEAVMRVEELETAKMIFVKDIMIKNALLLPTSDDGVEILLELKPVTSSAKDKSE
                     IWYEFAVYSYDENSNCTEHCHGLISTEKGEPAPIPEGYAGPIDLDQKRKETNRSESAAQ
                     FYKRLADLGLDYGEKFQRITNFMESGPGFSVSDLVFDPSALPRNPGDETIMHATLLDAF
                     FHTIFHAIESCLGRPLDEPYVPSFFKTLKISGHFCEWAQSTDIRNFKVGSFTRTPSPRV
                     AINDMVMQDQEGKLMIEIGGLEVTALGREQP"
     aSDomain        complement(15436..15981)
                     /ASF="catalytic triad H,G,P inconclusive"
                     /aSDomain="PKS_DH"
                     /aSTool="nrps_pks_domains"
                     /database="nrpspksdomains.hmm"
                     /detection="hmmscan"
                     /domain_id="nrpspksdomains_input.path1.gene4_PKS_DH.1"
                     /evalue="7.70E-28"
                     /label="input.path1.gene4_PKS_DH.1"
                     /locus_tag="input.path1.gene4"
                     /protein_end="1113"
                     /protein_start="931"
                     /score="89.8"
                     /tool="antismash"
                     /translation="HSLLGHVFPGSVAKHPKWRNYLRISEIPWLSEHVVDGKIVFPGAG
                     YISMAIEAVMRVEELETAKMIFVKDIMIKNALLLPTSDDGVEILLELKPVTSSAKDKSE
                     IWYEFAVYSYDENSNCTEHCHGLISTEKGEPAPIPEGYAGPIDLDQKRKETNRSESAAQ
                     FYKRLADLGLDYGEKFQRI"
     CDS_motif       complement(15820..15897)
                     /aSTool="nrps_pks_domains"
                     /database="abmotifs"
                     /detection="hmmscan"
                     /domain_id="nrpspksmotif_input.path1.gene4_0007"
                     /evalue="2.30E-13"
                     /label="PKSI-DH_m2"
                     /locus_tag="input.path1.gene4"
                     /protein_end="985"
                     /protein_start="959"
                     /score="42.4"
                     /tool="antismash"
                     /translation="WLSEHVVDGKIVFPGAGYISMAIEAV"
     aSDomain        complement(16210..17142)
                     /ASF="Neither malonyl-CoA or methylmalonyl-CoA specific"
                     /ASF="found active site serine: True, scaffold matched
                     GHGE: True"
                     /aSDomain="PKS_AT"
                     /aSTool="nrps_pks_domains"
                     /database="nrpspksdomains.hmm"
                     /detection="hmmscan"
                     /domain_id="nrpspksdomains_input.path1.gene4_PKS_AT.1"
                     /evalue="5.60E-101"
                     /label="input.path1.gene4_PKS_AT.1"
                     /locus_tag="input.path1.gene4"
                     /protein_end="855"
                     /protein_start="544"
                     /score="329.6"
                     /specificity="substrate consensus: pk"
                     /specificity="PKS signature: Malonyl-CoA"
                     /specificity="Minowa: mxmal"
                     /tool="antismash"
                     /translation="IFTGQGAQWYAMGRQLLEESPLFRQTLKRCDSILQSLPDAPEWSI
                     IEELSKTKETSLLGDTLYSQTICTALQLAVLEVLAAWGIKPSATVGHSSGEMAAAFAAG
                     ILSFESAIIAAYYRGRYMSAPIENGKPGGMMAVGLTEAKATEELKAYKGRLCIAAVNSP
                     STMTISGDLDAIVELKESLDERKVFNRQLIVKQAFHSHHMDPLAPAYENALKGCAAFST
                     KEPTARMFSSVTARLADHEAMGPKYWATNMTNAVRFSDALTGIVLDDEDEPNVDVLVEI
                     GPHAALKGPSRQTLQALNIDLPYLASLTRG"
     PFAM_domain     complement(16237..17145)
                     /aSDomain="Acyl_transf_1"
                     /aSTool="clusterhmmer"
                     /database="34.0"
                     /db_xref="PF00698.23"
                     /description="Acyl transferase domain"
                     /detection="hmmscan"
                     /domain_id="clusterhmmer_input.path1.gene4_0007"
                     /evalue="5.10E-55"
                     /label="input.path1.gene4"
                     /locus_tag="input.path1.gene4"
                     /protein_end="846"
                     /protein_start="543"
                     /score="187.3"
                     /tool="antismash"
                     /translation="FIFTGQGAQWYAMGRQLLEESPLFRQTLKRCDSILQSLPDAPEWS
                     IIEELSKTKETSLLGDTLYSQTICTALQLAVLEVLAAWGIKPSATVGHSSGEMAAAFAA
                     GILSFESAIIAAYYRGRYMSAPIENGKPGGMMAVGLTEAKATEELKAYKGRLCIAAVNS
                     PSTMTISGDLDAIVELKESLDERKVFNRQLIVKQAFHSHHMDPLAPAYENALKGCAAFS
                     TKEPTARMFSSVTARLADHEAMGPKYWATNMTNAVRFSDALTGIVLDDEDEPNVDVLVE
                     IGPHAALKGPSRQTLQALNIDL"
     CDS_motif       complement(16777..16896)
                     /aSTool="nrps_pks_domains"
                     /database="abmotifs"
                     /detection="hmmscan"
                     /domain_id="nrpspksmotif_input.path1.gene4_0006"
                     /evalue="2.10E-12"
                     /label="PKSI-AT-M_m3"
                     /locus_tag="input.path1.gene4"
                     /protein_end="666"
                     /protein_start="626"
                     /score="39.0"
                     /tool="antismash"
                     /translation="GIKPSATVGHSSGEMAAAFAAGILSFESAIIAAYYRGRYM"
     CDS_motif       complement(17092..17145)
                     /aSTool="nrps_pks_domains"
                     /database="abmotifs"
                     /detection="hmmscan"
                     /domain_id="nrpspksmotif_input.path1.gene4_0005"
                     /evalue="1.10E-05"
                     /label="PKSI-AT-mM_m1"
                     /locus_tag="input.path1.gene4"
                     /protein_end="561"
                     /protein_start="543"
                     /score="17.8"
                     /tool="antismash"
                     /translation="FIFTGQGAQWYAMGRQLL"
     PFAM_domain     complement(17239..17616)
                     /aSDomain="KAsynt_C_assoc"
                     /aSTool="clusterhmmer"
                     /database="34.0"
                     /db_xref="PF16197.7"
                     /description="Ketoacyl-synthetase C-terminal extension"
                     /detection="hmmscan"
                     /domain_id="clusterhmmer_input.path1.gene4_0006"
                     /evalue="8.60E-22"
                     /label="input.path1.gene4"
                     /locus_tag="input.path1.gene4"
                     /protein_end="512"
                     /protein_start="386"
                     /score="77.8"
                     /tool="antismash"
                     /translation="PNPKIDFENWKLAVPTKMTPWDVPEGIARRASINSFGYGGTNAHV
                     VIEEYKPETVKPARVVEAIENGVHARPHLVPLSSHSAKAGELTEAALKAYLVENDNAAI
                     GDVAYSLSHPRRTKHAQRSFVV"
     aSDomain        complement(join(17467..18579,18656..18811))
                     /ASF="found active site cysteine: True, scaffold matched
                     GSSS: True"
                     /ASF="found active site histidines: True"
                     /aSDomain="PKS_KS"
                     /aSTool="nrps_pks_domains"
                     /database="nrpspksdomains.hmm"
                     /detection="hmmscan"
                     /domain_id="nrpspksdomains_input.path1.gene4_PKS_KS.1"
                     /domain_subtypes="Iterative-KS"
                     /evalue="2.80E-170"
                     /label="input.path1.gene4_PKS_KS.1"
                     /locus_tag="input.path1.gene4"
                     /protein_end="436"
                     /protein_start="13"
                     /score="558.6"
                     /tool="antismash"
                     /translation="VIVGLACRVPGAANPSKLWEHISAQRDVQRKMPEDRYNVDNYFHP
                     DGTRKGFTNARFGYFLDQDIADFDNSFFGISGKEADAMDPQQRLLLEVVYEALENAGIT
                     LQDISGSQASVFCGSFTNDYLSMTGKDLTANYPMYHATGTGNAILSNRISYFYNLHGTS
                     ITLDTACSSSLVCFHLGNQSLRSGEADISIVVGSALHFDTNVYLTMTDLGMLSTDGRCR
                     AFDASGSGYVRGEGICAAILKRKSDAELNGDNIRAIVRNTGSNHDGRKNGITLPNSAAQ
                     EELIRSTYEDAGLNPLHTQYFEAHGTGTAAGDPIETRAIGAVFSKGRETPLYIGSVKTN
                     IGHLEGASGLAGIIKTTLALEKGMIPPNMHFNTPNPKIDFENWKLAVPTKMTPWDVPEG
                     IARRASINSFGYGGTNAHVVIEEY"
     PFAM_domain     complement(17623..17967)
                     /aSDomain="Ketoacyl-synt_C"
                     /aSTool="clusterhmmer"
                     /database="34.0"
                     /db_xref="PF02801.24"
                     /description="Beta-ketoacyl synthase, C-terminal domain"
                     /detection="hmmscan"
                     /domain_id="clusterhmmer_input.path1.gene4_0005"
                     /evalue="8.60E-39"
                     /label="input.path1.gene4"
                     /locus_tag="input.path1.gene4"
                     /protein_end="384"
                     /protein_start="269"
                     /score="132.3"
                     /tool="antismash"
                     /translation="AIVRNTGSNHDGRKNGITLPNSAAQEELIRSTYEDAGLNPLHTQY
                     FEAHGTGTAAGDPIETRAIGAVFSKGRETPLYIGSVKTNIGHLEGASGLAGIIKTTLAL
                     EKGMIPPNMHF"
     CDS_motif       complement(17689..17733)
                     /aSTool="nrps_pks_domains"
                     /database="abmotifs"
                     /detection="hmmscan"
                     /domain_id="nrpspksmotif_input.path1.gene4_0004"
                     /evalue="1.80E-03"
                     /label="PKSI-KS_m6"
                     /locus_tag="input.path1.gene4"
                     /protein_end="362"
                     /protein_start="347"
                     /score="10.9"
                     /tool="antismash"
                     /translation="GSVKTNIGHLEGASG"
     CDS_motif       complement(17788..17835)
                     /aSTool="nrps_pks_domains"
                     /database="abmotifs"
                     /detection="hmmscan"
                     /domain_id="nrpspksmotif_input.path1.gene4_0003"
                     /evalue="1.10E-03"
                     /label="PKSI-KS_m5"
                     /locus_tag="input.path1.gene4"
                     /protein_end="329"
                     /protein_start="313"
                     /score="11.4"
                     /tool="antismash"
                     /translation="YFEAHGTGTAAGDPIE"
     PFAM_domain     complement(join(17992..18579,18656..18817))
                     /aSDomain="ketoacyl-synt"
                     /aSTool="clusterhmmer"
                     /database="34.0"
                     /db_xref="PF00109.28"
                     /description="Beta-ketoacyl synthase, N-terminal domain"
                     /detection="hmmscan"
                     /domain_id="clusterhmmer_input.path1.gene4_0004"
                     /evalue="3.70E-72"
                     /label="input.path1.gene4"
                     /locus_tag="input.path1.gene4"
                     /protein_end="261"
                     /protein_start="11"
                     /score="243.0"
                     /tool="antismash"
                     /translation="PTVIVGLACRVPGAANPSKLWEHISAQRDVQRKMPEDRYNVDNYF
                     HPDGTRKGFTNARFGYFLDQDIADFDNSFFGISGKEADAMDPQQRLLLEVVYEALENAG
                     ITLQDISGSQASVFCGSFTNDYLSMTGKDLTANYPMYHATGTGNAILSNRISYFYNLHG
                     TSITLDTACSSSLVCFHLGNQSLRSGEADISIVVGSALHFDTNVYLTMTDLGMLSTDGR
                     CRAFDASGSGYVRGEGICAAILKRKSDA"
     CDS_motif       complement(18028..18066)
                     /aSTool="nrps_pks_domains"
                     /database="abmotifs"
                     /detection="hmmscan"
                     /domain_id="nrpspksmotif_input.path1.gene4_0002"
                     /evalue="2.90E-03"
                     /label="PKSI-KS_m4"
                     /locus_tag="input.path1.gene4"
                     /protein_end="249"
                     /protein_start="236"
                     /score="10.9"
                     /tool="antismash"
                     /translation="FDASGSGYVRGEG"
     CDS_motif       complement(18211..18255)
                     /aSTool="nrps_pks_domains"
                     /database="abmotifs"
                     /detection="hmmscan"
                     /domain_id="nrpspksmotif_input.path1.gene4_0001"
                     /evalue="4.40E-04"
                     /label="PKSI-KS_m3"
                     /locus_tag="input.path1.gene4"
                     /protein_end="188"
                     /protein_start="173"
                     /score="12.8"
                     /tool="antismash"
                     /translation="GTSITLDTACSSSLV"
     CDS             complement(21093..21158)
                     /ID="input.cds5.1"
                     /Name="input.path1.gene5"
                     /Note="final-exon"
                     /gene="input.path1.gene5"
                     /phase="0"
                     /source="GlimmerHMM"
                     /transl_table=1
                     /translation="TWRSLSLEDAIGELCVFVVVY"
ORIGIN
        1 ggggggggta agatgagagg tggtggtcca gtcagggcag aaagaatgct agaagtcttc
       61 gatgcatgag agtagttgag aatgaagcga gacgaacaat tatcgtgagg gaggtcagca
      121 ctgtgagacg ataagtcggc agaacccgat acacagagaa agaggcccag cgagtgtcga
      181 gagtgtcatc cgtacccgaa cgggagaaaa gtgataggag cgccactcag ctgaaccgaa
      241 acaatacgtt ttgtacgagc agcacaacgg ctcagccaga gccagagcca gagccagagc
      301 cagagctaga gccagagcca cagccatagc cagagccaga gccagagcca gagccagagc
      361 cagagccaca gccatagcca tagccatagc catagccaga ggtcaacata ggcattggtc
      421 tgggaaatga ctcgctctcc cttgcaaacg cggcaaatca cgatcaatca taccggtccg
      481 attcgcgttt ttgaggcggt aagcaagcgg aagaggcgta gaggtgtgat cgacagagta
      541 agcaggagtc agatgtttct tcgccgacca acaaaaataa aaataaaata aaaaaggcta
      601 aaatgctcgt attgtacctt aattagacaa ggaacattcg ggacgtttgg cagagagagc
      661 ggtaagatga agcattttga agacgtcccc acactgaaac acacatatgt ctcgccgatc
      721 cggggaagct cggctgaaaa agactacgct gccccttttg gctaggcgat gtcttatttt
      781 agggtgccgt gttgaaggcg agactcgcga gggatgctcc gaacggtctg cgatggtggg
      841 caggccggcc cgtaaggcaa accttgtgtg tggaaagcta gcaaccttgt tcggccagaa
      901 gcaggccaaa agcaggccga aagccaaaag ccacaccgat gtaacggcga cgttggggat
      961 aaccggtgca ccggttcccc ggagatgaac cacgggcttc gcttcccgca gaaaccctat
     1021 ttctgagatg gtgacgagca taccgacgga atttgcaggg cttctgcagg ctctgcaggg
     1081 attttcaacc gggagcgaac ccgaatccgg agccgtctcc gtcctatggg ttgtgggagg
     1141 ctgtcagtgg ccgattgtgt gacacttgtt cgtctgttca tggcttccga cgtctctccg
     1201 aggaccttgc aacatctctc aaaaccttgt tagccacagg gtgtgtctct ttggtcgggg
     1261 ttggctcggg gtgtcctctc ggagggtttc cccagcctgc ccgtcactcg attcattcgc
     1321 ccatgacggg aggcttttca atagatccag gcgtcttcac gacgcatgac cgacccgatc
     1381 gccccacacg ccccgcgtga tatcgtcgta ctgcacccca agacaaaggg aagcatcctg
     1441 tagacggacg gaatcttcgt agacgagatc cccgtaggcg agatggccgt tgttcgtctg
     1501 agaaggggag gggtctcagt tggttggact cacggaaccg atggaacctt ggacgtcctc
     1561 ttggcgtgtt acaatcggaa aagccccgac gaccggttcc acgggcccgg atacgtttgt
     1621 acgtggtggt atcgtaggaa tagccttgat cgtcggtatt ttacatcagt ctgaggacga
     1681 gatagagcag gtagtgcata gtgcataccc tcggttgtca gacaccatgg tcacatcttg
     1741 ttatgactcc attccgtgta ggattaagag agaggagagt gcatgtgtca tcggggaaac
     1801 ccgagtcctt tcccagcagc gtagtcctgg tcgatagagt tgcgcgtcgc gtctttgtga
     1861 agaggcatga atcgagaaag acgatgtatt accgtatgtt caaggtgaga aggcacggcc
     1921 cctgtgtcgc gtcgcacgtg atataattat atcatgggat tgtattagtc agacttggtc
     1981 ctgtccgtgt atcctctgta cctgatggcc taaggtaccc tcgtactttt tttcttgttt
     2041 cgttctggaa atttatttgg caattggggt ctatagatag acattattaa taatcaacgg
     2101 ccattgcggc attcgaagac actaaagaca ggcggacacc attattgatc ctttggtcgg
     2161 gcgcagtcgg gcgcaattcc tcataccgcc cccggtcgtc cgtcctcttt tccactatcg
     2221 aacaacatcc tcaacatggc tctcgtcaat aaccagtcct acgttgaaaa ttcccgtagt
     2281 tggggttcct ctgcagagca ataatcaatg ttatacggag tacgggccaa gagtctgcgg
     2341 atgacaagtt gcgtctctcc catgtcgctc gctaataagc gacaacgtgg gggaaaacca
     2401 aacccgtctt tcggccggcc ttcggatccg atgggacaac aacaaaatcg acgagaccaa
     2461 gaagttgcaa cgtctctcct gtaatttcat gaatgtgaag tgattatgaa tttccaattc
     2521 cttgaaacgt aggcgggcta ccaattctat caagtcgagc atgctctgcc cgaagcttgt
     2581 ttccaacgaa caaaaaaaaa attagtaata ccattacaca gacccagctt caaaccttga
     2641 tgctctcaaa gggcacgccc aagaccttgc tggcgagagt catggcagcg acgctcatga
     2701 acaatgtcat gagaaagttg acgtcgttgt tgtccagcag gtcgatgccg ttctcgataa
     2761 cgcgggtggg cttctcatcg ccaaaactgg gcctgcgggc cttctccttg gggccctcct
     2821 tttccttacg cggcgcaacg gcagctccgt cgtcgatggc actgctggac gcgtcggtct
     2881 tctcggtagc gtcctggccc tccccggcga ggacgacctt ctcgacctcg gcgcgcgcca
     2941 attgtctggt ctccgtcggg gacacgagcg ccctggagcc gccctcgccc tcgacgacct
     3001 tgccggtccg gacatccttg acggtggcct ggcacgtggc gccgagccag ctatcgaaaa
     3061 tgctcccgac cacgccccag agggcgatgg cgacggcgta gaggacgcgc tgctgggtcg
     3121 tccaggggac gccaccgccg ggggtgtccg cggtggattc gtcacacgtg gggaggaggt
     3181 acatggtcac ggcagcgatg atggacgagc cgaggagacc ggcggcgagg ccctcgatgg
     3241 tgacaccgcc gttggtgcct ggcgggacct tacgcacggg gtcggtgatg aggcggggct
     3301 gggtgcgggc cagtatgccc agctcggagc tgaaggtgtc ggcggcggcg gcggcgtagc
     3361 aggcaatgat gccgatgacc aggaggtcgc catggaacga atagcagaga ctgccggtgg
     3421 tttcggcatt ggggttcgca aggctagctt gacgcttccc caactggaca gcatgggtcc
     3481 aggtcagagc ggtggcgatc agggagttgg caaagactga aaagggcgtc agcagcgttg
     3541 ttcagggcgt acactcccaa caccaactag atttaggttt gtgcgacgag gtgggaacaa
     3601 catgacaaca acatgagatg atgcaacccc gtatggtcgt cggatgagga cctacaaggt
     3661 gggcaacggg aagtcgggag tggggaggac cgggggtggg gtggtctgac cttgtgtatg
     3721 agtccgaggc ccttcaccaa cagagccctt ggactgcatt gtgagagtag ccttgtagcc
     3781 atgtttgatc tacccaagtg cgtgtgtcag gaccgtggat gataataatt ccccgttaaa
     3841 tgacaaacaa gaaatggcaa acgggagttg aggaaaaaga agaagaaaaa aagagaaaaa
     3901 aaaaaagaag aagaaaaagc cactgtgcat taaagaggac atcaatgtca gagcagagca
     3961 cgggtcactc tcaccttggt cgctaaagtg ccagagagga agaacgtgca gagaagggtg
     4021 aagggtagat tccagggatg atatgcgtgg atggcagctg tgaatatggc cgcaagaatg
     4081 cccgatggag taagggcctt cctccactgg gcatagacta cgagagccaa ggttgctggc
     4141 gctgcgatct gccactgcat ggcggtggcg ggctgggttg atgatcgtgg acggagagtc
     4201 gcgttgaagt cgattgaccg gtgttgtctg acagcgatga agtcgtagta tgcccttccg
     4261 tacagcttat ccgggcaagg tatgaattgg ctaacggatg cagaggtgaa ggatgaagcg
     4321 atgaatggat aggcgggatg ggatgatgga agaaaggaag ctgtacggag tgctccccgt
     4381 gcgaacacaa tacgtacgga tggagacaga cgacaatgga cgaggatgag gatgagataa
     4441 cgagataatg agataatgag taataaggta cctcatccgc ctgagccatc gcccaattag
     4501 gtaggtgcac agggaagcca agccaccaac acaatcacgt gacctcgcaa caccgtcacc
     4561 tgagatctta cttcgtactt cgtagggtcc cctgaagcct ctatgggtgt cttctacaaa
     4621 gatgtgacga ccatctcaga tccttagcct gtggtcccaa ccctggaatt acgagcgccc
     4681 ttcagcaaca gaatccaaaa cctcccgaac aaccgcaaaa cccctctcca catcgactct
     4741 ccgagtagcc accgcaatcc taacagcctt tccgttccac accgtcccac tgacgaagac
     4801 ctccctggtc tcattgatct tcgccacaag cacgtcgttc aacgcctcgt ccttggcccg
     4861 gaaaagcacg atgatatgcg tgtcctccaa gtccgcttcc gcttcctggt cgggcaacca
     4921 ctcgtagtga tgcgaatccc gcacaaatgc cgcgatcttc cgcgccaacc gcaccatccg
     4981 tcccagcatg gccgccattc ctgccctccc ctcgctccgg aggaccgcgt aggccgggag
     5041 agcgcggaaa cgacgcgagt ttttcgaggc gaatgttgag tggactaggc atgtgggcgg
     5101 gtgtcgcggg tgtcgtgggt gcggggggtg cggcggcagg tgagaggtat accgcgttgg
     5161 cgttcgcaca tacctccgtc agggttgggg gggccttgta atttgggatg ggtaagccag
     5221 agtcatcttt tttgtttttg ttttcttttt tggatcagac agcttgactc cctcaaccca
     5281 ttttgatctc cttcgcagca gtgtttctta cctaagctgg taaacctgaa gcaactgaaa
     5341 gcctcccgtt acacccagta cctgggtagt catccaaaca aacaacccca acagaatgct
     5401 tcccgtggca tcgtcccatg aatctttttt attgtttatt tttggattga tgtttctctc
     5461 ttggtattta tgacggcctg tcgacatatg cacagaccgt aatggttgag ttgaacttct
     5521 tatcccaggg gcggtctctc cggtcggcgt ctttgtcttg ggatagagca tgcggcgttg
     5581 gctagttctc ccaagtattt tctattcctt ggccggttga tgtcttgttc ggccaacgcc
     5641 ctgacccaag aggaagaatg ctgatcccga ttccgagttg ggaactgtct cgcctgtggt
     5701 ttcgccttgt atgtggtatc ggcaaggaat cgaaatgtcc ctctcagtgt ggtagaggcg
     5761 tttgtaaaga gaagagttgt cgccgaacga aagcaatgtg tctcgtccat gggcacctcg
     5821 caagagcaat tcgttatcgt agcgttcgga accagcatgg ttgacgaggt tgttgaatat
     5881 tgtcgaatat ccactcgcat tcgctggaaa cgactctcga tagtcccccg taccttcgtc
     5941 atcgtcgttc ttcaaaggaa cacgaaggaa aaaaaaggaa aaaaaaaaac cctcagccaa
     6001 acttccgact tcctcccttc tccgacacac ccttcttatc attccccttc ttccccttcc
     6061 cgatgagctc caggtggccc gcccgctccc caagcatctt ctccgtcttg gcagtcaggg
     6121 cccccgcgaa cttcttctgc atcttgtccg ccgacgttcg catcttggcc ttctgcggct
     6181 tcttgcccac cttgttcggt tgtctgcgtg tgctcgctgc tttaggcttg cctgttgccg
     6241 caggctggcc ggccttcttg atggcggagc cttggaccat gactttggcg tagatgaatt
     6301 ctcgagggtg ctggttgttg agcggggttg ggggaaacaa cgagaacgaa cgtacggagt
     6361 aggtggaaat gggaaatggg aaatggaagg ctcgaagatc gccggtgatt taccagtccg
     6421 aaggggaaaa ccgcatgaat tttagtgtgg ggaaaacaag tacggactat ctgtattatg
     6481 taatcatcac catcaccact agcgaatctc aaaaggtgtt agtacgcaca cggggtccaa
     6541 acgcgtgaat agcttcacat tccgtcaatc cttatgtatc gccgccccga ctaaggtata
     6601 caacacatac gacaaaaaaa aagaaaaaaa aagggccgaa tacaaacgat gccgatgcta
     6661 ttaaattgtg ccattacttt ctcctagctc catttgtcga gaccattcaa tcaccatcac
     6721 tttcgagaac atgtggaata aggatgtttg ctcaatctat gtattgccag cccatagatg
     6781 taggtatcat gaaatcgtaa gaatacaaaa taataaacaa aaccattaaa atccaaaaac
     6841 tcgctcgcag gacaaaggaa aagaagaaaa gaattccaca aaaattcccc cctcaaaagt
     6901 cttttctgtc ctcatacacc tatatctgaa tcgaaatgtc taaatgctat cccccaggtg
     6961 tatgagtata taagtgtgtg agtttctttt tttttttttt tttaagtttc acctggtgca
     7021 cactcatggc tcagcagcct tgatgcgctt gaacagatga tccaagaact tgccgtcaat
     7081 cgcagggcaa gtctcgtcca gaccaggcac cagcttctcc agcagcttgg ccgtttgggt
     7141 cctatcgaga gagaacatga catgacccat ggagaggtac tcgcggagca ccgtgccacg
     7201 gatcgtcgcc gccgcgccct cgttctcctt gtgctgcttc tccaggttct tgagccagct
     7261 gtcggccgag atgaggctgg gccgcttgcc gtcctcgcgg agcatcggca caaggtccgg
     7321 caggtcctgg agcttgagcg gcgacgggtt ggcgaagtgg tagatgttgg gcttgccctg
     7381 ctccgccggc gccatcgcaa gcacctcctt ctccgacgtg agggagtaga acccgcggac
     7441 caggtaatcg accgggatca cgtcaatcac gaagctcggt tggctgggcg agcccaggcg
     7501 cgggatcgct cccgactcca ccatctccat caccatgcgg atggtgaact catcaccggg
     7561 gtccatgaag ccgttggggc gcaggctggt gacggcaggc gcacgggtaa tcgtgatagg
     7621 gaagccgcgc gacgccgcgt tgcggaggat cgcctcggcc acccagcgag tcttgaagta
     7681 gccgtactcg tcctcggcgg gaggctggaa gtgtgccatc tcctcctccg cagtcaccca
     7741 cgtcttgccc gaccgcttcg tcttggtcca ggtctggaga tggggaaccg accaggtcga
     7801 caggtggtgg atctccgaga ggtgatcacc gataccagcc aggtggatga ggtcgaagat
     7861 cggtgccacg ttgaatgtct tgaggaagga gtacgtcttg aggagggaaa cgtggccacc
     7921 aaggtggtag atggcctgga tcttctgccc gagttggcgg aacgccacct tgctgagtcc
     7981 gaagttgggc ttcgagagga cgccagggac cgccttgacg cgggtccgga cctcgtcctt
     8041 gctgagcggg ttctccgggc cgtcattgat gaggccgtgc ttgtcgagaa gcgcgacaat
     8101 gttctcgacc tggctaggct cgagagatcc aaggacgtaa accgtcgcct cacgcttagt
     8161 tgtcaggatc tccgccagaa ggtgcagtcc aatgaagagc tcggggcccg tgatgaggat
     8221 cgtcttctgc tcgtcacgct caacacgggg agttccccag cgcggggtgt agcgggcatc
     8281 gttggggagt ttcgtctcgg cctcccagct gattgcgctc tcgaagctgc ccttgccgcc
     8341 agcgtcgcca cccttcttgg tgcggatgta ggcgcagacg gccgccgctg tgggctcctt
     8401 gatcatctgg ggcaggggtg gcgccacctt gaactgcttc ttgatcctgg cctggagcct
     8461 gaccagcagg atggaatggc caccgcgctg gaagaagttg tcgctcgggt cggcgtattt
     8521 gtcgccgaga acgccgcgga agacggccat gaccgactcc tcgagttcgt tgttggcgtt
     8581 ggtggcaccg gccgcgtcac cggtcgcggc agtggtagcg gccgccgcag tggtcgggta
     8641 gatgagctcg agatcgcggc tcaggaggtt ccgccggtcg accttgccac caatcgtgac
     8701 ggggagcttc tcgaggaact ggtaaccgtt gggaagcatg tagtcgttga ggtgaggctt
     8761 ggccttgtcg tgcagctggg agacgaaaga agcccggtca gcgacggcga gaccggcctt
     8821 gggaaccagg taggccacca ggtggatgtc ttcttggccc gcctcgatgg tccgggcgat
     8881 gacagcgatg tcgatcaacc ccggctggac ggattgggat tcctggaaga gacgctgctc
     8941 aacctcgccg aggtcgacac ggaaaccacg gagcttgatc tgcttgtcgc ccgcaatgcg
     9001 gccgtggaat tcaagctggc catcggggcg gaagcgaccg cggtcacccg tcttgaacat
     9061 cctggtccat ccgagcttgc ggtcttcctc ggaggcgaag gggttttcga cgaacgactt
     9121 ggcgttgatc tcaggtcggt tcaggtagcc ggcaccgacc tgcgcgccgc ccaccacaag
     9181 ctcaccgacc atgccggccg gaaggggatt gcccttggtg tcgagaatgt agtggcggca
     9241 gttgtccatg gggtaaccga ttggcaggct gacctcttcc tcggaaggag gatcgatccg
     9301 gccgatggac gtctggacga cgagttcgct gggcgaccag gtgttgtaga ggacggcggg
     9361 agtgcccaat tcgtagaagc ccttggcaac gcggacgggg aggcgctcac ccgcgaagta
     9421 ggcgacgcgg tacttgtcgc atttcttgag ggcatcggtg ttaaggtcca tgagaagagc
     9481 gaactgggtg ggggtgaagt aggtaacgga aacggaagca tccttcatga actcggccag
     9541 ggcatggggg tctttgcgtg tttcccaggc cgcgatgcag acggtgccac cgcaagtgag
     9601 ggcggagtag atttggacga tggagaggtc aaaggacatg gaggattggt gaaggaacgt
     9661 gtcctccgat gtgaaggcgt agtccttgtt gagagtggcc agcatttgct gggtgttgga
     9721 ctcggtgagc accactccct taggagtgcc ggtgcttccc tgttacatcc ttcagcatcc
     9781 accgcgttgg ggggggggga atgggaaggg ggtggggggg acggtttctc aacttaccga
     9841 ggtgtagatc atgtagaaag ggtcggaggg ttgacgggaa tgcagctgaa cgggggagcg
     9901 ggccgaagcg accgcctccc gaatcacgat caccttgggc gcggcggccc cagccttggc
     9961 agtgaggtcg ccggccaggg cctcggcacc ggagccgacg aggagaacag gggatccggc
    10021 gtcggcgatc atgaacgaga ggcggtcctg agcgaaatcg gtgtcgaggg cgacgtagca
    10081 cgagccggtc atgagagcac cgagctggcc ggtcacggcc tcgacaccgg gcagggcgag
    10141 aagcgcgatt cgctcaccgg gcttcacgcc tgcctgaacg agctcagagg ccacgctctt
    10201 ggcgttttcg atcagctgcc tgtaggagat gctgtggccg tcagaagttt ttatcgcctc
    10261 ggcctgggga tgttcgcttg ccatttgggt gaccttgtcc acaacactct gtccctccca
    10321 ctggttctta gcgacaccag tgttccagta cttcttctcc aagtgggcga cctcgaggag
    10381 cccggtcatg ttgacttcct cgatgggttg gcggtggtcc ttgatggtgc tggacaggaa
    10441 cgacaagaag ttgtcaagga agcgttccat gtcctcctgt ccgtacaggg cggtggcgta
    10501 ctcgatgcga aggtcgagag agtggtcgcc cgtctccagg gcctcgagct gcatgtcgga
    10561 ggcggtggga atgtcatcgg tctcgagctg gttgatggtg aagtcgttgg tgttgtacac
    10621 agggaccggt ccgtggatct ggtagttgac cgagacctgg ccgatgggga ggtggctagg
    10681 cgtcttcttc acgttcatca ggtcgacgat ggtgtcgaag ggaatgccag tgtgggccat
    10741 ggcctcgaga gcacggtcct tggtggcggt gaagagttgg tcgaaggtgg tctcgcagtc
    10801 gtcgttcagc cggatggggc acatgttgac aaagaaaccg caaatgtcct cggcgtcggg
    10861 gtgagggcgg ttgccgtcga ccatgagaat gacgaggtcc ttgtcctcgg tgtagcggta
    10921 catgaaggcg cggaacgcgg cgaggatgaa gtggaacggc gtcgcgttgg actgggaggc
    10981 gatacgcttc atgcgggcga agagcttgga gctcaggctg gtcttgaggg cgtggcggtg
    11041 ggggtcgttg ttctgcgggc gctcgctgac tttggcgaag gggagcagct tgctggcctc
    11101 gggaatgcca gtcagcttct ccttccacca gttgaggtcg ggcttcatca ggtccgagtt
    11161 gaggcgagcg ttgtgccaga gcgtgaagtc ggcatagctg aactcgggcg atggcacggt
    11221 gctgaggtcc ttgccggtgg cgatggcatc gtacaggctg acgaactggc tcatcatgcc
    11281 cttcatggaa ccacgatcga ccgagatgtg gtggatgatg aggctgtagg cccagtcctc
    11341 ctcagagagc ttggccaggg cgaagctggc gacctcgccc tcctcgacgt tcatctcaat
    11401 ctggcggttg tagtcgacat attccttcag ggcctgctcc ttgtcggcct cgccggagag
    11461 gtcgcggtag tggacgtcga tctcgaagtc ttcgagaggc tcctgctggg caaagtcgtc
    11521 accctcgtag tagctggtgc gcatgacggc gttgcggcgg gcgagcgcct gggcagtggc
    11581 gcggagaatg tccagattgg gcttgccctt gatgcgcatg gtgatgggga ggttgaggaa
    11641 ggacttgtcc tcgaggaacg agtggatgta ccagagacgg ttctggaagg tggacagcgg
    11701 gatggccacg ccagtggtgg cgtcgacctt ggtgatctca cccgaagcca tggctgagac
    11761 accggcttcc ttgtccgtct tctcaccctc ggcggcattg gccttgtcgt ccttggcctc
    11821 ggacgccgcg ccatcggtag cggtggcggc ggccgagatc atcttggtgg ccttgacaac
    11881 gagagctgtg atggaagcag cgcccaagat gtcgaagagg gcgatgtcga tctggatctc
    11941 cttgcggaag aacttgcgga actcgacagc gacaatcgag tcgagaccgt aggcagagag
    12001 agggttgctg gggatgatgg agtccttggg cgtgccgagg acgctcgcaa tcttgtccaa
    12061 gaaagcgtca agaacgatcg ccacgcgctt ctcgggctca gcctcctcgg cgagcagggc
    12121 catgatgttc ttctgcttct tgctggaggt ggtggagccg gcgaagtcat ggttgtcgta
    12181 gaggttcctg aacagcggct tgacggccca gtagacgtcg ggcttgatga gaccgacacc
    12241 cgtgcagatc tggtgagagt cgacaccacg aggcgagatc ttctggtcgc ggtcgccctt
    12301 gacagcctcc tcaagctggt agagcagctc ctcctcgttg atggggtcga tgcccaggcg
    12361 ctccatgatc tggccgaggg cggcactctc gctgacgaca ccgatgccgg ccacggcacc
    12421 gacgttcatg gtagtgccgg ccagacccat ctcgcggcgg tggcgcatga gagcgtcgag
    12481 gtagcagtta gccgcagcat agttggcctg ggccttggag cccaagacgg cggcgacgga
    12541 cgagaagcag acgaagaagt cgaggtccgt gcccatggtg gcatcgtgca ggtgcttggc
    12601 gccgttgacc ttgggctcga cgcagcgcac ccactgcttg taggtcatgg tctcgagggg
    12661 cacgtcctgg agaaccatag cggcctggaa gataccgccg agggagctgc cgacgccgtc
    12721 gacgcaagcc tgcacgtcag cgcgcttgga aacatcgccg cggtagacag tggcctccac
    12781 accacgagag acgagccagt cgacggtcat cttggcctcg gacttgtcgg caccagaacg
    12841 cgacaggaag gccagcttct tcgcaccctt gcggaccatc cattgggcca gggtacggcc
    12901 aagaccgccg agcccaccaa cgaggaggta ggtcttgtcg gccttgaaca gcttggtgtt
    12961 gcggaacgag ggaggcgcga cgggaaccac gtcgtccttg gacggaacga gcacgatctt
    13021 gccggtgtgc ttgcccatct gcaggagacg gaagcccttg agaacgtcct cgtaggagac
    13081 ctcgaggatg gtctggggca gctggatctc gccgttgtgt acgaggtcgc agcactcctt
    13141 gacgatgcgg gcgccaaggg gcttgttgtg gttgaagatg gtaatcaaat cgaccgaggc
    13201 gaagaggacg ttcttgcgga aggggtccat gtcgagcttg gtgttagagt gaatatcacg
    13261 cttaccaatc tcgatgaagc gaccaaactg ggtcaagcaa gaccaagtgg catgcaacag
    13321 ggggccagcc aacgagttga gaacaacatc gacacccctg ccgccggtaa cggccaggac
    13381 accctcgacg aacgagtcgt cacgggacga gaacatgtgc tcctcgggga tgccataggt
    13441 ctccctgaga agctggcgct tggcaggaga accgacagtg gccagaacac gggcgccggc
    13501 acgctgggcg acctggatgg ccatttgacc gacaccaccg gcagcggcgt ggatcaagac
    13561 ggtctcgccg ggctgcacgc gagcggtatg ctcgaaggcg aaccaagccg tggtcagaat
    13621 gcaaggaaga gcggcagcgg cggagaaagg catgtcgccg gtaagcttgt aggtgagcga
    13681 ggcggggttg cggcagatgg ccctgtgggc accttggcca ggacgccacg caaccacgcg
    13741 gtcaccagga ccgaagccct caacctccga gccgacgcgg atgacaacac cagcgcactc
    13801 gtcaccaagc ttgtagtcgt cgatgatacc aagcgaggcg gccaagtcac ggaagttgat
    13861 ggcagaagcc ttgacctcga tctcgacttc atcggcggca agctcagtgt cgatgatctc
    13921 ctcgtcctcg gcgaaatgaa gggtgtcgag gagaccgacc ttgccgaagg tcagcttcag
    13981 gggccggcgc tcaccgaaaa gctcgaggcg gggctcgcgg ctggggccat tgcgcaggcg
    14041 gcggttgcgg tcgtcgtcgg cctcgaacct aggggtcaag acgacgccgt tgcgctcggc
    14101 aaactcgtcc tcattgacgg agctgcccag gacgcgaagg atgccggcgg ccgcatcctc
    14161 ggtggtagtg tccgttccga agtcataagt gacattgcga gtgttgtcgt tctcagagcg
    14221 accgacacgg atggcaccga cgagcatagc caactcgggg cgagcagctt cctgggtggc
    14281 gccctcaaga ggccagaccg tgttcttctc gacggcaccg agaagagcct ggacaccttt
    14341 gaagctggtc tcatcgtaca cctgctcgtc aagaccggcc aggacgacaa tgttgtcgcg
    14401 gaggatgtca aggccgtcct cgacaatgtc ggcgaaagtc acttgctcca cttcacccgg
    14461 gtagccagcc tcaagagcag ccaaaatggc cttgctgcgt tcggacagtt ggccggcggg
    14521 gataatgacg gagaggggac cactgagggg ggaagcttcc ttcgacttgt gcagggcggt
    14581 ggcagcaggg gtagagaaga cctcggtgag gtcagcggac acagtgccct tctggccgtc
    14641 gaagacgatg tagccagtgt ccttcatgaa gggaacggca tcgaaagagc caacctcgct
    14701 gacaatgacc aggtcatacg caccggcctg aggttcggcg atgttgacaa ggccgttcgt
    14761 agcgttggaa agctcctcga actcctcgcc gagagtctcg ccattgagag agcagacgtc
    14821 gagaccgcca aagcgacgac gatggccctt cgcgcctccc agagtagaca ggacctcgtt
    14881 ggtctttgcg acgtcggagg tgatgtgcag aatcttggtg ttcgggtact ggtgggcgaa
    14941 gatgtcgaca acctcggaca gagggcgagc aacatcgctc gagaggaggt cgaagcaagg
    15001 ggcccagcgc tggctgtaga acagggtgcg ggcgttggca ccatccggct gctcgcgacc
    15061 cagagcagtg acctcgaggc cgccaatctc gatcatcagc ttaccctcct ggtcctgcat
    15121 gaccatatcg ttgatggcca cacggggaga gggggtgcgc gtgaaggacc cgaccttgaa
    15181 gttcctgatg tcggtggact gagcccactc gcagaagtgg cccgaaatct tgagggtctt
    15241 gaagaaagac gggacgtagg gctcatccag aggacggccg aggcaggact caatggcgtg
    15301 gaagatggtg tggaagaagg catcgagcag ggtcgcgtgc atgatggtct cgtcaccagg
    15361 gttccggggg agggcgctgg ggtcgaagac gaggtcagag acagagaagc cgggaccgct
    15421 ctccatgaag ttggtgatgc gctggaactt ctcgccgtag tccagaccga gatcggcgag
    15481 gcgcttgtag aactgcgcgg ccgactcgga gcggttggtc tccttgcgct tctggtcgag
    15541 gtcgatgggg ccagcataac cctcagggat cggggcaggc tcgcccttct cagtgctgat
    15601 gagaccatgg cagtgctcgg tgcagttgct attctcgtca tacgagtaga cagcgaactc
    15661 ataccagatt tccgacttgt ccttggcaga ggaggtgaca ggcttcagct cgaggaggat
    15721 ctcgacgccg tcgtcgctgg tagggagaag gagggcgttc ttgatcatga tatccttgac
    15781 aaagatcatc ttggccgtct cgagctcctc gacgcgcatc acggcttcga tggccatgga
    15841 gatgtagcca gcacctggga agacaatctt gccatcgacg acgtgctcgc tgagccaagg
    15901 gatctcgctg atgcggaggt agttgcgcca cttggggtgc ttggcaacgg agccggggaa
    15961 gacgtggccg aggaggctgt ggcggtattt gcggagacga tgttccttga ggtagcgggt
    16021 ctcgtgccag taccgcttgt gatcccagga gtacgtgggg aggtcgtcca gcttggaccc
    16081 ggtgtcgacc ctgacgatct cgttcgaagc gccgaggcta aggttctggt tggtagcgac
    16141 gaggtcaacg gggtaaccca gggagaagag ggtaccggcc aggttgagga ggcactcgta
    16201 gtcggggaca ccgcgggtga gcgaagcgag ataaggcagg tcgatattca gggcctggag
    16261 agtttggcgg gaaggaccct tgagggcagc atggggacca atctcgacca gaacgtcaac
    16321 gttcggctca tcctcgtcgt cgaggacgat gccggtgagg gcatccgaga acctgacggc
    16381 attggtcatg ttggtagccc agtacttggg gcccatggct tcgtggtcag ccagacgcgc
    16441 ggtgacgcta gagaacatac gggcagtggg ctccttggtg gagaaggcgg cgcagccctt
    16501 gagggcgttc tcgtaagcag gagccagggg gtccatgtgg tgcgagtgga aggcctgctt
    16561 gacgatgagc tggcggttga agactttgcg ctcgtccagg gattccttga gctcgacgat
    16621 ggcatccaaa tcgccagaga tggtcatggt cgacgggctg ttgacggcag caatgcagag
    16681 gcggcccttg tacgccttga gctcctcggt cgccttggct tcggtcaggc caacggccat
    16741 catgccacca ggcttgccgt tctcgatcgg cgccgacatg tagcggccac ggtagtaggc
    16801 agcgataatg gcgctctcaa aggagagtat gccggcggca aaggcggcag ccatctcgcc
    16861 cgaagagtga ccgacggtgg cggaaggctt gatgccccaa gcggccagga cctcaagaac
    16921 ggcgagctgc agggcagtgc agatggtctg cgagtagagg gtgtcgccga ggagagaggt
    16981 ctccttggtc ttggagagct cctcaatgat ggaccactca ggagcatcgg gaagagactg
    17041 gaggatgctg tcgcagcgct tcagggtctg gcggaacaga ggagactcct ccaggagctg
    17101 acggcccatg gcataccact gcgcaccctg accagtgaag atgaaaccca gacggggcgt
    17161 tgtcttgttg gccagggtcc acttggcggc aggccgaggg gtggtgagct gctcggcaag
    17221 accagcagag tcgttggcga cgacaaagga gcgctgggcg tgcttggtcc ggcgcgggtg
    17281 cgacaggctg taggcgacat cgccgatggc ggcattgtcg ttctcaacaa ggtaggcctt
    17341 gagggcagcc tcggtcagct caccggcctt ggccgagtgg gacgagaggg gaaccaggtg
    17401 aggacgagca tggacgccgt tctcgatcgc ctcgacgaca cgggcaggct tgacggtctc
    17461 gggcttgtac tcctcaataa cgacgtgggc gttggtacca ccgtagccga acgagttgat
    17521 ggaggcgcga cgagcaatgc cctcgggaac atcccagggc gtcatcttgg tggggacggc
    17581 gagcttccag ttctcgaagt cgatcttggg gttcggggtg ttgaagtgca tgttgggcgg
    17641 gatcatgccc ttctccaggg caagagtggt cttgatgata ccggccagac ccgaggcgcc
    17701 ctcaagatga ccaatgttgg tcttgacgga accaatgtac aagggggtct cacggccctt
    17761 ggagaagacg gcaccgatcg ctcgggtctc gatggggtca ccggcagcgg taccagtgcc
    17821 gtgggcctca aagtactggg tgtgcagggg gttgaggccc gcatcctcgt aggtcgagcg
    17881 gatcagctcc tcctgggcag cgctgttggg gagggtgatg ccgttcttgc ggccgtcgtg
    17941 gttagagccg gtgttgcgga cgatggcacg gatgttgtcg ccgttgagct cagcgtcgct
    18001 cttgcgcttg agaatggcag cgcagatacc ctcgccacga acgtaaccgc tgccagacgc
    18061 atcgaaagca cggcaacgac catcggtcga caacatgccc aggtcggtca tggtcaggta
    18121 aacgttcgtg tcgaagtgca gagcggagcc gaccacaatg gaaatgtcag cctcgccgct
    18181 gcggagagac tggttgccaa ggtggaagca aacgagcgac gaagagcaag cggtgtcaag
    18241 agtgatgctc gtgccgtgga ggttgtagaa gtacgagata cggttggaaa ggatggcatt
    18301 gccagtaccg gtggcgtggt acatgggata gttggcagtc agatccttgc cggtcatgga
    18361 caagtaatcg ttggtgaacg agccgcagaa gacggacgcc tgggagccgc tgatgtcctg
    18421 cagggtgatc ccagcgttct ccagagcctc gtagacgact tcgaggagga gacgctgctg
    18481 cgggtccatg gcatcggctt cctttccaga gataccgaag aagctgttat cgaaatcggc
    18541 gatatcctgg tcaaggaagt agccgaaacg agcgttggtc tgaagagaga tgccaagtca
    18601 gtgtctatga aacttcaagg gcgagtttcg ggggggagct ggggaggaga catacgaaac
    18661 ccttgcgggt gccatcggga tggaagtagt tgtctacgtt gtaccgatcc tcgggcatct
    18721 ttcgctggac gtcacgctga gcggaaatgt gctcccaaag cttgctgggg ttggcagccc
    18781 caggaactcg gcaagcaagg ccgacgatga cggtggggtc atcttcgcga acgttggcac
    18841 gggcaggcat tttgaacaga ttttttcgct gtcaaagaat acaaagaggt cgtcctctgg
    18901 tcctttttcg ggctggcagg cgttgaaagg cgcaaggtga tctctagtgt ctctatcaag
    18961 gcgacttggt agatgaggcg gggaggaaag cggttgtgtc taaactgtaa tgtttgcctg
    19021 tcgaaggtag gatgattggt gatcggtggg tgggaggtcc gcgataaata tcgagaccgg
    19081 agagaagagg aagaagtcta taggtcgtgg tgagaagggc caatgatgtg atgttggaac
    19141 agaagattat cgagcgtccg tctatatgcg taaggaggtt gaaacaacaa aagagtcgct
    19201 agtctatcgg taagaatcac tcgttttcct ctattgggct ggctgggctg gaatgagcaa
    19261 agcaaaaaga tgataagaaa ctgtctttcg gagttggcaa tgaagattga gcaaatacaa
    19321 caaacaagct ggctggcaag ctggcgtgtg ttgaagagat ggaaagatga tgagatgatg
    19381 agatggtgag atgggaagat gggaagatgg gaagatggag agagatcact gaaactggga
    19441 gtgggaaagg gaggttgata tgtgaacgag atggtgaaag actggaggac ctgatcacgg
    19501 aattcggcat ggtgaacagt gagccataag ccataatagg attccttcca gcagtgttct
    19561 tcaggatccc tcgcttcttc gcccccttgg aggtgagcag ctccgtaggg tgccggaggc
    19621 cggtgtgccc ccccggccac gcacggagta gctcgtgtgg agaggaactc tattttcatc
    19681 gtggcgctcc acggccccgc gaggcgtagc attcgccggt ggtgtggtgg tgcacgccgg
    19741 gaccctgaat tgagagcagt tgaccgggtg ccgaaatggt tgctttggta ggaaaatcag
    19801 aaaggctggg gttggttagt tggcgtcagg cacccaacct atcaccatga gcgttagtta
    19861 ggcaaaaaaa aaaaaaagag ggctgtgggc tccgtaagac ggtaagacgg gggagtagga
    19921 tttatgctgg tgagaccggg ctgaggccaa ccgcaagcca gagagacctg gaggaatacg
    19981 gtaaggaagc ttctgtgcag aacgcccaac cccagcagac ggtacgttgt atggtcggcc
    20041 agtaattgcc caagcagcct ctcccctcga ggaataagga ctgggggcca gatctagcgt
    20101 ctgacaatgc aatcaatctc ttgctgacca caaaggcccc cgcagttggc cccattccca
    20161 tttcctaacg tcgcagtctc agaaagggga atggctgcac aagaagggac atcgtcctgg
    20221 taagcaaggc ttattaattt cgcacaattg taacggatat gtgccgtatc gggtcagtga
    20281 tcaacgcgat ggatcgtggg ttcaggggtt cggaggggag ccaagctttg aatgctgcta
    20341 aaaatgggtt cccaccgcga gaggaatgca ggtgcacgtt ccctttggat gaggtttgtc
    20401 tcgacgcaaa tagaaaccac atggcagttg cagataactt catctctcgt ttctcctgtg
    20461 tgtctctctt catctctcgg aagcccaatc acggttggtt cgagcgacgt ggattgcgat
    20521 cctggagagc cttgtcgcga gttacggaaa aaaaggaaag aaaaaacatg ccccatggta
    20581 tgtgggcggt gttttgttga ctgttgtacc gatccatggg acaacagatg ggtcagaccg
    20641 ctgctttttc ggaatatggg aatatagatg caggaaaatg cgtgcaagga tcgttctggt
    20701 gggaaaggga atgatcatgg aagccagtat ggtcaatttt tagagagaaa tgagagaaat
    20761 tcccaggcat tggcacggag cacctgggtc attccttcct gtcttccgtc ttggtacgtt
    20821 gtactttctt ccatcgtcga gtattttgaa gttgtggctg gtaccttatt gtggctaata
    20881 ttatggctaa tattgtggct aaaatatgtg tacttcgtcc gtgccctatg cctcagccct
    20941 gctgagataa gcatccgcaa cggtgaacgt ttctctcctt caacaaacga ccttgcctga
    21001 tggggtaccg tttggcctcg ggcgacacgg cggtactggg ccctccaact gagaaggtgt
    21061 ggagggtttc cggaaggatt ggaagatttc cactaataaa caacaacaaa cacacacaat
    21121 tcgccgattg cgtcctcaag agagagggac ctccaggtct acaacgtaca ggagcaagat
    21181 ccacgactaa ccacacaaca cacgacacac gacaccatcg ccatagcatc tctgcgtcaa
    21241 cccagcctct ttgccagtta gcgtgtcccc agggccgttc gcgccgttcg cgagcacgtg
    21301 tcgcagggac tagcaacctt cgtgatcgtc tggcattggt aggtattgga aggtattgga
    21361 gctacgggca ccaagctcct cttcggaggt tgcggcagca cgcgtcgaag cgatggatgt
    21421 tgactgttga cacgccgtcg ggtgcgcgta ctgcacgatc tacggcgtag tccggacatt
    21481 ctccatacgg ccttcggcaa ttaagatcca gcagcaagaa ataacaccct ccagcttttc
    21541 tcctcaccct ccttatctgc ttctgaacct gctttcgatc tgctgcagac cacccctcca
    21601 cc
//
