# Supplementary material for: Alkaliphilic/Alkali-Tolerant Fungi: Molecular, Biochemical, and Biotechnological Aspects
Source: J Fungi (Basel). 2023 Jun 9;9(6):652. doi: 10.3390/jof9060652 (PMC10301932; doi:10.3390/jof9060652)
Supplement: Supplementary file 1 [file jof-09-00652-s001.zip › S2/ENANITX01000192NITX01000192.1.region001.gbk]

LOCUS       ENANITX01000192NITX01000192.1 71399 bp    DNA     linear   UNK 01-JAN-1980
DEFINITION  ENA|NITX01000192|NITX01000192.1 Sodiomyces alkalinus F11
            SODALscaffold_3_Cont192, whole genome shotgun sequence..
ACCESSION   ENANITX01000192NITX01000192
VERSION     ENANITX01000192NITX01000192.1
KEYWORDS    .
SOURCE      
  ORGANISM  
            .
COMMENT     ##antiSMASH-Data-START##
            Version      :: 7.0.0beta2-86685d9d
            Run date     :: 2023-03-25 18:34:59
            Original ID  :: ENA|NITX01000192|NITX01000192.1
            NOTE: This is a single region extracted from a larger record!
            Orig. start  :: 36436
            Orig. end    :: 107835
            ##antiSMASH-Data-END##
FEATURES             Location/Qualifiers
     protocluster    1..71399
                     /aStool="rule-based-clusters"
                     /category="NRPS"
                     /contig_edge="False"
                     /core_location="[66436:77835]"
                     /cutoff="20000"
                     /detection_rule="cds(Condensation and (AMP-binding or
                     A-OX))"
                     /neighbourhood="30000"
                     /product="NRPS"
                     /protocluster_number="1"
                     /tool="antismash"
     proto_core      30001..41399
                     /aStool="rule-based-clusters"
                     /tool="antismash"
                     /cutoff="20000"
                     /detection_rule="cds(Condensation and (AMP-binding or
                     A-OX))"
                     /neighbourhood="30000"
                     /product="NRPS"
                     /protocluster_number="1"
     protocluster    1..71399
                     /aStool="rule-based-clusters"
                     /category="PKS"
                     /contig_edge="False"
                     /core_location="[66436:77835]"
                     /cutoff="20000"
                     /detection_rule="cds(PKS_AT and (PKS_KS or ene_KS or mod_KS
                     or hyb_KS or itr_KS or tra_KS))"
                     /neighbourhood="30000"
                     /product="T1PKS"
                     /protocluster_number="2"
                     /tool="antismash"
     proto_core      30001..41399
                     /aStool="rule-based-clusters"
                     /tool="antismash"
                     /cutoff="20000"
                     /detection_rule="cds(PKS_AT and (PKS_KS or ene_KS or mod_KS
                     or hyb_KS or itr_KS or tra_KS))"
                     /neighbourhood="30000"
                     /product="T1PKS"
                     /protocluster_number="2"
     cand_cluster    1..71399
                     /SMILES="C([*])C(-O)NC([*])C(=O)O"
                     /candidate_cluster_number="1"
                     /contig_edge="False"
                     /detection_rules="cds(Condensation and (AMP-binding or
                     A-OX))"
                     /detection_rules="cds(PKS_AT and (PKS_KS or ene_KS or
                     mod_KS or hyb_KS or itr_KS or tra_KS))"
                     /kind="chemical_hybrid"
                     /product="NRPS"
                     /product="T1PKS"
                     /protoclusters="1"
                     /protoclusters="2"
                     /tool="antismash"
     region          1..71399
                     /candidate_cluster_numbers="1"
                     /contig_edge="False"
                     /product="NRPS"
                     /product="T1PKS"
                     /region_number="1"
                     /rules="cds(Condensation and (AMP-binding or A-OX))"
                     /rules="cds(PKS_AT and (PKS_KS or ene_KS or mod_KS or
                     hyb_KS or itr_KS or tra_KS))"
                     /tool="antismash"
     CDS             join(282..363,748..857,1000..1347)
                     /Name="input.path1.gene9"
                     /gene="input.path1.gene9"
                     /source="GlimmerHMM"
                     /transl_table=1
                     /translation="MASRGGPGGPGVRGMNTRFAQFKLVLLVKFEIWDTAGQERYKSLA
                     PMYYRNANCAVVVYDITQASSLDKAKAWVKELQRQANENIIIALAGNKLDLVNEQPDKR
                     AVPTAEAEAYAKEAGLLFFETSAKTAENVGELFTAIAKKLPLDQVGPRHTRPGQRQGVS
                     LTPESPNSNVGGPCSC"
     aSDomain        join(363,748..857,1000..1227)
                     /aSDomain="TIGR00231"
                     /aSTool="tigrfam"
                     /description="small_GTP: small GTP-binding protein domain"
                     /detection="hmmscan"
                     /domain_id="TIGRFam_input.path1.gene9_0001"
                     /evalue="1.20E-19"
                     /identifier="TIGR00231"
                     /label="input.path1.gene9"
                     /locus_tag="input.path1.gene9"
                     /protein_end="140"
                     /protein_start="27"
                     /score="68.6"
                     /tool="antismash"
                     /translation="VKFEIWDTAGQERYKSLAPMYYRNANCAVVVYDITQASSLDKAKA
                     WVKELQRQANENIIIALAGNKLDLVNEQPDKRAVPTAEAEAYAKEAGLLFFETSAKTAE
                     NVGELFTAI"
     PFAM_domain     join(363,748..857,1000..1239)
                     /aSDomain="Ras"
                     /aSTool="clusterhmmer"
                     /database="34.0"
                     /db_xref="PF00071.24"
                     /db_xref="GO:0003924"
                     /db_xref="GO:0005525"
                     /description="Ras family"
                     /detection="hmmscan"
                     /domain_id="clusterhmmer_input.path1.gene9_0001"
                     /evalue="2.60E-40"
                     /gene_ontologies="GO:0003924: GTPase activity"
                     /gene_ontologies="GO:0005525: GTP binding"
                     /label="input.path1.gene9"
                     /locus_tag="input.path1.gene9"
                     /protein_end="144"
                     /protein_start="27"
                     /score="137.8"
                     /tool="antismash"
                     /translation="VKFEIWDTAGQERYKSLAPMYYRNANCAVVVYDITQASSLDKAKA
                     WVKELQRQANENIIIALAGNKLDLVNEQPDKRAVPTAEAEAYAKEAGLLFFETSAKTAE
                     NVGELFTAIAKKL"
     CDS             join(2777..4807,4889..4933)
                     /Name="input.path1.gene10"
                     /gene="input.path1.gene10"
                     /phase="0"
                     /source="GlimmerHMM"
                     /transl_table=1
                     /translation="MLRTSIRSARALGRRPAAAVAGRQWQVAGTAARGRHFADKKLDPS
                     SKPTVLPSSETNTAERSDIPKPAEPQPTIASEDVPRTPPKPDTTSGVSPAVAEKPTTKT
                     ITPPPPPPPAAGRPKTGFFRRLRNFVFTLTILGALGFGGGVWYSRINDNFHDFFTEYVP
                     YGEQAVLYLEEMDFRKRFHRLSDSMHRPRDTGAKVTIPAQSGASWRVADSGEQAGRHAS
                     AIDKAKASASKESKAKADDVSVPAAAAAAAPTAEKVAQPAKETPAAAPSASPAGAAPTE
                     TSSDKVAVVVPPAKKSTTKTEEAFKAPEVNEPSRRPPIPPIDPLAVNDAMEPVVQDLVR
                     MLNDIIAVVNADKAHERYGSTIDKAKDELSKVGAKVKDVKAEVEKKAGEQVKKHVRAFD
                     QAAEDLVTRLEAAMAAQEAGWRDQFSDTMRQVHELYEERFALLREREQLIGKQRLRNEL
                     LQQAVALKREFLGEVRERVERERDGRLGKLEDLEKAVADLEKLTAGWNEVVETSQRTQQ
                     LHVAVEAVRASLEKADHPRPFVRELVALKEIAAEDPLVDTAIATINPSAYQRGLPTTAQ
                     LVDRFRVVAGEVRKASLLPEDAGVASHASSYVLSKVLFKKHGLAVGNDVESVLTRTQTY
                     LEEGDLDAAAREMNGLQGWAKTLSRDWLGEVRKVLEVQQALDVISTEARLQSLRVE"
     PFAM_domain     join(3146..4807,4889..4909)
                     /aSDomain="Mitofilin"
                     /aSTool="clusterhmmer"
                     /database="34.0"
                     /db_xref="PF09731.11"
                     /description="Mitochondrial inner membrane protein"
                     /detection="hmmscan"
                     /domain_id="clusterhmmer_input.path1.gene10_0002"
                     /evalue="2.80E-152"
                     /label="input.path1.gene10"
                     /locus_tag="input.path1.gene10"
                     /protein_end="684"
                     /protein_start="123"
                     /score="508.9"
                     /tool="antismash"
                     /translation="RRLRNFVFTLTILGALGFGGGVWYSRINDNFHDFFTEYVPYGEQA
                     VLYLEEMDFRKRFHRLSDSMHRPRDTGAKVTIPAQSGASWRVADSGEQAGRHASAIDKA
                     KASASKESKAKADDVSVPAAAAAAAPTAEKVAQPAKETPAAAPSASPAGAAPTETSSDK
                     VAVVVPPAKKSTTKTEEAFKAPEVNEPSRRPPIPPIDPLAVNDAMEPVVQDLVRMLNDI
                     IAVVNADKAHERYGSTIDKAKDELSKVGAKVKDVKAEVEKKAGEQVKKHVRAFDQAAED
                     LVTRLEAAMAAQEAGWRDQFSDTMRQVHELYEERFALLREREQLIGKQRLRNELLQQAV
                     ALKREFLGEVRERVERERDGRLGKLEDLEKAVADLEKLTAGWNEVVETSQRTQQLHVAV
                     EAVRASLEKADHPRPFVRELVALKEIAAEDPLVDTAIATINPSAYQRGLPTTAQLVDRF
                     RVVAGEVRKASLLPEDAGVASHASSYVLSKVLFKKHGLAVGNDVESVLTRTQTYLEEGD
                     LDAAAREMNGLQGWAKTLSRDWLGEVRKVLEVQQALDVISTEAR"
     CDS             join(15297..15311,15320..15859,16011..16127)
                     /Name="input.path1.gene11"
                     /gene="input.path1.gene11"
                     /phase="0"
                     /source="GlimmerHMM"
                     /transl_table=1
                     /translation="MDDMINRSTSLLAELPKEVTSSSRQSHLDLTSWHVGKQRLEISKN
                     GVGEDGAAERKTGRDAEELGEEHKSNAVRHVLHLDDAQDHGVASLQIASDANADEDLEP
                     VQIGVGCRDVDSVEKNATDEDASCSKHVPGLVKRIVWKQSSLERNEHRRGHDERQQPDA
                     GVQRTGTADELENERDVILGEMDTALEGGHEIEALLEAECDEKDTGDHEECDNLAGCPW
                     V"
     CDS             complement(join(16421..16455,16526..16847,16961..17179))
                     /Name="input.path1.gene12"
                     /gene="input.path1.gene12"
                     /source="GlimmerHMM"
                     /transl_table=1
                     /translation="MATQDRAERPTTTEKSLDGLDALDTKEVATNMDSCSDKTDEATKT
                     PVSLEEQTEPPPSPRNIHGFRWILAVVAVATIQPSIIEDLGDQNLLPWVSVGYMIGGLV
                     FALPSGKVYGLFDTKTLYLICSVIFCVGSALCGAAPNMPTMIVGRIIAGMGGNGMYVGV
                     LTLLAVTTTDKERPAYLMACPTALEVYV"
     PFAM_domain     complement(16527..16847)
                     /aSDomain="MFS_1"
                     /aSTool="clusterhmmer"
                     /database="34.0"
                     /db_xref="PF07690.18"
                     /db_xref="GO:0022857"
                     /db_xref="GO:0055085"
                     /description="Major Facilitator Superfamily"
                     /detection="hmmscan"
                     /domain_id="clusterhmmer_input.path1.gene12_0003"
                     /evalue="6.30E-16"
                     /gene_ontologies="GO:0022857: transmembrane transporter
                     activity"
                     /gene_ontologies="GO:0055085: transmembrane transport"
                     /label="input.path1.gene12"
                     /locus_tag="input.path1.gene12"
                     /protein_end="180"
                     /protein_start="73"
                     /score="58.3"
                     /tool="antismash"
                     /translation="VATIQPSIIEDLGDQNLLPWVSVGYMIGGLVFALPSGKVYGLFDT
                     KTLYLICSVIFCVGSALCGAAPNMPTMIVGRIIAGMGGNGMYVGVLTLLAVTTTDKERP
                     AYL"
     CDS             join(17962..18196,18273..18790,18844..18915)
                     /NRPS_PKS="Domain: Thioesterase (12-261). E-value: 3.2e-17.
                     Score: 55.6. Matches aSDomain:
                     nrpspksdomains_input.path1.gene13_Thioesterase.1"
                     /Name="input.path1.gene13"
                     /gene="input.path1.gene13"
                     /gene_functions="biosynthetic-additional
                     (rule-based-clusters) Abhydrolase_6"
                     /gene_kind="biosynthetic-additional"
                     /sec_met_domain="Abhydrolase_6 (E-value: 1.8e-08, bitscore:
                     27.1, seeds: 455, tool: rule-based-clusters)"
                     /source="GlimmerHMM"
                     /transl_table=1
                     /translation="METITRGKSRKAPLVLIHDGGGTTASYHALINLEHDIYGIENPLF
                     HASKPWKGGIPAMARAYSALVELELGQTSVLLGGWSFGGLVALEMVDILQIEYGIDVQG
                     VLLLDSVCPTSWKFSAARNDYHVLSTAYAACLSSKLLVMNMMKQSTLMAEQWQAPQWQS
                     TMSDHREHNCCCAGSPLPSEGKGMSPRRGPLVVLVRCLNRLNPGDKAIARVDISRDCET
                     LGWEHARPGLVSRTVECNANHFNLFTKDFVHETTEKIREALVAMESDFAGFA"
     PFAM_domain     join(17998..18196,18273..18790,18844..18867)
                     /aSDomain="Thioesterase"
                     /aSTool="clusterhmmer"
                     /database="34.0"
                     /db_xref="PF00975.22"
                     /db_xref="GO:0009058"
                     /description="Thioesterase domain"
                     /detection="hmmscan"
                     /domain_id="clusterhmmer_input.path1.gene13_0004"
                     /evalue="1.30E-12"
                     /gene_ontologies="GO:0009058: biosynthetic process"
                     /label="input.path1.gene13"
                     /locus_tag="input.path1.gene13"
                     /protein_end="259"
                     /protein_start="12"
                     /score="48.4"
                     /tool="antismash"
                     /translation="PLVLIHDGGGTTASYHALINLEHDIYGIENPLFHASKPWKGGIPA
                     MARAYSALVELELGQTSVLLGGWSFGGLVALEMVDILQIEYGIDVQGVLLLDSVCPTSW
                     KFSAARNDYHVLSTAYAACLSSKLLVMNMMKQSTLMAEQWQAPQWQSTMSDHREHNCCC
                     AGSPLPSEGKGMSPRRGPLVVLVRCLNRLNPGDKAIARVDISRDCETLGWEHARPGLVS
                     RTVECNANHFNLFTKDFVHETTEKI"
     aSDomain        join(17998..18196,18273..18790,18844..18873)
                     /ASF="active site serine inconclusive"
                     /aSDomain="Thioesterase"
                     /aSTool="nrps_pks_domains"
                     /database="nrpspksdomains.hmm"
                     /detection="hmmscan"
                     /domain_id="nrpspksdomains_input.path1.gene13_Thioesterase.
                     1"
                     /evalue="3.20E-17"
                     /label="input.path1.gene13_Thioesterase.1"
                     /locus_tag="input.path1.gene13"
                     /protein_end="261"
                     /protein_start="12"
                     /score="55.6"
                     /tool="antismash"
                     /translation="PLVLIHDGGGTTASYHALINLEHDIYGIENPLFHASKPWKGGIPA
                     MARAYSALVELELGQTSVLLGGWSFGGLVALEMVDILQIEYGIDVQGVLLLDSVCPTSW
                     KFSAARNDYHVLSTAYAACLSSKLLVMNMMKQSTLMAEQWQAPQWQSTMSDHREHNCCC
                     AGSPLPSEGKGMSPRRGPLVVLVRCLNRLNPGDKAIARVDISRDCETLGWEHARPGLVS
                     RTVECNANHFNLFTKDFVHETTEKIRE"
     CDS_motif       join(18184..18196,18273..18307)
                     /aSTool="nrps_pks_domains"
                     /database="abmotifs"
                     /detection="hmmscan"
                     /domain_id="nrpspksmotif_input.path1.gene13_0001"
                     /evalue="3.00E-08"
                     /label="NRPS-te1"
                     /locus_tag="input.path1.gene13"
                     /protein_end="90"
                     /protein_start="74"
                     /score="26.1"
                     /tool="antismash"
                     /translation="VLLGGWSFGGLVALEM"
     CDS             complement(join(19668..19747,19780..19846,20110..20295))
                     /Name="input.path1.gene14"
                     /gene="input.path1.gene14"
                     /source="GlimmerHMM"
                     /transl_table=1
                     /translation="MEVELKSRSDIEVEECRKCMWCLMLLDRVIVSINGLALSVDDRYF
                     HVDFPLPELEFQEARDSHLEKLRTLESVLNTFSYAASASALAQDVNPVIENLDAPSTRT
                     EHARPV"
     CDS             complement(join(30001..32396,32595..32779,32869..41399))
                     /NRPS_PKS="Domain: PKS_KS(Iterative-KS) (6-426). E-value:
                     6e-163. Score: 534.5. Matches aSDomain:
                     nrpspksdomains_input.path1.gene15_PKS_KS.1"
                     /NRPS_PKS="Domain: PKS_AT (533-846). E-value: 2e-97. Score:
                     318.0. Matches aSDomain:
                     nrpspksdomains_input.path1.gene15_PKS_AT.1"
                     /NRPS_PKS="Domain: PKS_DH (921-1063). E-value: 2.1e-07.
                     Score: 23.3. Matches aSDomain:
                     nrpspksdomains_input.path1.gene15_PKS_DH.1"
                     /NRPS_PKS="Domain: PKS_KR (1822-1999). E-value: 3e-47.
                     Score: 152.7. Matches aSDomain:
                     nrpspksdomains_input.path1.gene15_PKS_KR.1"
                     /NRPS_PKS="Domain: PKS_PP (2101-2181). E-value: 1.2e-09.
                     Score: 30.2. Matches aSDomain:
                     nrpspksdomains_input.path1.gene15_PKS_PP.1"
                     /NRPS_PKS="Domain: Condensation_LCL (2214-2514). E-value:
                     1.7e-56. Score: 183.2. Matches aSDomain:
                     nrpspksdomains_input.path1.gene15_Condensation_LCL.1"
                     /NRPS_PKS="Domain: AMP-binding (2686-3055). E-value:
                     5.8e-48. Score: 155.2. Matches aSDomain:
                     nrpspksdomains_input.path1.gene15_AMP-binding.1"
                     /NRPS_PKS="Domain: PCP (3189-3256). E-value: 1e-14. Score:
                     46.3. Matches aSDomain:
                     nrpspksdomains_input.path1.gene15_PCP.1"
                     /NRPS_PKS="Domain: TD (3332-3572). E-value: 9.4e-45. Score:
                     144.5. Matches aSDomain:
                     nrpspksdomains_input.path1.gene15_TD.1"
                     /Name="input.path1.gene15"
                     /gene="input.path1.gene15"
                     /gene_functions="biosynthetic (rule-based-clusters) T1PKS:
                     PKS_KS"
                     /gene_functions="biosynthetic (rule-based-clusters) T1PKS:
                     PKS_AT"
                     /gene_functions="biosynthetic (rule-based-clusters) NRPS:
                     AMP-binding"
                     /gene_functions="biosynthetic (rule-based-clusters) NRPS:
                     Condensation"
                     /gene_functions="biosynthetic-additional
                     (rule-based-clusters) adh_short"
                     /gene_functions="biosynthetic-additional
                     (rule-based-clusters) PP-binding"
                     /gene_functions="biosynthetic-additional
                     (rule-based-clusters) NAD_binding_4"
                     /gene_functions="biosynthetic-additional (smcogs)
                     SMCOG1022:Beta-ketoacyl synthase (Score: 223.8; E-value:
                     6.5e-68)"
                     /gene_kind="biosynthetic"
                     /sec_met_domain="PKS_KS (E-value: 5.9e-163, bitscore:
                     534.5, seeds: 2284, tool: rule-based-clusters)"
                     /sec_met_domain="PKS_AT (E-value: 2e-97, bitscore: 318.0,
                     seeds: 1682, tool: rule-based-clusters)"
                     /sec_met_domain="adh_short (E-value: 1.6e-43, bitscore:
                     140.6, seeds: 230, tool: rule-based-clusters)"
                     /sec_met_domain="Condensation (E-value: 3.2e-44, bitscore:
                     142.9, seeds: 42, tool: rule-based-clusters)"
                     /sec_met_domain="AMP-binding (E-value: 2.3e-44, bitscore:
                     143.3, seeds: 400, tool: rule-based-clusters)"
                     /sec_met_domain="PP-binding (E-value: 1.6e-10, bitscore:
                     33.2, seeds: 164, tool: rule-based-clusters)"
                     /sec_met_domain="NAD_binding_4 (E-value: 4.1e-34, bitscore:
                     109.6, seeds: 102, tool: rule-based-clusters)"
                     /source="GlimmerHMM"
                     /transl_table=1
                     /translation="MALSGEVAIIGTSCRVAGANSPAELWESMVAGEDLQSDTSSRFTG
                     YYDKINGKTKGLTNVHHAYLMKDGIDRFDNSFFGIAPVEAAAIDPQQRLLLEICWEAFE
                     SAGIPLDRLRGSDTAVFAGLFTSDYGTSLLRDIDTTPKYHSTGTSNSIAANRISYFFNL
                     RGPSMVIDTACSSTVTALHQAITTLKTGGAEQAVVCGANLILNPDMFVTMSELGFLSPR
                     GRCHSFDASGDGYARGEGVMAIVLKPLEKAIADNDPIRAVIRGSRLNQDGRTNGITLPS
                     GEAQEENIRKLYSSMGILPGDLDYLEAHGTGTKVGDPIEMGAIERVFANEQRRQKLIAG
                     SVKCHVGHLEACAALIGIIKTIECLERGFIPAQLHLLEKNPKINFDELQIPTSTIPWPE
                     KNGRPRVAGINSFGFGGANGHVVLSQFLRTHACTYEPDTTSGARPFLVKVSADSESALA
                     RSRDNLASYLSASASTPISDVSYTSLLRRSLLRKSQFFVASSTADLVQKLRGEGDDKLP
                     AVLSSQGDERTKRLALVLTGQGAQWAQMGKDLLDVCPIFTSVINECDAILSSLPDPPSW
                     TLYDELRLPAAKSNVNSSRYSQPLCTALQLGLINFWRRLGIRAVACVGHSSGEISGAYA
                     AGILTLKDAITVAYYRGVWMSAASASKPGAMAALSMSAEECTRMLSAFDGKVDLAAVNS
                     PSSCTISGDAPCIDEIVKRFTEEGVFCRKLRVDTAFHSHHMVPLAEPYRNALEKAGVSP
                     VLGAKPEGSPTMYSSVYGRAVDAAEVTPDYWAKNMTQTVRFCDAISALAKLEHADAYLE
                     VGPHPALKGPAVDSITNAVGQESKPEYFGTLSRGVNSNSALLSSVGAMLSARIPLKLER
                     DGATALGLSHVINRVLVDYPFYSWDHSAVHWAESRVSKSHRFRKHRRDIILGSRVPHDT
                     PLSMCWRNILRTDELQWLNERAPTGESSLSPSFLLQLAIRAGLQVASDHSYDTPPTIQL
                     TGIRFHESLDQSAILSSQEVETQYLLIPQTRRDQFTFRLLIHDTISSASGTWITAFEGH
                     MSISLDGLAPLGPESATVKTDEAVVARMESHLPPLPEPVSLSSVDGASVAGEVTSQMSF
                     ESIEMSDLELFDWIFGLLYRHMGISGDASKYTLTTVEKLTIDLKAVEASPVQFAMRIQN
                     CAEGRGQATLTMAHASSGIHSLVVEGATSIVKEKERARPPTSSLFFQPAWLPDITAMEA
                     SDTRSSSLARVIELATHKWPACDIGIATKREELQALILSLLPGARSSERPRFRSVTTML
                     EPKGPACERASHDGLFSPKDLTLLFTDDAGLDEKIKQVTPGGFLCVLLSRTCPDPTIEG
                     TQGSASDTERLCTVEVDSSTTAVLFRRKAPESLTTSQTHQTLMVSTTSAETTCTLRDVQ
                     SLHAAAEQHKSGEAVDLVVFDNDEKSLLCLMPPKDWLSSVQKLVADARKLLWVTKDTCR
                     NDLPHWGAASAFLRTLSSEQPLLSAATLNLRADLTQNALDAVIKPVLDNLRNGSKESEM
                     RFEDGQLKILRYLPDDELNATSGAGPVHRAFSRITCVNHQVGHAQPGQMMVNPIRHLGA
                     AAHVHPAEELVHLDVQLSVMDVVDVQDAFSHKAAACHPGQFFLGKTVDGHQLLRVGYSP
                     GCHTKRLQVPVEQTVEVPPSADPKKILLSLAAHALAYAIMTQTARARTDDVIRVLFRNN
                     STSAFEHVARFLGCRVVNWNDKRHAVDFELDFAPEAGYTLNGKVIDVKSALRKTRFNES
                     LGKALISMADHNASLPEYGLESLQAALAHASQTGDVIALHHDPDHELGVLQEFRHIGAS
                     GIFRKDAFYVLIGGFGGLGLLLMEWMLKNGARNFAVISRSGASSERAQAVMQKIDALGG
                     RIDAIKADAGDAQAMKAAISTLRSAMPIGGCFNMALILDNSPFSTMTPTQWDLGIRHKV
                     DTAVALHEATLQDELDFFIMFSSISSISGNRTQAAYASGNAFQNAMAEHRRALGLPAVS
                     VALGAMEGVGTLAEDADTLRTLKKSGLRLLNAGEFLQIVESAVHESKHQDRYLLVTGFE
                     MFPATQDAAKTEATKGQVFWEGFPELSHLFEHEPRRGDGSDDDVPLAQRLTTVAEETAH
                     NILCTAFLDFLSGLLGYPVSKLDPTQAVAAYGVDSLNAVACRFWIFQQLSLDVPIFDIL
                     GSRSIDAMIAKCLDRIRKADQANNLPQLPAPTRHGGCGSGELVARTLSHSQSRLWFLHN
                     FLADKTLYNLLLTCHIDGTVNTAAFRKTWETLVLRHESLRTCIVDSGSGWLQIPAKQST
                     FTLTEVHCSAADFARQNDKLTSKARRHVFDPSKGALVCGWLLVSPAGSRFYMASHHLAW
                     DRGSVGTIFEELPQIYKNLIDGKQPAESLEDDPMQFIDYTVWQDMMLQTKELVSPHVEY
                     WRTQLQGIPECVSLLRLSRVPERPVVKQQEASSAQAVLNAVGAKRLKDFCATRAVTPFM
                     FTTFVMGSLVNGLTGDDEIMIGIADGDRGHTAFDRMVGFAVNMLPLRMRFSQDRTCAAL
                     LEDLRSSCLQAYEHRAVPFDYLLQVLDVPRKTSHNPIFQIVVNYQSQGAFPKPDFGDFR
                     FVDYDHYNARTQTDIALEVEELSDGSMEFHFEFDAAMYGTEVAETFARMYKFQLEQVIQ
                     GSDKRLDQWELASPDDLQIISRLLQPALPEGKSIQGMRENLFADLFDRWVATNPDKTAL
                     VDAKATVSYRELDRLTRSLAESLLSSGISAQECVGVCCEPSVEMMVAVYGILRARCIVV
                     PVDPDFPVDRIISIAEDTGLSRVLVNEHSKAVKQKLITAGIIDIREVRNLTKPHAPRTD
                     KTVVPLEPTRPGDIFCALFTSGSTGRPKGVYIGHEQLRYQGEQYHDTLGTRTSDRMLLS
                     SALVFDMSLHAIFGTILHGATLVIATREVLRSLTLGGEPVPSWVLTSFLSLNLPHAHLF
                     NGYAPTETTIINSLRRCTAQDAAGDFLPLSPPHAPARFYILDGQGRTTAVGVPGELFIG
                     GPIVNNGYIKRPELTDKSFVPNHLDENQNGESGNASLLYRTGDMFCLEPSGNLRALGRI
                     AGNRQVKIRGMRVELDEVESVLYAALAQLGEVSGFKSGLTGVVYYPKDDVHGWLVAYVE
                     CDQGEGEMHAEVANFLKARLKASLAVHMVPNDIKFVADLPKTTTGKLDYKTLLSWDVSM
                     AADHRPAAGRAELQGDEERSLARIWNEVLGSDRDLWRDTDFFSAGGSSILLLRVRTSIF
                     AMHGVDVSLADMFAYPDIQGMAALFKPQKEQATPNSWSMVGDSDSDGSGHVSVSQFDSQ
                     ELAEQPRPQAPAIDWEKEIALPAHCNWTPASKEARGISRSAVALTGATSMIGAHLLAHL
                     LRESTDMKIHCLAVSGSGKEESRSQILSALATWKLDTGLTAQQLGRIVPYNGDLAHPTL
                     GLQQSEVRALDVEVSEIWHLESDVSLLKGYDSLRQTNIGSLRFLIEFAGGEIGNVKELH
                     YLSTWAVPHLQVWNATTRSPDFVSTEPVPMSHMRPGQAQNLGYLKIRWAAEQLLATAAE
                     RGVPASIFRSCMCAPAQSLGCPLPRTDVNRRILAGSLHTGLVPDFGSSTGGGMSWIDAS
                     FLVRSMRVLAGEARGKMPQPAIHHLTGTQHWTYAELAGLLGRHVRLASPEEWFAAMRAD
                     GNPEMLLQADVLEEWWQAGWRPFAIDGSETLRTTKHALQISPPNVDGAFLKQVVGDQPF
                     "
     PFAM_domain     complement(30343..31113)
                     /aSDomain="NAD_binding_4"
                     /aSTool="clusterhmmer"
                     /database="34.0"
                     /db_xref="PF07993.14"
                     /description="Male sterility protein"
                     /detection="hmmscan"
                     /domain_id="clusterhmmer_input.path1.gene15_0015"
                     /evalue="3.40E-31"
                     /label="input.path1.gene15"
                     /locus_tag="input.path1.gene15"
                     /protein_end="3590"
                     /protein_start="3333"
                     /score="108.5"
                     /tool="antismash"
                     /translation="LTGATSMIGAHLLAHLLRESTDMKIHCLAVSGSGKEESRSQILSA
                     LATWKLDTGLTAQQLGRIVPYNGDLAHPTLGLQQSEVRALDVEVSEIWHLESDVSLLKG
                     YDSLRQTNIGSLRFLIEFAGGEIGNVKELHYLSTWAVPHLQVWNATTRSPDFVSTEPVP
                     MSHMRPGQAQNLGYLKIRWAAEQLLATAAERGVPASIFRSCMCAPAQSLGCPLPRTDVN
                     RRILAGSLHTGLVPDFGSSTGGGMSWIDASFLVRS"
     aSDomain        complement(30397..31116)
                     /aSDomain="TD"
                     /aSTool="nrps_pks_domains"
                     /database="nrpspksdomains.hmm"
                     /detection="hmmscan"
                     /domain_id="nrpspksdomains_input.path1.gene15_TD.1"
                     /evalue="9.40E-45"
                     /label="input.path1.gene15_TD.1"
                     /locus_tag="input.path1.gene15"
                     /protein_end="3572"
                     /protein_start="3332"
                     /score="144.5"
                     /tool="antismash"
                     /translation="ALTGATSMIGAHLLAHLLRESTDMKIHCLAVSGSGKEESRSQILS
                     ALATWKLDTGLTAQQLGRIVPYNGDLAHPTLGLQQSEVRALDVEVSEIWHLESDVSLLK
                     GYDSLRQTNIGSLRFLIEFAGGEIGNVKELHYLSTWAVPHLQVWNATTRSPDFVSTEPV
                     PMSHMRPGQAQNLGYLKIRWAAEQLLATAAERGVPASIFRSCMCAPAQSLGCPLPRTDV
                     NRRILAGSLHTGLVPDFG"
     aSModule        30397..34757
                     /complete
                     /domains="nrpspksdomains_input.path1.gene15_Condensation_LC
                     L.1"
                     /domains="nrpspksdomains_input.path1.gene15_AMP-binding.1"
                     /domains="nrpspksdomains_input.path1.gene15_PCP.1"
                     /domains="nrpspksdomains_input.path1.gene15_TD.1"
                     /final_module
                     /locus_tags="input.path1.gene15"
                     /monomer_pairings="X -> X"
                     /tool="antismash"
                     /type="nrps"
     CDS_motif       complement(31060..31113)
                     /aSTool="nrps_pks_domains"
                     /database="abmotifs"
                     /detection="hmmscan"
                     /domain_id="nrpspksmotif_input.path1.gene15_0015"
                     /evalue="1.80E+01"
                     /label="PKSI-KR_m1"
                     /locus_tag="input.path1.gene15"
                     /protein_end="3351"
                     /protein_start="3333"
                     /score="-1.8"
                     /tool="antismash"
                     /translation="LTGATSMIGAHLLAHLLR"
     aSDomain        complement(31345..31545)
                     /aSDomain="PCP"
                     /aSTool="nrps_pks_domains"
                     /database="nrpspksdomains.hmm"
                     /detection="hmmscan"
                     /domain_id="nrpspksdomains_input.path1.gene15_PCP.1"
                     /evalue="1.00E-14"
                     /label="input.path1.gene15_PCP.1"
                     /locus_tag="input.path1.gene15"
                     /protein_end="3256"
                     /protein_start="3189"
                     /score="46.3"
                     /tool="antismash"
                     /translation="ERSLARIWNEVLGSDRDLWRDTDFFSAGGSSILLLRVRTSIFAMH
                     GVDVSLADMFAYPDIQGMAALF"
     PFAM_domain     complement(31348..31539)
                     /aSDomain="PP-binding"
                     /aSTool="clusterhmmer"
                     /database="34.0"
                     /db_xref="PF00550.27"
                     /description="Phosphopantetheine attachment site"
                     /detection="hmmscan"
                     /domain_id="clusterhmmer_input.path1.gene15_0014"
                     /evalue="1.20E-07"
                     /label="input.path1.gene15"
                     /locus_tag="input.path1.gene15"
                     /protein_end="3255"
                     /protein_start="3191"
                     /score="32.0"
                     /tool="antismash"
                     /translation="SLARIWNEVLGSDRDLWRDTDFFSAGGSSILLLRVRTSIFAMHGV
                     DVSLADMFAYPDIQGMAAL"
     PFAM_domain     complement(31636..31809)
                     /aSDomain="AMP-binding_C"
                     /aSTool="clusterhmmer"
                     /database="34.0"
                     /db_xref="PF13193.8"
                     /description="AMP-binding enzyme C-terminal domain"
                     /detection="hmmscan"
                     /domain_id="clusterhmmer_input.path1.gene15_0013"
                     /evalue="5.60E-06"
                     /label="input.path1.gene15"
                     /locus_tag="input.path1.gene15"
                     /protein_end="3159"
                     /protein_start="3101"
                     /score="27.3"
                     /tool="antismash"
                     /translation="DDVHGWLVAYVECDQGEGEMHAEVANFLKARLKASLAVHMVPNDI
                     KFVADLPKTTTGK"
     CDS_motif       complement(31894..31941)
                     /aSTool="nrps_pks_domains"
                     /database="abmotifs"
                     /detection="hmmscan"
                     /domain_id="nrpspksmotif_input.path1.gene15_0014"
                     /evalue="1.10E-05"
                     /label="NRPS-A_a8"
                     /locus_tag="input.path1.gene15"
                     /protein_end="3073"
                     /protein_start="3057"
                     /score="18.0"
                     /tool="antismash"
                     /translation="RQVKIRGMRVELDEVE"
     aSDomain        complement(join(31948..32396,32595..32779,32869..33341))
                     /aSDomain="AMP-binding"
                     /aSTool="nrps_pks_domains"
                     /database="nrpspksdomains.hmm"
                     /detection="hmmscan"
                     /domain_id="nrpspksdomains_input.path1.gene15_AMP-binding.1
                     "
                     /evalue="5.80E-48"
                     /label="input.path1.gene15_AMP-binding.1"
                     /locus_tag="input.path1.gene15"
                     /protein_end="3055"
                     /protein_start="2686"
                     /score="155.2"
                     /specificity="substrate consensus: X"
                     /tool="antismash"
                     /translation="FDRWVATNPDKTALVDAKATVSYRELDRLTRSLAESLLSSGISAQ
                     ECVGVCCEPSVEMMVAVYGILRARCIVVPVDPDFPVDRIISIAEDTGLSRVLVNEHSKA
                     VKQKLITAGIIDIREVRNLTKPHAPRTDKTVVPLEPTRPGDIFCALFTSGSTGRPKGVY
                     IGHEQLRYQGEQYHDTLGTRTSDRMLLSSALVFDMSLHAIFGTILHGATLVIATREVLR
                     SLTLGGEPVPSWVLTSFLSLNLPHAHLFNGYAPTETTIINSLRRCTAQDAAGDFLPLSP
                     PHAPARFYILDGQGRTTAVGVPGELFIGGPIVNNGYIKRPELTDKSFVPNHLDENQNGE
                     SGNASLLYRTGDMFCLEPSGNLRALGRIA"
     PFAM_domain     complement(31951..32394)
                     /aSDomain="AMP-binding"
                     /aSTool="clusterhmmer"
                     /database="34.0"
                     /db_xref="PF00501.30"
                     /description="AMP-binding enzyme"
                     /detection="hmmscan"
                     /domain_id="clusterhmmer_input.path1.gene15_0012"
                     /evalue="2.80E-20"
                     /label="input.path1.gene15"
                     /locus_tag="input.path1.gene15"
                     /protein_end="3054"
                     /protein_start="2906"
                     /score="72.4"
                     /tool="antismash"
                     /translation="LRSLTLGGEPVPSWVLTSFLSLNLPHAHLFNGYAPTETTIINSLR
                     RCTAQDAAGDFLPLSPPHAPARFYILDGQGRTTAVGVPGELFIGGPIVNNGYIKRPELT
                     DKSFVPNHLDENQNGESGNASLLYRTGDMFCLEPSGNLRALGRI"
     CDS_motif       complement(32071..32157)
                     /aSTool="nrps_pks_domains"
                     /database="abmotifs"
                     /detection="hmmscan"
                     /domain_id="nrpspksmotif_input.path1.gene15_0013"
                     /evalue="7.20E-11"
                     /label="NRPS-A_a6"
                     /locus_tag="input.path1.gene15"
                     /protein_end="3014"
                     /protein_start="2985"
                     /score="34.3"
                     /tool="antismash"
                     /translation="VGVPGELFIGGPIVNNGYIKRPELTDKSF"
     PFAM_domain     complement(join(32395..32396,32595..32779,32869..33341))
                     /aSDomain="AMP-binding"
                     /aSTool="clusterhmmer"
                     /database="34.0"
                     /db_xref="PF00501.30"
                     /description="AMP-binding enzyme"
                     /detection="hmmscan"
                     /domain_id="clusterhmmer_input.path1.gene15_0011"
                     /evalue="5.50E-44"
                     /label="input.path1.gene15"
                     /locus_tag="input.path1.gene15"
                     /protein_end="2906"
                     /protein_start="2686"
                     /score="150.5"
                     /tool="antismash"
                     /translation="FDRWVATNPDKTALVDAKATVSYRELDRLTRSLAESLLSSGISAQ
                     ECVGVCCEPSVEMMVAVYGILRARCIVVPVDPDFPVDRIISIAEDTGLSRVLVNEHSKA
                     VKQKLITAGIIDIREVRNLTKPHAPRTDKTVVPLEPTRPGDIFCALFTSGSTGRPKGVY
                     IGHEQLRYQGEQYHDTLGTRTSDRMLLSSALVFDMSLHAIFGTILHGATLVIATREV"
     CDS_motif       complement(join(32755..32779,32869..32900))
                     /aSTool="nrps_pks_domains"
                     /database="abmotifs"
                     /detection="hmmscan"
                     /domain_id="nrpspksmotif_input.path1.gene15_0012"
                     /evalue="1.00E-06"
                     /label="NRPS-A_a3"
                     /locus_tag="input.path1.gene15"
                     /protein_end="2852"
                     /protein_start="2833"
                     /score="21.3"
                     /tool="antismash"
                     /translation="CALFTSGSTGRPKGVYIGH"
     PFAM_domain     complement(33429..34757)
                     /aSDomain="Condensation"
                     /aSTool="clusterhmmer"
                     /database="34.0"
                     /db_xref="PF00668.22"
                     /db_xref="GO:0003824"
                     /description="Condensation domain"
                     /detection="hmmscan"
                     /domain_id="clusterhmmer_input.path1.gene15_0010"
                     /evalue="1.10E-62"
                     /gene_ontologies="GO:0003824: catalytic activity"
                     /label="input.path1.gene15"
                     /locus_tag="input.path1.gene15"
                     /protein_end="2657"
                     /protein_start="2214"
                     /score="212.4"
                     /tool="antismash"
                     /translation="TLSHSQSRLWFLHNFLADKTLYNLLLTCHIDGTVNTAAFRKTWET
                     LVLRHESLRTCIVDSGSGWLQIPAKQSTFTLTEVHCSAADFARQNDKLTSKARRHVFDP
                     SKGALVCGWLLVSPAGSRFYMASHHLAWDRGSVGTIFEELPQIYKNLIDGKQPAESLED
                     DPMQFIDYTVWQDMMLQTKELVSPHVEYWRTQLQGIPECVSLLRLSRVPERPVVKQQEA
                     SSAQAVLNAVGAKRLKDFCATRAVTPFMFTTFVMGSLVNGLTGDDEIMIGIADGDRGHT
                     AFDRMVGFAVNMLPLRMRFSQDRTCAALLEDLRSSCLQAYEHRAVPFDYLLQVLDVPRK
                     TSHNPIFQIVVNYQSQGAFPKPDFGDFRFVDYDHYNARTQTDIALEVEELSDGSMEFHF
                     EFDAAMYGTEVAETFARMYKFQLEQVIQGSDKRLDQWELASPDD"
     CDS_motif       complement(33699..33818)
                     /aSTool="nrps_pks_domains"
                     /database="abmotifs"
                     /detection="hmmscan"
                     /domain_id="nrpspksmotif_input.path1.gene15_0011"
                     /evalue="4.20E-14"
                     /label="C67_LCL_14fromHMM"
                     /locus_tag="input.path1.gene15"
                     /protein_end="2567"
                     /protein_start="2527"
                     /score="44.8"
                     /tool="antismash"
                     /translation="RSSCLQAYEHRAVPFDYLLQVLDVPRKTSHNPIFQIVVNY"
     aSDomain        complement(33858..34757)
                     /aSDomain="Condensation"
                     /aSTool="nrps_pks_domains"
                     /database="nrpspksdomains.hmm"
                     /detection="hmmscan"
                     /domain_id="nrpspksdomains_input.path1.gene15_Condensation_
                     LCL.1"
                     /evalue="1.70E-56"
                     /label="input.path1.gene15_Condensation_LCL.1"
                     /locus_tag="input.path1.gene15"
                     /protein_end="2514"
                     /protein_start="2214"
                     /score="183.2"
                     /tool="antismash"
                     /translation="TLSHSQSRLWFLHNFLADKTLYNLLLTCHIDGTVNTAAFRKTWET
                     LVLRHESLRTCIVDSGSGWLQIPAKQSTFTLTEVHCSAADFARQNDKLTSKARRHVFDP
                     SKGALVCGWLLVSPAGSRFYMASHHLAWDRGSVGTIFEELPQIYKNLIDGKQPAESLED
                     DPMQFIDYTVWQDMMLQTKELVSPHVEYWRTQLQGIPECVSLLRLSRVPERPVVKQQEA
                     SSAQAVLNAVGAKRLKDFCATRAVTPFMFTTFVMGSLVNGLTGDDEIMIGIADGDRGHT
                     AFDRMVGFAVNMLPLRMRF"
     CDS_motif       complement(33867..33926)
                     /aSTool="nrps_pks_domains"
                     /database="abmotifs"
                     /detection="hmmscan"
                     /domain_id="nrpspksmotif_input.path1.gene15_0010"
                     /evalue="3.20E-05"
                     /label="C5_LCL_267-296"
                     /locus_tag="input.path1.gene15"
                     /protein_end="2511"
                     /protein_start="2491"
                     /score="16.4"
                     /tool="antismash"
                     /translation="RGHTAFDRMVGFAVNMLPLR"
     CDS_motif       complement(34314..34376)
                     /aSTool="nrps_pks_domains"
                     /database="abmotifs"
                     /detection="hmmscan"
                     /domain_id="nrpspksmotif_input.path1.gene15_0009"
                     /evalue="8.00E-04"
                     /label="C3_LCL_132-143"
                     /locus_tag="input.path1.gene15"
                     /protein_end="2362"
                     /protein_start="2341"
                     /score="12.2"
                     /tool="antismash"
                     /translation="HHLAWDRGSVGTIFEELPQIY"
     CDS_motif       complement(34587..34700)
                     /aSTool="nrps_pks_domains"
                     /database="abmotifs"
                     /detection="hmmscan"
                     /domain_id="nrpspksmotif_input.path1.gene15_0008"
                     /evalue="3.60E-12"
                     /label="C2_LCL_024-062"
                     /locus_tag="input.path1.gene15"
                     /protein_end="2271"
                     /protein_start="2233"
                     /score="38.7"
                     /tool="antismash"
                     /translation="TLYNLLLTCHIDGTVNTAAFRKTWETLVLRHESLRTCI"
     aSDomain        complement(34857..35096)
                     /aSDomain="PKS_PP"
                     /aSTool="nrps_pks_domains"
                     /database="nrpspksdomains.hmm"
                     /detection="hmmscan"
                     /domain_id="nrpspksdomains_input.path1.gene15_PKS_PP.1"
                     /evalue="1.20E-09"
                     /label="input.path1.gene15_PKS_PP.1"
                     /locus_tag="input.path1.gene15"
                     /protein_end="2181"
                     /protein_start="2101"
                     /score="30.2"
                     /tool="antismash"
                     /translation="TTVAEETAHNILCTAFLDFLSGLLGYPVSKLDPTQAVAAYGVDSL
                     NAVACRFWIFQQLSLDVPIFDILGSRSIDAMIAKC"
     aSModule        34857..41381
                     /complete
                     /domains="nrpspksdomains_input.path1.gene15_PKS_KS.1"
                     /domains="nrpspksdomains_input.path1.gene15_PKS_AT.1"
                     /domains="nrpspksdomains_input.path1.gene15_PKS_DH.1"
                     /domains="nrpspksdomains_input.path1.gene15_PKS_KR.1"
                     /domains="nrpspksdomains_input.path1.gene15_PKS_PP.1"
                     /iterative
                     /locus_tags="input.path1.gene15"
                     /monomer_pairings="pk -> pk"
                     /tool="antismash"
                     /type="pks"
     aSDomain        complement(35403..35933)
                     /ASF="KR domain putatively catalyzing L-configuration
                     product formation"
                     /ASF="catalytic triad S,Y,N found: True"
                     /aSDomain="PKS_KR"
                     /aSTool="nrps_pks_domains"
                     /database="nrpspksdomains.hmm"
                     /detection="hmmscan"
                     /domain_id="nrpspksdomains_input.path1.gene15_PKS_KR.1"
                     /evalue="3.00E-47"
                     /label="input.path1.gene15_PKS_KR.1"
                     /locus_tag="input.path1.gene15"
                     /protein_end="1999"
                     /protein_start="1822"
                     /score="152.7"
                     /specificity="KR activity: active"
                     /specificity="KR stereochemistry: (unknown)"
                     /tool="antismash"
                     /translation="FYVLIGGFGGLGLLLMEWMLKNGARNFAVISRSGASSERAQAVMQ
                     KIDALGGRIDAIKADAGDAQAMKAAISTLRSAMPIGGCFNMALILDNSPFSTMTPTQWD
                     LGIRHKVDTAVALHEATLQDELDFFIMFSSISSISGNRTQAAYASGNAFQNAMAEHRRA
                     LGLPAVSVALGAME"
     PFAM_domain     complement(35403..35936)
                     /aSDomain="KR"
                     /aSTool="clusterhmmer"
                     /database="34.0"
                     /db_xref="PF08659.12"
                     /description="KR domain"
                     /detection="hmmscan"
                     /domain_id="clusterhmmer_input.path1.gene15_0009"
                     /evalue="1.30E-52"
                     /label="input.path1.gene15"
                     /locus_tag="input.path1.gene15"
                     /protein_end="1999"
                     /protein_start="1821"
                     /score="178.4"
                     /tool="antismash"
                     /translation="AFYVLIGGFGGLGLLLMEWMLKNGARNFAVISRSGASSERAQAVM
                     QKIDALGGRIDAIKADAGDAQAMKAAISTLRSAMPIGGCFNMALILDNSPFSTMTPTQW
                     DLGIRHKVDTAVALHEATLQDELDFFIMFSSISSISGNRTQAAYASGNAFQNAMAEHRR
                     ALGLPAVSVALGAME"
     CDS_motif       complement(35448..35558)
                     /aSTool="nrps_pks_domains"
                     /database="abmotifs"
                     /detection="hmmscan"
                     /domain_id="nrpspksmotif_input.path1.gene15_0007"
                     /evalue="1.30E-19"
                     /label="PKSI-KR_m4"
                     /locus_tag="input.path1.gene15"
                     /protein_end="1984"
                     /protein_start="1947"
                     /score="62.8"
                     /tool="antismash"
                     /translation="LDFFIMFSSISSISGNRTQAAYASGNAFQNAMAEHRR"
     CDS_motif       complement(35835..35930)
                     /aSTool="nrps_pks_domains"
                     /database="abmotifs"
                     /detection="hmmscan"
                     /domain_id="nrpspksmotif_input.path1.gene15_0006"
                     /evalue="3.00E-12"
                     /label="PKSI-KR_m1"
                     /locus_tag="input.path1.gene15"
                     /protein_end="1855"
                     /protein_start="1823"
                     /score="39.1"
                     /tool="antismash"
                     /translation="YVLIGGFGGLGLLLMEWMLKNGARNFAVISRS"
     aSDomain        complement(38211..38636)
                     /aSDomain="PKS_DH"
                     /aSTool="nrps_pks_domains"
                     /database="nrpspksdomains.hmm"
                     /detection="hmmscan"
                     /domain_id="nrpspksdomains_input.path1.gene15_PKS_DH.1"
                     /evalue="2.10E-07"
                     /label="input.path1.gene15_PKS_DH.1"
                     /locus_tag="input.path1.gene15"
                     /protein_end="1063"
                     /protein_start="921"
                     /score="23.3"
                     /tool="antismash"
                     /translation="LGSRVPHDTPLSMCWRNILRTDELQWLNERAPTGESSLSPSFLLQ
                     LAIRAGLQVASDHSYDTPPTIQLTGIRFHESLDQSAILSSQEVETQYLLIPQTRRDQFT
                     FRLLIHDTISSASGTWITAFEGHMSISLDGLAPLGPES"
     PFAM_domain     complement(38853..39800)
                     /aSDomain="Acyl_transf_1"
                     /aSTool="clusterhmmer"
                     /database="34.0"
                     /db_xref="PF00698.23"
                     /description="Acyl transferase domain"
                     /detection="hmmscan"
                     /domain_id="clusterhmmer_input.path1.gene15_0008"
                     /evalue="1.80E-45"
                     /label="input.path1.gene15"
                     /locus_tag="input.path1.gene15"
                     /protein_end="849"
                     /protein_start="533"
                     /score="156.0"
                     /tool="antismash"
                     /translation="VLTGQGAQWAQMGKDLLDVCPIFTSVINECDAILSSLPDPPSWTL
                     YDELRLPAAKSNVNSSRYSQPLCTALQLGLINFWRRLGIRAVACVGHSSGEISGAYAAG
                     ILTLKDAITVAYYRGVWMSAASASKPGAMAALSMSAEECTRMLSAFDGKVDLAAVNSPS
                     SCTISGDAPCIDEIVKRFTEEGVFCRKLRVDTAFHSHHMVPLAEPYRNALEKAGVSPVL
                     GAKPEGSPTMYSSVYGRAVDAAEVTPDYWAKNMTQTVRFCDAISALAKLEHADAYLEVG
                     PHPALKGPAVDSITNAVGQESKPEYFGTLSRGVNS"
     aSDomain        complement(38862..39800)
                     /ASF="Neither malonyl-CoA or methylmalonyl-CoA specific"
                     /ASF="found active site serine: True, scaffold matched
                     GHGE: True"
                     /aSDomain="PKS_AT"
                     /aSTool="nrps_pks_domains"
                     /database="nrpspksdomains.hmm"
                     /detection="hmmscan"
                     /domain_id="nrpspksdomains_input.path1.gene15_PKS_AT.1"
                     /evalue="2.00E-97"
                     /label="input.path1.gene15_PKS_AT.1"
                     /locus_tag="input.path1.gene15"
                     /protein_end="846"
                     /protein_start="533"
                     /score="318.0"
                     /specificity="substrate consensus: pk"
                     /specificity="PKS signature: Malonyl-CoA"
                     /specificity="Minowa: mmal"
                     /tool="antismash"
                     /translation="VLTGQGAQWAQMGKDLLDVCPIFTSVINECDAILSSLPDPPSWTL
                     YDELRLPAAKSNVNSSRYSQPLCTALQLGLINFWRRLGIRAVACVGHSSGEISGAYAAG
                     ILTLKDAITVAYYRGVWMSAASASKPGAMAALSMSAEECTRMLSAFDGKVDLAAVNSPS
                     SCTISGDAPCIDEIVKRFTEEGVFCRKLRVDTAFHSHHMVPLAEPYRNALEKAGVSPVL
                     GAKPEGSPTMYSSVYGRAVDAAEVTPDYWAKNMTQTVRFCDAISALAKLEHADAYLEVG
                     PHPALKGPAVDSITNAVGQESKPEYFGTLSRG"
     CDS_motif       complement(39453..39554)
                     /aSTool="nrps_pks_domains"
                     /database="abmotifs"
                     /detection="hmmscan"
                     /domain_id="nrpspksmotif_input.path1.gene15_0005"
                     /evalue="2.60E-09"
                     /label="PKSI-AT-mM_m3"
                     /locus_tag="input.path1.gene15"
                     /protein_end="649"
                     /protein_start="615"
                     /score="29.6"
                     /tool="antismash"
                     /translation="GIRAVACVGHSSGEISGAYAAGILTLKDAITVAY"
     CDS_motif       complement(39750..39800)
                     /aSTool="nrps_pks_domains"
                     /database="abmotifs"
                     /detection="hmmscan"
                     /domain_id="nrpspksmotif_input.path1.gene15_0004"
                     /evalue="2.40E-04"
                     /label="PKSI-AT-mM_m1"
                     /locus_tag="input.path1.gene15"
                     /protein_end="550"
                     /protein_start="533"
                     /score="13.8"
                     /tool="antismash"
                     /translation="VLTGQGAQWAQMGKDLL"
     PFAM_domain     complement(39966..40262)
                     /aSDomain="KAsynt_C_assoc"
                     /aSTool="clusterhmmer"
                     /database="34.0"
                     /db_xref="PF16197.7"
                     /description="Ketoacyl-synthetase C-terminal extension"
                     /detection="hmmscan"
                     /domain_id="clusterhmmer_input.path1.gene15_0007"
                     /evalue="1.70E-14"
                     /label="input.path1.gene15"
                     /locus_tag="input.path1.gene15"
                     /protein_end="478"
                     /protein_start="379"
                     /score="54.3"
                     /tool="antismash"
                     /translation="NPKINFDELQIPTSTIPWPEKNGRPRVAGINSFGFGGANGHVVLS
                     QFLRTHACTYEPDTTSGARPFLVKVSADSESALARSRDNLASYLSASASTPISD"
     aSDomain        complement(40122..41381)
                     /ASF="found active site cysteine: True, scaffold matched
                     GSSS: False"
                     /ASF="found active site histidines: True"
                     /aSDomain="PKS_KS"
                     /aSTool="nrps_pks_domains"
                     /database="nrpspksdomains.hmm"
                     /detection="hmmscan"
                     /domain_id="nrpspksdomains_input.path1.gene15_PKS_KS.1"
                     /domain_subtypes="Iterative-KS"
                     /evalue="6.00E-163"
                     /label="input.path1.gene15_PKS_KS.1"
                     /locus_tag="input.path1.gene15"
                     /protein_end="426"
                     /protein_start="6"
                     /score="534.5"
                     /tool="antismash"
                     /translation="VAIIGTSCRVAGANSPAELWESMVAGEDLQSDTSSRFTGYYDKIN
                     GKTKGLTNVHHAYLMKDGIDRFDNSFFGIAPVEAAAIDPQQRLLLEICWEAFESAGIPL
                     DRLRGSDTAVFAGLFTSDYGTSLLRDIDTTPKYHSTGTSNSIAANRISYFFNLRGPSMV
                     IDTACSSTVTALHQAITTLKTGGAEQAVVCGANLILNPDMFVTMSELGFLSPRGRCHSF
                     DASGDGYARGEGVMAIVLKPLEKAIADNDPIRAVIRGSRLNQDGRTNGITLPSGEAQEE
                     NIRKLYSSMGILPGDLDYLEAHGTGTKVGDPIEMGAIERVFANEQRRQKLIAGSVKCHV
                     GHLEACAALIGIIKTIECLERGFIPAQLHLLEKNPKINFDELQIPTSTIPWPEKNGRPR
                     VAGINSFGFGGANGHVVLSQF"
     PFAM_domain     complement(40272..40619)
                     /aSDomain="Ketoacyl-synt_C"
                     /aSTool="clusterhmmer"
                     /database="34.0"
                     /db_xref="PF02801.24"
                     /description="Beta-ketoacyl synthase, C-terminal domain"
                     /detection="hmmscan"
                     /domain_id="clusterhmmer_input.path1.gene15_0006"
                     /evalue="5.00E-34"
                     /label="input.path1.gene15"
                     /locus_tag="input.path1.gene15"
                     /protein_end="376"
                     /protein_start="260"
                     /score="116.9"
                     /tool="antismash"
                     /translation="AVIRGSRLNQDGRTNGITLPSGEAQEENIRKLYSSMGILPGDLDY
                     LEAHGTGTKVGDPIEMGAIERVFANEQRRQKLIAGSVKCHVGHLEACAALIGIIKTIEC
                     LERGFIPAQLHL"
     CDS_motif       complement(40440..40487)
                     /aSTool="nrps_pks_domains"
                     /database="abmotifs"
                     /detection="hmmscan"
                     /domain_id="nrpspksmotif_input.path1.gene15_0003"
                     /evalue="3.50E-04"
                     /label="PKSI-KS_m5"
                     /locus_tag="input.path1.gene15"
                     /protein_end="320"
                     /protein_start="304"
                     /score="12.7"
                     /tool="antismash"
                     /translation="YLEAHGTGTKVGDPIE"
     PFAM_domain     complement(40644..41384)
                     /aSDomain="ketoacyl-synt"
                     /aSTool="clusterhmmer"
                     /database="34.0"
                     /db_xref="PF00109.28"
                     /description="Beta-ketoacyl synthase, N-terminal domain"
                     /detection="hmmscan"
                     /domain_id="clusterhmmer_input.path1.gene15_0005"
                     /evalue="1.70E-68"
                     /label="input.path1.gene15"
                     /locus_tag="input.path1.gene15"
                     /protein_end="252"
                     /protein_start="5"
                     /score="231.0"
                     /tool="antismash"
                     /translation="EVAIIGTSCRVAGANSPAELWESMVAGEDLQSDTSSRFTGYYDKI
                     NGKTKGLTNVHHAYLMKDGIDRFDNSFFGIAPVEAAAIDPQQRLLLEICWEAFESAGIP
                     LDRLRGSDTAVFAGLFTSDYGTSLLRDIDTTPKYHSTGTSNSIAANRISYFFNLRGPSM
                     VIDTACSSTVTALHQAITTLKTGGAEQAVVCGANLILNPDMFVTMSELGFLSPRGRCHS
                     FDASGDGYARGEGVMAIVLKPLEKA"
     CDS_motif       complement(40680..40718)
                     /aSTool="nrps_pks_domains"
                     /database="abmotifs"
                     /detection="hmmscan"
                     /domain_id="nrpspksmotif_input.path1.gene15_0002"
                     /evalue="3.80E-03"
                     /label="PKSI-KS_m4"
                     /locus_tag="input.path1.gene15"
                     /protein_end="240"
                     /protein_start="227"
                     /score="10.6"
                     /tool="antismash"
                     /translation="FDASGDGYARGEG"
     CDS_motif       complement(40860..40907)
                     /aSTool="nrps_pks_domains"
                     /database="abmotifs"
                     /detection="hmmscan"
                     /domain_id="nrpspksmotif_input.path1.gene15_0001"
                     /evalue="5.20E-05"
                     /label="PKSI-KS_m3"
                     /locus_tag="input.path1.gene15"
                     /protein_end="180"
                     /protein_start="164"
                     /score="15.5"
                     /tool="antismash"
                     /translation="GPSMVIDTACSSTVTA"
     CDS             join(43145..43156,43191..43604)
                     /Name="input.path1.gene16"
                     /gene="input.path1.gene16"
                     /phase="0"
                     /source="GlimmerHMM"
                     /transl_table=1
                     /translation="MVQRQFDWFEYTVSKIDCTSTRCRAHMVNWDNVPKPEKPFFEEDY
                     VFQTVNSLDDDAGRFHLGFFDREGGALAVGTARPLSFGDETEQECRKALRMLRRVQATR
                     GIELPFELSDVCGTAAMSNAGVEGQSAQKPLALPWVG"
     CDS             complement(join(46241..46864,46922..47038))
                     /Name="input.path1.gene17"
                     /gene="input.path1.gene17"
                     /gene_functions="biosynthetic-additional (smcogs)
                     SMCOG1001:short-chain dehydrogenase/reductase SDR (Score:
                     78.9; E-value: 7e-24)"
                     /gene_kind="biosynthetic-additional"
                     /phase="0"
                     /source="GlimmerHMM"
                     /transl_table=1
                     /translation="MSTRINYSNVLAKARVLVLGGSSGIGFCVAEHALSLGAITSVPGS
                     ADCVDGQVCDLSDVDSIRPNLEALLKSATRTQLLDHVVFTAGDGIKIRPVSELDVPTIQ
                     RMGHVRFFGPMLLGGLAKDYMKPSKTSSITLTSGASIQKPSKGWTVVSGYGAGTEGIAR
                     GLAVDLAPIRVNTVSPGAVHTEMFDEIPETRLPAVLSDFRKRSLTDSVGTPEELSEAYI
                     YLMRCSFASGSLIEVNGGSLLARE"
     PFAM_domain     complement(46262..46828)
                     /aSDomain="adh_short_C2"
                     /aSTool="clusterhmmer"
                     /database="34.0"
                     /db_xref="PF13561.8"
                     /description="Enoyl-(Acyl carrier protein) reductase"
                     /detection="hmmscan"
                     /domain_id="clusterhmmer_input.path1.gene17_0016"
                     /evalue="1.80E-20"
                     /label="input.path1.gene17"
                     /locus_tag="input.path1.gene17"
                     /protein_end="240"
                     /protein_start="51"
                     /score="73.6"
                     /tool="antismash"
                     /translation="QVCDLSDVDSIRPNLEALLKSATRTQLLDHVVFTAGDGIKIRPVS
                     ELDVPTIQRMGHVRFFGPMLLGGLAKDYMKPSKTSSITLTSGASIQKPSKGWTVVSGYG
                     AGTEGIARGLAVDLAPIRVNTVSPGAVHTEMFDEIPETRLPAVLSDFRKRSLTDSVGTP
                     EELSEAYIYLMRCSFASGSLIEVNGG"
     CDS             join(47603..47785,47956..48046,48145..48270,48334..48434,
                     48528..48653,48770..48937,48999..49592)
                     /Name="input.path1.gene18"
                     /gene="input.path1.gene18"
                     /gene_functions="biosynthetic-additional
                     (rule-based-clusters) p450"
                     /gene_functions="biosynthetic-additional (smcogs)
                     SMCOG1034:cytochrome P450 (Score: 85.5; E-value: 6.3e-26)"
                     /gene_kind="biosynthetic-additional"
                     /sec_met_domain="p450 (E-value: 9.8e-24, bitscore: 75.6,
                     seeds: 50, tool: rule-based-clusters)"
                     /source="GlimmerHMM"
                     /transl_table=1
                     /translation="MGQIFIDTVMDRYISSLGITLWLVVVAGAVFWYRPSNSKFPEHGG
                     ESSEALQNVVKKQWSQPDDHISSNTDLYERLLGRWTYVGSLTPDDPNGPYNWVVEYVRS
                     ELTKQISFYLPAVQEDVASYFHAHTASDNDKTTLPVHDFCIGLCFALYQRIFVGKELAR
                     DPEWKAACVELGLSSVGVAGSLMRVPTWLRPAAATFMSGPRHVKANERLENKHRGDIEP
                     PRDFIQWWIQKSIAVGRDPDNLSALVVALIQLNFAGIRSTGLGVMQSFVDIAVHPEYTD
                     DLRAELERVRSTNGREELTVPSLAKLEKMDSFIKESARHVAQNVLSVYRKALRPLRLSD
                     GTVLPAQSYVCVPSIDPDADQETATRPFDGFRWYRQRIEQPDQGARFLSVSSNAQALEF
                     GAGPHACPGRFLAVAVIKAAVAHALTHYELRLPSAQKPKVPQYNHVLVYTPDTKQKVEF
                     VRRI"
     PFAM_domain     join(48794..48937,48999..49565)
                     /aSDomain="p450"
                     /aSTool="clusterhmmer"
                     /database="34.0"
                     /db_xref="PF00067.24"
                     /db_xref="GO:0005506"
                     /db_xref="GO:0016705"
                     /db_xref="GO:0020037"
                     /db_xref="GO:0055114"
                     /description="Cytochrome P450"
                     /detection="hmmscan"
                     /domain_id="clusterhmmer_input.path1.gene18_0017"
                     /evalue="3.30E-21"
                     /gene_ontologies="GO:0005506: iron ion binding"
                     /gene_ontologies="GO:0016705: oxidoreductase activity,
                     acting on paired donors, with incorporation or reduction of
                     molecular oxygen"
                     /gene_ontologies="GO:0020037: heme binding"
                     /gene_ontologies="GO:0055114: oxidation-reduction process"
                     /label="input.path1.gene18"
                     /locus_tag="input.path1.gene18"
                     /protein_end="454"
                     /protein_start="217"
                     /score="75.7"
                     /tool="antismash"
                     /translation="GDIEPPRDFIQWWIQKSIAVGRDPDNLSALVVALIQLNFAGIRST
                     GLGVMQSFVDIAVHPEYTDDLRAELERVRSTNGREELTVPSLAKLEKMDSFIKESARHV
                     AQNVLSVYRKALRPLRLSDGTVLPAQSYVCVPSIDPDADQETATRPFDGFRWYRQRIEQ
                     PDQGARFLSVSSNAQALEFGAGPHACPGRFLAVAVIKAAVAHALTHYELRLPSAQKPKV
                     PQYNHVLVYTPDTKQ"
     CDS             50412..52055
                     /ID="input.cds19.1"
                     /Name="input.path1.gene19"
                     /Note="single-exon"
                     /gene="input.path1.gene19"
                     /phase="0"
                     /source="GlimmerHMM"
                     /transl_table=1
                     /translation="MATSSSAEAGGTGRTYQDALTHLNLLIPNRTVTALFDNRPQPTSG
                     PAPDPNLQALPEMLTWLRRAGYTPSDLARLRCIHVAGTKGKGSTCAYLTSLLVAAPDRR
                     AGRVGTYTSPHLVTPRERIALDGRPIGKALFARYFFEVWDRLTDAAVAEGVMTPEAARG
                     AGSKPFYFRFLTLLAFHVFLSEGVRSAVVEVGIGGAYDATNVLPPEAVTAAVITQLGVD
                     HVAMLGDTPEKIAWHKAGVMKRGVPAFTRLLGGKKKSAGGGQGENENDEGVMRVLKSRA
                     EELGCSELVEVRDEHVDAWGGVRVRGRVKGGSFQSRNQALAALAAEEHLCSLASTSPDA
                     EPKATRKLAELPAWMTEAMKQTSLRGRQEVVEDPQRPAVRWLLDGAHTVESLDETAAWL
                     AAEREEDENLVRKRRRFVLLFNQQEREAGKLLGGFLDKLRQALAVGEAKASSDGRLFDA
                     ALFSRNDLARSDTDTRPDVSVQESCRGTFASCHPGTTTEVCPDLPTAMDRVGDMASRFH
                     EAGEETIVLVTGSLHLVGGVIRLLEPDGLD"
     aSDomain        50577..52031
                     /aSDomain="TIGR01499"
                     /aSTool="tigrfam"
                     /description="folC: bifunctional protein FolC"
                     /detection="hmmscan"
                     /domain_id="TIGRFam_input.path1.gene19_0002"
                     /evalue="6.20E-79"
                     /identifier="TIGR01499"
                     /label="input.path1.gene19"
                     /locus_tag="input.path1.gene19"
                     /protein_end="540"
                     /protein_start="55"
                     /score="264.2"
                     /tool="antismash"
                     /translation="PEMLTWLRRAGYTPSDLARLRCIHVAGTKGKGSTCAYLTSLLVAA
                     PDRRAGRVGTYTSPHLVTPRERIALDGRPIGKALFARYFFEVWDRLTDAAVAEGVMTPE
                     AARGAGSKPFYFRFLTLLAFHVFLSEGVRSAVVEVGIGGAYDATNVLPPEAVTAAVITQ
                     LGVDHVAMLGDTPEKIAWHKAGVMKRGVPAFTRLLGGKKKSAGGGQGENENDEGVMRVL
                     KSRAEELGCSELVEVRDEHVDAWGGVRVRGRVKGGSFQSRNQALAALAAEEHLCSLAST
                     SPDAEPKATRKLAELPAWMTEAMKQTSLRGRQEVVEDPQRPAVRWLLDGAHTVESLDET
                     AAWLAAEREEDENLVRKRRRFVLLFNQQEREAGKLLGGFLDKLRQALAVGEAKASSDGR
                     LFDAALFSRNDLARSDTDTRPDVSVQESCRGTFASCHPGTTTEVCPDLPTAMDRVGDMA
                     SRFHEAGEETIVLVTGSLHLVGGVIRL"
     CDS             complement(join(52138..52391,52469..53564,53638..53769,
                     53827..53853))
                     /Name="input.path1.gene20"
                     /gene="input.path1.gene20"
                     /source="GlimmerHMM"
                     /transl_table=1
                     /translation="MATDTRTYNDAIDALNSLQTPFEVIEARRKAGIRPDETSIQEMQV
                     YLARLGHSPSDLNRLNVIHIAGTKGKGSTCAFTDSILAHHRLASPSGLPSKVGHLTSPH
                     LIAVRERIRINTNPISEALFARYFFQVWDRLGAGASPASLPDDAAAAAVPMATRPVYAR
                     YITLLAFHTFLSEGADCVVLETGIGGEYDATNIVPSPVATGITTLGIDHVFVLGQTIDK
                     IAWHKAGIMKPACPAAFAVEQVPEAERVLRERAAAKGVPLSVVGVDPRLAGVKIRPDAR
                     FQKQNASLAVALAEAALAKIDPSFRRREDRLPADFVQGLENVVCRGRCEVKVDEEDRVV
                     WQIDGAHTTDSLLVGTRWFVDESRARPGPRVLVFNQQGRTEAVDFLDGMYQAAKREDGT
                     AFDHVVFCTNVTYTTGYKKDFVNNQYDPKSIEAMSVQRIFADKWRTLDPSAKISLIPTI
                     QEALDHVRSLSKDVKEDQTVQAFVTGSLHLVGGALSVLEGADAL"
     aSDomain        complement(join(52162..52391,52469..53564,53638..53676))
                     /aSDomain="TIGR01499"
                     /aSTool="tigrfam"
                     /description="folC: bifunctional protein FolC"
                     /detection="hmmscan"
                     /domain_id="TIGRFam_input.path1.gene20_0003"
                     /evalue="1.40E-84"
                     /identifier="TIGR01499"
                     /label="input.path1.gene20"
                     /locus_tag="input.path1.gene20"
                     /protein_end="495"
                     /protein_start="40"
                     /score="282.8"
                     /tool="antismash"
                     /translation="QEMQVYLARLGHSPSDLNRLNVIHIAGTKGKGSTCAFTDSILAHH
                     RLASPSGLPSKVGHLTSPHLIAVRERIRINTNPISEALFARYFFQVWDRLGAGASPASL
                     PDDAAAAAVPMATRPVYARYITLLAFHTFLSEGADCVVLETGIGGEYDATNIVPSPVAT
                     GITTLGIDHVFVLGQTIDKIAWHKAGIMKPACPAAFAVEQVPEAERVLRERAAAKGVPL
                     SVVGVDPRLAGVKIRPDARFQKQNASLAVALAEAALAKIDPSFRRREDRLPADFVQGLE
                     NVVCRGRCEVKVDEEDRVVWQIDGAHTTDSLLVGTRWFVDESRARPGPRVLVFNQQGRT
                     EAVDFLDGMYQAAKREDGTAFDHVVFCTNVTYTTGYKKDFVNNQYDPKSIEAMSVQRIF
                     ADKWRTLDPSAKISLIPTIQEALDHVRSLSKDVKEDQTVQAFVTGSLHLVGGALSV"
     CDS             complement(join(55054..55852,55954..56438,56488..56524,
                     56676..56821))
                     /Name="input.path1.gene21"
                     /gene="input.path1.gene21"
                     /source="GlimmerHMM"
                     /transl_table=1
                     /translation="MNRTLEDTAYPGQEDDLRETRGDLGLSRTIVIVTVIMTALATIAA
                     LLRASWSSHTASSSASAMNADADTKFPVDTKYGMGRNIWDLDFHTFATGSKIATAGLVF
                     YHTALASTKTTFLLQYRRVFPLPKFRLLCDAMLVFVSLFAVSQIVIGALRCIPLATDWI
                     QLREGQGGCVHLVAWWHANAAVNLATDLIILVMPMPHLKRLPLPRKQKVILMAIFGLGI
                     FTCAISIIRINALVIGATSQNITYDNAISGLWGTVELCCATICVCTPTLRPLVGTVCTR
                     LSSMHFRPAWSKRRLSDGTTNTALSSVIIKPEPTGQDQDQDQDQDQDQDQDQHQQQQKE
                     REEQEHHDRHYPPWTSRFPDETGTDVEAAAGRRGLGLEIRPPPRVARHDYGFSRSGTAS
                     LRRNPSAADWPMDDDAADLEDDLDLDMDMDRMDLHDDELPTLLYPPPRSHVQRSSMPSS
                     IDGGGSRPPPEGVEDSPILKGIDPKRPRPG"
     CDS             join(59451..59780,59839..60378,60498..60538,60731..61688)
                     /Name="input.path1.gene22"
                     /gene="input.path1.gene22"
                     /source="GlimmerHMM"
                     /transl_table=1
                     /translation="MHGRPDACSKPLTKADTAQTQGSDAFQGHESRSSIVVIGAGLVGL
                     PAAIRLSSANSRPGVQLWIDREMRPPSSTADDIGKLGSLVDACILVLSVGQVVRRKLER
                     IPSQLNRCQFWRETPSGLPMSFAATKLLLPELESIVFALPSGRERAFLPHTLRGSTPSC
                     SSLQHSYDGSLHLIGDAADSTYQDNFLQKNHQKNHQNEEKAPSTAPRSCRHAQTSFDRD
                     TLGRDSNRSSREFIAPVHPSEGFCSSQLAGDDTYRRFAIPHVLVQAMALLASRLVVEPA
                     FVETASLEASSLVVVRLVGTRPDSIGTRNDIVLLSTITTSITASICTNTITTTQFTMTT
                     SKAADWEGHGPAHYSAPNVSPHASLFDSPMSEIFEDIGYGDEADLDDLFRDVFLSGAAQ
                     PDIDLGSFSTDLGDLGVMDSFAPLSQEGLSMDPGFDFNFNLDPNTFIPFLPQGVNSGLQ
                     DLSLGYAAPGAPPSDFSGPIHPWYGVPSSHPSDTSSSSPTTMSPGSSNGSEASSGRLYP
                     CPFDGCYKAFSKETQLKQHRRVHRKKLVCHLCPHVHRFAQVRDLERHMHARHKEEAARA
                     QLRSEDRRCPFDGCDYHGRRDNVSRHYELKHGGKLQWRGGVPTVLA"
     CDS             complement(join(62781..63012,63126..63136))
                     /Name="input.path1.gene23"
                     /gene="input.path1.gene23"
                     /source="GlimmerHMM"
                     /transl_table=1
                     /translation="MSPCSCSNCSSACAGSCNACSCNSCGVRLPPCPPPPPPPPPPPPP
                     PPPPPPPGGSSPPPPPPPPLLPLFHTPESHVPYTN"
     CDS             complement(65369..66400)
                     /ID="input.cds24.1"
                     /Name="input.path1.gene24"
                     /Note="single-exon"
                     /gene="input.path1.gene24"
                     /phase="0"
                     /source="GlimmerHMM"
                     /transl_table=1
                     /translation="MSLAPVLAARGIATFPGTCKIDISAKLEGCVGGVEIIIGRSAYDI
                     VETPDYITITPTKYSKRTYGHHGVSSVSNTAPRFLSCERPHTANTQQGHKDECDGDSGD
                     HDSDSDSDDDSDDGSDSDDDSDSDDGNDSDDENEYGNGNDHDDDEDEDNDGGNDGDDNE
                     QPEICREPTLSLNLLDLVDLDLFTGEDITLLADILGIDLNLILAGSVGELLGNLVDNLG
                     DTLGGLLGGLLGGRPRTPAGEQESDRVRSEFEREFTVTCGSIIDDQHANKTTAEDLEDC
                     LARCEATALELTLDLGLIYDCLGVSLDNGVEADNCLFIAGQKVLDLELNLGSNPNAVTA
                     QSS"
     CDS             complement(join(66611..66731,66792..66823))
                     /Name="input.path1.gene25"
                     /gene="input.path1.gene25"
                     /source="GlimmerHMM"
                     /transl_table=1
                     /translation="MSLPRVGGKGSTALSLSWFLHPKIALRPASTRASPIFPPRQTRPY
                     TGYSR"
ORIGIN
        1 caaccatcat ccgacttgcc gaacccaaca accaacctac ccgcctcgac acatactcct
       61 cgcatttcct gcttcggtct accttcctcc cacgactgac tcatcaggga caatacatta
      121 cgatcgatct ttttgtctcc taagacgccg tcctcccgac cgcccacagg caaccccaac
      181 agacgacgac gctccttgat ctaaccgccg accgccgacc gccgaccgat ctatcctaca
      241 cctcctcttc tcctcaacag tcccttaacc cacctcacaa tatggcttct cgtggcggtc
      301 ctggtggtcc cggcgtaagg ggaatgaaca cccgtttcgc gcagttcaag cttgttcttc
      361 tgggttggtt tctttctctc tactccactc cttctacccc attccgcctt atctggcatc
      421 cgttgatcca gtcttgctaa tcatgaatgt gtctctatag gagagtcggc tgttggaaag
      481 gtattttgtc ttgtgttgtc cgtgtccttt cactgctcgt cttgctaacg cacacccgcc
      541 tccagagctc aatcgtgcta cggttcgtta aggtatggag ctgatgataa ccgtctcttt
      601 ctctcccctc ttcccttttc acggtaactg ttattttggt tcgccgctaa ccctctggtg
      661 ctcaggatca attcgactcg tatcgggagt cgaccatcgg cgcggctttc ttgacacaaa
      721 ccatctctct cgacgaaaac accacagtca agttcgaaat ctgggatacc gccggccagg
      781 aacggtacaa gtccctcgcc cctatgtact accgaaatgc caactgcgcc gtggtcgtct
      841 acgatatcac ccaagctgta tgttgttgcc atcgttattc ccgccccgag cttccttcga
      901 cctcccccac cttgaccacc tcgttcaggg gacttcttgg acctttgcca gcgagagaaa
      961 caacttgcta accacccaca tgaacaaaaa aaattatagt cctccctcga caaggccaaa
     1021 gcgtgggtca aggagctcca acgccaagca aacgagaaca tcatcatcgc cctcgccggc
     1081 aacaagctgg acctggtcaa cgagcaaccc gacaagcggg ccgtgccgac cgccgaagcc
     1141 gaagcctacg cgaaagaagc cggtctgctt ttcttcgaga cgtcggccaa gacggccgag
     1201 aacgtcggcg aactgttcac agccattgcg aagaagctgc cgctcgacca ggtcggcccc
     1261 cggcatacgc ggccaggcca gcgccaaggc gtcagtctga cacccgagag ccccaacagc
     1321 aatgtcggcg gtccgtgcag ctgttaagcg tgtgcgtttt gcgtacgccg ttggacgttg
     1381 gacgtttatg aatgggagca accggtgcgt ggtggtggtg gtggtggtgt aggtgacaat
     1441 tgagattgcg ggggggcgag aggggtgaaa tatctctctt tgggaccaag tacgacgacg
     1501 acgacgacga cgacaaatcc attttagccg tttgttcggc gtaccccgtt tcccccgagg
     1561 tggattaatg gtgaactcgg gagttgcgcc gttctacccc tcttcccttc tctgcgggtt
     1621 gtcttgaaac ggacacaagg aacttgacaa acgtgtgtca ggtttggacg agttgcatac
     1681 gggctccctt gaggaagacg agaagaggac gagagggata tacgccaagg tggctgctag
     1741 gggcccaggg aacggaggca tattctctcg gcacatgttt acaaccgaca ctacatctcg
     1801 caactgcttt aattatcggc tccctttttt cttggccgtt ctttgttggt ttggctcggg
     1861 cgggtaggac aggttcgctt ttgagaaggg cggggagagg tgacacaaga cattcaagac
     1921 agcagacagc agacaggaga cgagacgaca ggctcgaggt cgtgagcaca tgctgcatcg
     1981 cacggagagg gacagtatgc tatagaggga agcggctgtc tcgtgatttt gtttcctcat
     2041 ctttctttcg gcgcatggaa catagttcta atatgtttgt ttggacaagc ttgtgagcca
     2101 aggtggttcg cccgtggtga atgaatcagg cattttcgtt caattcaatg tgtttacgtg
     2161 taatgtggcg tgcctgtcta actcgtagga gttcccctcg gtgtttccgc ggccatatag
     2221 gaggaatctc gtgataggct tcgaatactg ccattctttg ccgtaacaac tggaactgtc
     2281 tgtacctagc cagcacgatc accgagagta cctctaccag ccatcgaagg tacctgcctc
     2341 cctacgtaca cccatacaat cctaggattt ttatttttca ctttttatgg gtgttgttta
     2401 ggtaccttgg atattcaccc cgtacatcat aatacgttcg ttcctctcac atccgtgcct
     2461 cgctttgtac tcgtactccg gtcgtccttg tcgatgaggt cattcccacc aagagaaata
     2521 cgtacccggt ccctgccgtg tcgggtcagt cccggcaaca acaggtgtca gccacttggc
     2581 agggctgtcg accaatggaa tggcccggca tgctcgcgct ttagccgaac ttctccctga
     2641 gcttttttgt ctgccagctt cccaacccga atcccccgtc tcgtcattct cgtcaccttt
     2701 ctcacaaagc aactcttcca ctgcgtgtgt caattgtcaa ttgcgcttcg tcggcccacc
     2761 cataccacat gccctcatgt tgcgaacgtc catccggtca gcgagggctc taggccgccg
     2821 gcctgcagcg gccgttgcag gccgtcaatg gcaggtagct ggcacggcgg cccgcgggcg
     2881 acactttgcc gacaagaagc tcgatccgtc ctctaagccc acggtcctcc ccagctcaga
     2941 gacgaacacg gcggagcgga gcgatatccc caagcccgcc gagccccaac ctaccatcgc
     3001 gtccgaggat gtgccccgaa cccctccgaa gcccgatacc accagtggcg tctctcctgc
     3061 tgtggcggag aagcccacca caaagacgat tacaccgccg cctccccctc ctccggccgc
     3121 cgggcgtccc aagacgggct tcttccgacg actaaggaac tttgttttta cgctcaccat
     3181 cctaggtgcc ctgggattcg gcggaggtgt atggtactct cgaatcaacg acaacttcca
     3241 cgatttcttc accgaatacg tgccgtacgg cgaacaggct gtcctgtacc tcgaggagat
     3301 ggacttccgc aagaggttcc atcgcctttc cgacagcatg caccgcccgc gcgacacggg
     3361 ggccaaggtc accatccctg cgcagagcgg tgcttcctgg cgggtggccg acagcggcga
     3421 gcaggccggt cggcacgcca gcgccattga caaggccaag gctagcgctt ccaaggaatc
     3481 caaggccaag gctgatgatg tttctgttcc tgctgctgct gctgctgctg ctcctaccgc
     3541 ggaaaaggtc gcccagcccg cgaaggagac cccggctgct gccccctcgg cttctcccgc
     3601 cggagctgct cccaccgaaa cctcgtccga caaggtggcc gtggtggtgc cgccggcgaa
     3661 gaagtcgacg accaagaccg aggaggcgtt caaggcgccc gaagtcaacg aaccgtcccg
     3721 gcgccccccc atcccgccca tcgacccgct cgcggtgaac gatgcgatgg agccggtagt
     3781 gcaggacctg gtccgcatgc tcaacgacat catcgcggtc gtcaacgccg acaaggcgca
     3841 cgagcggtac gggtcgacga tcgacaaggc caaggacgag ctgagcaagg tgggcgccaa
     3901 ggtgaaggac gttaaggccg aggtggagaa gaaggcgggc gagcaggtca agaagcacgt
     3961 ccgggcgttc gaccaggcgg ccgaggacct ggtgacgcgg ctggaggcgg ccatggcggc
     4021 gcaggaggcc ggctggcggg accagttcag cgacacgatg cgccaagtgc acgagctcta
     4081 cgaggagcgg ttcgcgctgc tgcgggagcg ggagcagctg atcggcaagc agcggctgcg
     4141 caacgagctc ctgcagcagg cggtggcgct caagcgggag ttcctgggcg aggtgcggga
     4201 gcgggtcgag cgggagcgcg acggccggct cggcaagctg gaggacctgg agaaggcggt
     4261 ggcggacctg gagaagctga cggccgggtg gaacgaggtg gtggagacga gccagcgcac
     4321 gcagcagctg cacgtggcgg tggaggcggt gcgggcgagc ctggagaagg cggaccaccc
     4381 gcggccgttc gtgcgggagc tggtggcgct caaggagatc gcggccgagg accccttggt
     4441 ggacacggcg atcgcgacga ttaacccgtc ggcgtaccag cgcggcctgc cgacgacggc
     4501 gcagctggtg gaccggttcc gggtggtggc gggcgaggtg cgcaaggcgt cgctgctgcc
     4561 ggaggacgct ggggtggcca gccacgcgtc cagctacgtg ctgagcaagg tgctgttcaa
     4621 gaagcacggc ttggctgtgg gtaacgacgt cgagagcgtc ctcacccgca cgcagacgta
     4681 cctggaggag ggcgacctgg atgcggcggc gcgggagatg aatgggctgc agggctgggc
     4741 gaagaccctg agcagggact ggctgggtga ggttaggaag gtgttggagg tgcagcaggc
     4801 gcttgatgtg agtttccctt ttcctttccc tttgccccct ttgtctcttt ccttgcagat
     4861 tcacaacata ctgacacgga ctatgtaggt catctcaaca gaggcccggc tgcagagctt
     4921 gcgtgtggag taagcgggaa agaaaagaaa acgacgtcga caggagcaca gaggcaatgg
     4981 gaaaacatgt tttcttttcc tttcttttcc ttttcctttt tctttgtctt gtacattcgt
     5041 ccggctatgc cctcaagact tttgatgttt gtagatgggc tggtggtccc gaggagtcgg
     5101 gatcatggcc ctgtgtaaga catagcaata gactcgatat gcagtgcact ttggctcttg
     5161 gtctgtggga gtctaagggg ggttattctg atcgtgatgc gactcgttgc gttttcctgg
     5221 tcttttcctc gtctttttgt accctttttt tttcctgccc tttatagtaa tattagatag
     5281 tggaaggtcg atatcggggc gtaacttcgg tttaattccg ggatagttcc gctaacttgt
     5341 acttataacc ctgctaagcc ctatttcctt aggataaata gtatagatac ttcctataga
     5401 ggaacctttc ccctctataa gcgaatatat attataaccg cgcagatcgg ttattggggt
     5461 caggataacc aatcaggtcg gccgcacgtt ttctgaccaa tcaggtcagg gggccgaacc
     5521 ggtcaatcgg gtcaagtgga tgcacgtgac cgaccggatt atataaggag cgtttcatcc
     5581 gatcttcctg tatctggatt ttcacgtatt atccatcaca atttacatta tctagacgat
     5641 ccagttttgt gctattacgg ccctgctcta ttacaatatc tattttctat acatttatct
     5701 atattctaat agctaatatt agaatataaa taaaggtacg cggaattcta tatatatttg
     5761 tctaagtaaa gtttatagta ctttacgggg atatctaact ttaggaaaaa ggaggggtaa
     5821 taagtataga tatattggaa taaggtactc cactcgtcta atataatatg gcttattata
     5881 cctagataag gtgtatgggg caggttaggt gacctgccct agagcagccc actatagcct
     5941 aaacttctcc gcctagagct agcttaaggg atcttccctt aattaagtat tacttaaccc
     6001 actatttagc agcgctattt aaatagtggt cagtataagg gaaccagcta tttcactcta
     6061 gctaggctta tcttatatat atttatttat tctcttttta acgaactctt taccgactat
     6121 ttattccctt tttctttcgt taaaaccctt agtagatatc tactaagtgt tttcgactta
     6181 cgagtttctc gggatatacc tcgtagcggg gataaaagag gaggtattct ttctagctaa
     6241 gctaaatcct ctcgatatat acctaccgcg gtaaaaatga gaaaatttca ctaaaaacgc
     6301 gttttcggag ttataaccgt tagaggacgg ctcctggata gcgttttaga gaaactcgga
     6361 taaacacgga aataattcgg gaggctttat tataataccc tctctccccg ggaggagaga
     6421 gtaaccttta aagctattag agccgatata tctttactat actaaccttt tattagggcg
     6481 atatcgcctt agtatcagga aaggaaattc ttatcctact agaaaccgac tcttccgttt
     6541 ttaggcctaa agttaaaagt tccttcaggc gatatagcgg tatttaggcg taagctgccg
     6601 gctaaacctt agaatattag ccgcgatttc taagaacgaa ctctaggata gggtacttct
     6661 ttccctatcc taggtataag gataagagcg agctagcgac tttaccggta tacgctaatt
     6721 agataaagtt actccttagc tataaagagc cagggaaaga cgaaacgact aaataaagtc
     6781 gttttagaag ctataacgcg tttagttaag gactagataa atatatttcc cccgataatt
     6841 aaggaggaat cttttctatt actttttctc ctctctatct ttaatagctt ttattttacg
     6901 atttcgtgga attcgaatac tagcttaata aaagaaatta taagtctctt tttatttagc
     6961 taatatcggc taaaatacct ttttcttctt actttctagt acccgttatt tctcccacta
     7021 cttatatcta agggataaaa cggtttacct acattgaaaa ttctattact aagttcgcct
     7081 aagaggtcga gtcgacctac tattactcct ataaatataa ctcctatatc tccttttatc
     7141 actaagccct cttttatata aaggtaaccc tcctcttaat attcgtcttc cttatcggaa
     7201 gtgactttcg cggcgatttt tcctactata gccgttactt tataaataaa ttttctcctt
     7261 ctaactcctt cgatataacg agctaggtag gataggccgc cggagccgtg tctaagttta
     7321 ccggcacggg tatagcctat ctaaccacgg aatttctaag cgatattaaa gatatcgtcg
     7381 atatacttct agataagatc tctctagagg ctaaggagag gcagaaactc cggttaatac
     7441 gtactaattt agccggacac gcccgggcgt agtagtaaat attagatgca gacacctata
     7501 atagttagga gaaaactaag ataaagttct aagctaagtt taaggataag ataagctagc
     7561 gagacggcta agcgatcgta gaagtttcta tattctaata aaaggctaaa gagtagctta
     7621 tcgactatct taaaaagcgt ctaagttaaa tataaggcct atatctccgg agatatatct
     7681 cctcctcgcc taacgcctat acgagtatat agtaaatagt aagattaact cctactttag
     7741 ggaacgagtt aaggactagc ttatagcttt tagtaagata gtctacggag tttttaataa
     7801 gtctattata ttcgaggata ttaaatacac tattatttag gtcgctaagg gtactcacga
     7861 tatatctaac cttttaaacg ataaggatag tacgaataac cttagtatag tagaagctct
     7921 aaaaggtatt agtaagttta gtaagtccta taagaagtgg ataaacgcgg tcgtctataa
     7981 gttagcggat cttagtattc gcccggcgta aggtcgccta tataatccta acgcttcttc
     8041 ttcctcctct aatacctatt taaagactgc ttttttatac cccttaaata taaagcgagt
     8101 tttctacttc ggttacggcg ggtagggata tcttctccga gattacccgg taaaaggctt
     8161 aagggaataa tagtaatagc gaagggagac ctaggaagca cgtaaagata agatacttac
     8221 ggcgcgggac cgcgaattac gagaaaagaa atcgcgagta actaataata aaaatacaca
     8281 gtctaagcta taaaaagagg tactagtata tcttatcctt cgaaatatta accgtatata
     8341 cgaggaactt aaggagatta aggataccgc taataacttc gctaatagac gctactatgc
     8401 tatttcgtcg gataagttta gtaaaatccc ccccgtaaat tttatcccga gatcctctac
     8461 gctagtatag aaaatagata atacttagcc ggattcgatt attttaactt cgtagtaatt
     8521 acacgaacta taaaagaagt tccctaatat taagtatact aacgtttagg atattcttgt
     8581 ctctaagagg taatagaata ctaagcctaa ccctcttaat ataagccggg atcctcgcgc
     8641 taaaccggtt aaaacgcctc cgccctatcc cgggaataat actataattc cccgaaaaat
     8701 tactcccgct cacggaaata aatactatcc tcctacactt acggctatcg acgagtataa
     8761 ggaacctact ctttatatcc tagctcctcc tacaccggat cctccttata ctcctctgcg
     8821 ttaagagata ggtttagaca gggtatataa agataacgcc ttattccgcg gtcttaagct
     8881 aattcgggga ataaaacttt ctagtacgta gccgttttct ataacggatt ttataagcag
     8941 ataggatatt tctatatcgc taatataatt attttaactc tcccctttta taaaagccga
     9001 actttactat attatctagg cttaggtttc ggataaggac agaaaaggtt atatataccg
     9061 cgctagcgcg gtaaagagaa agtaataagt cactagcgtt atataagctc ttagtgatcc
     9121 gaccttatag cttcgtggta gagtaaatta cctagcctta tatctaagag atagtaataa
     9181 ggagggcgac ttcgcccgct cttataagga taaagctttt aggttagacg tatatatact
     9241 aaacacttta ggctatatct tcgcttaggt cgaggagact tattctaata taatactttt
     9301 agactttagg tccacgataa aagctattag caggactttt gttaacaata ataaattctc
     9361 tatttataaa ctcgagatat cttatatagt acggttagcc gataataaag ttctgccggt
     9421 cgctaacttt tatctattac gacttatagt tagcggtatt ttaagtacta tctaagcctt
     9481 tatcctagac gatacggata agtggtatat tctcctaggg aaataatagc actatagagt
     9541 ataagtagtc gtcgactacc gcgataaaag cctcttagtt agaggagtcg gcggatatac
     9601 ctaaagagtc ccgatatatc taagcctaaa gtattatttc gttaaaccgg aatatactcc
     9661 agagaaggcc cctatagacg acgataaccc cgactctaat aactcgggag ataagtagga
     9721 taataagatt ctcgagaggc ttaagaaaaa tcttagcggt aggctataag aagctcctta
     9781 aagaggagta ggccggatac tatagtttac cgggcgtgtt ttaataagta tttttcttct
     9841 tatatgtatc tagcaggtct tacgtagaag atagaagggt tagttataat aggaaggaaa
     9901 ggccggtaac gtatactttt ttttatatta tatagttagg tgtaacggat agaacatgct
     9961 ttcctaacta ggttatattt tattttattt tagcctttat attattaaat aactccacga
    10021 cttctagagt aaaaggattt ctcttttcct ctctttatta ttattattat cactaaagga
    10081 ataagtttag tataaggaaa aaagattatc acttttattt cgtttacgat tctttcgtga
    10141 taagctctat tatctccttt attcttctta acttctttat ataactaagt aatactagct
    10201 ccgctataat agcggaagat atcacttcgt tagccgaggc gaattctgct aacgcgtcgg
    10261 cgccggcgga agatccctac tcccttttta acatagtgaa attcttaaat acctagatta
    10321 ataaggttcg tatactatag gaataatata agctatattc tatccgataa atatccttta
    10381 gagaggagac ttctccttct ctaacctcta ccgataaaag ccctattttc tatattatat
    10441 agagttaaga tataagaaga aaagccgttc tgcgagaata ggctttaggg tctaaatacc
    10501 gcgtagtaaa agagcaggat atatctgaat atccgctaat attttccccc taagagctat
    10561 atatagctat agtagagggg agacttacta tagacggggc ggtaagatat cgcgagggta
    10621 ctaagatagc ctccgaatct ataagagaag ataaggtgct agacgctcct taggaagagg
    10681 aggaatataa gctatatata ttagagtagt agggagaaat actactacct atagtattat
    10741 taagtattcc aggactatcg ccctaatatc actatgcgaa cctagcgcct tcctcctaag
    10801 attcacttta tataggattt ttaattaaga agtcccccta caggtttaat tttctctata
    10861 tatttcgaga tttagccttt attcccttat ccgaggctaa gagctagttc gaaacctcga
    10921 atatcgatat cggttctata gccgatactt ctaagaaaag gggcttagta gaaatccttc
    10981 tatacactta tcgagacgtt ttcgctacca cgctttagaa tattaaagtc actcctagac
    11041 ttacgcaccg gattacctta aaaccggacg cttaacccct tttaaaatag cattgatagc
    11101 ggtacggaca ccgataacga gaattcgcta aacgtgctat acccgagata gagcgggccg
    11161 gaattcttat aaaggctttc ttagcgcctt aggtggcgcc gactctttac ccgctaaaac
    11221 caggttctaa gctaaagtct agagagaata aagtcctgcg agtagtctat gattttcaga
    11281 ttattaacgc cgccttagag cggcctgctt attcttatta taatctagaa accgatatcg
    11341 attccgtgta atagggccgc tctatagtat actctagcta taacgccttt aacgggtttt
    11401 agggtatcta actcgacccg gcttcgcgag acctatttat agtaaccgga cctaatagcg
    11461 cctagtatta tacccgtata gcgtaaagtc tcttaggctc ccctagtata tacgcttatt
    11521 tcggtaacct tatctttaga gacttcttta acgataaaaa cagtacaccg gatccgaata
    11581 tacactatcc ttctatcctg ggatatatac gtgaactaaa gataagcctt tttatctata
    11641 ttaataacta taatataagc agtactaatt tcttttaaca ctttatttac ctttaggtat
    11701 attattttcc tagagtagtc taaggactaa ttagcctctc cacgaaaaaa tatcacttct
    11761 tccttgatta cctagacccg gtaggcacgt atatatataa tagacggatt taacctagct
    11821 ataaatatca cgataagttt ttagacttcg cttataagtt ctcgtaggcg cccctaatat
    11881 cctaggaaaa gatttagcct ctcctatagt ataccccgcc ttttcggaaa tttatcctag
    11941 gccgagcagg gcttaaagat attattaagg acacctttta ggaatatata cctaccacta
    12001 ccccgcttag taagctaagt attcgtaagt agtatatccg aagagtaacg ccggcctaag
    12061 gataagagta ggcggaggct ctccagaaac tctataaaga gatttagtat agggtgattt
    12121 tcggagtagc cgataaagta tagttttata tctcggcgga cgtatccgac tatagcttag
    12181 gagcggtact actataacta gtaataatcg attcttggcg ggtttaaaaa tcactaataa
    12241 gaactaaagc tccgttaaag cgatttagtt tatatcgttt aggcttatag atactaaacg
    12301 ttactatact atactggaaa aagagaccct cgccgtccta cgggcgcttt aggagatata
    12361 atagcttata ctatctagtc cttaccctgt aatagcgtat atagactatc ttagcctcgt
    12421 ataatctata aataaattta ccgaaatata tactaagctt cttaagtagt tagagaagct
    12481 tatagaattc gattatatct atatccaccg tttaaatata taaaaggtta ttaaagttac
    12541 ggacggtctt agccgtatac ccgcgagggt ttagaacgac ccgagactac tctagaggcg
    12601 ttaggcgtta gaatactcct ttaaggaagg ccgacttacc gttattactc cgaataggct
    12661 tatattaact tcgactaagc cgactcggga taagtcgctc tttaaattag gtagaggagg
    12721 gatatagctt agcgactaga tcggtacttt agacgctagt atagctacgc taaaggattt
    12781 acggaagcgg tcggtactac tatggcctat agcagggcct acggatatct tataggagat
    12841 aaggtaagat ttactacgat aactccttag aatatagggt ttaggtgaat agtataggca
    12901 ggttattcgc cgtattattc taggcccgga taattttact aaggagaata aacgataacg
    12961 tcgcgcgatt atatatatta gcgatatata ttacgtctac ggtatttatc tatataaggt
    13021 ggagttagac gattcgctag tatattatat ctcccgctag gatatagtaa aaatcctaag
    13081 gcgtttttat aacgataacg gatattataa tattaagatt atattagcga acttaaaggg
    13141 tagatactat tagcctaata gagtaaaaga tttaataact tacgttcgct cttataaagt
    13201 ctattagcaa acttcgcctt aattaccgaa acttccgcca ggacacgtta tagtctctta
    13261 tcctttcgag taaataggta tagactttat aggaccgatc ttaacgccct cctaagataa
    13321 agatcggtat attttagtac taatcgacta tataacacgc tttagcctat tattcccgat
    13381 agcggtaata catacggtgt cggtttataa taagctatat actaggatag tagtagtttt
    13441 cgggtagcct aagttcttct actacgataa cggattatat tttaagaata ttatattaga
    13501 ggctattacc catttttata gctcgacaat aattttcggg ctagttttat acccgaactt
    13561 aataggctta ctaaaaagca tagttaagtt agtaaaagta tagctacgaa aatacgctat
    13621 atcgcgttcg cctaatagga agataagggg agatatttcc cgatagtatt taaaggtgcc
    13681 taatatcgcg taaagactaa ataccaggta cttagcggcg attagtatct tactagtaag
    13741 ggctatattc ggttttagcc cctcttataa cgataacact ataatagaga gcgaggactt
    13801 agagcaggct taagagtacc gcgataaagg gacggatacc ttatatacga cactacgata
    13861 atacttcccg actaaacggg ggactcttcc acgcgttatt aagctagaag agtatctaga
    13921 ggtattatta gacctaaacg ggttttatca ctttacgtcc ttagatattc taatagagga
    13981 tcgagataag cgtcgacttc gacgtgaccg gtccgatatt aggataatag atagggataa
    14041 aatacctcta ctataagtcg cgcggaaaat acaccctaat atacttatat aggaattagc
    14101 ggataagtta ggtaaatcga cttcgaagtt taacccgact taggtcggtc tatataggct
    14161 attaaaggcg gcgtttccgg tattttagtg gaccacgaca tagttaaagt atccgctacg
    14221 ctaagttaag aaagataact atagaaagat ctatatcgac taccttaagc ccgttatagt
    14281 aagactatat tatttacggg atagagatat tatagcggct aatgctcaga ggaagagagt
    14341 atcggttagg atatagatta acggggttcg gataattaat ttacgagtag ccccgttata
    14401 ttatatacgt acactagaag aggaggatat cggcagtggt ttttaagggt atcacgatag
    14461 caggatttag ggtttataga ggttttctag tatagtttta caggttctat taagttatcc
    14521 agctcaggga caagctgcta tcgagttagg cgggttatag ggcaggttag gtgacctgcc
    14581 ctagagcagc ctactatagc ctaaactcct ccgcctataa ctagctcgag ggatcttccc
    14641 ttaattaagc atcacttaac ccactgttca gcagcgctat tcaggtcgct gtgggcatct
    14701 gacacttatg ttctgacagc tgacataatc cttgatgcca ttttaacgtg gaatgggtgt
    14761 gccgctgcta tggagaccgg cttaccatgt acgacgaact cgacttaatt actagtccgc
    14821 catacgacac tttactaatc aagccagtgt gtattttttt agcagtacga cggcgcgagg
    14881 acttttacta gaaagaggct taaatagact gactgattga ttgaattggt cggcttgatc
    14941 tggctgaata gtaacgctgt aaattctcac tatataaatt cctttaagtc tctcctactt
    15001 ttcagacgta accttagcct ttctaatatt atcacttaat aagtcgcccc gtattgtata
    15061 gcctaagtac gcatcttctt gttctgcaat acagttagtt aggtatgtga aaagttgggc
    15121 atcagcaccc aaatacacag gaacttaccc gaaggagtac ggcggctact aagctaacag
    15181 cgccagctat gatgcacaag atgaaactgt tcaagaaaag tattagaagc tgctgtaaga
    15241 agaagaaagt gaagaaaagg gggatgggga gaaggaagaa atcatacgaa tagttgatgg
    15301 acgacatgat cgtgcgtaga accgctccac gagtctcctc gccgagctcc ccaaagaagt
    15361 caccagcagc tccagacaga gccatctgga tttgacgagc tggcacgtcg gaaagcagcg
    15421 gttggagatt tccaagaacg gtgttggtga agacggcgcc gctgaaagaa agaccggtcg
    15481 tgatgccgag gagttgggcg aagagcataa aagtaacgcc gtacgccatg tccttcatct
    15541 cgatgacgcc caagatcacg gcgtagccag cttgcagata gcatccgacg ccaacgccga
    15601 tgaggatctg gaacccgtac aaataggcgt cggttgtcga gatgtcgact cggtggaaaa
    15661 aaacgccacc gacgaggatg caagctgctc caaacacgta ccagggcttg taaagcggat
    15721 agtgtggaag caaagctcct tggagcgcaa tgaacaccgt cgtggccacg atgaacggca
    15781 gcagcctgat gccggagttc aacgcaccgg caccgccgat gaactggaaa atgagcggga
    15841 tgtaatacta ggagaaatgg tcagctgcag aaccaacggt acaagaggaa aaggaggact
    15901 gattgggcgg agcggcgact caccatgctg atcatgctgg cgcagttgtt tgcagccatc
    15961 aacacgaaca aaaggacggg ctctttctgc gtgatgagct ggacgggcag gatacggctc
    16021 tcgaaggtgg tcatgaaatt gaagctttgc tggaggccga atgcgatgag aaggacaccg
    16081 gcgaccacga agagtgcgat aatctggccg gatgcccatg ggtatagagt gcctccaaag
    16141 ttgacggcca tgacggcgca gaacagaccg gccacagaga gaagggtgcc caggttgtca
    16201 taagccttga acttctcgat aacggtcatg gtcgggcgag gctggaaagt cggcatgatg
    16261 aaaatgtaga ccggcgcgaa gaccgcaagg acaagcagat tgatgtaaaa gccccagcgc
    16321 caggtggcat gtgtggcgaa cgcaccgccg atgagaggac cgatgatctg cgtgacacga
    16381 cggttagtca aaaagtcaag catacggcga tggagatttt tcagacgtac acttccaatg
    16441 ccgtaggaca tgccactatg aggtgcgtgc gtcagcaaaa atgttccaga actgtgcatg
    16501 cagcaggagt ggactcacat cagactcaga taggcagggc gctccttgtc cgtggtggtt
    16561 acggcgagca acgtcaagac accgacgtac atgccgttac cgcccatacc cgcgatgatt
    16621 cggccaacga tcatagtggg catgttgggc gcggcaccgc acagcgcaga gccgacgcag
    16681 aagatgacgc tgcaaatgag gtagagggtc ttggtgtcga agagaccata gaccttgccc
    16741 gaagggagcg cgaagacgag accaccaatc atatagccaa cagataccca gggcaaaagg
    16801 ttctggtccc cgaggtcttc gatgatcgaa ggctggatgg ttgcgacctg gattgtagta
    16861 tgttagcaca gatggtgcgt gtggtccaag gagcgccgtt ggcgggggtg ggtcgtacaa
    16921 tggtgttatc tgtggcatag agcaagatgc tggagaccac agcaacgacg gcgagaatcc
    16981 atcggaagcc atgaatgttg cgaggagacg gaggtggttc agtctgctct tccagcgaga
    17041 ctggggtctt ggtggcctca tcagtcttgt cagagcagct gtccatgttc gtggcaacct
    17101 ccttggtgtc gagagcgtct aagccgtcga ggctcttctc cgtggtggtg ggacgttccg
    17161 ctcgatcttg cgtggccatt ttgcgagatg gtgtgacgag aatcgagctg gtgtttggca
    17221 ggagaagatg gaatggaaat catcttgagc ggcttcgtgg catatatttg acggcatgga
    17281 cgtggtcgag aatgatttct gcctcaaaca cgcccgtgga ccctgcggac tttcttgcaa
    17341 cccaaacgcg aaatgcgggc caagaggcgg gatggatgac aaactgcagg accgcgacgt
    17401 tcctgagatg ctaatcgtgg gagacaagtt gcggagtgac tagcgggcgc tagcggggag
    17461 cttattacac tcccgccggt agttggcggc gggcgaatca ggattgcggg ggaagcccgc
    17521 caatctccac tatatccacg ccccaatact ggtccgtttc cagtagcgaa tatacttgat
    17581 tattcaataa tggcgctgtc tcctattact acaggggggt tagcctgtat gtcggggcca
    17641 actcggagct tctttgatat cgcatccagc tcacgcagac agcacaggga catcagagtc
    17701 atctcggcat caaattaatc taacgggtct tttggaatag aattacacat aatagaatgt
    17761 attgaaccga gggaataaat ctgtggccac aagctacgag gggcgtggat gtaaacgaaa
    17821 gcctgtacta attcatgggc tcagtcgagt tcgtccggtc aactggcgga ccacaacggc
    17881 tcttaagcgg acgtcgaaac tgatttatta aacgcagaga tgctctcaaa ttgtctcagc
    17941 tttcaaatgg ggtaaggaaa aatggagaca atcaccaggg ggaaatcaag gaaagctccg
    18001 ctcgtgctta ttcacgatgg tggcgggacg acggcctcat atcacgcgct gataaatctc
    18061 gagcacgaca tttacggcat cgagaaccca ttgttccatg ccagcaagcc ttggaagggc
    18121 ggcatccctg ccatggcgcg ggcctatagc gccttggtcg aactagagct cgggcagacg
    18181 tccgtgctgc tgggaggttc gttggtacaa ataatcgact ttcctcgagt tgcaagttcc
    18241 gctaacactg tgagttacct tattttattc aggatggagt ttcggcggcc ttgtcgcgtt
    18301 ggagatggtc gacatactcc aaattgagta cggcatcgat gtccagggcg tcctgcttct
    18361 cgacagcgtc tgtccgactt catggaaatt ctcggctgct cgcaacgatt atcatgtcct
    18421 gtcgaccgca tacgccgcct gtctcagctc aaagctcctg gtgatgaaca tgatgaagca
    18481 atcgacgctc atggcagagc aatggcaggc gccgcaatgg cagagtacta tgtcggatca
    18541 cagagagcat aattgctgct gcgctggatc tcccttgccc tccgagggca agggaatgtc
    18601 tcctcgacga ggccccctcg tggtcttggt tcggtgcctg aacagactga accccggtga
    18661 caaagccata gctagggtgg acatttcgcg ggattgcgag accttgggct gggaacacgc
    18721 ccggcccggc ctcgtgtccc gcactgtgga gtgtaatgct aatcacttca acttgtttac
    18781 caaggacttt gtgagtactc gcatcgcgtt gttgtactat tccgagtgct gattggtttc
    18841 taggtgcatg aaacgaccga aaagattcgc gaggctttgg tcgccatgga gagtgacttt
    18901 gctggcttcg cttgacgttt ctgttctgct ttattctttg gggttcttgt tgttgttgtt
    18961 gttgttgttg ttgttgttgt tgttgttgtt gttgttgtgt tgtcagaaga tggtgttgcc
    19021 cggtgctgtt acttgatgct cttacttggt ttgcctacgg gtcgagtcgt ccacaaaggc
    19081 aattgcttcc cagcgtccga gggccgtgga agagatatac gggaggcggt acgaacaaac
    19141 acgatacatc ggagaacatg aaagcacagg caaccagatg ttttgaaaaa tctgggacga
    19201 atgaagcttc attttgtcga tcaagtgcgt ttgccgactt ccaccttctg cgatgcctca
    19261 catccaccag ccgcacacat acacaatgtt attcgcaatc taatccgacg tagcaggtcg
    19321 atgccttctc cctcgtgccg tgttcgagtt cattgagtcg ccgtctaatc gtctcccgag
    19381 ctttcgcagc tgcgccgggg aatttgatcg aaatgtggtc taccaccctg agtatttcat
    19441 caataacctc ccgggcatgt cctcggtctg attcgtccat ttgattccgc agcagtgcca
    19501 gcatacgcac agacgtgcat gccatgggca acaagaatgg gttgttcagc gcgagtagtg
    19561 tctccttgag tgcttggctg aatgcaccgg cagcgctcag ggccgccgtc acacatcgac
    19621 tgtccgtcct gttcggggag acgcctggcg atggagagct caggcagtta cacaggccga
    19681 gcgtgctcgg tccgggtgga tggagcatcg agattttcga tgactgggtt aacatcctga
    19741 gccaaagctg catcaaggat gtcgggccaa cagcttcacc cgacgccgag gcggcatagc
    19801 tgaacgtgtt gaggacgctt tccagggttc ggagtttttc caggtgctgg tcgtgggtgc
    19861 aagtatcgcc atgatgaatg ctgttctgaa tggccaaagc gcgacccagg atgactgaaa
    19921 ctttcaggac atgcccgaaa gagggtttgt tcgccatctg cgacgtcaca ttcccattga
    19981 gcagatcaaa ggcttcgaaa ctgtatcttt cccgtaactt ttcaatgcct ttgatctgat
    20041 ggcctgtcag cgttttcggg atcgaatgaa caagggacga ctggtagtcg caccgcgaca
    20101 tggactcacc gaatctcgag cctcctgaaa ttcgagctct gggagtggaa aatcaacatg
    20161 gaaatatcgg tcgtctacag acaaagcaag gccgttgata gagacgatga cacggtcgag
    20221 aagcatcagg caccacatgc atttgcgaca ctcttccacc tcgatgtcgg agcgagattt
    20281 gagctccact tccatccttg gtgtccggtg tttactgtcg atgcgatgca gcccaagggc
    20341 actcgctagt tgcgcagtgc ggccgagcag tagccacgcg tttgtgacat ctccccgaca
    20401 gtaggcatcg aagaccatcc atatggaagc ttgcaacatg ttgttggtat tgcttcgcac
    20461 gtgcgttgtg ctcatgagct ccagcttgga gtgcgccgtc tgcatccaat tgcggtattg
    20521 tagctgcatg gattctgact tgtcgcaaga gcagtacaac gcgagaatga cccagagaaa
    20581 cggaccagag ctcaggctag ccatatcgtt cgataatctc gccataaaag actcccggtg
    20641 taccgagggt aagaggtggt gctgagcaga gaagaagctg ttcaccatgt gcatgacacg
    20701 ttcttgacta ggaagctgag gttgactggg ttcgctcggt accgctgctg ctgcactcga
    20761 aggcccggaa agactctgct gccaactgtc tgggaggctg agcgcagact ctgacggatg
    20821 tccaaagaca gaggggtccg agtcgaattc tggcggggga aggtcgagct gtgcggagaa
    20881 ctgttgcatc catcccaagg tatgttgctg taatgacgca gtatccggga ggttatttga
    20941 catgtccgaa aagccgctgg aatccgaaga tatgggacct ggtgtgccag gggagatgtg
    21001 tctgggctcc atcgcaccgg caagatagcg gctgagatcg tagttgccgg gcgtggacaa
    21061 gtccgcctca ggaggactgt catcggggtg agcgcaactg atctccctgg gtgctgagtg
    21121 gaacatgacg cccaaatctt gaccatatgg actcggaata gcatatatgc agcgagattg
    21181 ggccttctgg cacagagaac atgacggtaa gcggccctgg tcgcgcgcaa catcggtcag
    21241 catgaagaga gatctcgtct tgtgtggttg ggtggttgtg tatccataca tcgcagcgcc
    21301 gtttgcgtgc tcggcacatc tcacaagccg tcttcctacc cctgccaagg gtggttgagg
    21361 ccggcatcat gggcgggcgg gcagctattc gaaatcgccg tcgctgtgag acaagtcctg
    21421 ctgcatgact gtcagcaata cgaggcaaag gcggcgtatt gagggcccgt tcgacaatcg
    21481 taacaacgcg ggaaaaatac catcgcggtg aaaaaaggca cgaaataacc caccactggc
    21541 atatgttggg aaatcgagtg tcttaagtat ctctgtgtgt gggattcctt gtccaggccc
    21601 aacgattcat atgacagata acccatttaa tatagggaaa acccgatatc ggtagtaata
    21661 tagtgcctac gtaataggac caaccgcccc gaccgggggt gccccggtat ctagttccta
    21721 atagtaggta acgaatacag ttcgtagggg taagactcgg actttttatt atacactacg
    21781 gaactaatgc gcgctaaatc cgtgacttct cattacctta cagcgtacgg ggcacttgcc
    21841 agctgataag acccgtttcg cacctggcct cgaggaacca atcgggaact gcttgatcaa
    21901 ccccgacatg taagctttgt cccagcgata tgtaaaccca cttataagtg gggccatcaa
    21961 gataagatta ccgtatataa gtatcctata taatttatat atataacccg agtacaattc
    22021 taggtatact cgttatatta ttatatacag aaggtcggct tatttaatta acgatatcgt
    22081 tagtcagctc gtttaagtac taatatagct agtcagggct tatttaatta ttaacgatat
    22141 cgtcggctta aaatataata agtgtagatc tctaggtact caagctatat atatagatta
    22201 tatagaatac ttttaaaaga tactattatt cttatagctt cacttataag tgggtttata
    22261 tatcgctagg acaaaactta tatatcgggg agttagtccc taaattacac ctctaccaga
    22321 atctagtata ctagcgtggg aattcgcccc acgtcctaat cgcttattag attagcctac
    22381 taatccgtac ttttcctcct attttatata ggcaggtata aagatagata ataacctaac
    22441 gttataaagg tatctttaag tgaagctatt actattttac cgataaagag tctactaact
    22501 acggtcctcg taatttacca ctttctctat aatccgtatt ttaaagctat tttcagattc
    22561 tataaaagca gccctttata atataactac tcttaatgct atactaacta gcccgcctat
    22621 attaggttat taagagggat agggaagata ctaatttttg attatagtga tagctataat
    22681 agtagtaaga tcaactttta tttgtgtaga ttaatatact taaatctgct tatagtttgt
    22741 atgtgtttgg atgtacttct acctagtggg gccccctgtt atccctagct agttatatta
    22801 ctttgtatac gcgctaatat actagatcct agtagaggtg tattactact cccccggtca
    22861 gacccaacct ccaaaacaag gaaaaattat taaggactaa agtactacgt acttgaaaat
    22921 tcaagctatt cagaacactg tattcccggc ttatatcgct cgaacgtccc tgccgccgcg
    22981 gtgactgcgg tggctgtggc ttctgctact gctatatcgt agtatcgcga ttgcaatcca
    23041 ttgttgttat tattgttgaa gaagaggggg aacaaggaga ggatatcgtt atggtgtaga
    23101 ctatggtcct tcgtaataaa cgggcccgtg ctcccgggtg ggtctaaccc ggcggggtta
    23161 ggagtacttt agctatgcac cttcgtaaac agtggttaga gtgtagatat atcgcatagg
    23221 cacacggacc acgacgtggt ctatagggga tccagggggg atccacgcta taactaaggg
    23281 cttcggatat aatagaggcg gataccggaa aagaccggat aggatctaaa taacttagta
    23341 cctataatag agtctttacc acctaaatta agggtataag agactctccc agatataact
    23401 taatataata tatatacacg agatttctgc tctactaagt taattattta aatgtctttt
    23461 aacgtgcgat agttataagc ccggtttata acgcctaaat aatagatatt aataaggcta
    23521 cccctattct actataaaga agtaattata tctatataag cactcgtaaa taactactat
    23581 taacttaatt agagtaatta aaagattaat taatctatct attaattaac taaccgataa
    23641 acgataaact agtaaagata tcttctaacg tatctaatgc cgaataaaag gcggccgcta
    23701 ctacccttat taactaaaga gattaggcgg tttaggagcg cgccgtacgc ggtaaatcgg
    23761 cctcctatta ggataactac cttaatctaa agctaaacga taaggagact aacgcctatc
    23821 tcctccccct acttataccg cctaacgttc gtaaatataa agcccttatc gtggacctaa
    23881 acgcggagga ggctatagcc acggctacta cgttttctac cgtcacgcta aagggcgata
    23941 aggctacgga caccatagac gccgccgcta ccacggcggc tatagccgcc ggtaaaagga
    24001 agacggccgc tcgccggaag gttacggccg gaataaaaga accactgact aaaacgccta
    24061 tatctattaa cgacctctct aaaaagaggc gcacgcgcta cctataagat tactatatat
    24121 accgcgagga aaaagtagac tataacgcgt agtagaagga gtttaacgag gtacgctcct
    24181 atattgaaag gactatgtat actatattac ataacctcct cgcctagcta taagataaca
    24241 ccgtaaataa cccgcgggcc tggattactc tcctatacac gcacgcagaa ctaataccta
    24301 tagacctcta taaggaagcc ttagttctat accgacgata caccacgcct ataaaggcta
    24361 tacctaagga tatagacgcc taagtagtaa gctagaaaat agcgataata tactataaat
    24421 atataggcgt tttagagcta ttaagcgcgg actattaggc agaagacgcg ttaaaagcta
    24481 ttagacctat tacctaggaa taaagtaata actacctagt aaatatctac gataagatta
    24541 cggaaaataa gctaacgatt aacgacttcg taaagactct aagggcggtt cttagtaata
    24601 taaaaagcct ataatcctcc gctataaagc ctagagttag gagaggcacc tttaataccc
    24661 ttaggaacct ccccgatact aaggatacta ttactactaa taataaagat aataaaaagc
    24721 gtccttatag cgatatatcc ttaaagacta tccctcccgt aatatagagg ccctataaga
    24781 tatataaaaa cacctatact accgccgcct attagtatat aaggccggat atacgccttt
    24841 atatctagcg tggccgtgaa gatattataa aggtcgcgga aaagaagata cgtatttata
    24901 gttttaaaag ccgcgtggac accgcgatat agaagagacg ggaaatagta gctactaccg
    24961 ctaataagat agaggaagtc taggaagatt aactctataa tactacgcct actatagttt
    25021 aagaagacct gtccgttacc gcgacgggga gactaaaagc ccccctaact tagggggtgg
    25081 cgcgtcgtta cacgataata ctattaagat tataataaga ataaaggata ttcctttcta
    25141 ttaactaagc tagagcgcta ttatactacg cgatcctaga cttaggatcg ttaatctata
    25201 tctttaataa tcgaggccat tttacggcta ttagactacc tacggttaat ttattaacgt
    25261 tataggtagg tacttataag gctcctattc tcggatacgg agacgttgag ctacgtgtat
    25321 aatccttagc gggtataaaa aggctattac gcctccgtga catcgtatac tataaggaat
    25381 tcgttactaa tatcgtctcg gaatactaac tacgcctata aggttattac taggataccg
    25441 taaacgatac tatctttagt ccgccgataa ccggcctatc tataagctac tagatatcca
    25501 cggctagtat ataatcgagc gcacagaagc tatagccgtt accacgttcg cggtctcggt
    25561 aaggcacccc cacgataacc cgtatagaag atcacaataa ccgcggtaac cgtagaagac
    25621 tacggtataa cggtagcacg aacgcctcgg ccactacggc accgatactc tcgtaaagat
    25681 cgttaacgct acttaaaggg taaagatgaa gggactacgt ataacggact ataatgcgtg
    25741 tggatagtcg taagtgccta tatagatccg gcggatacta ttcttttacc cgttaaagcc
    25801 cggagaggcc ctagctatta attttcacga tctagaaaag gcggagcagt tagcgggcgg
    25861 actatataag tctattatat tcgttataaa cgtgtatata agttatatat aggattacta
    25921 tttataaaaa agagactaag gctctattct acacgctcta aaggacgttt ttaccctgct
    25981 taagacctaa ttcgatatta ggccacgcgt tctacgggct aattctaaga tattttagta
    26041 cctagaactc gttgctttcc tcgctgctaa gggggtagaa ggctagccgt cggcactata
    26101 tttataggat tagaacggcg ttatagaacg gattaaagat atcgttaaga gaagggcgag
    26161 ggctataaga attaaagctt atctacctat atctatctag cctaagatct ttaagactac
    26221 tatatatcta tataacagga cgctataata tattaatgac tagcgaacgc tatacgaagg
    26281 cctgcgccgc tattaaccta acctcacgca cctatgagtt tacggctata aagcctttat
    26341 aaaaacgcgc gatacctaag ctaaaaggaa ccgcctataa aggctagaac taaaggtata
    26401 gatcggttat cacgtcggat actaatcctc gaatagcttc tgtatttagc tactatacct
    26461 aacggatatt atcaccacga gagacatagt ctttaacgaa gataagatat ttaacggcag
    26521 gattaaaacg ctataagcta tagcctccgc cgaggaaatc agggaacgcc tataatctat
    26581 ccgtatcacc taatctaata agaccgcgaa taggctgcta ttaaggggta tagccgtaga
    26641 cgtattagat cttaagtcgg aagactctaa cgccaccgct attactacgg gtaaaggcga
    26701 cgctaccgct attacgacgg ataaaagcga ggccgtcgct attactataa aagaggctat
    26761 tactattact atagactata ccgttattac tacgggcacc gctattacta tagacactac
    26821 tattactata aacgaggttc taaatctata gcctaataac tagactatag atttagaacc
    26881 tcgtaactct aacgccaccg ctattactac gggagaggct accgctatta ctacggacac
    26941 tttacagttt accactataa ggtttaaact gtttcccacg cctctaatat ccccggaaga
    27001 tcccgcacgc gcgttcctta tagcgttagc ggtagttagg ggaattaagg tagaagaaca
    27061 cgataaccac taacagatag ccgcgaatat ccctaggggg tgcccgtcgg ccgtacgccc
    27121 gtcggccgcg tgcctatcta tcgcgagaac catcgtaagt ctatatatca ctaaaaaggt
    27181 ccagaacgat aacgcctaaa aggcgttctt caacgctagc aggacttata accccacacg
    27241 cgcgaggaag taagctatta ataatagcga cgtcggtact atagattcta ctccctctaa
    27301 cacctcttag ccattatcgc atacaacccg cgaggatctc ccgcctctac taaagcacta
    27361 ccacgatata cgcctctacc cgttacggga gcggtagtta taggccgagg gggaacacct
    27421 taaggggcac cgatagatag gctactagta agaggtaggt ggtgattagg ctaataagta
    27481 ataagtcctc gcctatagat aggtatacac ctataaattt aataaggagg gcaccctcct
    27541 taaatataag gcacgcctta tagtccgagg ggattaataa aaacggttaa aggctaaaga
    27601 taactacgct ataacgctag cctcacggtc cttccgtata ctaatagtaa tcgccgcccg
    27661 atttaaccta aagataaggc agttcgatac cattaacgcg ttcgttaatg ctagccttaa
    27721 ggacaaggtg tttataaaga tactataagg ctataaagta ctaagtaagg tcctgctact
    27781 atggaaagtc ctcttcgatt taaggatatt gccactacta tagtaagagg aatttagcgg
    27841 tatgctatag agaataggct ttatagccgt ccctaataac ccctatatta taatccgcga
    27901 cggtttaatc ctattcttct acattaacga tatcggactt atatactata aagaccgtaa
    27961 gacggacgcc gacgacttta aggctgccct taagcgaagc tataggttat tagggggcga
    28021 agaaatccgt tgattcctag gaattaaggt cctaagggat agagccaccc gtaggttata
    28081 gctattataa tcctcctata tagagaagat cgcggttaaa tactacgtag atatactctg
    28141 ccgaaaacca ttaaaggtct tattatctac gaagccggta gtaccccgag acggcacccg
    28201 cgtattaatt cccgaggtct attagtatta gggaataatc ggttttatcc tatacgccgc
    28261 tattataata agacccgata tcgcgttcgc ctacttaaag ctttcctaat ataacgttaa
    28321 cccctcctct aactacctta agagggctta ataagtgctg ctattcctat actatataag
    28381 acactactac ctggaattcg gcggggatag gcttttccta atagtaagcg acgcgtcctt
    28441 taaggataat ccagaccgta agagttcgta aggatatacg ataaagcttt tcggcggcac
    28501 cgttaactag aaagctggta aataaccgac ggttataacg ttgttaacag aatcggaact
    28561 actcgctgtt ataaaggccg ctaaaaagac gttattcgtt agccggatat taagggattt
    28621 agagcttcgg ttagactaat agtaactata gctatactac gataattagt agactattaa
    28681 cctcgttaat aagaaggcat aacgcctacg gataaggcta tagcacatcg atatatataa
    28741 ctagtaggcg cgctagttag tataataagg tctttttaag gtcaggtacg ttaacacgaa
    28801 ggagataatg gcggacggct taataaaggc actactggag acaggaatta aaagactata
    28861 gtaatagctt aatttaacag attaaaagga ccgtatcgag tagtctaaac gactacacga
    28921 agagattaaa cgcgctaaag ccacgcccgc agtaataata aaggcccccg aggacgtagt
    28981 agatccgatg gatatagatc cgattaagta gatccgacta attaggatcg aggaactaat
    29041 taagatagaa ttaaattaaa cggttaaata gagcggattt agatctcttt tataagggcg
    29101 ttttccctta actattgatt ttataataga aaagttaaga gcgtttagtt taaaccgaag
    29161 cctctaatta gttagttaac ctgagaagac ccaccttaac taagggggtg tatcgtatag
    29221 gcacacggac cacgacgtag tctatagggg atccaggggg gatccacgct ataactaagg
    29281 gcttcggata taataggggc ggataccgga aaagaccgga tagaatctaa atgacttagt
    29341 acccataaca gagtcttcac catctaattt aagggtataa gagactctcc tagatataac
    29401 ttaatataat acatacacac gagatttctg ctctactaag ttaatcattc aagtgccttt
    29461 tgacgtgcga caagatacgg gtagaggtgt ataactgagg agggctggta aggaacgaac
    29521 ccgataagtg gggcacggca cgggtagtcc cctctttcac tgcttacatt tcggtgagag
    29581 aatcaaggcg aaatatctcc actttataca gggattggca tggtattaac gtgttaacca
    29641 cgcgttaaac tagccctata tgttttttcg ggatgatcct gacacaatcc ttcccagata
    29701 accctgcagg aagaacatgg gacattttct ctcaacacaa attctgttct tttgatttct
    29761 ctttttaagc cccgtcgtca tccatcttac tatgaaacag ttgagggggg catggtccgc
    29821 agatcgagct acatcgagct gtacatctaa aaatatctgt ctacagtggc gcctggcaac
    29881 ttcgatttgc ggctttttct cccgacatag atatgaccgc tgctgccgtc ctcgccgccg
    29941 cgtcgctggg gcacggcagg ggggacgaag aagacatcat cttcatcaac atctcgccta
    30001 tcagaaaggc tggtcaccga ccacctgctt caggaatgcg ccgtccacat tgggcggact
    30061 gatctgcaaa gcgtgcttgg ttgtgcgcag cgtctccgat ccatcaatgg caaatggtcg
    30121 ccaaccagcc tgccaccact cctccaaaac gtcagcttgt agaagcatct ccggattacc
    30181 gtccgcgcgc attgctgcga accactcttc gggcgacgcc agtcgaacat gacgacccag
    30241 caaaccagcc agctcggcgt aggtccagtg ctgcgttccg gtgagatggt gaatggccgg
    30301 ctggggcatc tttcctctcg cctcgcctgc gaggacgcgc atggatcgca cgaggaagga
    30361 agcgtcaatc caactcatac cgccccctgt gctgctgccg aagtcgggca cgagacccgt
    30421 atgcaagcta ccggctaaga ttcgacgatt gacgtcggtc ctgggtagcg ggcagccaag
    30481 gctttgcgca ggcgcgcaca tgcaagagcg gaatatcgag gccggaaccc ccctttctgc
    30541 cgcggtggcc agcagttgtt cagccgccca gcgaatcttc aggtagccaa ggttctgggc
    30601 ctggcctggt cgcatgtgcg acatgggcac cggctcggta gagacaaagt ctggcgatcg
    30661 tgtcgtggcg ttccacactt ggaggtgcgg taccgcccac gtggacaggt agtgaagctc
    30721 tttcacattg ccaatttcgc cgcccgcgaa ttcgatcagg aaccggagag agccaatgtt
    30781 ggtttgtcgg agagaatcgt aacctttcag cagcgaaacg tcggattcca agtgccagat
    30841 ctccgagacc tcgacatcga gagcacgaac ctcggactgc tgcagtccca aggtaggatg
    30901 cgccaggtcg ccgttatacg gcacgatgcg gccaagttgt tgtgccgtaa ggcccgtgtc
    30961 taatttccaa gtagcaagtg cggataggat ctgggatcgg ctttcctcct ttccggatcc
    31021 ggagacggcg agacaatgga tcttcatatc ggtgctttcg cgcagcaggt gtgccaacaa
    31081 gtgggcgccg atcatgcttg tggctcccgt gagcgccaca gcggatcggg agatcccccg
    31141 agcttccttc gatgcagggg tccagttgca gtgtgcgggg agggcgattt ctttctccca
    31201 atcaatcgct ggcgcttgtg gccgtggctg ctccgccagt tcttggctgt cgaattgaga
    31261 cacggacacg tgtcccgagc cgtccgagtc gctatcgcca accatgctcc agctgttggg
    31321 ggttgcttgt tccttctgag gcttgaacag tgccgccatg ccttggatgt ctgggtacgc
    31381 gaacatgtcg gccagggaaa catcgacgcc gtgcatggca aagatcgaag tccggacccg
    31441 gagaagcaag atcgaagagc cacctgcgct gaaaaagtcc gtgtcgcgcc acaggtccct
    31501 gtcgctgcca agaacctcgt tccagatgcg cgccagcgat ctttcctcgt cgccctgcag
    31561 ttccgcccgc ccagccgctg gccgatggtc agctgccatg ctgacgtccc aggaaagcag
    31621 cgtcttgtaa tccaatttac ccgttgtggt cttgggcaga tcggcaacga acttgatgtc
    31681 gttcggtacc atgtggacgg caagggacgc tttcaacctt gccttgagga aattcgccac
    31741 ttccgcatgc atctcgcctt ctccttggtc gcattcaacg tacgccacaa gccagccatg
    31801 tacgtcatcc ttcgggtagt ataccacgcc agtcaggccc gacttgaagc ctgaaacctc
    31861 gcccagctgg gcaagtgccg cgtacaggac gctttcgacc tcgtccagct ccacgcgcat
    31921 tcctcgaatc ttgacctgtc tgttaccagc aatgcgccct agcgccctga ggttcccgct
    31981 gggctccaag cagaacatgt cgcctgtgcg atacagcaaa gaggcgttgc cagactcgcc
    32041 gttctggttt tcgtccaaat ggttcggcac gaacgacttg tccgtcaact cgggacgctt
    32101 gatgtagccg ttattcacga tgggtcctcc gatgaaaagc tcgcccggca cgcccaccgc
    32161 ggttgtgcgg ccttggccgt cgaggatgta gaagcgagca ggagcatgcg gagggctcag
    32221 cggcaagaaa tctcccgctg catcttgagc cgtgcagcgg cggagggagt tgatgatcgt
    32281 ggtctcggtg ggtgcgtagc cgttgaacag atgcgcgtgg ggcaggttca atgacaggaa
    32341 gctcgtcagg acccaggacg gcactggctc gccgccgaga gtgaggctac gcagcacttt
    32401 ccatgtggcc agcaaagtct ggttcgacgc acgaagcatc agcttcagct gcgtaggtgt
    32461 gaagatgcag ttggtgatct tctggcggac taccagctcg ttcatcttct ccgccgagta
    32521 gcgttctgcc atgccagtca gtttcaacga cgatcggcag aactatcaag ggtccagtca
    32581 tcatatgatc tcaccttctc gcgtagcgat gacgagagtt gcgccgtgta ggatggtgcc
    32641 gaagatggcg tgtaaggaca tgtcgaacac gagagccgaa gaaagtagca ttctgtcgct
    32701 cgtccttgtc ccgagagtgt cgtgatactg ttctccctgg taccggagtt gctcatgtcc
    32761 gatgtagact cccttcggtc tatgacagat gtctcgatta gttcatgttc gtttgtccga
    32821 ccaggacacc aacgctcgcc tcaactcgct ccccagatac gaactaacct tccagtagaa
    32881 ccacttgtga aaagcgcgca gaaaatatct ccgggccggg taggctccaa cggcacgacc
    32941 gtcttgtcgg tcctgggagc atgtggcttg gtcaagttcc gcacttcgcg gatgtcgatg
    33001 atgccagccg tgatgagctt ctgcttgacc gctttcgagt gttcattcac gagaactcta
    33061 gacaggccgg tgtcctcggc aatgctgatg atacgatcca cggggaagtc tgggtccact
    33121 ggcaccacga tgcagcgggc gcgaagtatg ccgtagactg caaccatcat ttcgacgctg
    33181 ggctcacagc atacgccgac gcattcctga gcagaaatgc cactgctcaa gagagattct
    33241 gccagggatc tcgtgagcct gtcgagttct ctgtatgaaa cggtggcctt tgcgtccacc
    33301 agggcagtct tgtctgggtt cgtcgccacc cagcggtcga aaagatcagc gaagaggttt
    33361 tctcgcatgc cctgaatact cttgccttcg ggcagtgcgg gctggaggag gcgcgaaatt
    33421 atctgcaaat cgtccggtga tgcgagttcc cactggtcca gcctcttgtc tgagccctga
    33481 atgacctgct ccagctggaa cttgtacatc cgggcaaacg tctcggcgac ctcggttccg
    33541 tacatggcgg catcaaactc gaagtggaac tccatcgacc cgtccgacag ctcctccact
    33601 tccagggcga tgtcggtctg ggtgcgagcg ttgtagtggt cgtagtcgac gaatcggaag
    33661 tcgccgaaat ccggcttcgg gaacgcaccc tgagactggt agttcacgac aatctggaag
    33721 atcgggttgt ggctggtctt cctgggcaca tcgagcacct ggagaaggta gtcgaaaggc
    33781 acggcacgat gttcgtacgc ttgcaagcaa gagctccgaa ggtcctccag cagcgcggcg
    33841 cacgtgcggt cctgcgagaa cctcatcctg agggggagca tgttgacggc gaaaccgacc
    33901 atgcggtcga aagccgtgtg accgcggtcg ccatccgcaa tgccaatcat gatctcgtca
    33961 tcgccagtaa ggccgttgac aaggctgccc atgacgaacg tggtgaacat gaagggcgta
    34021 accgcgcgcg tggcacagaa gtctttcagc ctcttcgcac cgacagcatt caatacggct
    34081 tgcgccgaag aagcctcctg ttgtttgacg accggtcgtt cgggcactcg gctcaagcga
    34141 agtagcgaca cgcactcggg gatcccttgc aactgagtcc tccagtactc tacgtgtggg
    34201 ctgacaagct ccttcgtctg aagcatcata tcttgccaca ccgtatagtc gatgaactgc
    34261 atcggatcgt cttccagaga ctctgcaggc tgcttcccat cgatcaagtt cttgtagatt
    34321 tggggaagct cctcgaagat ggtgccgact gagcccctgt cccaagcaag gtggtgggac
    34381 gccatgtaga atcgactgcc tgccggactc accaagagcc atccacatac gagagcgccc
    34441 ttggaaggat caaagacgtg tcggcgtgct ttcgaggtca acttgtcgtt ctgacgggcg
    34501 aagtcggcag ccgagcaatg gacctctgtc aacgtaaacg tggattgctt ggcgggaatt
    34561 tgaagccagc ccgatcccga gtccacgatg caagtccgca gcgattcgtg cctcaatacc
    34621 agggtctccc atgtctttcg aaaggctgca gtgttgacgg ttccgtcgat gtgacaagtc
    34681 aggagcaaat tgtacagagt cttgtcggcg aggaagttgt gcaggaacca caagcggctc
    34741 tgcgagtgcg acagtgtccg tgcaacaagc tccccagagc cgcagccgcc gtgccttgta
    34801 ggggcgggaa gttgtggcag gttattcgct tggtcggcct ttctgatgcg gtcaagacac
    34861 tttgcaatca tcgcgtcgat ggagcgcgaa cccaagatat cgaagatggg cacgtcaagg
    34921 ctgagctgct ggaagatcca aaaacgacaa gccacggcat tgagagagtc aacgccatac
    34981 gcagcgacgg cctgcgtcgg atcgagcttc gagacgggat agccgagaag cccggacagg
    35041 aagtccaaga aggcggtgca gagtatgttg tgagcggtct cttcggcaac agtcgtgagt
    35101 cgctgggcca acggcacgtc gtcatcggaa ccgtcgcctc ttctcggctc gtgctcgaac
    35161 aggtggctga gctctgggaa tccctcccaa aagacctgcc ctttggtggc ctccgtctta
    35221 gctgcatctt gtgttgccgg gaacatctca aagccggtga ccaataagta tctgtcctgg
    35281 tgcttggact cgtgtacggc agattccact atctgcagga actcccctgc gttcaacagc
    35341 cgcaggccac tcttcttcaa cgtgcgaagg gtgtcggcgt cttccgcgag cgtgccgacg
    35401 ccctccatcg caccgagggc gaccgagaca gccggaagcc cgagtgctcg cctgtgttcg
    35461 gccatggcgt tctgaaaagc gttgccggat gcataggcgg cttgcgttct gttgccagag
    35521 atggacgaga tggacgagaa catgatgaag aagtcgagct catcctgcag cgtggcctca
    35581 tgcagggcga cagcagtatc gaccttgtgg cgtataccaa ggtcccactg cgtcggagtc
    35641 atcgtcgaga agggcgagtt gtcgaggatg agagccatgt tgaagcatcc cccgatgggc
    35701 atggccgaac gcaatgtcga aatcgccgcc ttcatagctt gtgcatcgcc tgcatctgct
    35761 ttgatggcgt cgattcgtcc ccctagcgca tcgatctttt gcatcacggc ctgggcgcgt
    35821 tccgaagacg caccgctcct gctgatgacg gcaaagttcc gagcaccatt cttgagcatc
    35881 cactccatca gaagcagacc gaggccgccg aacccgccga tcagaacata gaaagcgtct
    35941 ttgcggaaga tacccgacgc accgatgtgt ctaaactctt gaaggactcc cagctcatgg
    36001 tccgggtcgt gatgcagggc gattacatcg cctgtctggg aagcatgggc cagagctgct
    36061 tgcaaactct ccaagccata ctccggcagg cttgcgttgt ggtccgccat cgagatcaga
    36121 gcctttccga gagactcgtt gaatcgcgtc ttgcggagag ccgacttgac gtcgatcact
    36181 ttgccattca gcgtatagcc ggcttccggt gcgaaatcca gctcgaaatc gacagcgtga
    36241 cgcttatcgt tccaattgac aacacggcat ccaaggaaac gagccacatg ctcgaaagca
    36301 ctcgtgctgt tatttcggaa caaaacacgg atcacatcgt cggttcgggc tctggccgtc
    36361 tgggtcatga tggcgtaagc aagcgcatga gccgcaagag acaacagaat cttcttgggg
    36421 tctgccgaag gcgggacttc cacggtctgt tccacgggca cctggagtct cttggtatgg
    36481 cagccaggcg aatagccaac acgtagtagt tgatgtccgt ccactgtctt gccaaggaag
    36541 aattgacccg ggtggcaggc tgcagctttg tggctgaagg cgtcttggac atcgacaacg
    36601 tccatgacgg agagctgcac gtcgagatgg acgagttcct ctgcagggtg cacgtgggct
    36661 gctgcgccca gatgtctgat tgggttcacc atcatctgac cgggctgtgc atggccaacc
    36721 tggtggttga cgcaggtgat gcgcgagaat gcgcgatgaa caggaccagc tccggaggtt
    36781 gcgttgagtt cgtcgtctgg cagataacgc agaatcttga gctgtccgtc ttcgaagcgc
    36841 atctcactct ctttcgaccc gttgcggagg ttatcgagca caggcttgat cacagcatcg
    36901 agggcgtttt gtgtcaaatc ggcccggaga ttcagggttg cagcactcag caggggttgc
    36961 tcggaggaca aggtgcgaag aaaagcactc gcagcccccc agtgaggcaa gtcattcctg
    37021 cacgtgtcct tcgtaaccca cagcagcttc ctggcatccg ctaccagctt ttgaacgctt
    37081 gagagccagt ctttgggtgg catcaggcaa agaagcgatt tctcgtcatt gtcgaagacg
    37141 actaggtcca cagcttctcc cgatttgtgc tgctcggcgg ctgcatgcag agactgcacg
    37201 tctcgtagcg tgcatgtggt ttctgccgag gtcgtcgaaa ccatcagagt ctgatgagtc
    37261 tggctggtag taagactctc cggggctttg cgacggaaga gcacggctgt ggtggatgaa
    37321 tcaacctcta ccgtacagag tctctcggta tcgctggcgc tcccctgagt cccctcgatc
    37381 gtcgggtcgg gacatgtacg tgacagcagg acgcaaagga agcctccagg agtgacctgt
    37441 ttgatcttct catcgagtcc tgcgtcatcg gtgaagagca gcgtcagatc tttcggagaa
    37501 aagagcccgt catgggaagc tctttcgcat gccggtccct taggttccag catcgtagta
    37561 acggatcgaa accttgggcg ttcggatgac cttgcaccgg gtagaaggct caagatcagt
    37621 gcttggagct cctccctctt tgtcgcgatc ccaatgtcgc aagctggcca tttatgggtg
    37681 gccagctcga tgacgcgtgc aagacttgac gagcgggtgt ccgaggcctc catcgccgtg
    37741 atgtcgggga gccaggctgg ttggaagaaa agagagctgg taggcggtct cgctcgttct
    37801 ttttccttca cgatggacgt tgctccttca acgaccaggc tgtggatgcc tgaagatgca
    37861 tgtgccattg tgagcgtggc ttgtcctcga ccctccgcgc aattctgaat cctcatcgcg
    37921 aactggaccg gagatgcttc aacagctttc aagtcgatgg tgagcttctc gaccgtagtc
    37981 aaggtatatt ttgaagcgtc acccgagatt cccatgtgac gataaagcaa gccgaaaatc
    38041 caatcgaaga gttccaggtc ggacatttcg attgattcaa aactcatttg gctcgtgact
    38101 tcgccggcga cactggcgcc atccaccgag gaaagagata cgggttcagg gagcggagga
    38161 agatggctct ccatacgagc aaccactgct tcgtctgtct tcacggttgc actctcgggg
    38221 ccgaggggcg caagaccgtc caaggaaatc gacatgtgcc cttcgaaagc ggtaatccaa
    38281 gtgccactgg cactggaaat ggtatcatgg atcaacaagc ggaaagtgaa ttgatcccga
    38341 cgcgtctgcg ggatcagcag atactgggtc tcgacttctt ggctcgagag tatggcagat
    38401 tgatcaagtg actcgtggaa gcgaatgccg gtgagctgga tggtaggtgg cgtatcgtac
    38461 gagtgatcgc ttgccacttg caagcctgcc ctgatggcca gttgaagcaa gaacgacggg
    38521 gaaagcgaag attcgcccgt gggggctcgc tcgttgagcc actgcagctc gtctgtcctc
    38581 aggatgtttc tccagcacat cgaaagagga gtgtcgtgag ggaccctcga tccaaggatg
    38641 atgtcgcgtc ggtgtttccg gaaacgatga gacttggaca ccctgctctc ggcccagtgc
    38701 acagcggaat gatcccagga atagaaggga taatcaacga ggacccggtt tatcacgtgc
    38761 gaaagaccaa gcgcggtagc accatcgcgt tcgagcttca ggggtatccg agctgatagc
    38821 atggcgccga cggatgagag aagtgccgag ttgctgttta ctcccctgct aagcgtaccg
    38881 aaatattccg gtttgctctc ctgtccaaca gcattggtga tgctgtcaac agcagggcct
    38941 ttcaacgcag ggtgcggtcc gacctccaag taagcatctg cgtgctcgag cttcgccaag
    39001 gcagatatgg catcgcagaa gcgaacggtt tgggtcatgt tcttggccca ataatccggg
    39061 gtcacttctg ccgcgtcgac ggctcttccg tatacggagg agtacatggt cggagatcct
    39121 tcaggcttcg cacccagtac gggcgatact cccgctttct cgagagcatt ccgatatggc
    39181 tcagccaggg gcaccatatg atgcgagtgg aacgcagtat ccacccgcag tttgcggcag
    39241 aaaacacctt cctccgtgaa tctttttaca atctcgtcaa tgcagggggc atctccggag
    39301 attgtgcaac tcgacggcga gtttacggcc gcaaggtcga ccttgccgtc gaaagcgctc
    39361 agcatgcgag tgcactcctc tgcgctcatg gatagagcag ccatggcacc cggcttgctg
    39421 gccgaagcag cactcatcca gacaccgcgg tagtacgcga ccgtgatggc atctttgagc
    39481 gtcaagatac cagcggcata agcgccggag atttcgccgg aggaatgccc cacgcatgca
    39541 acggcccgga tgccgagacg gcgccagaag ttgataagac cgagctgcaa cgcggtgcag
    39601 agaggttgtg agtaacggga gctgttgacg ttcgacttgg cggcgggaag gcggagctcg
    39661 tcgtacaacg tccaagatgg gggatctggc aaactggaca ggatggcgtc acattcgttg
    39721 atgacagaag tgaagattgg gcagacgtct aacaaatctt tgcccatctg tgcccactga
    39781 gctccttgcc ccgtcagtac gagagcgagg cgcttggtcc tttcatcacc ctgagatgac
    39841 aggacagcag gcaacttgtc gtcgccctct ccccgcaact tctggaccag gtcggcggtc
    39901 gatgaagcca cgaagaattg ggactttcgc aacagcgacc tgcgtagcaa cgatgtgtac
    39961 gaaacatcgc tgataggggt gcttgctgac gctgatagat aagaagcgag attgtccctg
    40021 cttcgagcaa gagcagactc gctatctgcg gagaccttca ccaggaacgg ccttgctccg
    40081 gacgtagtgt ctggctcgta ggtgcatgca tgtgtgcgca agaattgtga aagaaccacg
    40141 tgaccgttcg caccaccaaa gccgaaggag ttgatgcccg ccacccgtgg tcggccgttt
    40201 ttctcgggcc aggggatggt ggacgttggg atttgcagct catcaaagtt gatcttgggg
    40261 tttttctcca ggaggtgcag ttgggcaggg atgaagccgc gttccaagca ctctatcgtc
    40321 ttgatgattc cgatgagggc agcacaggct tcgagatggc cgacgtggca ttttaccgag
    40381 ccggcgatca gcttctggcg gcgctgctcg ttcgcaaaga ccctctcgat ggcgcccatc
    40441 tcgatcggat ctcccacttt ggtaccagtg ccatgggctt ccagatagtc taggtcaccc
    40501 ggcagaatgc ccatgctgga gtacaacttg cgaatgttct cttcttgcgc ctctcccgag
    40561 ggcagtgtga tgccgttggt tcggccatcc tggtttagcc tggagccacg gatgaccgcc
    40621 ctgatagggt cgttgtctgc gattgccttt tccagaggct tcaaaacgat ggccatgacg
    40681 ccttcgccgc gagcatagcc gtcaccagaa gcgtcgaagg agtgacaacg tccgcggggg
    40741 ctgagaaacc cgagttcgct catggtgacg aacatgtcgg ggttgaggat gaggttggct
    40801 ccacagacca cagcttgctc ggctccacct gttttcaggg tggtgatcgc ctgatgcaag
    40861 gccgtcacgg ttgatgaaca tgccgtgtcg atgaccatgg atgggccgcg gaggttgaaa
    40921 aagtagctga tgcggttggc ggcaatggag ttggaggttc cggtggaatg atacttgggc
    40981 gtcgtgtcga tatcccgtag cagacttgtg ccatagtcgc tggtgaagag acccgcgaat
    41041 accgccgtgt ctgacccccg gagcctgtcc aagggtatgc cggcgctctc gaatgcctcc
    41101 cagcagatct ccaagagaag tctttgctga ggatcgatcg ccgcagcttc gactggggcg
    41161 atgccgaaga aggagttgtc gaaccggtcg atgccgtcct tcatgaggta tgcgtggtga
    41221 acattggtga ggcctttggt tttgccgttg attttgtcgt agtagcccgt gaatctagag
    41281 ctcgtgtcgg attgcaggtc ttcgcctgct accatggatt cccatagttc tgctgggctg
    41341 ttggcgccgg cgacacggca cgacgtgcca atgatggcga cttctcctga tagagccata
    41401 gtagaataat aaaccgaata gaattataga aagactttag ttcgttgaac ttgacatgtt
    41461 cttgaccaag ctgccaatga atgagtcgaa gagacgtcga tatatacttc aggctcagtc
    41521 acgtacagtg gcaagggaag ttgctgtgat cgtcttcacc gacccaaagc aattgaggtc
    41581 atgttggttc ggaccgggga agtgcgtcgc gccgcaggac tctgagctgc ttccggacca
    41641 gtccgctgcc gagactgagg cggagacgga atacactcag tgctatccat gatcataacc
    41701 atgataataa tcatgataat aaatgtttgg accctgtatg cttcggaagg agccgctagt
    41761 gcggaccgga taaactgtca ggagtttagc agctggccct acgggcaagg ccacggcgct
    41821 tgtccgtgcg ggaggatccc ccgctgttcg ccccgggggc gcgggtgggg ggctttgtcg
    41881 catgggcaca ggaccacaac ggggtctctg gggtcccccc ccccacactg actaaggact
    41941 tcgaacctcg ggctttagga ataccagagg ggattatcgg gaaagaccgg ataggctcta
    42001 aataagcagg tacctataat aatgtctgaa cctcctaaac taaggcgtaa atataatata
    42061 atatgtatat ataatagctt tctgctctat taggattatt attataatta ctattggata
    42121 cattatacta actgtctact ttaatggtgt tataatatta taatctagaa ataaatagca
    42181 tagtaaaatc cttttacgag tagcgtaaag cacctatata taatagagta gtctaaatat
    42241 taaaatagta gacaacttat atattttgta ttactaaaga tccgaaaaag cagctaaaaa
    42301 tatatatatt acgaaagtag acagatttac gggttatata actatgtact atgagaagaa
    42361 gttgcctaca aaatactgta aaaagtcgaa aaacggggcc gagcggtaga actgctacga
    42421 acaacgcagg ctaccaaaag ttttatctgc aaaaaaagaa caggccagcg tcagtggagt
    42481 attagaagtt gaagacatgc acgatgttac cctggaatat taaaaagtac cttcctaggt
    42541 acctaggtag ggacttgtcc ggagcagggc ttcgaggagg tacgtcggag catgcggcgt
    42601 cttgcggagt ggcgcagtgt tgtccttgga ctggctggct gcacgagcaa cgccaatgcg
    42661 aatcttacgc ccagcgtata cctcggtagg ttctataaag cacgtacttt ggaaggaaac
    42721 ccggtcgctc acgagtttgc tgagttaata cacactcact atacacctcc caaactacag
    42781 ctcacagaaa gccaagatgc gcttcattac tatcacggct ctggcagctc tggtccagct
    42841 gcagcacgct gttgctgaag actggacgca aaagcttctg ttccacggga cgtcgctcat
    42901 cctgcgtccc gactatatca gccacagagc tgccaatcac acggcaacgg cggcaaattt
    42961 ctattcctac ttcggccaga ctggatacat cagtttcgga tggttcgtgc tactaccagt
    43021 gtcacccata tgttcaatcc ttgccagtag aaaccgacta aaaaacaatc ccaggtggct
    43081 accagccaca gcagatgcgg actctagtcc ctgccaccca gacaacgagg tatgcaaacc
    43141 caaaatggta cagagagtga gtggtgctta gtcactaaca tacgcgtcag caattcgact
    43201 ggttcgagta cacggtctcg aagatcgact gtaccagcac caggtgccgc gcacacatgg
    43261 tgaactggga caatgttccc aagcccgaga agccgttctt cgaagaagac tacgtcttcc
    43321 agacggtcaa ctcattggac gacgacgcgg gtcgcttcca cctgggcttc ttcgaccggg
    43381 agggtggggc tctggcggtg ggcacggcac gccctctgag cttcggggac gagacggagc
    43441 aggaatgccg caaggccttg cgtatgcttc gccgcgtgca ggccacgcga ggcatcgagc
    43501 tgccgttcga gctctcggat gtatgcggaa cggctgccat gtccaacgca ggggttgaag
    43561 gtcaatctgc acagaagccg ctagcgctgc catgggtagg ctgaaacggc gttggcgggg
    43621 gaggattggg atctacggag atgctcaccc tgcatgtcga gagtgctagc cattggccct
    43681 attgtgtccg tagatccttt atacaaagat gcatgtgggg tccgccccac gtggcaggag
    43741 catgaacctt cttgttagcg gcatatagat gatggcggga gaattgtctc tgaacaatcc
    43801 atgtggcggg actcgggagg aaggtgggaa cttacgggcg gttcgctctg gccgtctggc
    43861 ggcgccaagc cactctcccc gctagcgcaa ggcacaggac tttttctacc gttccagaat
    43921 aaattagtgc acgtggggta cgggagggcg ggagcggggg cgggggcggg ggcggggaag
    43981 aggcaggggt agggttgtca aagttaaaaa ctgtgtctat caattttctc aattggagtg
    44041 ttatcgggac aattagaagg ctgtttcgtg atgcaggttc aagtgggcta ggtagatagt
    44101 tagccttgtt agtggttgct ggcacgagag gaaacaatat ctctggcccg gtcatataag
    44161 ttcattgtgc ctctgctctt ctatcgcacc actacgtgga ggtagtacta tttccgtgtt
    44221 accttttatg caggaagaag acctatcgat atggcagcta tccaccacga tcccgccgtt
    44281 aggcgtacgc tctttttcac cgggctagtg gtgcttgccg aacccttggc tgccaccatg
    44341 cttctctctt ttgtcgtgtt catggtacaa gactttccac atgtcgacga acaatctgtc
    44401 gctttctggt gtggcgtgat tagtaagaag ctcagccact cgcctggcaa catcaacccg
    44461 cccccccttt ttttttcttt tcttttcttc tcgatgtggc tgacactatt cccacagcat
    44521 ccgccttctt tatagcccag gtattcacgg caccactcta tggcgttgtc agtgaccgca
    44581 tcggacgcaa gccggtgctc ttgttaggtc tgctcggctc tgccgtatgt accatcttat
    44641 atggcatttc cggcaacctg accatggcaa tcgcttcacg agctttctgc ggcttcttca
    44701 acggtacttt ccatgaaaga gaagcaacca atatgttgaa actggctcgg ctgacgcttt
    44761 ccttgctaca actaggtaac gccggcgttt cgcggacatc agtcggagag ctcgcagcca
    44821 ataacggtat ccaccaaggc cgcgcattct caatctttgg actttgcaca gccatgggaa
    44881 ctttactagg acccctccta ggcggctttc tctgccaacc cgcagaaaag tatggcttga
    44941 agggtccagg caaccttttt gttcgctatc catatctgct cccttgcgcc atcggagcat
    45001 gctacaacgt cgttgtcgtc gcgctgtgta ttccttgcat gggggagact aatatagaca
    45061 ctgcgggcac taagctctcg gccgaacacg cgggtcccac ggacgagcgc acagacgaca
    45121 cgggacgcac ggacgagcgc acggatgaag aaacgcccct cttggctcca caaggcgata
    45181 cttcgacgtt aaaggctgcg tcgagtcgca ctcgcagcct tgtcctactg atcgccggcc
    45241 acgcgttggt ccatcccatt tttttttttg agcggactat caagtaagat ccatgacgat
    45301 tgctgacttg ccatcaggac cattgctttg cacgccattg cattcgacga gatgtaccct
    45361 gccatcgcgg cgacaaggca acccatcggc ttcggcttct cgtcgagtga gattgcaaag
    45421 acgttgctct tcctcagccc cgtagtatta accgttcagt tcgtggtata ccctgccctc
    45481 tcgaaaagac tgacgtatgc gactctgtgg agaatatctt cgattctctt cctggtcgtg
    45541 tacatgacat tccctctcac tctggcattg cccaacaaat cgtatcgtca atggtgttgt
    45601 ctctatctcc ttctcgcgat ccgcgtatcg gcggtagtga ttgggtatac cagcgtggcg
    45661 atactggtaa gtgcatacta tgtcgaggca gccaaacaaa gagggaattt cttttttact
    45721 gacatgtcgt cttcccctct agctcacgct ctctgctcgg cctaatcaac gtggcgtcac
    45781 tgtttctttt gcacaggcgg ctatttccgc gagcagggcc gtcggtccag ctctggcggg
    45841 tgcgttgtgg tcttggggcc tgtcgaatgg attcaaggcg ccgttcgacc agcacatttt
    45901 ggtctgtccg tcccattttt tttttcttca caaaattcgt gcgtcgctaa ttgttttgca
    45961 gttcttcttc cagtgtctag tggctaccct gcagttgatg acttcgtttg gtcccgctat
    46021 cgggagctca ccagaagggc ctatgtgagg tggtgtttat agtaaagggt atcacggaca
    46081 tacagtacat ggcgtgaaaa gaaacaaacg gatctttgtt caagatggag gtttagatct
    46141 ggagtagctt caatattgtc cttgcctcgg ggaacttcaa cgtcacatat tactggcaac
    46201 aagtctgtcc gtaaaattgt tgaaaagtcg cagcaatgat ttattccctt gccaataaag
    46261 atccgccatt cacctcaatc aaggaaccgc tcgcgaacga gcatcgcatc aagtaaatat
    46321 aggcctccga tagctcctca ggtgtgccca cactatctgt caagctccgc ttgcggaagt
    46381 cagatagaac cgcgggtaat ctggtctcgg ggatttcatc gaacatttcg gtgtgcactg
    46441 cgccggggct gactgtattg acacggatag gagccaagtc gacggcaaga cctctggcga
    46501 ttccttcggt accagcgcca tagcccgaga cgacagtcca ccctttgctt ggcttttgaa
    46561 tgcttgcccc gctggtcaaa gtgatggaag acgtcttgga gggcttcata taatcctttg
    46621 cgaggccacc gagcagcata ggaccgaaga agcggacatg gcccatgcgt tggatcgtcg
    46681 gcacgtcaag ctcggagacg ggtcgaatct tgatgccgtc accggcagtg aagacgacgt
    46741 ggtcgagtag ctgcgtgcgg gtagcgctct tcagcagcgc ctcgaggttg gggcggatag
    46801 agtcgacatc tgacaggtcg cacacctgtc cgtccacgca atccgccgag cccggcaccg
    46861 aggtctttag tcgtttcagt gcattgtcca actttgtttg gcgcgaagaa gagatggtga
    46921 caatcgcgcc caaggacagg gcatgctcag ctacgcagaa gccgatgccc gaggagccgc
    46981 ctaggacaag cactcgggct tttgcaagca cattgctgta attgattcgg gtagacatgg
    47041 gtgcggtggt agacgtcatc gaataggcct tgtttttttt tttctttctt ttttcttctt
    47101 cttttttcga ttgagaaggg tgagcccggt caggaagata ataatagtag ggaaaacaga
    47161 taatcaaggc ggacgttaga agagttggac tccaacttac tgcttacttt tgaaagtgtg
    47221 tgtgggtctt cacttagtaa tgttcatgcc gctcggagta cttactagcg gagtggttcc
    47281 taataagttc cactagcggg cggcatagag gaggcggact ccggcttagc catggggagt
    47341 cccgtttgaa gcctccgcca agcctccgct agtgtgctgc tgctgcatca aggattcgtt
    47401 aaggctatcg gtattgatcc ccgagaactt cttgggtgta gacgactaca ttcgactaga
    47461 tactagacat tgaaagagaa tagatcgcta tgagtaggcc aggtacttaa ttgcaggcag
    47521 tggtcttcga gagcatatct atgcgcgttc taaattgaac tagtctaccg agcaagacga
    47581 gcaccgccga cagagagaca acatgggcca gatctttatt gataccgtca tggatcggta
    47641 catttcttcg ctgggaatca cactttggct cgtcgtcgtc gccggcgccg tgttctggta
    47701 ccgtccatcc aactccaagt tccctgagca cggcggcgag agttccgaag ctctgcagaa
    47761 tgttgtcaaa aagcaatggt cccaggtacg cgcctatttc ttctgccgaa ggttttcccc
    47821 gccatgttga gccatgttag ccatctctaa tcgtctgcga gacaacagat gcgagaaacg
    47881 atatatttgc tccgccttcc gtttcgtaga atctacgtgt tgccgcaaaa atacattaac
    47941 gaatacgctt ggaagcctga tgaccacatc agctcaaaca ccgacctcta tgagcggctg
    48001 ctcggccggt ggacttatgt cggctctctg actccagatg atcctagtac gttgccgggc
    48061 cgtgccgtgc catgccatgc cgcccgctct tacgtttccc cgcaagctcg caacagaatt
    48121 agtactgacc ttccaataca acagacgggc cctataactg ggttgtggaa tacgtccggt
    48181 cagaattgac gaagcagatc tcgttctacc ttcctgccgt ccaggaggat gttgcctcct
    48241 acttccatgc acatactgct tctgataatg gtgaaccatc agcgccatcc tcattgtgag
    48301 agtgtcttta taactgaatc atttctgctt cagataaaac gacgctaccc gtccatgatt
    48361 tctgcattgg cctttgtttc gctctttacc agcgtatctt tgttggaaag gaactggcca
    48421 gagacccaga gtgggtatgt cgggactcat cggagtcatc gcgtctcttc cctgttccct
    48481 agggtcttgt tctgggccgc ctgctgactg actgactgcc gcaacagaaa gcggcctgtg
    48541 tggagctggg attgagctct gttggcgtgg ccgggtccct catgcgtgtg ccgacttggc
    48601 ttcgacccgc cgctgccact ttcatgagcg gaccccgcca tgtcaaggcg aacgtacgca
    48661 gaatggaggc caagatccgt ccgatactca cggtatgaca agccaaaaga actgaactgc
    48721 gtaagcggct accgacagta agcatggact gtctaacaaa tatatccagg agcgactgga
    48781 gaacaagcat cgaggcgaca ttgagccgcc gagagacttt atccagtggt ggatccaaaa
    48841 gtccattgca gttggtcgcg acccggacaa tctatccgcg ctggtagtcg cattgatcca
    48901 gctcaacttt gccggcattc gtagcactgg tcttggggta cgtttgatca tgttatgttt
    48961 gcttgcatcc aagacactgg ctaacgaaga cggggcaggt gatgcaatct tttgtggata
    49021 ttgccgttca tcccgagtat accgacgatc tccgcgctga actcgagcga gtccgatcta
    49081 ccaacggccg ggaggaattg actgtcccat cgctggcaaa actggagaaa atggacagct
    49141 tcatcaagga atcggcacgc cacgttgcgc aaaacgtcct ctccgtctac cgcaaagcac
    49201 ttcggccgct tcgtctgagc gacggcaccg tcttgcctgc gcagtcctat gtctgcgtcc
    49261 catcaatcga ccctgatgct gaccaagaga ccgcaactcg tcccttcgac ggtttccggt
    49321 ggtatcgtca acgcattgag cagcctgatc agggagcgcg cttcctcagc gtgtcgtcga
    49381 atgcgcaagc gctcgaattc ggtgccggac ctcacgcctg ccctggccgc ttcctggctg
    49441 ttgcggtgat caaggctgct gtcgcccatg cacttactca ttatgagctc cgcttgccgt
    49501 ctgctcagaa gccaaaagtg ccgcagtata accatgttct cgtctataca cccgatacga
    49561 aacaaaaggt ggagtttgtg aggcgtatat agaggactag ggaaatgcta tttcaaacga
    49621 gaccactgat tctgttgaat tgacgggcgt gtgatccggc cggagcgttg gttcaatgga
    49681 tgtatgatgt attcgataca caaaggaaag gaaaaactgg aaggtgtggg ggttctaaat
    49741 acatctaccc cctttccacg cgaggaatat ggggctagta acaaccaata gaaacacaga
    49801 aaacagcctc acgtgttttc agtgcgatag tagctgtgtg tggaggatgg tactccgaaa
    49861 agagaaattt gtgggtccat gtccgaacca cagtcggaat tcaatagcat cccaccatct
    49921 ctaactactt cgtattattc cctcactccc tccttgacct cgaacggacc tgaccggcct
    49981 atatatttag aaagggaccc gagtacagtc caaacccaaa agtagagact tccgcaacac
    50041 gcccggtgct ccgagatcta gccaacttca cccgttatgc gccgactctg agacctcaat
    50101 cagaagagaa gcagatgaaa gcgctgagag tcttgagcca ccgtgatgcg acagggttac
    50161 tatcaccagg tttagtacac ggatatgtcg agtggagaat acgacagtcg acaataacca
    50221 tatccatatc caaccgcacc ctttctaccg ctctaatccc aggtggatct tcaacgggga
    50281 gagcctctgc cagccaaaaa ccccatcgtt cgacgactac tatcaggacg cccatctcta
    50341 tcacacctct cacgtcaacc tcttcccatt tcagaaccta ttacaagacc atcaacccgt
    50401 tccatctcac catggcaaca tccagcagcg ccgaagccgg cggtaccggc aggacgtacc
    50461 aagacgccct cacccacctc aacctcctca tccccaaccg gaccgtgacc gccctcttcg
    50521 acaaccggcc ccaaccgaca tccggccccg ccccggaccc caacctccaa gccctgccag
    50581 aaatgctcac ctggctccgc cgcgccggct acaccccctc cgacctcgcc cggctccgct
    50641 gcatccacgt agccggcacg aaaggcaaag gctcgacctg cgcgtacctg acctccctcc
    50701 tcgtcgcggc gccagacaga cgcgcgggcc gcgtcgggac gtacacgtcg ccgcacctgg
    50761 tcacgccgcg ggaacgcatc gcgctcgacg ggcggccgat cggaaaggcg ctgttcgcgc
    50821 ggtatttctt cgaggtgtgg gatcggctta ccgacgccgc ggtcgcggag ggcgtcatga
    50881 cgcccgaggc agcgcggggc gcggggtcga agccgtttta cttccggttc ctgacgttgc
    50941 ttgctttcca cgtcttcctc tccgaggggg tacgcagcgc ggtggtcgag gtggggattg
    51001 gtggggcgta tgatgctacg aatgtgttgc cgcccgaggc ggttacggcg gcggtgatta
    51061 cgcagcttgg ggttgatcat gttgccatgc ttggtgatac gccggagaag attgcgtggc
    51121 ataaggctgg ggtgatgaag cggggtgtcc ctgcttttac gaggttgttg ggggggaaga
    51181 agaagagtgc gggtgggggc cagggtgaga atgagaatga tgagggcgta atgcgggttc
    51241 tgaaaagtcg agcggaggaa ctgggatgca gcgagctggt cgaggtgaga gatgaacacg
    51301 tcgatgcgtg gggcggcgtg cgagttcgtg gacgcgtcaa gggcggttcg tttcagagtc
    51361 gaaaccaggc cctggctgcc ttggcggccg aggagcactt gtgttcactt gcttcgacct
    51421 ctcccgatgc ggagccgaag gccacgagaa agttggccga acttccagcg tggatgaccg
    51481 aagcgatgaa gcagacttca cttcgaggca ggcaagaggt tgtggaagac ccgcaaaggc
    51541 cagccgtccg atggttgttg gacggagctc atacggtcga gagcctggac gagacggccg
    51601 catggttggc cgcggagagg gaagaggacg aaaacctagt gcggaagagg aggaggtttg
    51661 tgctgctctt taaccagcag gaaagggagg cgggcaagct acttggtggg ttcctggaca
    51721 agctccgtca agccctagcg gtaggggagg ccaaggcgag cagtgacggg cgtctctttg
    51781 acgcggcgct cttctcacgg aacgacctcg ccaggtctga cactgacact cgtcccgacg
    51841 tgagcgtcca ggaaagctgc cgggggactt tcgcgtcttg ccaccccggg accacaacag
    51901 aggtgtgtcc ggatcttccg acggccatgg accgcgtcgg cgacatggcc tcgcggtttc
    51961 acgaggcggg cgaggagacc atcgtcttgg tgacgggtag cttgcacctg gtcggcggtg
    52021 tcattcggct actagagccg gacggtctag attgagtgag tactagaatt gtatcatggc
    52081 aagcaagcag aggatgaaaa tagaacatat atattttgag gccaagcgac ccgcgtatca
    52141 gagggcgtct gcaccctcga ggacactcaa agcaccgcct acgagatgaa ggctccccgt
    52201 gacaaacgcc tggaccgtct ggtcctcctt tacgtccttg ctgagactcc gaacgtggtc
    52261 gagggcctcc tggatggtgg ggatcaagct gatcttggcc gaagggtcga gagtccgcca
    52321 tttgtcggcg aaaatgcgtt gaaccgacat ggcttcgatg gacttggggt cgtattggtt
    52381 gttgacaaag tctggggcgt gcatgatctc atgttagcca catcaacaac gtcgtacact
    52441 acaccccggg gactaaacag aaacaaacct ttcttataac ccgtggtgta ggtgacgttg
    52501 gtgcaaaaca cgacatggtc aaacgccgtg ccgtcctcgc gtttggctgc ctgatacatc
    52561 ccgtcgagaa agtcaacggc ctccgtccga ccctgctggt tgaacaccag caccctgggc
    52621 cccggcctcg cacggctctc gtcgacgaac cacctcgtcc ccaccaggag gctatcagtc
    52681 gtgtgcgcgc cgtcaatttg ccaaacgacc cggtcctctt catcgacctt gacctcgcag
    52741 cgcccacgac aaaccacatt ctccaacccc tggacaaagt ccgccggcag acggtcctcc
    52801 cgcctccgaa acgacgggtc gattttcgcc agcgccgcct ccgcaagcgc gacggccaaa
    52861 ctcgcattct gtttctgaaa ccgcgcgtcg ggacggatct tcacgcccgc gaggcgcggg
    52921 tcgacgccga cgaccgagag cgggacgccc ttcgcagccg cgcgttcccg caacacccgc
    52981 tcggcctcgg ggacctgttc gacggcgaac gcggcggggc aggcgggttt catgatcccg
    53041 gccttgtgcc aggcgatctt gtcgatggtc tgtcccagga cgaagacgtg gtcgatgccc
    53101 agggtggtga tccccgtcgc gacgggcgag gggacgatgt tcgtcgcgtc gtattcgcct
    53161 cctattcctg tctcgaggac gacgcagtct gccccttcgg ataggaaggt gtggaaggcg
    53221 aggagggtga tgtagcgggc gtagacggga cgggtggcca tcggtacggc ggcagcggcg
    53281 gcgtcatcgg ggagggaagc gggggaggcg ccggcgccga ggcggtccca gacttggaag
    53341 aagtagcggg cgaagagggc ttcggagatg gggtttgtgt tgatgcggat gcgttctcgg
    53401 acggcgatga ggtgcgggga cgtgaggtgg cccactttgg acgggaggcc cgagggggag
    53461 gcgaggcggt ggtgggcgag gatcgagtcg gtgaaggcgc atgtgcttcc tttgcctttg
    53521 gtcccggcga tgtggattac gttgaggcgg tttaggtcgg agggcttgaa gacgaaaaga
    53581 aagaaaaaaa ggagttggtt agttcgaggg gagtagaaga ggttgatgag gactcacgga
    53641 gtggccgaga cgggcgagat agacctgcat ctcctggatg gaagtctcgt ctggtcggat
    53701 gccggccttt cgcctggctt cgatcacctc gaagggtgtc tggagggagt tgagcgcatc
    53761 gatggcatcc tgtataatct cggtattcag tggccgtcgt caagggagaa aaggatggtg
    53821 acggacgttg taggtacggg tatcggtggc catggtgcgc gtcacgagag gcctcggggc
    53881 aaagaatgga cggaagaatg tgcgtagtcg tagtgcttgt ggacgcacat gatgcattta
    53941 caaggtgtcc ggactagctc aggaagagaa gatgggaact tgcaccgacg aacggtgatg
    54001 ggttggtttg gtggtgtgga tatgctgtgg tggtgattga gtgtgagcgt tgagccccaa
    54061 gacctcgaat gtgacgttgg aggtacctat acctaggtac ctaaggtagg taggtatgta
    54121 ctccgtctcg tactccgttc ttcgttttgc gatccgatat cggccgagat taagtgggcg
    54181 ggacatattc tgtgcaggtg ccgccagctg ccagttaccg acaaccatca tcactcaatt
    54241 cctttcgcgt ctctatcatc gcgatccaca tcagaatgca tcactcttca tactttcttt
    54301 ccgtctttct catgccatgc aatgatttgg aatagtagtc gctatttctg aatacataaa
    54361 cagacagata agcgcctcgc taggggtgct ggatatataa cactgcatcc tcccaaggcc
    54421 gtatcgcttg cttcatgcca aactgatgtc tctgcatagg tcctctacga agcccctcca
    54481 cgtatccatt ctattcattc cctgcgctca gtgcaggact ctgacaccga cgcgtctctc
    54541 tcttccggat attcgactac caagggaagg ccgtggtatt tgacagcctt ctccccccct
    54601 gaattcttcc gatcccagct gagcaacgat aaggatgcat gctcgtcgct gttctcaact
    54661 gttgtcgctt ttgtatggct gactggcaaa cttgtcatag agacaagatg atcaaggtga
    54721 ttcacgaccc tgacttcgtc tccgcttggc ctcggtgaac ggtcggggta gtcatgcccc
    54781 ttatatcccc agccgggtcc ctttgtcgaa gttgagaccc ccgtgacttg gacggccaga
    54841 acgaggtcat gaggcgccga caggaggcgt agatgggaga tagcccgtca atgccatgta
    54901 ccggcacctt tggacgactt gcgatatccc tggtcaaatg gcccccgacc ctcaagcgca
    54961 acaacccgcg attggcgggc cggagacaga agaaacccat ccggtgggtt ccaaagtgcg
    55021 tagttttgtc caaaaactcc tctcgcctca gcctcacccc ggcctcggac gcttcgggtc
    55081 gatccccttc aaaataggcg agtcctccac accctccggt ggtggtctgc taccccctcc
    55141 atcgatcgaa ctcggcatgg aagagcgctg cacatggctc cgcgggggag gatacagcaa
    55201 ggtaggcagc tcgtcgtcgt gcaggtccat cctatccata tccatatcca agtccaggtc
    55261 atcttccaag tcggcggcgt catcatccat gggccagtcc gccgcactcg gattccgccg
    55321 caaactcgcg gtcccgctcc gggagaaacc gtaatcgtgg cgcgccacgc gcggcggcgg
    55381 ccgtatctcc agaccgagtc ctcttcggcc tgctgccgcc tccacgtcgg tgccggtttc
    55441 gtccgggaaa cgcgatgtcc acggcggata gtgccgatcg tggtgttcct gctcttcccg
    55501 ctctttctgt tgctgctgat gctggtcctg gtcctggtcc tggtcctggt cctggtcctg
    55561 gtcctggtcc tggcccgtgg gctccggctt tattatcacg ctgcttagcg ccgtgttggt
    55621 cgtgccgtcg gataggcgtc gcttggacca ggcggggcgg aagtgcatgg atgagagccg
    55681 ggtgcagacg gtgccgacga gcgggcggag ggtcggcgtg cagacgcaga tggtggcgca
    55741 gcagagctcg acggtgcccc agaggcctga gatggcgttg tcgtaggtga tgttttggga
    55801 cgtcgcgccg atcaccaagg cgttgatgcg gatgatggag atggcgcacg tactagactt
    55861 gtcagtatgg ccgtcttcaa gggaaaagga gggaagaaca aaaacttgaa gaaaaaaaag
    55921 aaaaagaaaa aaagaaaaag ggggagacct tacaagatac ccagtccaaa aatcgccatg
    55981 agaatgactt tctgctttct tggcaaaggc agtcgtttga gatgcggcat gggcatgaca
    56041 aggatgataa ggtcggtggc cagattgaca gccgcgttgg cgtgccacca ggccacgagg
    56101 tgaacgcacc ctccctgccc ctccctgagc tggatccagt ccgtagcgag cgggatgcac
    56161 cgcagcgcgc cgatgacgat ctgggagacg gcgaacagag agacgaagac gagcatggcg
    56221 tcgcagagga gccggaactt cggcaacggg aacacgcggc ggtattgcag gaggaacgtc
    56281 gtcttggtcg acgccaaggc cgtgtggtag aagacgaggc ccgcggtggc gatcttcgag
    56341 cccgtggcga aggtgtggaa gtcgaggtcc cagatgtttc gtcccattcc gtattttgtg
    56401 tctacaggga atttcgtgtc agcgtctgca ttcattgcct atggggtatg gggacagcag
    56461 tcgacatggg acaaaaagaa aacgtactga cgcagacgat gatgctgtgt gtgaggacca
    56521 ggacctgagg atatcaaaag ttagtccaca tgtcatccat ggcagagact ttcttctggc
    56581 gggggggttc agatgagaag ggtgaacgcg cccatgatac catgctcgcc gtgtcgtctg
    56641 ccccccaatg ccgtgcccga gaaccccgga cgtacgctcg gagaagggca gcgatggtgg
    56701 cgagagccgt cataatcacc gtgacgatga cgatggttcg gctgaggccg aggtcacctc
    56761 tcgtttctct caggtcatcc tcctgccccg ggtaggccgt gtcctccaag gtcctgttca
    56821 tggcgtcggt tttcgtccgt ctttccccgc caaacagccg agtcaaacgc tcttagacct
    56881 gggccgccgt tgtggtggat tcgggtaggt atgaagagag tgtcggcgtg atgccgcgac
    56941 caacgggagg tcctggctct gtcgtcgacg ttcttcgcat gaagtttacg gatactcctg
    57001 agaagccaag ccggccagat gaaacatacc aggatgaaga agaagaagaa atgcaatggg
    57061 gcaaaatcta cagccggatc ggccgggtaa aagaatggaa ctatcaagcc atggccgagt
    57121 gtgtgagatc ttcaaggcca cccatattcc ctaacatcga cgaacgccgt agaaccctgg
    57181 gatggtgcca ggccggaaga aggaaaagta ggggtgttca ctgttcgcca cttccccaga
    57241 cttccggtgg acagggcagg gcagggcaaa acgtagagga acggtaggtg tggacgcgaa
    57301 gggttccagg cgtctagacc ttctccattc gttgctaggg tgtacgaaaa ggggtatgac
    57361 ctcatgttca cacgtccttc attgttctct taaacgtgct catgtgagtt ggtgagcagc
    57421 actcaggact gcctcacacc cactttggag tctgacagct gtgacagttc ctgggctaga
    57481 gactaagaga cttgagggcc gagtttcaag ggtcgtcagc gttgaagcat gggccgagtc
    57541 agaacctcgc ggtggcgcag gtccggcgca ggtccggcga agatccggcg cagatccggc
    57601 gggggttagg gcgtccggat ggggtcggca tgacgaaatc gagatgccgt gattggggca
    57661 tcgtgaacta gacgatttgg ccctgtggag agagcagtta cgatgaagag accccgagct
    57721 gtccacgcag tctagcctcc accctcacgg caactcgatc ttacccggca aaggaacaac
    57781 gacaagagat aagttgctcg acacatgctc acggcccctt ggcgaggatg gaataccgac
    57841 tgtactgacg tcttgcctgg tcttttcaac caacgtcctg caagtacaat cagaaggcca
    57901 tgggaattct cggccgcgcc gggcacatct ctggttacca tccgtctcag ccgcgtgtct
    57961 cggccgttgg caatggttgc cgagcgtaga gccgaccggc tagcgcaaaa acggtggaaa
    58021 atcttttcaa cttggccatg cttcgtatcg gtaggtgtaa gctgagaggt gtgaatggtg
    58081 tcggcacgta gagacgcgat caacgattcg gtaccttaag aaggtatctg agcctgtcgc
    58141 cacttcttat cttatcgccc ggtgcccgaa ccggtggttg tacataggta gaaatgcata
    58201 caccgtacca atatagagca tgtgtgacaa gcacgtaccg tatagtgtgt gtatagaaga
    58261 ggaaaagaga cgaggctcta tcctcgacta gacccgaaac agagcaaact aatagtatct
    58321 ggtagaaaga ttaaaattaa agattcaaaa aattgaatga tcagatgcgt gaactgggaa
    58381 tcgaacccag ggctccccga tggcaacgga gaattttacc actaaaccat tcacgcttgc
    58441 tcctggtcct tgtgacaggg cgtggaaacg attctcataa cgtctacact accacactac
    58501 ctaccttcaa ctaattcccc tctcgtacac atgaactatc cgtattgtct tacagaatgg
    58561 tttctgctac acaagattgt ctaaccatgc aataattgtg aattccaatt aatattcacc
    58621 gatgacgtcc aagtgctctg ctcggatcgc tgtcaccaat taatgagtga ctcattgccg
    58681 ggggtctgat cgcggttatt ccgtgtcgag gtacgttgtc cgttgtagtg tactcggaga
    58741 aattggaaaa aagggatgcc gaggcttggt catgataata caaaacttga cggataccaa
    58801 gggtctggtt agaagtagat ggtagatgta gtactttagg cgtaccagtc catccgtgta
    58861 caagcaaact acataggcat gtagattggc ctcacagtag cgtgggcggt gcaaccggcc
    58921 tgtaattcga cctgcagctg gaaagtgagg cctcagtggg tcccagcttg caggcagcca
    58981 atcaggaacc gtggtactca ggtactcgac ctggggtaag ggggaagaag cagggaggcc
    59041 gttgaaggcc gttgactgtg aggcgctgtg atctcggtga tctcacagcc tcatctgacc
    59101 cccgtgctcc cacgagttaa agaatcgtca tcgcgctctt cgacctcgct ttcttccttt
    59161 ctacctcctc tttctcttca aacctcttcc gactcgcaca tcgtaactct cttccactcc
    59221 tttttgactc gtcacctttg ccatatgtca ctcccgcatc atcttgctgc aaacacctga
    59281 accgcgtcgt ccccagggcc taaaggcacc gcttcgtaag aaacctgccg gatcattact
    59341 gacatatctc tgtcccgtat acaaactcta acttacccat ttcacagaaa agctcctcgg
    59401 ctagcgtcgt ggaagatcac gtctttcatc tcgcgtcctg cctcggcctc atgcacggtc
    59461 gtcccgatgc ctgctccaag ccgcttacga aagccgatac ggcgcaaacg caaggctctg
    59521 acgccttcca agggcatgaa tcccgttcaa gcattgtcgt tattggtgcc ggcttagtcg
    59581 gattgcccgc tgcgatccgc ctcagcagcg cgaattctcg ccctggcgtc cagctctgga
    59641 tagaccgcga gatgcgtcct ccgtcatcca ctgcagacga cattgggaaa cttggctccc
    59701 tcgtggatgc atgcattctt gtcctctccg tcggacaggt cgtcagacgg aagctggaaa
    59761 ggattccaag ccaactgaat gtacgtggtg gctgatttca ctttcacacg tacaactttg
    59821 attactgacc ccttctagcg atgtcaattt tggcgagaga ccccttctgg gctgcccatg
    59881 tcttttgcag ccaccaagtt gctgcttcct gagctcgagt ccatcgtctt tgcgttgcct
    59941 tcgggacgtg agagagcttt cctgccacac acgctgcgtg gcagtactcc ctcatgttct
    60001 tccctgcagc acagctatga tggctcattg catttgattg gcgatgccgc cgattcgacc
    60061 taccaggaca atttcctgca aaaaaatcat caaaaaaatc accaaaacga agaaaaggct
    60121 ccttcgaccg caccacgaag ctgccgccat gctcaaacat cattcgaccg cgacactctc
    60181 ggccgagact cgaatcgttc ttcccgagaa ttcatcgcgc cagtgcatcc atcggagggc
    60241 ttttgctctt ctcagcttgc cggcgatgac acgtaccgcc gatttgcgat cccccacgtc
    60301 ctcgtccagg ccatggctct tctcgcctcg cgtctcgtgg tggagccggc ttttgtggaa
    60361 acggcttctt tggaggccgt ggccacgtcc cgagcctggt ttcgaccaca tgcgtccttg
    60421 gatgagagtg tgcaccaccc ggtcattcgg gtctgactga gacagtcacc atgaggtgcc
    60481 ttggaggata gtcatagtcg tcgcttgttg ttgttcgcct ggttggcaca agacccgagt
    60541 acgtcgttaa actgtctcgt tcggtcgtct aaacttgacg tcctgagttc tcgccatcac
    60601 acgcaaccag ctacatcaac gcagcaacgc tattgcttgc ctcacatact caccggattt
    60661 ccacaatctc tgcccactgc tactaccatt ctactgatcc tacgacttac caccgctgga
    60721 ggtgtcgtag ttcaatcggt acccgcaacg acattgtgct tctgagcacc atcaccactt
    60781 ccatcaccgc cagcatctgc accaacacta tcaccaccac ccaattcaca atgacgacga
    60841 gcaaagccgc ggattgggag ggtcacggcc ctgcacacta ctccgcgccc aatgtttctc
    60901 cccatgcatc actatttgac tcgccaatgt ccgaaatctt cgaagatatc ggttacgggg
    60961 acgaagccga cctcgacgac ctgttccgcg acgtgttcct atcaggagcc gcacagccgg
    61021 acatcgacct ggggtccttc tccaccgatc taggcgacct gggagtcatg gacagcttcg
    61081 ctcctctcag tcaagaaggc ctctccatgg accccggctt cgatttcaat ttcaacctcg
    61141 accccaacac tttcatcccc ttcctgccgc agggcgtcaa ctcgggccta caagatctca
    61201 gtctggggta cgctgctccg ggcgcaccgc cctccgactt ttccgggccc atccacccct
    61261 ggtacggcgt gccctcctcc cacccctccg acacctcttc ctcctccccg accaccatgt
    61321 cgcccggctc ctccaacggg tccgaggcgt cgtcgggtcg tctctacccg tgcccgttcg
    61381 acggatgcta caaggcgttc agcaaagaga cccaattgaa gcagcaccgt cgcgtccacc
    61441 gcaagaagct cgtctgccac ctctgcccgc atgtgcacag gttcgcccag gtccgcgacc
    61501 tcgagcgcca catgcacgcc cgccacaagg aggaagccgc acgcgcccag ctccggtccg
    61561 aggaccgccg gtgtccgttt gacgggtgcg actaccatgg acgccgggac aatgtgtcgc
    61621 ggcactacga gctgaagcat ggggggaagt tgcagtggag ggggggcgtg cctacagtgc
    61681 tcgcatgacg agacgggaga aggcacctgt tgaggtgggg ggaacatttc tctctctctt
    61741 ctatgggatt cgttttattt atttattgtg ggttgaatgt aacagcacgg cgttggatac
    61801 aaagagtgat cttttttttc cttctttttt ttttggcttt ttcgactcat ttatgacttc
    61861 gactttttgt ctgcgaaaag gtggggggcg ggtttacggt ctacacagca tagcttcacc
    61921 ggaatagatt cctactttgg agacaactgc atggggcccc cgttatggat ggagaggact
    61981 gcgtacttta catgcgtgtg tacggtctag gctgactgga aaaagtaaga catgcatgac
    62041 ctgcgggttt gctccggcct atggccttct tcggtggcgt ccttcggtgt gcggttggtg
    62101 caatcgtgtc ccagatgcga ctccggcttg gctgctgcct cgctgcgatg acgcacgccg
    62161 ggaaggtgtc gcgattggag gcttttgaat atcaggtgga ataggtcaag gccaggtcaa
    62221 gcgcatgact tgtggacaac agggagagga gcagtggatg atcgagctgg tggtcacacg
    62281 gcgttgcgtc gtcctgtggc gagcatagct ggcctctggc tcgcctcctc tcgctggtgt
    62341 aggttatttc ttacacttgg cacatcggtc aggtatcatc acaggccact cggtgaaggg
    62401 gtacgtaagg gtgcgaaata aatggcatct tgtcgttgtg atctaagggg ggcaggcagg
    62461 acgaaggcca tggaccaacg tgaagcatgc ttctccatcc gataccgccc gacagaacgc
    62521 aaatctctct ctttatcgct ccatattgtc gtcgaggatc ctgtttcctt ccttcatgtt
    62581 cctatcagat tttccatagt tggcccctgg accccttatt gtctttcaag agtaagacca
    62641 tcttatccga atcgaacagt atccgttgcc gggggggtga ggtcttgttg aggccgctag
    62701 gaaggaggga aagggatgaa aagcgacgag gcggagatga agttcccgag agaaggccgt
    62761 ttagtgctgt aagtgagctg ttagttggtg tatgggacgt gagattcagg ggtgtggaat
    62821 aagggcaaaa gggggggggg gggggggggg gggggggaag agccgcccgg gggggggggg
    62881 gggggggggg gggggggggg gggggggggg gggggggggg ggggggggca aggaggaaga
    62941 cgtacgccgc aggagttgca agagcaggcg ttgcaggagc cggcgcaggc ggaagagcag
    63001 ttggagcagg agctgaatgg agggtgttag tgagactcaa aacggtcgag acaagataga
    63061 cgaggctgaa atctcaggta tggtctcgtt ttctgtttcg actggaccgt ggaggaagaa
    63121 ctcaccaggg agacatgttg acggtgatgg ttgcttggtg attagcaaaa ggtgagaggc
    63181 tgttaagttg ttggttgaaa tgtatatatc gatctggggt tctgtctggg atgaagatgt
    63241 caagattccc atccagaggc ggcagacgga ggggtcttta tactcagatt catcgtccca
    63301 ggagccccga ccaccatagg agaatgttta ctacccaagg cgtgctgcgt gcacgcgtaa
    63361 cattcaaaaa tcatccgacg ctcgtccacc gtctcgtgct cacacctcgt ctatgtgaca
    63421 ttgctagaga cctttgcctc ccttgcagga tccacagcgc gcggccctcc agcgtggggg
    63481 gagagaatag gaggggggcg gattcatgta aaagaagccg aaccgggcga tgtggctggg
    63541 ctggattatt ttcttttctt ttctttgttt cttttctttt cttttctttt cttttttttc
    63601 cgcgtggacc gcgtgtgccg ccgcaagcct ggtctcttcg tacatcgtac gagcttagca
    63661 gcttcgtact tcacaaagat gagctgaatt gaccagaggt ctggaactgg aaagccgaag
    63721 gggagacacc gcgataggca acacgccaac acgccagcaa ccaccccaac acgcgttgct
    63781 tgggacatct ttcaccagcc acggctcaga aggtcaagga gcttggttta cccatgccgt
    63841 agggtctcat tcggatgtag gtaggacgga ctgcccggtt gattcgatgg cactaaactt
    63901 ctgaagtgag ctgttgggcc gagggcgggg cagaaaggca acagggcaaa ggggggcgag
    63961 gggaaaggca ggccaaggcg aaaaggagac ggggagaact gcagctcgcc tttcttgggg
    64021 cagagctggc ctgttgatca tggatcccat cgaaagggtc gagctgattg gtggtgtttg
    64081 gtcacaatag tcggatggag ggggggatgt tggtgggggt tttctgggaa aagagggcat
    64141 tggacgtggt catgcatgag ctttcgatga aaattgatat ctcggggcgt ctggagttgt
    64201 ctggtgttga caatggtgtt ggcatgaaca gcttgggtcc agggatcgcc gcggagcgga
    64261 ggactgcaga cggtcacggg ttgctcacgg actggactac ctctgtcaag tggcgtggga
    64321 tgagatggtg tgatgaggat gaggacgagg gaccccggac gatatcttta cttcatctgg
    64381 tgaaacgggt cacaaggcag cacgatctac agcaactgtt agctaagatg aaatagtatc
    64441 aactcggtat attccgtgtc ctggtactcc ttaggtgaga ctaagggctg ggcgcatata
    64501 cgatatgccg cgtgggacgt gttggggagg agagttttcg taacaaggca ccagttgagt
    64561 gaagatggag acagtagttt tgtttttcgg taatgatcga acgaatgaga ataattctcg
    64621 gccgaaaaag caatgactgg gcggagggta aaaagatcac tgagctctta aaatgctgtc
    64681 atcaaatgct atatgtgctg tccgggccta tatgaccaac tccatgtccc cactcggctg
    64741 gttaagacgc gctcgagctt catcttcata cttatccgag tcgaactcga ccttgtatgc
    64801 ttttctccgt taaacagaat tgaaaattgg gctcagagca gagaacgcat ggagtatcct
    64861 tggttcactg ggaggcatcg cctatagctt catattccta gttctgttgt caataccaca
    64921 cgcggtttat gctttgccgc gactacccct gagcccctga atggatgtac accaggagtg
    64981 accgagtctg atgtgaagga tagctaaagg ggtggaaggg gcagaggcgg cttaccagca
    65041 ctatggacag cgaagcgaag acactaatta atattcaaag tttcacagga tcgtttcgtg
    65101 tcagtcgaag acaagagaac agtgcaaaca tagagagaaa ttaaatgtgt attataaggt
    65161 gtccgaagac caaaggaagt ctatatcatt gctgaaatga agttatgtgt atatccccct
    65221 tatgtaaggt gttcaccaag ccttgtctgt caaaaagatc taatgtaaga agagaaatgt
    65281 caaagtgaag aaacgaagaa gcaaccgata agtcagcgat gactgtctcg aatagacagc
    65341 gcgggtgtcg ccaacagttg ggaagccctt aagaagactg ggcagtaaca gcattagggt
    65401 tcgagccgag gttcagctcc aagtcgagga ccttctgtcc agcaatgaag aggcagttat
    65461 cagcctcgac accgttgtca agagagacgc cgaggcagtc gtagatcaag cctaggtcga
    65521 gggtgagttc cagagcggta gcctcgcagc gggccaggca gtcctcgagg tcctcggccg
    65581 tggtcttgtt ggcgtgctga tcgtcgatga tggagccgca ggtgacggtg aactcgcgct
    65641 caaactcgga acggacacgg tcgctctcct gctcgccggc cggggtgcgc gggcggccgc
    65701 ccagcaggcc gccgaggagc ccgccgaggg tgtcgcccag gttgtcgacc aggttgccca
    65761 acagctcgcc gacgctgccg gcgaggatta ggttcaggtc gatgccgagg atgtcggcga
    65821 ggagggtgat gtcctcgcct gtgaagaggt cgaggtcgac taagtcgagg aggttgaggc
    65881 ttagggtcgg ctcgcggcag atttcgggct gttcgttgtc gtcgccgtcg tttccgccgt
    65941 cgttgtcctc gtcctcgtca tcatcatggt cgttgccatt gccgtactcg ttctcatcat
    66001 cgctgtcgtt gccgtcgtcg ctgtcgctgt catcatcgct atcgctgcca tcgtcgctgt
    66061 cgtcatcgct gtcgctgtcg ctatcgtgat cgccagagtc gccatcgcac tcatccttgt
    66121 ggccctgttg agtgttagcg gtgtgtggcc tttcacaaga gaggaatctc ggtgcggtgt
    66181 tagagacgct acttactcca tgatggccat aagtgcgctt agagtacttg gtgggagtga
    66241 tggtgatgta gtcgggggtc tccacaatgt cgtaggcgct gcggccaatg atgatctcga
    66301 cgccgccgac gcagccctcg agcttggccg agatgtcgat cttgcaggtg ccggggaagg
    66361 tggcgatgcc acgagcagcg agaacagggg cgagagacat ttttgcggtt gggtgtagag
    66421 ggtcggagag actgatatta ttgttgtatg gtgtcaaggg agtaacttgg ttgtaaagac
    66481 cggatgcagg aaaatgctgc tgaaggatgg tgatggatgc tgaagctgat gatgaggaga
    66541 gattcgagat gttggatggt gggagcgatg tgttttatag acggtggtct gatcttaacg
    66601 tctcaacttg ctatcgagag taaccggtgt aagggcgagt ttgcctaggg ggaaatattg
    66661 gtgacgctcg ggtgcttgca ggtctcagag caatcttagg atgcaagaac cacgagagag
    66721 agagggctgt cctacctcgt tcagtgttga ccgcatcttt tccatctgtg cgttcacaac
    66781 tcacgactca cgatcccttg ccaccgacac gagggagaga catcaaatca gtctcggtct
    66841 cttccgaggg tccagagtcc ccgtggtctg tctaagaaaa cgagtgagaa ctcgagaagc
    66901 aagcatgggt gcccgactgt cctgagaacc aacctcgccg agaccatgat atgatatccc
    66961 tacaacacgc gaacgttggt tttgggctgg gattcgaggc cgggcctcct ctagcctgac
    67021 gcccgccgga cggggtatcc acccggaaga gccaacccga ccgactaccg tgtgtcgatc
    67081 gtgtcccctg tcccctgttc ccccttgggc ccttacttac cggccctacc ggccctacct
    67141 ctctccctgc atccgtgatc cggcaaagtc ttccgatagt ctgggtggct gtcgtcgccg
    67201 agagacgtcg ccgagagaca cgcatgcatg ctagcatctc cctttgtcgt tgtttccccc
    67261 aatcccgtat tctgagttga agaaaaagca atgctctccc tcatggggat attctccggg
    67321 cggtgacagg ccaccaggga gccaaaaggc caagaagtcg gcaatttcac gaggtcacca
    67381 gaagggggtt tggtcgcata ttggccccgc cgccgccccc ctacgaccag ccgttccccc
    67441 ccccctttcc tttccacggt tatggcgccg gcccgtttcg gccagaaagc atggtgggag
    67501 aggcgtgagt cgtaatcctg ggagaaagcc gcagttcttc cttcaagttg acaaaaacga
    67561 tgcagatcca tcatctatac atcgtcagat cgtcacgtac gctttctcgg ttcaactgcc
    67621 gctccttttc gatcaagtct ctggagcccc cgaggtgccc agaccttttg ccagaccttt
    67681 gtcagacctt ggccaggggt tgaatgaggt ggaaatcaaa ctccacagag tcttggatgg
    67741 atcgtgcgtc cttgtctcac tcggccagtc tcgaaccaac aaggcctcgt ccctccgact
    67801 tcccccctta cagtctggta tggtctccat gtcttacatg atagcgcata gacctccaca
    67861 tgggagaaat tacaaagtag aaaattagaa ttagacagac gccaacgata tcttaatatc
    67921 gggagaaatc aaaccacctc tggaaagggg ttagagatat ctaatcactt cgtaccgaat
    67981 gactgacttc cggggcattg catcccatta gcattctccc taccttacga agagatccat
    68041 cacatcacaa tggagatcaa gtaacatatt cagactgcac taactcgtca actcagaaaa
    68101 ctcactaaaa gcgcctagat gaccttcgcg tcttcagtgc ccagaactcc gaaccaatgt
    68161 atgcataatg ccagaaaggc tgcgtggcct ccatccagcc atgtccttct ctgcaccgac
    68221 acaaccagat acaaaaagaa aaggagacga tgcgggggag ggagggggga aaagaaaaaa
    68281 gaaaagaaaa aaagaaaaaa aagacaagaa aaatagaaga agagaaaata cagcatccgt
    68341 ggacacaaag tctccgctgt gtcgtgcgtt tcagcggcat ccatcatgca gacagaggct
    68401 gactggctcg gctggactaa gacgtccgac tttgactttg agatatgtcc gccttcgaga
    68461 cacccacctc tgagacgtct gcctttgagc cgtccaccgc gttcgaggcc gaactgagag
    68521 atgcatccta tgctccccca actccgactt ggcccggact cagcttcgcc ctccgtccca
    68581 gaagtgtcgc tccgtccagg ttcagctcga atggcgcctt ttgcttgtta cggtcccgca
    68641 cctgctgccg cgccgctgcc gccacagccg ccgagtgctg cccgtagccc ttctcctgct
    68701 gcacctgcac cggcggaggt tgcctctcgc gctcgcgtcc gcgccgctcg tactgctgat
    68761 ccttgatgtg agcgtcgcgc atgctctgct cgaggccctg cgttccctgc tgcgacgcgt
    68821 tgtggacgta ttcggcctcg tgccggtccg ccatggcctc atcctcgtct tcttccgacg
    68881 cctcgttcaa tccgctgagt acctgcgccg gcgccccggt cttggcgcca acctgcttcc
    68941 gccgcttacc ctcctcttcc tgcctatgca cggcgtaacc gacgtcgaag acctcgcgca
    69001 ggttgacggc accgggcgat cggaaatcgt accgcgccgc tccgtcgacc aaccgcgacg
    69061 cgtcgaaggc ccgcagtacc tcccgctgtg ccttgcgctc ctcctgtggg gtcggtccgg
    69121 acccacggac ccaagggtgc gcgaggaatt cccggatggt gtacctcttc tccggctcga
    69181 ccgtcaacaa gtgggagatg aggtcctggg cgctcttgga gatgtcatcc caccacgggg
    69241 acaagaaggt gaactggccc ttggccacct tttcggtcag cacttcgatg ctctcgtcgt
    69301 agaacggcgg gaaaccgcag agcagggtgt acagcacaca gccgagcgcc cacatgtcga
    69361 ccgacttgga gtagcgctca tctttgacga tctccggcgc cgtatatccc accgtaccgc
    69421 aaggcgtcat ggtctggttg tcccagacga ccttggacaa accaaagtcg gcgattttga
    69481 tatgaccgat gccgccagca ccaacgccct caatgaaccc gccctcgtcc accttgtcct
    69541 cgtcgccagg ctgtttcggt ttggggtgtt tcgatgggac aaacggtata gggttgaaca
    69601 ggatattttc gggtttgatg tctctgccgt tggccgaggt tagatatagt tcggttaagt
    69661 gaatggcgcg gcacactgct tgtcggcgat acatacctgt gaactacgcc gcgctcctcg
    69721 tggagatact ccagcgcctt ggcaacctgg acaatgacgt gtcttgacag gtcctcgctg
    69781 aagtaggtga ggcgaacgat ctggtggaag agctcgcctc cctgggcgag ctcgaggatg
    69841 atgtagtagt attgacgcga ctcggagaaa tcaatgagct tgatgatgtt ggggtggtca
    69901 agctggcgca tgatttgtac ttcctttagg atgtttgctc gctacaacga cagtggttag
    69961 ttgccggtgg accaggcatg tcgggcacga ggcatccgca gaagaccggt ggcgaataag
    70021 aaaagaggca cgagcaagca gagcgctgag gggggaaaaa aaaagaagaa aaaagaaaaa
    70081 aaaaggacga aatccgcccc aaaagtcaaa gacgcctcgc aattcaaaga caaaggagat
    70141 ataggaaagt ttctcgcacc tctgcagctt ttgggacctt cttgaagtcc gggtgtagat
    70201 gtttgtttcc ctaagtagac gagcgccgtg gttggtattg tcggaacggc caaaataatt
    70261 cccaagtaga aaaagcagaa gaaaaaagaa gacgaaaaaa cacatgcaag atgtggaagc
    70321 aaggaaacag gccagctgtg aaagagcgac ggccaggttg caactcacct gcatgttatt
    70381 catttcatac ttgcggacga ccttgacacc gacctcgcca tactggccat gggtgtcgcg
    70441 ggcgcggtag acattgctga aggcaccatc tcccatcttc tcgagcagaa cccatcgttc
    70501 caggccggga taggttggga acttattcct cgcctcgttc tcctcggcga caagcctcgc
    70561 gatctcggcg ctgtcgatgt tgttcttggt tttcgtggcg ccgggggtcg catgttgggt
    70621 ggtggtggtg gtggagtggg catggctgga ctcgacacca gatcgattta gagaatcaac
    70681 gggagccgta gaaggatcag tcatgactgg ttcggcatgg actctctggg tctgggttgg
    70741 cgcggcctgt tgcttcggct gaggctcgtc atagtggttg acacgggcgt gctttcctga
    70801 tagaagggca aggacacggt attagcacgg taacaaggaa ttcatgaagc agaccaagct
    70861 tgatgcgaga gagctggacg aagaaagccg ggggcgggtg cttctccaag ggtgagacaa
    70921 aagcatttat ttaccatgtc ggataaagtt cttaagctgt tgtatcgtcg acatggttgc
    70981 gttaggatcg ggttgagtag atgtaaagag ttattttcct tcggcgcggg tgaagaaaga
    71041 gagagcgctc gctagagttg gaatggctga tgagttgggc gagggcaatc ttgggcccaa
    71101 gtggtgtcga aggctgcggt gcctgtcggt ctcgttgtaa tcggtgtgtc ggacacgttt
    71161 gtaggtatta agaagaggtg aagtttcacg agtcggagag gcagagggaa agatggcggc
    71221 gctcgagaag ggagaggtgt aaggaggtgg cccttgatcg tggtggtgat tgatggtgat
    71281 gatggtgatg atggcgagga tggcgaggat ggcgaggatg gcagagggtg ggaaaataag
    71341 tgcggaggcc agcaaatgag tggatgaggt cactcgaata aagcagggaa aagcggaga
//
