# Supplementary material for: Alkaliphilic/Alkali-Tolerant Fungi: Molecular, Biochemical, and Biotechnological Aspects
Source: J Fungi (Basel). 2023 Jun 9;9(6):652. doi: 10.3390/jof9060652 (PMC10301932; doi:10.3390/jof9060652)
Supplement: Supplementary file 1 [file jof-09-00652-s001.zip › S2/ENANITX01000192NITX01000192.1.region002.gbk]

LOCUS       ENANITX01000192NITX01000192.1 62872 bp    DNA     linear   UNK 01-JAN-1980
DEFINITION  ENA|NITX01000192|NITX01000192.1 Sodiomyces alkalinus F11
            SODALscaffold_3_Cont192, whole genome shotgun sequence..
ACCESSION   ENANITX01000192NITX01000192
VERSION     ENANITX01000192NITX01000192.1
KEYWORDS    .
SOURCE      
  ORGANISM  
            .
COMMENT     ##antiSMASH-Data-START##
            Version      :: 7.0.0beta2-86685d9d
            Run date     :: 2023-03-25 18:34:59
            Original ID  :: ENA|NITX01000192|NITX01000192.1
            NOTE: This is a single region extracted from a larger record!
            Orig. start  :: 125339
            Orig. end    :: 188211
            ##antiSMASH-Data-END##
FEATURES             Location/Qualifiers
     protocluster    1..62872
                     /aStool="rule-based-clusters"
                     /category="NRPS"
                     /contig_edge="False"
                     /core_location="[155339:158211]"
                     /cutoff="0"
                     /detection_rule="cds((PP-binding or NAD_binding_4) and
                     (AMP-binding or A-OX))"
                     /neighbourhood="30000"
                     /product="NRPS-like"
                     /protocluster_number="1"
                     /tool="antismash"
     proto_core      30001..32872
                     /aStool="rule-based-clusters"
                     /tool="antismash"
                     /cutoff="0"
                     /detection_rule="cds((PP-binding or NAD_binding_4) and
                     (AMP-binding or A-OX))"
                     /neighbourhood="30000"
                     /product="NRPS-like"
                     /protocluster_number="1"
     cand_cluster    1..62872
                     /SMILES="NC([*])C(=O)O"
                     /candidate_cluster_number="1"
                     /contig_edge="False"
                     /detection_rules="cds((PP-binding or NAD_binding_4) and
                     (AMP-binding or A-OX))"
                     /kind="single"
                     /product="NRPS-like"
                     /protoclusters="1"
                     /tool="antismash"
     region          1..62872
                     /candidate_cluster_numbers="1"
                     /contig_edge="False"
                     /product="NRPS-like"
                     /region_number="2"
                     /rules="cds((PP-binding or NAD_binding_4) and (AMP-binding
                     or A-OX))"
                     /tool="antismash"
     CDS             join(1369..1530,1621..2514,2573..2575)
                     /NRPS_PKS="Domain: PKS_ER (26-351). E-value: 4.2e-22.
                     Score: 70.5. Matches aSDomain:
                     nrpspksdomains_input.path1.gene30_PKS_ER.1"
                     /Name="input.path1.gene30"
                     /gene="input.path1.gene30"
                     /gene_functions="biosynthetic-additional
                     (rule-based-clusters) ADH_N"
                     /gene_functions="biosynthetic-additional
                     (rule-based-clusters) ADH_zinc_N"
                     /gene_functions="biosynthetic-additional (smcogs)
                     SMCOG1028:crotonyl-CoA reductase / alcohol dehydrogenase
                     (Score: 212; E-value: 2.1e-64)"
                     /gene_kind="biosynthetic-additional"
                     /phase="0"
                     /sec_met_domain="ADH_N (E-value: 3.9e-10, bitscore: 31.4,
                     seeds: 66, tool: rule-based-clusters)"
                     /sec_met_domain="ADH_zinc_N (E-value: 4.6e-24, bitscore:
                     76.7, seeds: 86, tool: rule-based-clusters)"
                     /source="GlimmerHMM"
                     /transl_table=1
                     /translation="MANRWTLTGQKGFETSLKYEEGVTLPVELGPHDVLVELRAASLNF
                     RELAIANVENGPAGTITPNVVPGSDGAGIVKAVGPSVTGFQPGDRVVTHLTPNVVDSAG
                     DDAPATFSDIGRGLGQTVDGTLRTEGVFASHALVRAPESLDCWLRTATLTCSGLTAWNA
                     LFGLRGREVRAGDWVLVQGTGGVSVAALQFAVAVGADVVATTSTGGKAERLRGLGAKHT
                     VDYRTNPDGWGAEARDLTPGGRGFDFVVDIGGNATLAQSLAAVRTDGIVLVVGLAGGEA
                     EPVPLLGALLHACTARGLLLGSRRQFEDMVRFVDEKGIVPAIDDVVFELHEAKEAYKRL
                     QEKRHFSKVVIR"
     aSDomain        join(1447..1530,1621..2511)
                     /ASF="ER configuration inconclusive"
                     /aSDomain="PKS_ER"
                     /aSTool="nrps_pks_domains"
                     /database="nrpspksdomains.hmm"
                     /detection="hmmscan"
                     /domain_id="nrpspksdomains_input.path1.gene30_PKS_ER.1"
                     /evalue="4.20E-22"
                     /label="input.path1.gene30_PKS_ER.1"
                     /locus_tag="input.path1.gene30"
                     /protein_end="351"
                     /protein_start="26"
                     /score="70.5"
                     /tool="antismash"
                     /translation="VELGPHDVLVELRAASLNFRELAIANVENGPAGTITPNVVPGSDG
                     AGIVKAVGPSVTGFQPGDRVVTHLTPNVVDSAGDDAPATFSDIGRGLGQTVDGTLRTEG
                     VFASHALVRAPESLDCWLRTATLTCSGLTAWNALFGLRGREVRAGDWVLVQGTGGVSVA
                     ALQFAVAVGADVVATTSTGGKAERLRGLGAKHTVDYRTNPDGWGAEARDLTPGGRGFDF
                     VVDIGGNATLAQSLAAVRTDGIVLVVGLAGGEAEPVPLLGALLHACTARGLLLGSRRQF
                     EDMVRFVDEKGIVPAIDDVVFELHEAKEAYKRLQEKRHFSKVVI"
     PFAM_domain     join(1459..1530,1621..1752)
                     /aSDomain="ADH_N"
                     /aSTool="clusterhmmer"
                     /database="34.0"
                     /db_xref="PF08240.14"
                     /db_xref="GO:0055114"
                     /description="Alcohol dehydrogenase GroES-like domain"
                     /detection="hmmscan"
                     /domain_id="clusterhmmer_input.path1.gene30_0018"
                     /evalue="1.40E-07"
                     /gene_ontologies="GO:0055114: oxidation-reduction process"
                     /label="input.path1.gene30"
                     /locus_tag="input.path1.gene30"
                     /protein_end="98"
                     /protein_start="30"
                     /score="31.4"
                     /tool="antismash"
                     /translation="PHDVLVELRAASLNFRELAIANVENGPAGTITPNVVPGSDGAGIV
                     KAVGPSVTGFQPGDRVVTHLTPN"
     CDS_motif       1981..2040
                     /aSTool="nrps_pks_domains"
                     /database="abmotifs"
                     /detection="hmmscan"
                     /domain_id="nrpspksmotif_input.path1.gene30_0001"
                     /evalue="3.20E-04"
                     /label="PKSI-ER_m5"
                     /locus_tag="input.path1.gene30"
                     /protein_end="194"
                     /protein_start="174"
                     /score="13.4"
                     /tool="antismash"
                     /translation="GDWVLVQGTGGVSVAALQFA"
     PFAM_domain     2011..2403
                     /aSDomain="ADH_zinc_N"
                     /aSTool="clusterhmmer"
                     /database="34.0"
                     /db_xref="PF00107.28"
                     /db_xref="GO:0055114"
                     /description="Zinc-binding dehydrogenase"
                     /detection="hmmscan"
                     /domain_id="clusterhmmer_input.path1.gene30_0019"
                     /evalue="1.60E-21"
                     /gene_ontologies="GO:0055114: oxidation-reduction process"
                     /label="input.path1.gene30"
                     /locus_tag="input.path1.gene30"
                     /protein_end="315"
                     /protein_start="184"
                     /score="76.7"
                     /tool="antismash"
                     /translation="GVSVAALQFAVAVGADVVATTSTGGKAERLRGLGAKHTVDYRTNP
                     DGWGAEARDLTPGGRGFDFVVDIGGNATLAQSLAAVRTDGIVLVVGLAGGEAEPVPLLG
                     ALLHACTARGLLLGSRRQFEDMVRFVD"
     CDS             complement(join(2593..2597,2756..3025,3084..3213,
                     3333..3368))
                     /Name="input.path1.gene31"
                     /gene="input.path1.gene31"
                     /source="GlimmerHMM"
                     /transl_table=1
                     /translation="MDSLVLLSLLAGPSPTTIFSHLVKPIVKRIRVWAYLLNGQKIIQE
                     GYDKVSPVEFMSTRRRALQPFDLSDGTKLAVGDWACTPSGAIMRDERHYAAASEFNGFR
                     FVDPEILGRIGTQSSFNTPQPRPSKLTDVDNTFPMWGTGRMT"
     CDS             join(3716..3869,3875..3932,4134..4355,4361..4545,
                     4744..4751)
                     /Name="input.path1.gene32"
                     /gene="input.path1.gene32"
                     /source="GlimmerHMM"
                     /transl_table=1
                     /translation="MSESGGDILQTDVTAEGFLAATVVFDAASALLVVLRVVNGMRYHK
                     KLLIDDFVPHVWNRVVLLNNSYPVFSTQRARNNNRVHRTSAYYFPLSLGFYSSTIRLTS
                     LQTIVASMWMAVLGCWTVKAPILILFIGILGVFAFFITGLFLMFLQNLLKVRIVRLAGR
                     GRIEPLTPRLSLASKKPRMTFRMACTGRMPRMREVMKAWMVDSAF"
     CDS             join(5881..6346,6428..6681,6849..6950,7154..7189)
                     /Name="input.path1.gene33"
                     /gene="input.path1.gene33"
                     /source="GlimmerHMM"
                     /transl_table=1
                     /translation="MLFLHRLVASKRSRIITLVALFLSCSTLVILWSVWDLDALQRVSS
                     RLGSHRASENHTSPEPTPPEPTPPGQGQSSPEQPFVPPAEQPLSGIPKKLWYKLGPKGL
                     NEKTQAWTDSCIKNNTDYEAVFLNDSAADTYVIRTFGESDPDLVDLYLNLTVPIFKADI
                     LRYLLLFAEGGVYCDLDVSCHAPIDDWIPGDLKAQTAVVVGWEFDGGYGDNILRQFATW
                     TMMAKPRSPHLWRVVEDIVGAAEARGGRVGAAWAFFCGVDEQVPGHEGGAAAIMLYTTL
                     RYLT"
     PFAM_domain     join(6202..6346,6428..6540)
                     /aSDomain="Gly_transf_sug"
                     /aSTool="clusterhmmer"
                     /database="34.0"
                     /db_xref="PF04488.17"
                     /description="Glycosyltransferase sugar-binding region
                     containing DXD motif"
                     /detection="hmmscan"
                     /domain_id="clusterhmmer_input.path1.gene33_0020"
                     /evalue="5.30E-14"
                     /label="input.path1.gene33"
                     /locus_tag="input.path1.gene33"
                     /protein_end="193"
                     /protein_start="107"
                     /score="52.7"
                     /tool="antismash"
                     /translation="TQAWTDSCIKNNTDYEAVFLNDSAADTYVIRTFGESDPDLVDLYL
                     NLTVPIFKADILRYLLLFAEGGVYCDLDVSCHAPIDDWIPG"
     CDS             complement(8268..9536)
                     /ID="input.cds34.1"
                     /Name="input.path1.gene34"
                     /Note="single-exon"
                     /gene="input.path1.gene34"
                     /phase="0"
                     /source="GlimmerHMM"
                     /transl_table=1
                     /translation="MDDPIYTWPSWKFGMERADLFTKLHDQYNTFSFTLQDPDAFHHDV
                     YEISTEANTEAEFHRLMAKRRQQRLDQLNESLQSVAFEIIGNPKLIGSEQWPMAVQLFR
                     TRSFDSLIRYFANYLPEDYYHRHTDNDAASTISSCTDRSSLYAGSTNASSVGDVDDAQF
                     FPEPAEEKKPVPSRAPMLRVDTSFKTSELADLPPSPQSMTMPSDTSAVSSPTESHHRDY
                     CLHHPSPARSLSFSGSESATFGRDRLLRLSERRGREEDEVEMDEEEEEEETSQADDFIT
                     SDDYYTMDETFKEEDLAAAQLPCDIFDSIIESIETDPLDTPTPQPERKATISAAATSTA
                     TSTATSTTATTTHGDAKKRAPTMMRNIACSHRETPRNHRPHRSGSPRSIRRSPEEAACR
                     ISKPLPETARASRQQKGWRQALD"
     CDS             join(12225..14166,14533..14744)
                     /Name="input.path1.gene35"
                     /gene="input.path1.gene35"
                     /gene_functions="biosynthetic-additional
                     (rule-based-clusters) Pkinase"
                     /gene_functions="regulatory (smcogs)
                     SMCOG1030:serine/threonine protein kinase (Score: 124.9;
                     E-value: 7.1e-38)"
                     /gene_kind="regulatory"
                     /sec_met_domain="Pkinase (E-value: 1.3e-37, bitscore:
                     121.4, seeds: 54, tool: rule-based-clusters)"
                     /source="GlimmerHMM"
                     /transl_table=1
                     /translation="MADHRGHPSEAPSEERTEPFSQSEVDARLKSMGVHEAVDEVMYDA
                     VPLDKLMVEDHHHKQGIRILVRPLTRSRSVSPGNGSCQWLALRAEVASDERPHHKVLAV
                     TQTPRDIKFSVRIPSEHLDDHVPRPPVWCELYYDPASDNQILLNRSEAPITLSRLSDDP
                     GNSPGPNHEIKPLMTKALSPGSWRISVEGIRVLDFRVLERMPFHLVQPRKAIENGDSSE
                     SDIVLNSLGKRSLDAEESQGRGEKKVKTSEAGARAGAGAGAGAAKKEDGVIMFLRSSAD
                     PLVFPLPTTGKGNTAGKGKGNELVASTGQALLDLQKDETVAVQSGCELDAYTVTKRDQI
                     ASTSLSSVFTAEHSNVPNGVITVKILKTHSVNNAAAAAAAAQKPQEAERNVIRQADMWL
                     REYQSQDDLRHSSIVRLYGGDARFLSLYMEHVEARDLSARNFWRGARDDMFMGSRADAS
                     RILHDVASALHYLHDRGLVHNDIKPANILYSPDRGAVLCDFGLSSPAHAPATTGGTPFY
                     VPPEFIGGRLRGAASDVWALGVTMLYVMRKLPFPDARAGRAHPRPLYWMIADLNRPGGG
                     ARQKPGAARGAGMSAVDQMMVWLSEVREAADRLSPRDRMERIIRDMLILNPKQRITTAQ
                     ILHHLVDEQMAIPYAGYCITIQTTIHTLASRQKTDNKIIWFSKPNNTSRHYNVHFAFVV
                     SPPSALNPAHYSHVSSSKKALVV"
     PFAM_domain     13359..14141
                     /aSDomain="Pkinase"
                     /aSTool="clusterhmmer"
                     /database="34.0"
                     /db_xref="PF00069.27"
                     /db_xref="GO:0004672"
                     /db_xref="GO:0005524"
                     /db_xref="GO:0006468"
                     /description="Protein kinase domain"
                     /detection="hmmscan"
                     /domain_id="clusterhmmer_input.path1.gene35_0021"
                     /evalue="6.90E-33"
                     /gene_ontologies="GO:0004672: protein kinase activity"
                     /gene_ontologies="GO:0005524: ATP binding"
                     /gene_ontologies="GO:0006468: protein phosphorylation"
                     /label="input.path1.gene35"
                     /locus_tag="input.path1.gene35"
                     /protein_end="639"
                     /protein_start="378"
                     /score="114.2"
                     /tool="antismash"
                     /translation="AAAQKPQEAERNVIRQADMWLREYQSQDDLRHSSIVRLYGGDARF
                     LSLYMEHVEARDLSARNFWRGARDDMFMGSRADASRILHDVASALHYLHDRGLVHNDIK
                     PANILYSPDRGAVLCDFGLSSPAHAPATTGGTPFYVPPEFIGGRLRGAASDVWALGVTM
                     LYVMRKLPFPDARAGRAHPRPLYWMIADLNRPGGGARQKPGAARGAGMSAVDQMMVWLS
                     EVREAADRLSPRDRMERIIRDMLILNPKQRITTAQILHH"
     CDS             complement(join(14741..14986,15105..15400,15501..15633))
                     /Name="input.path1.gene36"
                     /gene="input.path1.gene36"
                     /source="GlimmerHMM"
                     /transl_table=1
                     /translation="MFTTQALLTLAAAGLSSAHFTLKYPEWRGNTFDDTLNYTQWSWPC
                     GGPAYGSGNRTDWPLSGGSLGVTLGHAYNFLYINLGIEENGTVASFPTSLTPNPLNTTG
                     SGTLCLSDLLVPSDLNITAGTNASLQVIKVGRSGQAQYNCADIRFVEDAPEPTEEQCAT
                     DDGAYFAIEPQSHEEANATDGEDGDDAASGDEDPDSAASLSSAHMSTIFAVGMAVALGL
                     AL"
     CDS             complement(join(16721..17780,17956..19260,19399..19831,
                     19926..20178))
                     /Name="input.path1.gene37"
                     /gene="input.path1.gene37"
                     /source="GlimmerHMM"
                     /transl_table=1
                     /translation="MGNKKNKAKKKNAAKKAAEVEDAIEKPDEKGKGNAVEQIELSGPA
                     TLPSRVKKNSEEAEIDDDKYKDAVMYAFEGPLNAGEYKKAQKAALAACVHRPLLSPTPE
                     VNAILALAASWDHSQSNRVAALYAKKALEQWEHVDAEFSSVAKTGAPLTTIVFHGYLAN
                     FDLAGARTWLDSMERNEGIRQRGLILLVAQLKKRLDNVAGIFRACPSKGESWRMILSCV
                     ARYKPTIDPVSGERPRSLIDHCTLKAAHQEGRNVNVLHAGAGDGRHLFQTIFELGALLH
                     RENDNLNSKVTILIVDRHPAAVARLLVLMHLILTTEAQKDKAKRRQLLVSLGFIFGFPI
                     IPLRAHTSLREAATAVADALKSWDNADRNIFHDTIEVPEDIRFPVLAAVLAWTQAYSLR
                     KESQMTRAFIHSYREKVTGLGQWADMAAPFLSKYLLPNPCGNRRDRALWSAAGIVDVPP
                     TIYDSKSPESASESLDKDGPADSDSHSTTDVATAYSEIVDVLCGLFETQADGREVQVET
                     QEALERLVMLEEHVATNWRGNLTLLANCDEVYAGTKPLQYEFFSPFEVAGRLHGFNDDD
                     NQLTEAAQAVSVIEYVTDYFDSVVGMVGLCLERKQFRVILHVDDVFNTMDELHANLSPF
                     LLHEKAFTWLDYNPKTDGHFDVIDLSSIPPLLRKVPSSRVTYATRDSALRYLRWSEEHN
                     VQSLGTTVPRVYAACYGMKQDEVPPSMQNQSFPMIYGLPLSWRLVPQDDSKEERAEWGQ
                     RHVENMLQNLLLRVMVPPGGRPHWRNKIRAQEWFPFNMWTFFRALVHLQDLGFDKESLF
                     RGTNYVLSRTHITSEYGLKSHASDNRHGSWYVMTSVDLQPWSAELTTQCCLWQGLLDFV
                     VGRDKDDTLLPHQIHKYGVKIAARGKEFTDERPEHIVVFVRRVHAFPMDDLHGILTGTV
                     DRELRDVASSIRNEHCHIVTVWEWYEVEERAVFWMRDDVMEEMLRDYPTWDAMVYRTDV
                     WTPVLGPDKTSPLDIVKWEQWGDQDNM"
     PFAM_domain     complement(18966..19214)
                     /aSDomain="DUF4470"
                     /aSTool="clusterhmmer"
                     /database="34.0"
                     /db_xref="PF14737.8"
                     /description="Domain of unknown function (DUF4470)"
                     /detection="hmmscan"
                     /domain_id="clusterhmmer_input.path1.gene37_0022"
                     /evalue="6.60E-11"
                     /label="input.path1.gene37"
                     /locus_tag="input.path1.gene37"
                     /protein_end="327"
                     /protein_start="244"
                     /score="42.3"
                     /tool="antismash"
                     /translation="TLKAAHQEGRNVNVLHAGAGDGRHLFQTIFELGALLHRENDNLNS
                     KVTILIVDRHPAAVARLLVLMHLILTTEAQKDKAKRRQ"
     CDS             complement(join(20740..20958,21049..21498))
                     /Name="input.path1.gene38"
                     /gene="input.path1.gene38"
                     /phase="0"
                     /source="GlimmerHMM"
                     /transl_table=1
                     /translation="MAVVHNIMIRCLNSIHQQAPHVRAADVPAFLNYALTWCQMLQLHH
                     DGEEEMCFPAVERMAGEPGLMETNVEQHAAFHDGFDAFKTYLEASQKGEVAFDGQRARE
                     LIDEFGPSLTQHLHDEVPTLLALRRFGLEKMKDLPKVFEEEAQQNMGKAGMAAGGMLAF
                     MSHDVTFEGGLWKNFPPVPWIILVIIRNTVYWVHSDWWKFAPVDRYGQPQPQYARPEQS
                     "
     PFAM_domain     complement(21139..21447)
                     /aSDomain="Hemerythrin"
                     /aSTool="clusterhmmer"
                     /database="34.0"
                     /db_xref="PF01814.25"
                     /description="Hemerythrin HHE cation binding domain"
                     /detection="hmmscan"
                     /domain_id="clusterhmmer_input.path1.gene38_0023"
                     /evalue="1.20E-07"
                     /label="input.path1.gene38"
                     /locus_tag="input.path1.gene38"
                     /protein_end="120"
                     /protein_start="17"
                     /score="32.5"
                     /tool="antismash"
                     /translation="QAPHVRAADVPAFLNYALTWCQMLQLHHDGEEEMCFPAVERMAGE
                     PGLMETNVEQHAAFHDGFDAFKTYLEASQKGEVAFDGQRARELIDEFGPSLTQHLHDE"
     CDS             join(23344..23565,23726..24104,24178..24512,24977..24982)
                     /Name="input.path1.gene39"
                     /gene="input.path1.gene39"
                     /source="GlimmerHMM"
                     /transl_table=1
                     /translation="MSEPIPAPDPFEMPGMPQFPDPIDPDAPGRGPLIMGVTWTMTILC
                     ILIISARFYVRATVARKVSSDDWFMLAAVVMQITFQGCITEASRWGLGKRDANLSVFPQ
                     LIQVLKWNWISTTPSIMVSILARVSANILLTRLFGTKPWLRWFLWIFTGLQVVVSSVLI
                     VLVWVQVDPVEGLWNPFMAVNRRWDPRIQQNTSYLAQSLFTFSDVTYVLFPVMVIWKLH
                     MPLRRKIGLGLLMGLSLITAGASIMKTITTPRADTGNTQDAQYNASLAVLWSGIEQSLV
                     IIMGSIPPLRAKFKALMVERFGWFGTTVVGFA"
     CDS             complement(join(26331..26380,26582..26757,27063..27844,
                     28353..28598))
                     /Name="input.path1.gene40"
                     /gene="input.path1.gene40"
                     /gene_functions="biosynthetic-additional (smcogs)
                     SMCOG1042:O-methyltransferase (Score: 158.9; E-value:
                     3.2e-48)"
                     /gene_kind="biosynthetic-additional"
                     /source="GlimmerHMM"
                     /transl_table=1
                     /translation="MSANTPQPQPRILKLASTISESVAKLHEILTAAGQPSPSFDEDAP
                     VAIPKEGSDAQDAILDATSELYDLLLEPLDLLFQKSGPSVNLNRAYLVPMQGYSLANNT
                     TESIYGVLSAEPSRALRFAGAMKAYSLSSGHHTSYIVDHYPWASLPRGNRTAAATTTPT
                     TTTTTTTTTTTTTPTRVVDMGGGRGHVAMALAKRFDNLTFLIQDIPQIIAGAEADVPGD
                     LKGRIAFAPHDIFAPQTAEAADVYYLRWILHNWSDKYCRLILASLVPALKRGARVVVQD
                     TCMPDEPGAVALWREKDLRAADLNMAAVFNARERTVGEWRELFAGADKRFVLNRVIEPK
                     GSADARVGIHLIHVAGSDSAGRAPKMTPPGSSTSGVRGFRGSGEVGEAWEGWGYIRIVG
                     VQSMAAKNPPRRSSITES"
     PFAM_domain     complement(27110..27559)
                     /aSDomain="Methyltransf_2"
                     /aSTool="clusterhmmer"
                     /database="34.0"
                     /db_xref="PF00891.20"
                     /db_xref="GO:0008171"
                     /description="O-methyltransferase domain"
                     /detection="hmmscan"
                     /domain_id="clusterhmmer_input.path1.gene40_0024"
                     /evalue="9.30E-24"
                     /gene_ontologies="GO:0008171: O-methyltransferase activity"
                     /label="input.path1.gene40"
                     /locus_tag="input.path1.gene40"
                     /protein_end="327"
                     /protein_start="177"
                     /score="84.0"
                     /tool="antismash"
                     /translation="TRVVDMGGGRGHVAMALAKRFDNLTFLIQDIPQIIAGAEADVPGD
                     LKGRIAFAPHDIFAPQTAEAADVYYLRWILHNWSDKYCRLILASLVPALKRGARVVVQD
                     TCMPDEPGAVALWREKDLRAADLNMAAVFNARERTVGEWRELFAGA"
     CDS             join(30001..30224,30252..32729,32830..32872)
                     /NRPS_PKS="Domain: AMP-binding (76-486). E-value: 5.1e-52.
                     Score: 168.6. Matches aSDomain:
                     nrpspksdomains_input.path1.gene41_AMP-binding.1"
                     /NRPS_PKS="Domain: PP-binding (628-691). E-value: 5e-14.
                     Score: 44.5. Matches aSDomain:
                     nrpspksdomains_input.path1.gene41_PP-binding.1"
                     /NRPS_PKS="Domain: Thioesterase (727-842). E-value:
                     2.8e-29. Score: 95.0. Matches aSDomain:
                     nrpspksdomains_input.path1.gene41_Thioesterase.1"
                     /Name="input.path1.gene41"
                     /gene="input.path1.gene41"
                     /gene_functions="biosynthetic (rule-based-clusters)
                     NRPS-like: PP-binding"
                     /gene_functions="biosynthetic (rule-based-clusters)
                     NRPS-like: AMP-binding"
                     /gene_functions="biosynthetic-additional
                     (rule-based-clusters) PF00561"
                     /gene_functions="biosynthetic-additional (smcogs)
                     SMCOG1002:AMP-dependent synthetase and ligase (Score:
                     208.5; E-value: 2.3e-63)"
                     /gene_kind="biosynthetic"
                     /sec_met_domain="AMP-binding (E-value: 8.2e-57, bitscore:
                     184.3, seeds: 400, tool: rule-based-clusters)"
                     /sec_met_domain="PP-binding (E-value: 4.9e-14, bitscore:
                     44.5, seeds: 164, tool: rule-based-clusters)"
                     /sec_met_domain="PF00561 (E-value: 2.7e-10, bitscore: 32.1,
                     seeds: 48, tool: rule-based-clusters)"
                     /source="GlimmerHMM"
                     /transl_table=1
                     /translation="MGISEALQYPLSTIKVRPVPEDIHVQASASPHYSRNENCAYTCVQ
                     DLLKAAAQLRPQRRILVYPPGNTSSPIAVEALVPLLQSLDGFQRRCPVLIHLDNHWDTL
                     LWFWAVLLSNSLPVLSSPFSQDESLRRKHIQGLSGLLETPLCITRNKLLDLFGQDHGLR
                     LHTVEHMSLTPFLRRDSTPSVILDVVSHANTDPRTRSRTDEHDAGLAILMLTSGSTGNA
                     KAVRLTHDQIFAAIQGKASARPLDPTKPFLNWIGLDHVASLVEIHLQAMALGLDQVHVH
                     AADVVSSPSVFLDLLTRHRVSRSFAPNFFLAKLVSTVRSSPGDGTCTWDLRSLGILASG
                     GEANDVEVCVAASELFAKYGAGRDVITPGFGMTETCAGAIYNLDCPAYDVKNGRSFASL
                     GKCVNGIEMRVMLPSGERSGLFRHAAPDEPGDLEVRGKIVFDGYYRNTEATSEAFTPDG
                     WFRTGDRATIDSDGNLHLLGRVKDVMNVNGVKMSSADVQTAIEDALAGIGKVHVALVVS
                     FPSRDSKAYTEQVTVAYIPHQWPPEPEDVARIHHAVAEACIVCTGSRPAVFGVRDQSSL
                     PVSALGKISRAKMRVLYEKGAFQDEVDFHNAALEQQRWKNLTMPTNELEATLLMDLADV
                     LGVNTSHIGVETPMYDMGFTSMDLVRLKHRLDKRFATSIPVVTLMKNPTVRALATALSS
                     QHEVSPAISQKSSSPDSPPYDPVVTFRPDGSKTPLWLIHPGVGEVLVFIGLAQHLADDD
                     RPIYALRARGFEPGHAPFSTIDQVVDAYRAAILQRQPQGPYAIAGYSYGTMLAFEVAKR
                     LEKENGATIQFLGSFNLPPHIKPRMRQLNWNMCLLHLAYFLGLVSEAYADSIEDGFRAL
                     PREEAMPAVLGIADKQRLLGLGLDRDALAGLLRGRGRIGFTTI"
     aSDomain        30256..31485
                     /aSDomain="AMP-binding"
                     /aSTool="nrps_pks_domains"
                     /database="nrpspksdomains.hmm"
                     /detection="hmmscan"
                     /domain_id="nrpspksdomains_input.path1.gene41_AMP-binding.1
                     "
                     /evalue="5.10E-52"
                     /label="input.path1.gene41_AMP-binding.1"
                     /locus_tag="input.path1.gene41"
                     /protein_end="486"
                     /protein_start="76"
                     /score="168.6"
                     /specificity="substrate consensus: X"
                     /tool="antismash"
                     /translation="LVPLLQSLDGFQRRCPVLIHLDNHWDTLLWFWAVLLSNSLPVLSS
                     PFSQDESLRRKHIQGLSGLLETPLCITRNKLLDLFGQDHGLRLHTVEHMSLTPFLRRDS
                     TPSVILDVVSHANTDPRTRSRTDEHDAGLAILMLTSGSTGNAKAVRLTHDQIFAAIQGK
                     ASARPLDPTKPFLNWIGLDHVASLVEIHLQAMALGLDQVHVHAADVVSSPSVFLDLLTR
                     HRVSRSFAPNFFLAKLVSTVRSSPGDGTCTWDLRSLGILASGGEANDVEVCVAASELFA
                     KYGAGRDVITPGFGMTETCAGAIYNLDCPAYDVKNGRSFASLGKCVNGIEMRVMLPSGE
                     RSGLFRHAAPDEPGDLEVRGKIVFDGYYRNTEATSEAFTPDGWFRTGDRATIDSDGNLH
                     LLGRVKDVMNV"
     aSModule        30256..32553
                     /complete
                     /domains="nrpspksdomains_input.path1.gene41_AMP-binding.1"
                     /domains="nrpspksdomains_input.path1.gene41_PP-binding.1"
                     /domains="nrpspksdomains_input.path1.gene41_Thioesterase.1"
                     /final_module
                     /locus_tags="input.path1.gene41"
                     /monomer_pairings="X -> X"
                     /starter_module
                     /tool="antismash"
                     /type="nrps"
     PFAM_domain     30268..31485
                     /aSDomain="AMP-binding"
                     /aSTool="clusterhmmer"
                     /database="34.0"
                     /db_xref="PF00501.30"
                     /description="AMP-binding enzyme"
                     /detection="hmmscan"
                     /domain_id="clusterhmmer_input.path1.gene41_0025"
                     /evalue="5.30E-47"
                     /label="input.path1.gene41"
                     /locus_tag="input.path1.gene41"
                     /protein_end="486"
                     /protein_start="80"
                     /score="160.5"
                     /tool="antismash"
                     /translation="LQSLDGFQRRCPVLIHLDNHWDTLLWFWAVLLSNSLPVLSSPFSQ
                     DESLRRKHIQGLSGLLETPLCITRNKLLDLFGQDHGLRLHTVEHMSLTPFLRRDSTPSV
                     ILDVVSHANTDPRTRSRTDEHDAGLAILMLTSGSTGNAKAVRLTHDQIFAAIQGKASAR
                     PLDPTKPFLNWIGLDHVASLVEIHLQAMALGLDQVHVHAADVVSSPSVFLDLLTRHRVS
                     RSFAPNFFLAKLVSTVRSSPGDGTCTWDLRSLGILASGGEANDVEVCVAASELFAKYGA
                     GRDVITPGFGMTETCAGAIYNLDCPAYDVKNGRSFASLGKCVNGIEMRVMLPSGERSGL
                     FRHAAPDEPGDLEVRGKIVFDGYYRNTEATSEAFTPDGWFRTGDRATIDSDGNLHLLGR
                     VKDVMNV"
     CDS_motif       30655..30714
                     /aSTool="nrps_pks_domains"
                     /database="abmotifs"
                     /detection="hmmscan"
                     /domain_id="nrpspksmotif_input.path1.gene41_0001"
                     /evalue="1.20E-04"
                     /label="NRPS-A_a3"
                     /locus_tag="input.path1.gene41"
                     /protein_end="229"
                     /protein_start="209"
                     /score="15.0"
                     /tool="antismash"
                     /translation="AILMLTSGSTGNAKAVRLTH"
     PFAM_domain     31909..32100
                     /aSDomain="PP-binding"
                     /aSTool="clusterhmmer"
                     /database="34.0"
                     /db_xref="PF00550.27"
                     /description="Phosphopantetheine attachment site"
                     /detection="hmmscan"
                     /domain_id="clusterhmmer_input.path1.gene41_0026"
                     /evalue="6.60E-13"
                     /label="input.path1.gene41"
                     /locus_tag="input.path1.gene41"
                     /protein_end="691"
                     /protein_start="627"
                     /score="48.9"
                     /tool="antismash"
                     /translation="LLMDLADVLGVNTSHIGVETPMYDMGFTSMDLVRLKHRLDKRFAT
                     SIPVVTLMKNPTVRALATA"
     aSDomain        31912..32100
                     /aSDomain="PP-binding"
                     /aSTool="nrps_pks_domains"
                     /database="nrpspksdomains.hmm"
                     /detection="hmmscan"
                     /domain_id="nrpspksdomains_input.path1.gene41_PP-binding.1"
                     /evalue="5.00E-14"
                     /label="input.path1.gene41_PP-binding.1"
                     /locus_tag="input.path1.gene41"
                     /protein_end="691"
                     /protein_start="628"
                     /score="44.5"
                     /tool="antismash"
                     /translation="LMDLADVLGVNTSHIGVETPMYDMGFTSMDLVRLKHRLDKRFATS
                     IPVVTLMKNPTVRALATA"
     PFAM_domain     32209..32520
                     /aSDomain="Thioesterase"
                     /aSTool="clusterhmmer"
                     /database="34.0"
                     /db_xref="PF00975.22"
                     /db_xref="GO:0009058"
                     /description="Thioesterase domain"
                     /detection="hmmscan"
                     /domain_id="clusterhmmer_input.path1.gene41_0027"
                     /evalue="1.30E-25"
                     /gene_ontologies="GO:0009058: biosynthetic process"
                     /label="input.path1.gene41"
                     /locus_tag="input.path1.gene41"
                     /protein_end="831"
                     /protein_start="727"
                     /score="91.0"
                     /tool="antismash"
                     /translation="PLWLIHPGVGEVLVFIGLAQHLADDDRPIYALRARGFEPGHAPFS
                     TIDQVVDAYRAAILQRQPQGPYAIAGYSYGTMLAFEVAKRLEKENGATIQFLGSFNLPP
                     "
     aSDomain        32209..32553
                     /aSDomain="Thioesterase"
                     /aSTool="nrps_pks_domains"
                     /database="nrpspksdomains.hmm"
                     /detection="hmmscan"
                     /domain_id="nrpspksdomains_input.path1.gene41_Thioesterase.
                     1"
                     /evalue="2.80E-29"
                     /label="input.path1.gene41_Thioesterase.1"
                     /locus_tag="input.path1.gene41"
                     /protein_end="842"
                     /protein_start="727"
                     /score="95.0"
                     /tool="antismash"
                     /translation="PLWLIHPGVGEVLVFIGLAQHLADDDRPIYALRARGFEPGHAPFS
                     TIDQVVDAYRAAILQRQPQGPYAIAGYSYGTMLAFEVAKRLEKENGATIQFLGSFNLPP
                     HIKPRMRQLNW"
     CDS_motif       32392..32466
                     /aSTool="nrps_pks_domains"
                     /database="abmotifs"
                     /detection="hmmscan"
                     /domain_id="nrpspksmotif_input.path1.gene41_0002"
                     /evalue="1.20E-10"
                     /label="NRPS-te1"
                     /locus_tag="input.path1.gene41"
                     /protein_end="813"
                     /protein_start="788"
                     /score="33.8"
                     /tool="antismash"
                     /translation="QPQGPYAIAGYSYGTMLAFEVAKRL"
     CDS             34881..35555
                     /ID="input.cds42.1"
                     /Name="input.path1.gene42"
                     /Note="single-exon"
                     /gene="input.path1.gene42"
                     /gene_functions="biosynthetic-additional (smcogs)
                     SMCOG1042:O-methyltransferase (Score: 158.6; E-value:
                     3.8e-48)"
                     /gene_kind="biosynthetic-additional"
                     /phase="0"
                     /source="GlimmerHMM"
                     /transl_table=1
                     /translation="MHTVFQDAWKTDKHAFAWFTDHPGQLDYFNDYMAFRREPALSWLT
                     VYPVEQETQNWDGTRPVYVNVGGGIGHQCAQFKEKYPHIPGPVILQDLPHSIAKALPTP
                     GVENTAHNFFEPQPVRGAKFYFARGVLHNHPDHKVRVLLGNIKSAMAPDSVILLDEMVL
                     PETGVNSYAAAMDLTMMSAFASMERSEAQWRTIIEDVGLKLVKTYPYNPVSYESVMDIR
                     LP"
     PFAM_domain     35067..35483
                     /aSDomain="Methyltransf_2"
                     /aSTool="clusterhmmer"
                     /database="34.0"
                     /db_xref="PF00891.20"
                     /db_xref="GO:0008171"
                     /description="O-methyltransferase domain"
                     /detection="hmmscan"
                     /domain_id="clusterhmmer_input.path1.gene42_0028"
                     /evalue="3.90E-19"
                     /gene_ontologies="GO:0008171: O-methyltransferase activity"
                     /label="input.path1.gene42"
                     /locus_tag="input.path1.gene42"
                     /protein_end="201"
                     /protein_start="62"
                     /score="68.9"
                     /tool="antismash"
                     /translation="YVNVGGGIGHQCAQFKEKYPHIPGPVILQDLPHSIAKALPTPGVE
                     NTAHNFFEPQPVRGAKFYFARGVLHNHPDHKVRVLLGNIKSAMAPDSVILLDEMVLPET
                     GVNSYAAAMDLTMMSAFASMERSEAQWRTIIEDVG"
     CDS             complement(join(36005..36569,36663..37007,37099..37415,
                     37535..38121,38483..38629,38876..38913,39132..39229))
                     /Name="input.path1.gene43"
                     /gene="input.path1.gene43"
                     /source="GlimmerHMM"
                     /transl_table=1
                     /translation="MSANSHSFEEGLERNLGSISSKTEYTFFAPLFGSPLAAYLTTYLI
                     DTARSRALRDIDININGRVQPVYFLDFVVFYAREEDIRGMPELQTATDKDIFDCIRTGA
                     GAEAVLRQVRDGDLLLQLSLRPNLHMQYELPYKFDISFLFDYPRNPYVESTLFKSTFGL
                     GPKGSSTTTEPRPEAGVDSMDGVVSTEQGEPSRPEGQDAVPEWTAAYHTPFSAAEMVDH
                     RIDSADVARWTSVHSDNFFLRKLLKLYFLQEYPFFSPFHRDHMLDDMVAGQDRFCSSLL
                     INSTLANACHALATIEHRSEFWNPRNPGYQFLNEARRLWELESDRARITTMQAGCILAI
                     TFYVNGIDKLGNTYMLQSIELAKRKGLFSTPHLQMTDRKTREVKLQTAWALYTLQGFFQ
                     FHFLRQPYLDTAPRDPLPEGDEAKRFYGEIHVKYPLGQGLVPLYLGPTCVANAEIRLIM
                     NEIARAVFTSCGNACLTVDQAVEFHAQLTDWYDRLPEPLTAHHIVLPTHLLMHMQYHTI
                     LMILFRSLIGVGAVRDQHPGFPDPEDIVMHSEVCVETLVHLFYRRHGFECYSPFLLYVL
                     SQVALTMLRRLSLPNLPPPSRDAAWGTFVLCARGLHEQGRNFLLAAAVLRVLHHALPPD
                     DARLLQQSAMLDYGDKGMETLIKQVRADWPVSVTSITQDPESRRLDELIKAHMGMGLDD
                     SDSG"
     CDS             join(39235..39313,39514..39568,39591..39696,39753..39785)
                     /Name="input.path1.gene44"
                     /gene="input.path1.gene44"
                     /source="GlimmerHMM"
                     /transl_table=1
                     /translation="MLRVEQVALPNPRVARAGLHFPGRGPSEATEEPAITERALPRTNT
                     YEPDDKARLLGGTIAAYEVKPSAVGEGPVFANHTETLRPALKFAT"
     CDS             join(40769..41473,41544..41680,41766..41799)
                     /Name="input.path1.gene45"
                     /gene="input.path1.gene45"
                     /source="GlimmerHMM"
                     /transl_table=1
                     /translation="MYSQFTGEGTENGEQVYMSVSNNNDPGSWTAVNGGQPVLVSNVGE
                     TGVRDPTIIRSPDGSTFYVIATDLWVYPRGWDVGDDYTTNGSKNIVVWESNDLVNWSEG
                     RLAHVSPDNAGMTWAPDVIWHPEQGQYMVYWTTNLIGEGWFIMRSFTSDFQTFSPAEIY
                     LTGAGMDCTIGHDAAGGLYQRICKNGADELIEQASAPSLDGPWNVVTGGIGSGTIPAGE
                     GPLMFPDNNDASKWHLFIDDFTRGAGYVPFETNNIASGQWSPSSLSIGPGYRHGYVIGI
                     TAEERAALVG"
     CDS             complement(42873..43598)
                     /ID="input.cds46.1"
                     /Name="input.path1.gene46"
                     /Note="single-exon"
                     /gene="input.path1.gene46"
                     /phase="0"
                     /source="GlimmerHMM"
                     /transl_table=1
                     /translation="MARLAAAVSALSFAAAVSAHGHVQSVTADGVTYSGGIPHGAPADA
                     VGWSANNQDNGFVEPNSYGSPDIACHKSGRPANNAAVVSAGSSVTLQWDTWPESHKGPV
                     IDYIAPCNGDCSSVSPGSLSFVKIAESGLLEGSNPGHWAADELIANGNSWTVQIPSNLA
                     PGGYVLRHEIIALHSGGQPNGAQSYPQCINLEVTGSGSATPNGVPATSFYTANDPGIVF
                     NLYQNFDSYPMPGPPLWQG"
     PFAM_domain     complement(42915..43541)
                     /aSDomain="AA9"
                     /aSTool="clusterhmmer"
                     /database="34.0"
                     /db_xref="PF03443.16"
                     /description="Auxiliary Activity family 9 (formerly GH61)"
                     /detection="hmmscan"
                     /domain_id="clusterhmmer_input.path1.gene46_0029"
                     /evalue="2.60E-68"
                     /label="input.path1.gene46"
                     /locus_tag="input.path1.gene46"
                     /protein_end="228"
                     /protein_start="19"
                     /score="230.1"
                     /tool="antismash"
                     /translation="HGHVQSVTADGVTYSGGIPHGAPADAVGWSANNQDNGFVEPNSYG
                     SPDIACHKSGRPANNAAVVSAGSSVTLQWDTWPESHKGPVIDYIAPCNGDCSSVSPGSL
                     SFVKIAESGLLEGSNPGHWAADELIANGNSWTVQIPSNLAPGGYVLRHEIIALHSGGQP
                     NGAQSYPQCINLEVTGSGSATPNGVPATSFYTANDPGIVFNLYQNF"
     CDS             complement(join(45174..45284,45289..45340,45920..46167))
                     /Name="input.path1.gene47"
                     /gene="input.path1.gene47"
                     /source="GlimmerHMM"
                     /transl_table=1
                     /translation="MMGIGHIHWMAMGTRQESGPLRVVLQHAPQHARGQELALGPAEVD
                     VDRRRHTSLETPVIRPLFYDFPDHDCRRIEHQYMYGPKPESPDIRLMSNTAACVPIKID
                     LSQLLEVDEMHCMCATAQALFGATTVRSYSIR"
     CDS             47823..48887
                     /ID="input.cds48.1"
                     /Name="input.path1.gene48"
                     /Note="single-exon"
                     /gene="input.path1.gene48"
                     /phase="0"
                     /source="GlimmerHMM"
                     /transl_table=1
                     /translation="MKPLSLFASALALVSSVSAQCGAGSPDATVTGNPGNYRTTRHGQT
                     LYTGGDYRLAIQTALDNIGGGQRVAVHASGNLGANTISISSGKIFEGCGTIDTGNRNGR
                     GAIESINTQNVQIPYLRMTGNPYFGLRFSGTSGLFLGEITLNLWGGMGIRFDRDGAHNS
                     NVRMNSVTVTGASSHAVEVWNINGLNIGQVIARDVGQSGLLIQNSQNVEVGLVDGYNVA
                     SGTGYATLRFANRNGRNPNGNYNTNVWVNQVISRGGGRGIFCVSESGGAVIQNVQLENN
                     GNNAVLIENCYNLSIRGGRVNGGGEVRVAARSEFANNRDLWITMEVNNNSVRESPCGQN
                     VNWNIWGNARMNVC"
     CDS             complement(join(49265..49297,49472..50744,52160..52644,
                     52708..52818))
                     /Name="input.path1.gene49"
                     /gene="input.path1.gene49"
                     /source="GlimmerHMM"
                     /transl_table=1
                     /translation="MTTVWRRRNPAGYGYEQVAAALRDPQPAAAITKPSTEINELNALG
                     NIYTFESFTTEDALELGTLLQARLLPLAQAGRPTLISVSLSNSSQVVFQTVTGPGITPD
                     NELWAARKRNAVLRFGVSSWFLGCKFEQDEDDFESKFRLSREQGGRYAIKGGGVPIRVR
                     GVEGTVAVVVVSGLSQEEDHGAIMDVIRENWEAVSFLSALVWAILSLQLVSLATLDPDP
                     AVSPSLPQDPLPDVDVPDIEYWTAKAASSGRRLCHLRPHPRDGDDVPALLRTFNRRCRR
                     NSIIVLPGPVYHINSPMNTTHLHNVVIEQYGRLLWSDDIDYWLSVSMPIGFQNQSTVWN
                     FGGRHVIWNGHGVGTMDGNGQAWYDWNRNRGNAPRRPMNIHLVDIRDSVLRGLRFVQSQ
                     MWTMTLQRAFNIVLDDIYVNSTSTSQWNTLNTDGADTMYSDNITFSRWRVDNGDDAIAL
                     KANSTNIRFYDSELWNGAGIAVGSMGQFLGQHEEIRGFHVRNITMHNPIRITNVKTWTG
                     LQIGYPPNGGGGGTGHAHQILFEDIVLDRTRDNPLHFWQCESYIGRSGEFCDTSRFKIS
                     DFVFKNITGYAGENVRFGGRFVCSAAAGGCSNIVVKKWDVRNPETDEAVDHRQEVTV"
     PFAM_domain     complement(49490..50290)
                     /aSDomain="Glyco_hydro_28"
                     /aSTool="clusterhmmer"
                     /database="34.0"
                     /db_xref="PF00295.19"
                     /db_xref="GO:0004650"
                     /db_xref="GO:0005975"
                     /description="Glycosyl hydrolases family 28"
                     /detection="hmmscan"
                     /domain_id="clusterhmmer_input.path1.gene49_0031"
                     /evalue="4.40E-31"
                     /gene_ontologies="GO:0004650: polygalacturonase activity"
                     /gene_ontologies="GO:0005975: carbohydrate metabolic
                     process"
                     /label="input.path1.gene49"
                     /locus_tag="input.path1.gene49"
                     /protein_end="617"
                     /protein_start="350"
                     /score="108.2"
                     /tool="antismash"
                     /translation="HGVGTMDGNGQAWYDWNRNRGNAPRRPMNIHLVDIRDSVLRGLRF
                     VQSQMWTMTLQRAFNIVLDDIYVNSTSTSQWNTLNTDGADTMYSDNITFSRWRVDNGDD
                     AIALKANSTNIRFYDSELWNGAGIAVGSMGQFLGQHEEIRGFHVRNITMHNPIRITNVK
                     TWTGLQIGYPPNGGGGGTGHAHQILFEDIVLDRTRDNPLHFWQCESYIGRSGEFCDTSR
                     FKISDFVFKNITGYAGENVRFGGRFVCSAAAGGCSNIVVKKWDVR"
     PFAM_domain     complement(52192..52599)
                     /aSDomain="Haem_degrading"
                     /aSTool="clusterhmmer"
                     /database="34.0"
                     /db_xref="PF03928.16"
                     /description="Haem-degrading"
                     /detection="hmmscan"
                     /domain_id="clusterhmmer_input.path1.gene49_0030"
                     /evalue="3.70E-28"
                     /label="input.path1.gene49"
                     /locus_tag="input.path1.gene49"
                     /protein_end="188"
                     /protein_start="52"
                     /score="98.1"
                     /tool="antismash"
                     /translation="FTTEDALELGTLLQARLLPLAQAGRPTLISVSLSNSSQVVFQTVT
                     GPGITPDNELWAARKRNAVLRFGVSSWFLGCKFEQDEDDFESKFRLSREQGGRYAIKGG
                     GVPIRVRGVEGTVAVVVVSGLSQEEDHGAIMD"
     CDS             join(54220..54355,54441..54722,54795..54931,54999..55427,
                     55554..55681,55704..55806,55865..56176,56287..56685)
                     /Name="input.path1.gene50"
                     /gene="input.path1.gene50"
                     /source="GlimmerHMM"
                     /transl_table=1
                     /translation="MLRHKASVVSTILLTLLGIQGSIARPIQGLDRAHIQEEYDFIIAG
                     GGTAGLVVANRLTESGKFRVLVLEAGPDPNVVAAYKPLGGNQLLAGTIDGNMNLYELPL
                     RPCDSHVSSNTGTAIDWRFETTPQEHLDGRVLTYLRGRGLGGSSMINGFYYGRGTSTVY
                     DRWEELGNPGWSWENVWPLFVKGTHFNPQDPSKAFDNTYKTWDPKGYSDGPLEIAYQGY
                     VPATAIGFMHACEAANVPVIHDHNMGNSTGIKQGTATLDANLLRSSSYDGYLKKASHRE
                     NLDVLYYAPVMQLLTDSEGETPRVRGVQFMDHPTGRMYQVHAAKEVVGYGPKDTLEYYG
                     IEPIVVNENIGQQQEPPPSLPSSMLIIRRHNLDDHSVFSIMAKVDDEHSTSQYSVQFDL
                     LAEAQEEFYSNGTGVYTAPSGITNGFQKLSEQELIDIGAEGVLEAGLSDQSHIEYLYES
                     VWYPGGPTPYYTPLANESYISLTASSMVALSRGNVTIRGSSMAQAPVINPNYYANETDR
                     AIAIQAFKYLRKILAHPELDKFTNGPHHGEVSPGPAVSDDDEDAIFEYIKANTIPNWHA
                     SATNRMLPLEDGGVVDPRLRVYGVGGLRVVDCSIIPVLPDVNIVGPVFMIGEKGAEMIR
                     QDWGDV"
     PFAM_domain     join(54334..54355,54441..54538)
                     /aSDomain="GMC_oxred_N"
                     /aSTool="clusterhmmer"
                     /database="34.0"
                     /db_xref="PF00732.21"
                     /db_xref="GO:0016614"
                     /db_xref="GO:0050660"
                     /db_xref="GO:0055114"
                     /description="GMC oxidoreductase"
                     /detection="hmmscan"
                     /domain_id="clusterhmmer_input.path1.gene50_0032"
                     /evalue="6.40E-07"
                     /gene_ontologies="GO:0016614: oxidoreductase activity,
                     acting on CH-OH group of donors"
                     /gene_ontologies="GO:0050660: flavin adenine dinucleotide
                     binding"
                     /gene_ontologies="GO:0055114: oxidation-reduction process"
                     /label="input.path1.gene50"
                     /locus_tag="input.path1.gene50"
                     /protein_end="78"
                     /protein_start="38"
                     /score="29.1"
                     /tool="antismash"
                     /translation="YDFIIAGGGTAGLVVANRLTESGKFRVLVLEAGPDPNVVA"
     PFAM_domain     join(54629..54722,54795..54931,54999..55427)
                     /aSDomain="GMC_oxred_N"
                     /aSTool="clusterhmmer"
                     /database="34.0"
                     /db_xref="PF00732.21"
                     /db_xref="GO:0016614"
                     /db_xref="GO:0050660"
                     /db_xref="GO:0055114"
                     /description="GMC oxidoreductase"
                     /detection="hmmscan"
                     /domain_id="clusterhmmer_input.path1.gene50_0033"
                     /evalue="1.50E-28"
                     /gene_ontologies="GO:0016614: oxidoreductase activity,
                     acting on CH-OH group of donors"
                     /gene_ontologies="GO:0050660: flavin adenine dinucleotide
                     binding"
                     /gene_ontologies="GO:0055114: oxidation-reduction process"
                     /label="input.path1.gene50"
                     /locus_tag="input.path1.gene50"
                     /protein_end="328"
                     /protein_start="108"
                     /score="100.1"
                     /tool="antismash"
                     /translation="SHVSSNTGTAIDWRFETTPQEHLDGRVLTYLRGRGLGGSSMINGF
                     YYGRGTSTVYDRWEELGNPGWSWENVWPLFVKGTHFNPQDPSKAFDNTYKTWDPKGYSD
                     GPLEIAYQGYVPATAIGFMHACEAANVPVIHDHNMGNSTGIKQGTATLDANLLRSSSYD
                     GYLKKASHRENLDVLYYAPVMQLLTDSEGETPRVRGVQFMDHPTGRMYQVHAAKEVV"
     PFAM_domain     join(56114..56176,56287..56646)
                     /aSDomain="GMC_oxred_C"
                     /aSTool="clusterhmmer"
                     /database="34.0"
                     /db_xref="PF05199.15"
                     /db_xref="GO:0016614"
                     /db_xref="GO:0055114"
                     /description="GMC oxidoreductase"
                     /detection="hmmscan"
                     /domain_id="clusterhmmer_input.path1.gene50_0034"
                     /evalue="1.50E-31"
                     /gene_ontologies="GO:0016614: oxidoreductase activity,
                     acting on CH-OH group of donors"
                     /gene_ontologies="GO:0055114: oxidation-reduction process"
                     /label="input.path1.gene50"
                     /locus_tag="input.path1.gene50"
                     /protein_end="629"
                     /protein_start="488"
                     /score="109.9"
                     /tool="antismash"
                     /translation="SRGNVTIRGSSMAQAPVINPNYYANETDRAIAIQAFKYLRKILAH
                     PELDKFTNGPHHGEVSPGPAVSDDDEDAIFEYIKANTIPNWHASATNRMLPLEDGGVVD
                     PRLRVYGVGGLRVVDCSIIPVLPDVNIVGPVFMIGEK"
     CDS             join(58055..58343,58567..59515,59660..59683,59785..59842,
                     59876..60121)
                     /Name="input.path1.gene51"
                     /gene="input.path1.gene51"
                     /source="GlimmerHMM"
                     /transl_table=1
                     /translation="MSLARNVGPLEGFDYEAPPGVTPQPPIGTAIVPDEEEQSRLPLLT
                     PVASTSTNIARSRSRRLSFDAFAQPAALLDPPVERTERRASAYKVSNAKRFDDVNADRD
                     PRIPCNQQDMRLNLFFAVASITANVGSLAAGTVLDRLGRRAAWVLGCLFFAAGCLFMAY
                     SFVIPHFDGYLVGNFFLGLGGTFLFVPSYRLANAFPRYAGLIIALVTGAFDASAAVFLF
                     YRIAYDATGGRPSLETFFFSYLVVPLLILLAEFTYMPRHPYHSAGELKAKIEHSADHAR
                     DVHASDDDISEEGERLDVQQKRAERRRARRDALEDLTGGQEARDERDREEEHRLEASGV
                     WGMLHGLPAHSQMMTPWFILVLLLTAHQMLRMNFIIATLRAQYRHMLGSDELAERVNHL
                     FDAALPIGGVLATPPLYYSAISDYATKVFGFATFGRIYGALYGLDAWTHGPLEGDPFPV
                     NILLATTGTLLGITLVVFMMVNIRLHADAVKEIKDQAGLERMPLIGEEEEHQTHDYGST
                     DTRR"
     PFAM_domain     58602..59174
                     /aSDomain="Sugar_tr"
                     /aSTool="clusterhmmer"
                     /database="34.0"
                     /db_xref="PF00083.26"
                     /db_xref="GO:0016021"
                     /db_xref="GO:0022857"
                     /db_xref="GO:0055085"
                     /description="Sugar (and other) transporter"
                     /detection="hmmscan"
                     /domain_id="clusterhmmer_input.path1.gene51_0035"
                     /evalue="2.40E-09"
                     /gene_ontologies="GO:0016021: integral component of
                     membrane"
                     /gene_ontologies="GO:0022857: transmembrane transporter
                     activity"
                     /gene_ontologies="GO:0055085: transmembrane transport"
                     /label="input.path1.gene51"
                     /locus_tag="input.path1.gene51"
                     /protein_end="299"
                     /protein_start="108"
                     /score="36.7"
                     /tool="antismash"
                     /translation="CNQQDMRLNLFFAVASITANVGSLAAGTVLDRLGRRAAWVLGCLF
                     FAAGCLFMAYSFVIPHFDGYLVGNFFLGLGGTFLFVPSYRLANAFPRYAGLIIALVTGA
                     FDASAAVFLFYRIAYDATGGRPSLETFFFSYLVVPLLILLAEFTYMPRHPYHSAGELKA
                     KIEHSADHARDVHASDDDISEEGERLDV"
ORIGIN
        1 acatgtccct cggtggtggc ttctcgtccg ccttcaacaa cgccgtcaac tccgcctcca
       61 actccggtgt cctcagcgtc gtcgccgccg gtaacgagaa ccagaacgcc gccaacgtct
      121 cccccgcctc cgccgcctcg gccatcaccg tcggtgccta cgacagcaac tggaaccgtg
      181 cctcgttctc caactggggt gccgccgtcg atgtcttcgc cgccggtgtg aacgtcctct
      241 cctcgtacat tggcggcacc tccgccaccc gcagcatctc gggcacttcc atggcctccc
      301 cccacgtcgc cggtctcgcc gcctacctcc aggccctcga gaacctcaac acccccgccg
      361 ccgtcaagaa ccgcatcatc cagctcgcca ccaccaacgc tattggcggc agcctcaacg
      421 gctctcccaa ccgcagcgcc tacaacggca acggcatcca gtaagctggc tacgccggct
      481 aagctccctt ttcttcgttc gccgcttatt tggacaaatc gaattcgcac ctttgccttt
      541 atctttttcc ctctcttctc agcaacacaa agggttgagt aggcgggcgg ggggtgcgca
      601 acaaaaaggg ggcggggcga ggaggttctt ggatgcacta ctgatctttt tctcggggcc
      661 gcgggctggc tgctggaaat agcgaaaggt ttgaggggca tgatgacaag ataagcgacc
      721 ctccacatgt cgtcgtcttt ttcctggttg tcagttgtcg gtctcatata ctccgtttct
      781 ttttgctttg gaggacgttt cgcatatgat gatgatagca atgcaatttg aagatggttt
      841 catatactct gaacgtgttt gaaagtgtca agtgaaatct gcctcgctgg aagttgtctg
      901 aactagccgc cgatcgtaat atatacgatg gggttccttc tctcgtggga cggaacccgt
      961 gaggttgtcg gtttatgagc cttgactttt gagacattca catcctccgg ctactgatgt
     1021 ccctgacgac gtcttggcac cgaaatagcc tcccatgact cgtatttacg gggaatctcc
     1081 gctattagcg gtcgttagcg ttattgtttg tcctctccat tgggctttgg atagcccctg
     1141 aatcatcgat tctagggggg ggacgcttcc actggtcagg gtcagggatc aaagcttgaa
     1201 gaccaaatat ataacaacgt cgtcttgctg ttttgttgct cttagtatta gcctctgctg
     1261 tctatacgtt gttggctaac gataactgtt gcacgaaact acatatatcc tgccattgtc
     1321 tccaaacata ttgagggcag tcaacagcac gtcttcctac agacgaagat ggccaaccga
     1381 tggaccttga ccggccaaaa aggcttcgag acatctctga aatacgagga gggcgtcaca
     1441 ttgccggtgg agctgggacc tcacgacgtc ttggttgagc ttcgggcagc cagtctcaac
     1501 tttcgcgaac tcgccatcgc gaatgtcgaa gtaagttgcc caacctttca taccctcatc
     1561 atcccagggc caaaagagga agggagacga gaagggtctg gctaacgttt tgcacggtag
     1621 aacggccccg caggaaccat cacgccgaac gtcgtccccg ggtccgacgg cgcggggata
     1681 gtcaaagcag taggaccatc cgtcaccggc ttccaaccgg gcgaccgcgt cgtcacgcac
     1741 ttaactccca acgtggtcga ctcggcgggc gacgacgccc cggcaacgtt ctcggacatc
     1801 ggccgcgggt tgggccagac ggtggacggc acgctgcgca cggagggcgt gttcgcgtcc
     1861 catgcgctcg tgcgggcgcc ggaatcgctg gactgctggt tgcgaaccgc tacgctgacg
     1921 tgcagcgggt tgacggcgtg gaacgcgctc ttcggcctcc gcgggaggga ggtgcgggcc
     1981 ggcgactggg ttctcgtgca gggaacggga ggggtgagtg tggcggcgct gcagtttgcg
     2041 gtggcggtgg gggcggatgt ggttgctacg acgtccacgg gggggaaggc ggagaggttg
     2101 cgcgggttgg gggcgaaaca tacggttgat taccggacga acccggacgg gtggggtgcg
     2161 gaggcgcggg acctgacgcc tggaggtagg ggcttcgatt tcgtggtcga tattggtggg
     2221 aacgctaccc ttgcgcaatc tctggcggcg gtccggacgg atgggattgt gcttgtggtg
     2281 ggattggctg gcggggaggc ggagccggtc cctctcctgg gagcgctttt gcacgcttgc
     2341 acggccaggg ggttgttgtt gggtagcaga aggcagttcg aggatatggt gcgctttgtc
     2401 gacgagaagg gcattgtccc tgctattgac gacgttgtgt tcgagctaca tgaggctaag
     2461 gaggcgtata agaggctaca ggagaagaga cacttctcta aggtggtcat cagagttggt
     2521 tgaccctgat ttggatgtgc ttgaggaaga ttaatccttt ggagcattca agtaaagatt
     2581 tctcttctct atctaagctg ggaactcgca tcgcaatgtc aagggaaatg aagaagaatc
     2641 aatgaaagaa ataggggcga gggggggttg ctcaagttga gccatcagct cagctctata
     2701 aactcctttc catttatatc aactaggatg gctggaatga tagactccta ccaactcatg
     2761 cgtcccgtcc cccacatggg gaatgtgttg tcaacgtcag tcagcttgga cggcctgggc
     2821 tgcggagtgt taaaggagga ctgggtccca atacgaccga gaatctcggg atccacgaat
     2881 ctgaagccat tgaactctga ggcggcggcg tagtgtcgtt cgtctcgcat gatggccccc
     2941 gatggggtgc aagcccagtc gccaactgca agcttggtgc cgtcggatag atcgaacggt
     3001 tggagcgcac gtcgacgagt gctcactaat attgataaag gttagttctc tcacctttta
     3061 accccaaagg ggactacacg cactaaactc gaccgggctt accttatcgt aaccttcttg
     3121 gatgatcttt tggccgttta aaaggtaagc ccagactcgg atgcgcttca cgatgggttt
     3181 tacgagatgg ctgaatatcg tagttgggct tggctgcgtc gtcgatgttg acggcgaagt
     3241 taagggagat aagatgggct tggtaaatat atgtaggcct aggggactgc actgtctttg
     3301 ctagatcccg gcaccaaaca caaggagagt actccggcga gaagacttag gaggacgaga
     3361 gaatccatgg cagacggggt gtctgactct ctgttcaata gtcggtgaac ttctactgct
     3421 gaggtttaga tgaccgcagg gagacagatg tcagatgata gacttgtttc ctgacctccc
     3481 aggactgagg actgtgacga ggacccccca gccaagcaac ccatctcgtc cttatatttg
     3541 ccgacagaca atcgcatact tctttcttcc acttcggacc attccttcca gatgtcatag
     3601 atccatagtg cctggttcgc tcggcgccta tcgcaggcat ctatggacat aatccgtggt
     3661 ccttaagttc caatcagctt ggcattattc cccaacgtcg ttgatcgctt tcaacatgtc
     3721 agagtctggc ggtgatattc tccagaccga tgtcacagca gaagggttcc tggcggccac
     3781 ggtggtcttc gatgccgcct cagccctttt ggtcgtcctc agagttgtga acggcatgcg
     3841 atatcacaag aagctgctga ttgacgattg tgagttgtcc ctcatgtctg gaatagggtc
     3901 gtcctcctga acaactctta tcccgtgttc tcgtaaaagg agggactgac tgtcgatttc
     3961 tagatctctc tattctggcg gttttgttct tggctgcagc ctgcaggcgg cgcaatctac
     4021 aatgtccaat ttacacgtcc gtattcccct ggtgatgaat gatagcactg agatgatgat
     4081 tcttgtctca tgggtcatgg tgagagcatt ggagatctga caaagctgca cagaactcaa
     4141 cgagcccgga acaacaatcg agttcatcgg acgagtgcgt actatttccc cctttccctc
     4201 ggtttctact cctcgaccat ccggctcacc tccctccaga ccatcgtggc atccatgtgg
     4261 atggccgtcc taggatgctg gacagtcaaa gcacccatct tgatcctctt catcggtata
     4321 ttgggcgtct ttgccttctt tatcactggt cttttgtgag tctgatgttc ctacagaatc
     4381 tgctcaaagt acgcatcgta cgccttgcgg gccgaggtcg cattgagcca ttgacccccc
     4441 gcttgtccct cgcgtcgaag aagccgagga tgaccttccg catggcgtgc acgggacgga
     4501 tgccgaggat gcgcgaggtg atgaaggcct ggatggtcga cagcggtggg tgacaccggg
     4561 tgagaccagc ttgtcaatga attgctgaat acaggggacc tgtcacaggg cgcctgggag
     4621 cgatctgcag agtattatac ggatacggga cgtggagcga cacgctattt agtatttata
     4681 ccgtgctcgg tactgatggg ccggttacgt aagcccgccc tggagcggag ctactgtatt
     4741 tagctttcta aggtaccctt cgtgagaggt gagaggggtg gaggcaactt taccactgac
     4801 cgtatcactc tttttccttc ccaaccggga gacaaagaaa aaagaagaag aaaaaaaagg
     4861 aataagaaga aaatggtaat atctttttat tcttttcaaa tgacctcacc tcaaactcgg
     4921 tactcaacgt caggaggtag atccccaaca ggtacgggat gaaggtgagt tccgggtcga
     4981 cggcgatggc gtgctctgcg caggcgggcg aaactgggcg aggcgatcca gtggtctttt
     5041 ccatcaaaga ggtctgatgt gcggagatgg taatcccgtc tgctactcgc cagagatcgc
     5101 gatcacgcgc agccattaga gacgttcgcc agatcataaa gtaactatac taccttagac
     5161 actgacagtt gctggactcc atgttcgaca gagctcatct cgaccggtcc atattgctgc
     5221 ttggtgttat cctgcagctc tgggctgggt ccgtggctgt cgcaccgtgg ttgttgccta
     5281 tcatcggcat cggcatggga ttagcacggg cgacgcgact agggacgtcg ccgcgtcaat
     5341 atgaccatcg aaaatagtcc aacttgacgt cggcactggt cgaagaggtc ggaagctcat
     5401 cacgtacatg ccgagtaatg tctggttgaa atgaggactg gtctgttcga atcatactcc
     5461 cgtttgccct cctgaagata gcgtcccgag agtatggatc agggcccggc agcgaccatg
     5521 ccaagcgcta gtatcttgga ccgtttggcg attcagtagg tacgtgtaga atgcagaatt
     5581 cagatctcac tacgcaggca gaagccgggc gcccaaaatt gtgtctaggc cagtatggtt
     5641 atggcccccc ccccggctca tttcccgttc tatgcgtgtt cctgcacgcc gcttggcaaa
     5701 tcagaaaagt ccctttctgg gtaaaaattt cccctctaat aaatcctttc gcttcgcctc
     5761 ctttttctcg tatcgtcccc atttgacggt ctaaaaactg aacgtgcccg cttccgccat
     5821 catcatcatg ctctcgcaac accacgtctc agcgaacaag agaatccacc agcagcagct
     5881 atgctgttcc tccaccgtct cgtagcatcc aaacgctcca gaatcatcac actcgttgca
     5941 ttgttccttt catgttctac tctcgttatt ctttggagtg tctgggacct ggatgccttg
     6001 cagagggtca gcagtcgact cggatcgcac cgcgcctcgg agaaccatac ctcgccggaa
     6061 ccgacaccgc ctgaaccgac accgccgggc cagggacagt cctcgccgga gcagcccttc
     6121 gttcccccag cggagcagcc tttatccgga atacccaaga agctctggta caagctcgga
     6181 cccaagggtc tgaacgagaa gacgcaagca tggaccgaca gttgcatcaa gaacaacaca
     6241 gactacgagg ccgtgttcct taatgactct gcggccgaca cctacgtgat ccgaaccttc
     6301 ggggagtccg atcccgatct cgtcgatctc tacctcaacc tcacgggtat gtactaccta
     6361 taaaaataaa aataaaaata aaaataaaaa acccacacac acaatgctga caaccacacc
     6421 tcgacagtcc ccatcttcaa agccgacatc ctccgctacc tcctcctctt cgccgaaggc
     6481 ggcgtctact gcgacctcga cgtctcctgc cacgcgccca tcgacgactg gatccccggc
     6541 gacctcaaag cccaaaccgc cgtggtggtc gggtgggagt tcgacggcgg ctacggcgac
     6601 aacatcctgc gccagttcgc cacctggacc atgatggcca agccgcggtc gccgcacctc
     6661 tggcgcgtgg tcgaggacat tgtgcggttc ttccacgaga agatgcgcga gcacgacgtc
     6721 ccgccgcagg ggctgacgct gcagatgatc ggggacgtcg tggacgggac gggccccagg
     6781 cgcgtcacgc ggaatctggt gaaggtgttt gaggagcagt ttaacactac gttgccggag
     6841 attcggaggt tggagcagcc gaggctcgtg ggggacgtgt tggtgctgcc tgggcattct
     6901 tttgcggcgt cgatgaacaa gtacccgggc atgaaggtgg tgccgccgcc gttggtgatt
     6961 catcattatg ctgggtcgtg gaagaatgag aatggtggcg aggttgcctc gaaggctaca
     7021 tgatggacca tgtacatgta aggtatgtaa tattgggaac tggagttttg ggggagctca
     7081 gcgtgcgttg tctgatttga gtacaatccg tcgggatata tggattgaac ttgtaataga
     7141 tgtatatacc tagatcatgc tgtacactac cttaaggtac cttacttaaa ataagataga
     7201 aggtcaaagt tatcgaagtc tgtacttgtg gaacggatag tatgcatcat gttgttaaac
     7261 gtttccagat gtgagttgca agtcaaagtg actcggtgta ttaagtacct taaggtacct
     7321 tgggatggat acgattattt agtcaaggtt gaagaacaaa gcagactgta ttcctccgct
     7381 tacgacacat aagggaggtt aaaagaagaa caactccgtc tacccagcgc ggtatcaata
     7441 attaggcaca tcagtgacgc agggcaggac ctagggccag acgacagcgc gagatcaaac
     7501 ctgtttgtaa acaaaacaga aacagtccag acaccccccg aaaacgaaca aaaaccgaga
     7561 aagccatcag caggttggct cattgaccca tctatccatt attgtcccag acttcctgaa
     7621 cgccccagtt gtcacgcgca ccgtgctccc caacagacat gaatcgtcga tcgaaccgtt
     7681 ttgtttggca tcgaacaaat gaaaaaaaaa aaaaaaattc aagaatatat gaatgacatg
     7741 aaataataat acaaaggagc actcgaaaca aaagacacag ccacggtagc cgtccaagtc
     7801 atccgttgct caagacagaa cgaaggcaca tgacacggtc atccgtggtc tcggatttca
     7861 acatcagcca cctcgtaacg gtcacgaacg aaacgccaac tttaccttgt cgggtcgtct
     7921 gacggaagac aaagcggcgg gaatgataaa cagagcccag catgataaac ggttttatca
     7981 aaacgccaac gtgactttac cttcagatca caaccgaaag gtcagaactt gaccgaaaaa
     8041 catcacgacg gaattttgaa ccagaaaaca aaaacaaaag aatggagaaa atcaaaagta
     8101 aacgaatcaa gcctaacgcc gaaactacaa agcaaattag aactatgtgc gtaagcgtac
     8161 agaagtgcca gacccatgat gacgtcgttg tccgacgaac acctataaat ccgtcctgct
     8221 cttcctgccc gacgctcaaa gctgccaccg aagcggcgcc actgatgcta gtcaagagcc
     8281 tgcctccacc ccttctgctg cctgctcgct cgcgcagtct ccgggagagg cttcgatatc
     8341 cgacaagctg cctcttcggg gctgcgacgt atgcttctgg ggctgccgct tcggtggggg
     8401 cggtggtttc gtggggtttc tcggtgggag caggctatgt tgcgcatcat cgtcggtgca
     8461 cgctttttgg cgtcgccgtg ggtggtcgtg gcggtggtag aggtggcggt agatgtggcg
     8521 gtagatgtgg cggcggcgct gatagtggct ttccgctctg gttggggggt gggggtatca
     8581 aggggatcgg tctcgatgga ctctatgatg gagtcgaaga tatcgcacgg gagttgggct
     8641 gcagcgaggt cttcctcttt gaaggtctcg tccatggtgt aatagtcgtc cgaggtaata
     8701 aagtcgtctg cctgcgacgt ttcctcctcc tcctcctcct cgtccatttc cacttcgtcc
     8761 tcctcccgtc ctcgcctctc gctcaaacgc agcaaacgat ctcggccaaa agtggccgat
     8821 tccgaccccg aaaaggacaa cgatcgggcg ggcgaggggt ggtggagaca gtagtcgcgg
     8881 tgatgagatt ccgtgggcga ggacacggcg gacgtgtcgg atggcatggt catcgactgg
     8941 ggagaagggg gtaggtcggc gagctcggac gtcttgaacg aggtgtcgac gcgcagcatg
     9001 ggggcgcgag acgggacagg tttcttctcc tcggcgggct cggggaagaa ctgcgcatcg
     9061 tcaacatcgc caacactact ggcgttcgtg ctccctgcat acagactact cctgtcagtg
     9121 cacgacgaga tggtggaggc ggcatcgtta tctgtgtggc gatgataata atcttcgggt
     9181 aggtagttcg cgaagtagcg gatgagggag tcgaaggagc gggtgcggaa gagctggacg
     9241 gccatgggcc actgctcaga gccaataagt ttggggttgc cgatgatttc aaaggcgacg
     9301 gattggaggg actcgtttag ttggtcgagt cgttgctggc ggcgcttggc catgaggcga
     9361 tggaactcgg cctcggtgtt cgcctcggtg gaaatctcgt aaacgtcatg gtggaaggcg
     9421 tcgggatctt ggagggtaaa ggagaaggtg ttgtactgat catgtagctt ggtaaagagg
     9481 tcggctcgtt ccattccaaa cttccacgat ggccaggtgt atatgggatc gtccatggta
     9541 taaaaggtcg tagtaatcgt cccggccctc tctctgagga cgggaagtcg gtgtcaagtc
     9601 aagtcaaggc gggttatcgg tacagtccaa acggttgcgt tcgcagcgag cgaagacgac
     9661 gctgttgaag cgggtctatt gcatcgatgt gggagtttcc atcctgccga gtgagtccag
     9721 tccgtgaaag gtaggcttta ctcgtttagt gagctggata ggggtttttt ctttttttgg
     9781 gtgatgttgg cagagaggac agaggaagtg agggattgag acggagactg agaccgaaac
     9841 cgaaaccgat actgaggagt tgacaagtct gactgacggt gaaggtgagg atagagacga
     9901 tgtgggacga ggaaagggac gacacggggg gtagactaga caggacttgg gagagggaaa
     9961 agggggacag ggagacaggg gagacgacat tccatgtttt cgccttccgg aacacaccac
    10021 aacgcaccac aaaggcagag acaagggctg gccagttggg cggaaggagc ggacgccgca
    10081 atgggctaac tatgggtcgg tcctaggact aggacaactg gcaagggata tcgaccaatc
    10141 actcggacac tgcatagcgc tttcccgctc tggtccggct gcatgcatgg gtagtggata
    10201 ttgaaaagag ccaaccaatt agaaggccat ggtcatgcgt cagccgtgtt tccagcggta
    10261 ggaccatatc caataacatt ccgagtcgga agaagagacc cacatgatca aatcctggac
    10321 cggaaggaaa gaacttgggg gtcgaagcga agacggaagg gaggaccaaa ccatcacatc
    10381 accataccat cgtctctttc ctttcgtcgt cctctgccca gggttcgtgc ccaacttatg
    10441 acaccatccc ggctcgcttc caggttgaat cgtccaagta cgtgactaag ccagaacaac
    10501 gaaccccggg tccatatttc cctcaccgtc caatctcgga atgactcccc cccccccccc
    10561 aattttttta ctcttctatt ttcctcgtcg cttgatggcc ccctggatca aatgcaatgt
    10621 cccaaaatct tccccatgca acgagtaacc gataaacggc ggggatgaaa tcgaccgtac
    10681 ggaccagcaa aaaaccagca acatcgtcat tctctctacg tccacgtctc ctctccgact
    10741 ggcattttca cctgatccct ctgcatgaca gagagacggt gattttcctc gagcctgatg
    10801 ggcaggtcag ttcacttcga cctgccctgg agaggggtgg gtacttggta attaattact
    10861 gtatccaacc caaaccttcc tacctctatg gggtgggagg gaaacttgga agaatcaaca
    10921 tggctacgac ggggagggac cagcactctt ttatacgtct gctgtctgct gtctgctgtc
    10981 tgctgacaaa accaggagac gagcaacgca acgtggtcaa atcccatgct gcaggattgc
    11041 ccttagccct cgaacactgc acgttgtatg cacgagcgta cgaaggagtt cgtattggtt
    11101 gataaacaag cggtcaaccg catctctccg actctcctcg tgacaaccag cgagcatccg
    11161 tacaatacga agtgtgtcgc acataaagcc aaccgcccta taggaaaaca ggaacagaat
    11221 cctactcgaa caggagggcg gcgagtcgag gggaggcgcc tatcaagggg agaactagag
    11281 aggaacattg cccacctcat ccactgcacc gcccgcttcc cacagtcatc tgtttctatt
    11341 cccagcgccc tgtggctgag gctgaccccc atgcttcgtg cgtcttctgc acgaatactg
    11401 cctacgccta cagggctcaa acctggggtt agatgaggct ggtgtcgaca ggggtcttca
    11461 agcactcgca gatgaagagc agagccctaa ttcttcgcat cccgcccccc gccccctcag
    11521 tctccacgct cttctctttc tgtcttcttg gccgagccct ctccttgccg tcctttgcgc
    11581 tggctgacta tcttcaactg tctacctacc tatccctatc gcctctcacc aggcaccacg
    11641 caccaggcac caggcaccag gccactcctc gtctctcatt ttccctcgat gactccatcc
    11701 ccgtgaggct gcagtttgag atacccatca ccgggccttt cctcctgctc tgaactcgct
    11761 gtctgtccga caaggccttt tctcttccat tttctctctg ggtttctgtc tgtttctcct
    11821 gtccctgtcc cccccccctc cacataaacc ccatagtgtc tactcctggg gactctaact
    11881 cacccatccg cctccatttt attctcttaa cccgtctcct cgtttcattc gcctgtcctc
    11941 cgtgcattca ttttttgacc taccatcgga ggtcaaaata accgttgctc tcggcgtcca
    12001 cttgtggccc aagctttccc aacgtccttt catcgaaacg gcattcgaag ttcacttctc
    12061 cccttaccca gcatcttatc ttttgtcgtg ccttcaaaag gttccacatt gctctccttt
    12121 gtctggagtc atcccttctt gttcccttgc gccactgcct aggtcgctcg ccatctgtgt
    12181 catatcacgg atggctgcct agcccggccc cctcccacct cgtcatggcg gaccaccggg
    12241 gccacccttc ggaggccccg tcagaagagc gcacagagcc cttttcccag tccgaggtcg
    12301 acgcccgctt gaagagcatg ggcgttcacg aggccgtcga tgaagtcatg tacgacgctg
    12361 tcccgttgga caagctcatg gtcgaggacc accaccacaa gcaaggcatc cgcattctgg
    12421 tgcgccctct cacccggagc cgctctgtaa gcccgggcaa cggcagttgc cagtggcttg
    12481 ctctccgcgc cgaagtcgcg tcggatgaac gtccccacca caaggtcctg gccgtgaccc
    12541 agacccccag ggacatcaag ttctcggtgc gcatcccctc cgaacacctg gacgaccacg
    12601 taccgcggcc tccggtgtgg tgcgagctgt actacgaccc ggccagcgac aaccagatcc
    12661 tgttgaaccg gtccgaagcc cccattaccc tgtcccgcct ctcggacgac ccgggaaaca
    12721 gcccgggacc caaccacgaa atcaaacctc taatgaccaa ggctctgtct ccagggtctt
    12781 ggcgtatctc cgtcgagggt atcagggtcc tcgactttag ggtgttggaa cggatgccct
    12841 tccacctcgt ccaaccaagg aaagccatcg agaatgggga cagctccgaa agcgacatcg
    12901 tcctcaattc gttggggaag aggtctctgg acgccgaaga atcccaagga cggggcgaaa
    12961 agaaagtgaa gacatccgag gccggagcta gagccggagc cggagccgga gccggagcgg
    13021 cgaagaagga agatggtgtc atcatgttcc tgcgatcgtc tgccgaccct ctcgtctttc
    13081 ccctgcccac aacgggcaag ggcaacacgg caggcaaggg caagggcaac gagctggtgg
    13141 cctccacggg ccaggctctc ctcgacctcc aaaaggacga gaccgtggct gtccaaagcg
    13201 gctgcgagct ggacgcctac acggtgacca aacgtgacca gatcgcctcc accagtctct
    13261 cctccgtctt taccgccgag cactccaacg tacccaacgg cgtgattacc gtcaaaatcc
    13321 tcaagaccca ctccgtcaac aacgccgccg ccgccgccgc cgccgcccag aagccccagg
    13381 aagccgaacg caacgtgatc cgccaggccg acatgtggct ccgcgagtac cagtcccagg
    13441 acgacctgcg ccatagttcc atcgtccgcc tgtacggggg cgacgcgcgc ttcctgtctc
    13501 tgtacatgga gcacgtggag gcccgcgacc tctccgcccg caacttctgg cgcggagcac
    13561 gtgacgacat gttcatgggg tcgcgcgccg atgcgagccg catcctccac gacgtcgcct
    13621 cggccctgca ctacctccac gaccgcggcc tggtgcacaa cgacatcaaa ccggcgaaca
    13681 tcctctactc gcccgaccgc ggcgccgtgc tctgcgattt tggcctcagc tcgcccgccc
    13741 acgcccccgc cacgacgggc gggaccccgt tctacgtgcc gcccgagttc atcggcggcc
    13801 gcttgcgggg ggcggcttca gacgtatggg ccctcggcgt caccatgctc tacgtgatgc
    13861 gaaaactgcc gttcccggac gcccgcgccg gtcgcgccca cccgcgcccg ctgtactgga
    13921 tgatcgcgga cctgaaccgg ccgggcggcg gcgcgcggca gaaacccggg gcggcgcggg
    13981 gcgcgggcat gtcggcggtg gaccagatga tggtgtggct gagcgaggtg cgcgaggcgg
    14041 cggatcggct cagcccgcgg gaccgcatgg agcggatcat acgcgatatg ttgattctga
    14101 acccgaagca acggattacg acggcgcaga ttttgcatca cttggttgat gagcagatgg
    14161 cgattcgttc atgattttta tctgtgtcgc tactttgtcg tcatttatta tgattatgac
    14221 gaggcgatag accccttttg cctttttgcc cttttggtct acatttgaat gtatatagcg
    14281 agcgtgttct tcatgtcgtg gtccatatcc atgcgcagga cgcggacata ttttgaggcg
    14341 tttggtcttt ttggacattt gcagtatgtt ggctctcatc tcccttcccg tcatgggtct
    14401 catcggagct gccaacatgg atcattgttt aggtggataa ttggcgggca aggtccagtt
    14461 ttaaggtggc ggggtgtttt tttgcatgtt tgcgcatctg cctctctgat ataactatca
    14521 tattcatttc agcatacgcc gggtattgta tcaccataca aacaactata catacgttgg
    14581 cttcccgcca gaagacggac aacaagatca tctggttttc taagcccaac aatacatcaa
    14641 gacattacaa tgtacacttt gcttttgtgg tttcgccccc ctcggctttg aatcccgcgc
    14701 attactccca tgtatcgtcg tcaaaaaaag ccctcgtcgt ttaaagggcg aggccaagag
    14761 cgacagccat gccgacggcg aagatggtgg acatgtgagc cgagctgagg gacgcagcgc
    14821 tgtcggggtc ctcgtcgccg gaagccgcgt cgtcgccgtc ctcgccgtcg gtggcgttgg
    14881 cctcctcgtg gctctgaggc tcgatggcga agtacgcgcc gtcgtccgtg gcgcattgct
    14941 cctcggtggg ctcgggggcg tcctcgacga agcggatgtc ggcgcactgg taagaggtta
    15001 cgtttttagc acaccatcgc caactaaaag agaaaagaga agggacgggg ggtgaagaaa
    15061 agaagaaaaa agaagaaaaa agaagaaaaa agaagaaaac gcacgttata ctgagcctgc
    15121 cccgacctgc caaccttgat gacctgcagc gaggcgttgg tgccggcggt gatgttgagg
    15181 tcggagggca cgagcaggtc ggaaaggcag agggtgccgc tgccggtggt gttgaggggg
    15241 ttcggggtca gcgaggtggg gaagctggcg acggtgccgt tctcctcgat gccgaggttg
    15301 atgtagagga agttgtaggc gtggccgagg gtaacgccta gggagccgcc cgagaggggc
    15361 cagtcggtcc tgttgccgga gccgtatgcg gggccgccgc ctgggaaggg attgtcagct
    15421 tcatgttcgg tccggagagg agaggagagg agaggagagg agaggagaaa ggatggaaag
    15481 ggacgaggcg gacgacgtac aaggccacga ccactgcgtg tagttcaggg tgtcatcgaa
    15541 ggtgttgccg cgccactcgg ggtacttgag cgtgaaatgt gcggaagaga ggccggcggc
    15601 ggcgagggtg aggagagcct gggtggtgaa cattttggcg agcggtcgta ataagtgacg
    15661 ataacaacgg ggtatcacaa cgaaacgact gaaagacgag acgggagaca gttgagaaga
    15721 cgaaggtggc gagctggtca aaagaacggg gagggaaagc tgcgatgttc gagacataat
    15781 atatatacct cgacgaaagg cagttccatt tcgtctttcg agctcatccc ccggacaagg
    15841 acccagtggt cagggtccgt ggttcctgtc ccgtctcggg ccggccgcgt tgattggggg
    15901 attccatcgc cggcgtttgg cgccaagata aagtgagcaa gtttaaatat gaggccccag
    15961 gcacgggggt aggtaatagt aaggtagcta aggtaggtat cttgtccgcg actccctatt
    16021 tgggttactg ggcgattgtt ccatcacata ttggaagcca ttatctggtt tcaattgaga
    16081 agatgaggag gttggtcttc caggtttgta ttcttttttc tctgtgtcgc gttcctggat
    16141 gaagcagagc agaaccgagg ctcggagaac aataacaata ggagacgaca agcttatata
    16201 atcgtggtgg aatgacatcg cgcagtccat cgtacaacgt acaacgtaca tgtacaacgc
    16261 actccgtaca catgaggcgc gtaatgaggc tcttggtggc tggaagcgcg gaaccccctc
    16321 gatttccctc atctgggccc cgccttttgc tggtatcttg ctcaaactcc cgcagcgctt
    16381 aacctcatat ggtcaacggc gttggcctga gcgtctgtat cctcagaagg taccttaggt
    16441 aaggtaggta aggtagtgta gtgtagatac ctaggtacct tatgtaggta cctgcataca
    16501 ggccttacgt aatacccctg accgcttgat cacctcgact tcattttatc tatttcgata
    16561 ctctgtacaa tattcccctt tccctttctc aaatcataat ggactcgatt ggctatagca
    16621 gagtcaaacg gagtaaagaa agcagtgccc gcccctatcc tccgacgtcc tctagcgata
    16681 caaagttcca tccaccatca tcattccctc tccgtccgcc ctacatgttg tcttggtccc
    16741 cccactgctc ccacttgaca atgtccagag ggctggtctt gtccggcccg agaacaggcg
    16801 tccagacatc cgtcctgtag accatcgcgt cccacgtcgg gtagtctcgc aacatctcct
    16861 ccatcacgtc gtcgcgcatc cagaaaaccg cacgctcctc cacctcgtac cactcccata
    16921 cggtgacaat gtggcagtgc tcgttccgga tcgaactcgc cacgtccctc agctccctgt
    16981 ccacagtccc cgtgaggatg ccgtggaggt cgtccatcgg aaaggcgtgc accctgcgca
    17041 cgaagacgac gatgtgctcc ggtctctcgt ccgtgaactc tttcccccgc gccgctatct
    17101 tcacgccgta cttgtggatc tggtgcggca gcagcgtgtc gtccttatcc cgcccgacga
    17161 cgaagtccag gagaccttgc cagaggcagc actgcgtcgt caactcggcg ctccacggct
    17221 ggagatcgac cgaggtcatc acataccagc ttccgtggcg gttgtcagac gcgtgactct
    17281 tcagtccgta ctcacttgtg atatgtgtgc gcgacagcac gtagttggtt cctctgaaga
    17341 ggctctcttt gtcgaacccc agatcctgga gatgtacgag ggcgcggaag aaggtccaca
    17401 tgttgaacgg gaaccactct tgggcgcgaa tcttgttccg ccagtgaggc cgtccaccgg
    17461 gggggaccat aactcgcagt aggaggtttt ggagcatgtt ctcgacatgc ctctggcccc
    17521 attctgctct ctcctccttg gaatcatcct gaggaacgag acgccacgag aggggaagac
    17581 cgtaaatcat cgggaaactc tggttttgca ttgagggtgg tacctcgtct tgtttcatcc
    17641 cgtaacacgc cgcgtatacc ctcggcaccg tggtgccaag ggactgtacg ttgtgctcct
    17701 ccgaccaccg cagatatcgc aaggcactgt ctcgcgtcgc gtacgtgacc cgggacgacg
    17761 ggaccttccg gagaagcggt ctaccgtgca tcagtgcggc aagcacacca ccagccttgt
    17821 ctctgttggg aagggagggc cccccaaaag agaattcagg acattctgtc agcagtcggt
    17881 tcctccagaa agggacaaag acaaaagaca ttggaatcgc ggcatgaatg atgaaggtag
    17941 agtaagacga catacgggat actggacaag tcaatgacgt cgaaatggcc gtcggttttg
    18001 gggttgtaat cgagccaggt gaaagctttc tcgtggagca agaagggcga aagattagca
    18061 tgaagctcgt ccatggtgtt gaacacatca tcgacgtgga ggatcacccg gaactgtttt
    18121 cgttctaggc agaggccaac catgccgacc acgctgtcaa agtaatccgt cacgtattcg
    18181 atgaccgaaa cagcctgagc tgcctccgtc aactgattgt cgtcgtcgtt gaagccgtgc
    18241 agacggccgg cgacttcgaa gggcgaaaag aattcgtact gaaggggctt ggtgccggca
    18301 tacacttcgt cgcagttggc gagaagcgtt aggtttccgc gccagttggt cgccacgtgc
    18361 tcttcgagca taacgagcct ctcgagagcc tcctgagttt ccacttgtac ctcgcgtccg
    18421 tctgcctgcg tctcgaaaag gccgcagagg acgtccacaa tctcggaata cgccgtcgcg
    18481 acgtcggtgg ttgagtgaga gtctgagtct gctggtccat ctttgtccag agactcagac
    18541 gcagactccg ggctcttcga atcgtagatc gtggggggca catcgacgat gccggcggcc
    18601 gaccagagcg ctcgatcccg cctattgccg catgggttag gcaacaggta ttttgaaagg
    18661 aaaggcgccg ccatatcggc ccattgcccc agtcccgtaa ctttttcgcg gtacgaatgg
    18721 atgaaagctc tcgtcatttg gctctctttt ctcagggaat aggcctgagt ccacgccagg
    18781 accgcggcga ggaccgggaa gcgaatgtcc tcggggacct cgatagtgtc atggaatatg
    18841 ttgcggtctg cgttgtccca actcttgagg gcgtcggcaa ccgccgttgc tgcttcgcgc
    18901 aacgacgtgt gcgccctgag agggatgatg gggaagccaa agatgaagcc cagggaaacc
    18961 aagagttggc gtctttttgc cttgtccttc tgggcttcgg tcgtcaggat caagtgcatg
    19021 aggacgagca accgagctac ggcggcaggg tggcggtcca ctatcaggat cgtcaccttg
    19081 ctgttgaggt tgtcgttctc tctgtgaagg agagcgccga gttcgaaaat ggtctggaac
    19141 agatgcctgc catctccggc tccggcgtgc agtacgttga cgtttcgtcc ttcttgatgg
    19201 gctgccttga gtgtgcagtg gtcgatgagg gatcgaggcc tttcgccgct gacggggtca
    19261 ctaggataat agcccctcct gcatcgcata gggctcgcat cgtcagtgcg gacacagacg
    19321 aacatgtccc caaagtagaa tagaatatat taaacggacc gggccggaga agtcaaaaga
    19381 caagacgaca caacgtacat ggtgggctta tagcgggcga cgcaggagag gatcatgcgc
    19441 cacgactccc ctttgctggg acatgctctg aaaataccgg caacgttgtc gagccgcttc
    19501 ttcagctgag ctacgagtag gatgaggcca cgttgacgga tgccctcatt cctttccata
    19561 ctatccagcc aggtccgcgc acctgccagg tcgaagttgg caaggtaacc gtggaagaca
    19621 atcgtcgtga gaggagcacc ggttttcgca actgaggaaa attcggcgtc gacgtgctcc
    19681 cactgttcga gagccttttt ggcataaagt gctgctacgc ggttgctctg ggagtggtcc
    19741 cagctggcgg ctaaggcgag aatggcgttg acttcggggg ttggggacaa cagtggccgg
    19801 tgaacacatg ctgccagggc ggctttctgg gctggtgtaa ggagatatca gcaagggttt
    19861 cagcaatatg tgtgacgaaa gagaatgtaa cagttataac ttcggggcgg gctagttgtc
    19921 tttacctttc ttgtactcgc cagcgttcag cggcccttca aaggcataca taacagcgtc
    19981 tttgtatttg tcgtcgtcaa tttccgcttc ttccgagttc ttttttaccc tggaagggag
    20041 ggtagctggc ccggatagtt caatctgctc gacagcgttg cccttgccct tttcgtccgg
    20101 cttttcaatg gcgtcctcga cttctgcggc ctttttggcg gcgttcttct ttttggcctt
    20161 gttctttttg ttgcccatgg ttgattttct ttccggcttt cctggtggtg ttggtttgcc
    20221 tgtgccgttt gtgttctcgt tgtggttgat agtggttggg tgttctcgtt gtggttgata
    20281 gtggttggag atgatgaaga agggaagaaa ggaagaaagg aaggagggaa gaagaaagca
    20341 aagaacaagg tactcctgat tcaccttgct ggcgggaaag aagaaccaac tacaagatac
    20401 tttattactt tctcacccgt ggacagagcc atgtaaggtt catgtgatga cgtcccgtcg
    20461 aggggacaat gacatgatgc tgcctcgtga gaagtagaag gtatctctca taactaccta
    20521 cctaggtatc taaggtacct aaaggtaagg caggtactgg tctcgaaaag gtatgccata
    20581 agccagaaga gcttcataca gtaggtgtcc agagacccaa taggtaagga gaaataataa
    20641 aataaagaaa aggaaaggac aaaaagaaat gctcaatcgc tttatgtgtt tgaccacaga
    20701 aggttcatcc accttccgac ctccatagct cccacgacct caagactgtt ctggccgagc
    20761 atactgaggc tgaggctgtc cgtatcgatc gacgggcgca aacttccacc agtccgaatg
    20821 gacccaatat acggtattgc ggatgataac caagatgatc cagggaacag gggggaagtt
    20881 cttccatagg cccccctcga aggtcacgtc gtgggacatg aatgccaaca taccgccagc
    20941 ggccatacca gctttgccct gcaggttggg gtaagaagat gttagttagt ccaccttcat
    21001 gaagggggga aaagaaaaga aaagaagaaa agaaaaaaaa aaacgcacca tattttgctg
    21061 agcctcctcc tcaaaaacct taggaaggtc cttcatcttc tccagcccaa accgccgaag
    21121 cgccaaaagc gtagggacct catcatgcag atgctgcgtc aacgacgggc caaactcatc
    21181 gatgagctcc cgtgccctct ggccatcaaa cgccacctcc cccttctggg acgcctccag
    21241 gtacgtcttg aacgcatcga acccgtcgtg gaacgcggcg tgctgctcga cgttcgtctc
    21301 catgaggccc ggctcgccgg ccatgcgctc gacggcgggg aagcacatct cctcttcgcc
    21361 gtcgtggtgg agctgcagca tctggcacca ggtgagggcg tagttgagga aagcgggcac
    21421 gtcggccgcc cggacgtggg gggcttgttg gtggatgctg ttgaggcagc ggatcatgat
    21481 gttgtggacc acggccatgg tggaggctag gtcgtcgaac atgtcgggct ggggccgggg
    21541 gccgtcagtg agcattcaac cccctcatcc taggtcatga tggtcatgag tggaagaggt
    21601 ttggtggttc ccgtcaggcc ggatcgacag ttaccttttg cccttctggc agagcggccg
    21661 tgggagtaga gcagagagcg aagggcttgg aagcccattc ggagttggaa gtcatggtga
    21721 aaattactgg ggagcccttc tgagtacttg ctgaggcgat gagatggcac ttggcagtag
    21781 ggacgagaat ggacgagaat agatttgatg tgggctaaga tgatgggacc agggggaatg
    21841 gaggtaaagg aggggactaa gagcgacccg accgattaaa aaggggtaga ggagcaaata
    21901 agcgtaagca aacaacgttg gtgtggtacg cgagaacgtc gtacaacgta ctcgtggtac
    21961 gcgtacttga caacaaaagg atggcagttg ggctcaacgg ttgaacccca tctcctggtc
    22021 caagtgctcc ctacctaggt ccccacatac agtcccgatt cggaacatag tggacgctaa
    22081 gccttatatt acctaagctg cacgggtggc tgagtggctt ggcatggggc ttctgtgtca
    22141 gcggtgtgag tgcgaggtgc gaggtgaggg aggtgaggga ggtgagatga gcctgaaagc
    22201 ccggattctg tgtggtctgt gtgtctaacc gacggcaggt gaatgccgct ggaagcgatg
    22261 tggggtaacg gtgtggggtt atccacatgg tcctccgtgt taatcgcacg ccctgaaacg
    22321 aagagtcgaa ggcggtcgcg atcgtcaatc aacacgtcac ggagtaattg ttcacgactc
    22381 aacctacatc gtacaccaga attcatgtgg tcttgaccct gtgcttggtt tacaagcacg
    22441 tacactatag caagagcgca cagcgatttt ccaacccttg agggatcgac agatctgacg
    22501 gtaaggatgt gggccgtggc cctcggcccc tctctcgagt ctctctctcg agtctctccc
    22561 tcgagtctct ccctcgagtc cctccctcct ccttctcccc tccctgtctt gtccgattca
    22621 cggcggcgct cagatacact tgcccgattg gcttcccgtt cagtattacc ccgcctcgtt
    22681 aagtagggca atacaaacgt acttcgtaca gatcggatag caatcggatc tgtgatctgt
    22741 ccatcgtgtg gatgtggctt gcgcttgcct atcaaccgat gcacaacgca catgagccat
    22801 acgcgccacc gggaagtcga gtctgttctt ctttttctca tccgagtctc cgtggaccgt
    22861 ggctggtaaa gtgggcgagg gtaccgttgt acacgatacg ctgcaagatc gccaagtggt
    22921 ccgccccatg ctgccgtgct gggatggaaa gacaacgagt gagacccacg accggaagaa
    22981 aaaaggaatc cttcgcttca agtccttcat cccaaggcga ccttgccgcc gcatggaaca
    23041 agccagacat ggtgcttact agcacaatac caataccacc ctcgcccccg tcacacacgt
    23101 gagagcttag cagggctcct attaaacccc cccttgtctc gctgtggccg ttctcctcca
    23161 tctttacgtt gtatatagtt gggggtgacg ggtcgttggt gcagagaaca gaaatcgctc
    23221 ttgaccggac gtctctcttt tcgtctcagg ccgcaaaccc ctctttctta caggttactt
    23281 ttctcttttc ttgtcgttgg gcttgttttc tttcatgttg ttgcctcgtt ccaacggcac
    23341 atcatgtcag aaccaattcc tgcccccgat cccttcgaga tgcccggaat gccccagttt
    23401 ccggacccca tcgatcccga tgctccgggt cgggggcctc tgatcatggg tgtcacttgg
    23461 accatgacca ttctgtgcat cctcatcatc tctgcccgtt tctatgtccg tgccaccgtc
    23521 gcacggaaag tgagctcgga cgactggttc atgctagccg ccgtggtatg tcgttctcca
    23581 gttcttcgtc tccaacatcc aacacccaac acccaacacc caacacacag gaccacaggg
    23641 cccaacggca acatgtttcg gtccttggtt gctacatcaa agacaatgga atcgctaatt
    23701 ggtcatcgcc actcccctcg aacaggtcat gcaaatcact ttccaaggat gcatcaccga
    23761 agcatctcgt tgggggctgg gcaagcggga cgccaacttg tcggtctttc cacaacttat
    23821 ccaggtgctc aagtggaact ggatctcgac aacgccttcc atcatggtct ccatcctggc
    23881 gagggtctcg gccaacatct tgctcactcg gctgtttggg accaagcctt ggctccggtg
    23941 gtttctctgg atcttcaccg gtctgcaagt cgtcgtttct agcgtcctta tcgtactcgt
    24001 ttgggtccag gtcgacccgg tcgagggtct atggaaccct ttcatggctg tgaaccgacg
    24061 gtgggatcct cgcattcaac agaacacctc ttacttggcg caatgtatgt tattctctcc
    24121 cccctttcct tttcccgctt cccctccaag aatgacgtac agctaaagct tccacagccc
    24181 tcttcacctt ctccgacgta acctacgtcc tcttccccgt catggtcatc tggaagctcc
    24241 acatgcccct ccggcgcaaa atcggcctcg gcctcctcat gggcctgtcc ctgatcaccg
    24301 ccggcgcctc catcatgaag accatcacca ccccgcgcgc cgacacgggc aacacgcaag
    24361 acgcgcagta caacgccagc ctcgcggtcc tgtggtccgg catcgagcag agcctcgtca
    24421 tcatcatggg ttcgatcccg ccgctgcgcg ccaagttcaa ggcgctcatg gtcgagcgct
    24481 tcggctggtt tggcaccacc gtcgtcggct tcgtcagcgc cgaccgcacc cgcaacagca
    24541 cccaccacac gcacaagcag cagcgcggct cgaagcgctt ctccgggggg tcgcagcagt
    24601 cgttgcgccg cgggctgcat accggcgact gcatgtggga ttcgagtggc tcgggcgggc
    24661 accgtcatgc gccgcagttg tcgtcgagtt cggggagctc ggggggcgag acgccgccca
    24721 tggacctgtc gacggccgag atggggcaga ttcggaggac ggatgaagtt actattacgt
    24781 ttacggatca cccccggaca aaatcctgag ggctgtgatt ctggggggga cgcgagggag
    24841 tagggagtta caagtgtggc tgcacgtgca gactgtagta catagataga tcatagatga
    24901 atcatgcata gcctcatggg tagacaagca tagcgtttct ttttgaatga atattacttc
    24961 atgttctctt ttgcaggcct gaatcttggt ggtttctctt aggtcaatta ttcccaattt
    25021 cctcgaattg acctcactgc tgttggcgtc gtgcgcattc ggattatggc gctccgaacg
    25081 acgggacctc aactaacgcc acagttgcgc tgcatactgc actgcattct ctgcctgcat
    25141 gcacaccgcc cgaggagaaa aaaaaagaaa gcgaatgttg aacagttgaa aggttaaacg
    25201 gagaagaaat acaattgaag cagaaacaaa taaaatatca attggggcat atatccaagt
    25261 ggaaaagacg tctggtgtag atgcatgtgg tcaggggtcg gtccggcggt atcacacatt
    25321 cacacttaca ggccggtccg ctgtcagtcc ccctaaccgt ctactcagtc tgctcattag
    25381 ccgactgagg gttccgtcga atttccggtc tttttctttt cttttttctt cttttttttt
    25441 ttttccaatt ttccaatttt tcttcctttt tttcctcccc ccttcttccc tactggaaca
    25501 agtctcagac ttgcttgcat cattgatccc ttgaatggac aatctgctga ggtgccctga
    25561 gtccctgact ctgacaggtc tgacctcccc acctcccttg gtcagtccaa cgcccgggaa
    25621 tggccggcaa gattgcaacc gagtctgccg ttcctacaat gccaacgaat gcgacagtcc
    25681 cctgatttta ttggtgaagc gcacttgaac gtgcagcatc ttaccgggat cttacaactt
    25741 gcaaggtaca gcagcacctt taacccctcc aggaaggcga atgatgaatc gaatgcttcg
    25801 atcatcccgc gtcgacatgg cagttacgaa gaaaaggaat aatcgtggtc actacacgta
    25861 gtgggttcgg cgctataatg gcgtctggtg tgataacaaa cctggacacg ccaaaagaaa
    25921 gactagggat atgatatatc caaccgagtt ggaataccta agcctttgcc aatctcagtg
    25981 cacgaattac tccgttgtcc atactctaca tggatagaca tcccatctga cccctcttta
    26041 cgtaggactc gaccttgaca ttgtcgatca atggagaggg gttctaaaaa tacagacaaa
    26101 tgctacacgt gtaaacgaaa accgttggat tggcgaggcg agcaacgggt ggctggtcga
    26161 ctacgagtct aagacccgat atggcaggcg gggccgaatc gctccgtgtt ccgtgccatc
    26221 actaacaccg taacacgcct ccccctctga atgctaccca acccctcccc ttctccgatt
    26281 cctggaggag cctagaggat gtgcagaccc gatgcctctc actcattgga tcaagactca
    26341 gtgatgctgg aacgtcgagg ggggttcttg gccgccattg ctacgtctac gtgcagcgtc
    26401 acgcgtgctc tgtcaacatt attggcttgg tctcggtgat cccattcccc cccgtattcc
    26461 cagccgaaaa ggcaagagaa ccagataaca gatcaacctg cctttaccgg ttccttagat
    26521 cgagaaccaa aggtacgtgt aagtagtgta acccgccatc cccaccaccc ccaccaccta
    26581 cattgtactc ccactatccg tatgtatccc cacccctccc atgcctcacc gacttcccct
    26641 gaacccctga aacccctgac ccctgatgta gatgaaccgg gaggcgtcat cttgggcgca
    26701 cggccggcag aatccgaacc agcgacgtgg atgagatgaa tacctactcg agcgtcacta
    26761 tatagctttc atgttgaatc agacacgaag agacgtcaag ttcgacaaga caaagtgcat
    26821 gtggaaacac ggctcggttc gaatccgagt tgaaatctgc aaataagatg cctcgatcga
    26881 ctagtgtcgg cagtcataaa agttgcactg ggctgtgcag tttttacgcc cagccatgaa
    26941 cgtaacatgc atctattcat aaacaagtat agacctactt gacttgcaac tacgaagcag
    27001 ctatatttcc atctccctgc tgcgtcccct ccacatccca cagaaactcc agaatcccca
    27061 acgccgaccc cttcggctca ataacccggt tcaacacaaa cctcttatcc gcccccgcga
    27121 agagctccct ccactccccc accgtcctct cccgcgcatt aaacacggcc gccatattca
    27181 ggtccgcggc cctcaggtcc ttctccctcc agagcgccac ggcccccggt tcgtccggca
    27241 tgcacgtatc ctgcaccacc accctcgccc ccctcttcag cgccggaacc agtgatgcga
    27301 ggatgaggcg acagtacttg tcggaccagt tgtgcaggat ccagcggagg tagtacacgt
    27361 ccgccgcctc tgcggtctgc ggcgcgaaaa tgtcgtgcgg cgcgaaggcg atccggccct
    27421 tcaggtcgcc tggcacgtcg gcctcggcgc cggcgatgat ctgcgggatg tcctggatca
    27481 ggaaggtgag gttgtcaaag cgcttggcga gggccatggc gacgtggccg cggccgccgc
    27541 ccatgtcgac gacgcgggtt ggcgttgttg ttgttgttgt tgttgtcgtt gtcgttgttg
    27601 ttgtcggcgt cgtcgttgct gctgctgttc tatttccccg aggcagggag gcccaggggt
    27661 agtggtctac gatgtatgag gtgtggtggc cggagctgag ggagtaggcc ttcatggccc
    27721 cggcgaaacg gagggcgcgg gacggctcgg cggagaggac gccatagatg gattccgtgg
    27781 tgttgttggc gagagagtac ccctgcattg ggaccagata agcacgattc aagttcacag
    27841 agggctgggc gcatgagttt tttatcttta ccgtctcatt tggttcttcc gaattcggcc
    27901 acttgtgcat cgcgtcgatc gtctagacgc atcgcatgtg agtacatgga attcagactg
    27961 ggaacaaatc gcaaccggag gaaatggctg ggatccaaaa gacgaacctt gacagctgcg
    28021 ggccacattt catggctccc ggtgtactgc cagtcattca catgggataa tgcgagcgtc
    28081 ttggacacct tcgtgtgagc caccatgccg ggctccggct cgcggaaaat gcgcatcgtc
    28141 atggcatgtc gcaggatgcg ccgaacagcg gattcaccga ggcccgtgtg ccttgcgatc
    28201 tcggcgaagg agatttgtcc tcccgcgggg acgatgctgg cgatgttgtg ccggctgatt
    28261 aactgcatgc tcacgttgtt gatgtgcttt ggttgtaccg ttaggttcaa tgtccacatg
    28321 cacgtgcaat gtctttggga tgggcgactg actccgctct tctggaagag gagatcgagg
    28381 ggctcgagaa gcaagtcgta gagctcggac gtggcgtcga ggatggcgtc ctgtgcatca
    28441 gagccctcct tggggatggc gacgggagca tcttcgtcaa aggaaggcga aggttggccg
    28501 gctgcggtga gaatctcgtg aagctttgcc accgactcgc tgatggtcga agcgagtttg
    28561 agaatgcgag gttgaggctg tggcgtgttg gcgctcatct tgggaaatct caactgtccg
    28621 ttgtccgtag attatgtcta caagttaaca accaactcta ccgcagtccg ggttgtgaaa
    28681 tgagcttgag gtcttcaaag tcttggtaaa gactgcgcaa gtagtggaaa gataaaataa
    28741 gtaaccttga tcaatgcacg tgaacgtcag cttgatcccg tcgtacgaac tacgggcagc
    28801 atcatcgtac aaaacccctg atcctcgctc gctaagctga tagggaccag ggggttatag
    28861 ctaccttttt gggccccttt agtgcacgac atcaggtcgc tcccccgtcc ctgtcagccc
    28921 cgcagtagaa catcggtaat ctgggtcagt tgctgcatga ggctttcggc tttccctagg
    28981 gccgggtctt gagcggaagg ggacgaaggc acggaggggc acggagggga gctgccggca
    29041 actgtcctct gtcctgcctg ctttcgataa gcctggacta gccaacctcc cggcctacca
    29101 gcacggcaat tgtagtgcag gacttaccat tgcagtctgg taccaaccat agccaggtct
    29161 tccaactcgt gttcctttgg tggggggaat acagaggact atagaggctg agacaagact
    29221 gacagagagt ttctcctcgg taagttccgt ccccaggccc ccaagttcta ccggcttaca
    29281 gatactgggt gcagcattcg taattacgga ctttttgatt cccccaacta atcattacag
    29341 taccaacgcc cagtcttccc ccgcaaccca cacttttctt ctctctttcc cctaacaaac
    29401 cccctggact ccctaggctc cctggctccc tggctccctg gctccctggt cccctggaca
    29461 ccagtggacc ctggtcgtcc tcttcactga ccttgtgcgt tatgccttgg ttggcacttg
    29521 ttgtctgtca tatccgtacc aagtcgggcc atcaactcta atcaggatcc aggtatatca
    29581 tccgtcatga ttcaccccct gtctatactt gtaggtatta ctttagtatc ccatcgtcgt
    29641 caccgtgggg cggtggatgt gggtaaaaag atgagcctga agcctgggat agcccggtaa
    29701 aatgtggaca aactgcgatg caccttttag ttgcaaccct ccctcgccgt ccgactcccc
    29761 tgctaagaaa agaacattaa gataatctct cggcgctgca gatcgagaga tcatgtggac
    29821 gtcttgaagc cctggtgggc aggctacgaa tatgggtatg atatctcgta aacctcctgc
    29881 cttgagattc ttgtccagtc tctcatcccc tcgatctaat ctctccccca gaatccaatg
    29941 ttgacccgac ctcagcccct gaccgtaccc ctaccgagac agccacggca cacggtcgac
    30001 atgggcatct ctgaagcttt gcagtatcct ttatccacca tcaaagtgag accagttccg
    30061 gaggacatcc atgtccaggc ctccgcttct ccccactact ccagaaacga gaactgcgca
    30121 tacacctgcg tgcaggacct ccttaaggcc gctgcccagc tacgtccaca gcgtcgcatc
    30181 ttggtctatc cgcctggcaa cacatcatcg cctattgccg tcgagtatgc aaatctctac
    30241 tcacaagcca gggcactggt ccccctgctc cagagcctcg atggctttca aaggcgttgt
    30301 ccggttttga tccacctcga caaccactgg gacaccttgc tctggttctg ggccgtcctg
    30361 ctctccaaca gccttcccgt tctgtcttct cccttcagcc aagacgagag ccttcgacga
    30421 aagcatattc agggcctttc cggtctccta gagacgcccc tttgcatcac ccgaaacaag
    30481 ttgttagacc ttttcggcca agatcacgga ttgcggcttc acaccgtcga gcacatgtct
    30541 cttactccgt tcctacgacg cgactcaacg ccttcggtca tactggacgt ggtctcccac
    30601 gccaacacag atcctcggac ccgaagtcgg acagacgagc acgacgccgg actagcgatc
    30661 ctgatgttga cttccggcag cacgggcaac gcaaaagccg tgaggctaac ccacgaccaa
    30721 atcttcgccg ccatccaggg caaggcctcc gcccgccccc tcgacccgac gaaaccgttc
    30781 ctgaactgga tcggcctcga ccacgtcgcc agcctggtgg agattcacct ccaagccatg
    30841 gccctgggct tggaccaagt ccacgtccac gccgccgacg tcgtgtcttc gccgtccgtc
    30901 ttcctcgacc tcctgacgcg ccaccgggtt tcgcggtcgt tcgcgccgaa tttcttcctc
    30961 gcgaaactgg tctccaccgt acgctcttct cccggagacg ggacttgtac gtgggacctg
    31021 aggagtcttg gcatcctggc gtctggtggt gaagccaacg acgtcgaggt ctgcgtggcg
    31081 gcgtcggagt tgtttgcgaa gtacggcgcc gggagggatg tcattacccc cgggttcggc
    31141 atgactgaga cttgcgccgg ggctatctac aacctcgact gccctgcgta cgacgtcaag
    31201 aacggccggt cgtttgcttc cctcggcaag tgcgtcaatg ggattgagat gcgggtcatg
    31261 ctcccttctg gcgaaaggtc ggggctgttc cgtcatgctg cgccggatga gcctggggac
    31321 ctcgaagtcc gcgggaagat cgtcttcgat ggttattata gaaatacgga ggccacttcg
    31381 gaggcgttca ccccggatgg ctggttccgg acgggtgacc gggctaccat cgactcggac
    31441 ggcaacctcc atctcctggg gagagtcaag gacgtcatga acgtcaacgg cgtgaagatg
    31501 agctccgcgg atgtgcaaac ggcaattgag gatgcactgg ctgggatcgg gaaagtccat
    31561 gtcgccttgg tcgtcagctt cccctcgcga gactcaaagg cgtacaccga gcaggtcacg
    31621 gtggcctaca tcccccatca gtggccgcca gagccagaag acgtggccag gatccatcat
    31681 gccgtcgcag aagcatgcat cgtctgcacc ggatcccgtc ccgccgtttt cggcgtccga
    31741 gatcaatcca gcctacccgt gtcggcgctc gggaagatct cgagggcgaa gatgcgggtg
    31801 ctctacgaaa aaggggcttt tcaggacgag gtcgacttcc acaatgccgc gctggagcag
    31861 cagagatgga agaatctgac gatgcccaca aatgaattag aggcgaccct tttgatggat
    31921 ctggccgacg ttcttggtgt caataccagt cacattggcg tcgagacgcc catgtacgat
    31981 atggggttta cttccatgga cctagtccgc ctcaaacacc ggctcgacaa gcgcttcgcc
    32041 acgagcatcc ctgtcgtcac tctgatgaag aaccctaccg tccgggcgct cgcgacagct
    32101 ctttcttccc aacatgaagt cagccctgcc atcagccaaa agtcgtcatc acccgattca
    32161 cccccctacg accccgtcgt gaccttccga cccgacggtt ccaagacccc cctctggctc
    32221 atccacccag gcgtaggcga ggtcctcgtc ttcatcggcc tcgcccaaca cctcgcggac
    32281 gacgaccgtc ccatctacgc gctccgcgcg cgggggttcg agccaggcca cgcccccttc
    32341 tccaccatcg accaagtcgt cgacgcctac cgcgccgcca tcctccaacg gcagccgcag
    32401 ggaccctacg cgatagcggg ctacagctac ggcacgatgc tcgccttcga ggtcgccaaa
    32461 cgtctggaga aggaaaacgg cgcgacgatc cagttcctgg ggagcttcaa cctcccgccg
    32521 cacatcaagc cgcgcatgcg ccagctgaac tggaacatgt gtctcctcca cctcgcctac
    32581 tttctgggtc tcgtgtccga ggcctacgcg gatagcatcg aggacggctt ccgcgcgctc
    32641 ccccgcgagg aggccatgcc cgccgtcctc ggcatagcgg ataagcagcg cttgctgggg
    32701 ctcgggttgg acagagatgc gctggcgggg tgggctacgc tggctttcgg gttgcagagc
    32761 atggcggtgg attacgagcc gtcggggttg gtggagtcga tggatgtttt tcatgctacg
    32821 ccgctcaagg ttgctgcgcg gtcgagggag gattggattc acaaccattt gagcaagtgg
    32881 agggatttct gcaggacgga tgtgaggttt catgctgttg ggggagcgca ttataccatg
    32941 atcggaccgg accatgttgg gtgttttgct gcgacgctga aagaggcctt gagaagtagg
    33001 gggctgtaat ggaaattcag cggctcaggg gctcgggggc tcaggggctc gggggctttc
    33061 tgtggggtca tcatacggcg ttcagggggc gatgggacaa tagcttagcg gtatctgttg
    33121 ttttgtttct tttctatcct attttctatt ctctattttt ttctccgtat ctcttcttcg
    33181 tgataaagat tccagtgtcg ctaatatgat atggttcttg tcaatcaatg tccttcaaca
    33241 acgaactttc gtaaagtcca ggagtgcatg tgggataaac aaccagcgct ctctctccac
    33301 agggcacccc tcagggccct cgctgtgcta caggcaccca cctactataa ttaggcacat
    33361 ctaacactaa tcttaccgag accgctaccg cccacgtcac cttactttac cctcacggcg
    33421 ttttccgtcc ggctccagac aatcgggtcc tgggttcttc acgcatcagt gtcaaggatg
    33481 gtgattagtc gactaacccc agggacgtct agatcaggtc ttagacgtcc tggccccatc
    33541 ggacatggag gctactgtac gaagaatagg tcttcagggg gaccggggta agctgtttga
    33601 gataacatat catgaggtac cggtatcata ccgactggac gggactccaa acccctctca
    33661 gtattatgcc taaacagcac ttggcggcgc taacttcccg gcggacattc cacttctggc
    33721 aagggcagtg ccccgtagtg gcccccaagt ccgctactca tcggggaggg gtaacaagag
    33781 ccaggggcca acagcatcac ctaagcccct ttcaagctct ccccgccggc agtccgggat
    33841 gtagcatcag ggagaagaga tggctatgaa gacgtcttga tgccacgaca gtgacgacac
    33901 tacatcaacg cccgcccacc tttctcgata atcttcacct caagccaccc ttgtcccttt
    33961 ctccctctcc tgcacctaaa tagtcaccag cttgacgtct agtctctgtt tcacagtgca
    34021 acgtacatat cacatcatcc tgtataataa acctgagaga gtcggacttg aacacaatca
    34081 ctttacattc aagttgtgcc aacacagtcc accacattca catcatggag acagtactgg
    34141 cctccattag acagctcgcg gccaacgcca acgaggctgc ccgtcggcaa ctcatcacca
    34201 cactacacga gatagcctac tctttagagg atgccaacga caccgtgcat cgttatggct
    34261 acttggtgag gacttcctct ttacctatgt gttccgaact tcccagattt gctgaccatc
    34321 tcctcttcta gcatcttcaa accgcagctg tgaaaaccgg cttcgatctc ggactcttcc
    34381 ggttcatcag cgcatcggag ggacccgtca ccgtgagcca gattgcggac aagacgggag
    34441 ctgacccgtt gtttctgagt atgagtccaa tgttccccca gccctcactt catgtttcat
    34501 tgaacggtgc ggccgtcgca gtcaccggat tccctcaaac ctgcatgtgc cttctcctag
    34561 actgacctgt ggcctgtccc ctctcaggcc gatttctgag ctacctagct tctactggcg
    34621 ccgtcaagga agtcgcaaaa gatgagttcg ccgccaacaa cgtcaccaag aatctcgccg
    34681 agaaggtcac cgaggccggc gtctcccact ggtaagtcaa gaccgccaac ttgccttact
    34741 ccctaaaacc agacgtccca gcctaactac tccatgtctt ctcctctccg tccattgcta
    34801 gtttcgaaac cattggcccg caataccaag ccatccccgc cttcctgaaa aagaccaact
    34861 acaaaaaccc cagcgacgag atgcacaccg tcttccaaga cgcctggaag acagacaagc
    34921 acgccttcgc ctggttcacc gaccacccag gacaactcga ctacttcaac gactacatgg
    34981 ccttccgccg cgagcccgcc ctctcctggc tcaccgtcta ccccgtcgag caggagacgc
    35041 agaactggga cggcacgcgg cccgtctacg tcaacgtcgg cggcggcatc ggccaccagt
    35101 gcgcccagtt caaggaaaaa tacccgcaca tccccggccc cgtcatcctg caggacctcc
    35161 cgcactcgat cgccaaagca ctcccgaccc ccggggtcga gaacacggcg cacaacttct
    35221 tcgagccgca gcccgtccgc ggggccaagt tctactttgc gcgcggcgtg ctgcataacc
    35281 acccggacca caaggtgagg gtcctgctgg ggaacatcaa gtcggctatg gcgcccgatt
    35341 ccgtgatcct gctggatgag atggtgttgc cggagacggg ggtcaattcg tacgctgctg
    35401 ctatggactt gaccatgatg tcggcctttg cgtccatgga gcggtcggag gcgcagtggc
    35461 ggacgattat tgaggatgtg gggttgaagt tggtgaagac gtatccgtat aacccggtca
    35521 gctatgagag tgtcatggac attcggctcc cctagactgc gtgtatggca gggaaggtcg
    35581 aggacaaaca aggcggcttc tcatgagatt accgcgggta gaaacggcgg acgtttcaat
    35641 attgcgtggt attgtgtata catagcattc atgttattag catagtctag tcctcggtgg
    35701 tcactggtca tttacaccca ttgattcaac tctcagcaga gagtcgagtt gtttggccct
    35761 cctaggacac tccgtcatgc gtataaccct atcccgagaa gccttgccca tggatcctgc
    35821 acaagactac ttctctagac gccaccaccc cctgaacgcc ttacatgacc atctatggat
    35881 atcagccaac ataaagatac gagtgaacag atcgacatgt aacccagaac aatacagtct
    35941 cccaagccac ctgtcggtgt atagacagaa atctcatcac gtacttccca ggaaaaggcc
    36001 cggttcaacc actatctgaa tcatccaagc ccatgcccat atgcgccttg atgagctcat
    36061 ccagtctacg actctccgga tcctgcgtga tagaagtaac agacaccggc caatcggccc
    36121 gcacctgctt tatcaacgtc tccatcccct tatctccata gtcgagcatg gcgctttgct
    36181 gcaggaggcg cgcatcgtcc gggggcaaag catggtgcag gacgcgcagc acggccgcgg
    36241 cgaggaggaa gtttcgaccc tgttcgtgca aacctctggc gcaaaggacg aacgtgcccc
    36301 acgcggcgtc gcgggatggg ggcggcaggt tggggagaga caggcgccgg agcatggtga
    36361 gggcgacttg ggaaaggacg tagaggagga aaggggagta gcattcgaag ccgtggcggc
    36421 ggtagaagag gtgtacgagc gtctctacgc agacttcgga gtgcatgacg atgtcttccg
    36481 gatcggggaa tcccgggtgc tggtctctta cggccccgac tccgatgagg gacctgaaga
    36541 ggatcatgag aatggtatgg tattgcatgc tggtcgttcg ttagcaggtg caccacctac
    36601 tcttatgcag aaagcctccg caggaagaag acgaagcaag gcgcaaagag ttagcgactt
    36661 actgcattag gagatgagtt ggtaggacaa tatggtgtgc cgtgagaggt tcaggaagcc
    36721 ggtcatacca gtctgtgagt tgcgcatgga attcgacagc ctggtccacc gtcagacatg
    36781 cgttgccgca cgacgtgaag accgcccgtg cgatttcgtt catgatgagc ctgatctccg
    36841 cattggcaac gcaggtaggg ccaaggtata atggcaccag gccttgaccg agcggatact
    36901 tgacgtgaat ttctccgtag aatctcttcg cctcatctcc ctccggtagg ggatcccgtg
    36961 gtgcggtgtc aaggtacggt tgtctgagga agtgaaactg gaagaatcta tcacatgcgt
    37021 gtggtgtgtc agcgggctct gatcatgttt gcagttttga actcatcccc ccacccccca
    37081 gggacaccag ttacgcaccc ttgcaatgta tagagagccc aggcagtttg taatttcacc
    37141 tctcgcgttt ttcggtccgt catctgcagg tggggggtgg aaaatagtcc cttccgcttg
    37201 gcgagttcga tggattggag catatatgtg tttccgagct tgtcgatccc attcacgtag
    37261 aatgtgatgg ctaggatgca acctgcctgc atggtggtta tcctggcccg gtcactttcg
    37321 agttcccaga gtctacgggc ctcgttaagg aactggtagc caggatttcg ggggttccaa
    37381 aactcggaac ggtgctcgat ggtagcaagt gcgtgctgct actcgcatca gtattggagt
    37441 taaaagtgct agtatatagc cctgtgttcg gcggggaaca agttgagaca agaaaggcca
    37501 gtctgggttg gaagtcgccg gcactggcac ttacacaagc attggccaag gtagagttga
    37561 tcaagagaga tgagcaaaag cgatcctgtc ccgcgaccat atcatccagc atgtgatctc
    37621 tgtggaaagg gctgaagaag gggtactctt gtagaaaata cagcttgaga agctttcgga
    37681 ggaaaaagtt gtcggaatgt accgacgtcc atcgcgcgac gtcggcagag tcgattcgat
    37741 ggtctaccat ctccgcggcg ctaaagggag tgtggtaggc ggctgtccat tccggcactg
    37801 cgtcttggcc ctcggggcga ctcggttctc cctgttcagt ggatacaaca ccatccatgc
    37861 tgtccacccc cgcctctggt ctcggttctg tcgttgtgct ggagcccttg ggtcctaggc
    37921 cgaaggtcga cttgaacagt gtagactcca cgtacggatt tcggggatag tcgaagagaa
    37981 acgaaatatc aaacttgtac ggtaactcgt actgcatgtg gaggttgggt cggagggaga
    38041 gctgtaggag gaggtcgcca tcgcggactt ggcggagcac ggcttcggcg cccgcgccgg
    38101 tgcggatgca gtcgaagatg tctgtagcct ggtgtagcgg ccaggtttga atcaggtagt
    38161 aaagctgttc gtatgcctga ttacgggttc gaatctcccc gagctgccgt ttccgcgctt
    38221 gcccgtgtgt ttcggctact gtcgtgtcgt agtgacagtc tagactcctt attcggcatt
    38281 gggaacattt cgggcgctcg gcggagcact ggctatgagg ggaagtaggg aagaagtggg
    38341 aagcagttag ctaatgaccg ggatcggaca ttcaagggat gcgagaaatg cgagaatata
    38401 gagattctaa attgcctgga attgcccatt ggatatgaga tggaaggatt ctgaatcacg
    38461 ggagaaagat catgaaccgt acctttgtcc gtcgcagtct gcagttctgg catgccgcgt
    38521 atgtcttctt ccctggcata gaagacgacg aagtcgagga agtagaccgg ttggactcgg
    38581 ccgttgatgt tgatgtcgat atccctgagt gcacgtgacc tggctgtgtc tgaggttggg
    38641 gtaagagagg ccgcaatggt cggttcgggg cagtattcct agcctccatt ctgagccgca
    38701 aaagttcgaa ggtggagtgt gtgactgtga gtctgtatgt gggtgggtag agtgcatacc
    38761 ttgtagtgaa aattcgcgag aatcgtgaga tgtggctcag gttctgacgt agacaggcat
    38821 agacgcaaga tgccgtggat catgtctcat tacagtcatt acgtacatta cgtaccgatg
    38881 agataggtag tgagataggc ggccaaggga cttcttagtc agcataacat ccactctcgt
    38941 gctccactct tccagtttcg gcggaggttg acgtcactct ttcctcttat cttggaagtc
    39001 accgttggca cgggccaaaa gaagagagta cctcaccaca gcttgagact tacgtgtaga
    39061 atggaagcca cctccaaggt tcttgcaagt tggaaccaag tttaaaaaga ctgtcccaag
    39121 caattaccta cccaaacaag ggggcgaaga aagtatattc agtcttagaa gagatagaac
    39181 ccagatttct ctcaagtcct tcctcaaatg aatgcgagtt cgcactcatt agtcatgctc
    39241 cgggtggagc aagtagcttt acccaaccca cgtgtcgccc gggcgggtct ccacttcccg
    39301 ggccggggtc cctgtcagta ctttgtactc ccgccgattg gagataccta actgggcggc
    39361 ttcgagaaga cgaacgacgt gacgatatgt tgggacttca aagatgaaat tacttgcccg
    39421 taggtcaaac ctaccagtcc acagttgaat attagtaagt caaaaagttc aaacccagtt
    39481 gagttaatag gaaagcttca ccgagaacat cagccgaggc cactgaagaa ccggcgatca
    39541 cggagcgggc tcttccgaga acaaacacgt ggactgttga taacgatcag ctacgaaccc
    39601 gatgacaagg cacgtttgct tggtggaaca atcgcggcct acgaagtgaa gcctagtgcg
    39661 gtaggagaag gtccagtatt cgcgaatcac accgaggtgc gtggccttga tgcggcgtgg
    39721 aagctgttaa tccggtaata acggtcgggc agacgctccg cccggccctg aaattcgcta
    39781 cttgatacaa cttcgtacaa atggcggcct catcacagca cggaacccag ccaagggatc
    39841 ggcagtcaac atgactcgga acggaaccaa ggtcctggat cggcacttca cccctacgta
    39901 ttcggaactc atatgggacg gcgggtcttt cggtaattcg aaacagccac ttggagttca
    39961 acaaagccgg cctcgccact gtcctttgca ggaatagtaa tctacatggt cgtatttccc
    40021 gcccgatgcc tacgggagcc gtttcatgct gcgcgtcttc cccgcggggt accctccagc
    40081 cctccggcag tgcgtaaccg ggtaaaatgc gtcgagtggt gcaagttgca gctgaccatt
    40141 ggtgcgcgtt tccaggataa tatagtgtac ataaacatcg gccatgctgc tcaagttggc
    40201 aaagatcagt agttcatgta ggaacaagaa gaccgaaacc tgcaatccaa gcccgggttg
    40261 tcgcttcaca aggaacatga agggcagggt gtcgacgatc caaatcaagg agattcatga
    40321 taggggcgcg tagctagctc ttgataatac acgcaggcca tgtcgtcagt tttccaagac
    40381 gtcgtgcgtc gtgagaagaa aggcaagtcg gcattgaaac gacgcttcat ctcacgggta
    40441 ttaatagagc ttccattccg caaagtacgg agagaatctt tacaagtctg aaggctaagg
    40501 ctttggttga ccacatcatt gacaaaaaca cgaagcaacg agacaaaacc acctcctcgg
    40561 cgctcatatc acgatgcgga cctcttccgt tgttgccctg acactggcgt ccctggcgtc
    40621 gctggtctca ggcctgccct ctcttctagc cgcccgccag actgaattct cagactatct
    40681 cttcgtctac gtacgtcgtc tcctaaagcc aaaggctcca cagacgcacg gtaactccac
    40741 taccatgttt gaccattatt gacgcaccat gtattcacag ttcaccggcg aaggcaccga
    40801 aaacggcgag caggtctaca tgtccgtcag caacaacaac gaccccggct cctggaccgc
    40861 agtaaacggc ggccaacccg tcctggtcag caacgtcggc gagacgggcg tccgcgaccc
    40921 taccatcatc cgcagccccg acggctcgac cttctacgtg atcgccaccg acctctgggt
    40981 gtacccgcgc ggctgggacg tcggcgacga ctacacgacc aacgggtcca agaacatcgt
    41041 cgtctgggag tccaacgacc tggtcaactg gtccgagggc cgcctcgccc acgtgtcccc
    41101 cgacaacgca ggcatgacct gggcaccgga cgtcatctgg catcccgagc agggccagta
    41161 catggtttac tggaccacga acctcatcgg cgaggggtgg ttcattatgc ggtccttcac
    41221 gagcgacttc cagaccttct cccccgctga gatatacctt actggcgctg gcatggactg
    41281 cactatcggc catgatgctg cgggcggctt gtaccaacgt atctgcaaga acggcgccga
    41341 tgagcttatt gagcaggcca gcgctccgtc cctcgacggt ccttggaatg ttgttaccgg
    41401 tggtattggt tctggcacca tccccgccgg tgagggaccg cttatgttcc cagacaacaa
    41461 cgacgctagc aaggtaaact caactgggac ttcagcatat ggttccctcc gtttcctgtg
    41521 gttgggagac tgacgagatg tagtggcact tgttcattga cgacttcacc cgcggcgctg
    41581 gttacgtccc cttcgagacc aacaacattg cctcgggcca gtggtcgcct tcgtcgctct
    41641 cgattggtcc cggataccga cacggatatg ttattggaat gtgagtactt cccagagact
    41701 catgttcttt ctgacctttt ttttttttct ttcgttgttg ttacagttgg ctaactctta
    41761 taaagtactg ccgaggagcg ggctgctctc gtcggttaaa cgtagtgtcg gagttgattg
    41821 tttgaggacc gccgttgaaa tgattatagc gcaatggtgg gaatagctcg tatatagcgt
    41881 cattccgccg agagtatcag aaacacatat cgtgttctgc gaagtatcat gtatgctgaa
    41941 gtacataaaa gaacaatata ttcgactatt tcaaaagcga aacatgaact gccgcccttg
    42001 actttgctgt gtcttgaacg tgaggatctg attctccgcc cgtgggtgaa aactgcatgt
    42061 ccagctcaac tcatctaccc ctgagaaaga tcccaattca atgtatttaa acgtaacttc
    42121 ttttggggga acacctaatg tcacctcttg gcttgaagtc ttgtgttgac ttcaagttgg
    42181 cttggcctgg tagccaagac actaagagcc aaccccgtcc atgatagatg aggaaataga
    42241 gtagaaaaca gctgtcaatg aaagcttggc gtgttgatat taggggcaaa gctgtctcgt
    42301 gcaatgttgt tctttctata gtaagtaggg gggtaagagg taaggggtaa ggggcatccc
    42361 tctgctccca atggggccgt gtaggacaat atattgatgc tggtacagtc ctaccatagt
    42421 gtccgcagat attgcgggct tcaatacagt cgtgagagaa tactgaaaca ggattcgtta
    42481 ttgttggaca tttgatggga agccagtctg agattgggcg gttgtcctac tatcagatgt
    42541 atataatcac atgcattgag ccggtggagg acacttggaa ttagcaatgg cataagcaca
    42601 acatgagcac gaagaaaagc aaagtatctt atggatggta cgtagtttgt aagacgtcca
    42661 ttcatgactg tcttgatgct atgtaaatgt acggttgaac tgaatgtatg cacaggaatt
    42721 gaagttacaa tatgcgacgg gaagatcaaa agttgcacgt gtccagcagg ccggcttccc
    42781 ggcttggtcc agtccatgcc gaaaccaatc caaggcccag cctgatttct tcccatgtct
    42841 cgttatcatc gtctcatatc gtcgacgacc acttagccct gccacagagg ggggccgggc
    42901 atggggtacg agtcgaagtt ctggtacagg ttgaagacga tgccagggtc attggcagtg
    42961 tagaaggaag tggcagggac gccgttcggg gtggcggagc cggagccagt gacctcgagg
    43021 ttgatgcact gggggtagga ctgggcgccg ttgggctggc cgccggagtg gagggcgatg
    43081 atctcgtggc ggaggacgta gccgccgggg gcgaggttgc tggggatctg gacggtccag
    43141 gagttgccgt tggcgatcag ctcgtcggcg gcccagtgtc ccgggttgct gccctcgagg
    43201 aggccactct cggcgatctt gacgaaggag agcgagcccg ggctgacgga cgagcagtcg
    43261 ccgttgcagg gcgcgatgta gtcgatgacg gggcccttgt gcgactccgg ccaggtgtcc
    43321 cactggaggg tgacgctgga gccagcggag acgacggcgg cgttgttggc cgggcggccg
    43381 ctcttgtgac aggcaatgtc ggggctgccg taggagttgg gctcgacgaa gccgttgtcc
    43441 tggttgttgg cggaccagcc gacggcgtcg gcgggggcgc cgtgggggat gccgcccgag
    43501 taggtgacgc cgtcggcggt gacggactgg acgtgaccgt gggcgctgac ggcagcggca
    43561 aaggagaggg ccgaaacggc ggcagcaaga cgagccattg tgaaggttgt gttcgtcttt
    43621 gtgaaagaag aaggatggga agaaatagac acggaccggc ccgagaggat tggacttttg
    43681 actttatgtt ggttgctgaa gtgcctgagg agaggaaaag atataagaca gttagggttg
    43741 acgatgtcga ggtctattta tacttgaatc tcaactcgat ggaccactat ttgacaacca
    43801 tcgtctgcca tcccccctgt cgaagaatcc cagcctccgg ggtagccgta ccttggccct
    43861 tgtgaactgc cgtcacaggg caagatcgga gggttctacg cggcactggc tctttagccg
    43921 tagactgtaa tccggagcta gtaagccgac aacttacaag ttaggatcca agattcccag
    43981 tggtcttccc tgtacgggca accccctggc agcggtttcg agaaggccca tcatccatgg
    44041 ccccatgaca gcctcgcgat cgtcgtcgct cagcatcgga gtctcagtgg cggacgatct
    44101 cggacgtggt tcacggcaac ggaatacctg gccgtaagtc cggggtcagg gggcgacgat
    44161 cttttcctgg gtcaaccaca gcggaagatt cacgaccgag acgatggtga cgatcttccc
    44221 ctgtttcaag gttatgtacc gtatttcaaa ttgatgaaag cgggggaaat aacatgaagg
    44281 caaataatcc tgttcatatt tcgaagggcc tctttctatt tttttctggt tcagtttcag
    44341 gaagcgctgt cctcgatgag agcggctccg atgcgtattc ctgaatcagg ttgtcgtgcc
    44401 cgatggaccc cggcacacgc cgcgcgggtc acctgcatga attccgatta ctcctaatga
    44461 ccttgcatta cggtccttgt cataggtaag gtagtttata ttagggcaat ggtgaaatgc
    44521 cgcactccag ccgaatcaag ccatggcttc ccgcagaatt ggctgacagc tcagggaaag
    44581 ccgggcacag ctgcaacacc acgtcatcgt cttcatttat ttttatgaat tccgtcccat
    44641 atcacggctt tcaagttgtc tggtgaccgt cgcacgattt cttcttgata ctgtgcaccg
    44701 agaaggactg acgatcactc tttaaccttg acccggcccc tggctgtgtc aagggctgaa
    44761 gaaacgactg gacacaccca cgtctttttt tcgccggatt ttcaccgtca ctctactccc
    44821 cggaatctgc ttccacttac agttccagag ctatctgttc ctatcgtgaa gtagcccaat
    44881 tgcgtcatag gccggagtcc tcgcggagat gtgagccggt cgtctgttat ttgcttcgca
    44941 cgcaagccct cgtcaggctc gtctttcaac acacgcaacc cttgggagcc aagtcctggt
    45001 ttaagcggat ctcattatat gcagtggata tggagcataa tgtcttctcg tgcccccaaa
    45061 cttccccctg acgtctcaga atgagtgtaa ttgtgtaagt cccaggaccc ccttcccctc
    45121 atatcatcaa tttatagatc ctacgaatat tcttacaact gcagctaact ctttcatcgt
    45181 atgctgtatg atctgactgt ggtcgctccg aatagagctt gagctgtagc acacatgcag
    45241 tgcatctcat cgacctcgag tagttgagac aagtcgatct tgatctacag gcacacatgc
    45301 agcagtgttg ctcatcagtc ggatgtcagg gctttctggc ctgtaaatcg tatcatatgc
    45361 agatcattgt catggaattg aaaagttatc gctatgttct ctcagcttca attctcagct
    45421 tgcttcatgt tgcatatctt tggttcaacc agcttgaagc aacgcttcac gagcctcgac
    45481 gaagtctgag tcctgacacc caactcgcac gtcttttgga aatgatgttg ccaccccatt
    45541 gcgctcattg aattaagact acatgtagcc gttggagtac tgaaatcacc ttctgaagca
    45601 ctcagtgctg tgtttatatg ctctcccagt gaccctgaac cccttttatg gcacatgaca
    45661 ctgcagcgaa cttcggctaa tcgtctctcc cccatgcgcc tggtgtcttc aatagcattc
    45721 atgttccctt catatatgct aattaagtca ctgcctgaca agcactggca tgagtcgagc
    45781 ggcgtgtcga cgactaccat cttccctcca tcgtagaccg taccgtccgc ggccttccac
    45841 ttgacatccg agaagccagg aagatagacc tcttgcaccc accgcctgat taggatacag
    45901 aaccggagca acaagttact tgggcccgta catatactga tgctcaatcc tccggcaatc
    45961 gtgatccggg aagtcgtaga aaagaggtcg tataacgggg gtctccaaac tcgtgtgccg
    46021 ccttctgtct acgtcaacct ctgctgggcc aagggccagt tcctggcctc gggcgtgctg
    46081 cggggcatgc tgcagtacga ctcggagtgg tcctgactcc tggcgggtcc ccatcgccat
    46141 ccagtggata tggcctattc ccatcatggt ggagaggtcg ttgctggctt tgtcgagccg
    46201 cagtaccaaa caggtccagg ccacgctcgc gcagttgcgc cacacgatcc agctcgagtc
    46261 gggcatccag tcggattcga gctaccgcga ctgttatggc ctttgtcggg acgtgcgttt
    46321 cgtggatcga tcctgctttc ctactttggg gcgccgcacg ctgtacgccg ggggtatcgc
    46381 cgccgccagc gcctccttac tggtggtcgg tatcctctcg gccgctgcgg ccagggttaa
    46441 cgcttcaatt cgcagtgggc gcaggtggcc ttcgtgttgg tatgaaagct cacagcatct
    46501 actccatgac tgttggccct atctgctacg ccatcatttc cgagacgtta gcggtgcggc
    46561 tacggccaca gacggtcgtc aatgcgcgga gtccgtacgc cgtgacgcag atccttgcca
    46621 atgtgctgaa ccattacata ctcaacccga tcgaatggaa caggcattga ggggagggcg
    46681 caccgggatt ctctgggccg gcacggcggc atgcgtcgcc acgtggtcat tcttccggtt
    46741 gccggagacc aagggccgga cctatgagga gctggatttg ctcttccata aaagagtgag
    46801 cgcgttttag ggacacgcat gttgatccgt atgccgatcg agttgtcgag cgctgggcgt
    46861 aggacatacc gaatagtcgg taggattgtt ggaccgtgag gtgtgaatgg gtgtccgaat
    46921 agggggggtt gcctcgactc ccactgtccc actatcccac acattacacg accgtcgact
    46981 tcccttcagt tggtcgtgta agtgaaatcc tcacctgtta acttagcgtg agccacgaac
    47041 ttgaaagctt tcctggggaa agcctgaagt attcgctgtt agatagttga tgacacgggg
    47101 gagaagtgat gcgatacgca cagcatggcc aagggcatcc agagccccgg ttgttcggct
    47161 tgttctcgac tcaggatgtc ccgaatcgtc agtaatgcta ccccaggtga gggagacaag
    47221 accagcctgt aatctactcg cttgagtcgc ttcattgctt tgccgaaccc cagctatatg
    47281 cagtaataac cccgcgaacc ccggcctccc cgcttccggc accgtaacag gatcgggagt
    47341 tgcagcgaca agcaacaggg ttacaggggt catcaactct accccaaccg caccacttac
    47401 caatttaccg tctaatataa gcatcgcagt atataccggg acgggattag tgcctttctg
    47461 aaacattcca cggaaggcta tctcccgtct cttagtgata ttatagcggc gtatacagag
    47521 agcgattggt ggatgaagtt gtattttata tgcatgtgag agtaggactc agtttcctgt
    47581 agggctcttg gtatggaaac ctcatagacc agaaggcaac tcgaccaggt tcgatcacac
    47641 ccccttcatg ccgatccaag gttgttcaac gtgtctatag accttgtata tatagcatgc
    47701 cactcgcctg ccacgcctga caatgtcgat caccagcagg tccagaaccg aaccaaggcc
    47761 aagcaccccc tgactccctg agacaactac cccttaaaat cggggcaaga cacaccataa
    47821 ccatgaagcc gctctccctt ttcgcctccg cgctggccct cgtgtcgtcc gtgtccgccc
    47881 agtgcggcgc aggctcgcca gacgccaccg taaccggcaa cccgggcaac taccgaacca
    47941 cccggcacgg ccagaccctc tacacggggg gcgactaccg gctcgcaatc cagacggcgc
    48001 tcgacaacat cggcggcggc cagcgcgtcg cggtccacgc gtctgggaac ctcggcgcca
    48061 acaccatcag catcagcagc ggcaagatct tcgaaggatg cggcaccatc gatacgggca
    48121 accgcaacgg ccgcggcgcc atcgaatcca tcaacacgca gaacgtgcag atcccctacc
    48181 tccgcatgac cggcaacccg tacttcggcc tgcgcttctc cggcacctcc ggcctcttcc
    48241 tcggcgagat caccctgaac ctgtggggcg ggatgggcat ccgcttcgac cgcgacgggg
    48301 cgcataactc caacgtccgc atgaactccg tcacggtgac gggggcgagt agccacgccg
    48361 tcgaggtgtg gaacatcaac gggttgaaca tcgggcaggt catcgcccgg gacgtcggcc
    48421 agtcgggact gctgatccag aactcgcaga acgtcgaggt tgggcttgtg gatggttaca
    48481 acgtcgcttc ggggaccgga tacgccacgc tgcggttcgc gaaccggaac ggccggaacc
    48541 cgaacggaaa ctacaacacc aatgtctggg tcaaccaggt catctcgcgg ggcggtggtc
    48601 gcggcatctt ctgcgtttct gaatccggcg gcgccgtcat ccagaatgtc cagctggaga
    48661 acaacggcaa caacgctgtc ttgattgaga actgctacaa cctttccatt cggggtggtc
    48721 gcgtcaacgg aggcggcgag gttcgtgttg ctgcccgaag cgagtttgcc aacaaccgag
    48781 acctctggat cactatggag gtcaacaaca actctgtccg cgagtctcct tgtggtcaga
    48841 acgttaactg gaatatttgg ggcaatgctc ggatgaatgt gtgctaagct cagagcttgg
    48901 ggcccagggg tcgcccatgc ttccgcttat gatatccttc gccggcggac tttgttcaca
    48961 cggactatct ggtcaatacg aggctcttca gccgtttagt ttattgcaga aatattgtga
    49021 atcaaatcct gtacatacag tctccagact ccagctttga agcggagaga aatataatat
    49081 atctggataa atatgtctta tacgggcacc ttggggacaa cttcataagt gtttgtttgc
    49141 attaagaatt gaagactatt gactagatta cttgtgtttg gatcgtcaat gatcaaagtt
    49201 ctttgcatcc tttttgtctc caactacatc aaatcgacaa tatcttgacc cctcctgcag
    49261 tagttcagac agtcacttct tgcctgtgat ctaccgcctc caagatgcca tcagatggac
    49321 agatagatct cgtgctgcca cttcaacgta gatccactcc aggagagata tccctttctc
    49381 tcgagtcctc cctcgcctcc gtattctcga tatccgtaca gttaaaaccg gcataacggt
    49441 tcacattatt acaacgccac cgattcaaca cctcgtccgt ctcggggttc cttacatccc
    49501 acttcttgac cacaatattc gaacacccgc cagcggccgc actacacacg aaccgccccc
    49561 caaaccgcac attctcgccc gcgtatcccg ttatattctt gaaaacaaag tcggaaatct
    49621 taaaccggga ggtgtcgcaa aactcgccac tccgcccgat gtacgactcg cactgccaaa
    49681 agtgcagcgg gttatctcgt gtcctgtcga ggacaatgtc ctcgaacaag atctgatgcg
    49741 catggccggt gcccccgccg cctccgttcg gcggataccc aatctgcaac cccgtccacg
    49801 tcttgacgtt cgtgatccga atggggttgt gcatggtgat gttcctgaca tggaaccctc
    49861 gaatctcctc atgctggccg aggaactggc ccatggaccc gacagcaata ccggcgccgt
    49921 tccacagctc ggaatcgtag aagcggatgt tcgtcgagtt cgccttgagc gcgatggcgt
    49981 cgtcgccgtt atccacccgc cagcgcgaga acgtgatgtt gtcgctatac atggtatccg
    50041 cgccgtccgt gttcagggta ttccactgcg acgtcgacgt gctattgaca tagatatcgt
    50101 ccaacacgat gttgaacgcc cgctgtaaag tcatggtcca catctggctc tgcacgaacc
    50161 gcagcccgcg gagcaccgag tcgcggatat cgacgaggtg gatgttcatc ggccgccggg
    50221 gcgcgttgcc gcggtttcgg ttccagtcgt accacgcctg gccgttgccg tccatggtgc
    50281 cgacgccgtg gccgttccag atgacgtggc ggccgccaaa gttccacacg gtggattggt
    50341 tctggaaccc gatgggcatg gagacgctga gccagtagtc gatgtcgtcg ctccagagga
    50401 gacggccgta ttgctcgatg accacgttgt ggaggtgcgt cgtgttcatg gggctgttga
    50461 tgtggtagac ggggcccggg aggacgatga tgctgtttcg gcggcagcgg cggttgaagg
    50521 ttcgcaggag ggctgggacg tcgtctccgt ctcgggggtg cggtctcagg tggcagagcc
    50581 ttcgtcccga ggaggcggct ttggcggtcc agtattcgat gtctgggacg tcgacatcgg
    50641 ggaggggatc ttgggggagg cttggtgata ctgctgggtc ggggtccaag gtggcaaggg
    50701 agacgagttg gagggacaat atggcccaga caagcgccga caggcttagg cgatgatgca
    50761 tcatggggta ttcaacgcaa gatgaggata aggtaatgaa agatgatgca atttcaggcg
    50821 gtgagacggt agacggcgag gaagtctgga gaaagatatc tgatatcctg ttttaagcaa
    50881 cgggagtggc cctggaggct ggagtcctgg agtcctggag tcctggtgtc ctggactcat
    50941 ggtaaacaac ggaacacaaa accttcacta cagtatcagt ataggcccgt gaccattttt
    51001 gggacacgtc agctctgtgt aaggtatatt gcaaacgaga cggtcgcgat agatcctgat
    51061 ccgggactcg gctttataag gacggtgtaa cttgaaagtc gtggaagatt aagagagggg
    51121 aaaaggggcg tacatgtcta ctaacaaact gttttattct tagtgctgat tgcttggacg
    51181 aaataagccc actatcacat cttcattcca aaacagtgag acctgctgca gagagacagg
    51241 ttatcgttcg tctaccatca tgatgttcgt tgtcggacag ccgtgttagg actcgagact
    51301 cgagacttga gactatactt gatgatttgg agtatgcgac ataagaatac gtcaagaatg
    51361 cgggatagtt acctcaagtc gtccagctaa cgttgacaaa ttggcctacc ccgcttttct
    51421 tttcgtgtag atgtggttga aaccaaagta tcttttcgac cctgtattat ttctgcctat
    51481 ccctcttacg gtacctacct tacccgtgaa gctctcgtat cccgaataac gaggactccg
    51541 taccacgggg gactcgccta acagagcgga taaactttgt gttaggccga gacttgtgtc
    51601 cttttagtgt gcgcgaaaag tgaaacaaag tgattcttca cccacacccc ccaaatcttc
    51661 aacttcgctg cagaaggccc gataccattt tgacccgggt cagagtagaa ggtacatttg
    51721 tgtcactttc tgcaatccca acaactcaac atgagaacat ctaatgggcg attggtttag
    51781 tggtataacg tctgcttagc atgctgaagg tcccgcgttc gattcgcgga ttgtccattc
    51841 ttttttcctt ttttacttct acgtttctcg gggagtggca ggtatttttg tcactctctc
    51901 gttctcattc gccattttcc acccctccct tatccactta cccctcttct atctctcaca
    51961 aatataccta ccccttaccc gtgcccgtcc cacttatcgg gtaccccttc atccggatgc
    52021 ctacaggcta aaggtcccta aagtaccttg acacttcttc gcctgtcagg ggctgggcgg
    52081 ttgaaattct aggtggtctt ttgttactgt gcgctatttc atgcagtgaa cggcccaaaa
    52141 cgttaaaact cccactcaca agctcacagc ctcccaattc tccctaatca catccataat
    52201 cgccccgtgg tcctcctcct gcgacagccc actcacgaca accaccgcca cggtcccctc
    52261 cacgccgcgc acgcggatgg gcacgccacc gcccttgata gcatagcgac cgccctgctc
    52321 gcggctaagg cggaacttgg actcgaagtc gtcctcgtcc tgctcgaact tgcatccgag
    52381 gaaccaggag ctcacgccga accgcagcac ggcgttccgc ttgcgcgccg cccagagctc
    52441 gttgtcgggc gtgatgccgg ggcccgtgac ggtctggaag accacctgcg acgagttgga
    52501 gagcgagacg gagatgagcg tcggccggcc cgcctgcgcc agcgggagga ggcgcgcttg
    52561 cagcagggtg ccgagttcga gggcgtcttc ggttgtgaag ctttcgaagg tgtagatgtt
    52621 gccgagtgcg ttgagttcgt taatctgggg gcggccagac gttagggata tccaatatct
    52681 gtagagggct ggagtttgag tactcacctc cgtagatggc ttcgtgatcg ccgcagcggg
    52741 ctgaggatcg cgcagggcag cggctacctg ttcgtagccg taccccgctg ggttccgacg
    52801 acgccagact gttgtcatga ttgtccgacg attggaaggg ggggtgggag tagactgtgg
    52861 ggggggaaag gacgagcgaa tcctgaacaa agggtgcacg tggtaaaggg ggcacgggac
    52921 aaagagtcgt cgccgttgag tttgtgaacg cacgggtgag acgagaaaga atccgaataa
    52981 ggagaagcaa aagatgacag agggtaagag ttgaagaccg gttgagtaat actgtaacat
    53041 catactcata ctaataaaag gtcgactcca ccatctcctc cgcactcgct cggagtattt
    53101 ccatccgtgg accttcggtg agaggaccac aatcacatca ccccgccccc tcctatattt
    53161 gtttttaaaa taaaataaaa ccccaacagt cgcaacattc tcgatgacgt tcttcaacag
    53221 tgccacgttc tatttgtagt tgtctggcct ggaaccgtta taaactcggt ccgattccca
    53281 gttagtattt tgctgataaa gtccttcgag tcctctcatt tcaacctgcg tcttgtatca
    53341 cctcaaggct ttcatgagtg tcttgtatga gtgcctcgcc cggtgtcagg ctctcacaca
    53401 ttatgataag taccgattct acattatact cccatcaaac tcccttccac cttactcacc
    53461 ttgctctgtg ccacgcataa tcctgtgtta cacgacctaa actgatctac caggcgtcat
    53521 tgtcagatcg cccaccgttg gtggcaagtt gcaaccccaa ctcccgacta gcgtgtcttc
    53581 ggtcgcccat tcgcaacgtc atcccccgga tttcaccctc aagtgttgcg ccacctctca
    53641 ggtcgcaagg ggatcaacat ttcgagttga gacgttgctt actacatagt ttacatggcc
    53701 accacgaagt ctgcgtaaag tctacgccgc attataacat atgtcccggg cgttgagcga
    53761 ataggcgtat tctccgccag gccgcctagg ccagtttccg gtttccagtt tccccgctgg
    53821 ttccgaaccc ccggtaccct cgagtcccca gaccatctcc aagatcctac tccaaaataa
    53881 tgacgcagtg tcggcctgga tgggatgacc ttttaatcgt ggctatggtg tggagggttc
    53941 ctggaccatc aactcccatg gtgcccatca cagatagcac agttaaatac ggtggaatat
    54001 tccccgatgg agtctcggac ccgtttgctg catgtggttt tcacctgcta tcgcggtcga
    54061 ttattcgtgt gttgtttgct tttgtttgtg cccgaggtcg acgccccctg acactccctg
    54121 ttgtgcactg ctggacaaga cggcctttac acacttcaac tcgcctcaat cgagattcaa
    54181 ctccttgcac caaacgcgaa agcgatccat ttgcccacca tgctccgaca taaggccagt
    54241 gtcgtcagca ccatactttt gaccctcctg ggcattcagg ggtcgatcgc ccgacccatt
    54301 caaggtcttg accgagccca tatccaagaa gaatacgact ttatcattgc tggaggtgcg
    54361 ttctagtctg atgttcagtc acatcaattc ttcacgtaaa ctaacatgca tgcatcacat
    54421 taactttcat tctggggtag gcggcactgc cgggctggtt gtggcaaacc gtctcaccga
    54481 gtctggcaag ttccgggttc tggtcttgga agccggacct gatccgaatg ttgttgcggc
    54541 ttataagccc ttggggggca accagttgct tgctggtacg attgatggaa acatgaacct
    54601 ttatgagtta ccgttacggc catgcgactc acatgtatcg tccaacacag gtactgccat
    54661 cgactggcga tttgagacaa caccgcaaga gcatctggat ggccgtgtcc tgacctatct
    54721 ccgtgcgttc tctactatcc tgactatgtt gtcttgaact ttcctttccc aaaaggcctg
    54781 acacgatccc ctaggcggcc gaggtctcgg cggcagcagc atgatcaacg gcttttacta
    54841 cggccgcggc acctccaccg tctacgacag atgggaggag ctcggaaacc caggctggag
    54901 ctgggagaac gtctggccgc tattcgtcaa ggtaaaagcc catggcaagg ttttgttccc
    54961 tcatcgtctc gctcttcgtc ttaactcgtc tttgtcaggg cacccacttc aacccccaag
    55021 acccaagtaa agcctttgac aatacgtaca agacatggga ccctaaaggc tacagcgacg
    55081 ggcctctcga gatcgcatat cagggttacg ttcctgccac agccataggt tttatgcacg
    55141 cctgcgaagc ggccaacgtc ccagtgatac acgatcacaa catgggtaac agcacgggaa
    55201 tcaagcaggg caccgccacg ctggatgcga accttctccg cagctcgagc tacgacggct
    55261 accttaagaa ggctagtcac agggagaatc tcgatgttct gtactatgct cctgttatgc
    55321 aactccttac cgacagcgag ggagagacgc cccgcgtcag gggggtacag tttatggacc
    55381 accctacggg aaggatgtat caggttcacg ctgctaaaga ggttgtcgtg agtttggggg
    55441 cgtttcagtc acctcaactt ctgatggttt cggtatgtct tctgttgaac gcttgaagcc
    55501 tgtgctgtct acttactgaa gctctgccat aactgatggt aatggtatat caggggtacg
    55561 gaccgaaaga cacgttggaa tactacggca ttgagccgat cgttgtgaat gaaaacatcg
    55621 gacagcagca agaaccccca ccttctctgc catcatccat gcttataata agacggcata
    55681 agtacgtact gacttcctct cagcctagac gatcacagcg tgttcagtat catggccaag
    55741 gtcgatgacg aacactccac gagccaatac tcggtgcagt ttgaccttct tgccgaggca
    55801 caggaagtgc gtatctccaa gccctgggct ttccatcgac gtcagccgct gatgaccctc
    55861 gcaggaattc tactccaacg gcactggagt atacaccgcg ccgtcgggca tcaccaatgg
    55921 gttccagaaa ttgtccgagc aagaactcat cgacatcggg gcggagggtg tgctggaagc
    55981 tggcctttcc gaccagtccc acatcgagta cctttacgag tcggtctggt atcccggcgg
    56041 cccgacgcca tactacacgc ctctggcgaa cgagtcgtat atttccctga cggcgagcag
    56101 tatggtggca ctctcgcggg gcaatgtgac gattcgagga agctccatgg cccaggcgcc
    56161 agttatcaac ccgaatgtat gtccttcttt gccgtgctct tttaagtttt cacttcttct
    56221 tccccttgtt tcttcttcct tcataaccat acggagtaac tgttactggt ccctaacaca
    56281 actcagtact acgcaaacga gaccgaccgc gcaatcgcca tccaagcgtt caagtacctc
    56341 cgcaagatcc tcgcgcatcc ggaactcgac aagttcacga acggccccca ccacggcgag
    56401 gtgagccccg gtccggcggt cagcgatgac gatgaggacg ctatattcga gtatatcaag
    56461 gccaatacca ttcccaactg gcatgcgtct gccacgaacc ggatgttgcc gctcgaggac
    56521 ggcggggttg tggatccccg cttgagggtg tacggggtgg gcggactgcg ggttgtcgac
    56581 tgtagtatta ttcccgtgct tcccgatgtg aatatcgttg gtcctgtttt catgattggg
    56641 gagaaggggg ccgagatgat tcggcaggat tggggtgatg tttaggccgt tcgggggggc
    56701 tccgtccggc ctgaagtcga ccgaccacag gggactaaag acgactcgcg gcctaagatg
    56761 gatatggtct attaccggag agatgccggg gaaggttgta gagcgactac agcctcaact
    56821 ggccatagaa agaggcctag aaaatggaag taccgggacg tcaatgttct tttcaaactg
    56881 aaggaaatcg gccccttttg tctgggatcg ctacaagcca agatcttgtt agggaattca
    56941 aaaaatgata aaagagaaag aaagaaaaaa agaaagaaaa aaaaaagata ggcgccatcc
    57001 ggggattgaa cccgggacct ctcgcaagct gtgcttttgg gtgttaccct aagcgagaat
    57061 cataccacta gaccaacggc gcatgatgtg cgatgtcctg aatgttccag ggctggtcga
    57121 cgggaaaggc tcgtgcttcg gacgattatg tgtgccgagt acaggtacga cgctgtgcat
    57181 tgtggagccg caagtactcc gtaccacaga aagcacctta attctagagc tttctaaggt
    57241 gccgtcggac tcgacatgca gagactcggt gctgttgttg gcatcgcaaa ccattttctg
    57301 gattctccga caagtacgga gcacagaatg gatgcacgag aaaagtctca gggatttgca
    57361 taaccgagct tttgtgttct gggcgtgaca tacctacctt atatacctga ctcgcccaac
    57421 aggacttcca gtcgtggtca gggatatcag ttatcgcgat atagtctggc gtgatgattg
    57481 gttagaatgg tttcttgttc cgtgtacatt aaagagcacc atccactact attactacac
    57541 cgtatcgtgt acttcgtacg atatagtacg gaaatacttc gtattcgtac aaggggttca
    57601 ttgcttctca tagcacctca tccaatgatg tcatcgtgct gtcctcaaaa taatttcatt
    57661 cgacttgacc ctcaactgtc aactttcaac aacgccaacc tcgccaaggc gcatgtcccg
    57721 ttgtcaacgg gagcgttgag cccctgtcgc ggctttatat ggtttgttcc attgctttct
    57781 attatattcg cgttttcaac acttgcatct agtccctgca agcggcctgg aaaagcttca
    57841 tcctcccccc gagttcgtga ccatcgccga cggccctgac agtttttctc accacaatca
    57901 accttcgaat tctccctcgc catcgtcttt gacgcttggt cattggaacc ccgggcgata
    57961 cgacaacact ctattcctct gcaaaacacc tcaaagtcga caatacacta caaaccgcgc
    58021 tccgtacgcg ccccttgtcc ctgcccgtcc tttcatgtct ctcgcccgaa atgtcggacc
    58081 cctcgaaggc ttcgactatg aagcgccgcc tggagttact cctcagcctc ccattggcac
    58141 cgccatagtt ccagacgagg aggaacagtc tcgcctccct ctccttaccc cagtggcatc
    58201 cacatccacc aacattgcca ggtcaagatc tcgacgcttg agcttcgatg cttttgccca
    58261 gcccgctgcc ctcctcgacc ccccagttga gagaacggag cgccgtgctt ccgcctacaa
    58321 agtctccaat gcgaaacgat tcggtaagtt ctgtcccact cccaccccgt tgctctcggc
    58381 cggaccccat aatccttccg tcatgtcgac gtatagacac acacttaccc cagctctcgt
    58441 ggtttacagc ccaagttgtg accgcaattg tgacctgctg gttcgcgtcg ggtatcactt
    58501 ttggatttgc tgctctaaag ccaattctta ttgccgaagg aatatacaga gatctgtgtc
    58561 ccgcagacga tgtcaatgcc gaccgggacc ccagaatccc ctgtaaccaa caggatatgc
    58621 gtctcaacct cttcttcgcc gtcgcctcca tcaccgcgaa cgtcggatcc ctcgcagcgg
    58681 ggactgtgct ggaccgtctg ggccgacgag ccgcctgggt actaggctgt ctcttcttcg
    58741 ccgccggctg cctcttcatg gcctactcct tcgtcatccc ccacttcgac ggctatctgg
    58801 tggggaactt cttcctcggc ctaggcggca cgttcctctt cgtacccagc taccggctcg
    58861 ccaacgcctt cccgcgctac gcaggcctca tcatcgccct ggtcaccggc gccttcgacg
    58921 cctccgccgc cgtcttcctc ttctaccgca tcgcctacga cgccacgggg ggccgccctt
    58981 ccctcgagac cttcttcttc tcctacctcg tcgtgccgct gctgatcctc ctcgccgagt
    59041 tcacctacat gccgcgccac ccctaccatt ccgccggcga gctcaaggcc aagatcgaac
    59101 actcggccga ccacgcgcgc gacgtccacg catccgacga cgacatctcc gaagaaggcg
    59161 agcgcttaga tgtccagcag aaacgcgctg agcgtcgacg cgcccgccgc gacgcgctgg
    59221 aggatctcac cggcggacag gaagcccgcg acgagcgaga tcgcgaggag gagcaccgcc
    59281 ttgaggcgtc cggtgtctgg ggcatgctcc acggcctacc cgcccacagc cagatgatga
    59341 cgccgtggtt catactcgtg ctgctgctca cggcgcatca gatgctgcgt atgaatttca
    59401 tcatcgctac cttgcgagcc cagtaccggc acatgctggg cagcgatgag ctggctgagc
    59461 gggtgaacca cttgttcgac gccgcgttgc ccatcggtgg cgtcctggcc acgccgtttg
    59521 tgggaatcct gctccatagc tttacggtgc cgaccatctt tatcgtgttg actgcattca
    59581 ttgttgccgt gtcgtttctc aactgtctgc catatgtatg ggccggttat gccatggtca
    59641 ttggattttc catgtataga ccactgtact attcggccat ttcgtgagtc gcctgccccc
    59701 cctttccttc cttctcacca tcccatgtat ccacccgatt tgtcctggat ataagaagga
    59761 tcgacttggc taaccggtca ccagggacta cgccactaaa gtctttggct tcgcgacatt
    59821 tggacgcatc tatggcgctc tcgtatgctt ttcgggcttc tttagtttcg gccagtacgg
    59881 tctcgacgcc tggacccatg gtcctctcga gggcgaccct ttccccgtca acatcttgtt
    59941 ggctaccaca ggcaccctac tcggcattac cctggtcgtc tttatgatgg tgaatatccg
    60001 tctccatgca gatgcggtaa aggagatcaa ggatcaggca ggtctggaga ggatgccgct
    60061 gatcggggaa gaggaggagc atcagacaca tgattacggt tctacagata ctcggcgatg
    60121 atttgctgcg agcaaaattt ctattttttc tgctctgcat cttgacgacg gcaatgttgt
    60181 catacgtgca tggctgcttt ggatgagcgg atgagcggag aagaagcgtt gggttcctgc
    60241 gcggcgtttt gggagtctct gcttaagata tctgcagtat atactacacc ctgatgatag
    60301 tcatggaagg cccttttctg aaaagacttt aaaactttcc acacatcctt gtctactcac
    60361 tttaattgtg acatgaccac tgtctatcat aacatggcat cgcttatagt tggtggaaat
    60421 cacatcttcg agaccagagg acgaccgccg ccccccccat cagtcagggg taaaggggcg
    60481 gcgtgtgggt taacccggta gtcaatgctc gggattgttc atggaatcaa ggcaaagagt
    60541 caagatgatg tctgcaatgg cccattacaa cttcgaagcc ctcatcgtcg gtccagtcaa
    60601 gtggtcttag ggatgtatta catatggttg aaaccgttct cgtgcaaaca tcccatcgtc
    60661 tccttcatcg ccatatccgg tagggtatac cgtgtattcc ttaccgcgtc ttcggcagaa
    60721 cctttgcctc ctcaagctta tcaaacacat ccgagatggc tgtccaggtg tctttgtacc
    60781 tgtatcaaag acaatgaagt cagtataggc cgcaatcaat ggtcatggtc ctcaaactca
    60841 ccctgtccag cccaaagccc tggccttact catgctaacg accaaatcgt aggccctacc
    60901 caagacaaac ccgagaaaac tccacgtagc ttcctcaaag gccttcttgt cgagtccctc
    60961 ccgagtcgtc aaagagtccc acgccttcct cacatcctcc ctctgactcc acttgacgag
    61021 atcgacacgt tgttcaagcc gtcccggcac gaccctcccc tccaacccgg ccttctcagc
    61081 aaagacgctc aggggcgcca cgtcagcgag ttgagaagag ctactctccc ccccataccc
    61141 ggccacgaac tgatccggct taaccatcat gccaaatcgc tcagcaacac gaggccacag
    61201 attctgccaa ctctccacat ccccattaac gacattgaaa gcctcccccg ccgcccgtgg
    61261 ctcgagggcc gcccactcgc agaaccgcgc atgcagcccc gcatccgtga gcgagtcgaa
    61321 ccccgagtaa aaccgctccg agccggggaa gacgaggtcg tggcccagct ccttctcgac
    61381 agcggcatat atccccacgg aggtagccag gttcatgaag ttcccgcgcg caaacccgac
    61441 cacgtcgttc gcgtacgtca ccgtccaccc gacctccttc gtttcgcaaa agtcccggac
    61501 gatgtcctgc tggcggtagt agaagttcgg cgggaacgaa gtccggtcgc cgccgccgcg
    61561 gagccagggg tccgtctcga gcatggggtt tttgacgggg cccaggtgca cgccgtactg
    61621 cttgcaccct gtcacgagga cgatgcgctt cagggacgat gcggcgccgg tggtctcgag
    61681 ggcgttgagg aagttctgga gcatgtcgcc gtttacgtcc cagttggcct gctccgtgtc
    61741 cttttggagg taggctgcga agaagacgta ttcggccgtc accccttgga ggttctgggc
    61801 catctcagtg gtggagccgg tgaggtcgat ggacgtctgg cggacggtcg gggggaagtc
    61861 gccctttttg gaccgggaca gggcgtagat ggttggccat ttatctgggc ttttgcctag
    61921 ctgtaggacg atttcacggc ccaggatgcc tgggatttgt taggctcagt cgtagatggt
    61981 tgataattga tgtcgctctt tcaagtgagt tgaggtcaga tattcagcaa tctcgagtga
    62041 actcaacata ccagttgcac cgacaacaat ggctgacgac atattggagg ctgtattgcc
    62101 tggttgaaac ttcatggaac agggcagcta gaatcgaatg ttctcaatat gtgatttata
    62161 ttgtatgaga ccgagtatgt gttcgagtga gcccggtgaa cccagaagaa tcaatgctag
    62221 gaggagaggg gatcaaggta gatactagaa ggtatcgtac atgtacctca tattagtcct
    62281 tagcacaccg taactcgatc catgacgtaa ctcaagcatg aggccaaggc caagttgaat
    62341 gtcacgtcac agttacaagg tcagaacaaa gagaagataa aggtccttta ggaaaacagg
    62401 atatgatcta cacagtacct agtgtacagg gctacacaca gatgtagtcg acatataact
    62461 cataggatac gtcttgactc ttatctagaa gtccccgact ccccgccctc agagcttact
    62521 gttgtcaagt ctaaaaccac tcatagaaac tatagacctc acgtcttata tgcaatccat
    62581 agtcgccctc agtttctctt gaatctcttg attgctttcc tcagctgtaa cagaagtcta
    62641 atgatcagtc acgcggaata cgtcgggtaa tgtgaacgaa gaacgtcggg acactcgagt
    62701 ctccgaagct aagctgaact gaaacctaga caaagtggaa ctatagacac cacatgcact
    62761 tactatagat tcgcagaggc atgtctatgc taagctacat aaaaagaccc tcacccgggc
    62821 acccctcaaa cgccgcctta agcccagcaa tatccaactt cttcatcccc at
//
