# Supplementary material for: Alkaliphilic/Alkali-Tolerant Fungi: Molecular, Biochemical, and Biotechnological Aspects
Source: J Fungi (Basel). 2023 Jun 9;9(6):652. doi: 10.3390/jof9060652 (PMC10301932; doi:10.3390/jof9060652)
Supplement: Supplementary file 1 [file jof-09-00652-s001.zip › S2/ENANITX01000206NITX01000206.1.region001.gbk]

LOCUS       ENANITX01000206NITX01000206.1 33733 bp    DNA     linear   UNK 01-JAN-1980
DEFINITION  ENA|NITX01000206|NITX01000206.1 Sodiomyces alkalinus F11
            SODALscaffold_3_Cont206, whole genome shotgun sequence..
ACCESSION   ENANITX01000206NITX01000206
VERSION     ENANITX01000206NITX01000206.1
KEYWORDS    .
SOURCE      
  ORGANISM  
            .
COMMENT     ##antiSMASH-Data-START##
            Version      :: 7.0.0beta2-86685d9d
            Run date     :: 2023-03-25 18:34:59
            Original ID  :: ENA|NITX01000206|NITX01000206.1
            NOTE: This is a single region extracted from a larger record!
            Orig. start  :: 13910
            Orig. end    :: 47643
            ##antiSMASH-Data-END##
FEATURES             Location/Qualifiers
     protocluster    1..33733
                     /aStool="rule-based-clusters"
                     /category="terpene"
                     /contig_edge="False"
                     /core_location="[28910:32643]"
                     /cutoff="20000"
                     /detection_rule="(Terpene_synth or Terpene_synth_C or
                     phytoene_synt or Lycopene_cycl or terpene_cyclase or NapT7
                     or fung_ggpps or fung_ggpps2 or trichodiene_synth or TRI5)"
                     /neighbourhood="15000"
                     /product="terpene"
                     /protocluster_number="1"
                     /tool="antismash"
     proto_core      15001..18733
                     /aStool="rule-based-clusters"
                     /tool="antismash"
                     /cutoff="20000"
                     /detection_rule="(Terpene_synth or Terpene_synth_C or
                     phytoene_synt or Lycopene_cycl or terpene_cyclase or NapT7
                     or fung_ggpps or fung_ggpps2 or trichodiene_synth or TRI5)"
                     /neighbourhood="15000"
                     /product="terpene"
                     /protocluster_number="1"
     cand_cluster    1..33733
                     /candidate_cluster_number="1"
                     /contig_edge="False"
                     /detection_rules="(Terpene_synth or Terpene_synth_C or
                     phytoene_synt or Lycopene_cycl or terpene_cyclase or NapT7
                     or fung_ggpps or fung_ggpps2 or trichodiene_synth or TRI5)"
                     /kind="single"
                     /product="terpene"
                     /protoclusters="1"
                     /tool="antismash"
     region          1..33733
                     /candidate_cluster_numbers="1"
                     /contig_edge="False"
                     /product="terpene"
                     /region_number="1"
                     /rules="(Terpene_synth or Terpene_synth_C or phytoene_synt
                     or Lycopene_cycl or terpene_cyclase or NapT7 or fung_ggpps
                     or fung_ggpps2 or trichodiene_synth or TRI5)"
                     /tool="antismash"
     CDS             complement(join(1033..2382,2471..2594,2752..2774))
                     /Name="input.path1.gene6"
                     /gene="input.path1.gene6"
                     /source="GlimmerHMM"
                     /transl_table=1
                     /translation="MVMVEPFSTRHRLHAIPTIPSAPILRSSAAAPPPQNIFRYHQHLP
                     TYYPNPSCPTMGYVGVSLIVASVVWVLVAPPPWIHPYLPFFLLPARRHSHALLLTSKPS
                     SPPRDNDTQNSDDKPEARNGGEHVTSKEPERPRIQVEEARSNLAGPPLVDLAPAPAPAP
                     TRTSSPTSSPTSSPDPAPARDAKAAQDRDRAAMPPPPPVIQTPASVPTLQSPPQLAEPE
                     EEQTTPKVSATAHDASSVPSFSLSDESAPAQPAEPSIRTPSASSMMPPPPLPTKPSNAS
                     ASRPSFPMLGSPQVARPPGAAPPRLHKIPSATPSTLFPRPDSQQIARGPAPNRIPAAAA
                     TATAAAARARARAGPSSLAPPPTHNQPPQKPSRKVLLPPGHSPLDWARISGPTADLRNL
                     PPDTPYLKVTPSMLKRHSGRRGTDAWSAFAGRVYNITPYADYHPGGRGELLRCAGKDGT
                     RLFGEVHPWVNYETMLSACLVGVLVPEEEGSRESEMDAMD"
     PFAM_domain     complement(1084..1305)
                     /aSDomain="Cyt-b5"
                     /aSTool="clusterhmmer"
                     /database="34.0"
                     /db_xref="PF00173.30"
                     /description="Cytochrome b5-like Heme/Steroid binding
                     domain"
                     /detection="hmmscan"
                     /domain_id="clusterhmmer_input.path1.gene6_0001"
                     /evalue="7.90E-17"
                     /label="input.path1.gene6"
                     /locus_tag="input.path1.gene6"
                     /protein_end="482"
                     /protein_start="408"
                     /score="61.3"
                     /tool="antismash"
                     /translation="TPSMLKRHSGRRGTDAWSAFAGRVYNITPYADYHPGGRGELLRCA
                     GKDGTRLFGEVHPWVNYETMLSACLVGVL"
     CDS             join(3505..3541,3710..6285)
                     /Name="input.path1.gene7"
                     /gene="input.path1.gene7"
                     /source="GlimmerHMM"
                     /transl_table=1
                     /translation="MSFLNTSTNNTTAIVQKSSVTASPRVEPHTSSKQQQPRRQQQQQP
                     RPPLQQEKQRKQQQYQSPGHKHSFSTISSSRTTTPSARSLQSRPHNVLSRHPPLRPSSV
                     VAGPGPGPGPGPKSQPNPKPNPNPKPNPKPNPIPSAANRTSNMPPPHDRGASAAPRQPV
                     LSPAAAKAIGRTPLTPKIASKVQPQVQQPVVTPLARRRNENAPVMQPFGSSAYKDEYAS
                     PVSAFLSNNITPRSGSRQSRVDSANSTPTGTPNHDRLDPADWEANNGRSGGGSEQQPQP
                     PQPPQQQPQLKRQFVTFSSPANHRTPPDTNTTNNNNHKFFYASDAKGSHHHPALSLSKP
                     AAPQQRGSTFLYANPSAVRRNRPMSPPPVSSPTYAPVIAPIHAAQEPQTTSSKFVYANG
                     LPDLQPAFRPGSSAGSAVSSSTSKLPTLRTPASTPGAGYPLARPTSPIKQIHQPPAVSS
                     RGSSIAGQTTQTRPQPQLVASPPSLAPTSAAKRRISIETSPQPASHSREGSIGAGDAMI
                     MSHFMASQASQAAHASQPPQTSQASSGAFSPAAPPPAPNPVMTMASIIQATEDFAESDE
                     SKGQSELQSPTKSTHSTDPLNDLVANARRERKVQDLEITNASLEAINRSLERQLRKQTA
                     ELRRYRRLSRAGRISSLASIASSRIPSNSTVASAVPGAEPGLDLSDLSEEEEEEEEEED
                     DDDDDADSLYDTDPSDTESASGRSLKVDRRRQRDERRLQLDLTKHRELLVDSQKINQSI
                     KRCLRWTEELIKDGKKALEYHVRVSDVDLPPRVLAPQYDDEEENEPDLGVIKDDDTPDG
                     YGEEKGKDENLQRGDVLIYDPSADITPKMKEKDSNLAPQWGKDPQDRDSGIELPIDGG"
     CDS             complement(join(7563..7745,7835..9135,9240..9345))
                     /Name="input.path1.gene8"
                     /gene="input.path1.gene8"
                     /source="GlimmerHMM"
                     /transl_table=1
                     /translation="MVADTAYYDTLGVKPTATELEIKKAYRKLAIVHHPDKNHNDPTAH
                     EKFQEIGEAYQVLSDGDLRAAYDKFGKDHAKPSEGFVDPAEFFTSIFGGDAFVDWIGEI
                     SLMKDLTATMEITTQEMEEEQAREKEAAAAAAAAAAGAGEAGEAGPSTTAPGQRADDAE
                     FPGTEEAIKESMKDAPSAAPPPPAVVVEEDKSSPAPPTDPNARTLPPRTPSPSPSASSA
                     SRRTQIPIRPALMDRPSDEAVAAGGPETEESLRRKERKKAGLSQEQREQLAALEKERAR
                     VRQERVDTLARKLVDRVSVWTETERGEAVTKSFQEKMRLHVENMKMESFGLDILHAIGQ
                     TYVSKATALLRSQKFLGLGGFFSRVRDKGTLVKETWGTISSAIDAQQTIEEMARMEEQG
                     GDEWSDERKAEFERRVTGKILNAAWRGSKFEIQSVLREVCDQVLYDKKVPLSKRLQRAE
                     ALLIIGETFLKAQRSPEEEGDYLVFEQLVAEAAIKKEKDTKKRNKKSPFGSSHHDMAAE
                     TAANAPNVPPKA"
     PFAM_domain     complement(join(7692..7745,7835..8395))
                     /aSDomain="DnaJ-X"
                     /aSTool="clusterhmmer"
                     /database="34.0"
                     /db_xref="PF14308.8"
                     /description="X-domain of DnaJ-containing"
                     /detection="hmmscan"
                     /domain_id="clusterhmmer_input.path1.gene8_0003"
                     /evalue="3.90E-77"
                     /label="input.path1.gene8"
                     /locus_tag="input.path1.gene8"
                     /protein_end="487"
                     /protein_start="282"
                     /score="258.6"
                     /tool="antismash"
                     /translation="RQERVDTLARKLVDRVSVWTETERGEAVTKSFQEKMRLHVENMKM
                     ESFGLDILHAIGQTYVSKATALLRSQKFLGLGGFFSRVRDKGTLVKETWGTISSAIDAQ
                     QTIEEMARMEEQGGDEWSDERKAEFERRVTGKILNAAWRGSKFEIQSVLREVCDQVLYD
                     KKVPLSKRLQRAEALLIIGETFLKAQRSPEEEGDYLVFEQLV"
     PFAM_domain     complement(join(9038..9135,9240..9327))
                     /aSDomain="DnaJ"
                     /aSTool="clusterhmmer"
                     /database="34.0"
                     /db_xref="PF00226.33"
                     /description="DnaJ domain"
                     /detection="hmmscan"
                     /domain_id="clusterhmmer_input.path1.gene8_0002"
                     /evalue="3.40E-25"
                     /label="input.path1.gene8"
                     /locus_tag="input.path1.gene8"
                     /protein_end="68"
                     /protein_start="6"
                     /score="88.0"
                     /tool="antismash"
                     /translation="YYDTLGVKPTATELEIKKAYRKLAIVHHPDKNHNDPTAHEKFQEI
                     GEAYQVLSDGDLRAAYD"
     CDS             join(9767..9814,9873..10004,10198..10308)
                     /Name="input.path1.gene9"
                     /gene="input.path1.gene9"
                     /phase="0"
                     /source="GlimmerHMM"
                     /transl_table=1
                     /translation="MPQGIITCKVLCVRYLNTSVNLPGWLTCQASNVKTPSDTCGHSQV
                     VVLLQAVAVTEWAPKETKVTGPVQKWNKPCGNEAWRRIRNNVSKCQFLGSE"
     CDS             join(11652..11983,12177..12561)
                     /Name="input.path1.gene10"
                     /gene="input.path1.gene10"
                     /source="GlimmerHMM"
                     /transl_table=1
                     /translation="MSGKHYVVGDSSPFLKRVLIPFWVVRILVLLIQAVVLGLAIAALA
                     AFREDIQNEVDISYGATVAIFVVNLIIVLFCLALDLVSIIKRASRTLSPRFFIITNVIQ
                     TTIWTVLKGKKPHQDGPNANNISSSLSLSFVGMLIYASVVYHRFRTGRLTYARAGQIDP
                     TAAQNPGFTPYGNYGQGPSNAAYRPAEFNGYKQPEYELPTQYGYGQQSTTSAWQQNQAQ
                     YPPPGQQPQQQQNLYH"
     CDS             complement(join(13189..13635,13809..14303))
                     /Name="input.path1.gene11"
                     /gene="input.path1.gene11"
                     /gene_functions="biosynthetic-additional
                     (rule-based-clusters) RmlD_sub_bind"
                     /gene_kind="biosynthetic-additional"
                     /phase="0"
                     /sec_met_domain="RmlD_sub_bind (E-value: 1.3e-15, bitscore:
                     48.0, seeds: 37, tool: rule-based-clusters)"
                     /source="GlimmerHMM"
                     /transl_table=1
                     /translation="MALTNGSTNGASNGDASSATNSISNPRFLIWGGEGWVAGHLKAYL
                     ESQGKDVHVTTIRMENREAVLAELDRVKPTHVLNAAGITGRPNVDWCEDNKETTIRSNV
                     IGTLNLTDACFLRGVHCTVFATGCIYQYDEAHPIGGPGFIETDPPNFKGSFYSTTKGHA
                     EAIMKNYSNCLILRLRMPVSDDLHPRNFVTKISKYEHVVDIPNSNTVLHDLLPASILLA
                     EHNETGIYNFTNPGAISHNEVLTLFKNILQPDFTWKNFTLEEQANVIKAGRSNCELDTT
                     KLTKKLKDYGYEVPEIHEAYRACFERMKAAGI"
     PFAM_domain     complement(join(13618..13635,13809..14219))
                     /aSDomain="Epimerase"
                     /aSTool="clusterhmmer"
                     /database="34.0"
                     /db_xref="PF01370.23"
                     /db_xref="GO:0003824"
                     /description="NAD dependent epimerase/dehydratase family"
                     /detection="hmmscan"
                     /domain_id="clusterhmmer_input.path1.gene11_0004"
                     /evalue="6.70E-14"
                     /gene_ontologies="GO:0003824: catalytic activity"
                     /label="input.path1.gene11"
                     /locus_tag="input.path1.gene11"
                     /protein_end="171"
                     /protein_start="28"
                     /score="52.0"
                     /tool="antismash"
                     /translation="LIWGGEGWVAGHLKAYLESQGKDVHVTTIRMENREAVLAELDRVK
                     PTHVLNAAGITGRPNVDWCEDNKETTIRSNVIGTLNLTDACFLRGVHCTVFATGCIYQY
                     DEAHPIGGPGFIETDPPNFKGSFYSTTKGHAEAIMKNYS"
     CDS             join(15001..15017,17172..18231,18312..18473,18575..18733)
                     /Name="input.path1.gene12"
                     /gene="input.path1.gene12"
                     /gene_functions="biosynthetic (rule-based-clusters)
                     terpene: phytoene_synt"
                     /gene_kind="biosynthetic"
                     /sec_met_domain="phytoene_synt (E-value: 1.3e-08, bitscore:
                     25.2, seeds: 8, tool: rule-based-clusters)"
                     /source="GlimmerHMM"
                     /transl_table=1
                     /translation="MLIPKRKVWHDPVHKRNPEKESPALRECFRYLDLTSRSFSSVIQE
                     LNPELVVPICLFYLVLRGLDTIEDDMTIPIEKKEPLLRNFDKNMEIDGWTFTENGPNEK
                     DRELLVHFDVVITELKKLKKPYYDIIKDITIKMANGMADYVLNAEHNEHGVMKITEYEL
                     YCHYVAGLVGEGLTRLFVEGDLANPRLKDRPELTESMGQFLQKTNIIRDVHEDYLDKRR
                     FWPKEIWSKYVDSWDDMFKPENLAKALNCSSEMVLNALKHAEDCLFYMAGMRDQSVFNF
                     VAIPQSMAIATLELVFRNPDIFSKHIKITKGDACQLMMESTQNLHVVCEVFRRYIRRIH
                     KKNDPRDPNFIAISVQCGKIEQFIETLYPRQDPKKLTEQMDKKKRGDPTADPGESAILL
                     GVGLLTLFCLSAIMVGVAWYFGARYDALWSWTQDKSSYHWPGMGSDGESPVVSSASAVP
                     SIEHSEL"
     aSDomain        join(17227..18231,18312..18323)
                     /aSDomain="TIGR01559"
                     /aSTool="tigrfam"
                     /description="squal_synth: farnesyl-diphosphate
                     farnesyltransferase"
                     /detection="hmmscan"
                     /domain_id="TIGRFam_input.path1.gene12_0001"
                     /evalue="2.50E-139"
                     /identifier="TIGR01559"
                     /label="input.path1.gene12"
                     /locus_tag="input.path1.gene12"
                     /protein_end="363"
                     /protein_start="24"
                     /score="462.1"
                     /tool="antismash"
                     /translation="LRECFRYLDLTSRSFSSVIQELNPELVVPICLFYLVLRGLDTIED
                     DMTIPIEKKEPLLRNFDKNMEIDGWTFTENGPNEKDRELLVHFDVVITELKKLKKPYYD
                     IIKDITIKMANGMADYVLNAEHNEHGVMKITEYELYCHYVAGLVGEGLTRLFVEGDLAN
                     PRLKDRPELTESMGQFLQKTNIIRDVHEDYLDKRRFWPKEIWSKYVDSWDDMFKPENLA
                     KALNCSSEMVLNALKHAEDCLFYMAGMRDQSVFNFVAIPQSMAIATLELVFRNPDIFSK
                     HIKITKGDACQLMMESTQNLHVVCEVFRRYIRRIHKKNDPRDPNFIAISVQCGKIEQF"
     PFAM_domain     17257..18090
                     /aSDomain="SQS_PSY"
                     /aSTool="clusterhmmer"
                     /database="34.0"
                     /db_xref="PF00494.21"
                     /description="Squalene/phytoene synthase"
                     /detection="hmmscan"
                     /domain_id="clusterhmmer_input.path1.gene12_0005"
                     /evalue="1.80E-34"
                     /label="input.path1.gene12"
                     /locus_tag="input.path1.gene12"
                     /protein_end="312"
                     /protein_start="34"
                     /score="119.6"
                     /tool="antismash"
                     /translation="TSRSFSSVIQELNPELVVPICLFYLVLRGLDTIEDDMTIPIEKKE
                     PLLRNFDKNMEIDGWTFTENGPNEKDRELLVHFDVVITELKKLKKPYYDIIKDITIKMA
                     NGMADYVLNAEHNEHGVMKITEYELYCHYVAGLVGEGLTRLFVEGDLANPRLKDRPELT
                     ESMGQFLQKTNIIRDVHEDYLDKRRFWPKEIWSKYVDSWDDMFKPENLAKALNCSSEMV
                     LNALKHAEDCLFYMAGMRDQSVFNFVAIPQSMAIATLELVFRNPDIFSKHIKITKG"
     CDS             complement(20475..21866)
                     /ID="input.cds13.1"
                     /Name="input.path1.gene13"
                     /Note="single-exon"
                     /gene="input.path1.gene13"
                     /gene_functions="biosynthetic-additional
                     (rule-based-clusters) Peptidase_S8"
                     /gene_functions="biosynthetic-additional (smcogs)
                     SMCOG1075:alkaline serine protease, subtilase family
                     (Score: 234.7; E-value: 4e-71)"
                     /gene_kind="biosynthetic-additional"
                     /phase="0"
                     /sec_met_domain="Peptidase_S8 (E-value: 2.3e-31, bitscore:
                     99.9, seeds: 43, tool: rule-based-clusters)"
                     /source="GlimmerHMM"
                     /transl_table=1
                     /translation="MARLQNVLTALLLPLTALAAVIPQPGSFLGVPVANADAADIIPNR
                     YIVVYNNTFDDDAIDFRQAEIVDFVKRRNIEKRGLHGQLLSTEVHALSMSGWRALSFES
                     DDAMILEIMAEPEVAYVEADTKVHLAATVAQLNAQPGLARLSNAEPGARKNYIFDTTAG
                     EDITIYVVDTGVRIDHTEFTGRARWGTNTVDRIDEDENGHGTHVAGTAAGQTYGVAKSA
                     NVVAIKVLDGDGSGSNSGVLDGLQFSTSPSPFPSPFPSPFPSPSPSPPLPFPSPSPPFH
                     PWCQMLTRTHAVANDVARRNLRGKAVMNMSLGGPRSNAVNRAVEALHDAGVVCVVAAGN
                     ENQDAGNTSPASAPSAITVGAIDALNDRKARFSNHGAAVDVFAAGVNVLSASITSRTAN
                     ETLSGTSMASPHVAGLAAYLMAFENINNPDQLTARILQLAQASPARVLNNAPDTTGLIA
                     NNGNL"
     PFAM_domain     complement(20544..20984)
                     /aSDomain="Peptidase_S8"
                     /aSTool="clusterhmmer"
                     /database="34.0"
                     /db_xref="PF00082.24"
                     /db_xref="GO:0006508"
                     /db_xref="GO:0008236"
                     /description="Subtilase family"
                     /detection="hmmscan"
                     /domain_id="clusterhmmer_input.path1.gene13_0007"
                     /evalue="6.70E-23"
                     /gene_ontologies="GO:0006508: proteolysis"
                     /gene_ontologies="GO:0008236: serine-type peptidase
                     activity"
                     /label="input.path1.gene13"
                     /locus_tag="input.path1.gene13"
                     /protein_end="441"
                     /protein_start="294"
                     /score="81.4"
                     /tool="antismash"
                     /translation="NDVARRNLRGKAVMNMSLGGPRSNAVNRAVEALHDAGVVCVVAAG
                     NENQDAGNTSPASAPSAITVGAIDALNDRKARFSNHGAAVDVFAAGVNVLSASITSRTA
                     NETLSGTSMASPHVAGLAAYLMAFENINNPDQLTARILQLAQA"
     PFAM_domain     complement(21132..21380)
                     /aSDomain="Peptidase_S8"
                     /aSTool="clusterhmmer"
                     /database="34.0"
                     /db_xref="PF00082.24"
                     /db_xref="GO:0006508"
                     /db_xref="GO:0008236"
                     /description="Subtilase family"
                     /detection="hmmscan"
                     /domain_id="clusterhmmer_input.path1.gene13_0006"
                     /evalue="1.80E-12"
                     /gene_ontologies="GO:0006508: proteolysis"
                     /gene_ontologies="GO:0008236: serine-type peptidase
                     activity"
                     /label="input.path1.gene13"
                     /locus_tag="input.path1.gene13"
                     /protein_end="245"
                     /protein_start="162"
                     /score="47.2"
                     /tool="antismash"
                     /translation="GEDITIYVVDTGVRIDHTEFTGRARWGTNTVDRIDEDENGHGTHV
                     AGTAAGQTYGVAKSANVVAIKVLDGDGSGSNSGVLDGL"
     CDS             join(27652..29212,29309..29574)
                     /Name="input.path1.gene14"
                     /gene="input.path1.gene14"
                     /source="GlimmerHMM"
                     /transl_table=1
                     /translation="MPDLAGEDGPQAGCDAHLDVKSQDRDIGIVTRGSRVDSLGKADEE
                     PTRIAVTTAFPNPSSNPVSPGPSSPPLEQARDPDFVPPARPSSTPFLYPEHRDATCCRP
                     LSSDDDEPATAQQDDETAVPSPADPSQKNGSLNNLPPEIVEVILDHLFGYRVSANSKSS
                     LHMHSVTKSWNTALRHARRKEVSSLALVSPSWRVLVQQRLFRHLKLRATTDYLGMAALF
                     LTNRPYLRSYVKHVELWFPVFQPRHGPLTSNGPIHLPFPFPPPRNNNQGATETYLRTTA
                     NCTLEEALIFVLSVLPSAIVLTLEGGERKKAPKVVHTSWAKPDESYLPVLPGVRTLVTK
                     GQWNLLRTDEDFKAILSSLPNLAEWHGSYSKPKSKSYLSMYRALPMLPAHLTSLHLNLE
                     SDYRRELSCPAFFMKVSSKIHFCLGLAEATLPLERLSYTGRVCKVFFLALAARSDPRMS
                     KIKSIDITVKNCCRNSHQYHDSGSGIQDMQFISSFELLVVAAIRALSKLPRLEYLRIRF
                     IDLDSPVPPLNPYFLLRGNTCWGVWSDFILTELHKARPTAQFEELSDSFGEIGYNKEGR
                     LVISTAPTSKSQFRSLKLANYALLSGSIAGAS"
     CDS             complement(join(30995..31612,32225..32834,32936..33192))
                     /Name="input.path1.gene15"
                     /gene="input.path1.gene15"
                     /source="GlimmerHMM"
                     /transl_table=1
                     /translation="MRFHFTLLAVALASSASASAIAIAAPNQDNVHIERALEIVPRDDA
                     GQDPQAQELWKRRGGGGGGGRGGGGGGSRGGGGSRGGSSPAPRTGGPLGGRTRTGSGPQ
                     PRYGSPSNPRYGGGAAVPYRSGNRSPGAAILPFAIGGAALAFWPGYWYYGGFGGGHRGG
                     DDEEDGEERSINVYRWENDYTFFNQSASENQTKPVMCGCAEDLPCGCDEPSTEEERNLF
                     LDDLVGNGSFAHLNTSVIQVADYENESTILLNGTLPDDTTLMDPNASISSTVQRLGWWP
                     TVAFAAAARRFWPCLCGPLGPLSPPLNTPIPQLPPYLLLLRRGQSSSQSARATRHKNPR
                     TAPTTTAIPPRPLVWNGGANILRLVLPPVRKRPLPERPPAAHAHDALPDGLADEADDLG
                     PAAAHLVLQGGEAGVQLGGAQLAAVAGRAGHDVGEPQAVADREGAVEGGGDEAVGDAGG
                     VEEFPEEVGGMGVGVACLGGADARVQADEEDEEVGA"
ORIGIN
        1 agatcaaggt ccggcggcgg cccgcagaaa cagcaggcgg cgccggcggc cagcgcacgc
       61 gcacgcgcga acaggacgtc gcggagggcc ggtgggaccc gcggtggaac gggcgcaaaa
      121 gcttcaagcg gttccggcag cgcggcgccc cgacgggacg accgccgatg aaggtcatcg
      181 tcccgctggc ggaggtcaag aagaaggact acggcatcgg ggacgattac tggttggagg
      241 acgacgggga gaagcgcaag aacgagacgc agcagagtgt tggtgcggtg cgggattcgg
      301 tcccatcggc ggcgggcgcg ccaaagcagc tgtcatctgc caggacggcg gcgcagcgga
      361 tcgtcctgac agacgatagt agtggcgagg acggacgtga cgtcgtcgag ggaggaacgt
      421 cggttggaag gggcccgaat gataatgatg gtgatggtga ctctgtgttg cctcctccgc
      481 agtccatacg cacagggtcg tcgcggaccg cggtggcatc ggagacaacg cagagcacgc
      541 tctccggcac gcgatctgcg actaggagcc agacgcaagg acagacttct cagaggtcgg
      601 cggcggcggg gaagaggtcg gcggcagccc ctcccgcgag ggaaccggtg gccaagaagc
      661 cgcgggcgac gaggaggata gcggaggtgc aggacagtga cgacgggagc gatgatgagc
      721 tgcagttcaa gtttgggaga cggcggtaga taccaggttc atgaatacat gattgttcat
      781 ggcgacgatg gcatgtcttg cgacttgggg tctctttcat ttttattatt ctacttgcta
      841 gtttcctcgg gcgcaagata ggaagacgag gatattgcaa cgagcaagga aaggggtatc
      901 tgtctaataa atttcttata tccacaccac ggacacgttt ccctctgtat gctctctcct
      961 cctctcgatc tattcgaacc gctatcgcaa aacaaacaag cccataaaag tagatgggac
     1021 attcaaccac gctcagtcca tcgcatccat ctcactctcc ctagacccct cctcctcggg
     1081 aaccaaaacg cccacaagac aagccgaaag catagtctcg tagttcaccc agggatggac
     1141 ctcaccaaac agcctcgtcc cgtccttgcc ggcgcagcgc agcagctccc cgcggccgcc
     1201 cgggtggtaa tcggcgtaag gggtgatgtt gtagacgcgg ccggcgaagg cgctccaggc
     1261 gtcggtgccc ctgcggccgg agtggcgctt cagcatcgaa ggggtgactt tgaggtacgg
     1321 cgtgtcgggg ggcaggttcc ggaggtcggc ggtgggaccg gatatgcggg cccagtccag
     1381 gggggagtgg cctggtggga ggaggacctt gcgggagggc ttttgcgggg gttggttgtg
     1441 tgttggcgga ggggcgaggg aggagggtcc tgctcttgct cttgctcttg ctgctgcggc
     1501 ggtggcggtg gcggcggcgg cggggatgcg gttcggggcg gggccgcggg ctatttgctg
     1561 cgagtcgggg cgggggaaga gggtggacgg ggtggcggaa gggattttgt gaaggcgagg
     1621 tggtgcggcg cctggtggac gggctacttg gggggagccc agcatgggga aggacggacg
     1681 ggatgctgag gcgttggagg gttttgttgg gagcggtggc ggaggcatca tggaggatgc
     1741 tgatggagtt cggatggagg gttcggcggg ctgagcggga gccgactcat cggagaggga
     1801 gaaggacggg accgaggagg cgtcgtgggc ggtggcagaa actttggggg ttgtctgttc
     1861 ttcttcgggc tcggcgagct gggggggaga ctgtaaagta ggcacgctgg ccggggtctg
     1921 gatgactgga ggtgggggag gcatcgcggc gcggtcgcgg tcttgcgcag ctttggcatc
     1981 gcgcgcgggg gcggggtcgg gcgaagatgt aggcgaagat gtgggtgaag atgtacgtgt
     2041 aggtgcgggt gcgggtgcgg gtgcgaggtc gacgagagga ggccctgcta gatttgatcg
     2101 ggcttcttcc acctgtattc ttggcctttc tggctctttc gaagtgacat gttctcctcc
     2161 gtttcgcgcc tcaggcttat cgtcggaatt ttgcgtatcg ttatctcgag gaggcgacga
     2221 gggtttcgaa gtcaaaagga gcgcgtgtga gtgtcgacgg gcggggagga ggaagaatgg
     2281 aaggtaggga tgaatccatg gtggtggcgc gacgaggacc caaacgacag aagcgacgat
     2341 gagggagacg ccgacgtagc ccatggtggg gcaggagggg ttctcttagc gattaagaag
     2401 tgcgctgggt atgcgggttg gcgaaatgct gataatagtc tcctgtagtt ggatggtaaa
     2461 gggaaaatac gggatagtag gtaggtaggt gttgatggta tcggaagata ttttgaggtg
     2521 gaggggcagc cgcggaggat cggaggatcg gagccgacgg aattgtgggt atggcatgca
     2581 gccgatgtcg ggtactgtgg aggtatttag cagcggtacc ttactgggca catgcacgaa
     2641 gtaatccgga gtacaggtac gtcacgagcc gtcacgagcc tcaatgagcg gtagactaaa
     2701 ggtaccttag gtccgcggta cggaccttag gtagtgaatg gtgcgaggta cctgaatggt
     2761 tcgaccatga ccatattttt cgagctcgct tgtcttaggt atggtacaaa gatcctcttt
     2821 agcctcaaat tatactgggt tgtgcatgaa atgcatgaag acataaaata cattaaaatg
     2881 agatagatgt atgggtcgcg accgagtttt accccgctac tgtattcctt tcttcgtgct
     2941 ctgccgaact tttgttccgc tctgtttgtt ttgttttgtt ttgttttgtt ttgttttgtt
     3001 tattttccgt gtaatgtgaa gaatttcttc ttccccgtgt ctctcctcgt ctgtacctga
     3061 gacctcctgg ttccttgact gatggatttc atggatttcg tacaacgtac tctactctgc
     3121 acagagtact ctgacataag aggactcctg taaactgatc acggtatgta tcaagtccac
     3181 accgccaatt ctgccaatgc tatcaaccta cacgtgtact tcgtccagca agtacctaac
     3241 tgctgtttag tggacctcag gggacttggc cgcccctgaa gaaatttgtc tctccgtact
     3301 aatcgacgca ccatatccgc aaaaagcgac atgtgttcgt accttctacc tctatggcag
     3361 tatgaagtac ttcgtggttc cctgtgactg gcgttgaacc acttgtacac accttgtacc
     3421 gacttagtca acttgagacg tctccccgag gaagagcaat gttgttgtgt gtgacatggc
     3481 acgggatcaa agtccaaagc caaaatgtca ttcctcaaca cctcgaccaa caataccact
     3541 ggtgacacca ccaccaccac caccaccact acctcctcct cctccatttc tccgacatca
     3601 ccaccaccgt cttttccctc gaaaatatcg tcccgccgcc aatcttccta gccgacgacc
     3661 actaatcaaa cacgctgcac cgttgccctt cgaacacata cttccgcagc aatcgtccaa
     3721 aagtcctcgg tcactgcctc accccgagtt gaaccccaca catcttcaaa acaacaacaa
     3781 ccacgacgac aacaacaaca acaaccacga ccacctcttc aacaagaaaa gcaacgaaaa
     3841 caacaacagt atcaatcacc aggacacaag cactcatttt ctaccatatc ctcttctcgg
     3901 acaacgacgc cgtctgcccg ctccctccaa tctcgccctc acaatgtcct gagccgccac
     3961 ccgcctcttc gcccttcgtc cgtcgtcgct ggccctggcc caggcccagg cccaggccca
     4021 aaatcacaac caaacccaaa accaaaccca aacccaaaac caaacccaaa accaaaccca
     4081 attcccagcg ccgccaatcg tacctctaat atgcccccgc cacacgatag gggcgcgtcc
     4141 gccgctcccc gacaacccgt tctcagccca gcggccgcca aagccatcgg tcgtacgcct
     4201 ctaactccca agatcgcttc caaggtccag cctcaggtcc agcagcccgt cgtcaccccg
     4261 ctggctcgtc gccgaaacga aaatgccccc gtcatgcagc cattcggctc ctcggcctac
     4321 aaggatgaat acgccagccc cgtttccgct ttcctcagca acaacatcac gccacgttcc
     4381 ggctctcgtc agagccgcgt tgacagtgct aacagcacgc cgaccggcac tccgaaccac
     4441 gatcgtctcg atcccgccga ttgggaggca aacaatggca ggtccggcgg gggtagcgaa
     4501 cagcaaccac aaccaccaca accaccacag cagcagccgc agctaaaacg gcaattcgtc
     4561 accttcagct cgcccgcaaa ccatcgtact cctcccgata ctaacaccac caataacaac
     4621 aatcacaagt tcttctatgc cagtgacgcc aagggttctc accaccaccc tgccctgtcc
     4681 ctgtccaaac ccgccgctcc gcagcagaga ggctctactt tcctctacgc aaatccgagc
     4741 gccgtccgac gaaaccggcc aatgtcgccg ccccccgtat cctccccgac ctatgcaccc
     4801 gtcattgctc ctatccacgc cgcccaggaa ccgcaaacca caagcagcaa gttcgtctac
     4861 gcaaatggtc tccctgacct acaacctgct ttccgacccg gttcgtccgc cggctccgcc
     4921 gtatcttctt cgacttccaa gctccctacc ctccgaaccc ccgcaagcac accgggtgca
     4981 gggtacccct tggcacgacc gacatcaccc atcaaacaaa tccaccagcc gccagcggtg
     5041 tcatcccggg gttcttctat cgccggccag acgacgcaga cccgtccaca accgcagctc
     5101 gtcgccagcc cgccttcgct agctcccacc tcagctgcca aacggcgtat cagcatcgag
     5161 acatcccctc aacccgccag tcattctcgt gagggtagca tcggcgccgg cgacgccatg
     5221 atcatgtccc actttatggc gtcccaagcc tcccaagccg ctcacgcctc tcaaccgcct
     5281 caaacctccc aggcctcttc cggcgcgttc tcccctgccg ctccgccacc agctcctaac
     5341 cctgtcatga cgatggcctc catcatccag gccaccgaag actttgccga atcggacgag
     5401 tcgaaagggc agagtgaatt gcaaagtccc accaaatcca cccactcgac cgaccccctc
     5461 aacgatctcg tcgccaatgc ccgccgcgag cgtaaagtgc aggacctgga gatcacgaac
     5521 gcttccctcg aggccatcaa caggtcgcta gaacgccagc tccgcaagca aaccgccgag
     5581 ctgcggcgat atcgtcgcct ttcccgcgcc gggcgcatct cttccctcgc ttccattgcg
     5641 tccagccgta tcccgtcgaa ctcgaccgtc gccagtgccg tccccggcgc ggaacccggc
     5701 ctggaccttt ccgatctgag cgaggaagag gaggaggaag aagaagaaga agatgatgac
     5761 gacgacgacg cagattctct ttacgacacg gacccctccg acaccgaatc cgcctcgggt
     5821 cggagcctca aagtcgaccg ccgccgccag cgcgacgaac gccgcctgca gctcgacctg
     5881 accaagcacc gcgagctctt ggtcgacagc cagaagatca accaaagcat aaaacgctgc
     5941 cttcgctgga cggaggagct catcaaggac ggcaagaagg ccctcgagta ccacgtccgt
     6001 gtgagcgacg tggacctgcc gcctagggtt ctcgcgccgc agtacgatga cgaggaggag
     6061 aacgagcccg acctgggtgt catcaaggac gacgataccc ctgacggata cggcgaggag
     6121 aaaggaaaag acgagaactt gcagcggggt gatgtcctca tttatgaccc aagtgccgat
     6181 atcacaccaa agatgaaaga gaaggacagc aacttagcac cacagtgggg gaaggatccg
     6241 caggataggg acagcgggat agagctgccc attgacggcg ggtgatttta cgcctttttc
     6301 aaccctcttt tctttccgac atgcttcact atacccgctc ccttgccttg cagggaacac
     6361 atcactacaa ttcttttttt tttaggctca gcatcgcgac aggcttcgac gatgctcaca
     6421 aacactcgct cactcgccac tccacgggga ctattttcct ttttttctgt cagggggcca
     6481 aggcaaaggc aaaggcaatc taaggatccg ggagacattg gattctcaca ggaacggcgt
     6541 tggcaggctc tctatcgttc tctcttcatc ttttcccttg gattattcag gggtgctcaa
     6601 catgcaccac caccaccacc accaccatcc accaacgttc gcctttctct taccatagtt
     6661 tctttttatt ctttcctttg tcgcgaactt gttttgtggg ctgggcatat cttgtctgta
     6721 ccattagata cccccatcat ccgagcatta cattacattt aggtccgcca aaacgagagg
     6781 gcgggaaaca gagaaataca gagtatgaca cccatgaaac ggtactcgta gcaactggga
     6841 atcgaatcac cttcggatgt ctacaatcat caagtgaagc agttcatcat atcaccgtcg
     6901 cctcagggat gagaacccgg aaagtcactt gatgagttca cctggttcta taccaagctt
     6961 gacgagcgcc agcaaggccg tcgcgtaaac cgagtgcaaa aggctggagg ctgaaactgt
     7021 atggaaaagc ggctgcctgc gctaggatta tatggtttga cattggggga tacggagatg
     7081 aataccagag aaacgctaga aacaaattcg ctcaggatac cttataataa ataaccatga
     7141 gcaggagaag gcgggtcgaa acaacattga agaaaaacaa aaaagcagaa atggaaagac
     7201 tgcaataaac aaggattaaa cagaaaaaaa tctatgtagg gtagtagtag aagtcaatgg
     7261 tatcacctgg gtctaaaata acccagcaac ttcgatgctc gccggaagca tcatcgtggt
     7321 cctccccacc gttctgacga tctctttctg tgtggcctct tctcccatgc ctgtcgatag
     7381 gacaagacga gcagttcatt gagggacact aagattatcc cccttatagc ctagttgctc
     7441 ctttccaatc acaagtaagc gtctctcgct acccccctag accgtgttac cgctggctgc
     7501 tttgccgcat caacgcctcg cagcctcgcg ttctatcaag tttcgtttca caccatgcac
     7561 tactacgcct tgggaggcac gttgggcgca ttggccgctg tttcggcggc catgtcgtgg
     7621 tgagaagaac cgaacgggct cttcttgttg cgtttcttgg tgtccttctc cttcttaatc
     7681 gcggcctcgg caacgagctg ctcgaagacg aggtagtctc cttcctcctc gggggatcgt
     7741 tgggcctata gatagttggt tagttggggg cggaaaaaat taaaaagaaa agaagaccca
     7801 aaaaaaggaa agaggaggca acggccaaac tcaccttgag gaaagtttca ccaataatga
     7861 gaagagcctc agccctctgg agccgcttgc tcaggggcac cttcttatcg tacagcacct
     7921 ggtcgcacac ctcccggagg acgctctgaa tctcaaactt gctcccccgc cacgcggcgt
     7981 tgaggatctt gccggtaacg cgcctctcga actcggcctt gcgctcgtcg gaccactcgt
     8041 cgccgccctg ctcctccatg cgcgccatct cctcgatggt ctgctgcgcg tcgatggcgc
     8101 tgctgatggt gccccacgtc tccttgacga gggtgccctt gtcgcggacg cgggagaaga
     8161 agccgccgag gccgaggaac ttctgcgacc gcagcagcgc cgtggccttg gagacgtacg
     8221 tctggccgat ggcgtgcagg atgtcgaggc cgaaactctc catcttcatg ttctccacgt
     8281 gcagccgcat cttctcctgg aacgacttgg tcaccgcctc gccccgctcc gtctcggtcc
     8341 acacgctgac gcggtcgacc agcttgcgcg ccagcgtgtc gacgcgctcc tgccgcacgc
     8401 gcgcccgctc cttctccagc gccgccagct gctcgcgctg ctcctgggac aggccggcct
     8461 tcttgcgctc cttgcggcgg agggattctt ccgtctcggg gccgccggcg gccacggctt
     8521 cgtccgaggg gcggtccatg agagctggcc ggatagggat ctgggtgcgg cgggaggccg
     8581 agctggcgga ggggcttggg gaaggagtgc ggggtggtag cgtgcgggcg ttcggatcgg
     8641 tcgggggagc tggcgaggac ttgtcttcct cgacgacaac ggcgggggga ggtggagcgg
     8701 ctgaaggggc gtccttcata ctctccttta tggcctcttc cgtcccgggg aattcggcgt
     8761 catctgcacg ttggcccgga gctgtcgtgc tggggccagc ctcgccagcc tcgccggcac
     8821 cagcagcagc ggcggcggcg gcggcagcag cttctttctc ccttgcttgt tcctcctcca
     8881 tctcttgcgt ggtaatctcc atcgtagctg tgaggtcctt catgagacta atctcgccaa
     8941 tccagtcgac gaaggcatca ccaccgaaga tggaggtgaa gaactcggcc ggatcgacaa
     9001 agccctcgga cggcttggcg tggtcctttc cgaacttgtc gtaagcggca cggaggtcgc
     9061 catcggagag tacctggtag gcctcgccaa tttcctggaa cttctcgtgg gcggtaggat
     9121 cattgtggtt cttgtctgtc gggctgaggt cagcccatcg caagggggag acgggaccag
     9181 agagggatag gaagaaagaa gaaagggggc aaggggggcg ggggagagaa agtgcgaacc
     9241 tgggtggtga acgatggcca gtttccgata tgccttcttg atttccagct cagtggcggt
     9301 gggcttcacg cccagtgtat cgtaataggc tgtgtccgca accatggtcg cagcagaaat
     9361 cgagtcgatg cgggttgttc tgttctctgt tcccaaggag tacgtacgtt tggactgctg
     9421 tgggcacgaa ggcgagttag gtataatagg cggtagagac gaggatgttc tggacgtggc
     9481 tggcgagtcg tgggtgatgg tggtaatcgc tgatgcttgt tgataagtac gtagtgtagg
     9541 acaatttatt tgatcccgac gttgacgacg acgttgacga cgacagtctt tctggagggg
     9601 agtcgcacta gttgaacaag ttgaatcctg ggtaccgaag gcggtctgtt ttttttacgc
     9661 aggccccacc atattacgtc gccagcctga gccaccggcc acctacctta ccttaggcag
     9721 cacgccagcg gatgtaccaa tgtaaccaag tggtgtcgac tcggaaatgc cacaaggtat
     9781 aatcacatgc aaggtacttt gtgtgagata tcttgtaagt atctcataac accacaacca
     9841 caggcgcaca aacgctatac tgttgtactg agaatacctc tgtcaacctt ccaggttggc
     9901 ttacgtgtca agcgtcaaat gtcaaaactc cctctgacac ctgcggacat tcccaggtgg
     9961 tggtacttct tcaagctgtc gccgtcaccg aatgggcccc taaggtaggt ataccgtatg
    10021 aagaaatgaa gtatccgtac atgaattctg gcaaatgcgt aaaactgctg cccacggggt
    10081 tatgtgctga tgtcgcttat tgatacgttt gatgctgtac gaattagttg caacttccaa
    10141 caccgacatc atagcaaact agcaaatact gcgcaactgg ccgacttagt aatccaggaa
    10201 acaaaagtga ctggacccgt acagaaatgg aacaagcctt gtgggaatga ggcttggaga
    10261 agaatacgca acaatgtttc caaatgccag tttttgggca gcgagtagac aaatgcaagt
    10321 ccaacggaca gtgtccccaa tgtggacgac aggtgtctta taatagcgcc caactcaagc
    10381 tatgtccctc cgccaatatg cgtccctttt tgctcaggac gaacgagtat tctattgagc
    10441 ttggtgatag acagtctgtc gagatgacaa agatactgta caccaaccaa accaagatga
    10501 aatcaagtgc cgtgatacct atgcaagata ctcttgacta ttgaggcttg ctaggctagc
    10561 acgcaaaaac atcagacaca aaatactatc agaccttttg atataattaa gtaccttagc
    10621 ccggacggag tacagggtac ggactgtggt aacacaggaa taccggaaca accaggatat
    10681 gaaactcgaa tagcgcacca atctaatggc ctcggaatga cccagtgttt ttcttctgcc
    10741 ctgtaagaat aatcaaagat gcgaagaagc aaattcatgg ctacgcagta cgatgttttc
    10801 aagtccaaca tcgcactgaa tatctaaaga gctgctatca ctcggaacct ttccctaaat
    10861 tcttcatcat aactacttat cacttatata ctccgtgcat atttctgtaa ttgcgcctcg
    10921 ccccttttcg cgtttcccgt ccagtcctag acctagtgca cgttgagact gagactctcc
    10981 actccttctc ggttaaggtg actcaacaga caagtacttg ttttaacaga aatatctctg
    11041 ttggtagaag gattatatgg ggtaccttat atgaagctac tcatggcggt gccttcttta
    11101 ggttcaaagc ggggttggcc gacccgtagg actggttgtg ttacggaata taaaccttgg
    11161 acccaggcca gaggctgagc cagcaaccca gcgctaatcg tccaacatag cccctacacg
    11221 tgtagaatcc gccaccaata gttagtcatc attggtcaga acgcgcgttc tacaaataga
    11281 agtcccctca cgccccagta tcttgtcttg gagacggatg cccccccgga accccttggc
    11341 cctgaaggaa attgattacg gtcatatgta aggtaggtac aagagggggc ttttcttctt
    11401 cttcttcttc tttttgtttt tgtttttctt tttaggcgct aatagatcaa ccacgctacc
    11461 attttccttc tcgcgtgctt ccgtcccatc catctcctct ttactttctt cccatccgtc
    11521 ctgttatccg cgacacgaga atcacaatac ccagaatcct tcgcgaacgc caagagtgcg
    11581 tcttacgacg acaaaagaac gagacaccat caatcaatca atctgcggta gtctaccgaa
    11641 ccgacgccga aatgagcgga aaacattacg tcgtcggcga ctcgtcgccc ttcctcaagc
    11701 gtgtcttgat ccccttctgg gtagtccgca tcctagtctt gctgatccag gccgtcgtcc
    11761 tcggtctcgc catcgccgcc ctggccgcct tcagagagga tattcagaac gaggtcgaca
    11821 taagctatgg cgccacagtc gccatcttcg tcgtcaacct catcatcgtc cttttctgcc
    11881 tcgccctcga cctcgtcagc atcatcaagc gcgccagccg caccctgagc ccgcgcttct
    11941 tcatcatcac caatgttatc cagaccacca tctggaccgt attgttcatc ttgtccttca
    12001 tcgggagtat ctcaactacc ggcattatca tctccgttat tgtatagtga gtcaacttca
    12061 cctgtcccag ctttcctcga gttccgcccc tttttcttcg tcccccttct ttctcctttt
    12121 ttccttttct ccgtaccttt ttttggtcca atgcactcct ctcgatttga atacagaaag
    12181 gggaaaaaac cacaccaaga cggcccgaac gctaacaata tctcttcttc tcttagtctc
    12241 tcctttgtcg gcatgctcat ctacgcctcc gtcgtgtacc acaggttccg cacgggccgc
    12301 ctcacgtacg cccgcgccgg ccagatagac cccaccgcgg cccagaaccc cggcttcacc
    12361 ccctacggaa actacggcca aggcccctcc aacgccgcct accgaccggc cgaattcaac
    12421 ggctacaagc agcccgagta cgagttgccg actcagtatg gctacggcca gcagagcacc
    12481 acttcggcct ggcaacagaa ccaggcccag tatcctccac ccgggcagca accgcagcag
    12541 cagcagaacc tctaccattg agccatatcg gcgcttgatt gggcgagtag ttcgagcaga
    12601 tcaggactga gtcggcgtac tggtaaagac ggcaactaat gtctgttttg taatgcgact
    12661 gaaatatagt tacggtcggg attcggggcg ttttgggtcc gggtcggcag gtgtacgttt
    12721 tatgatagag cctgattgga tatacagcgc gactctcgat agacgagatg gagctatata
    12781 taaatatatc atgcgcgtga tgcgtttcgt tcttcctccg tatagctggc ttgttgtgta
    12841 tatgggatct aggtaacgat atctgtggat atgacatgcc ggagcgccgc ggaactgtga
    12901 tgcccgtcat ccacatgccc cttcctgcaa tctgtctgct atgctttccc agtaaaaaag
    12961 aaaaggaaaa acccgccgtt aaggtttgta aagccatacg cactccagcc gctctgactg
    13021 gtcgtggaaa tgtccgcatt ataacgccct ttcgaactgt aattgaaatg caattcaccg
    13081 cttccccata ctccattctt cattacccac cggacaacag atgatgatcc tcgaagacaa
    13141 acgcttgctc tctctgtgtg tatgcttgaa ccctctccgg tcttttcact aaataccggc
    13201 agccttcatc cgctcaaaac aggcccgata ggcctcatga atctcaggca cctcatagcc
    13261 gtaatccttg agcttcttgg tcagcttggt ggtgtcaagc tcgcagttgc tgcggccagc
    13321 cttgatgaca ttggcctgct cttccagcgt aaagttcttc cacgtaaaat ccggttgtag
    13381 gatgttcttg aacaaggtga gcacttcgtt gtgtgagatg gcgccagggt tggtaaagtt
    13441 gtagatgcct gtctcgttgt gctcggccag caagatggac gccggtagca ggtcgtgcag
    13501 cacggtgttg ctgttgggaa tgtcgaccac atgctcgtac ttggagatct tggtgacgaa
    13561 attcctcgga tgcaagtcgt cgctgacggg catgcggagt ctgagaatga gacagttact
    13621 gtaatttttc atgatctgta ggagaatcgc gagggtttcg gttagtaact caacatttca
    13681 ttcctactcg ctccattgta agagttcatt aaaatcctgg catggggccc ccggttaccg
    13741 tgggtggttg gaaggggaaa cacccgtgtg gcacccaagc agtgattagg agaaggggga
    13801 gatcttacgg cctcggcatg ccccttggtg gttgaataga agcttccttt gaagttgggg
    13861 gggtctgttt ctatgaaacc cggcccgccg atgggatggg cctcgtcgta ctgatagatg
    13921 caccccgtcg cgaagacggt acaatgtaca ccgcggagaa agcaggcgtc tgtcagattg
    13981 agggtaccga tgacgttcga gcgaatggtg gtctccttgt tgtcctcaca ccagtccacg
    14041 ttcggacggc ctgtaatgcc ggcagcgttg aggacgtggg tgggcttgac gcggtccagc
    14101 tcggccagca cggcctcgcg attctccatg cggatggtgg tgacgtggac atccttgccc
    14161 tggctttcga ggtaggcctt gaggtgaccg gcaacccagc cttcacctcc ccagatgagg
    14221 aagcgcgggt ttgatatgct gttggtggca ctgctggcat cgccgttcga ggcgccgttt
    14281 gtggagccgt tggtgagagc catggtgagt gtgcaaagac ggaaagtgtg tgtgaataag
    14341 acgggctgag gtgatgtcga gatcttggac taccaggagt cgtttcgagt ctggaatggg
    14401 acctagggag acgtgtagca agacagacac gaacggccgg cccgaggact cttcaggtct
    14461 caatcgtttt tatcatacac ccgagagggg tagaaggcgg tgagctcgaa ggtcgcagta
    14521 caacgaatgg cgtttgggac agcggtcggc agcgggtcac aggcagctgg cgtgtttggg
    14581 cgctttggac gtgagatgtg aaaaggacgg ggatggggaa ggacgtccat tttaaagtcg
    14641 ggtagagtcc gatgtactct ggatgatgtg tgctcgtgta cgaaggtggg cagaatggag
    14701 taggtacctt accttaggta ggtaggtatg ggagcacgcg gtacctacaa cagtaggtaa
    14761 ttatggtggt attctcatgt cacaaacagg aagtcgcagg tggcaagaaa tctacctgaa
    14821 tatgtctgac agggacaccc cccggcacca cgaggacgag gaagcacgcc taagcccagc
    14881 acacgtacaa cgtaaacata agttggggct tggcaggaac catgcaaact acccgtacct
    14941 taggaggtgt gaagacagca tcgtgggtac ctcgtcggtt tgcttgctgc cttattaata
    15001 atgttaatac ctaaaaggta agtatcacca tattacaata aggtacctta ctttgtgata
    15061 ctcggtcggg taccgactac ggggaaatga tgattggaga tatacagagt aaaaccatga
    15121 ccagaagccc gtccattctc ccacggacga tgctaattga tgacgaacga ggggttcgtt
    15181 tcgtgttcta gccaggtcat gttttatcac atgttctatt cgtagaacca tgcctcaatt
    15241 tgccccccca agaccctgac ctcctctccg ccacggagtg aacacggagt gaattccagg
    15301 acccccagca ggacccccac ccatacccat tctctgccct caaattggct cctctcgaac
    15361 gcttgcgcta ttgtacacgt accttctcat catcacgacg cctactccga gtttcgcgac
    15421 ggtggcaatt ccgcggagga ggcagcgtgg ctttttctac tgtaatatat tgttaggtcg
    15481 agtcttttgg atctgcagct gcggctcttg cccccgaaag gcgtgatgcc cgctaccccc
    15541 tggaccatcg tgtttgtgtt gaaaagcgac ttgtcactca tcaccacctc cccaagatta
    15601 gcccatcgaa ctacaccata catacatgat aattaccttg tcgcagaact gcttacgagt
    15661 gcatccgtag gtgtacagaa gaataacgtt agaggccgac aggtgttgac gcggcgcacc
    15721 ttcgcactga tgggtgggtt attatatgac ctaccctgta gtaggctact tatcctaata
    15781 ttcctttcca ccgctgcagg cagttggttt tccctaaaac aacatactta accgaccgac
    15841 cgtatcactc ttttcagtac atccgccttg ccgggatgta gttcaccgca tcgtcaaaca
    15901 aatcaaatgc cagagttgtc atggagatcg tttgaacccg tagccgtact ggcgcattct
    15961 tcgccgaagg agacagcatg caaccccaag acggcagaca gtcatgataa cgacgatggc
    16021 gcagcccaag agcattttga tgaggcgaaa agctgcgtgt caaggtggct gacggtgata
    16081 ggcggtacgt gtacaactat ttggccgctt tggcacggca tttactacaa gtatccgtaa
    16141 aagtaaaaga gaaacaacag agattgcgtt gttacaacgt aaacaacacc accccacagt
    16201 cttcaacata gctggattaa cgagatgttt gcttcttcgt cttccaagtc aggggtccaa
    16261 caattgaaag tcggagcctc ctgttacgag tctgctgaca aagtgttcca aacatcggtc
    16321 agaacaacgg gtggagagga gagcccacag aattggccaa ttggctcgct tcgcggttcc
    16381 acgagtcctg cttcgtgcct gcatccgtac cttaaggtac tctgttgacc tacggatacc
    16441 taggtaggtg caggtactta aaggaacccc aacatccaac ccactgttct gaccacttaa
    16501 aaatcacaac tagtcccact tataggggct aactcattgt acatttgtac ttgtatgtaa
    16561 ttatccattc atgcgtggat aaatcctttt cgtaatatcc taactcctga aatcttgctc
    16621 tgccttgctt gcgatgtgaa ttcttccata tcccggtgct taccattgtt cgtctcttaa
    16681 ttccctttaa tcctcttatc caggccattg ttctgataat ttgacctgga aaaaaaaaat
    16741 cccctgaatc ttgcggcaag gcttaacgca caaataagag gagagacaat attcccggaa
    16801 atctgctcgc ctctatttca ggaagcccct gtgcaaagca tcttcgactt ggtctcgaca
    16861 aaaagcacac actatctcgc gcgaatccac gcttgatttg catcgcgcat cctcttttgt
    16921 gattttttat tccttattct ctcttcttct ggtgcaaaaa gcctctcacc ttacgcgtct
    16981 ctcacgagcc gactcttccc taaatttcag cagcatcatc ttgccgttgc tcaggcgctg
    17041 caaccatggg catcatcttc taccttttcc atccgaacca gctacggtcg atcattcaat
    17101 ggtacgaatt ctggtgttcc atagtgtcca tcacactgct tcgtatcccc ttgctaacaa
    17161 aaagtctcca ggaaagtatg gcacgacccc gttcacaagc gtaatcccga gaaggaatcc
    17221 ccagctctgc gggaatgctt tagatacctc gacttgacaa gccgtagctt ctcatcagtc
    17281 attcaagagc tcaacccaga acttgttgtg cctatctgtc tcttctacct cgtcctccgt
    17341 ggtctcgaca ctatcgaaga tgacatgacc atccccatcg agaagaagga gccccttctt
    17401 cggaatttcg acaagaacat ggagatcgac gggtggacct tcaccgagaa cggcccgaat
    17461 gagaaggatc gcgaacttct cgtccacttt gacgtggtca tcaccgagct aaagaagctc
    17521 aagaagccct actatgatat catcaaggac atcacaatca agatggccaa tggcatggcc
    17581 gattacgttc tgaacgccga acacaacgag cacggcgtca tgaagattac cgaatatgag
    17641 ctttactgcc actacgtcgc cggccttgtc ggcgagggtc tcacccgcct cttcgtcgag
    17701 ggcgacctcg ccaacccccg cctcaaggac cgccctgagc ttaccgagtc tatgggtcaa
    17761 ttcctccaga agaccaacat catccgtgac gtgcacgaag actacctcga caagcggcgc
    17821 ttctggccca aggagatctg gagcaagtat gtcgacagct gggacgatat gttcaagccc
    17881 gagaacctgg ccaaggctct caactgcagc tccgagatgg tcctcaacgc gctcaagcac
    17941 gccgaagact gtctcttcta catggccggt atgcgcgatc agagcgtgtt caactttgtt
    18001 gccatcccgc agtccatggc catcgccact ctggagctcg tcttccgcaa ccccgatatc
    18061 ttcagcaagc acatcaagat caccaagggc gacgcttgcc agctcatgat ggagtcgacg
    18121 cagaacctcc acgtggtctg cgaggtgttc cggcgataca tccgcaggat ccacaagaag
    18181 aacgaccccc gcgatcccaa ctttattgcc atcagtgtgc agtgcggcaa ggtcagaacc
    18241 caacatccgt agcctgcata caaactacct acttcttgag acgcacgact aatcctatgc
    18301 gtgtacgaca gattgagcag ttcatcgaga ccctgtaccc gagacaagac ccgaagaagc
    18361 tcacggaaca gatggacaag aagaagaggg gcgatcccac tgcagacccc ggcgagagtg
    18421 ccatcttgtt gggagtcggg ctgcttacgc tcttctgcct ctctgcgatc atggtaagtc
    18481 acacgcacac acgcacacac acacactgtt gctacgcttc ggatcgcgat ggtcataaac
    18541 cttctcggac tgacatggac ttttcccttc acaggtcggc gtggcttggt acttcggtgc
    18601 gagatacgac gcgttgtggt cgtggaccca ggacaagtcg tcgtatcatt ggcccggcat
    18661 gggttccgac ggagaaagcc ccgtggtatc atcagcatca gcggtaccgt ccatcgagca
    18721 ttcggagctg taaacccggt tggtatactg caccgcctcg cacatatttc gcccatgcca
    18781 actacgtcat gaaggagtta acggtttgct tttgttttcg ctgatcagtg tcgaccgcac
    18841 tcgaccgacc tcttcatact aattaacggc ttcttacgta tatctaatac caccggccac
    18901 cagcttgctt ctttctggtg gctctcttct gcagcggggg gtccctgtgt ctgcttttct
    18961 accattcttc cctgcgttcg acccctccgt cgtgtctcgg tacttggaga cccccacata
    19021 ttccgagtgg cccggctacc gacataattc ctaggtagtg accgagacaa ggtctgttgc
    19081 cgcatggctt cgtgccccat ctttctagcg cagagacgga tattttagcg acgaatttgt
    19141 gaaacacaaa caggcagtga tacccatcgc ggtagccatc gccgctggtt gtcctttact
    19201 ccctccctct cgtgattttt tgtcctagca cggatgtcaa attgcaatcc agtcccacgt
    19261 cttcggaggt ggtcatgact gtggttgtgc cgaagaagtg ctgatagcaa accctacacg
    19321 caaagacccc gtcttccatg gcgggtacgg ggcgggcttg tcctggaata ccacgggtca
    19381 ggcttttagt tccggcttgc aaacattccc ctttcttttc attgtgtcct ctcttattcc
    19441 ttttcgcacc gtctgcaacg taattgtgcg ttgctctcac tacgagaggg taagggatat
    19501 tacaacacct agcaccaaca ttcccatctc gttaaaacca ccgcagttac gataccagag
    19561 tcccgggata gttggttggg tatggatgta tagatatcag ccacttttcc aagggtttgc
    19621 tcagtcatga ataagagttt gtcaaggcca gtcgcccttc cactcgcgaa agcaatctct
    19681 cttgatacta ctttttaata acgagggttt cattaagcag tcagaattcg tttctagttg
    19741 gtttgggctc ttgatgttcg gcttcttcca gatggctggg gttcattcat ggcgatgctc
    19801 atttcacgtg gatattttag tggggacagc ggacgatcat catgaaactt ctcgtgttgg
    19861 tgttgtggag aaagcgtgaa atgaaaatcc caatgctctc tgttaggggt ttctcttttc
    19921 gtggtcctcc ttccaggcgt tctcgcactc gtcatgaccg acgcatcatc cctcgtgtgg
    19981 tggccaatat catctcttat tcgggccacc ataatcttgt gtgtagccag aaaaggccaa
    20041 ataaaatgtc cagttgaaaa gatgaaaaaa tatgaaaaaa gaagaaaaaa agaattgaaa
    20101 atccattgaa atttgtttct tccttttacc ggttcttaga actgtatcca agtcctaatg
    20161 tgttcctccg cttgggacag tcgcccttcg cccccaccct gtattaactg cgccagcaat
    20221 cagatggggg tctaacattc cttccctctt tctcctccac gtctccgcgt catgtattca
    20281 gggttgaata taagcccttg tattcttggc tggtctagaa atgggaggaa attctggcat
    20341 cgcaatgtgt acaaaggaag caagaacggg caggaccctt cccgtctttg cattagttgg
    20401 gccggtcgat tctgaatttg cccgacggcg tctgccgctc catgacaaac cacccgcggt
    20461 tatctttctc tttactatag gtttccgttg ttggcaatga ggcccgtggt atccggggcg
    20521 ttgttcagga cacgggccgg gctggcctgg gcgagttgaa ggatgcgggc ggtgagctga
    20581 tccgggttgt tgatgttctc gaaagccatg aggtaggccg cgaggccggc aacatgaggg
    20641 gaagccatgg aggtgccgct gagcgtctcg ttggcagtcc tcgaggtgat gctggcagag
    20701 aggacgttaa cgccggcagc aaagacgtca acggcggcgc cgtggttgga gaagcgagcc
    20761 ttgcggtcgt tgagggcgtc gatggcaccg acggtgatgg cactgggggc cgaggcgggg
    20821 gacgtgttac cggcgtcctg gttctcgttc cctgcggcaa caacgcagac gacgccggca
    20881 tcgtggaggg cctcgacggc acggttgact gcgttcgagc gggggccgcc gagagacatg
    20941 ttcatcacag cctttccgcg gaggttcctg cgggctacgt cgttggcgac tgcgtgtgtc
    21001 ctggtaagca tttggcacca agggtgaaag ggaggggaag gggaggggaa gggaagggga
    21061 ggggaagggg aaggggaagg gaaaggggaa gggaaagggg aagggaaagg ggaaggagac
    21121 gtactaaact gcagaccgtc caggacacca gagttggaac cagacccatc accgtcaagc
    21181 accttgatag caacaacgtt ggcgctcttg gcgactccgt aggtctgacc ggcggccgta
    21241 ccagcaacgt gagtaccgtg gccgttctcg tcctcgtcga tcctgtcgac ggtgttggtg
    21301 ccccacctgg cacgaccggt gaactcggtg tgatcgatgc gaactccggt gtcgacgacg
    21361 tagatggtga tgtcctcgcc agcagtggtg tcgaagatgt agttcttccg tgccccaggc
    21421 tcggcgttcg acagacgggc gaggccaggc tgagcattca gctgggccac ggtggcggcc
    21481 aggtggacct tggtatcggc ctcgacgtag gcgacctcgg gctcggccat gatttccagg
    21541 atcatggcgt catcggattc gaaggacagg gcgcgccagc cgctcatgga gagggcgtgg
    21601 acttcggtgc tgaggagctg accatggaga ccacgctttt caatgttgcg acgcttgacg
    21661 aagtccacaa tctcggcttg cctaaagtcg atggcatcat cgtcaaaggt gttgttgtag
    21721 acgacgatat agcggttggg gatgatgtcg gcggcatcgg cattcgcaac aggtacgccc
    21781 aagaagcttc ctggctgcgg aataaccgcc gccagagcag tgaggggcag tagaagagcc
    21841 gtcagaacat tttggagacg agccatgatg gcggtttcgg aagacgaagt cgcaacggtg
    21901 tatggatgag aatcgagatg gggttaatca agtttgaggt actatcgcga ggtaccaagt
    21961 gctgaaaaag gggtaaaaaa aaaaaaaaaa aaggagaaac gaggagaaaa aagaaagaaa
    22021 aaaaagaaag aaacacagca gcagggttga gtcggaggct ggctcgtcga caacagctgg
    22081 atagaaggtt ggaaagaagg gggtagccga ggccaaagaa tggacgaccg cacgtctata
    22141 tgaggtagaa gaaaggtagg aaaaaggctg atagtgaacg tcgcgaaggc aaacgggaat
    22201 gtgtaggaac cagtccgaga agccgactca gatagcgtga gagggggcgg aagggggggg
    22261 aaccggcgta gcagctaagg agtgcgtagt gcgtgtcgtc ggtcgagacc gaaaggcgtt
    22321 gttggtagca gagagtgacg cgagtcaaga tatatggcaa gggtcggtcc tctacaactg
    22381 actgtctccg aagctcggcg gatgacgatc aactcagttc tgactcggcc gttttgtgca
    22441 ggccggctga ctaggatctc aaccaaacag gccaggcaac gagaaggaga gaaggtgaag
    22501 aaaacaaaaa cggaataata ctaaattggt ttgactcgca aatatacggt caaaagagag
    22561 ggacgagaga aagggcgaga cggaaaagga cgtacgggga ggggacgggg tgaaagggac
    22621 ggggagagaa agagagagag gggatcgtca caaaaattag cggtggttcc cgggacttat
    22681 ttacaggaga ggacaatagc cggccagggg ttgaggccga gattcagatg ggcttattag
    22741 gcaggagagc ggctagcctg cttgacagga tatccatgac cctgatcctg gcctgatttg
    22801 caggcgaagt tgacaacttg accacgacgt atggttctcc atcgaaataa gagtcggagg
    22861 ttattgttca cctgcccatt gatctggagc ggaaaatatc caatgaacga agaatagaaa
    22921 tgacaggggg acaaagaggc caggatacgg ccacttcttt gagccattca ggggggggat
    22981 tgtgggatcg aataatagca gatgtttcca gcaaaaagtg aagcgtcaga gaagagaacc
    23041 gaagtcgagg tgaaaggacc gttgctggtg gggaaaatcc ggaggtaatt accttacgtt
    23101 gtacgtgcaa cgtaccaggc gctaggcggt caggtactga tgcttcccgg gggtggcgta
    23161 cgctagcgtc cattcaaaac accgcttctc ggtacgtacc cgccgagtcc cccttgaacg
    23221 aggcgggtac atggcagatc cacccccctg attggtctac acttcaaaca gctcataccc
    23281 ctaggacgat ccgaccggtt taaacccctg tatggagccg ggtccgcttg ggtctgttct
    23341 ccaatctcaa acaaccagcc ggattagaaa agaggaacca aggatggtct ggaaaatcca
    23401 aagcggaaac aacgccggat gtacaaagta ctctctacgt tgtaaatgcc aggccttgag
    23461 agtacgagtt cagtgctgca ctctctgggc ggttgttcac aataccttac ttttaggcca
    23521 ttgtacataa ggtactccgt ggtcaatccg tcgagatggt tcgctggtga tggcgttgac
    23581 gttggatagt gtggcttcat ctaccttacc ttagttatgc gcctcagtcg tgccacaacg
    23641 ttgtgatcct cttctgtctg accaacaaat tgatatcagg agaaacttca aaggggggaa
    23701 agcgttgcta aaatacacta gaaggaactg acacccccca ttcggccgat agaagtggaa
    23761 ttcgccggtg gattctagct tacgccaccc catccgtgct aggcgctcct aaaccaagcc
    23821 actgaccatg ccaaaaggat agcgaagagc tcaagtcacg tccttgccat ggtcgattct
    23881 gtcatgtttc ctgcaaggaa ccgaggagcg ggcgttcgtg cttcgtgcag aaaatagacg
    23941 atctgccgca acttcgtctg ggcatccttt tccccagact cgcggagaac gtttgtttca
    24001 tgccatgatc acccgttcta aaacggttct gaggcttggg ccttccgatg cttgtcccat
    24061 gctcgagcag tgagcaagca gtaggatcgc accgtgtcaa ggaaatggtc tggcggcaaa
    24121 gggtatcgtg agaagagcgt gacagcgcat accttcttct tgcctcttcg gagccgcaca
    24181 gtcgtgggaa catgctgaat ggaatgcgga gggcggaggc ggtttcaggg tctatagcag
    24241 acgaccttaa ggtacctagg tacctaggta aaaacaaagt atccgtactc cgtatccgta
    24301 ctttacctgc aacgctagac acaactccgc ctacaaacaa acaaaaaaag gaaaacccat
    24361 tccagacatg atcgtggaat cgggattcag ttctgctcga cctttccctt cacttatcac
    24421 caaaagtgga agatgttccc gccgacggtg ccacccggct agaacactaa cttctaactt
    24481 gatgattatt caatattagg ctagcttctc tgcaccccgt ccatcggaga catgcatgcg
    24541 ccccgccacc atgattggtc agtgcgggaa gcggaggggg gagattatga aacagtccct
    24601 ctgatgcttc tcacgatgca tttgcttcag atttgacagg cattctaaga aaggactcta
    24661 gcctcgccgg atcccctcct ccgtacttcg tactttacgt acgaacatcc atcttctgca
    24721 acgctgcttt aggctggtct gaccaaggcc gccggcacag caacgcgggg aaaagccctt
    24781 gagctcgacc ataaccatgt gacctcgacg gtcaaggggt ttataatgcg aagtaattat
    24841 ggcatcgacc cataattagg ggaagaacac tggcgattcg agcgcttgat gagctgcgag
    24901 ggcctaagct gaagcttttt gctacctata gtctcggatg ccaaaacatg gctagttaag
    24961 ttcggtatca gcatgcgaag cacgaatgtc tttttctttc agtcgggacg aacgattcac
    25021 ggcgtttggg cccgccgccg ctcctgatcg aaccatgccg tgcgagtgta ttcgtgcttt
    25081 gcactttggc ctcggccgtc gtgctgcggc acccacagga ccaagtggag aggccgcgcc
    25141 ggcggtagat ccgaaacaaa ataaaaaacc gagacgagtt cctccgctgt cccgatccgt
    25201 ctgtggggcg tttcctcatt catctacgga agagctgagt gcctgtccga gtattacaga
    25261 tcgatgatac caggcctgga cgtcctttgc tacgacgcag cgttgcctcc tgatcttaat
    25321 aattgccgca tgcctggcat gtttatgacg ccaagcggag atactgggga agcacaggac
    25381 gtgcgtcgta attagatgcc agaagtgcct tcgatccatc aggtccccta ccgccgatcc
    25441 gctgtgctga gctagtttat gtggcgtccg gggaccgcta tctacggaaa aaccaacgaa
    25501 caattcggat ggcactattt tgaccccggc gtctgtctgg gttgttgcaa ctacatgcct
    25561 cctcttaggg gtgcgctgta ctgagctcaa ggaatccatc cagccaactc ccccgtctga
    25621 ttccgaggac tttgtgaccg gcgaaattcc gtgcaaagca agccaggtag agaggaggag
    25681 ctccgaaact cggtctgtag atataccagg cacggaacga cccatatgtc gtgcatctct
    25741 tcatggttgc tagaagcgag gttcatgtcc attgactcgg cccaaggccc ctgttcttgc
    25801 aatagacagt gtccgttgaa aacactccca acgagtcgtg tgtcggtgag gtagagtcgt
    25861 gtacggatat atccccatat aggcacgagt tgtacccttg ccacgacgca ccggctcgag
    25921 tcgggtcgga tcttccctga catgatggga atcgggatag cgtcaccgct atgaggccat
    25981 aacttataag ggaagcgttt tcgagaacca tcaccggacc cgtggcatgt cgtcctactt
    26041 cgtacaacac cacggttact agcaacctat acgagtcagg agctggcatg accgacaccc
    26101 aacctatcgt gattacccag gtgtgtcttg cgaatgtgcc cgaaataata cgacggtgtt
    26161 tatctaagcc caaacaaagt tggacgatta gtcgcgcgtc ttgtgtagtt tccgaggcat
    26221 ctcagataga tgggcgaaag tccgtcaaga tgggtgaaga gacatgcgga atgtctttgg
    26281 ctcgagcagt gcactaaagt cagtcctagg tcatgtgcct gccctggtac caatctaaag
    26341 ttctaaactt gggtctaaat ctcctacgga tatgaactcg tgaagtcgtg atgttggcaa
    26401 ggtgatgttg tctgggttga tatgggggta ctttagtccg caccccggcg cttatatgat
    26461 agcggtactc gactgtttga ttatacacca ccatgttgca caggacaaga agttgcacca
    26521 tcacggcatt atcaggtgta ttctaggtac ttagtacctt aatttaaggt actgttggtc
    26581 caatttcaac ggctgacatg acttgctgca ataacaacgc cccgtctttc aaagttcatc
    26641 acgacgggtc gtctcgtatc gcgttcccta cgcggagaca ggtatctgta catacacgtg
    26701 ctaccttggt actacgcaat gtaaagtaca aatacctcgc agaatcaagt gagatggaaa
    26761 ctggggaggc acgcgacccc acccccaagc gtagaccgcg taaagtgagc tggcgccgtc
    26821 catcatccat ccacacccat ccagtattct cctgcaggtc attcgtgtcc ccaatctccc
    26881 ttatccctgc ccaatttccc tttccctctt cgctgtaatt cccattaccg tctgtccgat
    26941 ttgactgttt ggtcttttcc tctcctccac tggcctcatc ttttttcatt ttcccttttc
    27001 ttctccccct tgtccatgtc atgcgataca ttgtatgttg tttgacacgg attattcgta
    27061 ccactttaac ctccccttcc accagtgagc gattgacaga cataccttag tccggtcttt
    27121 cagttatctg cccgatcccg gtcattcatt cgtcccgtcg aggcctttcc ctcatccttg
    27181 gaacctcatt tcccacctgc ccacccccgc tcgtcatcac cggtgtatac tttatttagg
    27241 cttgtgagga tcggcaacgc aacggcccac cctggacatt tgtttcttct gacacccttc
    27301 taattatcgc ttcaacagca cgcttcatct aacatcgagg gacaacaagg acgacaagca
    27361 actttttcac aaagacgatc acttataccc attgaatgaa gacttcactg ccaggtacta
    27421 gaatgagctc gtcttagcca cttcacctcg accccgcctg tcctgcgacc tttaggagta
    27481 tcacctcacg tcaatattgt attcccgaca tccgcgaggg gaaaacatca ataaacaaaa
    27541 caattgccat gtaatgggca cagtgtcaac agacgaccaa agcagctttg actacttatt
    27601 tatacatttt acagaggtgc ggaactccag cgctgcgaaa acaacagtgc catgccagat
    27661 ctcgccggag aagatgggcc tcaggccggt tgtgacgccc acctcgacgt caagtctcaa
    27721 gaccgagata tcgggatagt cacgcggggc tcgcgggtag actcccttgg aaaggctgac
    27781 gaagaaccga cccgtatcgc cgttaccacc gccttcccca atccttcctc gaacccagtg
    27841 tcgccgggcc cttccagtcc gcctttggaa caagcccggg accccgactt cgtcccgccc
    27901 gcgcgcccta gcagcacgcc ctttttatat cccgaacatc gcgacgcgac ctgctgccgc
    27961 cccctatcct ccgacgatga cgaaccagcc acggcccaac aagacgacga gactgcggtc
    28021 ccctcccccg ccgacccgag ccagaagaac ggcagcttga acaacctacc tccagaaatt
    28081 gtcgaggtca ttctggatca tctgtttggc taccgcgtat cggccaattc aaaaagctcc
    28141 ctgcacatgc acagcgtcac caaaagctgg aacacggcct tgcgccatgc ccgcaggaaa
    28201 gaggtctcgt ccttggctct ggtcagtcct tcttggaggg tcttggtcca acagcggctc
    28261 ttccgccacc tcaaactcag ggccaccacc gactatctcg gcatggccgc cctcttcttg
    28321 accaaccggc cctatctgcg gtcctacgtc aagcatgtcg agctctggtt ccccgtcttc
    28381 cagcccagac atgggccgct gaccagcaac gggccgatac acttgccgtt cccgttcccg
    28441 ccgccgagga acaacaacca gggagcaacc gagacgtatc tgcggacgac cgcaaactgc
    28501 acgctcgaag aagccctcat cttcgtcctc tccgtgctgc ccagcgcgat cgtcctgact
    28561 ctcgagggag gggagcggaa gaaggcgccc aaggtggtgc atacctcgtg ggcgaagcct
    28621 gacgagtcgt atctgcccgt cctgccgggc gtgcgcaccc tcgttacgaa ggggcagtgg
    28681 aacctgctgc gcaccgacga ggacttcaag gccatcctct cgtccctgcc caacctggcc
    28741 gagtggcacg gatcgtacag caaacccaag tcgaagagct acctcagcat gtaccgagcc
    28801 ttgcccatgc tacccgccca cctgacgagc ctccacctga atctggagag cgactaccgg
    28861 cgagagctgt cctgcccggc cttcttcatg aaagtctcca gtaagatcca cttctgccta
    28921 ggactggccg aggcgacgct gcccctcgag cgcctgtcct acaccggccg cgtctgcaag
    28981 gtcttcttcc tcgccctcgc ggcccgcagc gacccgagga tgagcaagat caagtccatc
    29041 gatatcaccg tcaagaactg ctgccggaac tcgcaccaat atcacgattc ggggagcggg
    29101 atccaggaca tgcagttcat ctcttcgttc gagcttcttg tcgtcgccgc aatccgcgct
    29161 ctgagcaaac ttcctaggct cgagtacctc cgcattcgat tcatcgacct gggttcgtgg
    29221 cctccctttt atatatatat agaaacctat ttcattgtga ttgattcgga acatgtaaaa
    29281 aaaagctaac acgtctcgaa aaaaacagat tcccctgtcc cgcctctgaa tccttacttc
    29341 ctgctcaggg gtaatacgtg ctggggggtt tggagcgact ttatcctgac ggagctgcac
    29401 aaggccaggc cgacggccca gtttgaagaa ttgagcgatt cgttcggcga gatcggctac
    29461 aacaaggagg gacggctggt tatcagcacg gccccgacct ccaagtccca gtttcggtct
    29521 cttaagctgg ccaattatgc attgttgtcg ggatctattg ccggcgcctc ttgaagaatt
    29581 tgacaccatc tagctgcgac aaatggcggg attttttttc ctttttttct ccttttccac
    29641 tcaccccgga cgggatatgc attacatggc ccagcacagc ccctgtcttg acgacggctc
    29701 atgacgacct ctcatatttt ctctctctct ttttttcttt tttttcgcct ttggttttgt
    29761 gaggcatgga tttctgatct tcttccttat tgaggggcat gagggcgttc gttgggaatc
    29821 tccgtggaac ctgcggaagc tgggagaggc ataccccttt tggtgttttg ggtttgggcg
    29881 ttaaaagggc attcggatta tttcctcttt ttccgttttc tactggttcc cttttctact
    29941 gcttcccttg gggaagagat ggatttgcta cagctgggac gcagagtgat tataatctga
    30001 gcgagatgac aaatcacata ctacttgata tctacttcgt acagaagcac gcaaaggcca
    30061 attaaggctc acgagtcaat cacggcttag tcagccacat atggtggact tgcttcacac
    30121 cgagattcgc cgtcaggatc catcctctac cttacctgag gcaacaaact tgaccaagcc
    30181 gaatttggga gattgagtcc tgtcatttcc gaacgattca ttgacatcgt caacatagac
    30241 ctttccccgt cgcttcacat tagctgcctg ttttgtttga aatattcaag atacgctccc
    30301 acaacccttt tctgaggctt cgtccgcccc atctacgaac aggttgcccc tacagacttt
    30361 attattattt acctgaagag tgagcccctt aatccttcaa tccccatgct gatcattttt
    30421 aagactgact aaatctagat ctttcttttc tttatctttt tatacctgct cctcattttt
    30481 gaagaaacat tcgcacgctc tttttgatgt tggtggtctg gtcatcaaca cgacgtcctc
    30541 gagcttagta cacagagtct gggtagacgc agagcttttg aacatccaac tactagagtc
    30601 aacggccaac gcaatcatga aggaacagcc aaacgtcgaa gaagctggag tcaaaacggc
    30661 gtcctttgaa gggcgtctgc agctccagga tttcatgcac tgtccggctg tggcctcgcc
    30721 ctcaccttca cccggcccgt caacctcact gtcgcccatc caccgaagtc cccgtctgat
    30781 tcgtgcatca tcctcacaag cctaccagtc ctaccccatc ccatcctcat cctcgggacc
    30841 aagccctctc cagcgcaaac catcctcatc atcaacgtcc accccactcg ccgcatccgc
    30901 atccccctca acctcctcaa agaaacgcaa gcgcaacacc tcaggctacg ccccgccctc
    30961 aacctacgcc cacctcccag gcctcaccga ctccctaggc cccaacctcc tcatcctctt
    31021 cgtcggcctg aacccgggca tccgcaccgc ccaaacaggc cacgcctacg cccatccctc
    31081 caacctcttc tggaaactcc tccactcctc ccgcatcacc gaccgcctcg tccccgcctc
    31141 cctcgacagc accctcccgg tccgctacag cctggggctc accaacatcg tggcccgccc
    31201 gacccgcaac ggcggcgagc tgcgccccgc cgagctggac gccggcttcg ccgccctgga
    31261 ggacaaggtg cgccgctgca ggcccgaggt cgtctgcctc gtcggcaagt ccatctggga
    31321 gagcgtcgtg cgcgtgcgcc gcgggcgggc gctcgggaag ggggcgtttt cgtacgggtg
    31381 gcaggacgag gcggagaata ttggcgcccc cattccagac gagggggcgg ggggggatgg
    31441 cggtggtggt tggagcggtg cgagggtttt tgtgtcgagt agcacgagcg gattggctgc
    31501 tactctgtcc ccggcggaga aggagaagat atggagggag ctgggggatt ggtgtgttaa
    31561 gcggagggct gagagggccg agagggccgc agaggcaggg ccagaatcgt ctctaggcat
    31621 tgagagggtc gagccggagt gatttgtact tggttggaca cacacatgat aaatagatga
    31681 aaattacgac gcagccattg gatttattaa gcgtcagatc ctggatgtct atgtgttggc
    31741 acatgaagaa tattcaaaag tggcattgac tgtagatgtc ttcgccgtag gtctgaaaag
    31801 gaccggctcg cgacaactag ggagtatcaa cacacgaact gcagcgtcgg tcatgaaaga
    31861 aaatcttgag gaagtcttct taatggtatc tatcggcccg tcaatcccaa acacctctta
    31921 actccggaca ttgcgaggct aattgtacat gggcatgaga accatgcatg gtcatctccg
    31981 cgcaaagacg aaggtcaaac agacaaagaa aaaataagaa taaaaaggag ggggaaagga
    32041 ttgaagagaa aggggatatc aagcttgtta acctgcccct gttcaacaca ttatgcatcc
    32101 cgcaaacggt ctagatgata gggccttctc cataaagctt cgtaaaggag caaaggaaaa
    32161 tagatacgat aagaaagaaa tatggggaat aagccggcaa aaggccgact taaaccatga
    32221 aaacagcagc agcagcaaag gctaccgttg gccaccaacc gaggcgctgc accgtagaag
    32281 aaatgctcgc gttcgggtcc atgagggtgg tatcgtctgg caaagtgcca ttcagtagga
    32341 tggtactctc attctcgtag tcggcgacct ggatgacgga ggtgttgaga tgagcgaagg
    32401 agccgttccc gacgaggtca tccaagaaga ggttgcgctc ctcttcggtg gaaggctcgt
    32461 cacaaccgca agggagatct tcggcgcagc cgcacatgac gggcttggtc tggttctcgc
    32521 tggccgactg gttgaagaat gtgtagtcgt tctcccagcg gtaaacattg atgctgcgct
    32581 cctcgccgtc ttcttcatcg tcgccaccac ggtggccacc tccaaagccg ccgtagtacc
    32641 agtagccggg ccagaaggca agggcagcac caccgatggc gaaaggaagg atggctgcgc
    32701 ctggactccg gttgccggat cgatagggta cggcggcacc gcctccgtat cgtgggttcg
    32761 aggggctgcc gtatcggggc tggggaccgc ttcctgtcct agtgcggccg cctagcgggc
    32821 caccggttct gggtctgttg agcagagggg ttggttgtta gtgaaactgc cgaggaaaac
    32881 aaagaaatcg ccacatgagg aacggattcc agatggatcg aggggtcgaa cttacgctgg
    32941 ggatgaaccg ccgcgagaac cacctccgcc gcgagagccg ccgccaccac cacctctgcc
    33001 tcctccaccg ccgccgcccc tgcgcttcca tagctcttgg gcttgagggt cttgtccggc
    33061 atcatcacga gggacgatct cgagtgctcg ttcgatatgg acattgtctt ggttcggcgc
    33121 cgcgatggcg atggcgctgg ccgaggccga gctcgctagg gctaccgcga ggagagtaaa
    33181 atggaacctc atggttgcag gcaaggttgg gcgaacccca cagaattgcg gtaggatctc
    33241 agaaaattat tcaagttgag agtcaagttg aaattcagga ttctttggga taacgcggct
    33301 ttgaaaatgc gattgctagg ccgatcgatg ttgatgcgtc tcgagttgga tatgatttgg
    33361 gtattgaaaa gagggtcgag aagtcggccg tcctgctcga cgagacgagg tattaatgac
    33421 ggagtgagtt attagggtcg gtcagtcacc acctgatccg caaattaagt ccttcccggt
    33481 tgcagggatt gaacgtaagg gtcgaacaag ggaaaggcag attggaggcg aatggggaga
    33541 tgtgtggttg gtccctgcta tccgaaggag gcggtgcaat ttacaaattc tgttgtcaac
    33601 ttcaccatcg atccaaagaa gcggcaggaa gcagggatca tatgccaagc tacaccgcag
    33661 tgcgccacga ggcccacttt aagattagcc gtgagggggg caaaaatgga aaaaaaaaaa
    33721 aaaaaccctc cgt
//
