# Supplementary material for: Alkaliphilic/Alkali-Tolerant Fungi: Molecular, Biochemical, and Biotechnological Aspects
Source: J Fungi (Basel). 2023 Jun 9;9(6):652. doi: 10.3390/jof9060652 (PMC10301932; doi:10.3390/jof9060652)
Supplement: Supplementary file 1 [file jof-09-00652-s001.zip › S2/ENANITX01000352NITX01000352.1.region001.gbk]

LOCUS       ENANITX01000352NITX01000352.1 68434 bp    DNA     linear   UNK 01-JAN-1980
DEFINITION  ENA|NITX01000352|NITX01000352.1 Sodiomyces alkalinus F11
            SODALscaffold_6_Cont352, whole genome shotgun sequence..
ACCESSION   ENANITX01000352NITX01000352
VERSION     ENANITX01000352NITX01000352.1
KEYWORDS    .
SOURCE      
  ORGANISM  
            .
COMMENT     ##antiSMASH-Data-START##
            Version      :: 7.0.0beta2-86685d9d
            Run date     :: 2023-03-25 18:34:59
            Original ID  :: ENA|NITX01000352|NITX01000352.1
            NOTE: This is a single region extracted from a larger record!
            Orig. start  :: 132660
            Orig. end    :: 201094
            ##antiSMASH-Data-END##
FEATURES             Location/Qualifiers
     protocluster    1..68434
                     /aStool="rule-based-clusters"
                     /category="PKS"
                     /contig_edge="False"
                     /core_location="[162660:171094]"
                     /cutoff="20000"
                     /detection_rule="cds(PKS_AT and (PKS_KS or ene_KS or mod_KS
                     or hyb_KS or itr_KS or tra_KS))"
                     /neighbourhood="30000"
                     /product="T1PKS"
                     /protocluster_number="1"
                     /tool="antismash"
     proto_core      30001..38434
                     /aStool="rule-based-clusters"
                     /tool="antismash"
                     /cutoff="20000"
                     /detection_rule="cds(PKS_AT and (PKS_KS or ene_KS or mod_KS
                     or hyb_KS or itr_KS or tra_KS))"
                     /neighbourhood="30000"
                     /product="T1PKS"
                     /protocluster_number="1"
     cand_cluster    1..68434
                     /SMILES=""
                     /candidate_cluster_number="1"
                     /contig_edge="False"
                     /detection_rules="cds(PKS_AT and (PKS_KS or ene_KS or
                     mod_KS or hyb_KS or itr_KS or tra_KS))"
                     /kind="single"
                     /product="T1PKS"
                     /protoclusters="1"
                     /tool="antismash"
     region          1..68434
                     /candidate_cluster_numbers="1"
                     /contig_edge="False"
                     /product="T1PKS"
                     /region_number="1"
                     /rules="cds(PKS_AT and (PKS_KS or ene_KS or mod_KS or
                     hyb_KS or itr_KS or tra_KS))"
                     /tool="antismash"
     CDS             join(1007..1102,1170..3299,3450..3500)
                     /Name="input.path1.gene33"
                     /gene="input.path1.gene33"
                     /phase="0"
                     /source="GlimmerHMM"
                     /transl_table=1
                     /translation="MPAKAKAAKRKPLTLAQLASYDDILTDALVDHAFYWTTIPKNRSS
                     YHPSRGVREEEISKIIQSEIVLNKDLAAAESRLLATDGLSKFYNGLRTDKEKADFRGHL
                     RRYMQIYLPDSPWEVNSTNRYTIVSHEAAITARRFIKRNETIKYLAGIQVVITPEEERE
                     MTARKKDFSIVVSSRNKCASLFMGPARFANHDCKANAKLVTTGQAGIEIIATTSIDVGE
                     EITVTYAENYFGPNNCECLCKTCEDRHVNGWASTDQSQSVKPSIEGEGAPTPTEEYSLR
                     RRRRDDSVDRASRTLTRTPALTPDMRPRISKSRPSRKSSNRDSLTSDASNLNAGNAHFT
                     GNGIIAANSPMLPPPPAFTNKRTATDAIITPPFTPSKKLKLSESQSAPIPLVLGGSRSS
                     SSSQSARSSSLAPGDSGPSTDITSPDHESPDPLVIYSPRPMEVPRKISVLKQEDSDDSA
                     DDVLSQMTMYHRPRETSIMDRRPDRPVRPVPVSVSVLLSSPEFSGHMATPPSSQESACL
                     ACEEDSTTLALNAPTVEPIVDPAPTIVHVETVETTEEQENEKDDQGKQSMTSTREGSGR
                     KRKYQKRRFIKETTPPARNRVPGDYTLTPLLLSEPEMAWIRCMVCEKAFVQANAYFTKS
                     SCPRCERHSKLYGYVWPKTEKAGARDKEERILDHRMIHRYLDPESEAKIRGRKRPSSVH
                     VSKAEETTTPTMSDEHQPATKRRAVARDEPGGSESPASAVRRSGRARRTTDGLVWVDGK
                     GERLA"
     PFAM_domain     1557..1757
                     /aSDomain="SET"
                     /aSTool="clusterhmmer"
                     /database="34.0"
                     /db_xref="PF00856.30"
                     /db_xref="GO:0005515"
                     /description="SET domain"
                     /detection="hmmscan"
                     /domain_id="clusterhmmer_input.path1.gene33_0001"
                     /evalue="1.20E-06"
                     /gene_ontologies="GO:0005515: protein binding"
                     /label="input.path1.gene33"
                     /locus_tag="input.path1.gene33"
                     /protein_end="228"
                     /protein_start="161"
                     /score="29.1"
                     /tool="antismash"
                     /translation="REMTARKKDFSIVVSSRNKCASLFMGPARFANHDCKANAKLVTTG
                     QAGIEIIATTSIDVGEEITVTY"
     CDS             complement(join(3928..5052,5171..5392))
                     /Name="input.path1.gene34"
                     /gene="input.path1.gene34"
                     /phase="0"
                     /source="GlimmerHMM"
                     /transl_table=1
                     /translation="MRRYTLASLAGGVVSAALAAASQTAGDLSVLAMNVAGLPDFLQGN
                     EVPGDKAENHRIIGSKFVEYGYDVINVQEDFNYHAALYSTATLPHRTPTSGGVPFGSGL
                     NTLSLHPFIDQTRVKWNECSNTSGADCLTPKGFTLVRVALASGPEGAAYVDVYNLHADA
                     GISAADLAARASNLRQLSSYINAWSAGNAVIIAGDTNSRYSRTADDIRIFRRENAMKDP
                     WVELIRNNVEPTAESLCTNPSTTDHCETVDKIFYRPGPLLDLRAEAWRYDASRFLQPNG
                     AILSDHNPVAANFTWSLPSTLRQSDFHGGPHGTWFSDAAALASLHVGTTPRRASVIRFR
                     GASRVDAVSLSLSDGSTFSHGGSGGQLAELRLADREVWSDATLCQAQRDGRTRIFYIKA
                     RTSAGRSLKAGQATADCAHFKAPAGWGIVGFLGRGGSEIDRLAFVYARQ"
     CDS             join(6680..6982,7065..7169,7246..8949,8976..9005)
                     /Name="input.path1.gene35"
                     /gene="input.path1.gene35"
                     /phase="0"
                     /source="GlimmerHMM"
                     /transl_table=1
                     /translation="MDSFKRLFRKKVNSDCRCCQGLLGPGVWISATDLIQGSQAGCPAC
                     QLLYQSINLSDLCDPRIELVSVHAFGDSSVLQTFDPKSEGMSRQLYTQEGKDSAWTVST
                     KDVGLPTLRGPLMPPIVRILRWSARWNYSAWKPPSIQRNPQQLARLTPNTGNTSHWPVV
                     RAARHVAAVADAPECLDLIRTWVSDCEKKHRSCRKKKTPKTLPDRVILIRPGNDPQLVD
                     SQGLPGRYIALSHRWGGNVSLQLTKDKLEDFKRGIPFSSFPKTFQDAIHICRALEVDYI
                     WIDSICIIQDSKEDWDVQGSKMDQVYANCLLTLAADAAENGGAGFITGTERQDLSGKTR
                     KLIYHGPQGEEGELFVRPLREFGSMGGFGRHYQGWAPQPQPEAETSSSQPSKHQLVEQG
                     SYLLRRGWVLQETLLPRRMLHFLPNEVSWRCASASLCECQLRPHGNVAHAPLDLEQPRE
                     IDTEDLKEFWKEVVEQYTRRQLTFPSDRLAALAGMASRAQSVAPDAHYCAGLWSDALPS
                     TLLWTVDRPVQLDKNAEEPASRRIDPAIAPSWSWASVTGYVLFLFWKRNYDRGRWAKSA
                     PDLTDIQVQCTPTGQNRYGSVNVADAKLTALGYLCKVRLWLTGGSKWHFPFRMEGGTPG
                     GTLGRTGGYLYPDTDEFLESLQASGKQGMSMTVVSVYGSRMFLVLRPVGEEEELVFERI
                     GVLYCEEKDARPIYTRLTI"
     PFAM_domain     7525..8070
                     /aSDomain="HET"
                     /aSTool="clusterhmmer"
                     /database="34.0"
                     /db_xref="PF06985.13"
                     /description="Heterokaryon incompatibility protein (HET)"
                     /detection="hmmscan"
                     /domain_id="clusterhmmer_input.path1.gene35_0002"
                     /evalue="2.00E-22"
                     /label="input.path1.gene35"
                     /locus_tag="input.path1.gene35"
                     /protein_end="411"
                     /protein_start="229"
                     /score="80.2"
                     /tool="antismash"
                     /translation="YIALSHRWGGNVSLQLTKDKLEDFKRGIPFSSFPKTFQDAIHICR
                     ALEVDYIWIDSICIIQDSKEDWDVQGSKMDQVYANCLLTLAADAAENGGAGFITGTERQ
                     DLSGKTRKLIYHGPQGEEGELFVRPLREFGSMGGFGRHYQGWAPQPQPEAETSSSQPSK
                     HQLVEQGSYLLRRGWVLQE"
     CDS             complement(join(10440..10446,11550..12859))
                     /Name="input.path1.gene36"
                     /gene="input.path1.gene36"
                     /source="GlimmerHMM"
                     /transl_table=1
                     /translation="MEQDNMEQGDMAEREMSQNNQVDHSQVDHSPVYHNPIIHSPISLS
                     PVNRSPVNTNYDYAPKESPIMDVSPGIPCVRPATRRFPLDDSEDYDSMHSAPGIVYSVW
                     TSSNYQEGPENEVRSADSYESFATSSWGECSPRSSNSRENGRAGEARQAGEPEDSEEPE
                     DSHDIGPLFAEDEDFSYLDFEPLPSPLIPVTDRPMTLFSNFRSDPPTPPRPLPSYLIPP
                     SPPSNSSYRPEEKKKWKGKGKETPTLAPVYSNRDEELEAHDGGPGDPWSIGPPLSPCVE
                     VRSQRKENGKWKGKEKEGSIFPPLPDGEDGEKNNRDGIIWSPHGGITAREEARVMETYR
                     RRAAFSFMQVTVMSEESVFQSLEPAPGEEAGPSGIDESARFQGCPEAGSEDEEKDEGQD
                     DDDKEQFRDLNGTVRTCIEATSYICAPAAPQTIPSDFGH"
     CDS             complement(join(14557..14987,15074..15410,15528..16209,
                     16249..16352))
                     /Name="input.path1.gene37"
                     /gene="input.path1.gene37"
                     /gene_functions="biosynthetic-additional
                     (rule-based-clusters) p450"
                     /gene_functions="biosynthetic-additional (smcogs)
                     SMCOG1034:cytochrome P450 (Score: 288.8; E-value: 1.4e-87)"
                     /gene_kind="biosynthetic-additional"
                     /sec_met_domain="p450 (E-value: 7.2e-60, bitscore: 196.1,
                     seeds: 50, tool: rule-based-clusters)"
                     /source="GlimmerHMM"
                     /transl_table=1
                     /translation="MGGLVEQVLSHEKARLLAKLSWSSWAGIAALAYLAPLAKFPGPKL
                     AAATHWYEVWYDLFSKGTGGQFTWKVKEMHDKYGPIVRVNPDEVHIDDPEFWNEVYGAS
                     TPSKPMDKSGKFKYRFGIPDATFSTTHAELHRERRAALAPFFSKQRIRSLNPRISETTD
                     RISHRLATEYAGSGRVLNVGDMWSSMTIDVTSELAFSRSVNCSDAPEFKSPLSVGMQTI
                     IWAGHWNAHFKILVDLMGWIPDGILGTVLPPFKPILDFREDTRQQIKDILSGKNAKSVD
                     AQHPTIFHDILASNLPPQELTLKRLTDEAVSLNGAGMETTKWTLTVAVFHILDQPAVQA
                     RLKAELAEAMPDSTYILPWAELEKLPYLSGVVAESLRLSYGQVQRIPRVNRLHAWKYGD
                     WVIPPGIPVGMDAYHMHTNENVFPEAQKFKPERWLGDPRGPAGLHPLSNYLVPFGRGSR
                     VCAGMPLAYMELYVALATLFRRHELELFETDRSDADFVLDIVMPMPRKESKGVRVIVHK
                     "
     PFAM_domain     complement(join(14605..14987,15074..15410,15528..16148))
                     /ASF="active site cysteine inconclusive"
                     /aSDomain="p450"
                     /aSTool="clusterhmmer"
                     /database="34.0"
                     /db_xref="PF00067.24"
                     /db_xref="GO:0005506"
                     /db_xref="GO:0016705"
                     /db_xref="GO:0020037"
                     /db_xref="GO:0055114"
                     /description="Cytochrome P450"
                     /detection="hmmscan"
                     /domain_id="clusterhmmer_input.path1.gene37_0003"
                     /evalue="1.00E-57"
                     /gene_ontologies="GO:0005506: iron ion binding"
                     /gene_ontologies="GO:0016705: oxidoreductase activity,
                     acting on paired donors, with incorporation or reduction of
                     molecular oxygen"
                     /gene_ontologies="GO:0020037: heme binding"
                     /gene_ontologies="GO:0055114: oxidation-reduction process"
                     /label="input.path1.gene37"
                     /locus_tag="input.path1.gene37"
                     /protein_end="502"
                     /protein_start="55"
                     /score="196.0"
                     /tool="antismash"
                     /translation="YDLFSKGTGGQFTWKVKEMHDKYGPIVRVNPDEVHIDDPEFWNEV
                     YGASTPSKPMDKSGKFKYRFGIPDATFSTTHAELHRERRAALAPFFSKQRIRSLNPRIS
                     ETTDRISHRLATEYAGSGRVLNVGDMWSSMTIDVTSELAFSRSVNCSDAPEFKSPLSVG
                     MQTIIWAGHWNAHFKILVDLMGWIPDGILGTVLPPFKPILDFREDTRQQIKDILSGKNA
                     KSVDAQHPTIFHDILASNLPPQELTLKRLTDEAVSLNGAGMETTKWTLTVAVFHILDQP
                     AVQARLKAELAEAMPDSTYILPWAELEKLPYLSGVVAESLRLSYGQVQRIPRVNRLHAW
                     KYGDWVIPPGIPVGMDAYHMHTNENVFPEAQKFKPERWLGDPRGPAGLHPLSNYLVPFG
                     RGSRVCAGMPLAYMELYVALATLFRRHELELFETDRSDADFVLDIVMP"
     CDS             join(17875..17911,18077..18611,18692..18791,18852..18926)
                     /Name="input.path1.gene38"
                     /gene="input.path1.gene38"
                     /gene_functions="biosynthetic-additional (smcogs)
                     SMCOG1001:short-chain dehydrogenase/reductase SDR (Score:
                     76.6; E-value: 3.5e-23)"
                     /gene_kind="biosynthetic-additional"
                     /source="GlimmerHMM"
                     /transl_table=1
                     /translation="MTTTVFITGVGRGIGRGLLEAYLARPNHTVIGSVRNSADPKYDEL
                     KALPAGEGSKLILVSIESSSLTDPKKAVEEVQAAGVSVIDIVIANAGYAPPTVPAEQVE
                     IKDVVEAFNVNTVGPIVLYQAVRPLLEKSAQPKWLSVSTAAASIDRLDAYNASFVAAYG
                     ISKAAQNWFTVGVHSANKSFIVFAIHPGLVQTEMGNAGARSLGLKEAPNTIEESVTKTI
                     DFVEKSTREETSGKFFNVIDGAVIPW"
     PFAM_domain     join(17884..17911,18077..18611,18692..18716)
                     /aSDomain="adh_short"
                     /aSTool="clusterhmmer"
                     /database="34.0"
                     /db_xref="PF00106.27"
                     /db_xref="GO:0055114"
                     /description="short chain dehydrogenase"
                     /detection="hmmscan"
                     /domain_id="clusterhmmer_input.path1.gene38_0004"
                     /evalue="1.70E-19"
                     /gene_ontologies="GO:0055114: oxidation-reduction process"
                     /label="input.path1.gene38"
                     /locus_tag="input.path1.gene38"
                     /protein_end="199"
                     /protein_start="3"
                     /score="70.1"
                     /tool="antismash"
                     /translation="TVFITGVGRGIGRGLLEAYLARPNHTVIGSVRNSADPKYDELKAL
                     PAGEGSKLILVSIESSSLTDPKKAVEEVQAAGVSVIDIVIANAGYAPPTVPAEQVEIKD
                     VVEAFNVNTVGPIVLYQAVRPLLEKSAQPKWLSVSTAAASIDRLDAYNASFVAAYGISK
                     AAQNWFTVGVHSANKSFIVFAIHPGLVQTEMGN"
     CDS             complement(join(19606..20887,20955..21086,21316..21614))
                     /Name="input.path1.gene39"
                     /gene="input.path1.gene39"
                     /gene_functions="biosynthetic-additional (smcogs)
                     SMCOG1138:FAD linked oxidase domain protein (Score: 282.2;
                     E-value: 1.9e-85)"
                     /gene_kind="biosynthetic-additional"
                     /source="GlimmerHMM"
                     /transl_table=1
                     /translation="MPPYSIAGVSALLLSLGLVATPAVGLSTPIRRSTTECVSRCRVIP
                     GDAKWPGPEAWNSLNGTVGGRLIQTVPVAHVCHDPSYSAEECQYVADNWLSAYVISTAC
                     DLGNYASYSLNVSGVDDVKAGLDFAQKNNVRLVIKNSGHDFYGKSTGKGALALWTRNLN
                     HKEIIHDYSAAYYQGPALKIGAGVNGGEAGSFAAANGYRMVGGSCPTVGPAGGYTQGGG
                     HSFLTGLYGFGADNVLEWEVVTALGDHLIATPEQNSDLYWALSGGGGGTYGVVVSMTVR
                     VFPDGQVAMASLTFSVDSVGGVETYWQTVERMITELRPMVDDHGMVGQFLVTNDTTDLY
                     ALIAPDVTSSELSTIVSPVLSSMAVDGITPQQLGFRLYESHSYYELYARTILPHAAGGV
                     LTPVTGGRFVTGENVAANATSLIHAMRATVEEGRFYVAAVALNSQGQGRLADPIAENAM
                     QEDFKHAYLNLIIPAAFDWYAPWEEAHQLQDEFMDVLLPLYEEATPGAGAYLNEANWAQ
                     ATAQDYHGDNYERLREVKAKYDPNNVFYGLTGVGSEAWAPDAEGRLCRTGITA"
     PFAM_domain     complement(19684..19797)
                     /aSDomain="BBE"
                     /aSTool="clusterhmmer"
                     /database="34.0"
                     /db_xref="PF08031.14"
                     /db_xref="GO:0016491"
                     /db_xref="GO:0050660"
                     /db_xref="GO:0055114"
                     /description="Berberine and berberine like"
                     /detection="hmmscan"
                     /domain_id="clusterhmmer_input.path1.gene39_0006"
                     /evalue="5.50E-10"
                     /gene_ontologies="GO:0016491: oxidoreductase activity"
                     /gene_ontologies="GO:0050660: flavin adenine dinucleotide
                     binding"
                     /gene_ontologies="GO:0055114: oxidation-reduction process"
                     /label="input.path1.gene39"
                     /locus_tag="input.path1.gene39"
                     /protein_end="545"
                     /protein_start="507"
                     /score="39.3"
                     /tool="antismash"
                     /translation="AYLNEANWAQATAQDYHGDNYERLREVKAKYDPNNVFY"
     PFAM_domain     complement(join(20572..20887,20955..21040))
                     /aSDomain="FAD_binding_4"
                     /aSTool="clusterhmmer"
                     /database="34.0"
                     /db_xref="PF01565.25"
                     /db_xref="GO:0016491"
                     /db_xref="GO:0050660"
                     /db_xref="GO:0055114"
                     /description="FAD binding domain"
                     /detection="hmmscan"
                     /domain_id="clusterhmmer_input.path1.gene39_0005"
                     /evalue="8.30E-18"
                     /gene_ontologies="GO:0016491: oxidoreductase activity"
                     /gene_ontologies="GO:0050660: flavin adenine dinucleotide
                     binding"
                     /gene_ontologies="GO:0055114: oxidation-reduction process"
                     /label="input.path1.gene39"
                     /locus_tag="input.path1.gene39"
                     /protein_end="249"
                     /protein_start="115"
                     /score="64.6"
                     /tool="antismash"
                     /translation="VSGVDDVKAGLDFAQKNNVRLVIKNSGHDFYGKSTGKGALALWTR
                     NLNHKEIIHDYSAAYYQGPALKIGAGVNGGEAGSFAAANGYRMVGGSCPTVGPAGGYTQ
                     GGGHSFLTGLYGFGADNVLEWEVVTALGDH"
     CDS             complement(join(28396..29178,29255..29368))
                     /Name="input.path1.gene40"
                     /gene="input.path1.gene40"
                     /gene_functions="biosynthetic-additional
                     (rule-based-clusters) PF00561"
                     /gene_functions="biosynthetic-additional
                     (rule-based-clusters) Abhydrolase_6"
                     /gene_functions="biosynthetic-additional
                     (rule-based-clusters) Peptidase_S9"
                     /gene_kind="biosynthetic-additional"
                     /phase="0"
                     /sec_met_domain="PF00561 (E-value: 1.1e-07, bitscore: 24.9,
                     seeds: 48, tool: rule-based-clusters)"
                     /sec_met_domain="Abhydrolase_6 (E-value: 1e-11, bitscore:
                     39.0, seeds: 455, tool: rule-based-clusters)"
                     /sec_met_domain="Peptidase_S9 (E-value: 5.3e-08, bitscore:
                     25.7, seeds: 64, tool: rule-based-clusters)"
                     /source="GlimmerHMM"
                     /transl_table=1
                     /translation="MAPILRQDVEFKTLDGLTLRGWLFPAEKRGAAIIMTPGFNNVKEM
                     IISEVAEYFHSEGFTVLSYDPRSIGGSDGMPRNEAHPSKNVEDYHDALTFLKGQPTVDP
                     ARIAFWGYSFSAMVALCAAALDKRAKAVVAVSPLTVWEFTKWKQVLAKSMRDRESRMAG
                     NNAVYLPMLTESGDHPAGFGTGFDVEDVYTIIMRAAEVEPTFRPETTLSTYYHIAAFQP
                     FGLMPFVSPTPVMVVTGEEDLVSPADLQKTLVYDVFKEPKEMLSVPNKGHMNVLSGQDS
                     VKVLGAQAAFLRKILGE"
     PFAM_domain     complement(28465..29130)
                     /aSDomain="Abhydrolase_6"
                     /aSTool="clusterhmmer"
                     /database="34.0"
                     /db_xref="PF12697.9"
                     /description="Alpha/beta hydrolase family"
                     /detection="hmmscan"
                     /domain_id="clusterhmmer_input.path1.gene40_0007"
                     /evalue="5.60E-11"
                     /label="input.path1.gene40"
                     /locus_tag="input.path1.gene40"
                     /protein_end="276"
                     /protein_start="54"
                     /score="43.5"
                     /tool="antismash"
                     /translation="HSEGFTVLSYDPRSIGGSDGMPRNEAHPSKNVEDYHDALTFLKGQ
                     PTVDPARIAFWGYSFSAMVALCAAALDKRAKAVVAVSPLTVWEFTKWKQVLAKSMRDRE
                     SRMAGNNAVYLPMLTESGDHPAGFGTGFDVEDVYTIIMRAAEVEPTFRPETTLSTYYHI
                     AAFQPFGLMPFVSPTPVMVVTGEEDLVSPADLQKTLVYDVFKEPKEMLSVPNKGHMNVL
                     "
     CDS             join(30001..30083,30303..30414,30573..30713,30772..30827,
                     30847..31280,31422..31539,31607..37067,37162..37470,
                     37547..37905,37941..38280,38312..38434)
                     /NRPS_PKS="Domain: PKS_KS(Iterative-KS) (151-579). E-value:
                     3.3e-153. Score: 502.4. Matches aSDomain:
                     nrpspksdomains_input.path1.gene41_PKS_KS.1"
                     /NRPS_PKS="Domain: PKS_AT (697-1020). E-value: 1.9e-95.
                     Score: 311.5. Matches aSDomain:
                     nrpspksdomains_input.path1.gene41_PKS_AT.1"
                     /NRPS_PKS="Domain: PKS_DH (1088-1265). E-value: 2.8e-21.
                     Score: 68.4. Matches aSDomain:
                     nrpspksdomains_input.path1.gene41_PKS_DH.1"
                     /NRPS_PKS="Domain: PKS_ER (1809-2123). E-value: 7.9e-120.
                     Score: 391.5. Matches aSDomain:
                     nrpspksdomains_input.path1.gene41_PKS_ER.1"
                     /NRPS_PKS="Domain: PKS_KR (2149-2327). E-value: 3.2e-50.
                     Score: 162.4. Matches aSDomain:
                     nrpspksdomains_input.path1.gene41_PKS_KR.1"
                     /Name="input.path1.gene41"
                     /gene="input.path1.gene41"
                     /gene_functions="biosynthetic (rule-based-clusters) T1PKS:
                     itr_KS"
                     /gene_functions="biosynthetic (rule-based-clusters) T1PKS:
                     PKS_AT"
                     /gene_functions="biosynthetic-additional
                     (rule-based-clusters) ADH_N"
                     /gene_functions="biosynthetic-additional
                     (rule-based-clusters) ADH_zinc_N"
                     /gene_functions="biosynthetic-additional
                     (rule-based-clusters) adh_short"
                     /gene_functions="biosynthetic-additional (smcogs)
                     SMCOG1021:malonyl CoA-acyl carrier protein transacylase
                     (Score: 179.7; E-value: 1.7e-54)"
                     /gene_kind="biosynthetic"
                     /sec_met_domain="itr_KS (E-value: 2.4e-153, bitscore:
                     504.0, seeds: 96, tool: rule-based-clusters)"
                     /sec_met_domain="PKS_AT (E-value: 4.8e-95, bitscore: 311.5,
                     seeds: 1682, tool: rule-based-clusters)"
                     /sec_met_domain="ADH_N (E-value: 1.2e-09, bitscore: 31.2,
                     seeds: 66, tool: rule-based-clusters)"
                     /sec_met_domain="ADH_zinc_N (E-value: 4.9e-21, bitscore:
                     68.3, seeds: 86, tool: rule-based-clusters)"
                     /sec_met_domain="adh_short (E-value: 3.4e-42, bitscore:
                     137.5, seeds: 230, tool: rule-based-clusters)"
                     /source="GlimmerHMM"
                     /transl_table=1
                     /translation="MNRISKAGLSHWWVGVIDRFVYRSCICNLTCVPYSGQGKAIDQAG
                     LIQIATAMALGRTQELPQGLLHVFNRTNHLTESNRPAAAAAAAAAAPLPFHAPISPPPF
                     TSSHLRNFHSDKRFDSRRVGGHEQMLHPPEISGLRASASPGHRQQVPIAVVGIACRLPG
                     HGNSPTALWEFLQKGGIAKNEPPPSRFGLEGHYDKTRRPRTMKSPGGMFMEDVDAEVFD
                     GQFFNISRADCIAMDPQQRQLLEVTYECLENAGIPLESLSGTKTGVIAGTNFIDYAAIQ
                     NRDPEDRADSITIGLASSILSNRVSHFLNVNGPSMTIDTACSASLVSVDVACRYLDAFQ
                     ADAMIVGGANMWITPEHNEEVGMMNMTQSASGKCHSFDAKADGYVKAEGINAVFLKRLD
                     DALRDGDPIRAVIRGTAANASGRTAGIANPSPDAQAAVTRAAYKNAGIVDFKATHFLEC
                     HGTGTLAGDPVEVKGAASVFAAGREPGQELVIGSIKSNIGHSEAAAGLSGLLKATMALE
                     KGIIPGNPTFIDPNPNIDWKASMVKASRTSLKWPSTSAVRRASVNSFGFGGANAHAVLE
                     NAPLTSPHVLSYNQAVSTNFFDDDEDEEEDYDEASISGPPTVLVFSANDQASLKSYTKS
                     LSSHLLNPMVSVELADLAYTLSERRSRHYYRGYVITRSTKAKFSQDALVTGKQRTSPPR
                     IGFVFTGQGAQWSQMGRELLEAFPQAKSVIQDLDDVLQALPEPPEWRLLNELTEDRTPE
                     ALRQPEFSQPLVTALQLALLDVLEHWGIRPKAVVGHSSGEIAAAAAAGLMSREDAIKTA
                     YFRGQAAKKVGPAPEPVGMLAVGVGAETVEKYLRPEEGKIQIACYNSPTSLTMSGTASA
                     LEKLRDRLQEDGHFARLLLVDLAYHSDYMAEIGEVYEGMLLSSNTPAKKEPNAYSQASG
                     VRMFSSVTGKPLSSSEAPDAAYWKKNMVSPVQFTQAASELLLDAQEGADFLVELGPSNA
                     LSGPISQIKKAVASTNMAAGDAQYVSALKRGADATLALYNAVGQLFLAGGQADLARVNR
                     VHRYNARVIVDLPNYAWNHSTSYWHESRASKDWRFKKFINHDLLGSKMLGTPWQAPIFK
                     KVLKVADLPWLRDHKLGSELVFPAAGYVAMAVEAVYQTTLVTKWKGEAPPRYRFRLRDV
                     KLLRAMVLEEGTETRMTLSLTPVKGGSTRSWFEYTVCTMQDALPVDPVHSAGLVCIETD
                     YQDDRTAPAGAVAPLELATSARVWYKALADLGYNFGPSFQKHLQVEATMGQRKSRSTVN
                     LEPPPGHPNGQSFYPLHPAVMDACFQSASPPLWKGDLPSTGATVLVPKIIDSIVIEAGQ
                     DWTLPVEGVSLASARFLGVGNAENPRNYATSVELYNPQDGTFLFEMSGLASGEMETSDM
                     EKPKQTLMRVAWNADVDLLMAGDEAAKKQWLQEKPIGDVIDLMAHKKPGLSVLELNLGS
                     EDGSSLWLPEEEKENAIRAACSQYHLAVREAKVLIGAQERLGSRVPSPQFHLVDASKPA
                     EVAGDVKLDLAIVKATPDSGIDEATVVKSLATAVAEGGYIVASGFSESAFSSIGKTTVF
                     GENSIICQVESFGEADNTSEEPQSKTVAHISLVESQTTSVAGMVDALTAKGWAIQTAVD
                     PIKEISSSSGGSEAVVVVLDELFESVTDRFNDNQWAILKHLAQERCRLLWVTAGAHLSV
                     TDPTKAAITGLLRTLRAEEQLPFATLDVESATGEATASAISACLERVSAPEFGKSDSGP
                     TDNEFVERGGVVSVSRLVPDAEITTTLQSDTPQTQMVDLRAWEAPVQLRCERLGNLDAV
                     HFAEAAPEAVPLAPGMVEVEVRAAGLNYKDVVVTMGIVPGDETALGHEAAGVVSRVAPG
                     VTGFAPGDRVVVFGKGCFSNRLQAVPARVHRIPDNLSFDEAATLPVVYLTSLYALFDMG
                     QLSFGKRVLIHSAAGGVGIAAIQLAKYVGAEVFVTVGTAEKREFLKSTFGIADDHIFNS
                     RNTDFAGQILAATDNKGVDVVLNSLIGDMLDESFRMLADGGIMVEIGKRDILDRNSLSM
                     EPFDRNISFRAVDFSPERAQDAVVSRLMNKLFELVRSGHVKPINPIHRFSWTDIPSALR
                     FLRTGKHIGKIVLSDDGPDAKIQVPIRRAPKNLRLLEDKSYLIVGGLRGLCGSLAIYLA
                     KAGARHISVMARSGYGDEKSRGVVKQIKALGAHIDLLTADVTNAEDVERAFQETKVPIG
                     GIIQGAMVLRDRPFDSMTLTEYHEAIGCKIQGTWNLHQTAEKLQLSLDFFTLLSSISGI
                     VGNRGQSNYAAANVFLDAFASYRRSRGQAASSVDLGVIEDAGVIAENEKLHDQFDSRMF
                     KGINNATLSKILTGDIVVFVSVVWPGRASPDHHGPYRAAAGRLKLQRRCTLLRSLHGRG
                     PGSGRRQRQRRRQRREYGSEGALAALEEPVGRSSGQAEGDGGCGQRLLREDVEVGGAYG
                     SGSTAGRVRNWVRAELGALVTTLDIMNAASLTAFCEKIIAKLTAGSS"
     PFAM_domain     join(30905..31280,31422..31539,31607..31865)
                     /aSDomain="ketoacyl-synt"
                     /aSTool="clusterhmmer"
                     /database="34.0"
                     /db_xref="PF00109.28"
                     /description="Beta-ketoacyl synthase, N-terminal domain"
                     /detection="hmmscan"
                     /domain_id="clusterhmmer_input.path1.gene41_0008"
                     /evalue="7.00E-64"
                     /label="input.path1.gene41"
                     /locus_tag="input.path1.gene41"
                     /protein_end="401"
                     /protein_start="150"
                     /score="215.9"
                     /tool="antismash"
                     /translation="PIAVVGIACRLPGHGNSPTALWEFLQKGGIAKNEPPPSRFGLEGH
                     YDKTRRPRTMKSPGGMFMEDVDAEVFDGQFFNISRADCIAMDPQQRQLLEVTYECLENA
                     GIPLESLSGTKTGVIAGTNFIDYAAIQNRDPEDRADSITIGLASSILSNRVSHFLNVNG
                     PSMTIDTACSASLVSVDVACRYLDAFQADAMIVGGANMWITPEHNEEVGMMNMTQSASG
                     KCHSFDAKADGYVKAEGINAVFLKRLDDA"
     aSDomain        join(30908..31280,31422..31539,31607..32399)
                     /ASF="found active site cysteine: True, scaffold matched
                     GSSS: False"
                     /ASF="found active site histidines: True"
                     /aSDomain="PKS_KS"
                     /aSTool="nrps_pks_domains"
                     /database="nrpspksdomains.hmm"
                     /detection="hmmscan"
                     /domain_id="nrpspksdomains_input.path1.gene41_PKS_KS.1"
                     /domain_subtypes="Iterative-KS"
                     /evalue="3.30E-153"
                     /label="input.path1.gene41_PKS_KS.1"
                     /locus_tag="input.path1.gene41"
                     /protein_end="579"
                     /protein_start="151"
                     /score="502.4"
                     /tool="antismash"
                     /translation="IAVVGIACRLPGHGNSPTALWEFLQKGGIAKNEPPPSRFGLEGHY
                     DKTRRPRTMKSPGGMFMEDVDAEVFDGQFFNISRADCIAMDPQQRQLLEVTYECLENAG
                     IPLESLSGTKTGVIAGTNFIDYAAIQNRDPEDRADSITIGLASSILSNRVSHFLNVNGP
                     SMTIDTACSASLVSVDVACRYLDAFQADAMIVGGANMWITPEHNEEVGMMNMTQSASGK
                     CHSFDAKADGYVKAEGINAVFLKRLDDALRDGDPIRAVIRGTAANASGRTAGIANPSPD
                     AQAAVTRAAYKNAGIVDFKATHFLECHGTGTLAGDPVEVKGAASVFAAGREPGQELVIG
                     SIKSNIGHSEAAAGLSGLLKATMALEKGIIPGNPTFIDPNPNIDWKASMVKASRTSLKW
                     PSTSAVRRASVNSFGFGGANAHAVLENAP"
     aSModule        30908..37813
                     /domains="nrpspksdomains_input.path1.gene41_PKS_KS.1"
                     /domains="nrpspksdomains_input.path1.gene41_PKS_AT.1"
                     /domains="nrpspksdomains_input.path1.gene41_PKS_DH.1"
                     /domains="nrpspksdomains_input.path1.gene41_PKS_ER.1"
                     /domains="nrpspksdomains_input.path1.gene41_PKS_KR.1"
                     /incomplete
                     /iterative
                     /locus_tags="input.path1.gene41"
                     /tool="antismash"
                     /type="pks"
     CDS_motif       join(31532..31539,31607..31646)
                     /aSTool="nrps_pks_domains"
                     /database="abmotifs"
                     /detection="hmmscan"
                     /domain_id="nrpspksmotif_input.path1.gene41_0001"
                     /evalue="7.30E-06"
                     /label="PKSI-KS_m3"
                     /locus_tag="input.path1.gene41"
                     /protein_end="328"
                     /protein_start="312"
                     /score="18.1"
                     /tool="antismash"
                     /translation="GPSMTIDTACSASLVS"
     CDS_motif       31791..31829
                     /aSTool="nrps_pks_domains"
                     /database="abmotifs"
                     /detection="hmmscan"
                     /domain_id="nrpspksmotif_input.path1.gene41_0002"
                     /evalue="2.80E-03"
                     /label="PKSI-KS_m4"
                     /locus_tag="input.path1.gene41"
                     /protein_end="389"
                     /protein_start="376"
                     /score="11.0"
                     /tool="antismash"
                     /translation="FDAKADGYVKAEG"
     PFAM_domain     31890..32234
                     /aSDomain="Ketoacyl-synt_C"
                     /aSTool="clusterhmmer"
                     /database="34.0"
                     /db_xref="PF02801.24"
                     /description="Beta-ketoacyl synthase, C-terminal domain"
                     /detection="hmmscan"
                     /domain_id="clusterhmmer_input.path1.gene41_0009"
                     /evalue="2.20E-30"
                     /label="input.path1.gene41"
                     /locus_tag="input.path1.gene41"
                     /protein_end="524"
                     /protein_start="409"
                     /score="105.2"
                     /tool="antismash"
                     /translation="AVIRGTAANASGRTAGIANPSPDAQAAVTRAAYKNAGIVDFKATH
                     FLECHGTGTLAGDPVEVKGAASVFAAGREPGQELVIGSIKSNIGHSEAAAGLSGLLKAT
                     MALEKGIIPGN"
     CDS_motif       32028..32072
                     /aSTool="nrps_pks_domains"
                     /database="abmotifs"
                     /detection="hmmscan"
                     /domain_id="nrpspksmotif_input.path1.gene41_0003"
                     /evalue="3.60E-03"
                     /label="PKSI-KS_m5"
                     /locus_tag="input.path1.gene41"
                     /protein_end="470"
                     /protein_start="455"
                     /score="10.1"
                     /tool="antismash"
                     /translation="LECHGTGTLAGDPVE"
     CDS_motif       32133..32177
                     /aSTool="nrps_pks_domains"
                     /database="abmotifs"
                     /detection="hmmscan"
                     /domain_id="nrpspksmotif_input.path1.gene41_0004"
                     /evalue="1.40E-03"
                     /label="PKSI-KS_m6"
                     /locus_tag="input.path1.gene41"
                     /protein_end="505"
                     /protein_start="490"
                     /score="11.2"
                     /tool="antismash"
                     /translation="GSIKSNIGHSEAAAG"
     PFAM_domain     32250..32672
                     /aSDomain="KAsynt_C_assoc"
                     /aSTool="clusterhmmer"
                     /database="34.0"
                     /db_xref="PF16197.7"
                     /description="Ketoacyl-synthetase C-terminal extension"
                     /detection="hmmscan"
                     /domain_id="clusterhmmer_input.path1.gene41_0010"
                     /evalue="1.10E-19"
                     /label="input.path1.gene41"
                     /locus_tag="input.path1.gene41"
                     /protein_end="670"
                     /protein_start="529"
                     /score="71.1"
                     /tool="antismash"
                     /translation="PNPNIDWKASMVKASRTSLKWPSTSAVRRASVNSFGFGGANAHAV
                     LENAPLTSPHVLSYNQAVSTNFFDDDEDEEEDYDEASISGPPTVLVFSANDQASLKSYT
                     KSLSSHLLNPMVSVELADLAYTLSERRSRHYYRGYVI"
     CDS_motif       32751..32804
                     /aSTool="nrps_pks_domains"
                     /database="abmotifs"
                     /detection="hmmscan"
                     /domain_id="nrpspksmotif_input.path1.gene41_0005"
                     /evalue="2.10E-06"
                     /label="PKSI-AT-mM_m1"
                     /locus_tag="input.path1.gene41"
                     /protein_end="714"
                     /protein_start="696"
                     /score="20.0"
                     /tool="antismash"
                     /translation="FVFTGQGAQWSQMGRELL"
     PFAM_domain     32751..33632
                     /aSDomain="Acyl_transf_1"
                     /aSTool="clusterhmmer"
                     /database="34.0"
                     /db_xref="PF00698.23"
                     /description="Acyl transferase domain"
                     /detection="hmmscan"
                     /domain_id="clusterhmmer_input.path1.gene41_0011"
                     /evalue="2.00E-47"
                     /label="input.path1.gene41"
                     /locus_tag="input.path1.gene41"
                     /protein_end="990"
                     /protein_start="696"
                     /score="162.4"
                     /tool="antismash"
                     /translation="FVFTGQGAQWSQMGRELLEAFPQAKSVIQDLDDVLQALPEPPEWR
                     LLNELTEDRTPEALRQPEFSQPLVTALQLALLDVLEHWGIRPKAVVGHSSGEIAAAAAA
                     GLMSREDAIKTAYFRGQAAKKVGPAPEPVGMLAVGVGAETVEKYLRPEEGKIQIACYNS
                     PTSLTMSGTASALEKLRDRLQEDGHFARLLLVDLAYHSDYMAEIGEVYEGMLLSSNTPA
                     KKEPNAYSQASGVRMFSSVTGKPLSSSEAPDAAYWKKNMVSPVQFTQAASELLLDAQEG
                     ADFLVELGPSNAL"
     aSDomain        32754..33722
                     /ASF="Neither malonyl-CoA or methylmalonyl-CoA specific"
                     /ASF="found active site serine: True, scaffold matched
                     GHGE: True"
                     /aSDomain="PKS_AT"
                     /aSTool="nrps_pks_domains"
                     /database="nrpspksdomains.hmm"
                     /detection="hmmscan"
                     /domain_id="nrpspksdomains_input.path1.gene41_PKS_AT.1"
                     /evalue="1.90E-95"
                     /label="input.path1.gene41_PKS_AT.1"
                     /locus_tag="input.path1.gene41"
                     /protein_end="1020"
                     /protein_start="697"
                     /score="311.5"
                     /specificity="substrate consensus: pk"
                     /specificity="PKS signature: Malonyl-CoA"
                     /specificity="Minowa: mmal"
                     /tool="antismash"
                     /translation="VFTGQGAQWSQMGRELLEAFPQAKSVIQDLDDVLQALPEPPEWRL
                     LNELTEDRTPEALRQPEFSQPLVTALQLALLDVLEHWGIRPKAVVGHSSGEIAAAAAAG
                     LMSREDAIKTAYFRGQAAKKVGPAPEPVGMLAVGVGAETVEKYLRPEEGKIQIACYNSP
                     TSLTMSGTASALEKLRDRLQEDGHFARLLLVDLAYHSDYMAEIGEVYEGMLLSSNTPAK
                     KEPNAYSQASGVRMFSSVTGKPLSSSEAPDAAYWKKNMVSPVQFTQAASELLLDAQEGA
                     DFLVELGPSNALSGPISQIKKAVASTNMAAGDAQYVSALKRG"
     CDS_motif       33000..33113
                     /aSTool="nrps_pks_domains"
                     /database="abmotifs"
                     /detection="hmmscan"
                     /domain_id="nrpspksmotif_input.path1.gene41_0006"
                     /evalue="7.90E-14"
                     /label="PKSI-AT-M_m3"
                     /locus_tag="input.path1.gene41"
                     /protein_end="817"
                     /protein_start="779"
                     /score="43.7"
                     /tool="antismash"
                     /translation="GIRPKAVVGHSSGEIAAAAAAGLMSREDAIKTAYFRGQ"
     aSDomain        33927..34457
                     /ASF="catalytic triad H,G,P found: False"
                     /aSDomain="PKS_DH"
                     /aSTool="nrps_pks_domains"
                     /database="nrpspksdomains.hmm"
                     /detection="hmmscan"
                     /domain_id="nrpspksdomains_input.path1.gene41_PKS_DH.1"
                     /evalue="2.80E-21"
                     /label="input.path1.gene41_PKS_DH.1"
                     /locus_tag="input.path1.gene41"
                     /protein_end="1265"
                     /protein_start="1088"
                     /score="68.4"
                     /tool="antismash"
                     /translation="HDLLGSKMLGTPWQAPIFKKVLKVADLPWLRDHKLGSELVFPAAG
                     YVAMAVEAVYQTTLVTKWKGEAPPRYRFRLRDVKLLRAMVLEEGTETRMTLSLTPVKGG
                     STRSWFEYTVCTMQDALPVDPVHSAGLVCIETDYQDDRTAPAGAVAPLELATSARVWYK
                     ALADLGYNFGPSFQ"
     PFAM_domain     33927..34841
                     /aSDomain="PS-DH"
                     /aSTool="clusterhmmer"
                     /database="34.0"
                     /db_xref="PF14765.8"
                     /description="Polyketide synthase dehydratase"
                     /detection="hmmscan"
                     /domain_id="clusterhmmer_input.path1.gene41_0012"
                     /evalue="1.30E-50"
                     /label="input.path1.gene41"
                     /locus_tag="input.path1.gene41"
                     /protein_end="1393"
                     /protein_start="1088"
                     /score="172.4"
                     /tool="antismash"
                     /translation="HDLLGSKMLGTPWQAPIFKKVLKVADLPWLRDHKLGSELVFPAAG
                     YVAMAVEAVYQTTLVTKWKGEAPPRYRFRLRDVKLLRAMVLEEGTETRMTLSLTPVKGG
                     STRSWFEYTVCTMQDALPVDPVHSAGLVCIETDYQDDRTAPAGAVAPLELATSARVWYK
                     ALADLGYNFGPSFQKHLQVEATMGQRKSRSTVNLEPPPGHPNGQSFYPLHPAVMDACFQ
                     SASPPLWKGDLPSTGATVLVPKIIDSIVIEAGQDWTLPVEGVSLASARFLGVGNAENPR
                     NYATSVELYNPQDGTFLFEMSGLA"
     CDS_motif       34011..34088
                     /aSTool="nrps_pks_domains"
                     /database="abmotifs"
                     /detection="hmmscan"
                     /domain_id="nrpspksmotif_input.path1.gene41_0007"
                     /evalue="4.60E-12"
                     /label="PKSI-DH_m2"
                     /locus_tag="input.path1.gene41"
                     /protein_end="1142"
                     /protein_start="1116"
                     /score="38.3"
                     /tool="antismash"
                     /translation="WLRDHKLGSELVFPAAGYVAMAVEAV"
     aSDomain        36090..37031
                     /ASF="ER domain putatively catalyzing 2R-configuration
                     product formation"
                     /aSDomain="PKS_ER"
                     /aSTool="nrps_pks_domains"
                     /database="nrpspksdomains.hmm"
                     /detection="hmmscan"
                     /domain_id="nrpspksdomains_input.path1.gene41_PKS_ER.1"
                     /evalue="7.90E-120"
                     /label="input.path1.gene41_PKS_ER.1"
                     /locus_tag="input.path1.gene41"
                     /protein_end="2123"
                     /protein_start="1809"
                     /score="391.5"
                     /tool="antismash"
                     /translation="GNLDAVHFAEAAPEAVPLAPGMVEVEVRAAGLNYKDVVVTMGIVP
                     GDETALGHEAAGVVSRVAPGVTGFAPGDRVVVFGKGCFSNRLQAVPARVHRIPDNLSFD
                     EAATLPVVYLTSLYALFDMGQLSFGKRVLIHSAAGGVGIAAIQLAKYVGAEVFVTVGTA
                     EKREFLKSTFGIADDHIFNSRNTDFAGQILAATDNKGVDVVLNSLIGDMLDESFRMLAD
                     GGIMVEIGKRDILDRNSLSMEPFDRNISFRAVDFSPERAQDAVVSRLMNKLFELVRSGH
                     VKPINPIHRFSWTDIPSALRFLRTGKHIGKIVL"
     PFAM_domain     36150..36323
                     /aSDomain="ADH_N"
                     /aSTool="clusterhmmer"
                     /database="34.0"
                     /db_xref="PF08240.14"
                     /db_xref="GO:0055114"
                     /description="Alcohol dehydrogenase GroES-like domain"
                     /detection="hmmscan"
                     /domain_id="clusterhmmer_input.path1.gene41_0013"
                     /evalue="1.60E-07"
                     /gene_ontologies="GO:0055114: oxidation-reduction process"
                     /label="input.path1.gene41"
                     /locus_tag="input.path1.gene41"
                     /protein_end="1887"
                     /protein_start="1829"
                     /score="31.2"
                     /tool="antismash"
                     /translation="GMVEVEVRAAGLNYKDVVVTMGIVPGDETALGHEAAGVVSRVAPG
                     VTGFAPGDRVVVF"
     CDS_motif       36405..36449
                     /aSTool="nrps_pks_domains"
                     /database="abmotifs"
                     /detection="hmmscan"
                     /domain_id="nrpspksmotif_input.path1.gene41_0008"
                     /evalue="5.10E-04"
                     /label="PKSI-ER_m4"
                     /locus_tag="input.path1.gene41"
                     /protein_end="1929"
                     /protein_start="1914"
                     /score="13.5"
                     /tool="antismash"
                     /translation="AATLPVVYLTSLYAL"
     CDS_motif       36474..36536
                     /aSTool="nrps_pks_domains"
                     /database="abmotifs"
                     /detection="hmmscan"
                     /domain_id="nrpspksmotif_input.path1.gene41_0009"
                     /evalue="2.10E-10"
                     /label="PKSI-ER_m5"
                     /locus_tag="input.path1.gene41"
                     /protein_end="1958"
                     /protein_start="1937"
                     /score="32.7"
                     /tool="antismash"
                     /translation="GKRVLIHSAAGGVGIAAIQLA"
     CDS_motif       36546..36596
                     /aSTool="nrps_pks_domains"
                     /database="abmotifs"
                     /detection="hmmscan"
                     /domain_id="nrpspksmotif_input.path1.gene41_0010"
                     /evalue="5.90E-08"
                     /label="PKSI-ER_m6"
                     /locus_tag="input.path1.gene41"
                     /protein_end="1978"
                     /protein_start="1961"
                     /score="25.0"
                     /tool="antismash"
                     /translation="GAEVFVTVGTAEKREFL"
     PFAM_domain     36621..37031
                     /aSDomain="ADH_zinc_N_2"
                     /aSTool="clusterhmmer"
                     /database="34.0"
                     /db_xref="PF13602.8"
                     /description="Zinc-binding dehydrogenase"
                     /detection="hmmscan"
                     /domain_id="clusterhmmer_input.path1.gene41_0014"
                     /evalue="7.90E-19"
                     /label="input.path1.gene41"
                     /locus_tag="input.path1.gene41"
                     /protein_end="2123"
                     /protein_start="1986"
                     /score="69.1"
                     /tool="antismash"
                     /translation="DHIFNSRNTDFAGQILAATDNKGVDVVLNSLIGDMLDESFRMLAD
                     GGIMVEIGKRDILDRNSLSMEPFDRNISFRAVDFSPERAQDAVVSRLMNKLFELVRSGH
                     VKPINPIHRFSWTDIPSALRFLRTGKHIGKIVL"
     CDS_motif       36675..36713
                     /aSTool="nrps_pks_domains"
                     /database="abmotifs"
                     /detection="hmmscan"
                     /domain_id="nrpspksmotif_input.path1.gene41_0011"
                     /evalue="2.30E-04"
                     /label="PKSI-ER_m7"
                     /locus_tag="input.path1.gene41"
                     /protein_end="2017"
                     /protein_start="2004"
                     /score="13.7"
                     /tool="antismash"
                     /translation="TDNKGVDVVLNSL"
     CDS_motif       36984..37031
                     /aSTool="nrps_pks_domains"
                     /database="abmotifs"
                     /detection="hmmscan"
                     /domain_id="nrpspksmotif_input.path1.gene41_0012"
                     /evalue="1.10E-05"
                     /label="PKSI-ER_m9"
                     /locus_tag="input.path1.gene41"
                     /protein_end="2123"
                     /protein_start="2107"
                     /score="18.3"
                     /tool="antismash"
                     /translation="ALRFLRTGKHIGKIVL"
     CDS_motif       37204..37302
                     /aSTool="nrps_pks_domains"
                     /database="abmotifs"
                     /detection="hmmscan"
                     /domain_id="nrpspksmotif_input.path1.gene41_0013"
                     /evalue="2.10E-09"
                     /label="PKSI-KR_m1"
                     /locus_tag="input.path1.gene41"
                     /protein_end="2182"
                     /protein_start="2149"
                     /score="30.0"
                     /tool="antismash"
                     /translation="SYLIVGGLRGLCGSLAIYLAKAGARHISVMARS"
     PFAM_domain     join(37204..37470,37547..37810)
                     /aSDomain="KR"
                     /aSTool="clusterhmmer"
                     /database="34.0"
                     /db_xref="PF08659.12"
                     /description="KR domain"
                     /detection="hmmscan"
                     /domain_id="clusterhmmer_input.path1.gene41_0015"
                     /evalue="9.80E-55"
                     /label="input.path1.gene41"
                     /locus_tag="input.path1.gene41"
                     /protein_end="2326"
                     /protein_start="2149"
                     /score="185.3"
                     /tool="antismash"
                     /translation="SYLIVGGLRGLCGSLAIYLAKAGARHISVMARSGYGDEKSRGVVK
                     QIKALGAHIDLLTADVTNAEDVERAFQETKVPIGGIIQGAMVLRDRPFDSMTLTEYHEA
                     IGCKIQGTWNLHQTAEKLQLSLDFFTLLSSISGIVGNRGQSNYAAANVFLDAFASYRRS
                     RGQAASSVDLGVIE"
     aSDomain        join(37204..37470,37547..37813)
                     /ASF="KR domain putatively catalyzing D-configuration
                     product formation"
                     /ASF="catalytic triad S,Y,N found: True"
                     /aSDomain="PKS_KR"
                     /aSTool="nrps_pks_domains"
                     /database="nrpspksdomains.hmm"
                     /detection="hmmscan"
                     /domain_id="nrpspksdomains_input.path1.gene41_PKS_KR.1"
                     /evalue="3.20E-50"
                     /label="input.path1.gene41_PKS_KR.1"
                     /locus_tag="input.path1.gene41"
                     /protein_end="2327"
                     /protein_start="2149"
                     /score="162.4"
                     /specificity="KR activity: active"
                     /specificity="KR stereochemistry: (unknown)"
                     /tool="antismash"
                     /translation="SYLIVGGLRGLCGSLAIYLAKAGARHISVMARSGYGDEKSRGVVK
                     QIKALGAHIDLLTADVTNAEDVERAFQETKVPIGGIIQGAMVLRDRPFDSMTLTEYHEA
                     IGCKIQGTWNLHQTAEKLQLSLDFFTLLSSISGIVGNRGQSNYAAANVFLDAFASYRRS
                     RGQAASSVDLGVIED"
     CDS_motif       37655..37765
                     /aSTool="nrps_pks_domains"
                     /database="abmotifs"
                     /detection="hmmscan"
                     /domain_id="nrpspksmotif_input.path1.gene41_0014"
                     /evalue="9.90E-22"
                     /label="PKSI-KR_m4"
                     /locus_tag="input.path1.gene41"
                     /protein_end="2311"
                     /protein_start="2274"
                     /score="69.6"
                     /tool="antismash"
                     /translation="LDFFTLLSSISGIVGNRGQSNYAAANVFLDAFASYRR"
     CDS             join(39181..39588,39655..39970,40081..40462,40675..40871,
                     41097..41119)
                     /Name="input.path1.gene42"
                     /gene="input.path1.gene42"
                     /source="GlimmerHMM"
                     /transl_table=1
                     /translation="MGRFNIPLPPLRLPPLLRSLPPRSLHIIALLVAVNIILWILAAVI
                     LAAHPALLSAAALSYILGLRHALDADHISAIDLMTRRLIASGQRPVSVGTFFSLGHSTI
                     VIVTCIIVAATSGALRDRFDDFARLGNIIGSARLRKTLAEERIRTRTSAAEDLDFDDAD
                     HDDDAAQNLQLEGEGFLANVFRKVFRIVDRPWKMFPLGVLFGLGFDTSSEIAILGLSSV
                     HGAQGTSIWLILLFPVLFTAGMCMLDTADGALMMALYTSKAFARDPVAILYYSIVLTGI
                     TVFVSAFIGLVQLLTLIQNVADLEGGFWDGVEAIGDHFDIIGASICGLFLVIGIGSVLV
                     YRPWRARLDKASREQVGVSPPSNEDEEDGTLERSRAVWVAMASSTAYGPYYRQHGMNLT
                     HSSHATEIKPQRCIVLDLYADSVGMHKEEPWRRGDGAKPEAK"
     PFAM_domain     join(39337..39588,39655..39970,40081..40373)
                     /aSDomain="NicO"
                     /aSTool="clusterhmmer"
                     /database="34.0"
                     /db_xref="PF03824.18"
                     /db_xref="GO:0005887"
                     /db_xref="GO:0015099"
                     /db_xref="GO:0035444"
                     /description="High-affinity nickel-transport protein"
                     /detection="hmmscan"
                     /domain_id="clusterhmmer_input.path1.gene42_0016"
                     /evalue="2.80E-62"
                     /gene_ontologies="GO:0005887: integral component of plasma
                     membrane"
                     /gene_ontologies="GO:0015099: nickel cation transmembrane
                     transporter activity"
                     /gene_ontologies="GO:0035444: nickel cation transmembrane
                     transport"
                     /label="input.path1.gene42"
                     /locus_tag="input.path1.gene42"
                     /protein_end="339"
                     /protein_start="52"
                     /score="210.7"
                     /tool="antismash"
                     /translation="LSAAALSYILGLRHALDADHISAIDLMTRRLIASGQRPVSVGTFF
                     SLGHSTIVIVTCIIVAATSGALRDRFDDFARLGNIIGSARLRKTLAEERIRTRTSAAED
                     LDFDDADHDDDAAQNLQLEGEGFLANVFRKVFRIVDRPWKMFPLGVLFGLGFDTSSEIA
                     ILGLSSVHGAQGTSIWLILLFPVLFTAGMCMLDTADGALMMALYTSKAFARDPVAILYY
                     SIVLTGITVFVSAFIGLVQLLTLIQNVADLEGGFWDGVEAIGDHFDIIGASICGLFLVI
                     GIGSVL"
     CDS             join(46057..46735,46816..47195,47284..48153)
                     /Name="input.path1.gene43"
                     /gene="input.path1.gene43"
                     /gene_functions="transport (smcogs) SMCOG1169:sugar
                     transport protein (Score: 279.7; E-value: 7e-85)"
                     /gene_kind="transport"
                     /source="GlimmerHMM"
                     /transl_table=1
                     /translation="MRCGTTHQRDRIKNPLEGISYDKLMSDVAVFVQEKDLREHEPLFR
                     KGALIAQNPDGFGEITRSETLTDEEKETLRLEKEHRWRMPMKLILTIATCSIGAAVQGW
                     DQTGVNGANIFLPRYYGIDGDSVRDTFILGILNAGPYLGSAFCGCWLADPLNYYFGRRG
                     VIWFSAHFCIWPLIGSAFAQTWGQQLACRLLMGIGMGVKAATVPIYAAENSPASVRGAL
                     VMSWQMWTAFGIMLGTAVNLGLYNVQHNWRLMLGAPFLPAVPLLILIYFCPESPRWYMK
                     KNRYADAWGSMVQLRHHPIQVARDMYAIHSQLVIEHELLSQNNYVTRFVQLFTIPRVRR
                     ANLAAFTVMIAQQMCGINIIAFYSTTIFREAGQSEYQALLGSFGFGLVNWLFAFPAFWT
                     IDTFGRRSLLLFTFPQMTWTLLAAGCLTLLDQETYGITRTALVTLFVYLFAAFYSPGEG
                     PVPFTYSAEVYPLSHREVGMGFAVATCLFWAAILGMTFPFILRRLGTVGAFGLYAGFNF
                     LALIMIFFCVPETKQRTLEELDYVFAVPTSRFARYQLTKALPWFFKRWVLFQRDAELEP
                     LYTLNPPAAAAAAPAQQQQAAAPGGGAGGGSGDSEASYSERTGVETPAAENKTAGVEVE
                     VEDRPQD"
     aSDomain        join(46315..46735,46816..47195,47284..47838)
                     /aSDomain="TIGR00879"
                     /aSTool="tigrfam"
                     /description="SP: MFS transporter, sugar porter (SP)
                     family"
                     /detection="hmmscan"
                     /domain_id="TIGRFam_input.path1.gene43_0001"
                     /evalue="9.30E-88"
                     /identifier="TIGR00879"
                     /label="input.path1.gene43"
                     /locus_tag="input.path1.gene43"
                     /protein_end="538"
                     /protein_start="86"
                     /score="292.9"
                     /tool="antismash"
                     /translation="KLILTIATCSIGAAVQGWDQTGVNGANIFLPRYYGIDGDSVRDTF
                     ILGILNAGPYLGSAFCGCWLADPLNYYFGRRGVIWFSAHFCIWPLIGSAFAQTWGQQLA
                     CRLLMGIGMGVKAATVPIYAAENSPASVRGALVMSWQMWTAFGIMLGTAVNLGLYNVQH
                     NWRLMLGAPFLPAVPLLILIYFCPESPRWYMKKNRYADAWGSMVQLRHHPIQVARDMYA
                     IHSQLVIEHELLSQNNYVTRFVQLFTIPRVRRANLAAFTVMIAQQMCGINIIAFYSTTI
                     FREAGQSEYQALLGSFGFGLVNWLFAFPAFWTIDTFGRRSLLLFTFPQMTWTLLAAGCL
                     TLLDQETYGITRTALVTLFVYLFAAFYSPGEGPVPFTYSAEVYPLSHREVGMGFAVATC
                     LFWAAILGMTFPFILRRLGTVGAFGLYAGFNFLALIMIFFCVPETKQRTLEEL"
     PFAM_domain     join(46342..46735,46816..47195,47284..47850)
                     /aSDomain="Sugar_tr"
                     /aSTool="clusterhmmer"
                     /database="34.0"
                     /db_xref="PF00083.26"
                     /db_xref="GO:0016021"
                     /db_xref="GO:0022857"
                     /db_xref="GO:0055085"
                     /description="Sugar (and other) transporter"
                     /detection="hmmscan"
                     /domain_id="clusterhmmer_input.path1.gene43_0017"
                     /evalue="5.50E-90"
                     /gene_ontologies="GO:0016021: integral component of
                     membrane"
                     /gene_ontologies="GO:0022857: transmembrane transporter
                     activity"
                     /gene_ontologies="GO:0055085: transmembrane transport"
                     /label="input.path1.gene43"
                     /locus_tag="input.path1.gene43"
                     /protein_end="542"
                     /protein_start="95"
                     /score="302.5"
                     /tool="antismash"
                     /translation="SIGAAVQGWDQTGVNGANIFLPRYYGIDGDSVRDTFILGILNAGP
                     YLGSAFCGCWLADPLNYYFGRRGVIWFSAHFCIWPLIGSAFAQTWGQQLACRLLMGIGM
                     GVKAATVPIYAAENSPASVRGALVMSWQMWTAFGIMLGTAVNLGLYNVQHNWRLMLGAP
                     FLPAVPLLILIYFCPESPRWYMKKNRYADAWGSMVQLRHHPIQVARDMYAIHSQLVIEH
                     ELLSQNNYVTRFVQLFTIPRVRRANLAAFTVMIAQQMCGINIIAFYSTTIFREAGQSEY
                     QALLGSFGFGLVNWLFAFPAFWTIDTFGRRSLLLFTFPQMTWTLLAAGCLTLLDQETYG
                     ITRTALVTLFVYLFAAFYSPGEGPVPFTYSAEVYPLSHREVGMGFAVATCLFWAAILGM
                     TFPFILRRLGTVGAFGLYAGFNFLALIMIFFCVPETKQRTLEELDYVF"
     CDS             join(49697..49863,49997..50633,50739..51220,51292..51391)
                     /Name="input.path1.gene44"
                     /gene="input.path1.gene44"
                     /gene_functions="biosynthetic-additional (smcogs)
                     SMCOG1172:methionine aminopeptidase (Score: 257; E-value:
                     4.7e-78)"
                     /gene_kind="biosynthetic-additional"
                     /source="GlimmerHMM"
                     /transl_table=1
                     /translation="MTDYETVLKGKYPAKAHAKRVTDYIRSKIPDAKGVLYLEGTHTKM
                     QEDSDHPEPFRQRRYFYYLTGCPLADSHFIYDLASGTSTLFIPPVDPEEVIWSGMPVTA
                     ADAKELYDADRVLYTTDVNAELARLGKGAGTTAFAILHQVLDAISFIEFEDKDFDLLKR
                     AIEECRVVKDDYEVALTKKANAISTTAHHAVMQMVKKAKNEQELEAVFLERSVAHGAKN
                     QAYHSIHAAGRAAATLHYVHNNAPLEGKLNLLLDGGAEWNCYASDITRTFPISGKFSKE
                     SRAIYDIVLKMQLECIKVLKEGVNWDDVHLLAHKIAIEGLLALGIFKGGDADEILKART
                     SVAFFPHGLGHYLGMDTHDVGGNPNYADPDPMFRYLRKRGPLAAGSIVTVEPGIYFCNF
                     IIEPYLSDPVHSRYIDADVLDKYWDVGGVRIEDNLLITANGSENLTPTIKDPDELEQLI
                     SSN"
     PFAM_domain     join(49751..49863,49997..50228)
                     /aSDomain="AMP_N"
                     /aSTool="clusterhmmer"
                     /database="34.0"
                     /db_xref="PF05195.18"
                     /db_xref="GO:0030145"
                     /db_xref="GO:0070006"
                     /description="Aminopeptidase P, N-terminal domain"
                     /detection="hmmscan"
                     /domain_id="clusterhmmer_input.path1.gene44_0018"
                     /evalue="6.50E-24"
                     /gene_ontologies="GO:0030145: manganese ion binding"
                     /gene_ontologies="GO:0070006: metalloaminopeptidase
                     activity"
                     /label="input.path1.gene44"
                     /locus_tag="input.path1.gene44"
                     /protein_end="133"
                     /protein_start="18"
                     /score="84.1"
                     /tool="antismash"
                     /translation="KRVTDYIRSKIPDAKGVLYLEGTHTKMQEDSDHPEPFRQRRYFYY
                     LTGCPLADSHFIYDLASGTSTLFIPPVDPEEVIWSGMPVTAADAKELYDADRVLYTTDV
                     NAELARLGKGA"
     PFAM_domain     join(50367..50633,50739..51220,51292..51319)
                     /aSDomain="Peptidase_M24"
                     /aSTool="clusterhmmer"
                     /database="34.0"
                     /db_xref="PF00557.26"
                     /description="Metallopeptidase family M24"
                     /detection="hmmscan"
                     /domain_id="clusterhmmer_input.path1.gene44_0019"
                     /evalue="1.50E-55"
                     /label="input.path1.gene44"
                     /locus_tag="input.path1.gene44"
                     /protein_end="438"
                     /protein_start="179"
                     /score="188.3"
                     /tool="antismash"
                     /translation="TKKANAISTTAHHAVMQMVKKAKNEQELEAVFLERSVAHGAKNQA
                     YHSIHAAGRAAATLHYVHNNAPLEGKLNLLLDGGAEWNCYASDITRTFPISGKFSKESR
                     AIYDIVLKMQLECIKVLKEGVNWDDVHLLAHKIAIEGLLALGIFKGGDADEILKARTSV
                     AFFPHGLGHYLGMDTHDVGGNPNYADPDPMFRYLRKRGPLAAGSIVTVEPGIYFCNFII
                     EPYLSDPVHSRYIDADVLDKYWDVGGVRIEDNLLITA"
     CDS             join(53477..53958,54068..54378,54834..55359,55459..57027,
                     57104..57278)
                     /Name="input.path1.gene45"
                     /gene="input.path1.gene45"
                     /source="GlimmerHMM"
                     /transl_table=1
                     /translation="MATTRPDDGNLPEVVPDVSPQALTQEELSARSGLAGAEGKYPYTH
                     DERKEHVSAGLGSDAHKEVVSPISPDAQTPTGDGATAGPSSALGPRICGVKRKTFWVLL
                     AVAVAVVIAVAVGAGVGATRGGKGGGDAQAQEQEPSATSATSSTEASAAPTATSSSTEA
                     TSSIPSSTSSAAEPMPTFLNGTVTLPAGDFAFQGFSDVNFTGNYTDIHQAEGFIDFPFD
                     VMSYVWLHSQTGCCINFCQGLNNVTGYRCDPREQPEASGGFNPSPFTEVKDAEIQPLYP
                     SPKACPRTVRPSRRPHFSPAANFLHCERSITKILNSRCSAFSCAPRLRTHRPNCANKRI
                     NESKYCSTDEMASEPGSVSNPTTQSSSTDTPMEITPTPSTAQATQPRADEPMALDSEGG
                     SGALDKPDGGDKSEENDKQKKQENQENQDNKKRRVGRNEWRREVKDKRKKLSDDRQAAK
                     RRKLNENGEAGPAQTEQKKDKWKQDGEPRPKDPRKANPFSTEEIAAEERRPKRKVAVMI
                     GYSGTGYKGMQINWGERTIEGDIFKAFVAAGAIAKANADDPKKSSLARCARTDKGVHAA
                     GNVISLKLIIEDENIVDKINASLPPQIRVWGLQRTNNAFSCYQSCDSRWYEYLMPTYSL
                     LPPHPDSYLWKKVVESAKEHGTYDDLLARQGDVQGFWDEVEEKSIKPMLAKMDPKIREV
                     VLERLHSVDDDPENEGKPQQADNVEQGESAAGDQTNESGASAGAGDADQTTDATTPTVA
                     DAKQQETGAAVETATPAPKRPREPTAVDLALRDLKQALIKAKRAYRFSPDRLQRLQDAL
                     NQYVGTNNFHNYTVQKSFKDPSAKRHIKSFDVNMKPIQIRDTQWVSIKVHGQSFMMHQI
                     RKMVSMATLLVRFGVPVGRIKETYGATKIAIPKAPGLGLLLERPVFEGYNRKAVDTLGK
                     DPIDFSKYDDKIQEFKDKEIYQRIFEVEEKENIFHVFFQQVDNFKSDSFLWLTDGGIAA
                     GMLRPNKEEKGDKAVARELGDEDEDPEGGEG"
     aSDomain        55670..56875
                     /aSDomain="TIGR00071"
                     /aSTool="tigrfam"
                     /description="hisT_truA: tRNA pseudouridine(38-40)
                     synthase"
                     /detection="hmmscan"
                     /domain_id="TIGRFam_input.path1.gene45_0002"
                     /evalue="1.00E-60"
                     /identifier="TIGR00071"
                     /label="input.path1.gene45"
                     /locus_tag="input.path1.gene45"
                     /protein_end="912"
                     /protein_start="510"
                     /score="203.3"
                     /tool="antismash"
                     /translation="RKVAVMIGYSGTGYKGMQINWGERTIEGDIFKAFVAAGAIAKANA
                     DDPKKSSLARCARTDKGVHAAGNVISLKLIIEDENIVDKINASLPPQIRVWGLQRTNNA
                     FSCYQSCDSRWYEYLMPTYSLLPPHPDSYLWKKVVESAKEHGTYDDLLARQGDVQGFWD
                     EVEEKSIKPMLAKMDPKIREVVLERLHSVDDDPENEGKPQQADNVEQGESAAGDQTNES
                     GASAGAGDADQTTDATTPTVADAKQQETGAAVETATPAPKRPREPTAVDLALRDLKQAL
                     IKAKRAYRFSPDRLQRLQDALNQYVGTNNFHNYTVQKSFKDPSAKRHIKSFDVNMKPIQ
                     IRDTQWVSIKVHGQSFMMHQIRKMVSMATLLVRFGVPVGRIKETYGATKIAIPKAPGLG
                     LLL"
     PFAM_domain     56570..56884
                     /aSDomain="PseudoU_synth_1"
                     /aSTool="clusterhmmer"
                     /database="34.0"
                     /db_xref="PF01416.22"
                     /db_xref="GO:0001522"
                     /db_xref="GO:0003723"
                     /db_xref="GO:0009451"
                     /db_xref="GO:0009982"
                     /description="tRNA pseudouridine synthase"
                     /detection="hmmscan"
                     /domain_id="clusterhmmer_input.path1.gene45_0020"
                     /evalue="9.90E-09"
                     /gene_ontologies="GO:0001522: pseudouridine synthesis"
                     /gene_ontologies="GO:0003723: RNA binding"
                     /gene_ontologies="GO:0009451: RNA modification"
                     /gene_ontologies="GO:0009982: pseudouridine synthase
                     activity"
                     /label="input.path1.gene45"
                     /locus_tag="input.path1.gene45"
                     /protein_end="915"
                     /protein_start="810"
                     /score="35.7"
                     /tool="antismash"
                     /translation="ALNQYVGTNNFHNYTVQKSFKDPSAKRHIKSFDVNMKPIQIRDTQ
                     WVSIKVHGQSFMMHQIRKMVSMATLLVRFGVPVGRIKETYGATKIAIPKAPGLGLLLER
                     P"
     CDS             complement(join(57591..57980,58049..58234))
                     /Name="input.path1.gene46"
                     /gene="input.path1.gene46"
                     /phase="0"
                     /source="GlimmerHMM"
                     /transl_table=1
                     /translation="MERSQESSNLLDTHNRLIADILARFRMLTMLATIQAEGETRNIDP
                     QTVAVTGMSMQLEFEGLPRTETPRKKNTSIKDLLALSRRLKELWLFGRLGGEDEQAKAQ
                     AEQLDRDVVRCAELLNSIQAKRYANLANENGGAWEPLVEVKGHGAEGGAGSAAGGAGGG
                     GGGGGVTTQAAPTPAASATPSVPASSVS"
     PFAM_domain     complement(join(57795..57980,58049..58198))
                     /aSDomain="Med22"
                     /aSTool="clusterhmmer"
                     /database="34.0"
                     /db_xref="PF06179.14"
                     /db_xref="GO:0003712"
                     /db_xref="GO:0006357"
                     /db_xref="GO:0016592"
                     /description="Surfeit locus protein 5 subunit 22 of
                     Mediator complex"
                     /detection="hmmscan"
                     /domain_id="clusterhmmer_input.path1.gene46_0021"
                     /evalue="1.10E-16"
                     /gene_ontologies="GO:0003712: transcription coregulator
                     activity"
                     /gene_ontologies="GO:0006357: regulation of transcription
                     by RNA polymerase II"
                     /gene_ontologies="GO:0016592: mediator complex"
                     /label="input.path1.gene46"
                     /locus_tag="input.path1.gene46"
                     /protein_end="124"
                     /protein_start="12"
                     /score="61.1"
                     /tool="antismash"
                     /translation="THNRLIADILARFRMLTMLATIQAEGETRNIDPQTVAVTGMSMQL
                     EFEGLPRTETPRKKNTSIKDLLALSRRLKELWLFGRLGGEDEQAKAQAEQLDRDVVRCA
                     ELLNSIQA"
     CDS             join(60423..61961,62024..62131)
                     /Name="input.path1.gene47"
                     /gene="input.path1.gene47"
                     /phase="0"
                     /source="GlimmerHMM"
                     /transl_table=1
                     /translation="MASTASPSAPPYTYTANRGYESTQDALSKVQQSGEPPVDPEEDGD
                     INDIFEDDEVMDDDWRLESGDLTKSYNRQRMFRNANESSATATATATATPRSNAQKPTA
                     NTFASVDDQVAALSKHAAKIRLDSVKAEEERTRDKADRATTEQVLDQRTRMILLQMINR
                     GIVSEVHGTISTGKEANVYHAVLQADDGPAVQRAIKVYKTSIMVFKDRERYIAGEYRFQ
                     KGYDKSNSRKMVKLWAEKEFRNMRRIYTAGIPCPEPVHLKLHVLAMSFLGDRRGWAYPR
                     LRDAVLAGDDTDQQWRTLYVQLLGIMRRLYRVCRLVHADLSEYNVLYNEGTLYIIDVSQ
                     SVEPDHPRALEFLRMDIKNVGDFFRRKGVDTLTDRVIFDFVTSVEGPTEEPGLSEAIER
                     LYETRGDEAAADDAEVDNEVFRNQYIPQTLQQVYDIEKDGQRIEQGEGGKLVYKNLLAE
                     NVVDKKEQQQEDDEEDDESEEDESGSGADLSSEDESKYEKGKPRGKKHGDKEEKKLHKQ
                     AVKEAKREKRKTKIPKHIKKKMVSESSRKHK"
     PFAM_domain     60960..61544
                     /aSDomain="RIO1"
                     /aSTool="clusterhmmer"
                     /database="34.0"
                     /db_xref="PF01163.24"
                     /description="RIO1 family"
                     /detection="hmmscan"
                     /domain_id="clusterhmmer_input.path1.gene47_0022"
                     /evalue="1.00E-68"
                     /label="input.path1.gene47"
                     /locus_tag="input.path1.gene47"
                     /protein_end="374"
                     /protein_start="179"
                     /score="230.7"
                     /tool="antismash"
                     /translation="NVYHAVLQADDGPAVQRAIKVYKTSIMVFKDRERYIAGEYRFQKG
                     YDKSNSRKMVKLWAEKEFRNMRRIYTAGIPCPEPVHLKLHVLAMSFLGDRRGWAYPRLR
                     DAVLAGDDTDQQWRTLYVQLLGIMRRLYRVCRLVHADLSEYNVLYNEGTLYIIDVSQSV
                     EPDHPRALEFLRMDIKNVGDFFRRKGVDTLTD"
     CDS             join(64025..64575,64881..65340)
                     /Name="input.path1.gene48"
                     /gene="input.path1.gene48"
                     /source="GlimmerHMM"
                     /transl_table=1
                     /translation="MENSPSCIESQPDTTSFTKLEVEGAADQSNGRTVTANRPKDWCPL
                     FDLLNFDLRWQIYQHAFAGRVVHLYLLYTRTLKSDSRWRKAHQPVVSWYPHSPGGLSTL
                     DLLSGDPDASAEQEQSRRWHWWGCVCRLDDEICVAPRRRGMEMGLPDPCPQGVFFLRSG
                     SDQRDATCLGVMGWLTSCRQAEHGWCHGPDADLAIDHRTERAGRAGAVPAHPGVGRGLF
                     PRPAPAPPHLRGLGASQPRGRLGRLLPFDNRAPCDDDARGDGSRRVGTGRAGSPGCPPC
                     FGATPRGVLPLCLRRSAAGGAAEAAGGRRADVRRRAWEFPGGLDPVLEAAGSEGV"
ORIGIN
        1 agatttgttt gggacgggtt taacggttcg gccgtgagag agtaagctgg aaaagctcct
       61 gacctttaat tggatcatct tggcggctct ggtcctcctc gcgaggctgg cgaaagtcga
      121 actcgtcgtt gtctctcctc tcaattcgag aaaaacccaa attcaatgtt cagaccgacg
      181 caactggatc gtgaatctgg aatggaaata tgtggtgccg catccgaaga gtggagcttt
      241 actcagccac tcgcagtggc actgccagcc acagtttgag gcggacagcc aatagcatga
      301 gtccctgcta tcatctactc actactttct caggagctcc ttctcatacc ttagcagcga
      361 agtcaggtag gtatagggta gtttgtacta cctacttaca acttcgtacg atcgcttccc
      421 tttatttccc tcttacctct tctcacattt cctttctcaa cactcccaag tcctttgggg
      481 accgacatta atgaacgaga acaagaaaaa gaaaaagaca gatagtctca tttgagactt
      541 tctattgcgc tcctttaatt atcttattca tataccatct cccttgaccg acatcctccc
      601 tctctcctac aacagcccag gagattcaga ttgccgactc gtcattcact tcaccaacac
      661 ccccagagca gatacgacaa ctaattttca tgaactgaca ttttccgata cttccttttc
      721 cgtttaggca actgcctctc gctatcgtgt cgccataccc catcccttgc cgacaccgta
      781 ctttccacat tgctctccat ttcatttcag tcggaagtct cgaccaaagc cgcctcattg
      841 ttgggaaatc ttgcccgcat ctcactctcg aacaggacca cctgctgcga ctgagattct
      901 ggcattcggt atctctctct cgtccttatc gctcccttcg aacctccttt ccctctccac
      961 agtccgcact ggcattggac tctgtgcgct cggttgccga gacaacatgc ctgccaaggc
     1021 caaggctgcg aagaggaagc ctctgacctt ggcgcaactc gccagctacg acgacatctt
     1081 gaccgatgcc cttgttgacc atgtacgttg gtagctccag atggtgttaa ggtgtcgctc
     1141 aattggactt tccttctgac ctctgctagg ccttttactg gaccaccatc cccaagaacc
     1201 gttcctccta ccacccgtcc aggggtgtcc gagaagagga gataagcaaa atcatccagt
     1261 cggagattgt cctcaacaag gacctcgctg ccgccgaaag taggttgctc gccaccgacg
     1321 gcctgagcaa attctacaat ggcctcagga cggacaagga gaaagccgac tttcgcggcc
     1381 atctgcggcg atacatgcag atctatctcc ccgattcccc ctgggaggtt aattcgacca
     1441 accggtacac cattgtatcg cacgaagctg ccatcaccgc acgtcgcttc attaagagga
     1501 acgagaccat caagtacctc gccggcatcc aagtcgtcat cacgcctgaa gaggagcgtg
     1561 agatgacggc gcggaagaag gacttcagca tcgtcgtctc gtcccggaac aagtgcgcca
     1621 gcctgttcat gggccctgcc cgcttcgcta atcatgactg caaggccaat gccaagcttg
     1681 tgacgacggg tcaggccggc attgagatca ttgccaccac cagcatcgac gtcggcgagg
     1741 aaatcaccgt cacctacgcc gagaattact ttggtccgaa caactgcgaa tgcctttgca
     1801 agacatgcga agatcgccat gtcaatgggt gggccagtac agaccagtcg cagtcggtca
     1861 agcccagcat agaaggtgag ggtgcgccga cgccgaccga ggaatactcg ttgcgtcgtc
     1921 ggaggcggga cgatagcgtc gaccgcgcct cgcgcaccct cacccgcacc cctgcgctta
     1981 ccccagatat gcgcccgcgc atttccaagt cgcgcccctc tcgaaagtcg agcaaccgag
     2041 actccctcac cagcgatgcc agcaatctca acgccggcaa tgctcacttt accggcaatg
     2101 gtattatagc cgccaactcg cccatgcttc cgccacctcc tgccttcaca aataaacgta
     2161 cagccaccga tgccatcatt acgccgcctt tcacgccctc gaagaaattg aaactatcgg
     2221 agtcgcagtc ggctcccatc cccctcgtcc tcggaggctc ccggagtagc tcttcttcgc
     2281 aatcggcccg tagttcttcg cttgccccag gtgatagcgg gccctccaca gacatcacat
     2341 cgccagatca cgagagcccc gatcctctcg ttatctattc acccaggcca atggaagtcc
     2401 cacggaaaat ctccgttctc aagcaagagg actcggatga ttcggcggac gatgtcctat
     2461 ctcagatgac catgtaccac aggccgcgcg aaacatccat catggatcga cggcctgacc
     2521 gaccagtaag gcctgttccc gtctctgttt cggttcttct ttcttctccc gagttttccg
     2581 gccacatggc gacgccgcca tccagccaag agtcggcctg cttggcttgt gaggaggact
     2641 cgaccacgct tgctctcaat gctcccaccg tcgaacccat cgtcgaccct gctccgacta
     2701 ttgtccatgt cgagaccgta gagacgacag aggaacaaga aaacgaaaag gacgaccaag
     2761 ggaaacaaag catgacgtct acgcgggaag gatctgggag gaagcggaag tatcagaaga
     2821 ggcgatttat caaggaaacc acgccgcctg ctcgtaatcg ggtacccgga gattacacac
     2881 taacgccgct cctcctctca gagcccgaga tggcgtggat ccgatgcatg gtgtgcgaga
     2941 aagccttcgt ccaagccaac gcctatttca ccaagagctc ttgccctcgc tgcgagcggc
     3001 actccaagct ctacggctac gtctggccga agacggagaa ggccggtgct cgggacaagg
     3061 aggaacggat cctcgaccac aggatgatcc atagatacct ggatcccgag agcgaggcca
     3121 agatccgcgg tcgcaagagg ccgtcgtcgg tgcatgtatc gaaagcggag gagactacca
     3181 ccccgaccat gtctgacgag caccagccgg cgacgaagcg tagggccgtg gctagggatg
     3241 agcctggcgg gtcggaatct cctgcgtccg ctgtccgtcg tagtggacgg gccaggaggg
     3301 tgagtagcag gatcgccgct ttctgaggac gggcggattg attgacggga tgccaatttt
     3361 ggttagggaa catagtaggt atgtaaggta gcgaagtcga gcgcatcgct atcatggatt
     3421 catgtacact atatatactc attcttaaga caacagatgg actggtttgg gtcgacggca
     3481 agggcgagcg cctggcgtag agccagtgtt ctatgggcgt cttccgaggg tgttgagagg
     3541 cgacccctcc ggtgcactga tgggcgtggg agccgtatta tcgggcatta tatccgtaca
     3601 ttttaacata tgtatttccc aacatttgtt gaggcgtgtc tctccattca cgtaaaccaa
     3661 gaggagatat aatgaagcac ttgatatttg gcatcaatta agtatatata gtaagatcat
     3721 gaaggccatc atgggttttc aagaccatga cataatgcat acatgtagac ataggaaagt
     3781 tgagttctag agtcaactcg ggacgatgtg gttcagctcc atgtgcttta ctgttgtcag
     3841 gatcggtaac agagcccgag gaacagtcaa agcaggtgaa ggatggccct ttgtccacgc
     3901 aggagaagtg ctgatacatc tatctcatca ctgccgcgcg tagacaaagg ccaacctatc
     3961 aatctcgctc ccaccgcggc ccaggaatcc aacgatgccc cagcccgcgg gagccttgaa
     4021 gtgggcacag tcagcggtcg cctgaccggc cttgagcgag cgacccgcgc tggtacgggc
     4081 cttgatgtag aagatgcgcg tgcggccgtc gcgctgggcc tggcacaggg tggcgtcgga
     4141 ccagacctca cggtccgcga ggcgtagctc ggcgagctgg ccgccggagc cgccgtggga
     4201 gaaggtggac ccgtcgctca gggagaggga cacggcgtcg acgcgggagg cgccgcggaa
     4261 gcggatgacg gaggcgcggc gcggggtggt gccgacatgg agggaggcga gggcggcggc
     4321 gtcggagaac caggttccgt ggggtccgcc gtggaaatcg gactggcgga gcgtggaggg
     4381 gagggaccag gtgaagttgg cggccacggg gttgtggtcg gagaggatgg cgccgttggg
     4441 ctgcaggaag cgggatgcgt cgtaccgcca cgcttcggca cgaaggtcga ggagggggcc
     4501 cgggcggtag aagatcttgt cgacggtttc gcagtggtcg gtggtgctgg ggttggtgca
     4561 gagggattcg gcggtgggct cgacgttgtt gcggatcagc tcgacccagg ggtccttcat
     4621 ggcgttctcg cggcggaaga tgcggatgtc gtcggccgtg cgggagtagc ggctgttggt
     4681 gtcgccggcg atgatgacgg cgttgcctgc gctccaggcg ttgatgtagg agcttagctg
     4741 gcgcaggttg ctggcgcgag cggcgaggtc ggcggcgctg ataccagcgt cggcgtggag
     4801 gttgtagacg tcgacgtagg cggctccttc ggggcctgag gccagggcga cacggacgag
     4861 ggtgaagccc ttgggggtca ggcagtcggc gccggaggtg ttggagcact cgttccactt
     4921 taccctggtc tggtcgatga aggggtggag ggaaagggtg tttaggcctg agccgaaggg
     4981 gacaccgcct gaggtgggag tgcggtgagg gagggtggcg gttgagtaga gggctgcatg
     5041 gtagttgaag tcctgtggag gttcgggttc ccgccaagtg ttagaaacag atgtgcattc
     5101 atcatcagtt gggagagtgt ggaatcgtgg atatatggct gcatggcatg tggctgagat
     5161 atcaactcac ctcttggaca ttgatcacgt cgtagccgta ttcgacaaat ttggacccga
     5221 tgatccggtg gttttcggcc ttgtcgccgg ggacttcgtt cccttggagg aagtcaggca
     5281 gaccggcgac gttcatggcg aggacactga ggtcgcccgc tgtctgagat gccgctgcga
     5341 gggcagcgga caccacacca cccgccaagc tggcgagggt gtaccgacgc atggtgtcgg
     5401 gttttctttt tggatgaaat ctttcgtttc aaagcgttca agttcgcggt cccccggaga
     5461 ggagaggact gaaccctggg gagggcttgg ggagacaaaa gctccctccc ggacagaaag
     5521 gccatgaggc caactatttg aatgactgcg agattcaccg ccggatggac attttcctct
     5581 ttctctcctt ctctaccgat ggtagcgtcg gattgtgggg acttgtttgc tgggcgcatg
     5641 aagcttcatt acccgtcatt ggtgccactt gttgaggagg aagcagttga ccggggtccg
     5701 tggtcgactc cgttgaccca acctcttatt cttcttattc tggcagcaga gaccaccaga
     5761 gaagacgaga gaggaagaga gttggtccag tggaataggg gcatgaatag ggttgacccg
     5821 gcaattggtc caaccacccc caggtcatct catctcggca tggagttgag gtaattagag
     5881 taggaatgag ggtacgaatg agagtacgaa tacttaaaat gatatcatat catcccgatc
     5941 cggggtttat ctccgggtcc agggcatatc aaggccggtg tggtcgatgc aatggatggc
     6001 agtaattgct tcgtttatgt ctcccggctt tcatgtgaat gcatcaatgt ctcaatgtcc
     6061 agtctgcact gagatttgat catataaata taatacagca tataatacag cattatgcat
     6121 acatgcaggt acaattcttg gtctcacctc ttttacccca gcataattaa tacgaataat
     6181 gccctggccc tgcatggatg gccatagcct acaggcccat agctcttgga gtgcgtgcgt
     6241 gcttgggaca gtcaaccctg aaaacctgac tctcttttgc cttgttgttg agacagaatc
     6301 accttgatag tacggaagaa cagcatctca aaatctagca cgatgtcggt tgactggact
     6361 cgttcggcag acgatatgca cgccatgcat gcgaggtccg ggggccacta tgatggatga
     6421 gattgggcag agtccgagaa ggattcagct taatcacgtg ctgtcgtctg acaggcagca
     6481 aaggcacgaa atcagagaga ggggtctgaa tctgagagcc tgactcttga ccgccggttc
     6541 tgagtcctga gtcctgacga tttggacgat ttggacgatt ctggtgatcc gacgtgcttt
     6601 gcctcgttgc tctacacttg cccgtcccaa tcttacggtt gccaagaacc ataaatcccg
     6661 actcaaacca catgcatcca tggactcttt caaacgctta ttccgcaaga aagtgaacag
     6721 cgactgccgg tgctgccagg gccttctagg accaggagta tggatttccg caacggacct
     6781 catccagggc tcgcaagccg gttgcccggc atgtcaactg ctgtaccaat caatcaacct
     6841 ttcggacctg tgtgatccca gaatcgagct cgtgtctgtc catgcctttg gcgactcgtc
     6901 ggtcctccag acgttcgacc cgaaatctga gggcatgtcc cgccagctgt acacccaaga
     6961 aggtaaagac tctgcttgga ctgttctgct tctcgaacat tgaaggaaac caaagacgac
     7021 gcctttgcat cacatccact cacagagaac aaataaatca tcaggtttcc acaaaggacg
     7081 ttgggctgcc gacccttcgc ggccctctca tgcccccgat cgtccgtatc ctccggtgga
     7141 gcgctcggtg gaactattca gcctggaagg tgagttcaag tttccactcg gaaaagtacc
     7201 gcgcaaaggg aggatgccag catctcatct ggcttggtct cacagccacc gtccatccag
     7261 aggaaccccc agcagcttgc acgactaacg ccaaatacag gaaacacctc gcactggcct
     7321 gtggttcgcg ccgcgagaca cgtagccgcc gtcgccgatg cccctgaatg tctcgatctc
     7381 atcagaacct gggtctcgga ctgcgagaag aagcatcgaa gctgtaggaa gaagaaaacc
     7441 ccaaagaccc tcccggatcg agtgatcttg atcagaccag ggaatgatcc ccagcttgtc
     7501 gactcccagg gtcttcccgg aagatacatc gccctcagtc atcgctgggg cggaaatgtg
     7561 tcgctgcagt taacgaaaga caagctcgaa gacttcaagc gcggcattcc cttctcgtcc
     7621 tttccgaaga cctttcaaga cgccatccac atctgccgcg ctctggaggt tgactacatc
     7681 tggatcgact cgatttgcat catccaagac tcgaaagagg attgggatgt ccaggggtcc
     7741 aagatggacc aggtatacgc caactgcttg ctcactctcg cggcagacgc tgcggaaaat
     7801 gggggagcgg gattcatcac agggaccgaa agacaagacc tgagcgggaa gacgcggaaa
     7861 ctcatctacc acgggcccca gggcgaggaa ggcgagctct tcgtcaggcc cctgcgagag
     7921 tttggaagca tgggaggatt cggacgacac tatcagggct gggcgcccca gccccagccc
     7981 gaagccgaaa cctcaagctc ccagccgtca aaacaccagt tggtagagca gggtagttac
     8041 ctcctccgac gcggctgggt actccaggaa accctccttc ctcggcgaat gttgcacttc
     8101 ctccccaacg aagtcagctg gcggtgcgcc tcggcttccc tgtgcgagtg ccagctccga
     8161 ccgcacggca acgtcgcgca cgcccctctg gacctggagc agccacgcga gatcgacacg
     8221 gaggacctca aggaattttg gaaggaggtc gtggagcagt acacgcggcg ccaactcacg
     8281 ttcccctccg acagactggc cgccctggcg ggcatggcta gccgtgcgca gtcggttgcg
     8341 ccggacgccc actactgcgc cgggctatgg tcggacgccc tgccgtccac gcttctctgg
     8401 acggttgacc ggcccgtcca acttgacaag aacgccgagg aacccgccag tcgtcgcatc
     8461 gaccccgcta tcgccccgtc gtggtcctgg gctagcgtta cgggctatgt gctctttctg
     8521 ttctggaaac gcaactacga ccgtggacgc tgggccaaga gtgcccctga cctgacggac
     8581 attcaggtcc agtgcacgcc tacggggcag aacaggtacg gtagcgtgaa tgtcgccgac
     8641 gccaagttga cggcgctcgg atacctctgc aaggtgcggc tctggttgac gggagggtct
     8701 aagtggcatt ttcccttccg aatggagggg gggacacccg gcggcacgtt gggccggacg
     8761 ggaggctact tgtatcccga cacggacgag ttcctcgaga gtctacaagc gagcggcaag
     8821 cagggcatgt cgatgacggt ggttagcgtc tacgggtctc ggatgttcct ggtgctcaga
     8881 ccggttgggg aggaggagga gctggtcttt gagaggatag gggttctcta ttgtgaggag
     8941 aaagatgcgg tgggtctttc ggaatggggg cgcagagacc gatttacact cgtttgacca
     9001 tctaaagagt gaactgggag ccgtatcccg ctagaaatat atcgagatca aattccttgc
     9061 cacttgtttg agactaaatc atcctgcttt ggtagctcat ggctacatgt aagttcagga
     9121 cgtccttatt ctgttgttgg gaaatggctg ggtctacccc ttaaatgtca aaggctactc
     9181 gcttgattcc tggccgaggg ccccggtatc tcttcgcgcc accatagaag gcatacatgg
     9241 aatcgtcgtc ttcgaaattt ggctcgtcct ttgcgttgga gaagaagatc tatccgtcat
     9301 accggacgtg tcagtgagat tatcaatgca agcacgaaag atgaaagcgg cgggcgggaa
     9361 gaacgagaga cggacatagc gaatggcgga gaaggccatt acggtggctg aaagtgcggc
     9421 aaggagcagc agaaagtagt tgaagaggtt ctgcgcgggt agtagttgca gcatctttga
     9481 atcggatatc tttggtttcc tttttgctta tatatcgctt ggttcaatgt ttggttcctc
     9541 tcctgacagc gttgactgat gaagctgttg taagtgggta tgagtttcga cgattatccg
     9601 ggggcgtaac aactcagggt aggacgagcg atcgaatata aaggacttcg tgatccgcgg
     9661 aagtctagtg ctgccacttc gaaggaccct acttgaagca gggcaggata tctgatgtgc
     9721 aagcctttcg tcacaacttt caacgtgaat gttatgtttc actcgtcttc aagacagcag
     9781 gtggtgtcag ttgaacaatc ttgtcctcga tgaaaacgtt ggaatgttgg gttataattc
     9841 tgtgatgatt caatgcctgc catcttggac acttctggtc tgccacctga ggatatcggg
     9901 tccttttcta gatcatggcg gaacaaagca caagcgtata cgcaacaccc agatctcccc
     9961 acctgacccc agaagggcca tgtcaagctt acccgataat cgggaacccc gcctgcgggg
    10021 tgggattcgg gagaggagga caagaaataa gcagccacca aaagggagat ggtaaagagg
    10081 ggctgcatgc tgcggacgat ggggcagtct attcgtctgc cgtccggatt ccggggggat
    10141 tcgcattgta cttccacttc ccccgccgta ctgggacgga ttcgaacaca ttgtagagga
    10201 aagcatccat ggaatcagtc cggtgtcttt gtgtgatgca gacggtggct tgtcttggcc
    10261 aatcatggga tcttccgtcc tccagagcaa gacaaagggg cggggaaagg aaaggatcaa
    10321 cttaccaaga tccaaaagta taagaccaag ggaaaggtag agggtaatat gtgcagatat
    10381 atagagttac aggaggatgg ggggaagagc cgactggtca acacggtggg aggaagaatc
    10441 tagtgactaa gacaaatgtt gagtcgcttt taaaacttga tacggaccac agggtgtctg
    10501 acttgctatg tatgatgcgt cttggcaagg aatcaaagca ggatgatggg tctgacaaaa
    10561 agcaaagtgt cgagcctatc agaccatgtg cagaaagaca gttgcacatt cagtatggat
    10621 ggggttgaac ggcgtctgac ctagctgggc taccgtgaca ttcgaagcat ctcaggggca
    10681 ctgaacgagc tgagggtgtc aatgacccat atcccaacgt cacggaacgt ctcagatgca
    10741 ttcttcccca tagaatcatc taaacgatca taacgatgtt tgccagacgt tcggcacctg
    10801 catcctcttc tacgactatc cgccaatagt gggaaaaggg tcagcccctg acggtgggaa
    10861 cggaggtagg tcaacttcaa caattaaaaa gcctctggtc acatcgtttg catcaagtag
    10921 ctttgcacag aacggatata cgcaagagtt aacacaccca aagtgattat cttcagcccg
    10981 tcaatctatc aatgttcacg tgcaagttta cgtccgcaag gccagcatcg gcgaatccaa
    11041 tctcttcgaa ttccaacaaa ccgctatcct cccccgtaag gaaggcgaag agtcctggaa
    11101 caactctgct cacatgcact cttcatctct caagtcaaac cgaagggctt ccatctcctc
    11161 cagtgatatc atatcatcag gactccacca cttcggaaca taagccggcg aacggggctg
    11221 gggacacatg gaacgccgag ccctggaggg tctgtgttgt aatacacctg tacaggtcgt
    11281 atggagcaac gatatactgc tccttcggca ccaccgtctt gtcggagctg tccgaggcca
    11341 cagaattgct ccggctccga cccgccattt gaagagtatc gctccggttc caacccgtcc
    11401 ttcgaggacc gtggccctgg ctcggcatct ggtgttggtg gctggaagac gcttcggacc
    11461 cggatttgat gtcttcaacg tctactggat cgtgagtctc ctatcccttc cgccagccaa
    11521 accgtgcggg ctgtcgtgtc aggcactacc caaagtcaga aggtatggtc tggggcgcgg
    11581 ccggagcgca tatgtatgat gtagcttcaa tgcatgttct taccgtcccg ttaagatctc
    11641 ggaattgttc tttgtcgtca tcgtcttgcc cctcgtcctt ttcttcgtcc tcgcttcctg
    11701 cttctgggca accttggaat cttgccgact catcgatccc cgatgggcca gcttcttctc
    11761 caggtgccgg ttcgagcgac tggaacacgg attcttcgga catcaccgtc acttgcatga
    11821 aggaaaacgc ggccctcctt ctataagtct ccatgactcg cgcttcctcg cgggcggtga
    11881 tgcctccgtg aggactccag atgatgccgt ctctgttgtt cttctccccg tcctcgccgt
    11941 caggaagagg agggaagatg gagccttctt tttctttccc cttccacttt ccgttctcct
    12001 ttcgctgcga tcggacctcc acgcaagggg agagaggggg cccgatcgac caggggtcgc
    12061 ccgggccgcc gtcgtgggct tcaagctctt cgtcccggtt ggaataaaca ggagccaacg
    12121 taggggtttc cttccctttc cccttccact ttttcttttc ctccggcctg tagctagaat
    12181 tcgagggagg ggaggggggg atcaggtagg agggtagagg gcgaggaggg gtcgggggat
    12241 cactccgaaa attcgagaat agggtcatcg gcctgtcggt tacggggatt aggggcgacg
    12301 gcaagggctc gaagtcgagg tagctgaagt cctcgtcctc ggcaaacaga ggaccgatat
    12361 catgggagtc ttcaggctct tcagagtctt ctggttctcc agcctgtcgg gcctctccag
    12421 cccgtccatt ttctctggaa ttgctggaac gcgggctgca ctcgccccag gaggatgtag
    12481 caaaggattc gtaactatcc gctgacctga cctcgttttc cggaccctct tgatagttcg
    12541 aggaagtcca gactgaatac acgattccag gggccgagtg catcgagtcg taatcttcgc
    12601 tatcgtctag tgggaaccga cgagttgccg gcctgacgca ggggatgccg ggggacacgt
    12661 ccatgatcgg cgactctttg ggggcatagt cgtaattggt gttgactggg ctgcggttga
    12721 cggggctaag gctaattggg ctgtggataa ttgggttgtg gtagactggg ctgtggtcga
    12781 cttggctgtg gtcgacttgg ttattctggc tcatctccct ctctgccatg tcgccttgct
    12841 ccatgttgtc ttgttccatg gtgccttgct tcacggtgct cacagtcaga aacgggtctg
    12901 caaacactgg gaggatgcct caagctgatt taaatactgt cgttttcgtg cactcgttgc
    12961 tgacaacggc tgaatgacgt gccttaatag tatttcgtag taaccttata cgattctcgc
    13021 atggtactta ggaggactat gaggagttta gacacaaaaa ggcgcaaaga ggcgtcgacc
    13081 ggtcacggcc cgatgtcgtg tttgttgtag ccatagttta gagtgatgat tatgaggctg
    13141 tcccgggtcg gtccatgtgg ctggctgtag agagtacgga gtatgacgag gacaaagaca
    13201 aagacgagga cgataggtat ccgtctagag attccaagga caagctcagg actcgagcct
    13261 ctgagttcgg ctcctctcgt ctattgacgc cggacttgaa gggcgccgcc aaggaggcaa
    13321 ggcctcgacc tgtttctagc tatacgggta tgcatcttgc gtagctcaag cctcatttcc
    13381 atcagaaaca aggctaactt ctgggtcacc cgcaactctt ggtctcttta ttccttcgga
    13441 cattttggac tcggtgggaa atgtggtgtc taatagttcg cacattgatt gccaaatgga
    13501 ttccagatcg agtgcatgaa taacgacgga agccattcat cccagtttac gccagagtga
    13561 cagccaccaa tgaactgtca ataaagagtt tgtgagtatg ttgggaataa acacaaggta
    13621 cagttcggag atacgttcag gggtaagttc aggggtaagt tcaggggtaa gtttaggggc
    13681 aaaattcagg ggtagccata tccgagggtc tactatgtga aaaacaggtt cttacccgag
    13741 ccaatataga ataggagaaa gtaaatttac acaaacagaa gacgagatat acctgatcgg
    13801 agatcgtata agggcagcca cggacaacga ataaataatg cataaagttc aagcaaagtt
    13861 caagccccaa ctcgccatca tgaccttcac tctgtggact atgtggctag gcttttcggt
    13921 gcaggatgaa agggcaaaac gaatactccg tccgtaccgt ctgccaaagt ctcggttgag
    13981 aattcgtgga aaatactgct cttcgtatac gtatatccag acacatggag aataacgtac
    14041 atgtagggag ttgttgtttc gttgatatgc gtgatggacg ttttagtacg tatggaaggt
    14101 caaacacctt gttaatgacc aggcacatgg tgaggagcta accttcgcat agtgagtaca
    14161 tgcaaatgat acatgtatgc ttttcgacgg ggtgagcatg agtgtccgaa ttacgacaaa
    14221 agaagacaac tcgtatcaac cactaacagt caagattaat ttgatactag gacacgataa
    14281 agacacatga agttacataa acttgtcgtt tccgtttctc actatctgga gtaggtagaa
    14341 gccaattcat gtataacggc aaacattcat gttgtcaacg tatagtcacc cttgatcctt
    14401 ctcacagatg ccgtaggaac ccccgtaaga caccttgatt ctaacccctt caataatcgt
    14461 agagagaggc ttgcgcaaag gagaggatgt gtgactaacg gtatgtgact acgactgtta
    14521 accgtatcct cctctttccc aggatatgga gccagttcat ttgtggacaa tgaccctaac
    14581 acccttgctc tccttcctag gcatgggcat gacaatatcc agcacgaaat cggcatcgct
    14641 gcggtccgtc tcgaacagct cgagctcgtg acgacggaag agggtggcga gggcgacgta
    14701 gagctccatg tacgccaggg gcatgcctgc gcagacgcgg gatccgcggc caaaggggac
    14761 gaggtagttc gaaagcgggt gcaggccggc ggggcccctg gggtcgccga gccacctctc
    14821 gggcttgaac ttctgggctt cggggaacac gttctcgttg gtgtgcatgt ggtaggcgtc
    14881 catgccgacg gggatgccgg gggggatgac ccagtcgccg tacttccatg cgtggaggcg
    14941 gttgacgcgg ggaatacgct ggacttggcc gtaggagaga cgcagaccta gtgtatgttt
    15001 tgttagtttc aagttgtcat tctttttgtt tgtcccgcct tttttcctct tttgtttcct
    15061 ttcttatact cactttcggc aacgacaccc gacaggtacg gcagcttctc cagttcagcc
    15121 cacgggagga tgtatgtcga gtcaggcatg gcttcagcca gctcggcctt gagtcgggct
    15181 tggacggcag gctgatcgag gatgtggaag acggctacgg tcagcgtcca cttggtagtc
    15241 tccataccag cgccgttaag gctgacagct tcgtccgtca gtcgcttcag tgtcagttcc
    15301 tgcgggggca agttggaagc cagaatgtcg tggaagatgg tgggatgctg agcgtccaca
    15361 ctcttggcat ttttgcccga cagaatgtct ttaatttgtt gacgtgtatc ctattcttct
    15421 gcgtcagggg tctttgtcgc cgtcaaaacg aacattgaat gcatgtgttc tacaaatcaa
    15481 agttgattct ttcgtagctc acatgcagga gggaacattg aactcacttc acggaagtcc
    15541 aggatgggct tgaacggcgg caacacggtc ccaagaatgc catccgggat ccatcccatg
    15601 agatcgacca gaatcttgaa gtgcgcattc cagtgtccgg cccagatgat ggtctgcatg
    15661 ccgacagaaa gaggcgactt gaattccgga gcgtccgagc agttgacgga ccgactgaag
    15721 gccaactccg aggtgacatc gatggtcata ctggaccaca tgtcgcccac gttgaggacg
    15781 cgacccgagc cggcgtattc ggtcgccagg cggtgcgaga tgcggtcggt cgtctcggag
    15841 attctggggt tcaggctgcg gatgcgctgc ttggagaaaa agggggccag tgcggcgcgg
    15901 cgctcccggt gcagctcggc atgggtggtg ctgaaggtgg catcggggat gccgaaccgg
    15961 tacttgaact tgcccgactt gtccatgggc ttggacggcg tgctggcgcc gtacacctcg
    16021 ttccagaact ccggatcgtc gatgtgcacc tcgtccgggt tcacgcgcac gatgggcccg
    16081 tacttgtcgt gcatctcctt caccttccaa gtgaactggc cgccggtgcc tttcgagaag
    16141 agatcgtacc agacctcata ccagtgcgtt gctgctgcca gtttggggcc ggggaacttg
    16201 gcaagggggc tgaagtagag gcggtagatg accagtccga tgccatacgc caggtaggca
    16261 agggcggcta tgccagccca tgatgaccaa cttagcttgg cgaggaggcg ggccttctca
    16321 tgcgagagga cctgctcgac gaggccaccc atggcgactg ccgatgtcga tatgtttctt
    16381 tcttatgtgt tcgaatctta ccaatagaga agagaagtat gcgaggacag cttaactcag
    16441 tgcatgtgcc cagttagacc gaaaaagatg cgttatatga aagcgaatgg caggttactt
    16501 ctatcttgtg agacacgaga caactccagt cctcgatact ttgatcggct ttgacgaagc
    16561 gattcagggg ggcgatttga tgggaccttt tagcacatag agaaaacact gacagcccgc
    16621 catacctcgt atacggtaga agacatcaag ctcctaaaaa ttcacggcat gagaatcaat
    16681 tccatgtcat gatctatcat ctagcttcat acatgtaagc aggcataact tagacgtcgg
    16741 ccgagacaca ggaaatggta ccattgaacg aactcctcag tgctaactat acatgccgtg
    16801 tgtagatgtg cttcttattg ccactttaag taagcaaatc gcgagaagtc catgatgcaa
    16861 gtaagaaagg cagataatcg tatcaaattc ggccatgtga aggggcgtgg tggatgacat
    16921 gacagaacgt cgaaagaagc atgcatgcaa catgattatt tattatcagt tcaagttcgt
    16981 tctgacgctg cttaggtctt ggtctcaaga tttggaaagc caagcatcag atacagtcca
    17041 gtcaatgcag agaataatca aagggctcaa ttgtggcggc tacagccgac ggggccagtt
    17101 taggggggga tttggaagat aaccgcggga tctagaagac gaggagggcc cagggggaga
    17161 tagcccccct gcaaccccac tcaagtggac ataggcaatg tgcaatgtaa gctctacatg
    17221 tcgcagagag ggtccaacag tgcgtctcga tgctaccaag gtgacaaggt ccatccaata
    17281 caccagtaac cataatcata catcccccgc tcctgattga gttgagttgc tgccctgcat
    17341 atctttcaaa cggtaaattc atgtttcgag cgtaatatcg atacagagcg aggctttgtc
    17401 agaagacaag ggacaactgg acgtcggcgt ggagggggga agcgactgtt ggaccgttgg
    17461 cggtccagtt ggtgttaatg agtacggtgc cccttgtctg ggcgttccaa cgtcccaaga
    17521 tccttgtcga ctaacgtctc attaagctaa tcaagaccaa ctcgccgttc tagaagcgcg
    17581 agatcacatc agcttataaa tcatacagtg attagaaacc caatagtccg agcaaacaga
    17641 actgtcttca tgttgtcacg agtcacgaca gccttcaacc gactggagta gaggatcaat
    17701 caacctactt gaagacgaga aatcttgatt ctttgccgcg tccccccttt ccctttcccc
    17761 cccttgtctt cacccttcaa gccacaccaa tatacctagt accgactacc gagtgaacaa
    17821 aggtgcagaa tcactttccc gaaacaggat cccttcacgt gctcaataat caacatgacc
    17881 accaccgttt tcattaccgg cgttggaaga ggtaagaaag aagcccagcg gccccggcaa
    17941 cggaagccga cggcagtcac ggcacccgca gtctcaatcc cagggggtgt accgtgtcct
    18001 gacccctgat cgacttctga ttcctactct gcccctcccc tccctcccaa actgacctca
    18061 atgttcgcat cttcaggcat tggcaggggt ctgcttgagg cctacctcgc ccgtcccaac
    18121 cacaccgtca tcggctcggt ccggaacagc gccgacccga aatacgatga actcaaggcc
    18181 ctgcccgccg gcgagggctc caagctgatc ctggtcagca tcgagagcag ctccctcacc
    18241 gaccccaaga aggccgtcga ggaggtccag gccgccggcg tctccgtcat cgacatcgtc
    18301 atcgcgaacg ccggctacgc gcccccgacg gtacccgccg agcaagtcga gatcaaggac
    18361 gtcgtcgagg cgttcaacgt caacaccgtc ggtcccatcg tcctgtacca ggctgttcgg
    18421 cctctgctgg agaagtcggc ccagcccaag tggctctccg tctccactgc cgctgcttcg
    18481 atagatcgcc ttgacgccta taatgcgtcg tttgtcgctg cttatggtat ttccaaggct
    18541 gcgcagaatt ggttcaccgt gggtgtgcat tctgcgaaca aatcatttat tgttttcgcc
    18601 atccaccctg ggtaagacgc catgatccca tgtgctgtgt gacgtgttgc tatgaggtca
    18661 atggccatat tgactgacaa tgcgaaaaca gtttggtcca gactgagatg ggcaacgcgg
    18721 gtgctcgcag cctggggttg aaggaagccc ctaataccat cgaggagagt gttaccaaga
    18781 ctattgactt tgtacgtttc aagccaaccc tacatactct accaaagatg gattactgac
    18841 accgaaaaca ggtcgagaag tctacccgag aggagacctc tggcaagttc tttaacgtta
    18901 ttgatggggc tgtcatcccc tggtaaggag catcaaggac ataggttaga gcgcagtaat
    18961 gaagatggtt gatggtagtc acgaaaacat atgtttcaat ggcaacaaga actgtagata
    19021 ccttgaacta tttccttgtt tataccatat gcagaaaaca gtacactagt ttcccaaagc
    19081 ctcgcttcaa gtctaaagag gagtatataa gacctgggat tgacgtgata cgtggtatga
    19141 gatgaggctt ctaaaggatc aaatccccta gatgccacca tctggacatc ctcgttccgt
    19201 attatgcttc ggtttcagaa tacctactcc cgtattttgc tgacgctcca tcatcacaag
    19261 tttgaggaaa gctgaggatg cattaaccat gcatgtgatc tagctagttc tgccttggta
    19321 actggaggca tctttcaggt tgcccatatg aagggaacat ggcctggctg gctgacaatc
    19381 ccatggtctt tgctaatgct tatatatata tatgtggact ataacggaaa ctggtatacg
    19441 gaatcgtatt gatatcgtgt acgtctataa acaaaacaga agacaataag acagcgtgtc
    19501 ccgttctaca agacggaaaa ctcatacaac aagtgatcag tatatgatgt acagtctaat
    19561 acgcacatgc accgtcaatt acgctcagta tatcgctccg ccacctcatg cagtgattcc
    19621 agtcctgcaa agacggcctt cagcatccgg agcccaagcc tcgctcccca cgccggtcag
    19681 gccatagaaa acgttgttcg ggtcatactt ggccttgact tccctcagcc tctcatagtt
    19741 gtctccatgg tagtcctggg cggtagcctg cgcccagttg gcctcgttga ggtacgcacc
    19801 agcacccggg gtggcctcct cgtacagcgg caggagcacg tccataaact cgtcctgcag
    19861 ctggtgggcc tcctcccagg gcgcgtacca gtcgaaggcg gccgggatga tgaggttgag
    19921 gtaggcgtgc ttgaagtcct cctgcatggc gttctcggcg atgggatccg ccagcctgcc
    19981 ctggccctgc gagttgagcg ccacggcggc gacgtagaac ctcccctcct ccacggtggc
    20041 gcgcatggcg tggatgaggg acgtggcgtt ggcggcgacg ttctcccccg tgacgaagcg
    20101 gccgccggtc acgggcgtca ggacaccccc cgcagcatgg ggcaggatgg tccgcgcgta
    20161 gagctcgtag tagctgtggc tctcgtagag tcggaatccc agctgctgcg gcgtgatgcc
    20221 gtcgacggcc atgctggaaa ggacggggct gacgatggtg gagagctcgg agctcgtcac
    20281 gtcgggcgcg atcagggcgt agaggtcggt ggtgtcgttg gtgaccagga actggcccac
    20341 catgccgtgg tcgtcgacca tggggcggag ctcggtgatc atccgttcga cggtctgcca
    20401 gtaggtctcc acgccgccga ccgagtcgac gctgaaggtg agcgacgcca tggcgacctg
    20461 gccgtctggg aaaacccgca ccgtcatgga gaccacgacg ccgtaggttc cgccgccgcc
    20521 gccgctgagc gcccagtaca ggtccgagtt ttgttcaggg gtggcgatga ggtggtcgcc
    20581 caacgccgtc acgacttccc attccaggac gttgtcggcg ccgaagccgt agaggcccgt
    20641 caggaaggag tggccgccgc cttgggtgta ccctccggcg ggtccgaccg tcgggcacga
    20701 accgccaacc atccggtagc cgtttgccgc tgcaaaggag cccgcctcgc cgccgttgac
    20761 gcctgccccg attttgaggg cggggccctg gtagtaggcc gcgctgtagt catggatgat
    20821 ctccttgtgg ttcaggttgc gggtccacag ggcgagggct cctttgccgg tgctcttccc
    20881 gtagaagcta gaagtgagag tgcatgtggt cagcagagtc tggtgtggaa tttgcgaatg
    20941 cagcacagac gtactcatga ccggagttct tgatgacgag ccggacgttg ttcttctggg
    21001 caaagtccag tcccgcttta acatcgtcca cgccgctgac gttaagggag tagctagcat
    21061 agttgccgag gtcacaggcc gttgatctgt ccgtgtgtgg cacgcaggtc tgattttgga
    21121 accaagatga caaaaattcg cctgggcgag gagtcctgtt tcttccgtca gcgctgcttt
    21181 tcgagaatac ctaaaggggg gcaaaagggg ggtggagggg gctgggttgg ctcgttgatt
    21241 ggcggcgaca gagacaaaaa cgggggaaat agataaaaaa ggaaaagaaa ggggggggag
    21301 gaggacgaga ccaacatgac atatgcggaa agccagttgt cagccacgta ttgacactct
    21361 tctgcagaat aagagggatc atggcaaacg tgagcaacgg gaaccgtctg gatcagcctc
    21421 cctcccacgg tgccgttcag cgagttccac gcctctggtc ccggccattt ggcgtcaccg
    21481 gggataactc tgcatctgga cacacattcc gtggtgctcc tccgaatggg ggtggaaagg
    21541 cccacggctg gggttgcaac gagcccgagg gagagaagga gggcgctgac gccagcgatg
    21601 gagtacggag gcatatcgtt ccaataggta agacaaactg agagaggggc ccggcctaga
    21661 tattgcgatt gtaacccaag gacgtagcga cgtatgcagg ggacacgtgg gcttcaaact
    21721 tgcaaactgt ggttctcgcc gtcacgtctt gtctttatgt acgctgatca tggaacggtc
    21781 actggctaca gactgagcag tctggaagac caagaccccg attccaatac ctaggcgacg
    21841 ttgagccatc ggggaaggtt gaaaggtatc acccctggca tccttcgagt atcggagtat
    21901 gtctgcttag tgcttactcg cttgcgggcc ggaacttgga cgggcaaaag gcatagatag
    21961 aaacaccgca caccagggcc tagaaaggag acatcgagcc atgtggcgaa agtactcgtt
    22021 cctgtgtgcc tgtttttcgg gtagtaaggc tattgctccg ggccccgaaa ggattgagcc
    22081 gattgactcc ctagtgacag ttcagctgtg gggcttttgg gagtgatgac tttggatgag
    22141 gcgtagttag ggccctggag gttctggtcc tctggatgtc ttccgaagct ctgggcatgc
    22201 agcaagagga tggcgaccgg tgatgatatg gcctctcgca gcgtcgcagt tctgggctgc
    22261 ttatgactac aacttgtgga cccgtggtag gtacgttgta cactaatacc actctacata
    22321 taacgtaggc aatggtcttc gtcgaagacg tcaaggcaag tcttccgact atgcaagcaa
    22381 taatttagga acggcacgaa atagtcccgc ctctcgccaa aagaaaggga cgccagagcc
    22441 taactttgtg atgggtcgtc aacaattcgt cccgataacc tctatgaggc ccacgacatg
    22501 ttgctcaggg ttccttgtct aactatccga tctgccgggg catgacggag atctgtggtc
    22561 cctatgcctt gcgctaaatc ggggcagaaa acacaacaac tcccggtatc cctgcccggg
    22621 ctgtgggccg cgcgtcacgc gtggggttag cagaaagaga gccgaggatg atgaggtgtt
    22681 ggtgttagac gacggagttt agaaattcaa tatctagggt ctaggtatgt gattgagtcc
    22741 cctggaggga ctcgggagta tgtatatgct tcatgctctc cctttactac tgcttggaga
    22801 gccctgaatt ccacccaaga cactctgttc tgtgttattt gatagtacaa tgtagctata
    22861 ttgcgtcgta atgctcgcca gcctcagcgg ggcaatgtac tcccgagtgg ggttggggtc
    22921 agccggttgc gggatcagcc ggccgagcgc cggccaaggc ggcccgcatg aagcggaact
    22981 tcggaacaac ggaacccacc ggtaactcca caacccgttg gcattacaaa cggaaatcca
    23041 atcctcggtt cgggtcaata gcttagagct agcttggagg aaaaaaacaa acgccaaaca
    23101 aaagcccaac ttttgtattt ccaacgttcg ctgttctgag ttactggaac ttctttattc
    23161 gggtgacggg taacggctgg ggtaacgggt cctggtttcc tccctccctc tctttaccag
    23221 ggacggagaa ggcgacccta cataggacga ctaatatccg agtatatccg aacttgtatc
    23281 cgaacttccg ttctcttctc ccgtaggcat cggagaaaac ccgcgatact gcttagatat
    23341 caacgacgag ggaattccga atgtcccgcc ccctgttcga tctcccgtcg tggcttgccc
    23401 agactaggac tgtgagtggc caagatcaaa attaaagcgg gattgaagat ctgggatcgt
    23461 atgtcgcact gaaaacacgt gagactgttt tctgtgttcc tattggctgt taccagcccc
    23521 caatcctccc gtcaaacgtg acagatgtat ttagaacccc cataccttcc tgtttttcct
    23581 ttctttggtt gtattgaata caatcatcca tccattaagt caacgctccg gccggatcac
    23641 atgcccgtca attcaacagt aaagcccatg cttcctatgc cgtctctcca gattcgcgat
    23701 attctgaata aggcagttcg catgtacgtg ttccgcagtg cacgtttcgg gtgggggaaa
    23761 ccgtgctagt ttaaaacgag ccgataacca tcgcccttcg taggatcgta tctgcgctat
    23821 gcgccgccat ccaatatcgc agagaacgcc accaacggcc gaatactacg cctttcctcc
    23881 cccccccccc ttcgggtggg caagccgcat tggaaccctt actttctttc ccagacgatc
    23941 tacaaccagg cccccgccac catcggtcaa gcttctgcag caggcagggt caaagccctg
    24001 ttgtttaacg aatggttggc gatcaggcgt taatacgtta tcaactccag cagggggaaa
    24061 tcctcgtcgg aaaggggaag gggggagaaa gggagaaaag gaggggagaa agggtctagt
    24121 tgctaaacag gccgataggc cgatcctctc cggacccctg accgtcttga ccctgtgcgc
    24181 taggtagaat ttggaaggag tagcgattaa aaccatccgt gctatgtatt cggggctgcc
    24241 cgcagagcac cggtcttccg ccccccctgt caagtcttcc gggtcttctt aaaccctttc
    24301 tggattaaat aacaaaattg ggtggggatg tagtggataa tttattccag aaagggtttg
    24361 agaagagcca gaagaccaaa caggggattg cggaagaccg tgactcctgc ccgcggtgcg
    24421 gcggcggtat ctgtatataa tttagtgcgc gtgtggctcg gctcctgcct ccgatgtggc
    24481 tcctggccag tggcctagac ggcagaagga ggattcaacc gctgtcgaat ctgtcgatcc
    24541 caataatcta gggcagaccc aggcgccctt ggcctgcgtg ccgccactgc agcgtgccag
    24601 cgtcctcccg gacagataga gcactggagg aaacgtagga cggtaggagg gaagacatgc
    24661 ctgcaactaa tttttttttt tttcaatctg tctcccgtga ggaaatgggt ctttatctct
    24721 ctcatgacgg aaacggataa caaaacagga gagaaaataa ataaaaatgg ggggcgggaa
    24781 gcgtcaagca tctcgcagtc tcgcggctcg cccgcccagc gcctacatca tacatgtact
    24841 gatttggatg catgtgcaca gcaaccacac cacgttgact tggagtccat aatggaatcg
    24901 atgcatgtat caatgcttat cgcttgatcc tagtcggaat gacgactccg tgacaatccg
    24961 agagaccgtt cctctttaaa catggatggc ctaccgtgga aggcttggat gaagttggat
    25021 cagcgacagc cgacagcccc caccgcgccg cgcacaccgt acacgccatg tgtttctgac
    25081 agactgaccc agtaattctc gtgcttgctt catgttgctt cgactattat gacattccat
    25141 gcaatcgata gcatatgagt gacaatgttt accgaagatt cggtcagcgc catcattgaa
    25201 acccagccac ctacggtctc agctcgccgt aggttgcaga atcgagaggc gcagcgcagg
    25261 ttcagaggtg agtttggctt ggacgatcgg tcccgggatg atgcatctgc ccgtgtatct
    25321 gccgtgttca gaattctcgt gctctcttct ggatgcccca gccgttaacc atgatattga
    25381 tttctttaga gaggaaagcc gggaagaaga agactgaagg ggagtgtgtc gcgaccgcgg
    25441 ccgggttttt gctgccagca caatgggatc ggggagatgg cgaccaatat gtagtggaca
    25501 ccgccgacta cttcagcatc gacgacctag aatctttcat gaacgagaat tcccgccatg
    25561 acgccattcc gagctctcac agccaccagc tctccacctc atcgacaacc gagtcgatgt
    25621 cattcctcat gccggaaacg tgctcggagg accagcacat gggatacggg gaaacaatac
    25681 catcgtactt gcccagtcac caaccgacat cttcccaaat caccccccgt gccaccgccg
    25741 taccgggact gccttcgagc tcggccatca ccccgccgtg ttggagcgac cagccctccg
    25801 cctcccagtt ttcccgacac acaaccccgg gcagcgccgg ggacttgtcc agcatggggt
    25861 ccgggtggga aaccggtcta tcgggaagct ccgacccgga cagcagacca ggaagcggcc
    25921 gaaatccacc ctcatctcta cacggcggag tcgggtcata cagcacccag gggaggttgg
    25981 gaagtagcgg aagcggtagc ggaagcggta gcggcagcag cagcagcagc gtcagcagcg
    26041 tcagcagcgt cagcatcagc agcagtaaca gtagtgtgac gagctacccg gcatcggggg
    26101 cttcgtgggc aggaatggag ccgtctgcgt tgccgccggt cttgcacgtt gcggtgcgag
    26161 ggcggaaccg cagcgtggtg gccacgctcc tgaagcactg ctgttctatg atcaacgcgc
    26221 acgacgagcg agggtgtacg gcgctccaca ttgctgctgg cttgggcgac gaagccttgg
    26281 tctcgttgct gctcaagtac ggggccgacg tcaacttgtg tgatggccag ggtcagaatg
    26341 ctctctatct cgccgtgtcg gccggacata acgaggttgt ggagttgctg atgcgcgaga
    26401 tgtgcattcc gaaatgaccg ttgccggctg ggtagattcc agccatggct tgcttagacc
    26461 gtagacggga gagatggggg gagtttcctt tgctttgccg gctgggagtt tgatattgaa
    26521 gggctcaact tcagtggcag gagaagggtc ttccacgtac atatatagtt gagcccacag
    26581 aagcggccag gagaatgaac ttgaatatat tgcactgcat gtgtgcaacg tgagaaatca
    26641 tgaaatgtct cggcttcaaa tcgcaaccta accgtgccct tcggctgccc gaccacccag
    26701 agaccagcgt cagtcacatg catcgcatcg ttggaccgtt ggagtgaagt tcatttaaag
    26761 accgtagcta catatccccc atggctgcct gcgtcttccc cgggacacta tgacaaatag
    26821 acaagagcgc agtgcgacat gacctcgcca actccccgga tgcagacctt tattcgacaa
    26881 attagaacca acagtcggcg tgaatgcctg cagtgacccg tgagacccga gagacccatg
    26941 acggcatgca tgtccatcgt tttggcattt gtccaggcaa tacgttatac aacaaacagc
    27001 taaacgtgta tttataatca gtcaggcgct tacaggcaac aggtctgaac gacgccacat
    27061 gatgcaattt ccaattggag attatgaact gcgttggttt gatttgtaaa agatggtcag
    27121 gaagcgtata gcggagtcgc ctgtcgcatt ttcaggcggt gatgctccgc ggcgtcctcg
    27181 gtcgacccag cccctatcca gaacgatacg accactgacc tgaccctcgc aacgagaaac
    27241 agaatggggt actcgtagta ctcgtaatca acagcatcgg aaatttgaat ctccatgtcc
    27301 ctatacgacg atgcatgtgc ctacaactca cataccgtac atgtgtatgc gaacaacgag
    27361 tcgttgcaac ttgcgctctg gaatcgcggg cgtccctggc caagctccca aagagccagc
    27421 cctcacatca agcaagctta catggccata atgtatcgtt gttgagtata atctctgctt
    27481 caccgtcagc ctctggtatg atctcgtgga cacaatgtat gattatgcca ctagaaatag
    27541 aagcatggtc agcatgtgtc tcatcgtaat gcgtttatgt taggtccatg tccccatttg
    27601 cctgttcgta cgagggcgtg ctaacaccgc ttgatacggt aaacgcatag gagcgcacat
    27661 catgcatata atagctgaga tacaaacagc gcagaatata gcatagcaca tcacgcatag
    27721 aatcgtcaaa gcccagtgct cccctctccg aacggccagc ttattcgctg tgcttggtcg
    27781 gcccgactgt ggacttgggt acctacggtg tttgatgtgg atggaatggt gcatgtgccc
    27841 gagagagatg gttgtggtag gatgcaacat cgtgaatgcg acccttttct ggacatgttc
    27901 aggtagtctg tgagaggctt atgcacgtcc tggagagaca aagggtctgg cccgatgcaa
    27961 atgcttgctc ggtcccaaac ctgtaggacc aagtcgagcc gtcgttgagg tagcaccagg
    28021 taggctgtag cgccccaggg gccctgggcc agggcccaga catggactcg acaggcagaa
    28081 cgggtgaggg acaggttaga tgacagggag tgggagcgga attaccgcaa gagcaagaca
    28141 taagaacaga caagactgtg cacaatctac atgtatcaac gctggactgt tggggggcac
    28201 gattatggag ggcgacgccg caacagcgcg tcaaaacagt tgagggcacg gtgctaagaa
    28261 gactggaaat tcgaattgtt caaaccggcc cgttcaagtc aagccaacat gaagcctaat
    28321 ctcatatacg gtatacccaa ctaagatgga aaaactccaa ttcccctatt cacgcgtcta
    28381 catctttctc ctccatcact ctcccaatat cttgcgaaga aaagcagctt gagcacccaa
    28441 caccttcacc gaatcctgcc cactcaacac attcatatgc cccttattcg gaaccgaaag
    28501 catctccttc ggctccttga aaacgtcata caccagcgtc ttctgcaagt ctgccggcga
    28561 aaccaggtcc tcctcacccg tgaccaccat aactggggtg ggggacacga acggcatgag
    28621 cccaaagggc tggaaggcag caatgtggta gtacgtgctc agcgtcgtct cgggcctgaa
    28681 ggtaggctcg acctccgccg cgcgcataat aatcgtatac acatcctcga cgtcgaaccc
    28741 cgtgccgaac ccggccgggt ggtccccaga ctcggtcagc atggggaggt agaccgcgtt
    28801 gttgcccgcc atgcggctct cgcggtcgcg catcgacttg gccagcacct gcttccactt
    28861 ggtgaactcc cagacggtca ggggcgagac ggccaccacg gccttggccc gcttgtccag
    28921 ggccgcggcg cagagcgcca ccatggcgct gaaggagtag ccccagaagg cgatccgcgc
    28981 cgggtcgacc gtgggctgtc ccttgaggaa ggtcagggcg tcgtggtagt cctcgacgtt
    29041 cttggaggga tgggcctcgt tccgcggcat gccgtcgctg ccgccgatgg acctggggtc
    29101 gtagctgagg acggtgaagc cttcgctgtg gaagtattcg gctacttcag agatgatcat
    29161 ctctttgaca ttgttgaact atttctttgc gttagcttga ccattcccat gatagggcct
    29221 gccccaatcc caatgcttca ggtcgagtac gtacgccagg ggtcatgatg atggctgcgc
    29281 cgcgtttctc ggctgggaaa agccagcccc tgagtgtgag accatcaagt gtcttgaact
    29341 caacatcttg acgcagaatc ggtgccatga cggctgtgtg gataagcaaa cagttgagag
    29401 tacaccaagt aaaccgtgat gttgtggaaa gagcaggcta tagactggac tcagttgacg
    29461 actgaagcaa gaagcaagaa gcaagaagca agacacagct cctttccttt tagaaatgaa
    29521 gtgaaaggtc gagcttgtat tgaagtgaag atctagtcaa gattctcagt caatctatca
    29581 ggttcataca cattatccaa ggcatcaatg atccgtccgg ggtgctcaat agtcgtctgt
    29641 tgcttgccac gagaagccaa agttgcaccg agattcactc cggcagacag ttgaaaagtc
    29701 gcacaaacga caacctattc tgctgttctc ttacctacat gtaagataac ataaacctct
    29761 cagtgcaagt aagccaaagg cgaaagcaaa aacacccaga gcacgcaagc agcgacctca
    29821 cacctgtgcc taagcctcag tcaggggctg actggcatag ctccgaccgc ctccgagcca
    29881 cacagctgca catcgcggag atccgagctc agaatctcaa acgcctcggc acgacgagcg
    29941 gtccctgcat gtgcgtaaaa ggggaagtcc atctcagaag caaatccatc tagaacaaac
    30001 atgaaccgta tcagtaaggc tggcctgtcg cattggtggg tgggtgtgat agatcgattc
    30061 gtctatcgat catgcatctg caagtaagca aatcgatctc ggtctcaccc gccaagtgca
    30121 tcgccccgtg ccgctggaac cctgcagcta atcctgcgtc tcagtaatct gtgaccaaag
    30181 gtccagagcc cagcaccaga gtccagagca actgagaacc aactccttat cggttctatc
    30241 tctcgagtct tgacataatc gttgccgtcg aggacgacaa cccgcgccgc actgtcgcta
    30301 agtcttactt gcgtccctta ctctggccaa ggcaaagcaa tcgaccaagc cggcttgatt
    30361 cagatcgcga ccgcgatggc tctaggcagg actcaggagc tgcctcaagg tctggtaagc
    30421 tcaaaccgag ataccgtggt cttttggaca acgacaagtc gcgtcgtaga tcataagaac
    30481 aagctcctgg ctgcgaataa ctgttgtaga tgtgtttaac tcgtcgacgg caagggatca
    30541 acaagtaaag gagatagttg agactttgaa agctccatgt ctttaacaga acaaaccatt
    30601 tgaccgaatc gaaccggccc gctgctgctg ctgctgctgc tgctgctgct cctttacctt
    30661 ttcacgctcc catctctcct cctcccttca cttcttctca ccttagaaac tttgtacatc
    30721 acaagactta cactgagaga gaatcaccgc agaaaagatg catgtgatca gcactccgac
    30781 aagcgattcg actcccgtcg agtcggaggt cacgagcaaa tgctccagtg acgatggcat
    30841 ctccagcccg ccggagatct ccggcctcag ggcatccgcc tctcccggac accgccagca
    30901 ggtccccatc gccgtcgtcg gcatcgcctg ccgcctgccc ggccacggca actcgcccac
    30961 ggcgctctgg gagttcctcc agaagggagg catcgccaaa aacgagcccc ctccgtcccg
    31021 cttcggcctc gaaggccact acgacaagac gaggcggccg cggaccatga agtcccccgg
    31081 cgggatgttc atggaggacg tcgacgccga ggtcttcgac ggccagttct tcaacatcag
    31141 ccgtgctgac tgtatcgcca tggaccccca gcaacggcag ctgctggagg tgacctacga
    31201 gtgtctcgag aatgccggca ttcccctcga gtcgctgagt ggcaccaaga ctggtgtcat
    31261 tgctggcacg aacttcatag gtgagttgtc catcctgtgt tggcacgtgc aatggaaacc
    31321 tttgggatcc ctcacgcaga catcctccac gtattatcca cagctgttta ggttagcatg
    31381 gtcgtcatca gaaagctcaa ctgacagata ttttcatcaa gactacgctg ccattcagaa
    31441 ccgtgatccc gaggacagag ccgactccat caccatcggt ctggcttcgt caatcctgag
    31501 taatcgcgtc agccatttcc tcaacgtgaa cggtccaagg tgcgtcgctt gagcttcttg
    31561 aacgtcaaca aacgtggaag aacccgcttg ctaacaccag agttagcatg accatcgaca
    31621 cggcctgctc ggccagtcta gtctccgtag acgtagcctg ccgctacctg gacgccttcc
    31681 aagccgacgc catgatcgtc gggggagcca acatgtggat caccccggaa cacaacgagg
    31741 aggtcggcat gatgaacatg acccagtccg cctcgggcaa gtgccacagc ttcgacgcca
    31801 aggccgacgg ctacgtcaag gccgagggca tcaacgccgt cttcctcaag cgcctcgacg
    31861 acgccctgcg cgacggcgac cccatccgcg ccgtcatccg cggaaccgcc gcgaacgcct
    31921 ccggccgtac cgcaggcatc gccaacccca gccccgacgc ccaggccgcc gtcacccggg
    31981 cggcgtataa gaacgccggc atcgtcgatt tcaaggccac ccacttcctc gagtgccacg
    32041 gcaccggcac gctcgctggc gaccccgtcg aagtgaaggg cgcagcctcc gtgttcgcgg
    32101 ccggccgcga gcccggccaa gagctcgtca tcggctccat caagagcaac atcggccact
    32161 ccgaggccgc tgctggcctg tccggtctgc tcaaggccac catggccctg gagaagggca
    32221 tcatccccgg caaccccacc ttcatcgacc cgaaccccaa catcgactgg aaggcctcca
    32281 tggtgaaggc gtcgaggacg tctctgaagt ggccgagcac atccgccgtc cgtcgtgcca
    32341 gcgtcaactc gttcggcttc ggcggtgcca acgcccacgc cgtgctggaa aacgcacccc
    32401 tcacgtcgcc ccacgtcctg tcctacaacc aggccgtgtc caccaatttc ttcgacgacg
    32461 acgaagacga agaggaggac tacgacgagg caagcatctc cgggccgccc accgtcctgg
    32521 tgttctccgc caacgaccag gcgtcgctca agagctacac caagtctctc tcctcccatc
    32581 tcctgaaccc catggtgtct gtcgagttgg cggacctcgc ctacaccctc tccgagagga
    32641 ggagcaggca ttactaccgg ggatacgtca ttacacgctc gaccaaggcc aagttcagcc
    32701 aggacgcact cgtgacgggg aagcagagga catcacctcc caggattggc ttcgtcttca
    32761 ccggacaggg tgcacagtgg tcccagatgg ggcgagagct tctggaggcc tttccccaag
    32821 ccaagagcgt catccaggac ctggacgacg tcctgcaggc actaccagag cctcccgagt
    32881 ggaggcttct caacgaactc accgaagacc gtacaccgga ggctctgcgc cagcctgaat
    32941 tctcgcagcc tctcgtgacg gcgctacagc tcgcgctcct cgacgtcctg gagcactggg
    33001 gcatccgacc caaggctgtc gtcggccatt cgtccggtga gattgccgcc gccgccgccg
    33061 ccggactgat gtcgcgcgag gacgccatca agaccgcata cttccgtggc caggccgcga
    33121 agaaagtcgg ccccgccccc gaacccgtgg gcatgttggc tgtcggcgtc ggtgccgaga
    33181 cggtcgagaa gtacctccgg cccgaagagg gcaagatcca gatcgcttgc tacaacagcc
    33241 cgaccagtct gaccatgtcc ggcaccgcct ccgccttgga gaagcttcgc gaccggcttc
    33301 aggaagatgg ccatttcgcc aggctgctcc tcgtcgacct cgcctaccac tccgactaca
    33361 tggccgagat tggggaggtg tatgagggca tgctcctgag cagcaacacg cccgcgaaga
    33421 aagagcccaa cgcctacagc caggcgtccg gcgtgcgcat gttcagctct gtcacgggca
    33481 agccgctgtc gtcatcggaa gcccccgacg cagcctactg gaagaagaac atggtctccc
    33541 cagtgcagtt cacccaggct gcgtccgaac tgctcctcga cgcccaggag ggcgccgact
    33601 tcctcgtcga gctcggcccc agcaacgccc tgtctgggcc catctcgcaa atcaagaagg
    33661 ccgtagccag caccaacatg gccgccggcg atgcgcagta cgtgtcggcg ctgaagagag
    33721 gtgccgacgc gaccctggcc ttgtacaacg ccgtgggaca gctgttcctc gcgggaggcc
    33781 aggccgatct cgcccgtgtg aaccgcgtgc accggtataa tgcgcgcgtc atcgtcgacc
    33841 tgcccaacta cgcgtggaac cattcgacca gctactggca cgagtcgcgg gccagcaagg
    33901 actggcggtt caaaaagttc atcaaccacg acctcctcgg ctccaagatg ctgggcaccc
    33961 cctggcaggc gcctatcttc aagaaagtcc tcaaggtcgc cgatcttccg tggctccggg
    34021 accataagct gggcagcgag ctggtcttcc ccgccgcagg atacgtggcc atggcagtgg
    34081 aggccgtcta ccagactact ctggtgacca agtggaaggg cgaagcgccc cctcgttacc
    34141 gtttccgcct gcgggatgtg aagctcctcc gtgccatggt cctcgaggaa ggtaccgaaa
    34201 ctcggatgac gctgtccctt acgcccgtca agggaggttc gacccggtca tggttcgagt
    34261 acacggtctg caccatgcag gacgcgctcc ccgtcgaccc cgtgcacagc gccggcttgg
    34321 tgtgcatcga gaccgactac caggacgacc gcaccgcacc agccggcgct gtggcgcccc
    34381 ttgagctggc gacatccgct cgcgtgtggt acaaggccct ggcggatctg gggtacaact
    34441 ttggcccgag cttccaaaag cacctgcagg tcgaggccac catgggtcag aggaagagcc
    34501 gatccaccgt caacctcgag cctcctccgg gtcatccgaa cggacagtcc ttctacccgc
    34561 tccacccggc cgtcatggac gcatgcttcc agtctgcatc gccgcctctg tggaagggcg
    34621 atctcccttc tacaggagcc actgtcctcg tgcccaagat catcgacagc atcgtcatcg
    34681 aggctggcca agactggacg ctgcccgtgg agggcgtctc cctagcctcc gcgcgcttcc
    34741 tcggggtagg caacgcagag aacccccgca actacgccac cagcgtcgag ctatacaatc
    34801 cccaggacgg caccttcctg ttcgaaatga gcggcctggc ctcgggcgag atggagacga
    34861 gcgatatgga gaagcccaag cagacgctta tgcgtgtggc ttggaacgcg gacgtcgatt
    34921 tgctgatggc gggtgatgag gcggcgaaga agcagtggct ccaggaaaag ccgattggag
    34981 acgtgatcga cctcatggcg cacaagaagc caggcctcag cgtcctagag ctgaacctcg
    35041 gatccgaaga cggttccagt ttgtggctgc ccgaggagga gaaggagaat gccatccgcg
    35101 cagcctgctc ccaataccac ctggcagtcc gagaggccaa ggtgctgatc ggtgcccagg
    35161 aacgcctcgg ttctcgtgtc ccttctcccc agttccactt ggtggatgcc tccaagccgg
    35221 cagaggtcgc aggagacgtc aagctcgacc tggccatcgt caaggcaacg ccagattcgg
    35281 gcatcgatga ggcgacggtg gtgaagagcc tggccacggc tgtcgcggag ggcggatata
    35341 tcgtcgccag cggattcagc gagtcggcct tcagcagtat cggaaagacg acggtcttcg
    35401 gcgaaaactc aatcatctgc caggttgaaa gctttggcga ggcggataat acaagcgaag
    35461 aaccgcagag caagactgtt gcccacatca gtcttgttga atcgcagacg accagcgtgg
    35521 ccggcatggt ggacgcactc acagccaagg gctgggctat ccaaacagca gtcgacccca
    35581 tcaaggagat ctcttcgtca tctggcggaa gtgaagccgt cgtcgtcgtc ctcgatgagc
    35641 tcttcgaatc ggtgactgac cgtttcaacg acaaccaatg ggcaattctc aagcacctcg
    35701 cccaagaacg atgccgcctc ctctgggtga cggccggggc gcacctttct gtcaccgacc
    35761 cgaccaaggc ggccatcacc ggtcttctcc gcaccctgcg agcggaagag cagctgccgt
    35821 tcgcgaccct cgacgtggag agcgccactg gtgaggccac ggcctcggct atttcggcgt
    35881 gcctggagcg cgtgtctgcg ccggagtttg gaaaatccga tagcggtcca accgacaacg
    35941 agtttgtcga acgcggcggc gtcgtgtctg ttagccgtct ggtgcctgac gcggagatta
    36001 ccacgaccct ccagagcgac acgccgcaga cccagatggt ggatctgcgt gcgtgggagg
    36061 cgccagtgca gctgcgctgt gagcgcctcg gcaacctgga cgctgttcac tttgccgagg
    36121 cggcccccga ggccgtgccc cttgctcccg gcatggtcga ggtggaggtg cgggctgctg
    36181 gcctgaacta caaggatgtg gtggtcacaa tgggcatcgt gcctggcgac gagacggcgc
    36241 tgggtcacga ggccgctggt gtggtttcca gggtcgctcc gggggtgacg ggattcgccc
    36301 caggggaccg cgtggtcgtc ttcggcaagg gatgtttctc gaaccggctg caagctgtac
    36361 cggctcgcgt gcatcgcatc cccgacaacc tttctttcga cgaggcggca acgctaccgg
    36421 ttgtgtacct gacaagtctc tatgcgctct tcgatatggg ccaactttcg ttcggcaagc
    36481 gggtgctcat tcattccgcg gccggaggcg tgggcatcgc ggctatccag ctcgccaagt
    36541 acgtcggtgc ggaagtgttt gtgacggtgg gaacggccga gaagcgggag ttcctcaagt
    36601 cgacgtttgg tattgccgac gatcatatct tcaactcacg caacaccgac tttgcgggcc
    36661 agattctcgc ggcgacggac aacaagggcg tcgacgtcgt gctcaactcg cttatcggcg
    36721 atatgctgga cgagtcgttc cgtatgttgg cggacggcgg aattatggtc gagatcggca
    36781 agagagacat tctcgatcgc aacagcctgt cgatggagcc gttcgaccgc aacatctcgt
    36841 tcagggccgt cgacttctcc cccgagagag ctcaggacgc ggtcgtgtcg cgactgatga
    36901 acaagctctt tgagctcgtc aggagcggcc atgttaagcc catcaatcct atccaccgat
    36961 tctcgtggac ggacatccct tcagccctcc ggttccttcg aacgggcaag catatcggaa
    37021 agattgtcct gtcggatgat ggtcccgatg cgaagattca agttccggta agtatagaac
    37081 aaaacggaag aagaagaaga agaaagacgc ctgtgacgtc gttcgagtgg tccagatggc
    37141 tgacatgata aacaccgaca gatccgacga gctcctaaga atctgcgtct gctggaagat
    37201 aagtcctacc tcattgtggg cggtcttcgc ggcctttgcg gttccctcgc catatacctg
    37261 gcgaaggccg gagcaaggca catttccgtc atggctcgca gtggatacgg tgatgaaaag
    37321 tcgcggggtg tggtgaagca gatcaaggca ctcggagcac acatcgacct cttgacggcc
    37381 gatgtcacca acgcggaaga cgtcgagcgg gcgttccagg agacaaaggt gcccatcgga
    37441 ggcataatcc agggtgcaat ggttcttcgg gtgagtgctt cgtccccatt tcggctcctc
    37501 agatcattgc cgtgaacgca actgaccaac gtctcctcgt gaataggatc ggccgtttga
    37561 ctcgatgacc ctcaccgagt accacgaagc cattggctgc aagattcagg gcacctggaa
    37621 cctgcaccag acggcagaga agctccagct cagcctggac ttcttcacgc tcctgtcgtc
    37681 catctcgggc attgtgggca accgtggtca gtccaactac gcggcagcca acgtcttcct
    37741 cgacgcgttc gcgagttacc gccgctccag aggccaggca gcgagctcgg tcgacctcgg
    37801 cgtcatcgaa gatgcgggtg tcattgccga gaacgagaag ctgcacgatc agttcgactc
    37861 gcgtatgttc aagggcatca acaacgccac gctgagcaag atcctgtatg tctcgctcct
    37921 gcaacaacag cagcagcaag aacaggcgat atcgtcgtct tcgtctctgt cgtctggcct
    37981 ggtcgagcaa gcccagatca tcacgggcct tatcgcgccg cagccggccg actcaagctt
    38041 caaagacgat gcacgcttct ccgctctctt cacggccgag ggccagggtc agggaggcgg
    38101 caacggcagc ggcggaggca gcggcgggaa tacggaagtg aaggcgctct tgctgctctt
    38161 gaagagcccg tcggccgatc cagcggccag gctgaaggcg acggtggatg tggtcaacgg
    38221 ctgcttcgtg aggatgttga ggttggcgga gcctatggat ccggctcgac cgctggccgt
    38281 gtacggcatc gactcgctga cggctgtgga ggtgcgaaac tgggtgaggg cggagctcgg
    38341 tgcgctcgtg acgacactgg acattatgaa tgccgcgtca ctcactgctt tctgtgagaa
    38401 gatcattgcc aagctgacgg ctgggtcgag ttaggaggaa tttgcgttga gaggacgtgg
    38461 gctgggacgc tgagcaggac tcagagagtc aggaggagga tatttgccct gatgtatcat
    38521 agagtatttc ttcaggacag taacgttaga ttgaaatgaa tttgcatcga cggttgaaca
    38581 tgggtttccg aagtactgct gagttgggtt gtaaagagag agaaacctag ggtttgagca
    38641 gatgttgcga ctgggaggtg aagtggaaga ggagccttgg aaattaatga cgagaacaag
    38701 agtcggggcg agaagttgcc taatcatgat tagtaaacgc tctctacgga atcacgtggt
    38761 cttccatcga gactgagtaa ttctgatacc ggtccaactt catcgcttcc tgatacaatg
    38821 gaacacacac aaatcataga gacatcgacg tcactaacac cacgactcct ctcccctccc
    38881 ccacctcgtg gtgggcaggg caggagcgac gatatcggat aaggacccat acccgagggg
    38941 aaacaaaagg aaaaaaaaaa aaaaaaaaaa aagctctcaa cggacgggac tttgcataag
    39001 gtaggtacta tgtcacccac atgaagaaag tctctcattg tcccctctac atcgtgacca
    39061 ttttctcctt ggccccttcg aaccccagag ggctgtcgag aaacccgaac atcgaagcca
    39121 tattctcagg cccttcgatt tcgacatcga gggagccgtc tcttcgagcc aacagccacc
    39181 atgggccgct ttaacatccc tctgccgcct cttcggcttc ctcctctcct ccgctccctc
    39241 cccccaaggt ctcttcatat catcgccctc ctggtcgccg tgaacatcat cctctggatt
    39301 ctcgccgccg tcatcctagc agcccatccc gccctcctct ccgccgccgc cctctcctac
    39361 attcttggcc tccgtcacgc cctcgacgcc gaccacattt ccgccatcga cctcatgacc
    39421 cgacgtctca tcgcgtctgg ccaacgcccc gtctccgtcg gtaccttctt ctccctgggc
    39481 cacagcacca ttgtcattgt cacttgcatc attgtggcag ccactagcgg cgccctgcga
    39541 gaccgtttcg acgactttgc ccgcctggga aacatcatcg gctcggccgt tagcgccgct
    39601 ttcttgattc tactttgcct cggaaatggc tgggttctct atcgattaat ccagaggcta
    39661 cggaagaccc tggctgagga acgcatccga actcggactt cagccgcaga ggatctcgac
    39721 tttgacgacg ccgaccatga tgacgatgcg gctcagaacc ttcagctgga aggcgagggt
    39781 ttcctggcta atgtctttcg caaggtattc cgcatcgtcg accggccctg gaagatgttc
    39841 cccctgggtg ttctcttcgg gctcggcttc gacacgagtt ccgagattgc catcttgggc
    39901 ttatccagcg tacatggtgc ccagggtact agtatctggt tgattctact tttccccgtc
    39961 ctcttcacag gtaggttctt gccggtacct tgtggaggga aagaaacaca aaaaggaaaa
    40021 cggacgccca tttgaaattc acgcatccac tgactgaccc cttctcccct cccttcccag
    40081 ccggcatgtg catgctcgac accgccgacg gcgctctcat gatggccctc tacacctcca
    40141 aggcttttgc acgcgatccc gtcgccatct tgtactactc catcgtcctt accggcatta
    40201 cggtcttcgt ctccgctttt atcggtctcg tgcagctcct caccttgatt caaaacgtcg
    40261 ccgacctcga aggcggcttc tgggacggcg tcgaggccat cggcgaccac tttgacatca
    40321 tcggcgccag catctgcggt ctcttcctcg tcatcggcat cggttccgtt ctcgtgtacc
    40381 ggccgtggcg ggcgaggttg gacaaggcca gccgtgagca ggtcggcgtc agcccgccat
    40441 ccaacgaaga cgaagaggac gggttggtcg gcagagcgtc caccgagccc ttgctgggtc
    40501 gcactccgtg aaaggtacgc ccactccgga tgcgactagt tccaacggaa gactgccatt
    40561 aagaatatgg gaagacccca aatcgctgag tacagggtac tgattaatgg aaagagtggc
    40621 atagtatacc atccagttgc atcagccgtg tggcatatga cttgacctgg caaggaccct
    40681 tgagcgctca agggccgtct gggtggcgat ggccagttcc acggcatacg gtccctatta
    40741 taggcagcat gggatgaact tgacccatag ttctcatgcc actgagataa agccgcagag
    40801 gtgtatagta cttgacctgt acgcagactc cgtcggaatg cacaaggagg agccatggcg
    40861 aaggggagac ggtgtgttgg tcaaaatttc gaagatatag ttgataacta gtcgagaggt
    40921 tacatagcga tggggcaaga aatgtgaagg gtttgttgcg tcttgcgctt gggtgcctgg
    40981 ggcgtctgga gggaagagga tggagagggc atcttcttaa gcagatccag cgctggtgag
    41041 agtgatttgg cctgttcctc tcaacgtgtg aaacaaattt acttcaatcc gagaaggcgc
    41101 aaagccagag gcgaagtaga gtattaagta ccatggctaa tcgtgactcc gttcgtggga
    41161 agtctcttgg atatgctgta ttaaaagttg gcagtcgcgg tctactaaga tacgtccatg
    41221 tcttgtctac atagccttat tctgccgtga aaatcttgat ttacgtctta gtctcggctc
    41281 cctcgtcgac ccaaagtcgg tcctgaaggt cacagaaagg cgaactgaga aggaacctcg
    41341 tactgtgcat tgtacgacac gtgccgcaac agggtgttga aaaggcaaat cataaacaac
    41401 aggccttggc tgggtagaac ttctggcatt ggctagctga gcaacgctta agtttcagat
    41461 ggcgattcac agtgaaggag gaccatatct ggatgatctg gcaactcatg gttcggaaca
    41521 gctatagtct acagatccaa ggaggcataa cctagggtaa cttcgaatcg cttctccgta
    41581 tcacactact gattaccatg ggtagtggga tctgaatagt gatatgcggg gaacgcatga
    41641 ggagtgaaga gtcgtcgtcg ttgaccatgg ccggcagtgg gtttgcttcg tggtcgacgt
    41701 aggtggcttg aagatgtagt taaagacata aaatcagcgg tacgggtatt agccgaatta
    41761 caaatagtcg acatttctcc acgtcggtcg agtgagcgtc aactatatta tatttacggg
    41821 gtagctaagg ctatggcaaa tcttgcatta tcgctctcca gagacactgc tggctgggga
    41881 agtatccatt gaataataag taataacaaa ggaaaatttt cagagaaaag gggaaaggaa
    41941 aaggaagaaa tggaaaaccc caaggcaggt agggtcctca cctctacact agagaaaccg
    42001 caattcgact cgggataatt tacactcaac ccacgaccag caacttgttt ctagcctttt
    42061 atttttttca gcaacttcat ccatctcttg ccaacccttt cgaccaacta ggcccaggcg
    42121 gccggatggt tgcaaaccca tctcgttctg caccggagcg gcgaagacgc tcatcatgca
    42181 gctctgactc gacatggttc tacgtaagga aggtcatttc tcattttaca aaaagtacaa
    42241 cgtggattca ttatgcagga gtcgcaggac agacttggcg aagttactac caaaggaccc
    42301 tgaagatctt agatgccacc agcttagtac ttcaattccc tatcctcggt gactccgtcc
    42361 ggacgggttt gccagaacca aactccctag agggggccgg ggataatttc cgcgttaatt
    42421 attcagtatt ctgagatttt gtctgagaac ttgccgtgcg atggactccc ttggtgcgaa
    42481 gtgcattccc ccaagctcac cgacaccccc caccttcgaa tgcctcgcag ggctggctgc
    42541 gcatttggtg gcttgtccgt ttctcccaga ttgtggattt ccccgagccc acaagacggg
    42601 atgacggcca cccgcagcgg ggaaacgagc cactaaccac agccacgaaa tacaagtgct
    42661 ggacatacct acctacaacg tacgaagtat gcctcgtata tctcgtctgg aagtccatga
    42721 atacgcgacg caatgggatg aaatcggccg cgactcgcaa gagagaaccg acgaaacatg
    42781 ttatgtcctt cgacacacat aagcgattct ggcgtgattt tgtctctgcg acggcaggtc
    42841 ccgttcctta acccagcaac attgcgcacc gcgtccaata tgtccagtgt cggggcccga
    42901 aaccctgtat ctgtacgaaa cttaaaagta tccttgcctc gtacgatgtc gctgtacgac
    42961 ttcaaggata ccggatcctt cacgcgccgt tgctctcacc cccctttttt tttttttttt
    43021 ttttccttcc ccagcctcta atatggaaaa cggcaccgag taaacttgtg ggccttatta
    43081 agcagggagg gaggggttct cagctccaac ccccgcatcc ccgcccccat gcaggcagac
    43141 cctgggtctt ggcgaataag atggacccaa agcaaagaag cgtaccctag gactcggtat
    43201 tggacccggt gtgggtgtcg gaccgatagc accagcgccg gctagtacta ttcaggcgac
    43261 gccacagacg gttcgttctt ggtcgttcac gcgaccgtct ttcagcagtc cgtattccga
    43321 acggaggacg gacttcggac tctcctgctt acgtagtatt tgacctgcct tccttctcga
    43381 ggaagccgac aggccggacc cctgctgagt gccgaggatg gttggacgct aaccccctgg
    43441 ttcccccctt ggacccgacg tcgatccttt acccgcgacg gctcgctccc caatgacgta
    43501 gtcccctgta atagatactt tgcaagtctt ggtggagaaa tactgaaata ttgaaaggga
    43561 agatgaatgg tgtgagaaac agggcatggg gtcgaggttg gacaaggtcg gcaaaagaga
    43621 gagggaggag agagagagag agagagagag agagagaggc agaacgctga ggaagggtca
    43681 aatcaagctc atatgtcttg cgcgggctgc cttggccgcg ccaatggaca agggacgaga
    43741 acgccgatcg agcttgttta tcttgtcttt cttgtgtgtc ttacccgtgt cttaacccac
    43801 acaggtccgg ccccatttct gtccgtcttg tccctcccac ccttttttct cacctctcct
    43861 cccctcaagg tggcattttg gtgcttctaa catacttgtc aaaaaggaga gggggggggt
    43921 aggaaaaaga gaaagaaaaa gaaagaagaa aaaaagaaga agaaaagaag aagaaaagaa
    43981 gggaaaaaac cccttggcat tttgtaggat gagcgagcgg agcgggggtc gctgagtgga
    44041 ggtgggcgag tgggcacctc ttggcatgtt agacccctga accaagttca gcttactcag
    44101 tgtccgtacg accgactaca agtctataag actatgacca cgtcgaagtg attaatactc
    44161 cgcgtgtatt aatactccgc gtgtaccggt cgtttcgaag cgcgaaacgg actagagaga
    44221 gtcggtctag gtcaagggct caattagctt ggagaggaga ggatcgagaa cgaatgtcgt
    44281 ttatccatgg gctatggctt tcgtcttacg cgtagtaaag attcctaatc tcccccacga
    44341 agagccagtc atcaaatcaa catgaactgg gcaagccaca aaagaaaatt ccccgatatt
    44401 gactttatac ggcagttaga atatcgtata gagcaggtct ggtctgcatt ggcctggtct
    44461 ccttcaatac ggaatagggc tctcgagtct cgacctgaat acgaatacag cccaggtcct
    44521 ccgtaatgtg gaacacagtg gaaggcttgg aattgcctgt ttccccatac aatccacatg
    44581 gggtgatacg aagtacaaac agatccatcc cccccgcccg agtacggcat ccggacaaag
    44641 taaatacttc gtgtgaagta attaccttag cctccagcct ccttccagta acaattagca
    44701 attgcgaatg ttttaggcca ggtacgaatt accccgccat caaaccttct ttccctggtt
    44761 cccacttccc acccccccaa gaagttcccc tgacacgctc actcgaagca aaacccatga
    44821 tgtgagatgt tttagttact tcgagaatac ggcttcgagt acggagtacg cgaatataac
    44881 taaggtagta tttctttggt gccacgcctg gccgtgagga catcacagta acacagtcta
    44941 ctgccttaat aagcttaacc tccactcccg ccatcctcca aatattggcc gatccaccgt
    45001 aatcttctgc ccgtccacgg tccatcctct tttccgactt ccccctgttc ttgaaccact
    45061 tgaaccaaca acagccctcc atggtccagt tcccgacctg tcatctttca gaacattcag
    45121 gcacccatgc agacatgagc atccggcggg tatctatgct ccatgcacgc ctgttgaagc
    45181 ctctttacgc cggccggctt ggccaagatg gcctaagttg gacacgagca tggatgagac
    45241 tagttcactt gttcaccact catgctctcc tcccctcggt gtagaggtag cgccgtagcg
    45301 gagataacgc gacagacgtt cggctttgag gatcccttga ggtttgttgc gcctccagcc
    45361 ctccacttca ccaaggagtg gagactggag agttcggggg agcgaaggtt ctgggagctc
    45421 gtagctggcg ggaccgccat gcaaggcttg tgggtagggg caagattccc agatccatca
    45481 agccattagg gccatggtgc tgggtccccc cgcgttgggg gatctacata tgtctataag
    45541 aggagactgg ccccaacatt ccgagctacg gtaggagttc agtccttccc ctctgttacc
    45601 gtgtccgttg cgtgcctccc tacggtctac cctacgggtt tacccctctc atattactct
    45661 cccctttctc tcaacacaca aaagaagctc ccaatgtgaa gcctgaagct actactacta
    45721 ctgctactac tactactatt ggactggacg acacccagag ggcagtcaaa cttcctctcc
    45781 ggcgactcct ttgccggcct tcacaatggc ggacaatcct caaagcgcgt aaggacaggg
    45841 ccgaacatcc gcgaggcgtg actatctcca tggctatttg tatcgtcact aacacctctt
    45901 acaacagctc aacaggggct acggccgaac cactcgaagc agcaaacgaa aagggcgctg
    45961 tccccgctca atatgacccc gacacaatca accgtaacct cgaggcaaag tatgttgaat
    46021 cttccacctt ttaccctttc ttcgctgcac gaaacaatgc ggtgcggtac aactcaccag
    46081 cgggacagga tcaagaaccc tctcgaggga atctcttacg ataagctcat gtccgacgtt
    46141 gccgtcttcg tccaggagaa ggacctgaga gagcacgagc ctctcttccg caagggcgct
    46201 ctcatcgccc agaatcccga tggattcggc gagatcacca gatccgaaac cctcaccgat
    46261 gaggagaaag aaaccctccg gctcgagaag gagcacaggt ggcgcatgcc catgaagctc
    46321 atcctcacca tcgccacctg ctccatcggc gccgccgtcc agggctggga ccagaccggc
    46381 gtcaacggcg caaacatctt cctccccaga tattacggca tcgatggcga cagcgtgcgc
    46441 gacaccttca tcctcggcat cctcaatgcc ggtccttacc tgggcagcgc cttctgcggt
    46501 tgctggctag ccgatcccct gaactactac ttcggtcgcc gcggcgtcat ctggttctcc
    46561 gctcacttct gcatctggcc cctgattggg tccgctttcg ctcagacctg gggtcaacag
    46621 ttggcctgcc gtctcctgat gggtatcggc atgggcgtca aggctgctac cgttcctatt
    46681 tatgctgcag aaaactcgcc ggcttcggtt cgtggcgccc tggtcatgtc atggcgtaag
    46741 tgtataatct atcaaaactt aaaactcctt tattcatcat aatctctttc cgctactaat
    46801 tatcatccgg cttagaaatg tggaccgcct tcggcatcat gcttggtact gctgtcaact
    46861 tgggtcttta taacgttcag cacaactggc gcctcatgct cggagccccc ttcctccctg
    46921 ccgtcccgct tctgatcctc atctactttt gcccggaatc gccccgttgg tacatgaaga
    46981 aaaaccgcta tgccgatgcc tggggttcga tggttcagtt gcggcatcac cccatccaag
    47041 tggcccgcga catgtacgcc atccactccc agctcgtcat cgaacacgag ctcctgagcc
    47101 agaacaacta cgtcacccgc ttcgtgcagc tcttcaccat ccctcgtgtg cgccgtgcca
    47161 acttggccgc ctttaccgtg atgattgccc agcaggtatg ttccgttgcg aaatctgttt
    47221 ccgaaacccg ccgcgacctg agcagtccgg aagtaggata taactaactc tccccttttc
    47281 tagatgtgcg gtatcaacat cattgctttc tactccacca ccattttccg cgaggccggt
    47341 cagtctgaat accaagccct gcttggctcc ttcggcttcg gcctggtcaa ctggctcttc
    47401 gccttcccgg ccttctggac catcgacacc tttggccgcc gctccctcct gctgttcacc
    47461 ttcccccaga tgacctggac cctgctcgcg gccggctgcc tgacgctcct ggaccaggag
    47521 acgtacggca tcacgcgtac cgctcttgtc accctcttcg tctacctgtt cgccgccttt
    47581 tactcgcccg gcgagggccc cgtgcccttc acctactcgg ccgaggtcta cccgctctcc
    47641 caccgcgagg tcggcatggg cttcgccgtc gcgacgtgcc tcttctgggc cgccatcctc
    47701 ggcatgacct tccccttcat cctccgccgc ctcggcaccg tcggcgcctt cggcctgtac
    47761 gcgggcttca actttctcgc cctgatcatg atcttcttct gcgtccccga gaccaagcag
    47821 cgcaccctcg aggagctcga ctacgtcttc gccgtgccca cctcccgctt cgccaggtac
    47881 cagctcacca aggcgctgcc gtggttcttc aagcggtggg tcctcttcca gcgcgatgct
    47941 gagctggagc cgctgtatac tttgaacccg cccgccgccg ctgctgccgc ccctgctcag
    48001 cagcagcagg cagcggcccc tggcggtggt gccgggggtg gcagtggcga cagcgaggcc
    48061 tcgtactcgg aacgtacggg cgtcgagacc ccggccgcgg agaataagac cgccggcgtc
    48121 gaggtggagg tggaggacag gccccaggac taataactct gttttccttg ggttccagtc
    48181 tctttttggt ttttgtttta tttccttgtc ttgtctccag ggtccttcgt cgagggtgtg
    48241 tcactggctt gccaccaaat ggacaggggc cttcagattg aaatggccac aatccttggg
    48301 acgtcggttg ctatagttga tgttggttac taaggtatgg ttgatgttca tttcgtcctc
    48361 tttctggtta ggtaaagctg gttaggtctg agctggggct ggttctacct tggattcttg
    48421 gtcttcttat ttctcagtat acccggggtt ttgatggcac cacaaggacc cggagaggcc
    48481 ctgtatatgc gacgaacagg gctgtttcgc agggcgtcta gtccttcaga agaagaaacc
    48541 gttataagca tggctgtgct catggtgaga gacttgggcg actctttgac agaacgactg
    48601 aacgagatgc ctcggctggc gagcattgaa gatagtcagg gtcctgtacg tagataagaa
    48661 caagatgatg gtccaggctc gctcggtcgt tcttcaaggg tgtacgatgg agaattgtag
    48721 gtggtgaaaa gttatcacag catctgtgat cttcagggaa tatattatat aaatattata
    48781 taacgtcgac gatgacgatt gaggtcgacg ggcttgagga gggcgaggat aatcaggttg
    48841 tgttccgggc atttgcagag agtgaatggg ctcctgatct cgtcagtctt gaggttttcg
    48901 agtagattgt attgagggct cacattggcc gacctctatg tttgccaaag tcctcgagct
    48961 tctgcctcaa catatcgata gttgcagtcg agtcagcatg attatacaaa gtggtttgat
    49021 gtctacacct tggccacacc tttcggatcg ggtctacaaa cttcgtcttc agactctggg
    49081 cagacggaaa caatgaatag gggctggggc actacgaaat tacgaatagg ggttcacact
    49141 gtgcgaagtt cgacattgat gcatctcata cggtagcggt tggcatcggc aattggtggc
    49201 tttctccacc tccatagtgg agctgctcgc tcgcgtctac ggcgtacgat cgtcatctca
    49261 acgcggggca tgaaagggtc gtcacatcac ctcaccaacc acgcctcccc gcccctcccg
    49321 actcccgatt tcccctccct gctacgcgtg tacggagtac aggtacacgt acattcagcc
    49381 gttaccagca cacagggcga ggtactttag gtacttgcat ccgtactcct cggcgttatc
    49441 catgaccgtg acgcttcttc ggtcgtccgt cttcccacga gctgagagcg ccattggtat
    49501 tgcagccagc cgccccttcc tctccacaag atctgctact attcgatcgc ccttgcgtcc
    49561 gcgtctgttc tcagcgaagc gtcccccaat ttgcgatacg cgaccaactc gacccttggt
    49621 ccctcttcgc cgttatctta gctattcaac tcctacagca acccgagcct atcgacacta
    49681 ctctacctcc ttcgacatga ccgactacga gaccgtcctc aagggcaaat accctgccaa
    49741 agcccacgcc aagcgtgtga ccgactacat ccgctccaag atccccgatg ccaaaggcgt
    49801 cctctacctc gaggggactc ataccaagat gcaggaggac agcgaccacc cggagccctt
    49861 caggtaacgg accccccttt gtcattcaga gcccgccccc cccccccccc cccccccccc
    49921 cccccccccc cccccccccc cccccccccg gccaacactg tgctctggct tcaattgttg
    49981 acgaaacatc ctacaggcag cgccgctact tctactacct gaccggctgc cccctcgccg
    50041 actcccactt catctacgac ctggcgtccg gtacatccac tctcttcatc ccacccgtcg
    50101 acccggaaga agtgatctgg tccggcatgc ccgtcaccgc cgccgacgcc aaggagctct
    50161 acgacgcgga ccgcgtcctc tacaccaccg acgtcaacgc cgagctcgcc aggttaggaa
    50221 agggcgccgg caccaccgcc ttcgccatcc tccaccaggt gctggacgcc atcagtttca
    50281 tcgaattcga ggacaaagac ttcgacctgc tgaagcgcgc catcgaagag tgccgcgtcg
    50341 tcaaggacga ctacgaggtc gccctgacca agaaggccaa cgccatctcc acgaccgccc
    50401 accacgccgt catgcagatg gtcaagaagg ccaagaacga gcaggaactc gaggccgtct
    50461 tcctcgagag gagcgtcgcc cacggcgcta agaaccaggc gtaccactct atccatgctg
    50521 ccgggcgcgc cgccgccacc ttgcactacg tccataacaa cgcgcccttg gagggcaagc
    50581 tcaacctgct gctcgatggt ggtgccgagt ggaactgcta cgcctctgac attgttcgtt
    50641 gtccctcggc tcttttcttg ctttccaccc cccctcccat tgtctcgtta ccacccgccc
    50701 gccacgctcg tctgccgcta actgccgaga acggatagac gcgaactttc cccatttccg
    50761 gcaagttctc caaggaatct cgcgccatct acgacattgt cctgaaaatg cagctcgagt
    50821 gcatcaaggt gcttaaggag ggcgtcaact gggacgacgt acacctgctg gcccacaaga
    50881 ttgccatcga gggtttgctg gctctcggta tcttcaaggg tggcgatgcc gacgagatcc
    50941 tcaaggcgcg gaccagtgtc gccttcttcc ctcatggcct cggccactac ctcggcatgg
    51001 atacccacga cgtcggcggc aaccccaact acgccgaccc ggaccccatg ttccgctacc
    51061 tgcgcaagag gggacccctg gcggccggga gcattgtcac ggtcgagccc ggcatctact
    51121 tctgcaactt cattatcgag ccctacctgt ccgatcctgt tcactcgaga tatatcgacg
    51181 cggacgtcct ggacaagtac tgggatgtcg gaggtgtcag gtaagcctta ctatactcaa
    51241 tggtgtcttt ctatggagtc aggaactcct ctttgctaac ggacgaggta gaatcgagga
    51301 taatcttctc atcaccgcca atggaagtga gaacttgaca cccactatca aggacccaga
    51361 cgagctcgag caactcatta gttccaacta aacattgacg ggtctacttg gcgggggagt
    51421 tttctatata ttttgactct tcggctatga gcacagctgg agttcaccac gcatgaggag
    51481 ggacgggaca agggacgctg gggtgcccgg gcaaacacgc atgcatatct aatctggccg
    51541 tcttcaggtg aggcgtactt tgtcctactc tcactgcagc ttgccgactc tagggggtat
    51601 gtaagggctt ttcggtgtca tgacatgggg gcaccgggcc gaaaaatgcg gatcgaagaa
    51661 gaacatcgag tttgaggaga aaggaaccct tgatgtctcg acactgtact accttacctt
    51721 attcagtgta ccttacctaa ggtagtccag gctgtgtcgc atgggcacgt gaccacaacg
    51781 gggtccccct tgactctggc gggcctcggc ctttgggcat caaagatgac aagggtccaa
    51841 atgagcaggt acccacaaca gtctgcacca cccaaactaa taagggcaca gagtctcaca
    51901 cagatgtaac ttgacactat acacacacac gagatttctg ctcaatcagg attggcatca
    51961 gaattgtcac ccaagtgcta ttttgaacgc gcgacaggct gcacctatta gctcaatatg
    52021 agttggccag ccagcctgtt ccggtagaag caccaagagt caacggtcaa gggtccaaga
    52081 ggggtttgaa aggccccggt gaccgtattg agccagtgtg gaccatctta ctatttcttc
    52141 aatatccggc atctccaggg tccccaaaag ggaagttatg aaccgagtct agatcccatt
    52201 aaggaggcat atccggcgag aaaagatacc tacgagaacc aaaccgtcca agtcacgacg
    52261 taggcatctt gccgtctcgt cgtctcgtcg tacgcagcga gggacatggc atgcttaggg
    52321 tacgtactgg tcggtgttgg tgtcactttc atctacgatg tgtcacctcc acttttataa
    52381 ggaatatacg aagtacgaga gatggtgtcc caagaccttg gctacagtcg ggatcgtccc
    52441 aggacccatg atcgattggt tattcggcgt ggcacgggta tgcctcctgg gtgctgacct
    52501 ccccctggct gtattacctt aacttaagga tcaaatcata tactccgact gcatcgacct
    52561 tttcgcccat tcattacgcc atagaatcct accaacaaga tgaccgttga cagatctaat
    52621 catcggaccc gattcgcatc ttacaacgta cccctaagcc gccctgacgt agctgtgccg
    52681 ccattgccat gaaaacgttt tggcttcggt gtgtacgccc agtatacggc tgctatatat
    52741 attcttctgg tttgatttta ttatcgtgtg aatcacacct acgaagtatg tattgtcttt
    52801 ccgtttgtct cgcttcttct tgtctctcgc gaagcgaagc agccatatct ggtagagggt
    52861 gtggagacac gttccattct gccccagccg gagaacccca gtccaggtct gcaggtccaa
    52921 tgacctctgt ccaagtttgg cgatctcccc ctccctatcc gtagccctcc cagacaacca
    52981 ggcgtacgga gtacttcata catgtctgta ctccgtgcaa atatgtgtac cataacgtcg
    53041 gtggtatgcc gagtgctgcc agtgcggcag tgccaaatca tgtgaagaag gagaggacag
    53101 acccagcccc tgagccttgt acacctccct ggtacaggta gggctgtcgc cgatctgatg
    53161 gactagcgtt aatgtgcgtg aggtacagat atatgaagat tagtggccgc ctttaccgag
    53221 cccgctccca gactcacata accccttccc tggactcttt tggggctttg ctcttggcgt
    53281 cttcgttttt tccacggtca tcccccagtt ggacagctca cgatcggacg ttcttctggt
    53341 gatcaaccct cctcttcgtg ctttaacgtc aaaaagaaac acgcgagata gcataaaaca
    53401 cgtccacagt ctactcactc ccctaggacc gcaagataac caatcatttc cttgagtcta
    53461 cgccctcgcc ctcgcaatgg cgaccacaag gccagacgat ggcaaccttc ccgaggtcgt
    53521 accggatgtg tcgccccagg ccctcacgca ggaggagttg tccgccagaa gcggccttgc
    53581 aggggcggag ggcaaatacc cgtacacgca cgacgagaga aaggaacacg tttccgccgg
    53641 ccttggctcg gacgcgcaca aagaggtggt gagcccgatt tcgccagatg cgcagacacc
    53701 gacaggggac ggtgccaccg ccggaccttc gtcggcactg ggaccccgga tttgcggagt
    53761 caagaggaaa acgttttggg ttcttttggc cgtggccgtc gccgttgtca ttgccgtggc
    53821 agtcggcgcc ggtgtcggtg ccacacgggg aggtaagggt gggggagacg cgcaggcaca
    53881 agagcaggaa ccgtcggcga cgtcggcgac gtcgtcaacg gaggcatcgg cagcgcctac
    53941 ggccacatca tcttctacgt atgtgccaca catgcatcct ttatctttgt tccttccttc
    54001 caccttatga gcgtaccaga gggacggaca ctttgctatc cggtagtggc taacacgagt
    54061 atttcagcga ggccacttct tccatacctt catcaacttc atccgcggcc gaaccgatgc
    54121 cgaccttcct caacgggacc gtgacactac cggccgggga ctttgctttc caagggttct
    54181 cggatgtgaa ctttaccggg aactacacgg atattcacca agcagaagga ttcattgact
    54241 tccccttcga cgtcatgagc tacgtctggc tgcacagcca gactggctgt tgtatcaact
    54301 tttgtcaggg tctcaataac gttaccggct accgatgtga cccccgggag cagcccgagg
    54361 cgagcggcgg cttcaaccgt ctatatattg gctgtggggg tgatgccccg cgagaggatc
    54421 aaaacaggtt ctgttcatga tgaagaatgc ctgccatggt gatggtgtct tcaacgcgat
    54481 cagatgtgtt atcttatgta aagttgtgga gcagcatgca gggactcggt caaaattccc
    54541 attcacaggc gaggtcacga tgtgccgcat tattttattg cttttttgtt ttctttcctt
    54601 tctttctttc tttcttttct tcgccctcgt tggctttcta acgtcaatat gtcagggttc
    54661 ggttgggtgg gaaacttttg aacttgaaaa ctggcaggag tattgagaaa gttaaagagg
    54721 ttaattggcg ggaaatggta gtccacagat ttcgggcgcg tgtttctgct ggaagagaag
    54781 aagaggaatt gggctcacat catcacatga tgtaccggaa aagccctctt cagcttcacc
    54841 cttcaccgag gtcaaggatg ccgaaattca accgctttac ccctcaccga aggcttgccc
    54901 gcgcaccgtc cgtccgtccc gccgtcccca cttttctccc gcagcgaatt tcctgcactg
    54961 tgaacggtcc ataacaaaaa tcctcaattc ccggtgttct gctttttctt gcgctccacg
    55021 actgcgaacc caccgaccca attgcgccaa taaacgaata aatgagagca agtactgctc
    55081 taccgacgag atggcatccg agcctggttc cgtatccaat ccgacgacac aatcgtcttc
    55141 taccgacacc ccaatggaga tcactcccac cccgtcaact gctcaggcga cccagccccg
    55201 cgccgacgag cctatggcgc ttgattcaga gggcggatct ggtgcgctag acaagcccga
    55261 tggtggtgat aagagcgagg agaatgacaa gcaaaagaag caggagaacc aggagaacca
    55321 ggacaataag aaacgacgag ttggcagaaa cgaatggcgg ttagcaggcg ccccttccct
    55381 cctttcatcc cctttcccct tcttcagcgt cacaattcaa cgtcgcattg taactcaaag
    55441 tgtctaacca aggaatagtc gggaagtaaa ggacaagcgc aagaaactga gcgacgaccg
    55501 ccaggctgcc aagcgacgga agctgaacga gaacggcgaa gcagggccgg cccaaacaga
    55561 gcagaagaag gataagtgga agcaagatgg ggaaccgcgt ccaaaagacc ccaggaaagc
    55621 caaccccttc tcgaccgaag agatcgccgc cgaagaacgt cgtccgaagc gcaaagtcgc
    55681 cgtcatgatc ggctactcgg ggaccggcta caaggggatg cagatcaact ggggcgagcg
    55741 gaccatcgag ggcgacatct tcaaggcctt cgtcgccgcc ggcgccatcg ccaaggcgaa
    55801 cgccgacgac ccgaagaagt cgagcctcgc acggtgcgcc cggaccgaca agggcgtcca
    55861 cgccgccggc aacgtcatca gcctcaagct catcatcgag gacgagaaca tcgtcgacaa
    55921 gatcaacgcc agcctgcccc cgcagattcg cgtctggggc ctccagcgca ccaacaacgc
    55981 cttcagctgc taccagtcgt gcgactcgcg gtggtacgag tacctcatgc cgacttacag
    56041 cctgctgccc cctcatcccg acagctacct ctggaagaag gtcgtagagt cggccaagga
    56101 gcacggcacc tacgacgacc tcctcgccag gcagggcgac gtccaggggt tctgggacga
    56161 ggtcgaggag aagtcgatca agcccatgct ggcgaagatg gaccccaaga tccgtgaggt
    56221 ggtgttggag aggctccact cggttgatga cgatcctgag aacgagggca agccgcagca
    56281 ggccgacaat gtcgagcaag gagaaagtgc ggctggggat cagacgaacg aatccggcgc
    56341 gagtgccggt gcgggcgacg ctgaccagac gactgacgcc accaccccca ccgtcgccga
    56401 tgcaaagcag caggagaccg gtgcggcggt cgagacagcg actcccgccc ccaaaaggcc
    56461 ccgagagccg acggcagtag acttggcgct gcgcgaccta aagcaggccc tcatcaaggc
    56521 gaagcgcgcg tacaggttca gcccggaccg gctgcagcgg ctccaggacg cgctgaacca
    56581 gtacgtcggc acgaacaact tccacaacta caccgtccag aagagcttca aggacccgtc
    56641 ggccaagcgc cacatcaagt cgttcgacgt caatatgaag cccatccaga tccgcgacac
    56701 gcagtgggtc tccattaagg tgcacgggca gagcttcatg atgcaccaga tccgcaagat
    56761 ggtcagtatg gccacgttgc ttgtgcgctt cggcgtgccg gtcgggcgga tcaaggagac
    56821 gtacggcgcg accaagattg ccatcccgaa agctcccggc ctgggcttgc tgctggagcg
    56881 acccgtcttt gaaggctata atcggaaggc ggtggatacc ctgggcaaag accccattga
    56941 cttttccaag tacgacgaca agatccagga gtttaaggat aaggagattt accagcgcat
    57001 cttcgaggtc gaggagaagg agaatatgta aggttttttt tttttttttt ttcttttttt
    57061 ttctcctgca cggggtcagt ctggcactaa cgcgatatca tagcttccac gtcttcttcc
    57121 aacaggtgga caatttcaag tccgactcat tcttgtggct gacggatggg ggcatagctg
    57181 cggggatgtt acggccgaac aaggaggaga agggcgacaa ggcagttgcg agagaactgg
    57241 gagacgaaga cgaggacccc gagggcggag agggttagac gcaacctctc tctagagctg
    57301 agtcgctaca tgcgcccctc cgaattcacc acggggattc tgggacgaac catagactca
    57361 tagaccacta catctgtaca agcagtagaa taccgtacgg ttattatcaa atcttggtac
    57421 gatgttctcc ctgtcattgt gccgcttcca agatatggct gcggcgggta tctagctatg
    57481 tcctctcgtt tgaaatatat ccacaaaagc ccctcccctt cagaacgctg ctatgtacac
    57541 gtagaagaaa cgctagcaaa gtcatcatgc tccgaggcaa ctctgtcact ctatgacaca
    57601 gaactcgcag gcaccgatgg cgtagcagac gcagccggcg tcggagcagc ctgcgtggtg
    57661 acccctcctc ctcctcctcc tcctcctgcc cctcctgctg ctgatcctgc tcctccttca
    57721 gcaccatgcc ccttcacctc gaccagcggc tcccacgcgc ctccgttctc gttcgccaag
    57781 ttcgcatacc gcttggcctg gatggagttg agaagctcgg cgcaccgcac tacgtcgcgg
    57841 tccagctgct cagcctgggc cttggcctgt tcgtcctccc cgcctagacg accgaagagc
    57901 cagagttcct tgaggcggcg actaagcgcc aggaggtcct tgattgaggt gttctttttt
    57961 cgcggggttt cagtgcgagg ctatatggaa gaagtacgta tacaagggga agaacaggta
    58021 agggcaaagg cagagggggg tttcttacga gtccttcgaa ttccagttgc atggacatgc
    58081 ccgtcacggc cacggtttga gggtctatgt tgcgggtctc gccttcggct tggattgtgg
    58141 ctagcatggt gagcatgcgg aatcgggcca ggatatccgc gatgaggcgg ttatgcgtgt
    58201 cgagcaggtt ggaggactct tggctgcgtt ccattttggg ggagtgtagg actggtaaag
    58261 aggtgtaagg agtaaggttc aatgatgagg ttgctgatgg aacttggtct taaagaattt
    58321 gattacataa tccatcatct acagccgtcg tcttgaggag gtatgtatgt actgtcctgt
    58381 ggtgtcctgg tactccaagg taaggtacct tacctaccat accttaggta attgataagt
    58441 tggattatta tagggtaggg ttagtccgac taaggcactt agttattccg actagggcac
    58501 tactaatgtt gtataggcac acgctattta tctagcttag agagactaat taactatcct
    58561 aagcgttgaa tagttaagat atcgtggctt aaagcgaggg cgtttttagc gctcctatag
    58621 ttaagtctat atagattata actccgatta cggttagttc ttagactacc tttataggtg
    58681 tattagaaaa ctaacatact aatgtagtat gggtctgttt actatgggta aatgtctatt
    58741 tttgtatttt aactatatag ctcgaataaa taactaacga tgccggaccc acacacacca
    58801 taccgcctat gaaagatagt ctgagcctgc tgagataact cccatgtcta tatacgcact
    58861 gccaatacct atggtcgttt cccgtgttct acgatgaccc ctttcatcta gcgagcaccg
    58921 ccactcccgt cactccccat caccaccaac tacccatcct acccatccta cccatcctac
    58981 ccatgctccc catgctcccc accctcccct tcctttatca tcccctccgc cgtctcctaa
    59041 accgcgatac caccgcctag atttggtgtt ttttgcctgc tgggttgtaa atggttggtg
    59101 gtgtttgaac cggagcgcgt ccccgttcgc ggggcgagcg ctgtggaata cgaaggattc
    59161 ttcatgtttc ttgctgccga agcacattgc ggtggtatgt agaaggtgaa ccaagatgag
    59221 gcggcaggac tctaaaagtg acaactcgac cgttttcagt gatgagatat ctctggaggg
    59281 ggaaaaaaag agaagaaaaa aaaaagggtt aggaccggag gtcttgagac ttggaaccgg
    59341 caattgaaca gtttcgcgca gttggattta tttgtactta tgcgacttgt ttgcatggtc
    59401 aagaagtaag aggccggatg aatcaataac ctggtcgaac atccggtctt atacccagga
    59461 ccaagacaca tcacacacca cgaggcgggc tgtccgacgc aactgacgac agctcatcga
    59521 aattgctcta ttcagcggac ggttgattca gcccacgggg caagattcag cctactggac
    59581 agccctgtgc ccggattaca ctcagctatc ctacttttcg agaaggcttc tgatatcaga
    59641 accgcagctc atttccgccc cggcccccct gcaagccaac aacgcgcgag gcgcgagaat
    59701 tcgccttacc cgaaccaacc aactactaaa ctcgaattga cgaaacctcc cagccaacta
    59761 agctttgcca agggcggttc cgcctaagct atgggcaggg tacgtgggat cttggcgttg
    59821 agaggtaaac gtacgaggtg gcacgggccg tcgaagctgg tatcctgaca tcacggcccc
    59881 agcccacgat gacactggct ggctgtgctg cgaccatcgt cgctttggcc accaaccagt
    59941 tggtgtaacc gtaggaatac caaaagtaga aaatagtttg aagtgggaag gtgatttacc
    60001 tcgagcaagt tacatggcta atcatgcctg gcaatggatg gtgctgtaca cgacagaaag
    60061 ccgacgactc ggtgaactcg aggtgagaga atacttcccg ggacaaacat tattgtatcc
    60121 gaacgaaaaa aaaaaaaaaa aaaaaaaatc gttctatacg cccccgtcga ggcatgcatg
    60181 agtcactggt tgggggttcc cccgccaagt ccagataaga taagggagga aaagaaattc
    60241 ggctgttggg tctgaaaatc gcggtcgatg aaatcatcac aggcaacaca ttcgaaccga
    60301 agaagtcaca atataaatac gagaactcgg ggtgctttgc taggaacgga ctctcagatt
    60361 ctttaggcga ataacttaca atttattctt tctcaacgca agtaccgcta gattctccga
    60421 cgatggcgtc caccgcctct ccatccgctc cgccatacac ctacacggcg aaccgaggct
    60481 acgagtcaac ccaagatgct ctctccaaag tccaacagag tggcgaacct cctgtcgatc
    60541 cggaggaaga cggcgacatc aacgacatct tcgaggacga cgaggtcatg gatgacgact
    60601 ggcggctcga gtccggcgat ctgaccaagt cgtacaaccg acaacgcatg ttccgcaacg
    60661 caaacgagtc gagtgcgacc gcgaccgcga ccgcgaccgc gacgcccaga tccaatgcac
    60721 aaaagcctac ggccaataca tttgccagcg tcgacgacca agtagccgcc ctttcgaagc
    60781 atgccgccaa gatccgcctc gacagcgtca aggccgagga ggaaagaaca agagacaagg
    60841 cggaccgcgc caccaccgag caggttctgg accagagaac gcgaatgatc ctgctgcaga
    60901 tgattaaccg aggtatcgtc agcgaggtcc acgggaccat cagcaccgga aaagaggcca
    60961 acgtgtacca cgccgtgcta caagccgacg acggccctgc cgtgcagcgg gccatcaagg
    61021 tctacaagac gtccatcatg gtcttcaagg atcgtgagcg atacatcgcc ggcgaataca
    61081 ggtttcagaa aggttacgat aagagcaaca gccgcaagat ggtcaagctg tgggcggaga
    61141 aagagttcag gaacatgagg aggatataca ccgccggcat tccctgcccc gagcccgtcc
    61201 acctcaagct gcatgttctc gccatgagct tcttgggcga caggaggggc tgggcatacc
    61261 cccggctccg ggacgccgtc ctggctggag atgacaccga ccagcagtgg aggacactct
    61321 acgttcagtt gctgggcatc atgcggcgtc tgtaccgcgt ctgcaggctt gtccatgccg
    61381 acttgagcga gtacaacgtc ctctacaacg aagggacgct ctacatcatc gacgtctcgc
    61441 agagcgtcga acccgaccat cctagggctc tcgagttcct ccgtatggac attaagaacg
    61501 tcggggactt cttccgccgc aagggcgtcg atacgctcac ggaccgcgtc atcttcgatt
    61561 tcgtgacgtc ggtcgagggc ccgaccgagg aaccggggct atccgaggcc atcgagcgcc
    61621 tctacgagac ccgtggggac gaggccgccg cggatgatgc cgaagtagac aacgaggtgt
    61681 tccgtaacca gtatatccca caaacgttgc aacaagtgta cgacattgag aaggatggcc
    61741 agcgcatcga acagggcgaa ggcggcaagc tggtttacaa gaaccttctg gcggagaatg
    61801 tggtcgacaa gaaggagcag caacaggagg acgacgagga agacgacgag tctgaggagg
    61861 acgagtctgg gagtggtgcg gacctcagca gcgaggacga gtccaagtat gaaaagggca
    61921 agccgagggg aaagaagcac ggggataagg aggagaagaa ggtaagttgg acttcccttg
    61981 cgttttgtga acaggctctt tgtctgacga aaacatcctc cagctgcaca agcaagccgt
    62041 caaggaggcg aagcgggaga agcggaaaac caagattccg aagcacatca agaagaagat
    62101 ggtctccgaa tcgtcgcgga agcataaata gacaaggctg gcggctgctc cccgatatgg
    62161 cgcatggctt tttcttgtag tttacctacg gagtattccc tcagctgaga ggagacggag
    62221 actactctgg ggcacgacaa ccatacgccg caatcggatg atgaagcgaa acgatcaacc
    62281 ccggcccccg aactggctgc tgtgtttcgc agtcatgcgt aaccgcttgc ccaatgggtg
    62341 atgtcgggcg ttgcctgaca acgtcttgtt gaacaggcgt cgtgatgatc aaagagagct
    62401 ctgacgattt gtgctgcgtt ggtgaatcca gacctcggat accgagaaga cggcattcga
    62461 cgggtgattc acgtcataag ggcctgtgaa tccaaattct cggctcgtat cgtcggtatg
    62521 cctgatagcc taccgtgagt ataggctttt acaatggaaa cctttagcgc atctctgtct
    62581 caatcctacc tacactggcg ctttaaagcc gtggcgtacc gatatgctcc tctcctagct
    62641 tctgatgcga agtcttgtat atatgcctag tagcttctgt gagttccctt gatcctagca
    62701 gtacgcataa gaccgcatgt ctccgtttgg gacgacgtcc ttggtccgtt tgtttgggcg
    62761 ggtgcaggca agcaggagag tcagtacgac agtattgtac agtgagaaca ccacttgaga
    62821 tttacggttc gagatctcta gactagctag ggggaaaagc cagcttggta acccaagact
    62881 tccgacttcc ccatagagac gaatacggat tactatacat atcccaagac gcgccgggcg
    62941 gcaaaagacc actcggcgta aggggaccgt ccgggggggt acaagcaccg acaacgatga
    63001 ttactcacgg ctcccgcccc cttggctaca acctctgcca agcagttgga gtagggttac
    63061 ggacgacgag gacccgagta cgggggctag attgctctcc agactggcgg atgccacctc
    63121 agacaaccca agtctgcgaa gcgaaccccc ggaacagaaa gaggagaggg ggacacgcag
    63181 tggcttattc gactaggaac gacgacacga ggcaagccga taggaagacg ataacggggg
    63241 cggcggagga gccgccgacc gaatttggaa acggaaacgg aatctttgct gtctacgctg
    63301 gtcacgtaca acgatgccag gagacctgtg cggggcgcgc tcggggcgcg ctcacggcgc
    63361 tgggatgctg gccacgtggg tggtcatagt aggttcaagg ggaagggaag ggaaataaag
    63421 tcggtgtact gcctggttgg agagttggag gagcatcgtc ttggaagatg agaatgagaa
    63481 cagcgtaaaa gcaaaggaac gtatatatac ttcttgattg gctatgtggc aggaaacgta
    63541 cgtgtaccgg tatcccgtac cttatccacc cccggtctcg tccactctct cggtgaggta
    63601 ccttgggtac cagtagctat ctcaatcata cgtcacacac accgcctcga ggccaggaga
    63661 taagatagag gataagagat aagacatcat gtctcgtgca cgtctcgtgc tcctactctg
    63721 tctttgtttc catcgttgat ctttcatctt accatcacct cctgactctg catctaatta
    63781 ctttcatttc actctttcca tgccaagcgg ggtcagttct tgcttcttta taccctagca
    63841 gttcccttct atgtatttct aaatctgcca ttctcacctt ctcacctcct tttgacctgc
    63901 tcatacaacg tccgtctata cgctgaatcg acctcctctc ccttctcact atatcaacgt
    63961 tttccaacca caggaacata ccaccgatcc aggtatcgcc catttattcg tggcaaggcc
    64021 cagcatggaa aactcgccat cttgtatcga gtcacaacca gacacgacga gcttcactaa
    64081 gctggaagtt gagggcgccg ccgaccagag caacgggagg acagtgactg ccaaccggcc
    64141 caaggattgg tgccccctat tcgaccttct caacttcgac ctccgttggc agatctacca
    64201 acacgccttc gccggccgcg tcgtgcacct ctacctcctc tatacccgga cgctgaagtc
    64261 ggattcgcgc tggcgcaaag ctcatcagcc cgtcgtgtca tggtatccgc attccccagg
    64321 cggtctgtca actctcgacc tgctctccgg cgatccggac gccagcgcgg agcaagagca
    64381 gtctaggcgc tggcactggt ggggttgcgt ctgccgcctg gacgacgaga tctgcgtcgc
    64441 accgagacgg cgcgggatgg agatgggcct cccggaccct tgtccccagg gtgtcttctt
    64501 cctaaggtcg gggtcggatc aacgagacgc cacctgtctg ggggtcatgg gctggttaac
    64561 aagctgtcgt caagcgtgag ttttcttatt cttgtttctt tcttttcttt ttcttcttct
    64621 tttcactctg gcgttttcgc gtcttgggcc caagggtgga ctaggaacta cgtttggcat
    64681 ggaaaactaa ataatacggg gaccatcccc gcgcggcagg tacgaggaga caatacagct
    64741 actctactcg agcaccacgt tcaaactgga gcagcgcctc caagccctat acttcccgca
    64801 gatgctaccc cagccgcaac ggagctggct aacgtcgctg gacatccgaa tcaccgacta
    64861 cgacgactcc ctgcacgaag cgaacatggt tggtgccacg gtcccgacgc cgacctcgca
    64921 atcgaccatc gaactgaacg cgctgggcgg gcgggagcag taccggcgca tcctggcgtc
    64981 ggccgcggcc tctttccccg gcctgcgccg gctccacctc accttcgagg gctcggtgcg
    65041 tcccagcccc gcgggagact cggacgactc ctcccattcg acaaccgggc gccttgcgac
    65101 gacgacgctc ggggagatgg aagcagacga gttggaaccg gccgtgctgg gtcccctgga
    65161 tgccctccct gcttcggtgc aacgccgcgt ggtgttcttc cgctctgttt acgacgctct
    65221 gctgcaggcg gcgcggcaga agcagccggt ggacgaagag cagacgtgcg gaggagggcc
    65281 tgggagttcc cgggcgggtt ggacccggtt ttggaggcgg ctggatcaga aggagtgtga
    65341 gaggggcggc tattggatct acctgcatcg atgagtgcct gcatggatga ttgggatggg
    65401 ccatttggcc atgttgtggg caattcttcg actgtatatt ggctccgggg tttacaggcc
    65461 gcggtagtta atttcactgc tggtcggtga ttttgatggt gagagagact ggataatgag
    65521 tgttccagca aactgtggtc ggtctgtctt gttcatgcga ggaagggtgg cgtctttacc
    65581 tagtatcgca tccccccttt tccgggcgat acccttgttc atacatgata caccttcata
    65641 attgcttctt ctgtctgatt ttctcttcat cagtcatcgc gtcgacaggg cgataaatca
    65701 ttgctgttta tatttatgca accttatttg gttccggcga ttgtggatga gacattcact
    65761 gggatcaaaa tgatattcag gcgacattca aacttgggtc tctcgacctt caaagggagt
    65821 ggtaataaat gacccctgac cacgtgatgc tcataaaaag ggggggaatg agcaaatctc
    65881 gcaaatatcg tcttctattt cttggcttct ccccttttgt cctacgccca tcacacatga
    65941 ccaaaacgaa aaagaaaaag aatggaaaag aaataaaaaa attcaaagga cggcactcaa
    66001 attgacgcta tcatggaccc ccgcattatg cgggaggatc cctactcaca cctcgaccct
    66061 ccgccgccgt accccggccc gccgctctcc cagataagct cagaaatacc gccacgggta
    66121 ccagtacctc aaagacacgg acccggactc ggaccccgac ccgggcccga accagggctc
    66181 ggccttggtc accctcacaa ccccgggcct cgtctacggc ccagtcgatc aacaccaaac
    66241 tttcgccaag atgcccatgc ccatctcacg ccggcctttc ccggcattga tgctgccacc
    66301 ggtcgtcttc gaagtccctc accgggacct acctggggca tcacgccatc ctcgacccag
    66361 cccgggatgc aaaccgagat gagaactgag gttctggtcc agtatcgtaa ccaggaggcg
    66421 acggacattg agacgcagca gcatcttcgc atccagacgc tgagccacac ctttcccgtc
    66481 attccatcct cctcttatca tcaccaccac gaccagcaac cacaggtggc actggcacag
    66541 ggtccgccaa caacgcgtcc cgatctaccc acgaccacct cagcaccccc cataaccaaa
    66601 gacgacgcca aggggaagaa catcttccag cacgcctttg acgaaaccgt cttcttcgcc
    66661 ggggggctca tcccccaccc ggtggaatcc acccgccact actccatcct ccgccactcg
    66721 cccgccctag tctggtaccg cggcccctcc acctcggtag ccatcaccat cttctccgac
    66781 cggcccctcc cgcccgaccg ctccttctgg ctccagcgca agggcttctc aggcagcaca
    66841 ggcatggcgc tcaagtccat gctaggcgcc acgacctcct ggctcgacgt cacgccctcc
    66901 acgcgcgcgt cgcccgccga cctgcccccg aacgatgagc ggggctacca gcgcgacatt
    66961 tcgcggttcc tcaagaagca caaggacaac aacggccgcc agatcgcccg cgagacgcac
    67021 gtcatccgca tccccgtcgc cgccgaagac ggctacttcc gcctcgtcct ctgcaccggc
    67081 gggggtggag acggaacggg cggcgaccca caacctcccg acaacagcag caccagcacc
    67141 agcaccagca gcacggcaac gcggcaaaag acggcgagga agaaatccgt cctctgcccc
    67201 agccccgtgt tccgcgtcgc cagcacctcc tccgacgcga gcgtcttccg cggcgcaggc
    67261 ctccgcgcca tgcccctcga gatcggcgtc aaggtcggct ccaccgtcgc cgccaacgtc
    67321 gtgaaccggt acgtcgcccc cgcgcggctc gctgccacgg ctgccgcggc gggggtcgcc
    67381 aagaaggtcg agcagaaggc catgaagcgc agcaagcagg tcgtcgcctc gcgggccgtg
    67441 gaggtcgggg tcgccaaagc cgggtggaag acggggctcg gcgcgctgga ggagaggtac
    67501 gcgggcggag gaggcgggac ggggtacgcc ccgttggggg gtgcggcggc gtgggacgac
    67561 atgtcctcgt cgtcgccgca ggcgcttccg ccggaggttg tcgggtccga cgacgggcct
    67621 gtccgtcctt tccccgtcaa gttgtccggg acggtggggc gcgggaccgg acgcggcggg
    67681 atggcgctgg ggatcccgac ggcgaacctg cagagcgtga cgcctgagga tgtacccctg
    67741 cgtatgcgcg gcgtgtatct cgcctgggct tgcgtggtgc ccaggcaggg cctaccggag
    67801 tccatgtcgc acgcgtggca cgaggccatc gtcacggcgg gaccgtcgcc gtatgccacg
    67861 ccggcggtgg tggcggcgcg gaacgaagtg acggtgcatt tcctgcacga gtttggtggc
    67921 gtcatgttct acgatgcgaa agtcaaggtg cttgtcatgg gccagcttag gaggtctgcg
    67981 ccttattcgt ctgtttcccc tcccagtgag atcaagggag ggaatggcga cagcagcagc
    68041 ggtcacactg aaggggccat cgcggcgtat gcggacgacg tggttgtcac ggtggcgagc
    68101 ctgagccgcc ctaactgggg tcccatggag acctgcgagc ggttgaagac gctgaagagc
    68161 gaacgttcct ttacagacag gtacgtcgat gccagggata aggtgcagaa acaagtggac
    68221 cggatcccgc tgcactgggc tggcgtccgg acagagggag ccgccatgcg ggatcaggcg
    68281 ttgggaacag gggggttctg ggttcagcga tgaagagcaa atgttgcttg tttcgaacaa
    68341 ataatagata ctgatgcttt ctccatggtt gggaaactac aaactgtaat tattctaggg
    68401 agacgaaggg aatcggggaa actatgccaa agca
//
