# Supplementary material for: Alkaliphilic/Alkali-Tolerant Fungi: Molecular, Biochemical, and Biotechnological Aspects
Source: J Fungi (Basel). 2023 Jun 9;9(6):652. doi: 10.3390/jof9060652 (PMC10301932; doi:10.3390/jof9060652)
Supplement: Supplementary file 1 [file jof-09-00652-s001.zip › S2/ENANITX01000353NITX01000353.1.region001.gbk]

LOCUS       ENANITX01000353NITX01000353.1 68678 bp    DNA     linear   UNK 01-JAN-1980
DEFINITION  ENA|NITX01000353|NITX01000353.1 Sodiomyces alkalinus F11
            SODALscaffold_6_Cont353, whole genome shotgun sequence..
ACCESSION   ENANITX01000353NITX01000353
VERSION     ENANITX01000353NITX01000353.1
KEYWORDS    .
SOURCE      
  ORGANISM  
            .
COMMENT     ##antiSMASH-Data-START##
            Version      :: 7.0.0beta2-86685d9d
            Run date     :: 2023-03-25 18:34:59
            Original ID  :: ENA|NITX01000353|NITX01000353.1
            NOTE: This is a single region extracted from a larger record!
            Orig. start  :: 3058
            Orig. end    :: 71736
            ##antiSMASH-Data-END##
FEATURES             Location/Qualifiers
     protocluster    1..68678
                     /aStool="rule-based-clusters"
                     /category="NRPS"
                     /contig_edge="False"
                     /core_location="[33058:41736]"
                     /cutoff="20000"
                     /detection_rule="cds(Condensation and (AMP-binding or
                     A-OX))"
                     /neighbourhood="30000"
                     /product="NRPS"
                     /protocluster_number="1"
                     /tool="antismash"
     proto_core      30001..38678
                     /aStool="rule-based-clusters"
                     /tool="antismash"
                     /cutoff="20000"
                     /detection_rule="cds(Condensation and (AMP-binding or
                     A-OX))"
                     /neighbourhood="30000"
                     /product="NRPS"
                     /protocluster_number="1"
     cand_cluster    1..68678
                     /SMILES=""
                     /candidate_cluster_number="1"
                     /contig_edge="False"
                     /detection_rules="cds(Condensation and (AMP-binding or
                     A-OX))"
                     /kind="single"
                     /product="NRPS"
                     /protoclusters="1"
                     /tool="antismash"
     region          1..68678
                     /candidate_cluster_numbers="1"
                     /contig_edge="False"
                     /product="NRPS"
                     /region_number="1"
                     /rules="cds(Condensation and (AMP-binding or A-OX))"
                     /tool="antismash"
     CDS             complement(join(4533..4539,4969..5039,5092..5117,
                     5160..5214,5713..5736,5860..5889,6094..6114))
                     /Name="input.path1.gene1"
                     /gene="input.path1.gene1"
                     /source="GlimmerHMM"
                     /transl_table=1
                     /translation="MSTNYEILFHLYVTSRITRIIRIYKDIASTIRTSTTKPILFGPGI
                     KTLFVEASRNGDAVPLRRITFLIVIVITGEAI"
     CDS             complement(17111..18619)
                     /ID="input.cds2.1"
                     /Name="input.path1.gene2"
                     /Note="single-exon"
                     /gene="input.path1.gene2"
                     /phase="0"
                     /source="GlimmerHMM"
                     /transl_table=1
                     /translation="MEELISWSKENGGNLSADVEVFYDSVTGHSFRVREGHSLIPGDAI
                     VSCPLSITLSYLNTLDQDLTSHGIPSPAHRTGDPLPREFLKAVAPHVTARFFLMQQYLL
                     GRASFWYPYIRTLPQPDNHSAWALPPFWTSDDIDLLEGTNAHVSLHEIKARLRSEHKHA
                     SAALEATSFAGRSHEYSRLLYHWAYTIFTTRSFRPSRVVPDPEALPLPDGVAVDDFHVL
                     MPLFDVGNHSPTAEVDWHVLSEASGAEKASNGPATVLATRTPYAAGEQVFNNYGPKTNA
                     ELLLAYGFVIPASPALHNDYVHLQLRTASAAAPSSSSSPAPPKPRDDFFFSLRPVTHPS
                     SVTAHKRLTLPSLDPDSVLPCFRHVQDTLVWELVCMQTSPEQREALFPAAAGEGMDGDK
                     ERLRALLTGEMETTALAVVEALLERTLAIIQAKAFQELEKLEQSDFELDEDEDEDDGEG
                     EAEAGEGSGATRNQRLAYVYRTQCRNVLINVLESLEMPSLSSSR"
     PFAM_domain     complement(17792..18385)
                     /aSDomain="SET"
                     /aSTool="clusterhmmer"
                     /database="34.0"
                     /db_xref="PF00856.30"
                     /db_xref="GO:0005515"
                     /description="SET domain"
                     /detection="hmmscan"
                     /domain_id="clusterhmmer_input.path1.gene2_0001"
                     /evalue="5.60E-05"
                     /gene_ontologies="GO:0005515: protein binding"
                     /label="input.path1.gene2"
                     /locus_tag="input.path1.gene2"
                     /protein_end="276"
                     /protein_start="78"
                     /score="23.7"
                     /tool="antismash"
                     /translation="PLPREFLKAVAPHVTARFFLMQQYLLGRASFWYPYIRTLPQPDNH
                     SAWALPPFWTSDDIDLLEGTNAHVSLHEIKARLRSEHKHASAALEATSFAGRSHEYSRL
                     LYHWAYTIFTTRSFRPSRVVPDPEALPLPDGVAVDDFHVLMPLFDVGNHSPTAEVDWHV
                     LSEASGAEKASNGPATVLATRTPYAAGEQVFNNYG"
     CDS             complement(join(19235..20377,20523..20725,20831..21111,
                     21267..21652,21742..21877,21942..22039,22364..22402,
                     22498..22581))
                     /Name="input.path1.gene3"
                     /gene="input.path1.gene3"
                     /gene_functions="biosynthetic-additional
                     (rule-based-clusters) Glycos_transf_1"
                     /gene_functions="biosynthetic-additional (smcogs)
                     SMCOG1045:glycosyl transferase group 1 (Score: 79.1;
                     E-value: 6.4e-24)"
                     /gene_kind="biosynthetic-additional"
                     /sec_met_domain="Glycos_transf_1 (E-value: 7.7e-25,
                     bitscore: 77.9, seeds: 63, tool: rule-based-clusters)"
                     /source="GlimmerHMM"
                     /transl_table=1
                     /translation="MMNDGMTRVTRLLWPGRVFPDFEVYEVQVRRGEWYEAKHDINHHG
                     SETCPSSALSDISALRPRVESVKTVRNERLSQIDVATMAPPPSRRRSSVATSAYRFRKM
                     SIMHEQGNTFGPSLTTLYCGISAVFADDQTAVVAIAIHDTVYLIDYSVKHVVLGDALHM
                     GQDAIADYVLSTLEVYEHDNFSKFIGAGLPITLKYMSPTLCSRLWLDMDIVPVVTRPDE
                     DGKRENFWDIKRVDEQADSMARKCIMNFGPSLVPHLQVGFRGVVQTDAGFRVHLVTPQN
                     HKDACGRPTWDSMAHYATKLRRNKIRVAFFSSTPQGGGVALMRHALVRFARLMGVDLTW
                     YVPKPRPGVFRITKTMHNILQGVSHPEQRISAEEKQSIHDWITDNAYRYWLSEGGPLRP
                     VEEGGAHVVIMPGLIPLIKKLTPNRPVLYRSHIQIRSDLTAMAGSPQADVWDFLWNNIQ
                     KADMFISHPIPLFVPHNVPHEKVAYMPATTDWLDGLNKPLSTWDMGYYGHIYNTACLHQ
                     RMAELQWPTRKYIVQVARFDPSKGIPTVIDAYGEFRRLLEEAGVEDSPQLVVCGNGSVD
                     DPDASMIFDETMTQLETFYPHLVDDCSVMRLDPNDQLLNTLIRSSHVTLQLSTREGFEV
                     KVSEALHAGRPVIASRAGGIPLQIKDQVNGFLVEPGDWKAVAQHLMDLFTDDELHARMS
                     HAAATGVSDEVGTAGNALCWFYLASKWAEVGVKPGLPGNERWVNDMAREEAGKPYNESE
                     NRLPRHFTQRKERPVVVVKVERGEDGEKAENGENGE"
     PFAM_domain     complement(19514..20029)
                     /aSDomain="Glycos_transf_1"
                     /aSTool="clusterhmmer"
                     /database="34.0"
                     /db_xref="PF00534.22"
                     /db_xref="GO:0016757"
                     /description="Glycosyl transferases group 1"
                     /detection="hmmscan"
                     /domain_id="clusterhmmer_input.path1.gene3_0002"
                     /evalue="1.60E-21"
                     /gene_ontologies="GO:0016757: transferase activity,
                     transferring glycosyl groups"
                     /label="input.path1.gene3"
                     /locus_tag="input.path1.gene3"
                     /protein_end="697"
                     /protein_start="525"
                     /score="76.7"
                     /tool="antismash"
                     /translation="TRKYIVQVARFDPSKGIPTVIDAYGEFRRLLEEAGVEDSPQLVVC
                     GNGSVDDPDASMIFDETMTQLETFYPHLVDDCSVMRLDPNDQLLNTLIRSSHVTLQLST
                     REGFEVKVSEALHAGRPVIASRAGGIPLQIKDQVNGFLVEPGDWKAVAQHLMDLFTDDE
                     LHARMSHAA"
     CDS             join(24722..24813,24914..25386,25490..25829,26044..26050)
                     /Name="input.path1.gene4"
                     /gene="input.path1.gene4"
                     /source="GlimmerHMM"
                     /transl_table=1
                     /translation="MAPSALSLLAVAAGLAFLPSSLAQTNFFVNFGDSYSQTGFNIDGA
                     KPSPSNPIGNPPLPGWTASGGLNWSGFMPTHYNASTLLTYNLAYGGATTDADLVTPYRP
                     DVLSFEDQVDVFTSSLGADPRPDYAPWTAENTIVGVWIGVNDVGNTFWLGNKEEVITNV
                     VDRYFELVQDVYDAGARNFVLLTVPPTDRSPMFIANNGHQLDVIIETIDLYNELLESRH
                     ADFQAANEDATTWLVDTAGPFNEALDHPTEYGSPDALCENSDGTSCLWFDSYHPGVAIN
                     RLVAEEVANVVGGPFFKGPLGF"
     PFAM_domain     join(24806..24813,24914..25386,25490..25785)
                     /aSDomain="Lipase_GDSL"
                     /aSTool="clusterhmmer"
                     /database="34.0"
                     /db_xref="PF00657.24"
                     /db_xref="GO:0016788"
                     /description="GDSL-like Lipase/Acylhydrolase"
                     /detection="hmmscan"
                     /domain_id="clusterhmmer_input.path1.gene4_0003"
                     /evalue="6.90E-16"
                     /gene_ontologies="GO:0016788: hydrolase activity, acting on
                     ester bonds"
                     /label="input.path1.gene4"
                     /locus_tag="input.path1.gene4"
                     /protein_end="287"
                     /protein_start="28"
                     /score="59.0"
                     /tool="antismash"
                     /translation="VNFGDSYSQTGFNIDGAKPSPSNPIGNPPLPGWTASGGLNWSGFM
                     PTHYNASTLLTYNLAYGGATTDADLVTPYRPDVLSFEDQVDVFTSSLGADPRPDYAPWT
                     AENTIVGVWIGVNDVGNTFWLGNKEEVITNVVDRYFELVQDVYDAGARNFVLLTVPPTD
                     RSPMFIANNGHQLDVIIETIDLYNELLESRHADFQAANEDATTWLVDTAGPFNEALDHP
                     TEYGSPDALCENSDGTSCLWFDSYHPGVAINRLVAEE"
     CDS             complement(join(26115..26351,26428..26811,26941..27411,
                     27591..27877,27995..28052,28146..28310))
                     /Name="input.path1.gene5"
                     /gene="input.path1.gene5"
                     /gene_functions="transport (smcogs) SMCOG1106:major
                     facilitator transporter (Score: 351.3; E-value: 9.2e-107)"
                     /gene_kind="transport"
                     /source="GlimmerHMM"
                     /transl_table=1
                     /translation="MATDTTTAPLEKPGVSEAEDGNSGSDIGHSGASPADPTITGEAFA
                     HLDEKKVLRKMDMRLIPMLALLYLLSFLDRGNIGNAKIEGLQEDLNMTDDQYNWCLTVF
                     FFTYAAFEVPSNLLLKKLRPSVWLPIIMVAWGTVMTLMGIVQNYEGLLISRIFLGLAEA
                     GLFPGVAYYLTMWYCRREIQLRQALFFSAASIAGAFSGLLAFGIAHMDGVAGLEGWRWI
                     FILEGIATVLVAAWAFWALHDFPETASFLTAEERAFVVWRLRYQDQRDAEADNNKLNAA
                     GGAGEPGVGAAPARVAVPEAEEFKWRYVWDAFRDWQIWVNIFVYWGIVCPLYGISLFLP
                     TIIRTLGYTSSTAQLMTVPVYITAAVLAVIFAYLSDRVGKRSPFIVVFLCIMIVGFAMC
                     ISTGNPRVVYGGVFLSACAIYPAFPGVITWLANNLAGSYKRSVGMAIQIGVGNLGGAMA
                     SNFYRARDSPRYILGHALELGFICGGIIAALILIFTYTTINKKRDRLMRVGEDKKLTQQ
                     ELAAKGDRAVTWRYIY"
     PFAM_domain     complement(join(26343..26351,26428..26811,26941..27411,
                     27591..27877,27995..28028))
                     /aSDomain="MFS_1"
                     /aSTool="clusterhmmer"
                     /database="34.0"
                     /db_xref="PF07690.18"
                     /db_xref="GO:0022857"
                     /db_xref="GO:0055085"
                     /description="Major Facilitator Superfamily"
                     /detection="hmmscan"
                     /domain_id="clusterhmmer_input.path1.gene5_0004"
                     /evalue="2.80E-37"
                     /gene_ontologies="GO:0022857: transmembrane transporter
                     activity"
                     /gene_ontologies="GO:0055085: transmembrane transport"
                     /label="input.path1.gene5"
                     /locus_tag="input.path1.gene5"
                     /protein_end="458"
                     /protein_start="63"
                     /score="128.6"
                     /tool="antismash"
                     /translation="LALLYLLSFLDRGNIGNAKIEGLQEDLNMTDDQYNWCLTVFFFTY
                     AAFEVPSNLLLKKLRPSVWLPIIMVAWGTVMTLMGIVQNYEGLLISRIFLGLAEAGLFP
                     GVAYYLTMWYCRREIQLRQALFFSAASIAGAFSGLLAFGIAHMDGVAGLEGWRWIFILE
                     GIATVLVAAWAFWALHDFPETASFLTAEERAFVVWRLRYQDQRDAEADNNKLNAAGGAG
                     EPGVGAAPARVAVPEAEEFKWRYVWDAFRDWQIWVNIFVYWGIVCPLYGISLFLPTIIR
                     TLGYTSSTAQLMTVPVYITAAVLAVIFAYLSDRVGKRSPFIVVFLCIMIVGFAMCISTG
                     NPRVVYGGVFLSACAIYPAFPGVITWLANNLAGSYKRSVGMAIQIGVGNLGGAMA"
     CDS             complement(join(30001..34303,34410..35287,35670..38678))
                     /NRPS_PKS="Domain: PCP (302-371). E-value: 3.1e-07. Score:
                     22.4. Matches aSDomain:
                     nrpspksdomains_input.path1.gene6_PCP.1"
                     /NRPS_PKS="Domain: Epimerization (415-676). E-value:
                     2.1e-27. Score: 86.9. Matches aSDomain:
                     nrpspksdomains_input.path1.gene6_Epimerization.1"
                     /NRPS_PKS="Domain: AMP-binding (1229-1570). E-value:
                     4.4e-36. Score: 116.1. Matches aSDomain:
                     nrpspksdomains_input.path1.gene6_AMP-binding.1"
                     /NRPS_PKS="Domain: PCP (1767-1834). E-value: 1.7e-06.
                     Score: 20.0. Matches aSDomain:
                     nrpspksdomains_input.path1.gene6_PCP.2"
                     /NRPS_PKS="Domain: Condensation_DCL (1917-2168). E-value:
                     1.8e-23. Score: 74.9. Matches aSDomain:
                     nrpspksdomains_input.path1.gene6_Condensation_DCL.1"
                     /Name="input.path1.gene6"
                     /gene="input.path1.gene6"
                     /gene_functions="biosynthetic (rule-based-clusters) NRPS:
                     AMP-binding"
                     /gene_functions="biosynthetic (rule-based-clusters) NRPS:
                     Condensation"
                     /gene_functions="biosynthetic-additional (smcogs)
                     SMCOG1002:AMP-dependent synthetase and ligase (Score:
                     137.3; E-value: 9.1e-42)"
                     /gene_kind="biosynthetic"
                     /sec_met_domain="Condensation (E-value: 2.9e-24, bitscore:
                     76.0, seeds: 42, tool: rule-based-clusters)"
                     /sec_met_domain="AMP-binding (E-value: 2.9e-38, bitscore:
                     121.8, seeds: 400, tool: rule-based-clusters)"
                     /source="GlimmerHMM"
                     /transl_table=1
                     /translation="MAESPILRPFLPEGAPDHPDPPEAPLDDQQQQQQQQQPTAEMLDE
                     ERLLSAIADILAIPKDSVDLLDSFTHLGGNKESARALSSKCASMGLRLKTTDILRCQTI
                     TELQTRLVPIASKEPDSDHSNNDPSDAPADPIPDPPRPSGDDPAHSPDPESQPHRPPSH
                     TFADREAVENLILSTPQVSGAALIRPKAGWLEDKLVAFISLSNPNVSSYSLSNVHVISQ
                     SQMHYAGSQVAAIRLALEQSDRQLATPNNWIVLDQMPTNQQGEVDRRKLQTWAQNMNED
                     MYRQVTSLEFHERFQEPLTDMERTIQKAVSRVLRLPESQVGMNFSFAQLGGDEVSTMLL
                     VAACRTQGVSLRPEDVLNSPKLSQVASLASHKGDSVSRWNEESLECFKLSPIQQLYFDT
                     PTGSRTDERRKADGNYRFNQSVLLRVTRSATLEDIHAAVRTTVGHHSMLRSRFNLGPDG
                     WTQRILPDVQGSFGFGYHDVTGYDEVLKVMEQTQARIDIEHGPVFAVDQFHMYDGQQMV
                     FLVAHQLVIDRLSWRILIHDLDELLREGILFSQRSMPFQTWNELQEKDFERTSDDATIP
                     FSLRSCDSDSWGLKDSLNTYNEAAETGFRISSELTSILHTTCNQVFRTESADIYLTALL
                     LSFIQTFPNRPPPTIWNQEHGRELWSPEIDIAETVGWFTSLCPIGLRSEEPYNLDCLHM
                     LRDLKDTRRSTSHRGWKYFASRCFGPYAETRCSEAWPFEILFTYAGSSKQLERENGALQ
                     QMEMPVRALGSAFSDHGPSVSRMALFEVSVTVDHGCANVHVLYNRHSRYQDKIADWIHT
                     YEHVLYEAIGKLRYRAQELTLADVPLLNTTYEGLAKLNTDRLLALGLTSARDIEDVLPV
                     TASQQCILISQIQSLDVGHNTCIYELSVLNGVRADQALLCTVWEQIVTRYPALRTVFID
                     SITEDGLFDQVILRRCSPTMLFFDAATGDDPITALRALPPMPANPAQPRHRLSVCDSPT
                     GTYLRLEASQALCDMDEFCRQYATSRATVMRLAWALVVRAFTGSNRVCFGYRTPGRDGK
                     GAPHGLHQSIGCFENTIPCFMDLWAYQSIEAVVRDAEEDFRACLQHQHVSTAEIEHALG
                     LKDEELFNTCMTYVEDPPELKSRFTSTRPQLSLSCAESFSTFAYDISFLTMFVNGQLAC
                     GISHRILSLTQAWSVTRAFGQALRSILNNPTTSVGGLDLSVEENGALVRSTKIELLEPC
                     VHSLFSNRARASPDAQAVCAADGDFSYKTLTRLVQRLATHIVQRGVRPGVAVPVILGKT
                     RWSIVSMLAVMKAGGCFVPVDGDDRNMAEAVIRQIAPPVILATDMINPNLHLPEDGVLV
                     INEALFSTQIPSDAPMRKASENDAACILFPAGSGRSKELRGFVYSHNALSTAFLAQGGP
                     LRIDQDSRVLQVSSFSLDISLFETLATLVHGGCVCIPSAEERKRDIEGAIRRMEVTWTY
                     ITPILARRLQPESLPSLKVTCFRTRGLDEDTCAPWLRSTKVLLAYGCLEICPLGISVLE
                     VAKPEDLQRLAQPFLGKLWIANPEDSSKLVPTGAIGELCIESPTLAQKFVPGQALMALS
                     QQLAVASQDGPQLVRYIKTSQRVRDMEDGTMELLPSSRQDITIDGKVVAASKVEQHLRR
                     CLGQGVDVAVESISFEGSTQLLAAFIQLDKLFDGPEEVTNLSVTTRKRAYLAKNFAETS
                     LRNTLPAHMIPSVFIPVRRLPLTTAMKVHRRKLQKMVRGISREALSAISDAPSPDHARD
                     SRVKPLPLTQVEERMRSIWAKFLEVDEATIDGNQTFRKLGGSGYLAARVAVACRKEGLT
                     VSIQDVLGGASLTGLCQGITLATPEPAVDPKTKAPATTAQESPTRKEAEGLVPESFIEE
                     VVLPRLKVERDAIKDVAEATAPQIRSLELALLKDRGDISYLTFSFSGIESSKKLEAACL
                     GLCVMHPILQTAFVVHERKVYQIALRLFKPEFRKIQCPSWRLSHLADRLIKKDQTEPIT
                     LGTPVTRFFYLESGKQSTLIMRLSKAQYDDASVAILIQDLKKIYAGAQSQAPRPTFLDL
                     VRSAQLAHHRGARTYWASLLDGARMTQVIAHSKPASTSSSVKTIRQTLAITSLASLGIS
                     LDTVVKSAWAMVLAKLSASADVLFGEIIEGRHIQLAEGANASGVLGPAKNTIPVRVRFG
                     HSYTTPMDLMSVVHGQRVTGIQFENMGWLDMVQDCTALPYWTRFSTAVHHQSHDSSLPT
                     SSFKLGSASCKLNIQESAVQDVFDVLVRSRKPQPDTAEMSLTFCEHRVPTPFAIETLKM
                     LCSNIELLTSVSMMHPLVPSGSEFSAMTKQIPLSQPEVETAQAQLGAHNIPTEHYYAIQ
                     ALIAAAWTQVLDPRSLGVPESQLHNAAFYDLWGSMIPASQLAQYMNRELPNTGVPGLEE
                     VTVTMEEVVAHPTMMAQLELMARKMMGDREERTRKRLPGFGPRTSSLSKGLKRLSSVIK
                     DKGPGRTGSGRSSPECVPTNRTPFSQHRVPPVHSDGNGKTATQNNNTSAQSTPSHSPPQ
                     PQLEQQQQQQQQQQGGIPAPTPAPPIMVPPPVGPAMEPIVEKDGEQVVPEVDGETLLRR
                     RRGKDTPPLLALNLDYMEGDVWGGLDGMGSATSHSENEDDDDDDDDDLVLPLQGPRREK
                     EEEQEGGEGEGRRKEQQQEKQQSEAADLVSPLSPVSKRGYSFIKMTGIGETEAAGSAGG
                     AKESSSMRRKASSIFERMGRSSPVSVSTN"
     PFAM_domain     complement(31639..32520)
                     /aSDomain="Condensation"
                     /aSTool="clusterhmmer"
                     /database="34.0"
                     /db_xref="PF00668.22"
                     /db_xref="GO:0003824"
                     /description="Condensation domain"
                     /detection="hmmscan"
                     /domain_id="clusterhmmer_input.path1.gene6_0008"
                     /evalue="7.80E-17"
                     /gene_ontologies="GO:0003824: catalytic activity"
                     /label="input.path1.gene6"
                     /locus_tag="input.path1.gene6"
                     /protein_end="2184"
                     /protein_start="1890"
                     /score="61.2"
                     /tool="antismash"
                     /translation="AEATAPQIRSLELALLKDRGDISYLTFSFSGIESSKKLEAACLGL
                     CVMHPILQTAFVVHERKVYQIALRLFKPEFRKIQCPSWRLSHLADRLIKKDQTEPITLG
                     TPVTRFFYLESGKQSTLIMRLSKAQYDDASVAILIQDLKKIYAGAQSQAPRPTFLDLVR
                     SAQLAHHRGARTYWASLLDGARMTQVIAHSKPASTSSSVKTIRQTLAITSLASLGISLD
                     TVVKSAWAMVLAKLSASADVLFGEIIEGRHIQLAEGANASGVLGPAKNTIPVRVRFGHS
                     YTTPMDLMSVVHG"
     aSDomain        complement(31687..32439)
                     /aSDomain="Condensation"
                     /aSTool="nrps_pks_domains"
                     /database="nrpspksdomains.hmm"
                     /detection="hmmscan"
                     /domain_id="nrpspksdomains_input.path1.gene6_Condensation_D
                     CL.1"
                     /evalue="1.80E-23"
                     /label="input.path1.gene6_Condensation_DCL.1"
                     /locus_tag="input.path1.gene6"
                     /protein_end="2168"
                     /protein_start="1917"
                     /score="74.9"
                     /tool="antismash"
                     /translation="SFSGIESSKKLEAACLGLCVMHPILQTAFVVHERKVYQIALRLFK
                     PEFRKIQCPSWRLSHLADRLIKKDQTEPITLGTPVTRFFYLESGKQSTLIMRLSKAQYD
                     DASVAILIQDLKKIYAGAQSQAPRPTFLDLVRSAQLAHHRGARTYWASLLDGARMTQVI
                     AHSKPASTSSSVKTIRQTLAITSLASLGISLDTVVKSAWAMVLAKLSASADVLFGEIIE
                     GRHIQLAEGANASGVLGPAKNTIPVRVRF"
     CDS_motif       complement(31696..31800)
                     /aSTool="nrps_pks_domains"
                     /database="abmotifs"
                     /detection="hmmscan"
                     /domain_id="nrpspksmotif_input.path1.gene6_0007"
                     /evalue="8.40E-04"
                     /label="C5_DCL_263-294"
                     /locus_tag="input.path1.gene6"
                     /protein_end="2165"
                     /protein_start="2130"
                     /score="11.9"
                     /tool="antismash"
                     /translation="DVLFGEIIEGRHIQLAEGANASGVLGPAKNTIPVR"
     CDS_motif       complement(32083..32130)
                     /aSTool="nrps_pks_domains"
                     /database="abmotifs"
                     /detection="hmmscan"
                     /domain_id="nrpspksmotif_input.path1.gene6_0006"
                     /evalue="2.40E-01"
                     /label="C3_LCL_132-143"
                     /locus_tag="input.path1.gene6"
                     /protein_end="2036"
                     /protein_start="2020"
                     /score="4.3"
                     /tool="antismash"
                     /translation="DDASVAILIQDLKKIY"
     aSDomain        complement(32689..32889)
                     /aSDomain="PCP"
                     /aSTool="nrps_pks_domains"
                     /database="nrpspksdomains.hmm"
                     /detection="hmmscan"
                     /domain_id="nrpspksdomains_input.path1.gene6_PCP.2"
                     /evalue="1.70E-06"
                     /label="input.path1.gene6_PCP.2"
                     /locus_tag="input.path1.gene6"
                     /protein_end="1834"
                     /protein_start="1767"
                     /score="20.0"
                     /tool="antismash"
                     /translation="EERMRSIWAKFLEVDEATIDGNQTFRKLGGSGYLAARVAVACRKE
                     GLTVSIQDVLGGASLTGLCQGI"
     aSModule        32689..34609
                     /domains="nrpspksdomains_input.path1.gene6_AMP-binding.1"
                     /domains="nrpspksdomains_input.path1.gene6_PCP.2"
                     /incomplete
                     /locus_tags="input.path1.gene6"
                     /tool="antismash"
                     /type="nrps"
     aSDomain        complement(join(33481..34303,34410..34609))
                     /aSDomain="AMP-binding"
                     /aSTool="nrps_pks_domains"
                     /database="nrpspksdomains.hmm"
                     /detection="hmmscan"
                     /domain_id="nrpspksdomains_input.path1.gene6_AMP-binding.1"
                     /evalue="4.40E-36"
                     /label="input.path1.gene6_AMP-binding.1"
                     /locus_tag="input.path1.gene6"
                     /protein_end="1570"
                     /protein_start="1229"
                     /score="116.1"
                     /specificity="substrate consensus: Ala"
                     /tool="antismash"
                     /translation="FSNRARASPDAQAVCAADGDFSYKTLTRLVQRLATHIVQRGVRPG
                     VAVPVILGKTRWSIVSMLAVMKAGGCFVPVDGDDRNMAEAVIRQIAPPVILATDMINPN
                     LHLPEDGVLVINEALFSTQIPSDAPMRKASENDAACILFPAGSGRSKELRGFVYSHNAL
                     STAFLAQGGPLRIDQDSRVLQVSSFSLDISLFETLATLVHGGCVCIPSAEERKRDIEGA
                     IRRMEVTWTYITPILARRLQPESLPSLKVTCFRTRGLDEDTCAPWLRSTKVLLAYGCLE
                     ICPLGISVLEVAKPEDLQRLAQPFLGKLWIANPEDSSKLVPTGAIGELCIESPTLAQKF
                     V"
     PFAM_domain     complement(join(33487..34303,34410..34606))
                     /aSDomain="AMP-binding"
                     /aSTool="clusterhmmer"
                     /database="34.0"
                     /db_xref="PF00501.30"
                     /description="AMP-binding enzyme"
                     /detection="hmmscan"
                     /domain_id="clusterhmmer_input.path1.gene6_0007"
                     /evalue="1.60E-28"
                     /label="input.path1.gene6"
                     /locus_tag="input.path1.gene6"
                     /protein_end="1568"
                     /protein_start="1230"
                     /score="99.6"
                     /tool="antismash"
                     /translation="SNRARASPDAQAVCAADGDFSYKTLTRLVQRLATHIVQRGVRPGV
                     AVPVILGKTRWSIVSMLAVMKAGGCFVPVDGDDRNMAEAVIRQIAPPVILATDMINPNL
                     HLPEDGVLVINEALFSTQIPSDAPMRKASENDAACILFPAGSGRSKELRGFVYSHNALS
                     TAFLAQGGPLRIDQDSRVLQVSSFSLDISLFETLATLVHGGCVCIPSAEERKRDIEGAI
                     RRMEVTWTYITPILARRLQPESLPSLKVTCFRTRGLDEDTCAPWLRSTKVLLAYGCLEI
                     CPLGISVLEVAKPEDLQRLAQPFLGKLWIANPEDSSKLVPTGAIGELCIESPTLAQK"
     CDS_motif       complement(33490..33540)
                     /aSTool="nrps_pks_domains"
                     /database="abmotifs"
                     /detection="hmmscan"
                     /domain_id="nrpspksmotif_input.path1.gene6_0005"
                     /evalue="1.40E-04"
                     /label="NRPS-A_a6"
                     /locus_tag="input.path1.gene6"
                     /protein_end="1567"
                     /protein_start="1550"
                     /score="14.3"
                     /tool="antismash"
                     /translation="PTGAIGELCIESPTLAQ"
     CDS_motif       complement(join(34276..34303,34410..34423))
                     /aSTool="nrps_pks_domains"
                     /database="abmotifs"
                     /detection="hmmscan"
                     /domain_id="nrpspksmotif_input.path1.gene6_0004"
                     /evalue="1.30E-04"
                     /label="NRPS-A_a2"
                     /locus_tag="input.path1.gene6"
                     /protein_end="1305"
                     /protein_start="1291"
                     /score="15.3"
                     /tool="antismash"
                     /translation="LAVMKAGGCFVPVD"
     PFAM_domain     complement(join(34682..35287,35670..35672))
                     /aSDomain="Condensation"
                     /aSTool="clusterhmmer"
                     /database="34.0"
                     /db_xref="PF00668.22"
                     /db_xref="GO:0003824"
                     /description="Condensation domain"
                     /detection="hmmscan"
                     /domain_id="clusterhmmer_input.path1.gene6_0006"
                     /evalue="1.80E-13"
                     /gene_ontologies="GO:0003824: catalytic activity"
                     /label="input.path1.gene6"
                     /locus_tag="input.path1.gene6"
                     /protein_end="1205"
                     /protein_start="1002"
                     /score="50.1"
                     /tool="antismash"
                     /translation="DMDEFCRQYATSRATVMRLAWALVVRAFTGSNRVCFGYRTPGRDG
                     KGAPHGLHQSIGCFENTIPCFMDLWAYQSIEAVVRDAEEDFRACLQHQHVSTAEIEHAL
                     GLKDEELFNTCMTYVEDPPELKSRFTSTRPQLSLSCAESFSTFAYDISFLTMFVNGQLA
                     CGISHRILSLTQAWSVTRAFGQALRSILNNPTTSVGGLDL"
     PFAM_domain     complement(36180..37442)
                     /aSDomain="Condensation"
                     /aSTool="clusterhmmer"
                     /database="34.0"
                     /db_xref="PF00668.22"
                     /db_xref="GO:0003824"
                     /description="Condensation domain"
                     /detection="hmmscan"
                     /domain_id="clusterhmmer_input.path1.gene6_0005"
                     /evalue="7.10E-18"
                     /gene_ontologies="GO:0003824: catalytic activity"
                     /label="input.path1.gene6"
                     /locus_tag="input.path1.gene6"
                     /protein_end="833"
                     /protein_start="412"
                     /score="64.6"
                     /tool="antismash"
                     /translation="GNYRFNQSVLLRVTRSATLEDIHAAVRTTVGHHSMLRSRFNLGPD
                     GWTQRILPDVQGSFGFGYHDVTGYDEVLKVMEQTQARIDIEHGPVFAVDQFHMYDGQQM
                     VFLVAHQLVIDRLSWRILIHDLDELLREGILFSQRSMPFQTWNELQEKDFERTSDDATI
                     PFSLRSCDSDSWGLKDSLNTYNEAAETGFRISSELTSILHTTCNQVFRTESADIYLTAL
                     LLSFIQTFPNRPPPTIWNQEHGRELWSPEIDIAETVGWFTSLCPIGLRSEEPYNLDCLH
                     MLRDLKDTRRSTSHRGWKYFASRCFGPYAETRCSEAWPFEILFTYAGSSKQLERENGAL
                     QQMEMPVRALGSAFSDHGPSVSRMALFEVSVTVDHGCANVHVLYNRHSRYQDKIADWIH
                     TYEHVLYEAIGKLRYRAQELTL"
     CDS_motif       complement(36531..36584)
                     /aSTool="nrps_pks_domains"
                     /database="abmotifs"
                     /detection="hmmscan"
                     /domain_id="nrpspksmotif_input.path1.gene6_0003"
                     /evalue="1.60E-05"
                     /label="NRPS-E6"
                     /locus_tag="input.path1.gene6"
                     /protein_end="716"
                     /protein_start="698"
                     /score="17.4"
                     /tool="antismash"
                     /translation="KDTRRSTSHRGWKYFASR"
     CDS_motif       complement(36642..36686)
                     /aSTool="nrps_pks_domains"
                     /database="abmotifs"
                     /detection="hmmscan"
                     /domain_id="nrpspksmotif_input.path1.gene6_0002"
                     /evalue="4.30E-06"
                     /label="NRPS-E5"
                     /locus_tag="input.path1.gene6"
                     /protein_end="679"
                     /protein_start="664"
                     /score="19.1"
                     /tool="antismash"
                     /translation="DIAETVGWFTSLCPI"
     aSDomain        complement(36651..37433)
                     /aSDomain="Epimerization"
                     /aSTool="nrps_pks_domains"
                     /database="nrpspksdomains.hmm"
                     /detection="hmmscan"
                     /domain_id="nrpspksdomains_input.path1.gene6_Epimerization.
                     1"
                     /evalue="2.10E-27"
                     /label="input.path1.gene6_Epimerization.1"
                     /locus_tag="input.path1.gene6"
                     /protein_end="676"
                     /protein_start="415"
                     /score="86.9"
                     /tool="antismash"
                     /translation="RFNQSVLLRVTRSATLEDIHAAVRTTVGHHSMLRSRFNLGPDGWT
                     QRILPDVQGSFGFGYHDVTGYDEVLKVMEQTQARIDIEHGPVFAVDQFHMYDGQQMVFL
                     VAHQLVIDRLSWRILIHDLDELLREGILFSQRSMPFQTWNELQEKDFERTSDDATIPFS
                     LRSCDSDSWGLKDSLNTYNEAAETGFRISSELTSILHTTCNQVFRTESADIYLTALLLS
                     FIQTFPNRPPPTIWNQEHGRELWSPEIDIAETVGWFTSL"
     aSModule        36651..37772
                     /domains="nrpspksdomains_input.path1.gene6_PCP.1"
                     /domains="nrpspksdomains_input.path1.gene6_Epimerization.1"
                     /incomplete
                     /locus_tags="input.path1.gene6"
                     /tool="antismash"
                     /type="unknown"
     CDS_motif       complement(37065..37130)
                     /aSTool="nrps_pks_domains"
                     /database="abmotifs"
                     /detection="hmmscan"
                     /domain_id="nrpspksmotif_input.path1.gene6_0001"
                     /evalue="1.80E-07"
                     /label="NRPS-E2"
                     /locus_tag="input.path1.gene6"
                     /protein_end="538"
                     /protein_start="516"
                     /score="23.6"
                     /tool="antismash"
                     /translation="VFLVAHQLVIDRLSWRILIHDL"
     aSDomain        complement(37566..37772)
                     /aSDomain="PCP"
                     /aSTool="nrps_pks_domains"
                     /database="nrpspksdomains.hmm"
                     /detection="hmmscan"
                     /domain_id="nrpspksdomains_input.path1.gene6_PCP.1"
                     /evalue="3.10E-07"
                     /label="input.path1.gene6_PCP.1"
                     /locus_tag="input.path1.gene6"
                     /protein_end="371"
                     /protein_start="302"
                     /score="22.4"
                     /tool="antismash"
                     /translation="ERTIQKAVSRVLRLPESQVGMNFSFAQLGGDEVSTMLLVAACRTQ
                     GVSLRPEDVLNSPKLSQVASLASH"
     CDS             join(39077..39137,39427..39521,39786..39968)
                     /Name="input.path1.gene7"
                     /gene="input.path1.gene7"
                     /source="GlimmerHMM"
                     /transl_table=1
                     /translation="MGGRQGYTRIIVSVSFCAIIVSVLCVGCVRRDRGVLPEKTGELQD
                     GPGLEEGAIGRSHVANGQGASSTVWDEISGGREEKAQDDEIAPIPAYPPWKPPGWGRDV
                     GRGKEMGG"
     CDS             complement(join(47202..47235,47531..47537,47701..47733,
                     47845..47866,48359..48388))
                     /Name="input.path1.gene8"
                     /gene="input.path1.gene8"
                     /source="GlimmerHMM"
                     /transl_table=1
                     /translation="MTLQLSNQRRPYLYKNRSSPELDAFILDHLITRYEQEDALE"
     CDS             complement(join(51000..52026,52114..52283))
                     /Name="input.path1.gene9"
                     /gene="input.path1.gene9"
                     /gene_functions="biosynthetic-additional (smcogs)
                     SMCOG1066:alpha/beta hydrolase domain-containing protein
                     (Score: 167.7; E-value: 5.5e-51)"
                     /gene_kind="biosynthetic-additional"
                     /source="GlimmerHMM"
                     /transl_table=1
                     /translation="MQPSLLARLYYATKLSALQLAYRQGTWLQSCKSYLSPRDTHPDLV
                     KTYECRPHLPVRIFFAPGYDGRQPSDPLPVLFTIHGGGFAVGEPADDDAWNHTFANRNG
                     VLVVGLNYSKAPTHPFPTGLHDVHALFRAVLADADLPIDKTRTAVAGFSAGGNLALGLS
                     QLDAAARRKEGEQDPSSSSWPGLLRAAIPIYAPLDLSIPTAGKAARRRWKQDVAQLRGG
                     IRGAGVDPLLLIADAFNWGYVPYGTDLRDPLVSPFFAARETLPQHVCVVAAELDFLAWE
                     SWAFASRLAGRQVGPGTVGRGECGAPSELELGDERFAWTVEERSAGEEEDGTSKKSTGV
                     GSVRWLLVPDVVHSFDLHDMSTAVSDGETVRDGNAKAVKMIDELGTWLGRTVWGHADR"
     PFAM_domain     complement(51321..51968)
                     /aSDomain="Abhydrolase_3"
                     /aSTool="clusterhmmer"
                     /database="34.0"
                     /db_xref="PF07859.15"
                     /db_xref="GO:0016787"
                     /description="alpha/beta hydrolase fold"
                     /detection="hmmscan"
                     /domain_id="clusterhmmer_input.path1.gene9_0009"
                     /evalue="4.00E-28"
                     /gene_ontologies="GO:0016787: hydrolase activity"
                     /label="input.path1.gene9"
                     /locus_tag="input.path1.gene9"
                     /protein_end="292"
                     /protein_start="76"
                     /score="98.8"
                     /tool="antismash"
                     /translation="FTIHGGGFAVGEPADDDAWNHTFANRNGVLVVGLNYSKAPTHPFP
                     TGLHDVHALFRAVLADADLPIDKTRTAVAGFSAGGNLALGLSQLDAAARRKEGEQDPSS
                     SSWPGLLRAAIPIYAPLDLSIPTAGKAARRRWKQDVAQLRGGIRGAGVDPLLLIADAFN
                     WGYVPYGTDLRDPLVSPFFAARETLPQHVCVVAAELDFLAWESWAFASRLAGR"
     CDS             complement(54895..57450)
                     /ID="input.cds10.1"
                     /Name="input.path1.gene10"
                     /Note="single-exon"
                     /gene="input.path1.gene10"
                     /phase="0"
                     /source="GlimmerHMM"
                     /transl_table=1
                     /translation="MSEYPKFDPSRLTKSFAAAQYSSESEEEEDDDFTIPQVDPSAGDD
                     FRDSNPRKRRRVGNAKERAALGIFASDSEDDGPGRRWKSRTLRGKGMNFVSTGSASNGQ
                     PEEEAKEYSDEEGDANINAVDGESESDEEDEEDEEEDRGVGLGFRSTHAARAGQAFVAA
                     QNNDNNNTGGGTSESQTTRQRPSFPKTKFDGKSALGRGFVPSSAYQPVLKESVDDDDAS
                     PNPQVARPSAFAPAKGNKTKINPQSFGARMMAKMGYVEGRGLGKEGQGRNVIIEAHLRP
                     QGVGLGAVREKSEAEKKEEKRQARLRGETVIDSDEEEKQRKRERKKKAASGSGATSGTG
                     TPSARHKTTFMTAEELRKTAPGLQIPEAFAPILDMTGPGNKLLTSTSGLLTPTSGAVPE
                     SSEVAEARKLARRAHADLAAFSEEWRNLEDRKSWIDHELREREKEEADLTSAFGQLQLF
                     ANVVTNELPHAIEWSDVMRCLQQALEHIVSPSAEVADIAVADIVVAAIHPFFRDPDWTL
                     LEEPARFATELKDLRSLLMKPGEGDHNTNNNNGGAVGKWDPSTSGGLNSTDIYRRHHKA
                     TTAYETMMYKLWFPKAMTAIRAWDVFDPGALLAVLEAWDDLLPGFVRAQFVDGVVRKLE
                     AAVGEWNPRKSKTKNNDNNKRHQQGQSQGQGQSQRRLPHLWLFPWLPYLPAYHLEPKGT
                     GLVADVRRKFGQLIDVWEFERGVVPGLEQWRDVLGTQWRPLVMGHVLPGMGRYLKEHFR
                     IDPSDQEPYLPILTGALKWTGVLGSKVLAEVMVAEVFPLWHDKLSEWLGLEEMNLEEVY
                     AWYEWWRDQVFPKEVSGATSVKREFEKGSMTIAAALENM"
     PFAM_domain     complement(55060..55983)
                     /aSDomain="GCFC"
                     /aSTool="clusterhmmer"
                     /database="34.0"
                     /db_xref="PF07842.14"
                     /description="GC-rich sequence DNA-binding factor-like
                     protein"
                     /detection="hmmscan"
                     /domain_id="clusterhmmer_input.path1.gene10_0012"
                     /evalue="1.90E-61"
                     /label="input.path1.gene10"
                     /locus_tag="input.path1.gene10"
                     /protein_end="797"
                     /protein_start="489"
                     /score="208.2"
                     /tool="antismash"
                     /translation="SAEVADIAVADIVVAAIHPFFRDPDWTLLEEPARFATELKDLRSL
                     LMKPGEGDHNTNNNNGGAVGKWDPSTSGGLNSTDIYRRHHKATTAYETMMYKLWFPKAM
                     TAIRAWDVFDPGALLAVLEAWDDLLPGFVRAQFVDGVVRKLEAAVGEWNPRKSKTKNND
                     NNKRHQQGQSQGQGQSQRRLPHLWLFPWLPYLPAYHLEPKGTGLVADVRRKFGQLIDVW
                     EFERGVVPGLEQWRDVLGTQWRPLVMGHVLPGMGRYLKEHFRIDPSDQEPYLPILTGAL
                     KWTGVLGSKVLAEVMVAEVFPLWHDKL"
     PFAM_domain     complement(56587..56715)
                     /aSDomain="G-patch"
                     /aSTool="clusterhmmer"
                     /database="34.0"
                     /db_xref="PF01585.25"
                     /db_xref="GO:0003676"
                     /description="G-patch domain"
                     /detection="hmmscan"
                     /domain_id="clusterhmmer_input.path1.gene10_0011"
                     /evalue="5.60E-14"
                     /gene_ontologies="GO:0003676: nucleic acid binding"
                     /label="input.path1.gene10"
                     /locus_tag="input.path1.gene10"
                     /protein_end="288"
                     /protein_start="245"
                     /score="51.8"
                     /tool="antismash"
                     /translation="QSFGARMMAKMGYVEGRGLGKEGQGRNVIIEAHLRPQGVGLGA"
     PFAM_domain     complement(57097..57372)
                     /aSDomain="TIP_N"
                     /aSTool="clusterhmmer"
                     /database="34.0"
                     /db_xref="PF12457.10"
                     /description="Tuftelin interacting protein N terminal"
                     /detection="hmmscan"
                     /domain_id="clusterhmmer_input.path1.gene10_0010"
                     /evalue="1.00E-13"
                     /label="input.path1.gene10"
                     /locus_tag="input.path1.gene10"
                     /protein_end="118"
                     /protein_start="26"
                     /score="51.7"
                     /tool="antismash"
                     /translation="EEEDDDFTIPQVDPSAGDDFRDSNPRKRRRVGNAKERAALGIFAS
                     DSEDDGPGRRWKSRTLRGKGMNFVSTGSASNGQPEEEAKEYSDEEGD"
     CDS             complement(join(57836..58390,58498..58605,58750..58962,
                     59045..59164))
                     /Name="input.path1.gene11"
                     /gene="input.path1.gene11"
                     /gene_functions="biosynthetic-additional (smcogs)
                     SMCOG1121:dioxygenase, TauD/TfdA (Score: 199.1; E-value:
                     1.4e-60)"
                     /gene_kind="biosynthetic-additional"
                     /phase="0"
                     /source="GlimmerHMM"
                     /transl_table=1
                     /translation="MSQLELIPQHDTFVAECRGVNWSKPISKEVKDQVQKAMDKYGVLI
                     FRNTGLDDKRHIAFAALFGELDDMSPHLKVGRKLRLPDVEMFDVSNIDPDDNLITTSDP
                     ARIAMMKGNALWHSDLAFNSRRSGYSILRGHQLPPKGTGGDTEFLDARQAYDDLPQEMK
                     QKIDGLVGNNSMWHNRKLAAPDYYKDLEPLDYPMSKHKMVTNHPATGRKMLFTPTYVHH
                     IDGMSFEDSQALVKQLLDHASQPKYICRVEWLQDGDMIMWDNTAVMHRAVYDGSYFGKY
                     RRDMRRTTSFDMGPEAHGLNDPNKTVRQGLNPVLTDKIVEPEVKVPAIKA"
     PFAM_domain     complement(join(57965..58390,58498..58605,58750..58962,
                     59045..59134))
                     /aSDomain="TauD"
                     /aSTool="clusterhmmer"
                     /database="34.0"
                     /db_xref="PF02668.18"
                     /db_xref="GO:0016491"
                     /db_xref="GO:0055114"
                     /description="Taurine catabolism dioxygenase TauD, TfdA
                     family"
                     /detection="hmmscan"
                     /domain_id="clusterhmmer_input.path1.gene11_0013"
                     /evalue="3.90E-54"
                     /gene_ontologies="GO:0016491: oxidoreductase activity"
                     /gene_ontologies="GO:0055114: oxidation-reduction process"
                     /label="input.path1.gene11"
                     /locus_tag="input.path1.gene11"
                     /protein_end="289"
                     /protein_start="10"
                     /score="184.3"
                     /tool="antismash"
                     /translation="DTFVAECRGVNWSKPISKEVKDQVQKAMDKYGVLIFRNTGLDDKR
                     HIAFAALFGELDDMSPHLKVGRKLRLPDVEMFDVSNIDPDDNLITTSDPARIAMMKGNA
                     LWHSDLAFNSRRSGYSILRGHQLPPKGTGGDTEFLDARQAYDDLPQEMKQKIDGLVGNN
                     SMWHNRKLAAPDYYKDLEPLDYPMSKHKMVTNHPATGRKMLFTPTYVHHIDGMSFEDSQ
                     ALVKQLLDHASQPKYICRVEWLQDGDMIMWDNTAVMHRAVYDGSYFGKYRRDMRRTT"
     CDS             join(59960..60142,60589..60679,60764..61108,61184..61324,
                     62285..62505,62550..62618)
                     /Name="input.path1.gene12"
                     /gene="input.path1.gene12"
                     /source="GlimmerHMM"
                     /transl_table=1
                     /translation="MRFDPNADASALPKRSELPFIPGAPPGAAWFWGPEDQHGRLNLLT
                     QERLLKTVGECVKTGQLTSEEIDQVDKKGNLVSPRCGAGAWGETGIVGRGVLLDMYTWS
                     GESYDPFTTHPITRADLEACAKSQGITFQTGDILFIRAGWVKKYMSLDTAEREKLAALP
                     GAFDHTYAGIDATPQMVDFLHDHYFAAAVSDQICFEMWPPKSLAESLHAFMLPLWGMPI
                     GELFDLEKLSEVCRTEKRYTFLLSSSPAVVRAIQYQTPAELRTLITAGMDPAFAAGLDF
                     NAAADWYVESWEGYLAAYHDPYYRQVIEPDEDNFVDKGQTGDKVKVRWQAFDGGVGGNL
                     EALLGDSGE"
     PFAM_domain     join(60673..60679,60764..61083)
                     /aSDomain="Cyclase"
                     /aSTool="clusterhmmer"
                     /database="34.0"
                     /db_xref="PF04199.15"
                     /db_xref="GO:0004061"
                     /db_xref="GO:0019441"
                     /description="Putative cyclase"
                     /detection="hmmscan"
                     /domain_id="clusterhmmer_input.path1.gene12_0014"
                     /evalue="2.00E-09"
                     /gene_ontologies="GO:0004061: arylformamidase activity"
                     /gene_ontologies="GO:0019441: tryptophan catabolic process
                     to kynurenine"
                     /label="input.path1.gene12"
                     /locus_tag="input.path1.gene12"
                     /protein_end="198"
                     /protein_start="89"
                     /score="38.0"
                     /tool="antismash"
                     /translation="GIVGRGVLLDMYTWSGESYDPFTTHPITRADLEACAKSQGITFQT
                     GDILFIRAGWVKKYMSLDTAEREKLAALPGAFDHTYAGIDATPQMVDFLHDHYFAAAVS
                     DQICF"
     PFAM_domain     62329..62478
                     /aSDomain="EthD"
                     /aSTool="clusterhmmer"
                     /database="34.0"
                     /db_xref="PF07110.13"
                     /db_xref="GO:0016491"
                     /description="EthD domain"
                     /detection="hmmscan"
                     /domain_id="clusterhmmer_input.path1.gene12_0015"
                     /evalue="3.10E-07"
                     /gene_ontologies="GO:0016491: oxidoreductase activity"
                     /label="input.path1.gene12"
                     /locus_tag="input.path1.gene12"
                     /protein_end="318"
                     /protein_start="268"
                     /score="31.5"
                     /tool="antismash"
                     /translation="AGMDPAFAAGLDFNAAADWYVESWEGYLAAYHDPYYRQVIEPDED
                     NFVDK"
     CDS             complement(join(62746..63308,63394..64715,64806..64890,
                     65215..65233,65366..66062,66445..67252,67336..68291,
                     68403..68605))
                     /Name="input.path1.gene13"
                     /gene="input.path1.gene13"
                     /gene_functions="transport (smcogs) SMCOG1005:Drug
                     resistance transporter, EmrB/QacA (Score: 141.4; E-value:
                     4.8e-43)"
                     /gene_kind="transport"
                     /source="GlimmerHMM"
                     /transl_table=1
                     /translation="MTEQPQPQPEETQAPSSIASRKRVRASVACNHCRAKRSKCDGLPG
                     QRSCTQCKQRAIECEMPSKKRNRGHYKPQAEALMRRVQMLEVALAEGQATASSFSALQV
                     PVSLMDRTSTQWLHPMPDSNPSVLSEVVDDFSSAALSCPSGTSLSLTFESLNSAEASGP
                     KPTAAQPSQPSGHSSGTNDNSSFKWAASNPPPHHSPHSNPPPPSSLMLRPTSSGQELDP
                     LNVPPPVVDYLLGLFFHKFQLMLKFISQREFMAGMDPTTGETPPPRSLLLAVLAGALRY
                     ATRSEVITAYIRPDGENVLATAAKKAFESEVYSRDISTVQTLLILAEVEIDSGNEMSGF
                     IYSSMASKLLFELSLDLASCSTTELTDEQIEVRHWLTWIASVQDQYWAILLQRPLTIKT
                     HVLGMSRLAAAFARSAAVISAEPSFEAQVHESLLDLMELAREVTDALYESGPPRPTSNM
                     YATIDQLDHRIKNWFSRLPERIARGPFSSGGGDKYYFLLVLHLHLSVTQIVLHRHRAFP
                     PNMYDSPDSYPASDFADEEASGRSRSRETVASAAVQIAKIFEMLRHREDIRQLQSTGLQ
                     WATLAAQALTNHLQTLPANELVEGVAHLQSLNRTLKQMTTTFAPAREAYRSTSESIELM
                     LQRLETGDTAKDESDPGPALPPCTIPGKHNVPSNKKVGIPQALQPGHHVRLCHEDPDLH
                     AQLLPELGYLPQRLKIGRLFTMRPRQSKRQTKINRSDEDATDPRRAHDPLRILHPGGGL
                     DHQYHRDVLRRLRRIARQRPVAGEVGVGRVKGAEAALTRRRVARVGDDGLGLLARLDHG
                     HDDAVRAAVERPLDVLDAGRRRAHEGDGLVARGHRHGVDQGGGVGGGQGGVFHVDEDPV
                     EAGAAEGVGEERAREHEVVAEFFGTRLKRSREMKRPPGSSKESKVKHQSIGSWHLSLFA
                     VLEKKHITNMASPQGSSKMRDEEKVVTSYHERPVGLDTETGELPSGYFKSASFIGTMFA
                     AQSAWAAVSWKKKTPSPFSLPQFAVRRRRRREEAHRTCQGVGSFALAAPLLGTINQEIG
                     PNPQIAWVALAYTLPLAVFQTLVGRLSDLFGRRYFFIFGTLLSLVGCIVCSTAKDVPSL
                     IGGTVLLGVAAAAQLSVTYVVGELVPMKHRFLANAFVFVGVVPFVGIGPAISYAFVLRT
                     SAGWRGCYYLIAAVNAFSLVCWVLFYFPPTFRMLHGTTSKRHVAKRFDYVGLVLFLGGF
                     LILLLGISWGGVVYPWHSPNVIATIAVGGAAMVAFGLWEAFAKLEAPMIPIHLFQNGAW
                     VALVFLCALSASVYYAFSIVWPQMVFGLYTDDLYYGGWLACLVGAGTNIGQMLSSLGRH
                     IGKQKWQLVFSMIVSTATLGAAACVTTTNKNVVAGLMTVGCFFTGYLDSIGLAMVGICI
                     QDQRDIGSAVGIAGTVRGGVATIATAIYSSILANELAKNIPAMVGPAAVESGLPESSVP
                     AFLAGMSGAGDLTAVPGVNEAIVAAGRDAFNWATVHAYRMVFYSTIAFSVVSIVLAFLS
                     PNVDKLMTEKVAATLHGGNLKGVKGEGEKE"
     PFAM_domain     complement(join(62794..63308,63394..64375))
                     /aSDomain="TRI12"
                     /aSTool="clusterhmmer"
                     /database="34.0"
                     /db_xref="PF06609.15"
                     /db_xref="GO:0022857"
                     /db_xref="GO:0055085"
                     /description="Fungal trichothecene efflux pump (TRI12)"
                     /detection="hmmscan"
                     /domain_id="clusterhmmer_input.path1.gene13_0017"
                     /evalue="1.40E-63"
                     /gene_ontologies="GO:0022857: transmembrane transporter
                     activity"
                     /gene_ontologies="GO:0055085: transmembrane transport"
                     /label="input.path1.gene13"
                     /locus_tag="input.path1.gene13"
                     /protein_end="1535"
                     /protein_start="1036"
                     /score="215.4"
                     /tool="antismash"
                     /translation="APLLGTINQEIGPNPQIAWVALAYTLPLAVFQTLVGRLSDLFGRR
                     YFFIFGTLLSLVGCIVCSTAKDVPSLIGGTVLLGVAAAAQLSVTYVVGELVPMKHRFLA
                     NAFVFVGVVPFVGIGPAISYAFVLRTSAGWRGCYYLIAAVNAFSLVCWVLFYFPPTFRM
                     LHGTTSKRHVAKRFDYVGLVLFLGGFLILLLGISWGGVVYPWHSPNVIATIAVGGAAMV
                     AFGLWEAFAKLEAPMIPIHLFQNGAWVALVFLCALSASVYYAFSIVWPQMVFGLYTDDL
                     YYGGWLACLVGAGTNIGQMLSSLGRHIGKQKWQLVFSMIVSTATLGAAACVTTTNKNVV
                     AGLMTVGCFFTGYLDSIGLAMVGICIQDQRDIGSAVGIAGTVRGGVATIATAIYSSILA
                     NELAKNIPAMVGPAAVESGLPESSVPAFLAGMSGAGDLTAVPGVNEAIVAAGRDAFNWA
                     TVHAYRMVFYSTIAFSVVSIVLAFLSPNVDKLMTEKVAATL"
     PFAM_domain     complement(68408..68521)
                     /aSDomain="Zn_clus"
                     /aSTool="clusterhmmer"
                     /database="34.0"
                     /db_xref="PF00172.20"
                     /db_xref="GO:0000981"
                     /db_xref="GO:0006355"
                     /db_xref="GO:0008270"
                     /description="Fungal Zn(2)-Cys(6) binuclear cluster domain"
                     /detection="hmmscan"
                     /domain_id="clusterhmmer_input.path1.gene13_0016"
                     /evalue="1.50E-04"
                     /gene_ontologies="GO:0000981: DNA-binding transcription
                     factor activity, RNA polymerase II-specific"
                     /gene_ontologies="GO:0006355: regulation of transcription,
                     DNA-templated"
                     /gene_ontologies="GO:0008270: zinc ion binding"
                     /label="input.path1.gene13"
                     /locus_tag="input.path1.gene13"
                     /protein_end="66"
                     /protein_start="28"
                     /score="21.9"
                     /tool="antismash"
                     /translation="ACNHCRAKRSKCDGLPGQRSCTQCKQRAIECEMPSKKR"
ORIGIN
        1 attacagctt tttaatatct tagatatata tattaaaagt ttaaataata gcttattagg
       61 tagaaatatc ttatatatat aataaaacta tatattatat attataatcg atttagctct
      121 aaataaacct ataaaagctt atatttaaac ttatatatac tactagtata cttatatata
      181 aaccttattt tataattata tatatatata ctttgtaagc tatttacctt tttataggta
      241 gtattattat tattattatc taactccgct attctatcta gtctataaaa gcctatttag
      301 actatatagt attcttaagt agctataaag taaaaaaccc ggggaaaacc tttatacttt
      361 tccttaatta gaataatact attataacgc taatataata ccggttaatc cttattatat
      421 atccagatta tacttttaga ctattagcta atagaaaagg taatagatta tagtttagat
      481 tagcctaagc taattactaa taaaggagta aaggctataa gagtattata gtatctccgc
      541 tatataatag ccacggtact ttatactcgg tctccttata tccttagggg tcgcctttat
      601 tatcctttcc gtttaattaa tagaaaagat aggtaacgta ggctatccta cctctattaa
      661 gaggtaggtg cctactatat caggtaatag gtaagtagag taaggctccg cctataaccg
      721 taaaataatt aataactaat aatttctttt tattattcct gctttctttt tataatacta
      781 tcaagcttat tatagattat ctatatatta tattcctatt tacggttcta taagcttact
      841 attattatat tatactaata atagtatctt ttagtactct aatttccctt tattcttttc
      901 tttatataat tctttagtat atagtttata ggagcgctat aatagtataa ggctaattag
      961 gtagtataat agtagaagta agaataataa taataataat aatcgttatt ataaataacg
     1021 tataatcttt attatactat atattaacta taatattaag atagtattat accggctagt
     1081 ataaagtagt tacttatact atagtaagtg tctaagtata tactataaga aagtcgaagt
     1141 atatactaat actataagaa ctagtactat atacttttag tgtactaata gtagatatcc
     1201 gtataagact ataagctatt tttatactat aatagtatta ctagggcgtt agagtagtta
     1261 ggtctaataa attaataagt tcccctagct agtagaaagt agtaatagcg ccttatagat
     1321 atctatatag cctatatatt aataaaggcc gctagctatc tttatattat aatagtaagt
     1381 actctgtttt tagtattata atatagctat actaatagtc tataagctaa aaagcgtttg
     1441 aatacagcgg ccttattctt aagacgggcg atcttttagg cgttaccttc cggatatagc
     1501 tatagccgta ccgtattaat aaaggtatag gatttagtcg ccgaattcgg tatataaagg
     1561 gtataatagg tattataata gattatttta taagtattcc ttttataatc ctgttatagt
     1621 ccttttatag taatagtata gctaataata cgtatacggt atactataaa tattatatag
     1681 acgtataaaa accgtgttct ataggggttt agtattagaa ccgtttttta tagcagttaa
     1741 tcattagaac cgtattctac ggcattctac tattagaact atattatata gcggtttact
     1801 attagaactc tgttttatag gggtatagta taaaaacccg gttttataag ggtatatata
     1861 ataagaatat tagtttataa gggtatacta taaaatcgat atactatgaa agtacttagt
     1921 aagaactacg tattactagg cggtgataag aaaactaaaa tatcccctag gttatcctat
     1981 agatatatta gtttagggct tcgctactta ggtagataaa gatatcttta ttatacctta
     2041 tttactatag taaaggttac cccttaaatc ctagaatctc taggtctaat aatactagct
     2101 agctaaagat atacctaaat actaatatac cttatctagg tatatcttta attagctagt
     2161 attattagac ctagggaacc taggatataa agggtaacct ttactatagt aaataaggta
     2221 taataaagat atctttatct acctaagtag cgaagcccta aactaatata tatataagag
     2281 aaccccgggg atactctagc tttcttaccg tggcctatta atatctagtt cctactaagt
     2341 acctttaaaa tatatcggtt ttacggtata cctccgtgga acgcggttct tacggtatac
     2401 ccttataata cctagtatct gccatatacc cccgtagaac gcggttctta aagtataccc
     2461 ctattatacc tagtatccac ggtatacccc cgtagaacgc ggttcttata gtatacccct
     2521 ataataccta gtatccgcgg tatacccccg taaaacgcgg ttcttatagt atacccctat
     2581 aaggggcggt tcctataata cgccgtagac gtattatata atatcctaag ccttatagat
     2641 atactaaatt tagcttagcc taataataat ataccctttt tactataaag tacttattag
     2701 ccttatagtt aaagtaatac ggcctagatt ctactacgaa tactagtata tattacgggg
     2761 taccctagta atattatagt ataagctata atacgtatag agtacgctat aaataccttt
     2821 aggctacact atagcttctc taggttataa ttagtaaata tcggggaatg tcctaagttt
     2881 ctatacgtaa aagccgagga ttctacgggg tttacccgta gaatattgag gtcctagggg
     2941 tataccccct tagtttaaag aagatatctt tattatacct tatttattat agtaaaggtc
     3001 gccccttaaa ttctaggatt cctaggtcta atagtactag ctagtaaggg atttacctag
     3061 atagggctta atataaagga taggtattta taatagctta ggggctaagg ttatagttat
     3121 atagtttata gatatagcta tcccctttaa aatacagggt attctatata aggcttatta
     3181 ttccctttag ggaggctaat ttaataaaga aaagcgtaac cctactagta ctataatagg
     3241 gtaattacta ttacgcttaa agtattatac tcttagggtt tattccttgt aaagatacta
     3301 aaaagtcttt ttcggataag gtattaagga cctcttaagg gacagcctta gtaagcgtag
     3361 agtagattta cgcggctagt atagctcctt aattaaagcc tttcttaatc tactactcct
     3421 tataggtagc ctattattat acccctttta taaaggtaaa gtaaatatat ccgctaagta
     3481 gcttttatac tgctagggta ttatattaga tagttatagc gtttatagct tagataattt
     3541 tctttaaggt cttagcctta aaaggctagg tcttagagag gcctccgtaa cagataatta
     3601 attcctaata gtatttagca gggattatat taaaggagac ggggttttat agtagtacta
     3661 ttatagaacg ctattagttt tactactatt acacgcctat aattaatagg tatattattt
     3721 ttagttataa ataatagtat aaaatagata ataataatat aagatattat ataataaata
     3781 gtttataata cgtaaagtct aagtaagagt aatagatata agagtagtat actaaagaaa
     3841 agactaaaag gatattctcg ctcttttagc cattttagtt attttagtag cttttagagc
     3901 tttttagcta cttttagcta tttttagtac ttttaagtct attatagcct catttagctg
     3961 tttttagtct attttagtcg ttttaggcct attatagcct attttaggta tttttagtct
     4021 attttagcta tttttagcct attatagcct aatttagctg tttttagtct attttagttg
     4081 tttttagcct aatttagccg tttttagtta ctttatagtc tactatggcc tattttagtc
     4141 gtgttatagt ctattatagt acttttaagt ctattttagg ctatttatcg ccttatttag
     4201 cctttttagt agtttttagt cctttttaat tattcttact tagtttttag gtttttttag
     4261 tctttttata ctattaatag cttcatttac tactatttta tatctaatat aacctatact
     4321 aatatcttta tacttattac tcttaaagtc tattatatat actatactat tatagggaat
     4381 tttagcttga taaattaaaa gccttttaat aataatatac ttctagtatc taaaactata
     4441 tagtatatat taactactta atttaattaa atacttagat aaataactta attatataac
     4501 ttataagtaa taatttaatg tatatactat atttaaatac tttaggaaaa tactaaattt
     4561 acggaataat aatatgaaat aatttataat ataaaaacag aatttagggt aactttatta
     4621 attaccttgg taaatccgct cctataatac tctaacccta gcctaggcgt cctttagttc
     4681 ctctatatta ctcctactta tattacgtaa tcccgttaac tataactata taactgccta
     4741 acgtaggtcg ggttataacg ccctggccct tagtcgtgta ctggaatgtt ttagatttaa
     4801 ttctggatat attccggact agttagctta cctgttatta cgtggagtag tatagcgtgg
     4861 tggtatacta ttcgacgaca cgctacgaaa agaacgggta tcttcgttat tcttaaagtc
     4921 ggagccggga aaagggcttt tagtacgcta ccgttaccgt gaatatacgc ctcccccgtt
     4981 atcactatta ctattaggaa agttatcctc cttagcggca cggcgtcgcc gtttctactc
     5041 tattaaaata ttagtaaaaa ggaatattac gggttaaaaa gaaagactta cggcttcgac
     5101 gaataacgtt ttaatacctg cccgctaata tagtatcgcg gtaggatagt tctacttacc
     5161 cggtccgaat aatataggct tagtcgtact agtcctgatc gtactggcta tatcctataa
     5221 taacctaaaa aagcagaacg tatcgtctag tccacttata agaatactta tacaggatct
     5281 taacgatatt cgtgtcgcta tatagtttat cctagttctc ggaaggtata aaagatatat
     5341 agcgatataa actagaacgc ataatagggc gtttcttata gcgtgcctag cccttaagat
     5401 cctgattatt cactataata atatcgtaaa gttcgttata ctaatccagg gtagtataac
     5461 ttaataacga tattattcta gcatacttcg agtacggccc tcgattaggc cttataagcc
     5521 gcttataacc ccgccggaag tatacctcgt agagtcggat atatcgctat aagtgctact
     5581 cctagtctta gtaaagttcg gtgtccgtat ctatttatag gtaggtacta agtcctatta
     5641 ttatcgttat attagcgatt taaatctgga ttaatttagg attaatttag aattaattta
     5701 aagtatactt accttatata ttcgtataat cctagtctat agtcgttcta actaggcctt
     5761 ctccgtcgat atatttctat ttaactttta ggttataccg gtccttaaaa atactaaaca
     5821 cggtccggta tatatataag tatatattta tagtcttacg attcgtgaag taacgtataa
     5881 gtggaaaagc tataataaag attagcccgt atataaaggg taaaagtaaa gatatcgtac
     5941 cttttaatac cccttcgcta tactatccct agattacctc tatataaccg atagtccgaa
     6001 ggtgcttata attagcatta agtagacatt aatctataga ggactgcctt tacttattaa
     6061 cttatacctg atagaaataa ataactatct aactatttca taattcgtag acatactgga
     6121 tatatttctg atagttagta ttagtttgta tttataccct gaaaaactca cgttattatt
     6181 gttatagcgg tatttattat aaaggtaccg tatagaaagt aaagtagagg cgtataggta
     6241 aaggctcgcg tgctcttttc ggataatctc ctttagaata tccttattta taaggcttat
     6301 ataaatatta gtaatagatt atccctgata ctaacgaata aaacgggcta ctaaattaga
     6361 ttaaaggaaa gagtctaaaa cgattaggat acgcttttat acttataaat cttaaggtaa
     6421 gacttactta gtgttatata tagcttacta atcttcttta taatcctacg aagacctcgt
     6481 ataatagata gcggtacttt tttgggcggg agtagaatat aattatatat tctataggaa
     6541 gtaataataa tctataggat tacgtctaag ttagctagta taaagatatt taatttaacg
     6601 ctatagagta tatgtttaag gtccggttat ttaggatagt ggacgatatt tataattagt
     6661 tagttactaa attaatctta attaaattca gattagatct agattagatt tagactagat
     6721 ccaggaaaag acttaccgta tctttttctc ctcctcttat tatttataaa taaataatac
     6781 ttatattcgc tatcgacttt ataaaccgag gctatacctt agataagtct tataataagg
     6841 tcgtagtagt tactataacc aagagggata atcgtcgaga aatactatag tcttatctaa
     6901 tagtaattcg tatagcgtat aaaaacctat taaatattac ctaggatagt tatataggta
     6961 ttttcggtta ttagtggtct gtatatcgtg gttccccgct cgtaggctta ctatttctcg
     7021 aaacgcctta ggattacgat agtatagcta atagctacct tcttaggagt aagttcttta
     7081 actcgagaat gaatagtgaa aattaactct gctagcttat ctataatcct attataaccg
     7141 actctgagtt ccggagtaag ataaggatat ataataccgc cggtatagag gaatatatac
     7201 cgtgtaataa tagctctaga gaatactata cttataacca ctttatctag gaaagtctgt
     7261 ttagtatagt actaaatgat tttctaaggc gaattaacgt ttttaggatc tagagatata
     7321 gttagaataa tatagataac gctatcgctc gcggtttaag ggaatttagg gatcgtggta
     7381 acgaatagta cggttatggc gtagagagta ttctttaata cttcccggcg gttattttag
     7441 ttagggtcgg cggatagtaa aagcctggtt tagttatcgc cttattacta aataggcaga
     7501 ataaaaagtt agtaggttat tattattatt tttagtgttt tatacctata tatcctgcta
     7561 gacctaccct ttatatcgct tcctctccga gctccggtta ttaatattat tatcccctta
     7621 taaagcgtta tcgattatta gaaggtcggg aaacctatta ccactatcgc ctttgggggg
     7681 cgtattactc tcgctttaat cgggaattag aatagtatta ttattattaa gcgtcggatt
     7741 tagtatcgga ttcggcgtta aatctaaaaa gtccgtaaaa gaatctagat taaagttaat
     7801 aaggtcagaa tttaatccga ataagagatc tatcttcgcg gttagttaat tattctacta
     7861 ttagaattaa atcgtactat atataggatt aattcaggat taattcgggt agtattaggt
     7921 ttttttttta cacgagtaaa gcttaatccc taccctctat tactctcccg ttctatagac
     7981 cttacccgac tattagtata ggcttagcga ctaatagtcg ggcgagaagt aaaggctata
     8041 gtaatagtca ggctaggtca gatctacgct aataaggggg taatagtcag gtcagcaagg
     8101 gggggcaata gtcagttaaa ctatagtctc ctatccaata aagcgacctg ggatatattc
     8161 gtaatactct cttgcctgtc aatcctgccc cagagcaact ccaccgatct cctggcgtca
     8221 tgatgatgtc tggggtaatt tatcctcgaa acaaccacat atcacatcct ggcctatatc
     8281 acacttatag ccgtcgcggg gatttcgaga cttccccacc gatcgacttg agacatctct
     8341 agagtacgtt gtacgtgtag tgtaaatcca tccagcccca agtgcacgat gaacatcagc
     8401 cccctgaccg gatgacaccc tccatcaacg catgtggcag atcccacttt tcctcttcca
     8461 ccaggatggg aaaggtcttg ggggggttca ggatcccaca cttatgtatt caatatccga
     8521 cttcgtgtca gactggccgg ttatttccac ctcttaatta atatcagtta tctttccttc
     8581 ttcctttagg aagtactgat cccttcccct tttctctgtc ccggtatcgc tcacctcagc
     8641 tccaatagag tgcatccccg cgtgccagcc cacactcttt gtctcaaccg tcccccgtgt
     8701 gataccagcc aagaccccct aacctgtcac ttcttggttt agttctcgcc actttttagt
     8761 cctcgccgat cccctagcct tatgtacacg tactgcacca ccggcccgca cgcggagaag
     8821 aggcggggga agatggaacg acgtgtcgct attcgtctgt gcctgctacg tgtactaccc
     8881 atgtctttct ccctctccct attcctattc catcttccct tgctctcgcc tcgcttggtt
     8941 gattggctgt cgaagcttgc ttaccccatt ttacgcccgt gaaaccatga agtgactacg
     9001 gataatatcc gcttcgcctt attattaacg ccgtcgattc taactaaacc agcactcgcc
     9061 ccgagtacac tttacagtct gtccgtcctg agcgctcgaa taatgtgttt tggcaacgtt
     9121 gaagaacctt tgtaccctgt caaaagttcc ggtttgttag acaaccgctc ttggcctctg
     9181 ggtcgaccgt tagttcacgt ccgcctaaaa acgagaggcg tagagacagg cccggaattt
     9241 gatatccatg agacaagaca atccaagcac cattcattgt acgtagtaca gcaaaaagcc
     9301 tcctcccagg tacacgtagc ttcccatgcg tgtaagcaat gaaatgggga agttctcaag
     9361 tacctactcc ccagctgcgc ccctctctac tgcgacgacg aggtagctat ccgcgcgacg
     9421 ctggactgga cacaccaaca atctggaagt cgtgtaaaga acggtgagcc gccgtcggga
     9481 ggcgacaaac ctgtctctta tcagcgtcaa gatagagccc actatgcata tattgatttg
     9541 ttggccgcag tttgcgacag cacagaacca ccaccatcgc ggtcttcatt ttcagctcgc
     9601 cctctcacgg ttcacagcat ggtacgtacc tgcggtgacc gctacccgac ccgacagagt
     9661 ctcacaagcc caccctcacc aactccgcgt atggaggacg gcggcggtct cgaccggtct
     9721 cgtcaacgtt tgggcacccg aaagaacgta ccaatcaaaa atgcgcaaag acgccagaaa
     9781 ccgcttggtt gtatcatgct cactttgtga caagatgccg tattgttatt ttgaccaaac
     9841 agctccccgc gacacgttgg gttacggaga aaaggatgtg tgtaatgtaa aacgtaagag
     9901 atgaagatga ggtcttcatg accgtctagt tgatgctgcc gccctcgctc tgaaatgctg
     9961 cacgaaacaa acgcctggcg aaaagacaat agagagccct ccctccagca aaactccccc
    10021 ccttgagtct gataaagaaa taacgtgaat ccgtccactc gtcgcccgac ccaaagaaac
    10081 accgcctgat ctcccaagag acgaaaacgc catacaaagt acatataccg aaagaaaaca
    10141 caaaaggatc catgcggacg accgtctacc aacgccgagg ccggcaacac cacgagccgg
    10201 accacgttgc agccatctcc ttgccgcttt ttttttgagt cggggttctt ttttagaacc
    10261 tctcgtcttc ttccatgccc attcgtctca atcttgagcc gcctattggt atttcgtagt
    10321 atctctttca ccccgacaag tcgcaaccat caacggccgt gtttggcgaa tcaaatctgc
    10381 tggccaccca ctcaagaaaa gtgtcgaagg agcgcgaagc gcgccgcccc gcaggccgta
    10441 tcttcgtggc gcagtcgccc agtggtggac aatcgtgggg accggtaaag gcgaagggga
    10501 ggatataggc gaaacggaaa ggtccgagct gtgaggcaga agagaagcgc atctcggcaa
    10561 tggccgtggg ttctgcgggc agaaaggtga agtatccgct ggtacataaa ttcgagcctc
    10621 gtcgtgtatt ttccgccccc tgtcctacca cgtttctgcc gccacgacag caaccgtggc
    10681 tgcaggtgga tgaccggtgc caagtcgtca acgggcaggt gtggcgcgcg cggtttctgc
    10741 aggccccggg tttcttcttt tccgcatggt tccgtggggc gtgtcgcttc atttggcccc
    10801 gaatggaatg ggggcatcac gcgcacaaga ggtcgcagag attgccgtgc ttggagagac
    10861 tctcgactct ctctctctct ctcactctca cacacacact ctctcaaatt gagagtcagt
    10921 tttgcttttc ctcccccacc accaagaaaa aaaacccccc tcttttcccc tcgccagcca
    10981 agaaagaaag attcgcttgc gaagaaaatg ggcgccgaac aaaaaagtaa gcacttcccc
    11041 taactgggaa attgatgggt cgggaccagg agattgggtc ggctggagca gcaacgtttg
    11101 tttcacgggc cgacggtttg gttcaggttt gtgtgttgcc gaatgaactt ttcccaaggc
    11161 tgggtttgtc taggcttgca gtggcctgta gcgcgattag agaggtcagt aaactggcag
    11221 cgacgacggc tttgacaaag agctttcaaa acggggaggt tgcagagata cgaggagacg
    11281 aatgctcggg attctccatc gcaaaccagt cgagacaatc caggtgttcg agccatcgcc
    11341 gatgaactct tcggcgataa gccagggttt gattgagcct ggagttacca acgtggggtg
    11401 aagtgaagcg tgattgaggc atagcgcatg cgagcagggg ggccgagcca agaggtgggg
    11461 tggggtttgc aagcctcgac agggggtcaa gctcaaaggg ggttcaggac tcgggacata
    11521 ctgcactgtt catcacctct acatgaatat ttgtgtcagt gctggcatcc atgagaatga
    11581 ggacagtcct ggagtatcca tgaggttcga ttcactcacc tgaactcgta atgtgtaacg
    11641 cttaatggac aacgaagctg tgtcctgaga tagtctggac accatcgaga tacaatccag
    11701 cggaagtggc cgcaatgaaa ttccctctgt gcgtaaaatg gtctcagcag gtgattgatt
    11761 ccaaagcatc tcaactagaa ggcgggtgta gaagggaata ggcgtacctg gatccagtca
    11821 cacatccttc ttcgcaaaga aggccgtggc tcgagatgag aatatcaagg tggcaagtag
    11881 tagcggtaag atgagtatat gtcgtattag gagaggcagc ttgttgaagg cgatttgacg
    11941 gatgagtagc tctgtgaaga tggcagagac gggctgatat gatgaaaatg gaggaacaga
    12001 agggccgcag agaatacttc gtgaaatacc ttaaagcaac cggtatacaa tgccctgcaa
    12061 agttctcgtg ggggctataa taagaaaggc ggcacggcag gcaggtaatt cccgcttcac
    12121 ggggcgagga tgaaaaagaa agcacgcctg atgcaggatt ttcgggaaga agggcggata
    12181 agtgtattta agcttccgta tccccagacg ggcagacaaa agtaggatat ggggttgagc
    12241 gtgagaggga gagggagaga aaactaggat cccatggaca agttggtacg tggtacgtta
    12301 attatgaatc atgacgagac ttgtctaagg gggagagaaa actgaaatgt tctccagtct
    12361 ccgtatttaa ccattggcaa ccgtaaacat actctcgttg tgaccaaaag gtccggctag
    12421 cagctggatg gttcgccgtt ggtaccgaca aggaccaggg cactggcgaa aagagacggg
    12481 ctttcgtttc ccattcacag acagacaaac aaggggggaa ggagaagaag aaaagaggta
    12541 cgaaagtacg aagtaggtaa ttataaaggt acatcttagc ggcatccgtt cttgccgttc
    12601 gactctaacc acttttgtca agacttatgg taacggcgag cccctggaat cgcgatcccg
    12661 aaggtttggg ggaggagtct ttgcttctag gggtgggggc ctagcaccca aactggctga
    12721 tgtgccgttt ctccccactg tgcgtgtgag tcgaaatggt cccagtccca gtcccagccc
    12781 atagacggtg ttcttgaagc caggaacaca tgaccgccca acaagggtcg cgggatctgc
    12841 agtgttaggc ttcagcaaga cgctcggtat cttatgttgt acggatactt cagacattgt
    12901 attcgtacag taaggtaagg tacggatcgg atccattctt tggagcttgc tttctctcct
    12961 ctctcctaac ggtcacgcat caaggcaggc atcgacaaaa accatttcca tttccccgca
    13021 cttaaccagt tcctccagac tctcgagaaa agtgccaagc tgagtttttg tgttactcaa
    13081 gtggtgcctg gaattatatt atacgaagtg catgatatat ctctgtgtgc cttacggtat
    13141 agtgggtgtg tgtatgtact gtaccccgta ttctgtacta ggtacctaca cgcatgtact
    13201 aatatatagg cggcccgtac gttgtatggt ggagagtgtt tctccagccg ctgcgaataa
    13261 cgcgttgtac gatttcgctt gcagtttagg gaatcaacag gtgggcagaa aacggtatct
    13321 tattaggtat agttctcagg caggtggagc gttgattaga cgccacacaa ataatagcgg
    13381 tcgagggacg tctgtccggt ctttgggtac cggtattcat attcatattc aggggggagg
    13441 ccacgtgcgt atccacgcta agacaagctt cccagaatat atacaacgta catacgttgt
    13501 acgaccgccg tcgatttttc cacaggcgtc ttggctttac tggtgtcccg acctagatgg
    13561 gcccctctta ccctgaacac gttgtacacc ctactccgta gaagaactaa aaatgcgact
    13621 tcgtcgtggc ctggaagact tagcttgttc ttcttggtca aatctgaagg agatcaagct
    13681 actaggttta taggttggct ggccaatgtc gtactacccg ggcccattgt cgcacctctt
    13741 tccccagttt tgggtcagga aatacaacta ccgaaccaaa aacggcccga gtccgagtgg
    13801 agtgagtgag tgactgtgac ttgactcggg aagtctcagt tcccagctgc aaccacaatc
    13861 agctttcatc ccgtgccatc gcagtttcac gccctgggac tcgccccaag tggccaagtg
    13921 gtacaacgga cttttgtaca tgcaaaacca cgtggaagct atgtcggcat atcattattt
    13981 cgccgttgcc cagcgttcca gtatgatcca tcgcagcaac aatgcacagc atggcaacgc
    14041 agccgacaca ggcacgtcct tgggtgaatt ggccgcaggg acccttcgag caaaggtgca
    14101 ttcgcttaga accgcttcga gggggggaga gagaatcctg ccggcatcac gcaatatgtt
    14161 tgtatgtata ggtataattg cttccctccc aatattcctt cctcctcttg tggagcttca
    14221 ggtctttgag ttgggagatg gttcgtgcag ggaaacccga tcaacaccgt tgtttcgaat
    14281 acaggacatg gagacctgtg catggatgaa ttaaattgct tcgcacaacg cacttcgtcg
    14341 cgatcgcaag gttcaccttg gtaataggta gcgcatccct caacgaaagg ggacatctat
    14401 ccgccaggcc attccctcgg gacgaggcta gggggaacca cggccgtaat cctgggtcag
    14461 agaaacgtac gggtgtgcat cttggcagct ccttttgacc gtgtctacac gtagagtgtc
    14521 tagaaatcga tgaagaagtg acgaccccac ccacccccac tgtcggtcag gcctcttatt
    14581 aaacagagcg cgccgccgag cgaatcaatg gaggagggaa tgccttgcca agatggtggt
    14641 ccaggacttg cttcatcctt agcggggcgg cggcggacta atacctacat agaacaggag
    14701 tcgcggccat agagatcagc ccaaggagaa agtgtcggta atatccgcag gatgcacggg
    14761 tgtagctgtc acgggagaaa gaccaagaca ggaagaaaaa gattcgaagg acaggattta
    14821 ccaattagcg aggggcaaac ggggccatgt ccgtcttgcc gcgatgatga cattcccatt
    14881 ccgtgccatg cgtgcgtatc catggatcag ggggttgcga aaacatttcg cgtggcacct
    14941 gaacattgtt cattctctat ggcgccctca cctcgttggt gtcggtctac tcgtctacga
    15001 agtgcgaagc gatgagtaca acgtacggaa tacctaccta aattagtcgc tagaagttag
    15061 acaaaacgct tgcggtcggt cgttcccgaa gctgtcacgt atccgcatcc agaagtcccc
    15121 acatcccaca cactcatcga atgaatgcaa ggctttccgt tcccattgct gggtcggcca
    15181 aggaccaccc acaggattct tcaatgtcca catatgtaca tatgtacctt aatttcgatc
    15241 ggatatgaca ccgaagtaag gtaggtaggt acaacgtaac tgcgaaggga acaatgccgt
    15301 aaaaaaggca cccaggtgcg aggttttccg gcgattcatc cgaagaaccc aaagcattat
    15361 ttttcctttg cctttgcctt tgcctttgcc tttccatttc cttcagctgg gaactaggat
    15421 tatacctact ccaggttgta tggcgcgcca atggtccgtt tcagcggcgc tccggccgtc
    15481 ccaacagcac ggcgctggta tgtttagggc catctgagga gccgagctcg ccgaacttgg
    15541 gatctggagc taaccacttg aaactgcgga actgaactcc acatgaactg aaatagtcga
    15601 tcaggccagg aatcaataga gaggaagaag agtcttgcca cttacatacg ccgtatgaac
    15661 attattactt gctggattta ttggattcac ggtgaacgag ccatgttgct acctattgtc
    15721 gaggcctcgc ctcgcgaaaa ctggaacgtg ggatccctgg ccagaaaata ttagctgcag
    15781 gcgactcggc aaatcatcgc ttgctaccta cttcttatcc attccccttg acatgagcga
    15841 agcctgggtg cgtgtgccgc tcgttcgttc cctcttggaa aacgcacgca aagaaaatgc
    15901 gaatggatca cctggcatga tccgacattg gaaggttgtg ggcgtcggat gcctgctcac
    15961 cggtcgagct gtcccattct cgggtggaga taatggagag ggggtggtgt ctaagctgat
    16021 ctgtccacat cagttacata cctacctctg aaccccctga ctaccgtaag gtaaggtatg
    16081 cattccgaaa tccccattga gattaagtcc ctgcgacggg taggtagacc ggcagtgata
    16141 ttttcggggc gctgtactcg gtagagggca catgccttac ctaataaggt acccaaagaa
    16201 ttggagagaa ttggagattg tcggtcgtca cattgcagat acagtaccgc tacgttacct
    16261 atagggcaag ataaacaggg gcagctgcgg ctcgtatctg ccttcccaga gaggcaggct
    16321 gatgaagcca ggaagagggg aagtgactac tcgggtttcc aggtcactgg ccacaggcga
    16381 cagacagcag gacaccaccg gagcgccaga acacaatcct ttgatggttc gtagctgttt
    16441 gtaccttatg tacctgcctc ctgtgaagta cctgccctac cttacgaagc aaggctgatg
    16501 actcattgag ccgtgacaga aacgctgact tgccaagtaa taataagtac tatgcattcc
    16561 cagactcact tcatcctctg ccttgttcgc cgagacgact cttgagctca ctgactactg
    16621 actactatcc ctaacggggc cactatacag gcggcaagcc tcttggagcc gctggccagg
    16681 tcatccgtag tgggggattc agcatggcca aattatcgtg ttacacccaa ctgacacgtg
    16741 tgatacagga tgctactcac ccacactgtc ggcttgggcg tcgacatggc cgatccggac
    16801 ctcatgcggt ggctcatgcg gtggttcagg gctgtcgacc gtggaaggga ggcgttgcaa
    16861 aggttccatg atgcggagcg gcgcctgcaa cggtcgacgg tggatatatc aggatacagg
    16921 cacagccgcc gctgttatgg ccaatgtggt tccacacggg gacgccgttc tggaaaagat
    16981 ggacgacgag ctcgagaagg ccacaagaac cgtgacgccc cggtttcggt attacattca
    17041 acctaccatg ggggggaagg ctggcgccca cgtgccgcga aggatgttga aaactccccg
    17101 tctttgaccc ttaccgagat gatgacaacg acggcatctc gagcgactcg agcacgttga
    17161 taagcacatt cctacactgc gtccggtaca cgtacgccag acgctggttt ctcgtcgcac
    17221 cactgccttc ccccgcctcc gcctccccct ccccgtcgtc ctcgtcttcg tcctcgtcca
    17281 gctcgaaatc agactgttcc agcttttcca attcctggaa cgccttggcc tgtatgatcg
    17341 ccaatgtccg ctcgagcaaa gcctccacaa ccgctaatgc cgtcgtctcc atctcgcccg
    17401 tgagcaaggc gcggagacgt tccttatcgc cgtccatgcc ctcccccgct gccgcaggga
    17461 agagcgcctc ccgctgctcc ggagacgtct gcatgcagac gagttcccag acgagcgtat
    17521 cctgcacgtg tcggaagcaa ggaaggaccg agtccgggtc gagggacggg agcgtgaggc
    17581 gtttatgcgc cgtgacggag ctgggatgcg taacggggcg gagggagaag aagaagtcgt
    17641 cccgcggctt tggcggtgcc ggcgaagagg aggaggacgg tgctgctgcg ctcgccgttc
    17701 tcagctgcag gtggacgtag tcgttgtgta gcgcaggcga cgcggggatc acgaagccgt
    17761 aggcgagaag cagctcggcg ttcgttttcg gcccgtagtt gttgaagacc tgttcccccg
    17821 ccgcgtacgg cgtccgcgtg gcaaggacgg tagcagggcc gttcgaggcc ttttcggcgc
    17881 cacttgcctc ggatagcacg tgccagtcca cctcggccgt gggggaatgg ttcccgacat
    17941 caaagagcgg catgaggacg tggaagtcgt ccacggcgac cccgtcgggc aggggcaggg
    18001 cctccgggtc cggcacgacg cgggacgggc ggaagctgcg cgtggtgaag atggtgtagg
    18061 cccagtgata gagcaggcgg gagtactcgt ggcttctccc cgcgaaagag gtcgcctcca
    18121 gggccgccga ggcgtgtttg tgctcgctcc gcagacgggc cttgatctcg tgcagggaga
    18181 cgtgggcgtt ggtcccctcg agaaggtcga tgtcgtccga ggtccagaaa ggagggaggg
    18241 cccatgcaga atggttgtcg ggctgcggga gggtgcggat gtagggatac cagaaggatg
    18301 cgcggcctag gaggtattgc tgcatgagga aaaagcgggc ggtgacatga ggggccacgg
    18361 ccttgaggaa ctcccgtggg agagggtcgc ctgtgcgatg agccggcgac gggataccgt
    18421 gggaggtcag gtcctggtct aacgtgttca ggtaggagag ggtgatgctc aaggggcagc
    18481 tgacgatggc gtccccgggt atgagggagt ggccctcccg gacgcggaac gagtggccgg
    18541 tgacggaatc atagaagacc tcgacgtccg cggagagatt cccgccgttt tctttagacc
    18601 aggaaatcag ttcctccatt ttaaaggtgt aaaagtaggg caggtgataa gcgagcactt
    18661 caattgcggg agtaagaagt tgggaggctt tttttttttg cgggtgcgag aaaactggac
    18721 gttgctacag tgtggggccg taagaacact gtcatggtac tgacgttgac ggtgttcgac
    18781 gtacagttgt attttccttc gcactgtgct ttctccctct gcgacctcac caccttcacc
    18841 atgatcaatt tctcatctca cacccacacc acttatgtat ttcccctcac cacaaagtac
    18901 aacattcaca cagacaaatg gaaaaatgga aaaaataata tagcatagtt gaataattat
    18961 gtattgcgta cattaagcat gattattttt tagtttactt tcctctttac ttccacactt
    19021 tacattaacg acctagagca aaatgatttc attgtgagag gtgagcgact tcgacaaaaa
    19081 aggaacaatc cgacacatca ttaatcgcga gaaacccggg caagtgaaag aaaatcaaca
    19141 acttgaacac agctttgtcg gcaccaggac tccatccgta ccttgaccag ctaggcatcc
    19201 ccacgttccg tcgcacacac ttgtgtgaaa acctctattc cccattttcc ccattttctg
    19261 ccttttctcc atcctcaccg cgctccacct ttacgacgac aaccggcctc tccttcctct
    19321 gcgtgaaatg tcgcggcagc cggttttcac tctcattgta cggcttgccc gcctcttctc
    19381 gagccatgtc attgacccat ctctcattgc ccggcagacc cggtttcacg ccgacctcgg
    19441 cccacttgga tgccagatag aaccagcata gagcgttgcc cgcggtgcct acctcgtcgc
    19501 tcacgcccgt ggcagcagcg tggctcatcc tggcgtgcag ctcgtcgtcg gtgaagaggt
    19561 ccatgaggtg ttgggccacc gccttccagt caccgggctc gacaaggaat ccgttcacct
    19621 gatccttgat ctgcagggga atgccgccgg ccctggacgc aatgaccggc cgacccgcat
    19681 ggagagcttc tgacaccttg acctcgaaac cctcgcgcgt ggagagctgc agagttacgt
    19741 gggaactgcg gatcagggtg ttgaggagct ggtcgttggg gtcaagacgc atcacgctgc
    19801 agtcatcaac gagatgtgga taaaacgtct ctagctgggt catggtctcg tcaaaaatca
    19861 tgctggcatc ggggtcatcc acggaaccat tgccgcacac cacgagctgc ggggagtctt
    19921 cgaccccggc ctcttccagg agccgccgga actcgccata ggcatcgatg acggtcggga
    19981 ttcccttgga agggtcaaac ctggcaacct ggacgatgta cttccgcgtc ggccactgca
    20041 gctccgccat tcgctggtgg aggcaagccg tgttgtagat gtggccgtaa taccccatgt
    20101 cccatgtact gagcggcttg ttgaggccgt ctagccaatc tgtcgtggcc ggcatgtagg
    20161 ccaccttctc gtggggcaca ttgtggggaa cgaatagggg aattggatga ctaatgaaca
    20221 tgtcggcttt ctggatgtta ttccagagaa agtcccagac atcggcctgc ggcgacccgg
    20281 ccatggccgt caggtcacta cggatttgga tatgcgaccg gtagaggact ggtcggtttg
    20341 gcgtgagctt cttgatgagg gggatgagac caggcatctg aggatcgtca atcttgacaa
    20401 gggcccaaag ttagcatcgg gatgacgacc cagcggttag agtggggggg catgcggcag
    20461 ttgccgatga cctccgcgtc cggcgggtgg ggacaattca gttgccaaga accgaaactc
    20521 acaatgacga catgggctcc accctcttcg acagggcgaa ggggaccacc ctcagacaac
    20581 caatagcgat aggcattgtc cgtgatccag tcatggatcg attgtttctc ttcggccgag
    20641 atgcgctgct cgggatggct gacaccttgg aggatgttgt gcatagtttt ggtgatgcgg
    20701 aagacgccag gcctcggttt ggggactacg aaggatcgtc gcggcgccct cgtattagca
    20761 agtttcgtcg tgcattgggg agggaaggcc agaagacaga caggcaaaaa caacggccaa
    20821 aataacttac cgtaccaggt taggtcaacg cccatgagcc gtgcgaatcg tacgagagca
    20881 tgtcgcatga gggcgacgcc accaccctga ggggtactgc tgaagaaggc gacccttatc
    20941 ttgttccgtc gcagcttggt tgcataatga gccatggaat cccacgtcgg cctgccgcag
    21001 gcgtctttgt ggttctgggg ggtcacgagg tgaacccgga agccggcatc ggtctgcaca
    21061 acgcctcgaa aaccgacctg caggtggggg acgagtgaag ggccaaagtt cctggatggt
    21121 ttggcagtgt tagaaaaggg ggacaagaag aaggacacga cgaatgacac gaagaagaga
    21181 atgacaagga gaagggtgac aggaacggta agaaaaaaga aaaaagaaaa gggggggttc
    21241 atggcggtgg acgcagctga acctacataa tacacttgcg agccatggaa tccgcctgtt
    21301 cgtccactcg tttgatatcc caaaagttct cccttttgcc gtcctcatct ggacgggtaa
    21361 caaccgggac aatgtccatg tcaagccaga gacgagagca cagcgtaggg ctcatatact
    21421 tgagcgtgat gggcaagccg gcgccgatga acttggagaa gttatcgtgc tcgtacacct
    21481 cgagcgtgga aagtacgtag tcggcaatgg catcttgacc catgtgaagg gcatcgccga
    21541 ggacgacatg tttgacggag tagtcgatca ggtagacagt gtcatgaatg gcaatggcca
    21601 cgacggcggt ttggtcatcg gcaaagacgg cggagatacc gcagtagaga gtctatgaag
    21661 aggggggcaa cgacgaagcc cgtgtcttgt aagtctacca tcacaccagg gaggagatgg
    21721 ggaggatgaa gagatgctca ccgtcaacga cggaccaaaa gtattgccct gctcatgcat
    21781 gatgctcatc ttcctgaacc ggtaggccga ggtggccacc gagctcctgc ggcgggacgg
    21841 tggaggcgcc atggtcgcaa cgtcgatctg ggacagtcta aaacgagata aaacgagatt
    21901 gctatcgaag actaggtagt tggaagaaac ttcgaataaa ccgttcgttt ctaacagtct
    21961 ttacgctttc cacccttgga cggagagccg agatatccga aagagccgag gaagggcaag
    22021 tttctgagcc gtggtggttc taatagactc tagtctcttg attaaggtga gaaagaagaa
    22081 caagtcaaaa gtcaacagga agttgaagag aacgagggga ttcgggtacc ttacataggt
    22141 aggtagataa aggtacgatg cggtagccag ggaggagagg aagagaaaaa cgaagaccct
    22201 tggacgccag accgatgaaa aaaggtttga aaggtttgaa aggttttaca tgtctggcag
    22261 atgggaggag gacaaaaagg gtggaggggt ggagggtcga aggaaggggt gtacgtttgg
    22321 ggttccgtgg gcgtgttaga cagaggggta ggaagggact tacgatatcg tgcttagcct
    22381 cgtaccattc tccccttcgt acctacctta ttcgaggtca atgcccaatg tacctgcgcc
    22441 gtagagaaga ggaaagagtc cggaccacag accgggttcc cttgaacacc cagttacctg
    22501 aacttcgtaa acttcaaagt cgggaaacac acggccgggc cagagaagtc tggtgactct
    22561 ggtcatacca tcattcatca ttgcatgggg attgtacact attgatcgag acaccacacg
    22621 ggggcacacg tcagccgttg gccaggccac caggtggtac aggtctgtac ctaccttact
    22681 gttatgcgat tccacagatc acgatcatgt tgcgctagat ccaggggaca agttaacacc
    22741 aggccctact tgtacctcca ttgtacccgc ctacccccga tcatgaaagg gaagagcaag
    22801 agaacatgat gagttgatga cgacaggatg gcaggtaggt ctgaccccgt ggcagtgacc
    22861 atcatgacta aggtatgtaa ggtaccttac ttaggtagat gtagctaccg tacgttgtac
    22921 ataggtaagg tactgtatga ggttgtcaaa gcggcactgg acaagatgcc taggtacaca
    22981 gtgtcgtacg tatgtaccgc attgaaaccc gcaagctacc gcaaatggcg gcatcttact
    23041 ggcttaagag ctggtcaaag cggggtgaag attaacgtgg gggtgaaaaa caaagaaaaa
    23101 gggggaaatg cggagtaata acttataagc ttgcctcctc caaaacattg tatcattcca
    23161 tcaacaaaca tcgtcgtttg accaattctt ccatcgacct ctctgtccta ctcgcttgag
    23221 acgaaagtta tttcttctgc cgctggtggc agagatgaga tcaatcatca gcctctattt
    23281 ctcgtcgaat caaccaccat ggcttcgacg gatgcacgta tccagaggtc ttctgttacc
    23341 accttcgttt acccgcttct tattttcatc tcgttcagca tcgtgtcttc aaagctggtg
    23401 agacagtgta ccacgtatgc gtattccact tggtgataca agttcacctt cgttcaaggg
    23461 gcgtggaggg tctggatcat ccgagtctct ggtcccgcct ttgattcggt atgaccagct
    23521 ttcctccaca ggctctttct gcgaccaacg atccgcagaa ggtcacgtcg ccaacgtccc
    23581 ctcggccagg ccgtcccacg ctcatcggcc cgaacagtca tgttactggg tccatattct
    23641 cttgtaagac cgaatgcttc tttaaaggct atctaaagcc attaatcctt agcacattga
    23701 cagtctactc cgtagtctgt acggatactg acaccagtgt ttaggaatgc caacccctcc
    23761 attcttcgta tctaagtacc taggtacgga gtacccactt tcccgatcgc cgagcgggga
    23821 cccacgtggt cggagccgaa ggaaccctgg agatcggtct ctcggccgga cctcaccatc
    23881 aagaaaaagt caaccactcc tctgttaggt ctatgtcgga caaaacttcg cattaccgcc
    23941 tacgtgcttc gaagagcagc aaatcatctc cgtagcgtgg tagataaggt atgtgttgta
    24001 cgattcgctt gtcgggcatc gtcgattgag ccgcgttctt tgacagtcaa ccgtttccca
    24061 ggcgcaggga agaattgtcc gcatccttga cgcgatggcg acaataggct ggtacgcacc
    24121 tcttatcttc tccgggggca tccccttgtc cgacgtgctt attgttgatt atttctatca
    24181 atttgtctct catccacacg cgtgtccaga tcgggaccgt ccgcccagcc cgttttcgga
    24241 tcgagtatca gtggtacacg tcctctctcg gggacaaaaa ttcacaaaat catgtcgata
    24301 cggaagtgca ggtagttccc acagatctgc aagtatgcag gccgactcga agctccattt
    24361 cgcttttcat ggttgaacgg ataaaagaag tcaccgtcgt aaccagcttt tccgccaatg
    24421 gtgctctgag acagcagaga ccccggaggc accctcgccg cggcccatgt ttagaaatca
    24481 tgtcgcaacc ccccgcttcc tggagccgcc cagtataaag caacgacata aggcgacgta
    24541 cacgaattgg ggtgagaggg gggggggggc gggggtctgg ccgattgatc gtctcttggg
    24601 tctgttccga tcgatctgtc tgttgcttgg gcgccacacc gtctctcaca ccctcacacc
    24661 ctcacaccac catattccca gcaccccaaa tcaggtagtc aacacgacgt ctcacgcgac
    24721 aatggctcct tctgctctgt ccctgctcgc cgtcgccgct ggcctggcct ttcttccttc
    24781 gagtctggcg cagaccaact tcttcgtcaa cttgtaagta tggaatatgg aatatgggga
    24841 aatctccttc tcctccagtc cctggagacg gcacagcaat tggattcgaa aatggtactg
    24901 aacagatgcg cagcggcgac tcgtactctc agacaggctt caacatcgat ggcgcgaagc
    24961 cctccccgtc gaaccccatc ggcaaccctc ccctccccgg ctggacggca agcggcggac
    25021 tgaactggtc cgggttcatg ccaacccact acaacgcctc gacgctgctg acgtacaacc
    25081 tcgcctacgg gggcgccacc accgatgccg acctcgtgac gccgtacagg ccggacgtgc
    25141 tgagcttcga ggaccaggtc gacgtcttca cgtcgtccct tggcgcggac ccccggcccg
    25201 actacgcccc ctggacggcc gaaaacacga tcgtcggcgt gtggatcggc gtcaacgacg
    25261 tcggcaacac tttctggctg gggaacaagg aggaagtcat cacgaatgtt gtcgaccgct
    25321 atttcgagct cgtgcaggac gtgtacgatg ccggtgccag gaactttgtt cttctcaccg
    25381 tgccgcgtga gtgatccctg cctgccttgt cccccctttc cttttacacc agaccgcgga
    25441 ccgcggaccg ccgtctttac acagctaatc agacgaaacg cctttacagc aaccgacagg
    25501 tcccccatgt tcatcgccaa caatggccac cagctcgacg tcatcatcga aacaatcgac
    25561 ctgtacaacg agctcctcga atctcgccat gcggacttcc aagccgccaa cgaggatgcc
    25621 acgacctggc tcgttgacac ggcgggcccg ttcaacgagg ccctggatca cccgaccgag
    25681 tacggctcgc cggatgccct gtgcgagaac tcggacggaa cgagctgtct ctggttcgat
    25741 tcctaccatc ccggtgtggc cattaaccgg cttgttgccg aggaggtcgc gaacgttgtc
    25801 gggggtcctt tcttcaaggg ccccttgggg tgctgaatta cgatgtcatg ataccatata
    25861 ccgcggtccc taacacctgg gccactgtcc taactcactc cacggagaag gcgtgtcacg
    25921 acatgtggga atgtgtttga gcaaatgtaa taggaagaaa aaaaagaaag aaaaaggatc
    25981 atgtcagaga tcccttagaa atactgctca atacatatgt ggttcttccc ttgcctctat
    26041 aaggttctga aatgtactcg gttagtcgtc gagatccctt accagccctc ctttacacgg
    26101 caatgcagct cagctcagta gatatatctc catgtcacgg cgcggtctcc cttggccgcg
    26161 agctcttgct gcgtaagctt cttgtcttcg ccgacacgca tgagccggtc tctcttcttg
    26221 ttgatggtgg tgtacgtgaa gatgagaata agagcagcga tgatgccgcc gcagatgaaa
    26281 ccgagttcga gggcgtgtcc gaggatatac cggggggagt cccgagcgcg atagaaattg
    26341 gacgccatgg cctacatttt gtgtgaactc cagagagaga gagagagaga gagagagaga
    26401 gagagagaga gaatgtcaaa gacttacacc tccgaggttt cccacgccga tttgaatggc
    26461 catacccacg ctccgcttgt agctccccgc caggttattc gcaagccagg tgatgacgcc
    26521 ggggaaggcc gggtagatgg cgcaagcgct gaggaagacg cctccgtaca cgacgcgcgg
    26581 gttaccggtg gagatgcaca tggcgaagcc gacgatcatg atgcacagga atacgacgat
    26641 gaaggggctg cgcttgccga cgcggtcgga gaggtaggcg aagatcacgg ccaagacagc
    26701 ggcggtgatg tacacgggga cggtcatgag ctgggcggtg ctggaggtgt agcccagggt
    26761 gcggatgatg gtggggagga agaggctgat gccgtagagt gggcagacga tctgcgattt
    26821 ccggtcctta gcattccgtt ctccatcttg cctctgtggc cctttgtcct ctctgggagg
    26881 aagggggccc ggccaagggt gaaggacagg gagaggggca aagggaaaag aaacacgtac
    26941 accccagtac acaaagatat tcacccaaat ctgccaatct cgaaacgcat cccacacata
    27001 acgccacttg aactcctccg cctcggggac ggcgacccga gcaggagcgg cacccacacc
    27061 gggttccccc gcacccccgg cagcgttcaa cttgttattg tcggcctcgg cgtcgcgctg
    27121 gtcctggtac cgcagcctcc agacgacaaa ggcgcgctcc tcggcggtca agaagctggc
    27181 ggtctcgggg aagtcgtgga gggcccagaa ggcccaggcg gcgacgagga cggtggcgat
    27241 gccctcgagg atgaagatcc agcgccagcc ctcgaggccg gcgacgccgt ccatgtgggc
    27301 gatgccgaag gccaggaggc cgctgaacgc gccggcgatg gaggcggccg agaagaagag
    27361 cgcttggcgg agttggatct cgcggcggca gtaccacatt gttagatagt actgtgtgaa
    27421 ggggggtcag gggtcagtta gccgaaagaa gacaaggaaa acaaaaagga aagatgtcca
    27481 ggtagagatt ctcccttcgg tctgcttgga tcaccgtagc ccgtagcaat ggcttgagac
    27541 caccgtcccc cccagtgccg agacgaaggg agaagaagag gcaaacgtac cgcaacacca
    27601 ggaaataaac cagcctcggc aagacccaag aagatgcggg agataagaag gccttcatag
    27661 ttctgcacaa tgcccatgag ggtcatgacg gtgccccagg cgaccatgat gatgggaagc
    27721 cagacgctcg gtcggagctt tttcaagagt agattgcttg ggacttcgaa ggcggcatag
    27781 gtgaagaaga aaacggtcag gcaccagttg tattggtcgt cggtcatgtt gaggtcctct
    27841 tggaggcctt cgattttcgc gtttccgatg ttgccccctg ttgtcgatgt tggaatgagt
    27901 ctctctcctt ttttttttct tcccccgtcg gagtatggga tgatgatgat gcaaagggag
    27961 tcgtgagaat acaaggaaag gaggcgggac atacgatcta gaaaggaaag gaggtagagg
    28021 agggccaaca tggggatcag ccgcatgtcc atctggtagc atctcgatta gcatacaatg
    28081 cccatttgga gcgtcaagcg agctttcaac gcagagagag agagagagag agagagatga
    28141 ctgaccttgc gaaggacttt cttctcatcc aggtgggcaa aggcctcccc tgtgatagta
    28201 ggatcggctg gactggcgcc gctatggcca atgtcgcttc cactattgcc atcttcggcc
    28261 tcggagacac cgggcttctc caaaggagcg gtagtcgtgt cggtcgccat gacgggccac
    28321 tttgagccgc gagggaagaa tgaacgacga ggaaggaaaa tggaagaaaa agaggaagag
    28381 aaaagaaggc agaaaaaaag aaaaaaagac aaataataca ccaaggaggc tgttgtcgaa
    28441 gtaatacgcg agatagaagc cacaaagctt atacggagta gagaaggtcg gacaacaccc
    28501 gaagaaaggc aaaatcatcc agcatacttg taagcgacga ggagacgcat tgcgtacggg
    28561 ccctttcctt tcttatgaga aaagtaaaga gaaagagaaa gagaaagaga aagagaaaga
    28621 gaaagagaaa gagaaaaagg aatgaacaac gaagatccag ccgttccccc acgaaggatc
    28681 gtcacacgtc gacgggtaga gcgaaccgtt tgtccggcag cacgaggccc tcaccccctc
    28741 accctcgacg taacttggca gaaccaagaa ttcatgcatg tcccaacctg aatccccaag
    28801 ccccagtggg acgccaaaag ccaaagccaa atgccggcag agcgcggcgg cgaatagaag
    28861 cttgtctgga cgacctggaa gtggccgcgt ggggatcggg cgtggttggt cccctggtct
    28921 gttggtcggt ctgtttgtcc agcacgggaa cggcagtgca cggcatacgg acatgtaact
    28981 gagggacagg acccagaata agcaaaaaca tccgagccgc agacgcagac gcagacgcag
    29041 acgcagaagc agaagcagaa gcagaagcag aagcagaata gaagaccttc cttttccagc
    29101 cttggccccc tagtttctcc tctattcgac gcatgcattc accccgcacg ccgcctgaca
    29161 ctttggaccg tctctcgtag tccgttggct tactaccccc gtggggaaag cccgaaggca
    29221 taagagccga ggtggccggg gaagacttgt tatgtggggg atcaaggggg cgggcaacga
    29281 gaagaccgaa gaccccctgt ccattgaacg tcgacgtcga tcaatttcct ccgcccgtct
    29341 ggcgttgcgg cttttgaggg gatcactcga gtcagtaata aagcaacacg gcgaatagaa
    29401 gcggataaag tcggtaagac gacttgcatt gatcgtcaag tagtgtagac cgcaaatggc
    29461 gtttttttcc gtggcggact tgtcaccgtc atgctgagat cagttctcac atcccgcatc
    29521 tttctgctta agtagacgat agattcgata gatgcagatg cagatgcaga tgcagggcct
    29581 ggtcttccac ggccggacac accccctata ttttgattgt gtccctgaac ggccccgttg
    29641 aaaaagacgg tgagcgtgca agttgcctgg tgattcccgc catgaggaag aagaagaaga
    29701 agaaaaaaaa agaagaaaaa aagacaatga ggtttccaag aggagttcat atatataaat
    29761 ccaaggtatg caagaaattc ggaatttatg tgcaagagta tcgagactca ttgttccctt
    29821 tatgtctccc cccatcccca ttcgccatga taggatcttc ccgaataaaa gcctcccgac
    29881 atgttagaat agaaggcgct cagtaacgcc gagaaccatc tccaacgccg gcttcgaaaa
    29941 aagaaaagaa aggaaaaaaa caaaaaaaaa caaaacacat atatcatagc cccaagaacc
    30001 ctaattagtc gaaacactga cgggactcga ccgtcccatc ctctcgaaaa tgctgctggc
    30061 cttcctgcgc atcgagctgc tctccttcgc gccgcccgcc gaaccagccg cctccgtctc
    30121 accgatgccc gtcatcttga tgaaggaata ccccctcttc gaaaccggcg acaaggggct
    30181 gaccagatcc gccgcctccg actgttgttt ttcttgctgt tgttcctttc ttcgcccttc
    30241 tccctctccg ccttcttgtt cttcttcctt ctctctccgt gggccttgga gcggcaagac
    30301 aaggtcgtca tcatcatcgt cgtcgtcatc ttcgttctcg ctgtgactcg tcgcagaacc
    30361 catcccgtcc aatccgcccc acacgtcgcc ttccatgtag tccagattga gagccaatag
    30421 aggtggtgtg tccttgcccc tccgccgccg aaggagcgtt tccccatcga cttcgggcac
    30481 gacttgctcc ccgtccttct cgacaatagg ttccatggcc ggtcccaccg gtggcggcac
    30541 catgatcggt ggtgctggcg taggtgctgg gataccgcct tgctgctgct gctgctgctg
    30601 ctgctgctgc tctagttgtg gctgcggtgg cgagtgcgac ggcgtcgact gcgccgacgt
    30661 attgttgttc tgcgtcgccg tctttccatt gccatccgag tgcaccggcg gcacgcggtg
    30721 ctgcgaaaac ggggtcctgt tcgtcggaac gcactcggga gacgaccgac cgctccccgt
    30781 tcgccccggt cccttgtcct tgatgaccga gctcagccgc ttcagacctt tactaaggga
    30841 cgacgtccgc ggcccgaacc ccggcagccg cttgcgcgta cgctcttcgc ggtcccccat
    30901 catcttcctc gccatgagct cgagctgcgc catcatcgtc gggtgcgcca ccacctcctc
    30961 catcgtgacc gtcacctcct cgagacccgg cacccccgtg ttgggcagct cgcggttcat
    31021 gtactgcgcg agctgcgacg ccggaatcat gctgccccag aggtcgtaga aagccgcgtt
    31081 gtgcagctgc gactcgggca ctccgagact gcgagggtcg agaacctgcg tccacgccgc
    31141 cgcaataagg gcctggatcg cgtaataatg ctccgtcggg atgttgtggg cgcccagctg
    31201 cgcctgtgca gtctccactt ccggctgcga cagcggaatt tgcttggtca tggccgaaaa
    31261 ctcgctaccc gacgggacca gcgggtgcat catggaaacc gacgtgagga gctcgatgtt
    31321 ggaacacagc atcttaagag tctcaatcgc aaacggcgtc gggacacggt gctcgcagaa
    31381 agtgagcgac atctccgccg tgtccggctg cggctttctc gaccggacga ggacatcgaa
    31441 gacatcttga accgccgatt cctggatgtt cagcttgcaa ctcgccgatc cgagcttgaa
    31501 gctcgatgtc ggcaggctgc tatcgtgaga ctggtgatgg accgccgtac tgaatcgggt
    31561 ccagtaaggg agcgccgtgc agtcctgcac catatccagc cagcccatgt tctcgaactg
    31621 aatccccgtc acgcgctgcc cgtgcaccac cgacatgaga tccatcggtg tcgtgtaaga
    31681 gtggccgaac cggacgcgga cggggatcgt gttcttcgcc ggccccagca cccccgacgc
    31741 gttggcccct tccgccagtt ggatatgccg cccctcgatg atctcgccga atagaacgtc
    31801 cgccgacgcc gagagcttgg cgagcaccat ggcccacgcc gacttgacca cagtgtcgag
    31861 ggagatccct aggctggcca acgaggttat ggcgagcgtc tgtcgtatcg tcttgaccga
    31921 cgagctggtg ctagccggct tgctgtgcgc aatcacctgc gtcatgcggg ccccgtccaa
    31981 caagctcgcc cagtacgtcc gggcacccct gtggtgggcg agctgcgccg atcgcaccaa
    32041 gtccaagaaa gtcggccgcg gagcttggct ctgcgccccc gcgtagatct tcttcagatc
    32101 ctggattaag atggcaaccg acgcgtcatc gtactgcgct ttcgagaggc gcataatcag
    32161 cgtagactgc ttgcccgact cgaggtagaa gaaccgcgtg accggcgtgc ccagcgtgat
    32221 gggctccgtc tggtcctttt tgatcagtcg gtccgcgagg tgggaaagcc tccagctagg
    32281 gcactgaatc tttctgaatt cgggtttgaa caagcgcaac gcgatctggt ataccttgcg
    32341 ttcgtgcaca acgaaggccg tctggaggat aggatgcatc acgcaaaggc ctaagcatgc
    32401 cgcctccagc ttcttcgagc tctcgattcc cgagaagcta aaagtgaggt agctgatgtc
    32461 gccgcggtcc ttgagtagtg ccagctcgag agatcggatc tggggcgccg tggcttcggc
    32521 aacgtccttg atagcatcgc gctcgacttt gagccgtggc aaaacgacct cttcgatgaa
    32581 agactcggga acgagaccct ctgcctcctt ccgcgtcgga gattcctgcg cagtggtagc
    32641 aggggctttg gttttgggat caacagcggg ttccggcgtc gccaatgtga tgccctggca
    32701 aagcccagtc agagaagcgc cccccagcac gtcctgaata gacaccgtga gcccttcctt
    32761 gcggcaggcc accgccactc tggccgctag gtagccactg cccccgagtt tacgaaaggt
    32821 ttggttaccg tcaatggtgg cctcgtcgac ttcgaggaac ttcgcccaga tcgatcgcat
    32881 gcgctcctca acctgcgtca gaggcagagg tttgacacga gagtcccgtg cgtggtccgg
    32941 tgatggcgcg tcggaaatag ccgacaaggc ttcccgggat atgcccctca ccatcttttg
    33001 aagttttcgt cggtggacct tcatcgctgt cgtcaagggg aggcgcctca ccgggatgaa
    33061 gacggacggg atcatatggg ccggaagcgt gttgcgaaga gatgtctcgg caaagttctt
    33121 ggccagatag gctcgcttcc tcgtcgtcac gctcaagttg gtcacttcct caggtccgtc
    33181 aaacagcttg tcaagctgaa tgaaggccgc caggagctgg gtggagccct cgaagctgat
    33241 cgactcgact gctacatcga ctccctggcc gaggcacctc cgtaggtgtt gctcgacctt
    33301 ggaagcagcc acaaccttcc catcaatggt gatgtcctgc cgagagctcg gcaggagttc
    33361 catagtaccg tcctccatgt cccggacacg ctggcttgtc ttgatgtacc gtacaagttg
    33421 cgggccatcc tgagaggcga cggccagttg ctgcgatagg gccatgagag cctgtccagg
    33481 tacgaatttt tgggcgagcg tggggctctc aatgcaaagt tcaccgatgg cccctgtagg
    33541 cacaagcttg ctcgagtctt ccgggttggc aatccaaagc ttgccgagga acggctgcgc
    33601 gaggcgttgg aggtcctctg gcttggccac ttcgaggacg gaaatgccaa gcgggcagat
    33661 ctccaagcag ccatacgcca gtaggacctt agtggaccgc aaccaggggg cgcaggtgtc
    33721 ctcgtctaga ccacgagtcc ggaagcatgt caccttcaga gacggaagcg attcgggctg
    33781 tagtctgcgg gcaaggatgg gagttatgta ggtccaggtc acttccatgc gccgaatggc
    33841 cccttcaatg tcgcgcttcc gttcctctgc tgacgggata cagacacaac cgccgtgcac
    33901 cagcgtcgcc agtgtctcaa ataacgatat gtcaaggctg aaagaggaga cttgtagcac
    33961 acggctgtcc tggtcaatcc tcaggggccc gccttgagcc agaaaggcgg tggagagtgc
    34021 gttgtgcgag taaacgaatc cccggagctc cttggatcgg ccagagccgg ccgggaacag
    34081 gatgcaggcg gcgtcgtttt cggaagcttt ccgcatcggc gcatcagagg ggatctgagt
    34141 cgagaaaaga gcctcgttga tcacgaggac gccgtcctcg ggcagatgca agttggggtt
    34201 gatcatatcg gttgctagaa tgacaggagg agctatctgc ctaataacgg cctctgccat
    34261 gtttcggtcg tcaccgtcca cggggacaaa gcaaccgcca gcccttttaa gacgatgcaa
    34321 ctgtcagctg tgccatggtt gcagagggta cctgtggttg ggatggaccg gggacgggga
    34381 cggggacggg gacggggggg cggactcact tcatgacggc cagcatgctg acaatggacc
    34441 accgggtctt gccgagaatc accggtacgg ccacgcccgg ccgaacaccc cgttgaacaa
    34501 tatgagtagc caagcgttgc acgagacgtg tgagcgtttt atatgagaaa tcgccgtcgg
    34561 cagcacaaac cgcctgggcg tcaggcgagg ccctggctcg attggagaac aaagaatgaa
    34621 cgcaaggttc gagcagctcg atcttggtcg acctaacaag tgcgccattc tcctcgactg
    34681 agagatccag gccccccacc gaagtggtcg ggttgttgag gatcgaccta agagcctggc
    34741 cgaaggctcg tgtgacactc caagcctgcg tcaagctcaa gatgcgatgc gagatgccac
    34801 aggcaagttg tccgttgacg aacatggtga ggaaagagat atcgtaggca aaggtgctga
    34861 aagattcggc gcatgagagg gacagctgag gccgcgtgct ggtaaagcgg ctcttcaact
    34921 cgggaggatc ctcgacatat gtcatacagg tgttaaacaa ctcctcatcc ttgagaccta
    34981 gagcgtgttc aatctcggcg gtggagacat gctgatgttg gaggcaggcc ctgaaatctt
    35041 cctcggcgtc tcgcacgacg gcttcgatgg actggtacgc ccagaggtcc atgaaacagg
    35101 gaatagtgtt ttcgaaacac ccaatagatt gatgaaggcc gtgtggtgcg ccttttccat
    35161 cacgcccagg cgtacggtaa ccaaaacaaa cacggttgga tccagtgaag gcacgaacga
    35221 cgagagccca ggccaggcgc atgacggtgg cacgactagt ggcatactgg cggcagaact
    35281 cgtccatctg cgaggcagta atgtcaatcg aataatatgt ctcgcgtgtg tgcttctcgt
    35341 tcgtagtcaa tagtcgagga aaataacatg ggtggacctc acggagccga ccatgccaga
    35401 atgctaggct accttcgcgt cgtgccgagt agaggtagtg catgcaagcc gtgtgggacg
    35461 ggtcgagcag gctcatcggt gtcttgccag agttgtaaat tctcttcaga tccgccatga
    35521 gaagctggag gctgggcatc tgaaagaaaa ggttagacgc aggaacagga ggaaagaaag
    35581 gagagaaagg gagagagatg agccccgagg gggggggagg gggatcaaca aaacactcga
    35641 ctaaagatga caaaccagat aatactcaca tcgcagagag cctggctggc ctcgagtctg
    35701 aggtaggtgc ccgtggggga atcgcagacg gagagccgat ggcggggttg ggctgggtta
    35761 gcgggcatag gaggtagggc cctgagagcc gtgatgggat cgtctcctgt ggcggcgtcg
    35821 aagaagagca tggttgggga acacctgcgc aagatgacct ggtcgaacaa gccatcctcg
    35881 gtgatgctgt cgatgaagac ggttctgagg gccgggtatc gggtcacaat ctgttcccag
    35941 acagtgcaaa ggagggcctg atctgctcgc accccgttga gcacggacaa ctcgtagatg
    36001 cacgtgttgt ggccgacgtc gagagactgt atttggctga tcagaataca ttgttgcgac
    36061 gccgtcaccg gaagaacgtc ttcgatgtct cgcgcactgg tgaggcccag agcgagcagc
    36121 cgatcggtgt tgagcttggc taggccctca tacgtggtgt tcaggagcgg aacgtcggcg
    36181 agcgtgagtt cctgggctcg atatcgcagc ttgccgatgg cttcgtacag gacatgctca
    36241 taggtatgta tccagtcagc gatcttgtct tggtatctgg agtggcggtt gtagagaacg
    36301 tggacgttgg cgcagccgtg gtcgacggtc acagagactt cgaagagtgc catcctgctc
    36361 accgagggtc cgtgatcgga gaaggccgac cccaacgccc tcacgggcat ctccatttgc
    36421 tgtagggcgc cgttctctcg ctcgagctgt tttgacgaac cggcataggt gaaaagaatc
    36481 tcaaaaggcc acgcctcgga acaccgcgtt tcggcatagg gcccgaagca cctcgatgcg
    36541 aagtacttcc atccgcgatg ggacgtcgac ctcctcgtat ctttgagatc gcgcagcatg
    36601 tggagacaat ccaggttgta cggctcctca ctccggagac caatgggaca caacgaagtg
    36661 aaccagccta ctgtttcggc gatgtcgatt tcaggactcc acagctcccg gccatgctct
    36721 tgattccaga tggtcggcgg gggtcggttg ggaaaggtct ggatgaagga tagaagaagg
    36781 gcggtcaggt agatgtcggc agactcggtg cggaagacct ggttgcaggt tgtgtgaaga
    36841 atggatgtaa gctcggagct gatacggaag cccgtctcgg cggcctcgtt gtaggtattc
    36901 agtgaatctt tgaggcccca ggagtccgaa tcacagctcc ggagcgagaa agggatggta
    36961 gcgtcgtcgc ttgtcctctc gaaatctttc tcttgtagct cgttccaagt ctggaagggc
    37021 atcgaacgct gggagaacaa gatgccttca cgcaatagct cgtcgaggtc gtgtataaga
    37081 atgcgccaag agaggcggtc gatgaccagc tggtgggcca cgaggaagac catctgctgg
    37141 ccatcataca tgtggaattg gtcgactgca aaaacaggac catgctcgat gtcgatacga
    37201 gcctgggttt gttccatgac cttcaagact tcgtcgtagc cggtaacatc atgatagcca
    37261 aagccaaaag atccttggac gtccggcaag atgcgctgag tccatccgtc tgggccgagg
    37321 ttgaagcggg acctcaacat ggaatgatgg cctacggtcg tccgtacggc ggcgtggatg
    37381 tcctcgaggg tagcgcttcg ggtgacgcgt aagagtacgc tctggttgaa gcggtagttg
    37441 ccgtcggctt tcctcctctc gtctgtccgg cttccggtcg gggtatcgaa atagagctgc
    37501 tgaatgggcg acagcttgaa gcactcgagg gactcctcgt tccagcggct gaccgagtcg
    37561 cccttgtgcg aggccaggga ggcgacctgc gagagcttgg ggctattgag gacgtcctcc
    37621 gggcggaggg agacgccctg ggtccgacag gcggccacga ggagcatggt tgaaacctca
    37681 tcgcccccga gctgggcgaa ggagaagttc atgccaacct ggctctcggg caagcgaaga
    37741 actcgactga cagccttttg gatggtccgc tccatatcgg tcaggggttc ctggaaacgc
    37801 tcgtgaaact cgagactggt gacctggcga tacatgtcct cgttcatatt ctgagcccaa
    37861 gtctgcaatt tgcggcggtc cacctcaccc tgttggttgg tgggcatctg gtcgaggacg
    37921 atccaattgt ttggtgtcgc gagttggcgg tctgactgct cgagggcgag gcggatagct
    37981 gcgacttggc tcccggcata gtgcatctgg gattgagaaa tgacgtggac gttggagagg
    38041 ctatatgagg acacgttggg gttactcagg ctgatgaatg caacaagttt gtcctcgagc
    38101 caccccgcct tgggcctgat gagagctgcg ccggacacct gaggcgtaga gaggatgaga
    38161 ttctcgacgg cctcgcggtc ggcgaatgta tgggacgggg ggcggtgtgg ttgggactct
    38221 ggatctgggg agtgggcggg gtcgtcgccg ctcggtcgag gtgggtctgg gattgggtcg
    38281 gcgggcgcat cggagggatc gttattgcta tggtctgagt cgggttcttt cgatgcgatg
    38341 ggaacaagac gggtctggag ttcggtgatg gtctggcagc ggaggatgtc ggtggtcttc
    38401 agtcgtaggc ccatggacgc acatttggag ctcaaggcac gggccgattc tttgttgccg
    38461 ccgaggtggg tgaacgagtc cagcagatcg accgagtctt tcggaatggc aagtatgtcg
    38521 gcaatagcgg agagtaggcg ctcctcgtct aacatttctg cagtgggttg ttgttgttgt
    38581 tgttgttgtt gttggtcgtc tagaggtgcc tctggtggat ctgggtggtc gggagcgccc
    38641 tcgggcaaaa agggtcgtag gatgggagac tcggccatga ctcaaactag atagcgaaag
    38701 aagaagaaga aaaaagggta agaaagtgag gatagaaaga tcggtaaggc ggctgagaag
    38761 gcggggtatc tagagacaaa aaaatgtacg agaggcaatc gccgcagcac acagcagtca
    38821 ggccgaaggt gcagagcccg acaggtgaac gaccgaacac cgaaccagga ctccaacgct
    38881 gacacgcaag tggtgcaaag cagacagcag tattaagcct cttcagggtt gaggcaggca
    38941 agcggaccca ttgagggctc gatgctgctt tcgcgaagat gggagttcga ggtcgagatc
    39001 tgaattgttg ttgcggctgt tatagttgtt gttagacggc aaggggggaa cggagttgcc
    39061 gttcgcgtgt acgtggatgg gtggtcgtca aggctatact cgtattatcg tcagtgtctc
    39121 cttctgcgct atcatcggtg ggtactcggt catcagtttg tgcgaggtgg gcgcgtctca
    39181 cttcgtaatg atgggacaga ggacgaaaaa aaagaagaag aaaaaatcag gacagagtat
    39241 cctcttcgag gagacacggc gtgagtggag gtgagagggc gacggaagga atggatcagg
    39301 agggtagaaa gagagtgagg tgggagaacc gaggcgaata gagggaagag acgagcagaa
    39361 gaggaaggag gacgaaaaga cgagaagaga ggttagagtg tgtacgaaag tagtgcagca
    39421 gggcagtcag tgtgttgtgc gtgggttgcg ttcgtaggga caggggtgtg ctcccggaga
    39481 agactggtga gctgcaagat ggcccgggct tggaggaagg tgtacgtact gtatctggag
    39541 aaatgcgtac ctaggtactt tcgtactttg taggctgaaa ggagggaggg gtggatcgcg
    39601 gcagctgtcg cctttccacc tcacttctgt aacaggaaga ttatgcacaa gattcgcgta
    39661 ttcgtacctc gtacttcgta ggtaggtgta ctcgatatgt aaaaggccgg tggtttgatc
    39721 gctttgatag tgcttcgtgc gaatacccat ctctggtgct aaaagatggt cggtaacatc
    39781 ttcaggccat aggtaggtca cacgttgcca acggtcaggg agcttcttct accgtttggg
    39841 acgagattag tgggggtcga gaagaaaagg ctcaagatga tgagatagcc cctatacctg
    39901 cctacccccc gtggaaacct ccgggatggg gtcgggatgt aggtcgcggc aaggagatgg
    39961 ggggctagtg tgggagtagt gtgggaggag gaagagtagc gtagccgtcg ccaggaggcc
    40021 ggtgtaagta tgtatgtaat tcattaattc attcaggcac cacgcgaaag cgaaagagat
    40081 tgcccgttac ggcaacgcac agaaggcact gtaacaactt ctaaaaatag taatcagagg
    40141 gttctacgta cacgctaatc gtagggatag taattcctca taattaaata tatgatgata
    40201 attaaatata tacgtaaggg tttatatact attacttaag tggacacggc gtataaaaaa
    40261 agacttagag cgtacgctta aataaaatcc cacactatag cgtactatta ttattattcc
    40321 ttcctaatta catacgatat atacgaaatt ctatactacg ctatataatc cgatataata
    40381 gcgtctggcg gagacttaat atatcctatc ttaataatcg attatacggt tatattctct
    40441 aagaattaat agctaataag ctatcccgcc tattaagcac ctaagcctag tattatacgc
    40501 gttaaacgcg aagatacgtc tacgtagtcg gataagtccg ttattaatct aacggataga
    40561 acgcctcccc gtaaagagcg gggccaggac gtctcgtata taagtgcact ttaaattccg
    40621 ggtatagaag ctcgcgcgct aatctatacg cttagagacg gcgaggctaa gcgtaaagtc
    40681 agtattacgc agacgaaaag aaagaagtag ccggccccta taagggatat tagtattata
    40741 ctatttagtt ataaatacac ggaaaagatt atcagaagcg tgccctttta ggagattaag
    40801 actattacta actagaaggt tattagccga gtcgctattt tactcgacct cccgtactct
    40861 agctattagt atctagttcg atatattatc gcctagttta atacgtagtc ggtctagttc
    40921 aaaaaagacc ttacgctgtt tccccctaat aaccgtaacc cgaaaaagat tccgcgctac
    40981 cgcgataaga cgtataacac tattagcctc cgcgcgcttc tatataagtc tagactagga
    41041 gttctaaaag attattatct taacttcctt cgtataacgt agctcccggc taaaaaaatt
    41101 aatactaata tttcacggaa acgcccggga taaaaactag ccgcgtagac taataccgat
    41161 ctagataagg ccgtgctaat tataacgaaa aaggaaattc ttctcgtacc ccggataacc
    41221 taaaataaga aaaaaaagga tagtatagta actatagcta ttacgctaga ggtaaagacg
    41281 gaggacttta aggatataaa ggttaagtaa aaggtaaagg tggaggaaga gctagacggg
    41341 gaaaagagaa cccgcgctag tcgaaaagtg gttatatctt tactaagtat agaccttcgc
    41401 gaccgtatag cttcggccgg ggctaaacgg aagcgtataa tctctaaagt cgacggagag
    41461 gagaataaaa aggaagagta aatagtatta ggtagatatt actcgctata ctcgctattt
    41521 ctagttttta cttctaaaat attattatcc gtgcctaaaa gtgcttcgtt aactactaca
    41581 ccctcttact tgaagaagtt cttaattaac gtaattcctc cgtaaggagt aaggagtagc
    41641 gatagtgata gttaggtttt cttataatcg tataaggtta acctcttccg tatatactta
    41701 tataatagta aaccgggata ttcgcggccc tatataagaa gaattagtaa taaatcacta
    41761 gccgactttt taacctctaa gtaaatttat ataacctctt ctagaaggta tacttctagc
    41821 tttataagat cctttataag aatattttcc actatacgaa gccgtgtatc gtcgacccga
    41881 atttagtagt ccggagaagt ctggttatat agaacctaag gcttaccggc tataatataa
    41941 ggtctagact tttatacgcg aattttatag gcgttataca cttatataaa ataggccaag
    42001 tctatacgaa ggagaggtat atatatatag agtagcgtaa tcctattaat cagcgagcgt
    42061 ctattaaaaa ggttatattc ggtaaagtag ataaaaaact cctatagtta ggttagtata
    42121 ctaatatata gaaagaaata aaggtgtata tacccgctaa aacgcggacc gagattagta
    42181 gagtctattc tactaagatt taatccgcta attataaata ctcttactaa atacctagca
    42241 gtctttaaac ttaatcggaa cctcctgcct aagagcgttc ttcttcgtac gggaacctta
    42301 taagagatac tagtaaatac cggccgtaag agttatttcc tttcctcggt cggatcgtat
    42361 agaccggggc agatagctaa gttatcgtgg ctcttatatt aatatagcta tagctactct
    42421 aggctagtaa taccgtgtag agctatagcc taggcttaaa cgtagatatc tatttacgat
    42481 atctatttaa ctatactagt attagcctaa gagtatataa ggcttatata gtaccccctc
    42541 cttagtttaa aaagggcagc gattattcta attctttaag accacctata ttcggactag
    42601 ctataactat tacttaatct acgtctattt actctctaac tctctcgcta ttacctgttt
    42661 actccttata actacttacc taatagatag ccttttctat aataataata atacctcgct
    42721 tttacccgta ataatagcgg taacgcgatt tataataata gtaatagtat cgtctatagt
    42781 aatagtaata gccttttccg taataatagc agtgccgtta tagtcttccg acttaagatt
    42841 aatttactta cggctatacc ttataagata cgctatatat aagctattgt actatcagat
    42901 taagtactat agatagatta tagacgttta ctactttatt taccgatact aaggcttata
    42961 gtatcttaat tctactatta aaagtcgtat ctttataaaa gataacggct ttcatagtaa
    43021 taatatatat attaggtata gtagctatat acagaatcta tttaaggaat agtatctaat
    43081 ataatagcta atttacgcct ttggttctag tctttatagg cggtttcttt aagcttagat
    43141 attatatact tttataaaga atctatagcc gtatatatat atatataaga taaggctaat
    43201 agctgtgtag gcctttatac gacgttttct acttatttaa atagtatagg gttttattat
    43261 ataaataaaa agtagtttta aagattttag actaaataaa tataggtaga ttagctttga
    43321 tccttatagc cctcgctctt ctcttaataa tacctttaat ctattctata acgctattta
    43381 aatcctctaa atataatata gatagctagc ctcttacctc ctaagtaacg aggaaagtaa
    43441 taacttctag ttactaaact atctctaaat cggtctatat aatatatcgc ttaaggttaa
    43501 attagcttag ttaatagaaa ggaatactcc ttattataat cttaattata tattcctaaa
    43561 agggtatact acgtcttcgg taggatagaa tcctagccgc cccctcgcgg aggtattaaa
    43621 gtctaatacc cttatagggc taaagctaat acgtgcgtct tttattatta ttacggctag
    43681 agtaataggt ataataggta tagtattata aaactaatct tattaagaca ccttctttac
    43741 cttactcgct ataacggact ctaatctttt ttatatctcg ctctctacga tctttataat
    43801 atcttcccga tcacgctagc tataagggta tatatctagc cttataaagt aataggtagg
    43861 ggtagtatag gggctcttat agatcttata aggcctcctt attataggag ggatagtctt
    43921 taaggatata tcgcgggagg gatagtattt ataaacgtat cactatataa gcgcttctta
    43981 atatctttat tattagtaat agtatcctct atattaggga ggtgtctaag agtattaaag
    44041 gtgcctctcc taactctaga ctttatagta gtagattaaa ggcgtcttat attattaaga
    44101 atagccctta aagcctttat aaagttcttt atcattagtt tattttccgt actcttatcg
    44161 tagttattta ctcggtagtt attactctat ttaggggcga taggtctaat aactcttaat
    44221 atatctttaa cctaccggtc tacgcttatt agccctaaaa cgtatatata tttatagtat
    44281 attatcgtta ttttctagct tataacctac gtgttgatat tcttaggtat cgcctttata
    44341 aataaggtat actattaata tagcattaga gtattcttat aaaggtttat aggggttagt
    44401 ccctattact tataaaaaag aatatcccac gcttataggc tatctacgtc tttatcttat
    44461 agctatataa gaagattata taacgtacta tagattatta ctaagataaa taagtataat
    44521 ttattaagct ctttttacta cacgtcgtag ttatcgtttc ccttataata tacgcggcga
    44581 tcttataggt tacgtgtgcg tccctattcg gagaggtcgc taataaatat aagaatctta
    44641 attagtagtt cctttattac ggctatagtc tttttacgag tagttattat taatattatt
    44701 attaaataat atctaagtat attttataat tatatataag cctttagctt aataccagag
    44761 ctctactata ctatagctat acttatctta tacttagata tatccttgct ttatatataa
    44821 gactacctta tatattaaat atctaatagt ctactattaa gtatagtatt atatcgtagt
    44881 ataacgtaat agactatatc gtacgaccac gactttacta cctccgttta ggttaaatat
    44941 aataccccga atctcagaat ctattcttct ttttccttat ataagttata tactacgaag
    45001 gaatctatac ttcttcgttc gtaataatct aagttattaa tattaattct atttctatct
    45061 taattatcaa aagttatatc ttttataccg gcggctataa taataataat agccgcagta
    45121 atagtagtaa tagtaataac cgtaataggg ttttagttta agggattaat agcgttatcg
    45181 ccttttatta taatagtaga agataaagta gcctccttag ccgccttaaa gttaacgata
    45241 agggctttat atttataaat attaagcagt ataggcttaa gaaatagata cgtattagcc
    45301 ctcttatcac ttatctttag attaagatag ttattctagt aggtactaga tttactatat
    45361 atcgcgcgct cctatattac ctaatccctt tagttaatag aagtagtaat agttaccttt
    45421 tacttagtat tagatacatt ataggatatc ttttcttact tatatatcga ttacttaata
    45481 ggtcggtagg ttaattaata acttaattac tttaattacg ttaatagcag ttatttaaga
    45541 gtgcttaaaa atacaattac ttttatagtc aaagtataga atagcctagt actatgtatt
    45601 atttatatac tatactataa acccggctta tatccattac acgtttagat agcacgtata
    45661 aagtaatcct aataaagcag aaatcttata tatatattat attaagttat atttatataa
    45721 atctcctata cccttaattt aagtggtaaa gactttatta taagtattat attatttaaa
    45781 taaggacgag tataaaggtt ctcctcggga caccgggttt tctcctctat agctactcgt
    45841 aaagggccgt atagcctaaa taggctctta taaattaaat atactaataa agtattataa
    45901 atttataaat atatatataa gcgtgccttt taattactta gtaaaggtag aataattaaa
    45961 ctgccgaaac taggtatagg aggtaaatat tagtaggatt atcgggtatt aactttacct
    46021 tctttacctt tacgttatac gctactttac ggcttttata taatataatt aatttaaaaa
    46081 cacttaactt taactcgttt tattatatta tacttatatt atatcaaata taagatactt
    46141 agtctttata gtatactgct atataagact ttatagtcta aattttatta tattgactta
    46201 tttttactat aaatcttagc taaagaatac tctacttatt aatatattat agtattattt
    46261 taattataac gatagtatac ttatagaata tagggccttt gtatatgatc tataagtaaa
    46321 gatattagtt atttagtata ataatctata tataatagta attaatatta ttaccttaat
    46381 agttataaat agtatatagg aaagtatact attttttata taactatata tatatcttaa
    46441 gagtaattag cgtagcctat tctttatagt cttagtatta tagatagtcc ttatatatat
    46501 tagatagctt aataattaga ctttattata gatagtaatt ttataggcta tagttataat
    46561 tgctataata gctatactag taatagatac tttttagtta ttctaactaa gtaaagccta
    46621 attattacta ttaagtataa ttagtttact aattaatata ttgatagaat agtatataaa
    46681 atatattatt acttataaag ctagccttat attctaaaat atacgagtta tatagctttt
    46741 aaataattag gcttatatat tttatatact ttattaaata aatataaaat ataaataata
    46801 tatataaata atatatttct attttaatat atatttatat atattatata tataatatat
    46861 ctacggtttt tatattatga aaatttaaat taaaagaaga aaaggtatta ttattaaagc
    46921 ggtaaagaaa agccggccgc tactatacga aaaagcaaaa aaaaaaaaaa actcctacta
    46981 ctcctcctta gtaagctcct ctttatccga cggcactagt atatatatta gtacgctggc
    47041 gtatattagg gtgtagcgtt aataatcact tactatcttt cgcggccgcg attaacgcct
    47101 ttctaaggcg ccgaatatag cgtttaggga taccctctag gttaatcgtg agggcggtgt
    47161 tagtcttagt ggtgggggta tcgtcggggc cacgtttacg cttattcgag ggcgtcttct
    47221 tgttcgtatc tggttctatt agtacgttat cgtatagcat tatagataaa cttactaact
    47281 aaaaagtaac tagataagcc cgcactaatc gtataattac cgtagcccct tttaccgaag
    47341 acttttagga ctacgtatga agttaacatg ccttttctcg ccgcgtattt atcgtaacga
    47401 tacttgcctt atcgcttatc gccgtatatc tacgtaaata agcccgaaag ggcttacggg
    47461 cacgttatat taaaatcggg gaatttaacg gcggccccct tctagtactt acggcgtata
    47521 ctaatcccac attaaatcta tatatatatt agcgtatatt attgtatagc gatatagtaa
    47581 cacgtataat agaattattc tcgctaacat actataagac agtactagca cacttctttt
    47641 ataacactat atattaaatc attagtagct agctatatag aagcgtgtac aggaacgtac
    47701 ggtcaaggat aaacgcgtct aactccggcg aacctagtat tccctttagc tatatatccg
    47761 gcagcggagg cagctcctga ctattaatac gttagggcta ttagtactat tcggatacgt
    47821 ttatagtgcc acgggaatac ttacttctat tcttatataa atagggctat ttataactat
    47881 tctttaatat actctaatag taaacctatc acgatacacg ttagtattaa tctagaaccg
    47941 tgctacgaca ctttccccta tatagtatag tataaccact aaaacttact tttcgcccgc
    48001 gtaaaattaa aatcttagcc ttctaaaccc gtagagtcga gccctaatac tagaattaaa
    48061 ggatctatag tgcgcggaac cgtgggtggg gggtaactta ctagcctata gttatctgga
    48121 gagggaaaaa taagattacc tctaaccgtg gcgttatagt tatagtagtg aaaacttttt
    48181 ccttatagct gattagtcga ttctatcgtt atagactttt tatatggtat aagagtatat
    48241 aattatacga cactgtacga tggttcccgg gtgtgtactc tattgcttat ggtgtgtgtc
    48301 tactaatttt ttttattttt ttacgagttg ttatagtgcc ttctgtgcgt tgccgtaccc
    48361 gtctctggtt cgagagctgg agtgtcatgt cagttggcat ccataaggtg gcttgcaaga
    48421 catgagggga ttcatcgttc tgtaccttag gtatctttgg tacagccatg caataccagg
    48481 ggtacctgga gcaaggaaga agttacctac cttacctagg tactcagtga cctgacagag
    48541 tcgtgacggg gaaatggggg aacgaccagc cctacactcc ccccacacca caccgacacc
    48601 gccgcactgc cccagtggcc tgcgcgtccc tgatctgggg gtgggttggc gaggtaatta
    48661 gttactccgc tcgggaccgg gacgaacaga cgaatacggt gctcatactc acatggctgt
    48721 cgtcataatt tgtacggagt acaagataac ttccaggttg gcgggtaccg gttagggagg
    48781 taggtaggct gagaggcgcc cggaagagag gaggcgtaaa acggtcagca gaaatggttg
    48841 gctcagaggc tctgaaggat ctggtggaag cgcgatggat ggtcggacgg gcttcggatt
    48901 ggggggtttg aagacgcatc caggcgcagg atatagtggt gcagcttata tcttgcgcgg
    48961 taactgccgt acaacgtacg gatcgaggtc cggtcagtca aatggataaa ttcgaacggt
    49021 ggggaggagg agttgagcat tcgcagagtt ccggacatcc gtcagtacaa gggcagagaa
    49081 aagggaggaa aggggaggaa gaagaaatca gtcagggaaa gggaggagaa caaaagatcc
    49141 gggaaatgaa gactttcccc aaggtaccta agttacctac cttaccttac cagaccagac
    49201 caggcaggcg cagtactccg taccttccta cctgacgggt tggaagtaaa atttcgtttc
    49261 accagacgaa gggaggacta cagtatctat aggtgttcat actgtgtatg taagtaccaa
    49321 ccacaaaatg tcccccacta atgatccctc aacacacagt gtggctcggt tccttccatc
    49381 ccgcgtataa ttataggtta cacgaagtaa ttaagtgcgc aggacatatg gacatgactt
    49441 cttttttctt ttttttttcc ctcaaggcct cccctcccgt ccaacgtcaa gcttctctgc
    49501 atccagaatc gcaacacaat tactactatc gccctcccaa cagcatcgat cagtcacgcc
    49561 cacgaagccc ccactgcccc tatttgtctc tcttacagat atatcatccg gacatccatc
    49621 cagtttaaca ccagcacatc cgtcattctt cgatggttaa ggtagtctac aatgctccat
    49681 gctcaggtgt gttcaggtgt gttcaatgcc cagttacaaa aatacgcttc agacccttcg
    49741 ccccaaaaga atcccgaggg ttctgcgttc caggagtctt tgattccact cctccaccag
    49801 actacgacct agcggcagac caccccccaa tacgatagga tatataacca accaaacccc
    49861 catcccgaag gatcatccat cggtgttaaa atgcacccca agccctccag atacatgcac
    49921 gtagccccaa tagtgcaggt agcccctgga aaggacgcac aaagcgcaaa gattacctcg
    49981 ttcgcttgtt ccaatgcaac agcatggcac aacataaacc gggttcaact cggttcgaca
    50041 tggcccgcat ggctgacccg atctccccaa gctcggcgat gcacgtggca tcgagaaaga
    50101 ccatgccgcg caacccaaac tacacccgcc cgcacggcgg accatgttgg cgatgacgac
    50161 cgcttctgca accctttgcg cgcttgttct gtggacatgt gtcgaactat gtgattcccc
    50221 agatgaaacc gcacatcata acagaatcgc gagatgtccg gacaccagct atgtaatgcc
    50281 gagcataagg agagaacagg ccccccctga catgcgggat atgggatctt gaacaaggaa
    50341 tcaacagccg ctcttgcgga aggagaaaat ccatcgtcgc tttgtaaaag cgaaccgcag
    50401 tgctccgcag tatctcgaga gacccacggg aattctatta cgacctcttc ttccaagacg
    50461 aaactgcgtt caattcaacg aatgccggga accaaagatg aagcagtggg gcggcacgtg
    50521 ctcctcctgc ggtgtgtgtc tccccttgtc tcctccgtga caacatggag gtcggcagcg
    50581 atcattgacc attgacccga tgacgatgac ggcttgccag tgtacctcag gtgagggttc
    50641 ctttcacaca ttcggcccct tcgccttgct acttgtcgag agtttggtat ttcgcaatgt
    50701 gttaagggtt ttttctattt ttatttttta ttttttagcc tcttcctgtc tacaacctcc
    50761 cgtggctggt ttcggccaaa acccaaagag tggcctcggc ttcgtgggtt ttattctaat
    50821 cagtggctct tacatatgcc ggtctgttat taatggatga accaacccct gtccctgctt
    50881 tatcagccca ttttggggac ttctgctcat cagatggaca tgccaactac gaatacccac
    50941 gataaatcga aaaagcaacc aatctcaggg gtttcggatg tgacgaccct ggagaccggt
    51001 caccggtcgg cgtgccccca caccgtccga cccaaccatg ttcccagctc gtcaatcatc
    51061 ttgacggcct tggcattccc atcccttacc gtctcgccgt ccgacaccgc ggtagacatg
    51121 tcgtgcaagt cgaagctatg caccacatcc ggcaccagca accatcgtac cgaccctacg
    51181 cccgtgctct tcttactcgt accgtcttct tcttctcccg cactccgctc ctccactgtc
    51241 caggcgaacc gctcgtcccc aagctccagc tccgacggtg cgccgcactc tccccgaccc
    51301 acggtcccgg gaccgacctg ccgcccagcc aggcggctcg caaacgccca cgactcccac
    51361 gcaagaaagt ccagctcggc cgcgacgacg cacacgtgct gagggagcgt ctcgcgcgcg
    51421 gcgaagaacg ggctgacgag cgggtcgcgc aggtccgtgc catagggaac gtacccccag
    51481 ttgaacgcgt cggctatgag gagcaggggg tcgacaccgg cgccgcgtat ccctccacgc
    51541 agctgcgcca cgtcctgctt ccaccgtcgg cgcgccgctt tccctgccgt ggggatcgag
    51601 aggtcgagtg gtgcgtagat gggtatcgct gcgcgtagta gcccaggcca cgaggatgac
    51661 gacgggtcct gttccccctc cttccgccgc gccgcagcgt cgagctgcga gaggccgagt
    51721 gccaagttcc cgccggcgct gaaacccgct actgccgtcc gggtcttgtc gatggggagg
    51781 tcggcatctg cgaggacggc gcggaacagg gcgtggacgt cgtgcaggcc ggtcgggaaa
    51841 gggtgcgtgg gcgccttgga ataattgagg ccgactacga ggacgccgtt acggttcgcg
    51901 aaggtgtggt tccaggcgtc gtcgtctgca ggttcgccga cggcgaatcc accaccatgt
    51961 atggtgaaga ggaccggcag gggatcggag ggttgacggc cgtcataacc cggtgcgaaa
    52021 aagatgctgt tgtattggcg aggtgatgac tctgactgtc agctggttcc tttatcttgt
    52081 ggtcgtacgt tataggggta tggatatatg taccggacgg gcagatgagg gcgacactcg
    52141 tacgtcttga cgaggtcggg atgcgtatcg cgcgggctta aatagctctt gcagctctgg
    52201 agccaggtgc cctggcggta ggcgagctgg agggccgaca acttggtggc atagtagagg
    52261 cgcgcgagga gcgagggttg catttgccgt tgctggggta tgtcatgatg cgcgtctacg
    52321 tcggccgtgg ttgcgatggc agggtcatct tgattgactg ccaccatgat ccggcagtcg
    52381 tgtctatctg tggagatgcc gtcctttttt tttttttttt ttttaacgca aagtggaaga
    52441 tgagcacgcg ccggcaccga cctgggtgtt cctgatttgc gagtcggggg ccggctgccg
    52501 tcgaaaaggt gagatgtcgt gattcaagtt acggggttat ggcgaggagg tgaaggctga
    52561 tcacgtcttt actccgcaag gccgtcgtcg ccagtagatg aactttttgg ttgtttttgt
    52621 aaggtcagcc gagccgatac agcttgctta aggagcatgc attgccaaat ttagacggga
    52681 ggattccccc atgagtagtg tagtgcccgt tcgcatcctt gaatcctctg cctgccactg
    52741 ggcgggaagg actttggtcc cccgtagggt tacaaccaaa caggggggag aagggccggt
    52801 ctccatctgg ggccaaggcg ttgcgcatgg gctttttgat ggggggtgat cagagtctag
    52861 gtaaaaacat gaaaggcttt attgtcacgt agacggtgaa tgaatcccaa gtggaaaatc
    52921 ggacgtcctg tcttgattga cttacaggca gatagaggac gacatagagg actagaagta
    52981 ctgcagaagt tatacgagag agcatggcgg caacaaatca gatattttcg gcattgggaa
    53041 agtgcggaag tgtgactgtt gccagaatct ttcatagaga gaagagatga acgttgggga
    53101 tgaaacgggc gaagttggta aagttggacg tgaagttggg gggatgtttg atgtttgttg
    53161 agttgggggg gacaggagta aggtgagtga ggtaggtgag tgaggtgaga tggctgcatc
    53221 ttgaaccttg cttatataac tgcttacaaa cctcaaggtg aagaccaaac actgcgtcct
    53281 cttcaccgaa acagctcact cgactcgggg tttagaggta ggttgccgca ctcgttcatg
    53341 atctatagga tacgaactgt agatttattg tgtccagaat aaaggaagac atgcggcaaa
    53401 ggcagaaaga gagtcaagtt gtgaaaagta gaaaaaattt cattcgttcc accaaagggg
    53461 ggtggtgatg gtgatggtga tactcgcttg acaaccatct atgtgcatgt acaaaagaac
    53521 gccgagtcca gtccatagaa tattccccgt gctttaaaac gtcggcggga tccttcctcg
    53581 aatcccgtca ctcccccccc tgaaggccga gcccatgccc ctgaccctcc acaagctccc
    53641 taagcctgaa caacctcaat gtgctcgtcg agctagacgc tcgggtccgg gagccctgta
    53701 aatgatgctg ctgctgttgt tgttgttgtt gttgtcccat cgtccggccc ctcatgctcg
    53761 tcgcccgttt caaactcgca tccagcgaca aagccggcga cgacggcgtt cctctagatc
    53821 ccgacccccg cgatcgcaaa tttatcccat tcgccgtggc ccggatagcc gctgtcgagt
    53881 ccgtactgtt gttgttactg cccgtagaag acgcagtgtt ggttttggac cgcatggcaa
    53941 aacgtggaaa caccgcttct tcttcttctc ccggggacgg aggtgtccgg tgccccagcg
    54001 ctgacgatcc gtctgacatg gccttcgccc tgcggttcag cttcatggaa gacatgagtt
    54061 cctccgctac cgattgcgtg cggcggcctg acgtcctcga gtttatctcc ctgtgccgcg
    54121 cgtggcgatc gactagaccc ccgactcgaa ggcggcgtcg ggggtcgtct cccctgagag
    54181 aggaggggcc tggagacggt cgtcacctcg tccgttgccc gctcgcatga tgctcgaaac
    54241 ttagcccttc gcctagagcc gtggtcggta tgccgattag gcgacgaacg gcgcgcatgt
    54301 tgttgttgat gaatgtcgac attcgccgcg tcgcgctgcc gttctcgtac gcctccatcg
    54361 cagagggtgc gttctccggt atcgtggcgc gcgcccgggg gcgttcatta agctgcatcg
    54421 tcgggcttcc gtttctgccg gtgggcgtgg gagtagtaga tggtgcattt taaattgttt
    54481 atcgtcgcac gcgggcgggc cagacactct ggaggtttga ataaaaatat aaatgatgga
    54541 aaggcgagtg agagcatcgg tgaagagaga agagagaaaa gagacgagag accgggtacg
    54601 taccctggta cacagtaggg caactccgtc tatgactaat cagaaccccc tattttaaac
    54661 cgtttattag gtaatacgct tacgaaccga cccgatgctg gcccggcccc gttcagccgg
    54721 cggtcggcgg tgagggaccc ggggcctcca agtcggattc ctgataccgg cgccgtctgg
    54781 tgcaatgatg cgggcagcgt gcaggaggga cgtaaagact atatctgtca atcgggtcat
    54841 ctctattgtc gagaccaagg tagagactag tagtcccatc tacagaacat cttatcacat
    54901 attctccaac gccgccgcaa tagtcatcga ccccttctca aactccctct tcaccgaagt
    54961 cgccccagaa acctccttcg ggaacacctg atccctccac cactcgtacc acgcatatac
    55021 ctcctccagg ttcatctcct ccagtccaag ccactcgctc agcttgtcat gccacagcgg
    55081 gaacacctcg gccaccatca cctcagccag caccttggac cccagcacgc ccgtccactt
    55141 cagagccccc gtcaggatgg gtagatacgg ctcctggtcg ctcgggtcga tccggaaatg
    55201 ctccttcaga taccggccca tcccaggcaa cacgtgtccc atgacgagcg gccgccactg
    55261 cgtccccagc acgtcgcgcc actgctccaa cccgggcacc accccgcgct caaactccca
    55321 cacgtcgatg agctgcccga acttgcgccg cacgtccgcc acgagccccg tgcccttggg
    55381 ctcgaggtgg tacgccggga ggtagggcag ccaggggaac agccacaggt gcggcaaccg
    55441 cctctggctc tggccctggc cctggctctg gccctgctgg tgccgcttgt tgttgtcgtt
    55501 gttcttcgtc ttgctcttgc gcgggttcca ctcgcccacc gccgcctcga gcttgcgcac
    55561 cacgccgtcg acgaactgcg cccgcacaaa ccccggcagc aggtcgtccc acgcctcgag
    55621 caccgccagg agcgcccccg ggtcgaacac gtcccacgcg cggatcgccg tcatggcctt
    55681 ggggaaccag agcttgtaca tcatcgtttc gtacgccgtg gtcgccttgt gatggcggcg
    55741 gtagatgtcc gtgctgttca gccctccgct tgtgctggga tcccacttgc cgacggcgcc
    55801 gccgttgtta ttattggtat tgtgatcgcc ctcgcccggc ttcatcagaa gactgcggag
    55861 gtccttcagc tcggtggcga accgcgccgg ctcctctagc aaggtccagt cgggatcgcg
    55921 gaaaaacgga tgtatggccg ccaccacaat gtccgccacc gcaatgtccg ccacctcagc
    55981 gctaggcgac acaatatgtt cgagcgcctg ctggaggcag cgcatcacgt cggaccattc
    56041 gatagcatgg ggcagctcgt tggtgacgac gttggcgaag agctggagct ggccaaacgc
    56101 cgacgtcaga tccgcctcct ccttttcgcg ctcgcggagc tcgtgatcga tccagctctt
    56161 cctgtcctcc aggttcctcc actcttccga aaacgccgcc aagtcggcat gtgctcgcct
    56221 ggcgagcttc cgtgcttccg ccacctcgga tgattcggga acggctcccg acgtgggagt
    56281 cagcaggccc gacgtagacg tgaggagctt gttgcccggc cccgtcatgt ccaggatggg
    56341 cgcgaacgcc tctggaattt gtaggccggg agccgtcttt ctgagctcct ctgccgtcat
    56401 gaaagtggtc ttgtgccgcg ccgacggagt gccggtaccg ctggtagccc cgctaccgga
    56461 ggccgctttc ttcttcctct ctcgcttcct ctgcttctct tcctcgtccg agtcgatgac
    56521 cgtctcgccc cgtagtctcg cttgcctttt ctcttctttc ttctcggcct cggacttttc
    56581 tcgcacggca ccgagaccga caccctgagg acgtaggtgc gcttcgatga tgacgttgcg
    56641 gccctgccct tccttgccca ggccccgtcc ttcgacgtag cccatcttgg ccatcatgcg
    56701 agcgccaaag gattgggggt ttatttttgt cttgttgccc ttggcggggg cgaaggcgct
    56761 gggccgcgcg acttgggggt tcggggaggc atcgtcgtcg tcgaccgatt ctttcaagac
    56821 gggttggtat gctgacgaag ggacgaaccc tcgaccgagg gcgctcttgc catcgaactt
    56881 ggttttcgga aacgagggcc gttgtcgggt agtttgggat tctgaagtgc cgccacctgt
    56941 gttgttgttg tcgttgttct gcgccgctac aaaggcctgg cccgcacgcg cagcatgcgt
    57001 gctccgaaaa ccgagtccta cgccccggtc ttcttcttcg tcttcttcgt cctcctcgtc
    57061 tgattcgctt tctccgtcga cggcattgat atttgcatcg ccctcctcgt ctgagtactc
    57121 cttcgcctcc tcttccggtt ggccgttgga tgcggaaccg gtggaaacaa agttcatgcc
    57181 cttgccgcgg agagtcctgg atttccaacg cctcccgggc ccgtcatctt cgctatcgga
    57241 ggcgaatatt cctaatgcgg cgcgctcctt ggcgttcccg acgcgtcgac gtttacgggg
    57301 attcgagtct ctaaagtcat cgccggcgga agggtctact tgggggatgg tgaagtcgtc
    57361 gtcttcttct tcctccgatt cggaggaata ctgcgctgct gcaaaagatt tggtcaagcg
    57421 ggatggatcg aactttggat attcagacat ggtcggtgag aaagaaagcc agctggctat
    57481 tcagccacga tgatgttgaa taagttggtg agttggtgag gtaggtgtgg atggactttg
    57541 aaagcttgga aagttgggga tgcttcagaa gcataacgta agctaagaat ttattatctt
    57601 atctacacgt gacttaagta tatttactac ctaatcaaca tgggggtaag gaaataagta
    57661 cccaggaaag atgaactcca gacttcttct cactgtctgc tccttacatc agtcgtgatg
    57721 cggcccaatg catcacatct ggaacgaatc ggcccggaat ggatgattat cgcaaaagaa
    57781 atacggtatg ctatgctgaa gtaaactatc gtcctctcaa actacaccac gaccctcagg
    57841 ccttaatggc cggaaccttg acctccggtt caacaatctt atccgtcaag accgggttca
    57901 gcccctgcct cacagtcttg ttggggtcgt tcaagccatg cgcctcgggt cccatgtcga
    57961 agctggtggt ccgcctcatg tcccggcggt acttgccaaa gtagctcccg tcgtagacgg
    58021 cgcggtgcat gacggccgtg ttatcccaca tgatcatgtc gccgtcctgc agccactcga
    58081 cgcggcagat gtacttgggc tgggacgcgt ggtcgaggag ctgtttgacg agcgcctgcg
    58141 agtcctcgaa cgacatgccg tcgatgtggt gcacgtaggt cggggtgaag agcatcttgc
    58201 ggcccgtggc cgggtggttg gtcaccatct tgtgcttgga catggggtag tccagcggct
    58261 cgaggtcctt gtagtagtcg ggcgccgcga gcttgcggtt gtgccacatg gagttgttgc
    58321 ccacgaggcc atcgattttc tgtttcattt cttgggggag gtcgtcgtat gcctgtcgag
    58381 catccaggaa ctgggaacgt gttgtggttt ggcgtgtcag tttttttctt ttttcttttt
    58441 tttttctttt tctttttctc aagcacaggt cacggacggt ccgatttgtt cgctcacctc
    58501 tgtatcgccg ccggtgccct tgggaggcag ctgatggcct cggagaatgg aatagcccga
    58561 ccgtctcgag ttgaacgcca aatcggagtg ccacagcgcg ttgccctttg gtcccagttg
    58621 agcctcgtta gtcaaagcgc tttcgaggca agagagagga aagaaagaaa cgaaagaaga
    58681 aggaaaaaag aaaaagaaaa agaaaaacgg tactgggaac gaggagccga ggagcgcggc
    58741 tggactcacc ttcatcatgg caattcgtgc tggatcgctg gtggtgatca ggttgtcgtc
    58801 cgggtcgatg ttgctaacat caaacatctc cacatcagga agacggagct tacggcccac
    58861 cttcagatgc ggcgacatgt cgtcgagctc tccgaagaga gcagcaaagg cgatatgacg
    58921 cttgtcatcg agtccagtgt tgcggaagat caagacgcca tactatcatt ctccgtcagt
    58981 ggtcagtctt ccaaatatga agagagccca gtgcatgtgt tcaggcgtat cgagacgggc
    59041 taaccttgtc catggccttc tggacttggt ccttgacttc cttggagatt ggcttgctcc
    59101 aattcacacc gcggcactcg gccacgaagg tatcgtgctg ggggattaat tcaagttgcg
    59161 acatgacggc ttgggcggta aagatgggct atgatagttg aatgaatgca cgatctaggt
    59221 gcgtgggagt ttggaaatcg gtgtcattgg attcatccca gccctctcaa tccgtcgaga
    59281 tgacctccat agccatcgaa gtaatggcat aatatactct cgacctgcat gttgccccag
    59341 aatcggggta gtccaagaca aaggacgcac gatctaggat atacacattc cgaatcccgt
    59401 cctcgtggat gctggagtgg gcttcatggg taattcgtcg cctgacaaca atgaagcgtc
    59461 tgccatgcaa acaaaggcgc cgtccaatgc caaagtccgc cgccatcttt gcgttccgga
    59521 ctggctgtac tacacaggcg caaaaagaaa gaaaagaaag aaagaaaaac cagtgtggct
    59581 ttctatgata atggcgggac ctttgtgtgt caagatgtcg gtctccattg tccgtgccgg
    59641 ggcggataat gaatagcctg ctcgccggct cctaggccct gagggacgtg ttgtgcgcaa
    59701 gcccggatat gtggcgctgt gagatacaac tcgtctcctg accggcccgt cgcaaggctc
    59761 gagaccagtg ccggaaggcg tgagtgagtc gtgtgcgctt agagcatccg agcgagaagc
    59821 agaagacaga agagggggca acggagccca gatctgagat aataaaaatc atgaatacaa
    59881 cttgaatcca acggcataat cgaataatca accacataac cgtctctccc tctctctcag
    59941 gaatcgtttg catgtaaata tgagattcga tcccaacgcc gacgcttctg cgttgcctaa
    60001 acgctccgag ctgccattta tccctggtgc gccccccggc gctgcgtggt tctggggccc
    60061 agaagaccaa catggccgtc tgaacctgtt gacgcaggaa agacttctaa agacagtcgg
    60121 agaatgcgtc aagacgggac aggtaatcaa cttgaggtga accccagcct tttcttgctt
    60181 tctcctgatc gttgcccccc ctaccctaaa acccgcacgc tggtgctgat ctggacaacg
    60241 tggatagctt gccatacgac attcccggcc cggcgctttt caagcgggaa acattccacc
    60301 acaaggtcat caagatggca cctgggattt acgatgaagt gttcgagctg aacccccagt
    60361 cgagcagcca gtgggacggg ttccgtcatg taagggacat ggagcccccg ttaagacaac
    60421 atgaagagag agttttcacc aacctgatag gggtgatgct aactcgtgct agatggcaca
    60481 tcccgagaca aagctcttct acaacggggt aggactgtct gcgatcctgc gctgccgctg
    60541 cgccgcgcac tccgcccgga cgagagcaaa attgctaaca tcctgtagct tacgagtgaa
    60601 gagattgacc aagtagataa gaaggggaac ctcgtatctc ctcgctgcgg cgcaggcgca
    60661 tggggcgaga ccggtatcgg taaggcatcc ggattatggc ccccttttga cgcaccgtac
    60721 acccgcccac tttctggctg actctgactc tctcttcctt cagtcggccg aggtgtcctt
    60781 ctcgacatgt acacctggtc gggagagtcg tacgaccctt tcaccaccca tccgatcacg
    60841 agggcagacc tcgaggcatg cgccaagagc caaggcatca ccttccagac gggcgacatc
    60901 ctcttcatcc gcgcgggttg ggtgaagaag tacatgtccc tggataccgc cgagcgggag
    60961 aagctggcgg ctcttccggg cgctttcgac cacacgtacg ccggcatcga tgccacgccc
    61021 caaatggtgg atttcttgca cgaccactac tttgcggccg ccgtgtcgga ccagatctgc
    61081 ttcgagatgt ggccacccaa gtcgctgggt gagtctgcgt tgttgccccc ctgagttcaa
    61141 agtgagtaag gtaatggtaa tggtagctaa cagtggcccg tagccgagtc gctccacgcc
    61201 ttcatgctcc ccctatgggg catgcccatt ggcgaactgt tcgacctgga aaagttgagc
    61261 gaggtctgcc ggacggaaaa gagatacacc tttctcctgt cgagctcacc ggccgttgtt
    61321 cgaggtatgt gatgcggcaa tgaaccacat ggcattgacc ttgacttctt acgttctgaa
    61381 tactaatttt aaggaaacgt gctcttgtag gaagcattgg cagtccagcg aattctattg
    61441 ccattctctg atcaagtaaa gcctcaagcg cgacggcgcg acggcgcgtc gggactgctc
    61501 tgggggttta cccccttttt cccgccccaa ccacatataa cacatccata ataaagtgaa
    61561 ttcttgaaac aattgacaaa tgtcatgtgc tgcactacct aattatctgg tcatctcgac
    61621 caatacctgt gatcatcacc atctgctcgc acccagatga agttccagct gcggggcggg
    61681 aggggctgga gtagctgatt cttagggcgt cgcgaaagga gttgagctaa taataaaggg
    61741 ccactatcac ccctaatacc tatctatgga tactgtgggc agtggaggga gaactaagaa
    61801 ctacatgtaa ggtagaccgt agtgctcccg tagatgggtc tcttcgttca ttttcccctc
    61861 gggaaaacaa caaccggccg tgggacaccg cgcgcggtta tcttcccttc atgtgagcag
    61921 gagtataaaa gacagggttg ttcatagggg aaagcgtgag gcccctctct ctctccctca
    61981 cacatcgtca tatttacggc catcgttgct ttctttcgtg atattgacat actgtcatct
    62041 cgcggctggc cagcacaata tcgcaacaaa agaccatcat ctaccgcatc accaccttct
    62101 tcaggaaacg tcccgacctc acggaacaac agttctatga ccactggggc aatgttcacg
    62161 gcccgctcgt cataccctgg gctctgaagc atggtgtcct ggaatacacc caggtaacgt
    62221 ctcagccggc atatggagaa tggggcgcga ggaaaagcaa catgaacatt acattaaaac
    62281 aaagccatcc agtatcaaac ccccgccgag cttcgcaccc tcataaccgc cggcatggac
    62341 cccgccttcg cagcaggcct cgacttcaac gcagccgccg actggtatgt cgaatcgtgg
    62401 gaaggctacc tcgccgcgta ccacgacccc tactaccgac aggtcatcga gccggatgag
    62461 gacaacttcg tcgacaaggg ccagacgggc gacaaggtga aggtggtcag ggccgtcacc
    62521 acattgggat actgccggta tatgatcaga gatggcaagc cttcgacgga ggtgtcggag
    62581 gaaatctgga agcgcttctc ggagattcag gagagtaata aatcgacatg aagaggacgg
    62641 aaataaaaga gaaaacaata aacggaatcc atcaacttat gcaaccctat acccttgcta
    62701 gcattcgctg catgtgacag gaaaaggagg aaaaggaaaa tcacatcatt ccttctcccc
    62761 ctccccctta acgcccttca agttccctcc atgcagagtg gccgcaacct tttccgtcat
    62821 gagcttgtcc acattcggcg acaaaaacgc caaaacgata gagaccacgc tgaacgcaat
    62881 ggtcgagtaa aacaccatcc ggtacgcgtg gaccgtcgcc cagttgaacg catccctccc
    62941 cgccgcgacg atggcctcat tcaccccggg caccgccgtc aagtcgcccg ccccggacat
    63001 cccggcgagg aaggccggaa ccgacgattc cggcagtccc gactcgaccg ccgccgggcc
    63061 gaccatggca gggatgttct tcgccagttc gttcgccagg atgctggagt agatggccgt
    63121 ggcaatggtg gcgacgccgc cacggaccgt cccggcgatg cccacggccg agccgatgtc
    63181 gcgctggtct tggatgcaga tgccgaccat ggcgagaccg atgctgtcga gatagccggt
    63241 gaagaagcag ccgactgtca tgaggccggc cacgacgttt ttgtttgtcg tcgtaacaca
    63301 tgccgcggct atagaggttc gagttggttt ttcgcgggaa aataaggggc tggggggacg
    63361 ggggggcagg ggaggacacc cggggaaact caccaccaag tgttgccgtg gacacaatca
    63421 tggaaaacac caactgccat ttctgcttgc caatatggcg tcccaaagac gacagcatct
    63481 gcccaatatt tgtcccggcc ccgacaagac aggcaagcca gcctccataa tacagatcat
    63541 ccgtgtacag cccgaagacc atctgcggcc acacaatgct aaaggcgtag tacaccgagg
    63601 ccgaaagggc gcacagaaaa accagcgcga cccaagcccc gttctgaaag aggtgtatcg
    63661 ggatcatggg cgcctccagc ttggcaaacg cttcccacaa gccaaaggcg accatcgccg
    63721 cgccgccgac ggcaatggtg gcgatgacgt tgggtgaatg ccagggatag acgacgccgc
    63781 cccaagagat gcccaggagg aggatgagaa agccgccgag gaacaggacc aagccgacat
    63841 agtcaaaccg cttcgccaca tgccgcttcg acgtcgtccc atgcagcatg cggaaggtgg
    63901 gcgggaagta aaacaacacc cagcagacga gggagaaggc gttcacggcc gcgatgaggt
    63961 agtagcaccc gcgccagccg gccgatgtcc gcagcacaaa ggcgtacgaa atcgccggcc
    64021 cgatgcccac gaagggaacc acgccgacga acacgaaggc gttggcgagg aagcggtgtt
    64081 tcatcggcac cagctcgccc accacgtagg tcaccgacag ctgcgccgcc gcggccacgc
    64141 cgagcagcac ggtgccgccg atgagggagg gcacgtcttt cgcggtggag cagacgatgc
    64201 agcccacgag gctgagcagg gtgccgaaga tgaagaagta gcgccgcccg aagaggtcgg
    64261 atagccgccc caccagcgtc tggaagacgg ccagcgggag agtgtaggcg agggcgaccc
    64321 aggcgatttg ggggttcggt ccgatctcct ggttgatggt gccgaggaga ggtgctgcca
    64381 gagcaaaaga tccgacgccc tggcaagtcc tgtgagcttc ttctcttcgt cttcgtcgtc
    64441 gaactgcgaa ctgggggagg gaaaaggggg agggcgtttt cttcttccaa cttactgcgg
    64501 cccaggcaga ttgcgccgca aacatcgttc cgatgaacga tgccgatttg aagtagcccg
    64561 acgggagctc tccagtctcc gtatccaggc ctacggggcg ctcatgatac gaggtgacga
    64621 ccttctcttc atcgcgcatc ttgctggatc cttgcgggct tgccatgtta gtgatgtgtt
    64681 tcttttcgag aacagcgaac agcgagagat gccaacttta cttggcaaaa tactcttcgg
    64741 ttcccgaatt ggcactgctt gccacttata ccgcaacaca agcgctccaa ggccaggagg
    64801 ctcacgatcc gatgctttga tgtttgacct tgctttcctt gctgcttccc ggaggacgct
    64861 tcatctctcg tgacctcttc aaccgagtcc ctgggagtct aagctacagc actaaagctt
    64921 gtgttggtct agaccacttc cacccggact tccccaaatg cagggtcttg ctaccggagc
    64981 tcaggaaagc ccggttctac gccacgtccg ggtctcctga agaagaaccg cggggtagcg
    65041 gggaggcccg gaaaccgatt atcctagcgt ggagggacgt gttcagccta accaaccgct
    65101 ccccctccgc catccccccc agcctaccag ttgcgctcgg acgaaatccc cctgaagcgt
    65161 aaaggcaatt catgggcagc ccatctgaca atcatcacaa gggttcgaac ccaccgaaga
    65221 actcggccac gacctgtcga tatccaaagc agcaacacca aaactcctgc cagagacgtc
    65281 gtgtttcatc tacaactcaa gagaaataca cagaatggcg accttcgcat ccgcctcgcc
    65341 ctcggccccc ctcctgggct catacctcat gctctcgagc acgctcctcg cctacaccct
    65401 cggcggcgcc ggcttcgact gggtcctcat cgacatggaa cactcccccc tgtcccccgc
    65461 cgacgccacc gccctggtcc acgccgtgtc ggtggcctcg cgcaacaaga ccgtcacctt
    65521 cgtgcgcacg ccgtcgtccg gcgtcgagta cgtcaagtgg gcgctcgaca gcggcgcgaa
    65581 cggcatcgtc gtgcccatga tccagtcgcg cgagcaggcc gaggccgtcg tctcccacgc
    65641 gcgctacccg ccggcgggtc agcgcagctt cggccccttt tacgcgccct acgccaacct
    65701 cgccggcgac gggacgctga cgggctatgc ggcggagacg gcgaaggacg tctcggtgat
    65761 attgatgatc gagtccgccg ccggggtgga gaatgcggag gggatcatga gcacgccggg
    65821 gatcagtggc atcttcgtcg gaccggttga tcttcgtctg tctcttggac tgtctgggcc
    65881 tcatggtgaa gaggcggcct atcttcaggc gctggggaag atagcccagc tcgggcagca
    65941 gctgggcgtg aaggtcggga tcttcgtggc acagcctgac gtgatgccca ggttgcaacg
    66001 cttggggtat tcctactttc ttgttggagg ggacgttatg tttgccggga atggtgcacg
    66061 ggctgcgttg acagcggcga aagatgtcct tcgggattcc aagatataac ggtcaatagc
    66121 aaaaaagcgt gattcgcatg tagagtgagc aagaacacac ccgatgaaag cgtgatctgc
    66181 cgcaattcca ggacagaatt atagctcctg gtaggcatag gcattattga gcgtgcaacc
    66241 tccttcccaa agccttcagt agacaataat ttccggcaaa aaactcaaga atataccgat
    66301 gcgtcttcgg atgcttgcgt caacgggttc tgcgttatgg ctgcccccaa ctcgtcctga
    66361 aaactcgcaa aacaacccgg gacttccgag gcgtcgtgga gactctcccc agtctgatct
    66421 tgcatgaaat taaagtccgc ccacggcagc gccggacccg ggtcactctc gtccttggcc
    66481 gtatccccgg tctccaatct ctgtagcatg agctctatgc tctcgctggt ggatctgtag
    66541 gcttcccgcg ccggcgcgaa ggttgtggtc atctgcttca gggtacggtt caggctctgc
    66601 agatgggcta cgccttcgac gagctcgttg gcgggtagcg tctggaggtg attcgtcagg
    66661 gcctgggcgg ccagcgtagc ccactgcagg ccggttgact gcagctgccg gatgtcctct
    66721 cggtgacgaa gcatctcgaa gatctttgct atttggacgg cagcagaggc taccgtctcc
    66781 cgagacctag atctgcccga tgcctcttcg tcggcgaaat ccgacgcagg atacgagtcg
    66841 ggcgagtcat acatgttcgg agggaatgcg cgatgtcggt gcaggacgat ctgggtgacg
    66901 ctgaggtgga gatgaagcac gagaaggaag taatatttgt cgcctccacc actgctgaac
    66961 ggacccctcg cgatcctctc ggggagtcgg gagaaccagt ttttgattcg gtggtccagc
    67021 tggtcgatgg tcgcatacat attcgacgtc ggccgagggg gtccggattc gtaaagggcg
    67081 tcggtgactt cgcgcgccag ttccatcagg tcaaggagcg actcgtgcac ctgggcctca
    67141 aacgacggct cagcagagat tacggcggcg gagcgagcaa aggcggcagc caaccgagac
    67201 atgcccagaa catgtgtctt gatggtcaag ggtcgttgta gtaatatggc ccctaaaaaa
    67261 agcagagtga gctctaatca gatgatgttg gaaactcgct cgggttatcg gtatttgact
    67321 tttgacttca cttacagtat tgatcttgca cggatgcaat ccacgtcagc cagtggcgaa
    67381 cctcgatttg ctcgtcggtc aattcggtag tcgagcacga tgcaaggtcg agcgagagct
    67441 cgaagagaag cttggaggcc atggacgaat agatgaagcc agacatctca ttgcccgagt
    67501 cgatttcgac ctctgcaagg atgaggagag tctgaacggt agagatgtct cgggagtaca
    67561 cctcggattc gaacgccttc ttggcggccg tggctagtac attctcgcca tcaggccgaa
    67621 tatatgctgt gatgacctct gaccgagtcg cgtaccgaag ggcaccagcc agaacagcga
    67681 gcagaagaga gcggggcgga ggggtttcgc cggtcgtggg gtccattccg gccatgaatt
    67741 ctctttgcga tatgaatttc aacatgagct ggaacttgtg gaaaaagagg ccaagcaggt
    67801 agtcgacaac tggcggagga acgttgaggg ggtccaattc ctgccctgaa gatgtcggac
    67861 ggagcatgag cgaagaagga ggaggaggat tcgaatgagg agaatgatga ggcggaggat
    67921 tcgacgctgc ccatttgaac gacgagttgt cgtttgtacc agacgagtga cccgaaggtt
    67981 gggaaggttg ggcggccgtc ggctttgggc cgctggcctc tgcactgttg agcgactcga
    68041 aagtcagact cagactggtg ccgctagggc aggacagagc ggcggaggag aaatcgtcga
    68101 cgacttccga gagtacggac ggattcgaat caggcatcgg atgcagccac tgggtggaag
    68161 tgcggtccat aagactaacg ggcacttgca aagccgaaaa cgatgatgct gtggcttggc
    68221 cctcggctag agcgacttca agcatttgaa ctcttctcat tagagcctct gcttggggtt
    68281 tgtaatgacc cctgagatgg tgagcaaata cggcctctat gcacccacgg aacccgcagt
    68341 ctccgagtag aaaaaaagga gaaggaaaaa aaaaaaaaaa aaaaaaagcc atcagtgcat
    68401 accggttgcg tttcttgctt ggcatctcgc actcaatcgc tctctgcttg cattgtgtgc
    68461 aggaccgttg gccaggcaga ccatcacatt tggacctctt cgcacggcag tgattacagg
    68521 cgaccgaagc tcgcacgcgt tttctgctgg cgatgctgct gggtgcctgt gtctcttcgg
    68581 gttgcggttg cggttgttcc gtcatgatgg gttggaagca ggcaaaagtt cgagtttcgg
    68641 tggttggaca actggtccat tcagggagaa aactcccc
//
