# Supplementary material for: Alkaliphilic/Alkali-Tolerant Fungi: Molecular, Biochemical, and Biotechnological Aspects
Source: J Fungi (Basel). 2023 Jun 9;9(6):652. doi: 10.3390/jof9060652 (PMC10301932; doi:10.3390/jof9060652)
Supplement: Supplementary file 1 [file jof-09-00652-s001.zip › S2/ENANITX01000394NITX01000394.1.region001.gbk]

LOCUS       ENANITX01000394NITX01000394.1 61302 bp    DNA     linear   UNK 01-JAN-1980
DEFINITION  ENA|NITX01000394|NITX01000394.1 Sodiomyces alkalinus F11
            SODALscaffold_8_Cont394, whole genome shotgun sequence..
ACCESSION   ENANITX01000394NITX01000394
VERSION     ENANITX01000394NITX01000394.1
KEYWORDS    .
SOURCE      
  ORGANISM  
            .
COMMENT     ##antiSMASH-Data-START##
            Version      :: 7.0.0beta2-86685d9d
            Run date     :: 2023-03-25 18:34:59
            Original ID  :: ENA|NITX01000394|NITX01000394.1
            NOTE: This is a single region extracted from a larger record!
            Orig. start  :: 142564
            Orig. end    :: 203866
            ##antiSMASH-Data-END##
FEATURES             Location/Qualifiers
     CDS             complement(join(1..163,462..1087))
                     /Name="input.path1.gene30"
                     /gene="input.path1.gene30"
                     /source="GlimmerHMM"
                     /transl_table=1
                     /translation="MTPDDIPSEAAGDAAASANSSSPKTDKLTATTSNTSTTTTPNPDT
                     ILTTSPTATATTTTTTTTTTSTTATATTTATSDDTPATDAASECAVALAAVVAAAAAAT
                     TTVPVATDTIVDGVNGVNGADSTPQPTTTTTTATTTAPSDPLPSTSDPAAAILAAAAAA
                     ASSSLPDFSTPTPAPAPTAPPSETTTCQPNGDDAKSSSSPSMANSRTISSHNNKNIIII
                     NNHNNNNNHNNHNHNNHNHNNHNNNNIFHYNNRRRRRPHK"
     cand_cluster    1..61302
                     /SMILES="NC(CCCC(=O)O)C(=O)NC([*])C(=O)O"
                     /candidate_cluster_number="1"
                     /contig_edge="True"
                     /detection_rules="cds((PP-binding or NAD_binding_4) and
                     (AMP-binding or A-OX))"
                     /detection_rules="cds((PP-binding or NAD_binding_4) and
                     (AMP-binding or A-OX))"
                     /kind="neighbouring"
                     /product="NRPS-like"
                     /protoclusters="1"
                     /protoclusters="2"
                     /tool="antismash"
     region          1..61302
                     /candidate_cluster_numbers="1"
                     /candidate_cluster_numbers="2"
                     /candidate_cluster_numbers="3"
                     /contig_edge="True"
                     /product="NRPS-like"
                     /region_number="1"
                     /rules="cds((PP-binding or NAD_binding_4) and (AMP-binding
                     or A-OX))"
                     /tool="antismash"
     protocluster    1..59623
                     /aStool="rule-based-clusters"
                     /category="NRPS"
                     /contig_edge="False"
                     /core_location="[171818:175666]"
                     /cutoff="0"
                     /detection_rule="cds((PP-binding or NAD_binding_4) and
                     (AMP-binding or A-OX))"
                     /neighbourhood="30000"
                     /product="NRPS-like"
                     /protocluster_number="1"
                     /tool="antismash"
     proto_core      29255..33102
                     /aStool="rule-based-clusters"
                     /tool="antismash"
                     /cutoff="0"
                     /detection_rule="cds((PP-binding or NAD_binding_4) and
                     (AMP-binding or A-OX))"
                     /neighbourhood="30000"
                     /product="NRPS-like"
                     /protocluster_number="1"
     cand_cluster    1..59623
                     /SMILES="NC(CCCC(=O)O)C(=O)NC([*])C(=O)O"
                     /candidate_cluster_number="2"
                     /contig_edge="False"
                     /detection_rules="cds((PP-binding or NAD_binding_4) and
                     (AMP-binding or A-OX))"
                     /kind="single"
                     /product="NRPS-like"
                     /protoclusters="1"
                     /tool="antismash"
     CDS             complement(join(7016..7651,7975..8583))
                     /Name="input.path1.gene31"
                     /gene="input.path1.gene31"
                     /phase="0"
                     /source="GlimmerHMM"
                     /transl_table=1
                     /translation="MTRSLNTLGLAATLLAGAAVAQKPIGGEDNHPAIKTYRCTVADGC
                     TEHTNYLVLDSLAHPVYRASDGGSCGTWGNPPPEEACTTKEECAENCLMEAIPDYSVYG
                     IETEGDSMTLYQLRDGQLVTPRVYLLEEDKQNYEMVHLTGAEFTFDVDVSRLPCGMNSA
                     LYLSEMLQDGAKSELNQGGANFGTGYCDAQCYVTPFINGEDIWEANSRSTLIAPHPCNI
                     TQVFECEGEECEFEGVCDKWGCSWNTYRVGQDDYYGRGDDFTVDTTKPFTVITNFPADA
                     EGNLVEIHRAYVQDGRLIRSEVVRRDDMPEVNYTNDEFCEATGGARRFLELGGHQEMGA
                     AMTRGMVLALSLWWDEGGYMSWLDGAADGNGPCNATEGAPSNIVQIEPNPVVTFANMRW
                     GEIGSTWQATCQKRV"
     PFAM_domain     complement(7043..7651)
                     /aSDomain="Glyco_hydro_7"
                     /aSTool="clusterhmmer"
                     /database="34.0"
                     /db_xref="PF00840.22"
                     /db_xref="GO:0004553"
                     /db_xref="GO:0005975"
                     /description="Glycosyl hydrolase family 7"
                     /detection="hmmscan"
                     /domain_id="clusterhmmer_input.path1.gene31_0002"
                     /evalue="1.50E-68"
                     /gene_ontologies="GO:0004553: hydrolase activity,
                     hydrolyzing O-glycosyl compounds"
                     /gene_ontologies="GO:0005975: carbohydrate metabolic
                     process"
                     /label="input.path1.gene31"
                     /locus_tag="input.path1.gene31"
                     /protein_end="406"
                     /protein_start="203"
                     /score="231.6"
                     /tool="antismash"
                     /translation="DIWEANSRSTLIAPHPCNITQVFECEGEECEFEGVCDKWGCSWNT
                     YRVGQDDYYGRGDDFTVDTTKPFTVITNFPADAEGNLVEIHRAYVQDGRLIRSEVVRRD
                     DMPEVNYTNDEFCEATGGARRFLELGGHQEMGAAMTRGMVLALSLWWDEGGYMSWLDGA
                     ADGNGPCNATEGAPSNIVQIEPNPVVTFANMRWGEIGSTW"
     PFAM_domain     complement(7975..8499)
                     /aSDomain="Glyco_hydro_7"
                     /aSTool="clusterhmmer"
                     /database="34.0"
                     /db_xref="PF00840.22"
                     /db_xref="GO:0004553"
                     /db_xref="GO:0005975"
                     /description="Glycosyl hydrolase family 7"
                     /detection="hmmscan"
                     /domain_id="clusterhmmer_input.path1.gene31_0001"
                     /evalue="5.30E-60"
                     /gene_ontologies="GO:0004553: hydrolase activity,
                     hydrolyzing O-glycosyl compounds"
                     /gene_ontologies="GO:0005975: carbohydrate metabolic
                     process"
                     /label="input.path1.gene31"
                     /locus_tag="input.path1.gene31"
                     /protein_end="203"
                     /protein_start="28"
                     /score="203.5"
                     /tool="antismash"
                     /translation="DNHPAIKTYRCTVADGCTEHTNYLVLDSLAHPVYRASDGGSCGTW
                     GNPPPEEACTTKEECAENCLMEAIPDYSVYGIETEGDSMTLYQLRDGQLVTPRVYLLEE
                     DKQNYEMVHLTGAEFTFDVDVSRLPCGMNSALYLSEMLQDGAKSELNQGGANFGTGYCD
                     AQCYVTPFINGE"
     CDS             join(12793..16613,16742..16802)
                     /Name="input.path1.gene32"
                     /gene="input.path1.gene32"
                     /source="GlimmerHMM"
                     /transl_table=1
                     /translation="MAPPYGGHQGPAPGRSGNTVSRSAGNSNSNTNSNSNSNTNTTNSG
                     RRLSLSQPTRPARDLLSNISEVSTVSTMPSLGASSVASSTRRRRGRPAVRPLRFRPPTI
                     RFRSRRPGHSNLRPRSPAPYIPPDHYPSDDNRFESDPDFKWSSSNLSNLSVSTDATSIP
                     SDDATTKSIPDLRLVRSRTLPPARRQTALDVHQKPQQQRLQVQRHHHQQHHQQQHQQQQ
                     QQLQLQQQQQQLQQQQLQQQQLQQQQQQPLQQGRVGISLPDSRGRTYHISVAPGPLQRS
                     PSQPKLPEAPPTTHKRSPSRKRSPSRKRSASRKRSPSRQRSDPALLSEIQGLKGRIKDL
                     QESRASLAKDLDGALARLLDFETEKRDRERQLIKEKETKDARARDFDKQSQLLADTRST
                     LDEQTRKYGALVKECSELREVKATLEAKITALDKDLSLYKEYKVLLETKCNDLRQDMKK
                     QHDRFKAEAARLQNEIKEIETLRRTQDAAHVERIVSLELSKENLQAKAEALEAELGRKA
                     AEFGQFTVERERMAKDKEGWAEQKKSLEDIIKNLETERNNIQVHFTQFEQENFDLRSRV
                     EGLESDRESMVGQSSKMQSKLERLRGDNASLRSQVSGLLRDQDDRTSQVLSLAAERDEL
                     RDELRAMSEAGSVVGGSVVGSMVSYKAASRPPTEAGSRAPSRAPSRAPSKAPSQAASRA
                     PSRAPSQAPSRGPSRAPSQAPSQGRSQAPSRAPSQAPSQARSRVPSQMASRAGSVRAPS
                     RAPTERGSVLSRKGEELEENDNLDRVADDARSVMSDATERPAPVSSEVIVEAPADDLAP
                     DSAAAAAAAADAAADAASPAEGDVAEANPPGSTVDAKDEEVAEARPEARPEARPEASLV
                     DGNQGDEVAEAQAEPEAVAVESEVAAEPEPAVEPEVAPGAEVVVEPAAEPDVDAEPAAA
                     APSEPAAEAEPEAPAEPEPAVELEPAVEPEPVAEPEAAVEPEPTPEPEAEPEAVVEPVA
                     EPEAAPEAPAEPAAEPEPEPAAEAPAEPAAEPEPEVPEEPPAEPEPELETAPAPEPEPE
                     PNPASEVAEVVPGAFPETTSDIQVAPEPEPAPELEPAAAEPEPEAERALEPEPEPEPVA
                     EPVAEPEPEPAAPSESPEAAEQAALLASLQTQNGDLEARNAQLQEEAARVAILTVERDA
                     LAERLVSVEQNAALVPGLLDENGDLSTRLADTNAQLEAARAAHCAASEEVFGLRAEVAS
                     LRNKLASANSASSPTRRSGSGGDSRRSSRKDEKAKQLIVVRDPADRSNIQVMRRCDLRL
                     HSRSASQSD"
     protocluster    15323..61302
                     /aStool="rule-based-clusters"
                     /category="NRPS"
                     /contig_edge="True"
                     /core_location="[187886:191942]"
                     /cutoff="0"
                     /detection_rule="cds((PP-binding or NAD_binding_4) and
                     (AMP-binding or A-OX))"
                     /neighbourhood="30000"
                     /product="NRPS-like"
                     /protocluster_number="2"
                     /tool="antismash"
     proto_core      45323..49378
                     /aStool="rule-based-clusters"
                     /tool="antismash"
                     /cutoff="0"
                     /detection_rule="cds((PP-binding or NAD_binding_4) and
                     (AMP-binding or A-OX))"
                     /neighbourhood="30000"
                     /product="NRPS-like"
                     /protocluster_number="2"
     cand_cluster    15323..61302
                     /SMILES="NC(CCCC(=O)O)C(=O)NC([*])C(=O)O"
                     /candidate_cluster_number="3"
                     /contig_edge="True"
                     /detection_rules="cds((PP-binding or NAD_binding_4) and
                     (AMP-binding or A-OX))"
                     /kind="single"
                     /product="NRPS-like"
                     /protoclusters="2"
                     /tool="antismash"
     CDS             complement(join(17562..19013,19191..19705,19768..19867,
                     19923..20441))
                     /Name="input.path1.gene33"
                     /gene="input.path1.gene33"
                     /gene_functions="transport (smcogs)
                     SMCOG1117:sodium/hydrogen exchanger (Score: 283.3; E-value:
                     4.7e-86)"
                     /gene_kind="transport"
                     /source="GlimmerHMM"
                     /transl_table=1
                     /translation="MDDGNRAPPQGGVIEGANPSEYNPADPIVMFIIQASLIIIVCYLL
                     HWPLSKIRQPRVIAEVIGGIVLGPSVMGRIPGFREAIFPEASLPNLSLVANIGLVLYLF
                     VIGLETDVWFLLSNWRVATSVSVAGLVLPFGVGCGLAWGIYRQFADDEGILPIDFPIYM
                     LFIGVAIAITAFPVLCRILTELKLLDTTPGIITLSAGVANDVVGWILLALCVTLANAGS
                     GLSALWILLSCLGYMLFLFFAVKPTLAWLLRRTGNIENGPSQGMISLILLVALASAFFT
                     AIIGVHAIFGGFMVGLVLPRERSFNIKVIEKLEDLIGALFLPLYFTLSGLRTDIGLLDS
                     GIAWAYVFAVTLTAFFTKIIGASVAARLNGLVWRESFTNIGLQARILSTRTFTIFVVMA
                     LLTTFTTTPLVSFLYPPWYQKKLEAWKRGEIDWDTGAPLQPNNGQGEGGANASDAPSTD
                     RRIRTMLVYLRLDNIPATLTLISLFGKTTNSESDSLAAEQEKDASSRGSSNNNNDNGTA
                     ALPPVRAVRAHGLRLLPLGDRDSNVLTVSQVDDESKNDTVVNIFRLVGQFLRLAVSGEV
                     AVMPESRFAEALLATSSTMSSDLVLIPWTGTGNLSDAIAPTPSPKAGNPAASTLYLQFA
                     SKILDSPAQNVAVFVPRASTGTLGTVDSNPLRRTTSRAYSVSDLHHAIPAIPSIPVTNK
                     SHHLFLPLFGDGDDDDDVLALALTLQLCERPNVFATIVHFSSSPDHSSTTTAAWAHDIE
                     SVVSNHAAAARISFESVTAAKETEAAVSRALTEVRSGSGNDVWHNLFIVGRRVAKRSAG
                     PSSPSSSSDAVGVEDCLGVTAARFIAADVDADVLVVQARTFRPGTSVRG"
     PFAM_domain     complement(join(19011..19013,19191..19705,19768..19867,
                     19923..20333))
                     /aSDomain="Na_H_Exchanger"
                     /aSTool="clusterhmmer"
                     /database="34.0"
                     /db_xref="PF00999.23"
                     /db_xref="GO:0006812"
                     /db_xref="GO:0015299"
                     /db_xref="GO:0016021"
                     /db_xref="GO:0055085"
                     /description="Sodium/hydrogen exchanger family"
                     /detection="hmmscan"
                     /domain_id="clusterhmmer_input.path1.gene33_0003"
                     /evalue="5.30E-43"
                     /gene_ontologies="GO:0006812: cation transport"
                     /gene_ontologies="GO:0015299: solute:proton antiporter
                     activity"
                     /gene_ontologies="GO:0016021: integral component of
                     membrane"
                     /gene_ontologies="GO:0055085: transmembrane transport"
                     /label="input.path1.gene33"
                     /locus_tag="input.path1.gene33"
                     /protein_end="379"
                     /protein_start="36"
                     /score="147.4"
                     /tool="antismash"
                     /translation="LIIIVCYLLHWPLSKIRQPRVIAEVIGGIVLGPSVMGRIPGFREA
                     IFPEASLPNLSLVANIGLVLYLFVIGLETDVWFLLSNWRVATSVSVAGLVLPFGVGCGL
                     AWGIYRQFADDEGILPIDFPIYMLFIGVAIAITAFPVLCRILTELKLLDTTPGIITLSA
                     GVANDVVGWILLALCVTLANAGSGLSALWILLSCLGYMLFLFFAVKPTLAWLLRRTGNI
                     ENGPSQGMISLILLVALASAFFTAIIGVHAIFGGFMVGLVLPRERSFNIKVIEKLEDLI
                     GALFLPLYFTLSGLRTDIGLLDSGIAWAYVFAVTLTAFFTKIIGASVAARLNGLVWRES
                     FTN"
     PFAM_domain     24634..25176
                     /aSDomain="Nop52"
                     /aSTool="clusterhmmer"
                     /database="34.0"
                     /db_xref="PF05997.14"
                     /db_xref="GO:0006364"
                     /db_xref="GO:0030688"
                     /description="Nucleolar protein,Nop52"
                     /detection="hmmscan"
                     /domain_id="clusterhmmer_input.path1.gene34_0004"
                     /evalue="1.50E-31"
                     /gene_ontologies="GO:0006364: rRNA processing"
                     /gene_ontologies="GO:0030688: preribosome, small subunit
                     precursor"
                     /label="input.path1.gene34"
                     /locus_tag="input.path1.gene34"
                     /protein_end="181"
                     /protein_start="0"
                     /score="110.0"
                     /tool="antismash"
                     /translation="MCDKPIPQQNLCAELADLYTSLPAHRKKDKRNDNGTEATGGGGLV
                     SIWFAAAWEVLATHWTEIDVLRMDKFLLLTRRVFAAQLRWVRDAAWDEGRQGSVVDVLK
                     AWPFESEGDVARVPLGLRLHALDIWVDEMERLGMLGEDEGDQAEGEEERQREGDAIAVR
                     FAEKMRRQLIEPLTSCPV"
     CDS             24634..25302
                     /ID="input.cds34.1"
                     /Name="input.path1.gene34"
                     /Note="single-exon"
                     /gene="input.path1.gene34"
                     /phase="0"
                     /source="GlimmerHMM"
                     /transl_table=1
                     /translation="MCDKPIPQQNLCAELADLYTSLPAHRKKDKRNDNGTEATGGGGLV
                     SIWFAAAWEVLATHWTEIDVLRMDKFLLLTRRVFAAQLRWVRDAAWDEGRQGSVVDVLK
                     AWPFESEGDVARVPLGLRLHALDIWVDEMERLGMLGEDEGDQAEGEEERQREGDAIAVR
                     FAEKMRRQLIEPLTSCPVKPVRKSAGEQLEDDRLPWVRRKQADDGEAAEEDDEWGGIED
                     "
     CDS             complement(join(25705..26055,26249..27601,27664..27724,
                     28134..28174))
                     /Name="input.path1.gene35"
                     /gene="input.path1.gene35"
                     /source="GlimmerHMM"
                     /transl_table=1
                     /translation="MVLDGTGQARLRASPTPPKIVGGSSNSPVGLPPPNISSTSHQPCN
                     WKPIRTRTYASATTTVKSTKTIPCVKGPRRHDQRQTNMVAESGAAAKTVSTSSSEALPP
                     SQPDNGRELSINVNRSQCLTLQGGALILERDPTRPTKPTRVCGLSLPEWSSNKIVPLYN
                     VLWAERNGQNVEITYAEPLPRSHHRLRPATIIADASVTDAAEVEAWIHALLARAYGAAK
                     ARKRAKVLVNPHAGPGGAMAKWERDVEPLFRAARMTLHVQQTTRPGEAVDTVRDLKDLD
                     QWDAIVACSGDGLPYEIFNGLGARPDAAAALRSVAVCQIPCGSGNAMACNLCGSHHPSE
                     AALAVIKGVDTPIDLMSITYGDNERKLSFLSQTLGIMAEADLATEHLRWMGALRFQHGF
                     LTRVFKKKSYPCDLAFRVAMDDLDEIRSHYKAHMDGTVALKQEQTSEDKLQDGGLPPLR
                     YGTVNDKLGDGWETLKYDNMGTLYSGKMAYLAPDANFFPASHPTDGCFDLVTVDSDLSF
                     MTVVDLMGAVADEGGFFGNPKVTYRKLHALRVTPRRQDSGYISVDGESIPFGPIQIEVH
                     PRLGKVYSKNGVYEASGPKGWKELQ"
     PFAM_domain     complement(26630..27025)
                     /aSDomain="DAGK_cat"
                     /aSTool="clusterhmmer"
                     /database="34.0"
                     /db_xref="PF00781.26"
                     /db_xref="GO:0016301"
                     /description="Diacylglycerol kinase catalytic domain"
                     /detection="hmmscan"
                     /domain_id="clusterhmmer_input.path1.gene35_0005"
                     /evalue="3.30E-22"
                     /gene_ontologies="GO:0016301: kinase activity"
                     /label="input.path1.gene35"
                     /locus_tag="input.path1.gene35"
                     /protein_end="358"
                     /protein_start="226"
                     /score="78.5"
                     /tool="antismash"
                     /translation="AKVLVNPHAGPGGAMAKWERDVEPLFRAARMTLHVQQTTRPGEAV
                     DTVRDLKDLDQWDAIVACSGDGLPYEIFNGLGARPDAAAALRSVAVCQIPCGSGNAMAC
                     NLCGSHHPSEAALAVIKGVDTPIDLMSI"
     CDS             join(29255..32581,32659..33102)
                     /NRPS_PKS="Domain: AMP-binding (13-416). E-value: 8.9e-79.
                     Score: 256.7. Matches aSDomain:
                     nrpspksdomains_input.path1.gene36_AMP-binding.1"
                     /NRPS_PKS="Domain: PP-binding (541-602). E-value: 1.7e-10.
                     Score: 33.2. Matches aSDomain:
                     nrpspksdomains_input.path1.gene36_PP-binding.1"
                     /NRPS_PKS="Domain: TD (654-899). E-value: 8.1e-75. Score:
                     243.0. Matches aSDomain:
                     nrpspksdomains_input.path1.gene36_TD.1"
                     /Name="input.path1.gene36"
                     /gene="input.path1.gene36"
                     /gene_functions="biosynthetic (rule-based-clusters)
                     NRPS-like: AMP-binding"
                     /gene_functions="biosynthetic (rule-based-clusters)
                     NRPS-like: PP-binding"
                     /gene_functions="biosynthetic (rule-based-clusters)
                     NRPS-like: NAD_binding_4"
                     /gene_functions="biosynthetic-additional (smcogs)
                     SMCOG1002:AMP-dependent synthetase and ligase (Score:
                     285.6; E-value: 9.9e-87)"
                     /gene_kind="biosynthetic"
                     /phase="0"
                     /sec_met_domain="AMP-binding (E-value: 8.4e-83, bitscore:
                     269.6, seeds: 400, tool: rule-based-clusters)"
                     /sec_met_domain="PP-binding (E-value: 1.3e-10, bitscore:
                     33.2, seeds: 164, tool: rule-based-clusters)"
                     /sec_met_domain="NAD_binding_4 (E-value: 3.6e-63, bitscore:
                     204.5, seeds: 102, tool: rule-based-clusters)"
                     /source="GlimmerHMM"
                     /transl_table=1
                     /translation="MPVIDTTKDLAALFQSQAKATPDAVALEDETRSLTYAELDRETAA
                     LALRLRRQHRVGRDVLVGVLMGRSADYVIASLAALRAGGAFLVLELAYPPGLLRDVVDD
                     ANPAVVITHKAYAAKIESDVPVIAIDEVDDRPRVDDAAQLPPLPAEDDLDRLAFVSYSS
                     GTTGQPKGIANPHRAPVRSYDLRFAVSDLQPGDRVACNVFFVWEMLRPLLRGATVVAVP
                     DLISYDPAGLVGMLASRCITDTLMTPTLLATVLSRHPELADRLPDLRSLWLNGEVVTTE
                     LCRRALKALPNTRLLNLYSASETHDVAAGDVRTFVDYNTPVCPVGPLLDPEYVYILDES
                     GNPVEGHASGEMWVGGHLLARGYLNLPEQTAKAFHPDPFDKKTEGARMYRTGDMARILP
                     SGLLEITGRVGGMIKTRGYTVQPSAVEHAVVKHLAVRDCAVTSHGDGLERQLVAYVVRD
                     KDDERNRADLAIDESGYSPAARRALAAHLAPYMIPTLWVEVPQLPTHDVSGKVDLKALP
                     PPPMPKGQVGKGNGGRRRDMSITIDTIRKLWAASLKMPASAIKDEHGFFDIGGHSLVLA
                     NLANRFSKEFGFPVPLAPLAGDPTLQGHLNAVCAARDGHTAAVQADLPAVLRADCDLPE
                     DIRPKSEGQAMRRLDEADTVLLTGATGYLGAFLLKSLMDSTSAHIICLVRFTEPTDDSR
                     PAGMARIRKNLVDLSLWDDGMLDRMEILPGNLGRKRLGLSSETYSDIASRVDVIIHAAA
                     TVNLVYPYAALRSPNVGGTREILRLASQSGATLHHVSTNGVLTPSVTGWPEDAMVDIDD
                     VPEKLLDGYGQTKWVAEKLVLEAGRRGMPVKVYRPGTISGHSVTGSTNTYDLLNALIVE
                     SLHLGQAPQIEDWYAEMTPADFVSTAMVTLANHVDDGQLVYHLGDPRPVPASKVFDYLE
                     ELGYPTGRLPWDEWVALWNKERGWGKTGGDENEPFTLDILRGGMPTAEALRSVVVLKDD
                     ATKAALAQYGVHRPEIDGNLLATYTRHFFARGWLSKAPTRRPQTSNGVVVAASRPGRRG
                     RLAGKVAVVTGASSGIGAAVAEGLAREGAHVALAARRTEALEKTKRKLGRYGVKVLVHK
                     TDLRRGDVLHDDDQQPHGRVGAHGGRELQGPAALPGGDGAGDGGARAGPRGGHLVGRGA
                     QGVPRAGGVFGEQVLRGGDAAELAAGDGGDGAAGDVCPAGEHGDGAAGLVDGPGGDQEV
                     WGADGGEGAGGGGGGFCDFVCGVSAGACGGE"
     CDS_motif       29291..29338
                     /aSTool="nrps_pks_domains"
                     /database="abmotifs"
                     /detection="hmmscan"
                     /domain_id="nrpspksmotif_input.path1.gene36_0001"
                     /evalue="3.40E+01"
                     /label="NRPS-A_a3"
                     /locus_tag="input.path1.gene36"
                     /protein_end="28"
                     /protein_start="12"
                     /score="-1.5"
                     /tool="antismash"
                     /translation="LFQSQAKATPDAVALE"
     aSDomain        29294..30502
                     /aSDomain="AMP-binding"
                     /aSTool="nrps_pks_domains"
                     /database="nrpspksdomains.hmm"
                     /detection="hmmscan"
                     /domain_id="nrpspksdomains_input.path1.gene36_AMP-binding.1
                     "
                     /evalue="8.90E-79"
                     /label="input.path1.gene36_AMP-binding.1"
                     /locus_tag="input.path1.gene36"
                     /protein_end="416"
                     /protein_start="13"
                     /score="256.7"
                     /specificity="substrate consensus: X"
                     /tool="antismash"
                     /translation="FQSQAKATPDAVALEDETRSLTYAELDRETAALALRLRRQHRVGR
                     DVLVGVLMGRSADYVIASLAALRAGGAFLVLELAYPPGLLRDVVDDANPAVVITHKAYA
                     AKIESDVPVIAIDEVDDRPRVDDAAQLPPLPAEDDLDRLAFVSYSSGTTGQPKGIANPH
                     RAPVRSYDLRFAVSDLQPGDRVACNVFFVWEMLRPLLRGATVVAVPDLISYDPAGLVGM
                     LASRCITDTLMTPTLLATVLSRHPELADRLPDLRSLWLNGEVVTTELCRRALKALPNTR
                     LLNLYSASETHDVAAGDVRTFVDYNTPVCPVGPLLDPEYVYILDESGNPVEGHASGEMW
                     VGGHLLARGYLNLPEQTAKAFHPDPFDKKTEGARMYRTGDMARILPSGLLEITGRVGGM
                     IKTR"
     PFAM_domain     29294..30502
                     /aSDomain="AMP-binding"
                     /aSTool="clusterhmmer"
                     /database="34.0"
                     /db_xref="PF00501.30"
                     /description="AMP-binding enzyme"
                     /detection="hmmscan"
                     /domain_id="clusterhmmer_input.path1.gene36_0006"
                     /evalue="7.00E-70"
                     /label="input.path1.gene36"
                     /locus_tag="input.path1.gene36"
                     /protein_end="416"
                     /protein_start="13"
                     /score="235.9"
                     /tool="antismash"
                     /translation="FQSQAKATPDAVALEDETRSLTYAELDRETAALALRLRRQHRVGR
                     DVLVGVLMGRSADYVIASLAALRAGGAFLVLELAYPPGLLRDVVDDANPAVVITHKAYA
                     AKIESDVPVIAIDEVDDRPRVDDAAQLPPLPAEDDLDRLAFVSYSSGTTGQPKGIANPH
                     RAPVRSYDLRFAVSDLQPGDRVACNVFFVWEMLRPLLRGATVVAVPDLISYDPAGLVGM
                     LASRCITDTLMTPTLLATVLSRHPELADRLPDLRSLWLNGEVVTTELCRRALKALPNTR
                     LLNLYSASETHDVAAGDVRTFVDYNTPVCPVGPLLDPEYVYILDESGNPVEGHASGEMW
                     VGGHLLARGYLNLPEQTAKAFHPDPFDKKTEGARMYRTGDMARILPSGLLEITGRVGGM
                     IKTR"
     aSModule        29294..31951
                     /complete
                     /domains="nrpspksdomains_input.path1.gene36_AMP-binding.1"
                     /domains="nrpspksdomains_input.path1.gene36_PP-binding.1"
                     /domains="nrpspksdomains_input.path1.gene36_TD.1"
                     /final_module
                     /locus_tags="input.path1.gene36"
                     /monomer_pairings="X -> X"
                     /starter_module
                     /tool="antismash"
                     /type="nrps"
     CDS_motif       29723..29782
                     /aSTool="nrps_pks_domains"
                     /database="abmotifs"
                     /detection="hmmscan"
                     /domain_id="nrpspksmotif_input.path1.gene36_0002"
                     /evalue="8.20E-06"
                     /label="NRPS-A_a3"
                     /locus_tag="input.path1.gene36"
                     /protein_end="176"
                     /protein_start="156"
                     /score="18.5"
                     /tool="antismash"
                     /translation="AFVSYSSGTTGQPKGIANPH"
     CDS_motif       30299..30376
                     /aSTool="nrps_pks_domains"
                     /database="abmotifs"
                     /detection="hmmscan"
                     /domain_id="nrpspksmotif_input.path1.gene36_0003"
                     /evalue="3.30E-11"
                     /label="NRPS-A_a6"
                     /locus_tag="input.path1.gene36"
                     /protein_end="374"
                     /protein_start="348"
                     /score="35.4"
                     /tool="antismash"
                     /translation="SGEMWVGGHLLARGYLNLPEQTAKAF"
     aSDomain        30878..31060
                     /aSDomain="PP-binding"
                     /aSTool="nrps_pks_domains"
                     /database="nrpspksdomains.hmm"
                     /detection="hmmscan"
                     /domain_id="nrpspksdomains_input.path1.gene36_PP-binding.1"
                     /evalue="1.70E-10"
                     /label="input.path1.gene36_PP-binding.1"
                     /locus_tag="input.path1.gene36"
                     /protein_end="602"
                     /protein_start="541"
                     /score="33.2"
                     /tool="antismash"
                     /translation="DTIRKLWAASLKMPASAIKDEHGFFDIGGHSLVLANLANRFSKEF
                     GFPVPLAPLAGDPTLQ"
     PFAM_domain     30878..31060
                     /aSDomain="PP-binding"
                     /aSTool="clusterhmmer"
                     /database="34.0"
                     /db_xref="PF00550.27"
                     /description="Phosphopantetheine attachment site"
                     /detection="hmmscan"
                     /domain_id="clusterhmmer_input.path1.gene36_0007"
                     /evalue="1.80E-10"
                     /label="input.path1.gene36"
                     /locus_tag="input.path1.gene36"
                     /protein_end="602"
                     /protein_start="541"
                     /score="41.0"
                     /tool="antismash"
                     /translation="DTIRKLWAASLKMPASAIKDEHGFFDIGGHSLVLANLANRFSKEF
                     GFPVPLAPLAGDPTLQ"
     CDS_motif       31214..31303
                     /aSTool="nrps_pks_domains"
                     /database="abmotifs"
                     /detection="hmmscan"
                     /domain_id="nrpspksmotif_input.path1.gene36_0004"
                     /evalue="1.10E-02"
                     /label="PKSI-KR_m1"
                     /locus_tag="input.path1.gene36"
                     /protein_end="683"
                     /protein_start="653"
                     /score="8.5"
                     /tool="antismash"
                     /translation="TVLLTGATGYLGAFLLKSLMDSTSAHIICL"
     aSDomain        31214..32314
                     /aSDomain="TIGR01746"
                     /aSTool="tigrfam"
                     /description="Thioester-redct: thioester reductase domain"
                     /detection="hmmscan"
                     /domain_id="TIGRFam_input.path1.gene36_0001"
                     /evalue="5.00E-85"
                     /identifier="TIGR01746"
                     /label="input.path1.gene36"
                     /locus_tag="input.path1.gene36"
                     /protein_end="1020"
                     /protein_start="653"
                     /score="283.9"
                     /tool="antismash"
                     /translation="TVLLTGATGYLGAFLLKSLMDSTSAHIICLVRFTEPTDDSRPAGM
                     ARIRKNLVDLSLWDDGMLDRMEILPGNLGRKRLGLSSETYSDIASRVDVIIHAAATVNL
                     VYPYAALRSPNVGGTREILRLASQSGATLHHVSTNGVLTPSVTGWPEDAMVDIDDVPEK
                     LLDGYGQTKWVAEKLVLEAGRRGMPVKVYRPGTISGHSVTGSTNTYDLLNALIVESLHL
                     GQAPQIEDWYAEMTPADFVSTAMVTLANHVDDGQLVYHLGDPRPVPASKVFDYLEELGY
                     PTGRLPWDEWVALWNKERGWGKTGGDENEPFTLDILRGGMPTAEALRSVVVLKDDATKA
                     ALAQYGVHRPEIDGNLLATYTRHFFAR"
     aSDomain        31217..31951
                     /aSDomain="TD"
                     /aSTool="nrps_pks_domains"
                     /database="nrpspksdomains.hmm"
                     /detection="hmmscan"
                     /domain_id="nrpspksdomains_input.path1.gene36_TD.1"
                     /evalue="8.10E-75"
                     /label="input.path1.gene36_TD.1"
                     /locus_tag="input.path1.gene36"
                     /protein_end="899"
                     /protein_start="654"
                     /score="243.0"
                     /tool="antismash"
                     /translation="VLLTGATGYLGAFLLKSLMDSTSAHIICLVRFTEPTDDSRPAGMA
                     RIRKNLVDLSLWDDGMLDRMEILPGNLGRKRLGLSSETYSDIASRVDVIIHAAATVNLV
                     YPYAALRSPNVGGTREILRLASQSGATLHHVSTNGVLTPSVTGWPEDAMVDIDDVPEKL
                     LDGYGQTKWVAEKLVLEAGRRGMPVKVYRPGTISGHSVTGSTNTYDLLNALIVESLHLG
                     QAPQIEDWYAEMTPADFVSTAMV"
     PFAM_domain     31223..31948
                     /aSDomain="NAD_binding_4"
                     /aSTool="clusterhmmer"
                     /database="34.0"
                     /db_xref="PF07993.14"
                     /description="Male sterility protein"
                     /detection="hmmscan"
                     /domain_id="clusterhmmer_input.path1.gene36_0008"
                     /evalue="6.20E-60"
                     /label="input.path1.gene36"
                     /locus_tag="input.path1.gene36"
                     /protein_end="898"
                     /protein_start="656"
                     /score="202.6"
                     /tool="antismash"
                     /translation="LTGATGYLGAFLLKSLMDSTSAHIICLVRFTEPTDDSRPAGMARI
                     RKNLVDLSLWDDGMLDRMEILPGNLGRKRLGLSSETYSDIASRVDVIIHAAATVNLVYP
                     YAALRSPNVGGTREILRLASQSGATLHHVSTNGVLTPSVTGWPEDAMVDIDDVPEKLLD
                     GYGQTKWVAEKLVLEAGRRGMPVKVYRPGTISGHSVTGSTNTYDLLNALIVESLHLGQA
                     PQIEDWYAEMTPADFVSTAM"
     PFAM_domain     join(32411..32581,32659..32667)
                     /aSDomain="adh_short"
                     /aSTool="clusterhmmer"
                     /database="34.0"
                     /db_xref="PF00106.27"
                     /db_xref="GO:0055114"
                     /description="short chain dehydrogenase"
                     /detection="hmmscan"
                     /domain_id="clusterhmmer_input.path1.gene36_0009"
                     /evalue="6.10E-12"
                     /gene_ontologies="GO:0055114: oxidation-reduction process"
                     /label="input.path1.gene36"
                     /locus_tag="input.path1.gene36"
                     /protein_end="1112"
                     /protein_start="1052"
                     /score="45.5"
                     /tool="antismash"
                     /translation="KVAVVTGASSGIGAAVAEGLAREGAHVALAARRTEALEKTKRKLG
                     RYGVKVLVHKTDLRR"
     CDS_motif       32420..32509
                     /aSTool="nrps_pks_domains"
                     /database="abmotifs"
                     /detection="hmmscan"
                     /domain_id="nrpspksmotif_input.path1.gene36_0005"
                     /evalue="4.40E-04"
                     /label="PKSI-KR_m1"
                     /locus_tag="input.path1.gene36"
                     /protein_end="1085"
                     /protein_start="1055"
                     /score="12.9"
                     /tool="antismash"
                     /translation="VVTGASSGIGAAVAEGLAREGAHVALAARR"
     CDS             complement(join(33108..33209,33747..33821))
                     /Name="input.path1.gene37"
                     /gene="input.path1.gene37"
                     /phase="0"
                     /source="GlimmerHMM"
                     /transl_table=1
                     /translation="MSAPESPTSSEETPAEPTPTELPIRPCFTRSVYLVSLMPHTPIPN
                     ESANIRSAHPSAQ"
     CDS             36286..37014
                     /ID="input.cds38.1"
                     /Name="input.path1.gene38"
                     /Note="single-exon"
                     /gene="input.path1.gene38"
                     /phase="0"
                     /source="GlimmerHMM"
                     /transl_table=1
                     /translation="MFDWTTPESPHMIIPSEDVTLFPSSAGEACSTSGNRKLFRRDGDV
                     MDDDLAGSSVNGYNTPSSSSSSSSSSSSSSSSSSSSSSSSSSSSSSSSRKTLSRRNPSK
                     RSVKYGPLIPQIDGLVCLGEVEVDDIPSCEACESGGDDVNDVDDAALRKRDDETCWLDP
                     YRLGEETCPADDDDSGDARRSLEPRVNKKPINWQHGGQTYELALPPYKSCGTAVGVAAS
                     RPFNVGLGTRPRSPTGVKPC"
     CDS             join(37942..39175,39263..39267)
                     /Name="input.path1.gene39"
                     /gene="input.path1.gene39"
                     /source="GlimmerHMM"
                     /transl_table=1
                     /translation="MADLKPLLKKLWPIPAGGSQVTADEIAEAISHFFTNQVSTAQAAS
                     LLIALHFTNLDRNADVMAASAAAMRRAAAQVDIPSLRAVVSAKRLAAGDYRGGLCDIVG
                     TGGDSHNTFNISTTASVVASACLVVSKHGNKASTSKSGSADLVAHMRPVAPVLAAVAPR
                     SLSRVYAATNYAFLFAPVFHPGMRFVAPLRRELPWRTIFNLLGPLASPVEDALEARVIG
                     VARRELGPVFARALAVAGCRKALVVCGEEELDEVSCAGPTLCWRLRESGHHDQTVVGAG
                     EAAPGVVTEHFKVRPADFGLSVHPLDTVSPGKEPSENADILKRILGGELPDDDPILEFV
                     LMNTAALFVASGICEADSSAMGPGDDGNVITERGPGGERWKEGVRRARWAIKSGEAWRQ
                     WEAFVQVTNDIGG"
     PFAM_domain     37960..38157
                     /aSDomain="Glycos_trans_3N"
                     /aSTool="clusterhmmer"
                     /database="34.0"
                     /db_xref="PF02885.19"
                     /description="Glycosyl transferase family, helical bundle
                     domain"
                     /detection="hmmscan"
                     /domain_id="clusterhmmer_input.path1.gene39_0010"
                     /evalue="5.60E-12"
                     /label="input.path1.gene39"
                     /locus_tag="input.path1.gene39"
                     /protein_end="72"
                     /protein_start="6"
                     /score="45.4"
                     /tool="antismash"
                     /translation="LLKKLWPIPAGGSQVTADEIAEAISHFFTNQVSTAQAASLLIALH
                     FTNLDRNADVMAASAAAMRRA"
     aSDomain        37999..39156
                     /aSDomain="TIGR01245"
                     /aSTool="tigrfam"
                     /description="trpD: anthranilate phosphoribosyltransferase"
                     /detection="hmmscan"
                     /domain_id="TIGRFam_input.path1.gene39_0002"
                     /evalue="2.10E-66"
                     /identifier="TIGR01245"
                     /label="input.path1.gene39"
                     /locus_tag="input.path1.gene39"
                     /protein_end="405"
                     /protein_start="19"
                     /score="222.4"
                     /tool="antismash"
                     /translation="QVTADEIAEAISHFFTNQVSTAQAASLLIALHFTNLDRNADVMAA
                     SAAAMRRAAAQVDIPSLRAVVSAKRLAAGDYRGGLCDIVGTGGDSHNTFNISTTASVVA
                     SACLVVSKHGNKASTSKSGSADLVAHMRPVAPVLAAVAPRSLSRVYAATNYAFLFAPVF
                     HPGMRFVAPLRRELPWRTIFNLLGPLASPVEDALEARVIGVARRELGPVFARALAVAGC
                     RKALVVCGEEELDEVSCAGPTLCWRLRESGHHDQTVVGAGEAAPGVVTEHFKVRPADFG
                     LSVHPLDTVSPGKEPSENADILKRILGGELPDDDPILEFVLMNTAALFVASGICEADSS
                     AMGPGDDGNVITERGPGGERWKEGVRRARWAIKSGEAWRQWEAFVQ"
     PFAM_domain     38236..39129
                     /aSDomain="Glycos_transf_3"
                     /aSTool="clusterhmmer"
                     /database="34.0"
                     /db_xref="PF00591.23"
                     /db_xref="GO:0016757"
                     /description="Glycosyl transferase family, a/b domain"
                     /detection="hmmscan"
                     /domain_id="clusterhmmer_input.path1.gene39_0011"
                     /evalue="9.60E-58"
                     /gene_ontologies="GO:0016757: transferase activity,
                     transferring glycosyl groups"
                     /label="input.path1.gene39"
                     /locus_tag="input.path1.gene39"
                     /protein_end="396"
                     /protein_start="98"
                     /score="195.8"
                     /tool="antismash"
                     /translation="LCDIVGTGGDSHNTFNISTTASVVASACLVVSKHGNKASTSKSGS
                     ADLVAHMRPVAPVLAAVAPRSLSRVYAATNYAFLFAPVFHPGMRFVAPLRRELPWRTIF
                     NLLGPLASPVEDALEARVIGVARRELGPVFARALAVAGCRKALVVCGEEELDEVSCAGP
                     TLCWRLRESGHHDQTVVGAGEAAPGVVTEHFKVRPADFGLSVHPLDTVSPGKEPSENAD
                     ILKRILGGELPDDDPILEFVLMNTAALFVASGICEADSSAMGPGDDGNVITERGPGGER
                     WKEGVRRARWAIKSGEA"
     CDS             complement(join(39622..40067,40187..41299,41404..42277,
                     42466..42480))
                     /Name="input.path1.gene40"
                     /gene="input.path1.gene40"
                     /gene_functions="other (smcogs) SMCOG1272:TPR
                     repeat-containing protein (Score: 6.5; E-value: 0.066)"
                     /gene_kind="other"
                     /source="GlimmerHMM"
                     /transl_table=1
                     /translation="MKTLHLPITDIMPQPLPPKEAALFRTVVRNYDDKQYKRGLKNADI
                     ILKKHPKHGDTTAMKALILNAQGKTDEAFALGKVALMNDMKSSICWHVYGLLWRAVKKY
                     DDAIKAYKQALQIDPDSAQILRDLALLQMQTRDYPGYVQSRITMLQARSQLIQNWTALA
                     VAHHLNDDRATAEKVLDTYESTLKTTPSSRDIEHAEIVMYKNRLVAEQGDYQRALDHLD
                     SAARSNLDRLAVLERRAEYLTKLRRNEEAAAVYRALLNRNPEHPEYYDLLEAVVELGSA
                     EERKKIYDEYAEKYPRNDFVQAAKEYLTLMLNKGVPSTFANLKHLYSDSFKKETLATLA
                     EEYISSHNDSADATNGDGTKGQPAALYYLAQHYNYHLSRHLDKAMHYVDMAIEKVPQSV
                     EFHMTKARIWKHKGNLDKASEWMERARTLDTRDRYICTKAAKYLLRNNKNEEALKMMGH
                     FTRAETIGGPFMDLVDMQAVWYLTEDGEAFARRGEEGPALRRFELVSNIFDTWVEDQFD
                     FHAFSLRKGFIRAYIDMLRWEDRIREHPFYSRAALDAVALYVKRDDRAAAARANGDVTN
                     GEDAAERKKAAKKAAKEKQKLEREAAERAAKKDPNKGAKDGANRQIDDVAGLKLLDAEP
                     LSTAMKYVSHLLQFSPKNIHAQLAGFDVYIRRKKYVLALGCLNAAIALDASNPKVHERV
                     IEFKHTIDPVLATLPPKVQDLIKSEFKAVPADNTAGQYNQEFLEAHKESPPHVVSAVKA
                     RKVLGEDPSKVEKELVALVKGEKVTFEQAGEILEVLKTWKSKEVDTFRALATGRWPQVT
                     IFS"
     PFAM_domain     complement(join(40030..40067,40187..41299,41404..41710))
                     /aSDomain="NARP1"
                     /aSTool="clusterhmmer"
                     /database="34.0"
                     /db_xref="PF12569.10"
                     /description="NMDA receptor-regulated protein 1"
                     /detection="hmmscan"
                     /domain_id="clusterhmmer_input.path1.gene40_0013"
                     /evalue="1.10E-159"
                     /label="input.path1.gene40"
                     /locus_tag="input.path1.gene40"
                     /protein_end="680"
                     /protein_start="194"
                     /score="532.8"
                     /tool="antismash"
                     /translation="IEHAEIVMYKNRLVAEQGDYQRALDHLDSAARSNLDRLAVLERRA
                     EYLTKLRRNEEAAAVYRALLNRNPEHPEYYDLLEAVVELGSAEERKKIYDEYAEKYPRN
                     DFVQAAKEYLTLMLNKGVPSTFANLKHLYSDSFKKETLATLAEEYISSHNDSADATNGD
                     GTKGQPAALYYLAQHYNYHLSRHLDKAMHYVDMAIEKVPQSVEFHMTKARIWKHKGNLD
                     KASEWMERARTLDTRDRYICTKAAKYLLRNNKNEEALKMMGHFTRAETIGGPFMDLVDM
                     QAVWYLTEDGEAFARRGEEGPALRRFELVSNIFDTWVEDQFDFHAFSLRKGFIRAYIDM
                     LRWEDRIREHPFYSRAALDAVALYVKRDDRAAAARANGDVTNGEDAAERKKAAKKAAKE
                     KQKLEREAAERAAKKDPNKGAKDGANRQIDDVAGLKLLDAEPLSTAMKYVSHLLQFSPK
                     NIHAQLAGFDVYIRRKKYVLALGCLNAA"
     PFAM_domain     complement(41891..41986)
                     /aSDomain="TPR_11"
                     /aSTool="clusterhmmer"
                     /database="34.0"
                     /db_xref="PF13414.8"
                     /description="TPR repeat"
                     /detection="hmmscan"
                     /domain_id="clusterhmmer_input.path1.gene40_0012"
                     /evalue="2.80E-08"
                     /label="input.path1.gene40"
                     /locus_tag="input.path1.gene40"
                     /protein_end="134"
                     /protein_start="102"
                     /score="33.4"
                     /tool="antismash"
                     /translation="KYDDAIKAYKQALQIDPDSAQILRDLALLQMQ"
     CDS             complement(join(45323..47070,47190..48285,48327..48837,
                     48988..49183,49321..49378))
                     /NRPS_PKS="Domain: AMP-binding (24-512). E-value: 2.3e-73.
                     Score: 238.9. Matches aSDomain:
                     nrpspksdomains_input.path1.gene41_AMP-binding.1"
                     /NRPS_PKS="Domain: PCP (660-732). E-value: 1.4e-13. Score:
                     42.7. Matches aSDomain:
                     nrpspksdomains_input.path1.gene41_PCP.1"
                     /NRPS_PKS="Domain: NAD_binding_4 (786-1032). E-value:
                     7.7e-65. Score: 210.3. Matches aSDomain:
                     nrpspksdomains_input.path1.gene41_NAD_binding_4.1"
                     /Name="input.path1.gene41"
                     /gene="input.path1.gene41"
                     /gene_functions="biosynthetic (rule-based-clusters)
                     NRPS-like: AMP-binding"
                     /gene_functions="biosynthetic (rule-based-clusters)
                     NRPS-like: PP-binding"
                     /gene_functions="biosynthetic (rule-based-clusters)
                     NRPS-like: NAD_binding_4"
                     /gene_functions="biosynthetic-additional (smcogs)
                     SMCOG1002:AMP-dependent synthetase and ligase (Score:
                     243.8; E-value: 4.7e-74)"
                     /gene_kind="biosynthetic"
                     /sec_met_domain="AMP-binding (E-value: 3.4e-92, bitscore:
                     300.6, seeds: 400, tool: rule-based-clusters)"
                     /sec_met_domain="PP-binding (E-value: 5.5e-12, bitscore:
                     37.6, seeds: 164, tool: rule-based-clusters)"
                     /sec_met_domain="NAD_binding_4 (E-value: 6.1e-65, bitscore:
                     210.3, seeds: 102, tool: rule-based-clusters)"
                     /source="GlimmerHMM"
                     /transl_table=1
                     /translation="MAAVIPDPTADLHWGEFRGAIHDIFAANAQAHPDRPCVVETKGYR
                     APERVFNYQQINEASNHLAHYFIAHGCERGDVVMIYAYRGVELVVAYMGALKAGATVSV
                     LDPQYPPDRQKILLEVAGPRFLVHILRATEESGKMSDSVAEFIKSNLSIKAEVPALQLL
                     ADGRLQGGLVHVDGQDCLHDYESLRGSLPGVVVGPDSIPTLSFTSGSEGRPKGVQGRHF
                     SLTYYTPWMADTFGLSERDRFTMLSGIAHDPIQPIPANEKPSQRDIFTPLFLGAQIIVP
                     PRDSIAHEILAEWMKENRITVTHLTPAMGQILVGGATTQFPTLHHAFFVGDLLTKKDCR
                     RLQELAPNAYIVNMYGTTETQRSVSYFEVPSKLAQPNALDDLPDVIPVGQGMLNVQLLV
                     VDRDNRNRVCDVGEQGELFLRAAGLAEGYLGNDDVSRKLNESKFLTNWFVDPAQWAEQE
                     KEKEKENAASASEPWRQFYKGPRDRVYRTGDLGRFRPDGTVECTGRIDNQVKVRGFRIE
                     LGEIDAHLSRHPFIRENITMTRRDKDEEPILVSYIVPEAKRWFQHLSGGDGDASLVPDT
                     SDESMAAMLRRFKSLSEDCKNFLKTKVPHYAIPTMFIPLMRMPLNPNGKIDKPALPFPS
                     ETDLATLHRRASRSSSALASLTETQKKLAGLWAEILPNRTARMFVPKSNFFEEGGHSIL
                     AQRMLFRVRQTWKEIDIPMSAIFQSQTLEAFAAEIDRAQDPTGLRLDAGIATGYDPVAQ
                     DEAYAADADDLMSQLPEFIPGVPADAPAPQTVFLTGATGFLGSYIVRELLDRNLRVIAH
                     VRSRDASSGLARIEAATKAYGLWSDDWRSRLQAVSGDIAKPRLGLSSSDWELVANEADV
                     IIHNGAQVNWMLPYSSLRNANVISTMDCIGLCTQGKPKRLAFVSSTSTLDSDHYVKLSQ
                     ESVAAGGKGVPESDDLSGSRKGLGTGYGQSKWASEAVVREAGRRGLVGAVVRPGYIMGD
                     PTSGISVTDDYLVRLWKGCLQVQARPDIANTLNQVPVTQVSRIVVASALHPPTDRDRDS
                     DPLGVVQVTSHPRLTLNDWVGALETYGYPVPRVPYEDWSSKLRAYVADETKEELALLPL
                     FHHVTGNLPTDSIAPELDDVNAAAVLGAYEGDAAPADRDPLSDNVVDIDAIGMYLAYLV
                     AIGFLPAPAAGQRALPSCGLTPERVEAMANLGGRGK"
     aSDomain        complement(join(45329..47070,47190..48285,48327..48837,
                     48988..49183,49321..49372))
                     /aSDomain="TIGR03443"
                     /aSTool="tigrfam"
                     /description="alpha_am_amid: L-aminoadipate-semialdehyde
                     dehydrogenase"
                     /detection="hmmscan"
                     /domain_id="TIGRFam_input.path1.gene41_0003"
                     /evalue="0.00E+00"
                     /identifier="TIGR03443"
                     /label="input.path1.gene41"
                     /locus_tag="input.path1.gene41"
                     /protein_end="1201"
                     /protein_start="2"
                     /score="1626.2"
                     /tool="antismash"
                     /translation="AVIPDPTADLHWGEFRGAIHDIFAANAQAHPDRPCVVETKGYRAP
                     ERVFNYQQINEASNHLAHYFIAHGCERGDVVMIYAYRGVELVVAYMGALKAGATVSVLD
                     PQYPPDRQKILLEVAGPRFLVHILRATEESGKMSDSVAEFIKSNLSIKAEVPALQLLAD
                     GRLQGGLVHVDGQDCLHDYESLRGSLPGVVVGPDSIPTLSFTSGSEGRPKGVQGRHFSL
                     TYYTPWMADTFGLSERDRFTMLSGIAHDPIQPIPANEKPSQRDIFTPLFLGAQIIVPPR
                     DSIAHEILAEWMKENRITVTHLTPAMGQILVGGATTQFPTLHHAFFVGDLLTKKDCRRL
                     QELAPNAYIVNMYGTTETQRSVSYFEVPSKLAQPNALDDLPDVIPVGQGMLNVQLLVVD
                     RDNRNRVCDVGEQGELFLRAAGLAEGYLGNDDVSRKLNESKFLTNWFVDPAQWAEQEKE
                     KEKENAASASEPWRQFYKGPRDRVYRTGDLGRFRPDGTVECTGRIDNQVKVRGFRIELG
                     EIDAHLSRHPFIRENITMTRRDKDEEPILVSYIVPEAKRWFQHLSGGDGDASLVPDTSD
                     ESMAAMLRRFKSLSEDCKNFLKTKVPHYAIPTMFIPLMRMPLNPNGKIDKPALPFPSET
                     DLATLHRRASRSSSALASLTETQKKLAGLWAEILPNRTARMFVPKSNFFEEGGHSILAQ
                     RMLFRVRQTWKEIDIPMSAIFQSQTLEAFAAEIDRAQDPTGLRLDAGIATGYDPVAQDE
                     AYAADADDLMSQLPEFIPGVPADAPAPQTVFLTGATGFLGSYIVRELLDRNLRVIAHVR
                     SRDASSGLARIEAATKAYGLWSDDWRSRLQAVSGDIAKPRLGLSSSDWELVANEADVII
                     HNGAQVNWMLPYSSLRNANVISTMDCIGLCTQGKPKRLAFVSSTSTLDSDHYVKLSQES
                     VAAGGKGVPESDDLSGSRKGLGTGYGQSKWASEAVVREAGRRGLVGAVVRPGYIMGDPT
                     SGISVTDDYLVRLWKGCLQVQARPDIANTLNQVPVTQVSRIVVASALHPPTDRDRDSDP
                     LGVVQVTSHPRLTLNDWVGALETYGYPVPRVPYEDWSSKLRAYVADETKEELALLPLFH
                     HVTGNLPTDSIAPELDDVNAAAVLGAYEGDAAPADRDPLSDNVVDIDAIGMYLAYLVAI
                     GFLPAPAAGQRALPSCGLTPERVEAMANLGGRG"
     aSDomain        complement(45419..46582)
                     /aSDomain="TIGR01746"
                     /aSTool="tigrfam"
                     /description="Thioester-redct: thioester reductase domain"
                     /detection="hmmscan"
                     /domain_id="TIGRFam_input.path1.gene41_0005"
                     /evalue="1.60E-94"
                     /identifier="TIGR01746"
                     /label="input.path1.gene41"
                     /locus_tag="input.path1.gene41"
                     /protein_end="1171"
                     /protein_start="783"
                     /score="315.1"
                     /tool="antismash"
                     /translation="TVFLTGATGFLGSYIVRELLDRNLRVIAHVRSRDASSGLARIEAA
                     TKAYGLWSDDWRSRLQAVSGDIAKPRLGLSSSDWELVANEADVIIHNGAQVNWMLPYSS
                     LRNANVISTMDCIGLCTQGKPKRLAFVSSTSTLDSDHYVKLSQESVAAGGKGVPESDDL
                     SGSRKGLGTGYGQSKWASEAVVREAGRRGLVGAVVRPGYIMGDPTSGISVTDDYLVRLW
                     KGCLQVQARPDIANTLNQVPVTQVSRIVVASALHPPTDRDRDSDPLGVVQVTSHPRLTL
                     NDWVGALETYGYPVPRVPYEDWSSKLRAYVADETKEELALLPLFHHVTGNLPTDSIAPE
                     LDDVNAAAVLGAYEGDAAPADRDPLSDNVVDIDAIGMYLAYLVAIGFL"
     aSDomain        complement(45836..46573)
                     /aSDomain="NAD_binding_4"
                     /aSTool="nrps_pks_domains"
                     /database="nrpspksdomains.hmm"
                     /detection="hmmscan"
                     /domain_id="nrpspksdomains_input.path1.gene41_NAD_binding_4
                     .1"
                     /evalue="7.70E-65"
                     /label="input.path1.gene41_NAD_binding_4.1"
                     /locus_tag="input.path1.gene41"
                     /protein_end="1032"
                     /protein_start="786"
                     /score="210.3"
                     /tool="antismash"
                     /translation="LTGATGFLGSYIVRELLDRNLRVIAHVRSRDASSGLARIEAATKA
                     YGLWSDDWRSRLQAVSGDIAKPRLGLSSSDWELVANEADVIIHNGAQVNWMLPYSSLRN
                     ANVISTMDCIGLCTQGKPKRLAFVSSTSTLDSDHYVKLSQESVAAGGKGVPESDDLSGS
                     RKGLGTGYGQSKWASEAVVREAGRRGLVGAVVRPGYIMGDPTSGISVTDDYLVRLWKGC
                     LQVQARPDIANTLNQVPVTQVSRI"
     aSModule        45836..49169
                     /complete
                     /domains="nrpspksdomains_input.path1.gene41_AMP-binding.1"
                     /domains="nrpspksdomains_input.path1.gene41_PCP.1"
                     /domains="nrpspksdomains_input.path1.gene41_NAD_binding_4.1
                     "
                     /locus_tags="input.path1.gene41"
                     /monomer_pairings="Aad -> Aad"
                     /starter_module
                     /tool="antismash"
                     /type="nrps"
     PFAM_domain     complement(45839..46573)
                     /aSDomain="NAD_binding_4"
                     /aSTool="clusterhmmer"
                     /database="34.0"
                     /db_xref="PF07993.14"
                     /description="Male sterility protein"
                     /detection="hmmscan"
                     /domain_id="clusterhmmer_input.path1.gene41_0016"
                     /evalue="1.20E-62"
                     /label="input.path1.gene41"
                     /locus_tag="input.path1.gene41"
                     /protein_end="1031"
                     /protein_start="786"
                     /score="211.6"
                     /tool="antismash"
                     /translation="LTGATGFLGSYIVRELLDRNLRVIAHVRSRDASSGLARIEAATKA
                     YGLWSDDWRSRLQAVSGDIAKPRLGLSSSDWELVANEADVIIHNGAQVNWMLPYSSLRN
                     ANVISTMDCIGLCTQGKPKRLAFVSSTSTLDSDHYVKLSQESVAAGGKGVPESDDLSGS
                     RKGLGTGYGQSKWASEAVVREAGRRGLVGAVVRPGYIMGDPTSGISVTDDYLVRLWKGC
                     LQVQARPDIANTLNQVPVTQVSR"
     aSDomain        complement(46736..46951)
                     /aSDomain="PCP"
                     /aSTool="nrps_pks_domains"
                     /database="nrpspksdomains.hmm"
                     /detection="hmmscan"
                     /domain_id="nrpspksdomains_input.path1.gene41_PCP.1"
                     /evalue="1.40E-13"
                     /label="input.path1.gene41_PCP.1"
                     /locus_tag="input.path1.gene41"
                     /protein_end="732"
                     /protein_start="660"
                     /score="42.7"
                     /tool="antismash"
                     /translation="KKLAGLWAEILPNRTARMFVPKSNFFEEGGHSILAQRMLFRVRQT
                     WKEIDIPMSAIFQSQTLEAFAAEIDRA"
     PFAM_domain     complement(46745..46948)
                     /aSDomain="PP-binding"
                     /aSTool="clusterhmmer"
                     /database="34.0"
                     /db_xref="PF00550.27"
                     /description="Phosphopantetheine attachment site"
                     /detection="hmmscan"
                     /domain_id="clusterhmmer_input.path1.gene41_0015"
                     /evalue="1.90E-07"
                     /label="input.path1.gene41"
                     /locus_tag="input.path1.gene41"
                     /protein_end="729"
                     /protein_start="661"
                     /score="31.4"
                     /tool="antismash"
                     /translation="KLAGLWAEILPNRTARMFVPKSNFFEEGGHSILAQRMLFRVRQTW
                     KEIDIPMSAIFQSQTLEAFAAEI"
     aSDomain        complement(join(47446..48285,48327..48837,48988..49085))
                     /aSDomain="TIGR01733"
                     /aSTool="tigrfam"
                     /description="AA-adenyl-dom: amino acid adenylation domain"
                     /detection="hmmscan"
                     /domain_id="TIGRFam_input.path1.gene41_0004"
                     /evalue="4.80E-105"
                     /identifier="TIGR01733"
                     /label="input.path1.gene41"
                     /locus_tag="input.path1.gene41"
                     /protein_end="535"
                     /protein_start="52"
                     /score="349.6"
                     /tool="antismash"
                     /translation="YQQINEASNHLAHYFIAHGCERGDVVMIYAYRGVELVVAYMGALK
                     AGATVSVLDPQYPPDRQKILLEVAGPRFLVHILRATEESGKMSDSVAEFIKSNLSIKAE
                     VPALQLLADGRLQGGLVHVDGQDCLHDYESLRGSLPGVVVGPDSIPTLSFTSGSEGRPK
                     GVQGRHFSLTYYTPWMADTFGLSERDRFTMLSGIAHDPIQPIPANEKPSQRDIFTPLFL
                     GAQIIVPPRDSIAHEILAEWMKENRITVTHLTPAMGQILVGGATTQFPTLHHAFFVGDL
                     LTKKDCRRLQELAPNAYIVNMYGTTETQRSVSYFEVPSKLAQPNALDDLPDVIPVGQGM
                     LNVQLLVVDRDNRNRVCDVGEQGELFLRAAGLAEGYLGNDDVSRKLNESKFLTNWFVDP
                     AQWAEQEKEKEKENAASASEPWRQFYKGPRDRVYRTGDLGRFRPDGTVECTGRIDNQVK
                     VRGFRIELGEIDAHLSRHPFIRENI"
     CDS_motif       complement(47488..47550)
                     /aSTool="nrps_pks_domains"
                     /database="abmotifs"
                     /detection="hmmscan"
                     /domain_id="nrpspksmotif_input.path1.gene41_0003"
                     /evalue="4.50E-11"
                     /label="NRPS-A_a8"
                     /locus_tag="input.path1.gene41"
                     /protein_end="521"
                     /protein_start="500"
                     /score="34.7"
                     /tool="antismash"
                     /translation="CTGRIDNQVKVRGFRIELGEI"
     aSDomain        complement(join(47515..48285,48327..48837,48988..49169))
                     /aSDomain="AMP-binding"
                     /aSTool="nrps_pks_domains"
                     /database="nrpspksdomains.hmm"
                     /detection="hmmscan"
                     /domain_id="nrpspksdomains_input.path1.gene41_AMP-binding.1
                     "
                     /evalue="2.30E-73"
                     /label="input.path1.gene41_AMP-binding.1"
                     /locus_tag="input.path1.gene41"
                     /protein_end="512"
                     /protein_start="24"
                     /score="238.9"
                     /specificity="substrate consensus: Aad"
                     /tool="antismash"
                     /translation="FAANAQAHPDRPCVVETKGYRAPERVFNYQQINEASNHLAHYFIA
                     HGCERGDVVMIYAYRGVELVVAYMGALKAGATVSVLDPQYPPDRQKILLEVAGPRFLVH
                     ILRATEESGKMSDSVAEFIKSNLSIKAEVPALQLLADGRLQGGLVHVDGQDCLHDYESL
                     RGSLPGVVVGPDSIPTLSFTSGSEGRPKGVQGRHFSLTYYTPWMADTFGLSERDRFTML
                     SGIAHDPIQPIPANEKPSQRDIFTPLFLGAQIIVPPRDSIAHEILAEWMKENRITVTHL
                     TPAMGQILVGGATTQFPTLHHAFFVGDLLTKKDCRRLQELAPNAYIVNMYGTTETQRSV
                     SYFEVPSKLAQPNALDDLPDVIPVGQGMLNVQLLVVDRDNRNRVCDVGEQGELFLRAAG
                     LAEGYLGNDDVSRKLNESKFLTNWFVDPAQWAEQEKEKEKENAASASEPWRQFYKGPRD
                     RVYRTGDLGRFRPDGTVECTGRIDNQVKVR"
     PFAM_domain     complement(join(47515..48285,48327..48837,48988..49169))
                     /aSDomain="AMP-binding"
                     /aSTool="clusterhmmer"
                     /database="34.0"
                     /db_xref="PF00501.30"
                     /description="AMP-binding enzyme"
                     /detection="hmmscan"
                     /domain_id="clusterhmmer_input.path1.gene41_0014"
                     /evalue="1.40E-66"
                     /label="input.path1.gene41"
                     /locus_tag="input.path1.gene41"
                     /protein_end="512"
                     /protein_start="24"
                     /score="225.0"
                     /tool="antismash"
                     /translation="FAANAQAHPDRPCVVETKGYRAPERVFNYQQINEASNHLAHYFIA
                     HGCERGDVVMIYAYRGVELVVAYMGALKAGATVSVLDPQYPPDRQKILLEVAGPRFLVH
                     ILRATEESGKMSDSVAEFIKSNLSIKAEVPALQLLADGRLQGGLVHVDGQDCLHDYESL
                     RGSLPGVVVGPDSIPTLSFTSGSEGRPKGVQGRHFSLTYYTPWMADTFGLSERDRFTML
                     SGIAHDPIQPIPANEKPSQRDIFTPLFLGAQIIVPPRDSIAHEILAEWMKENRITVTHL
                     TPAMGQILVGGATTQFPTLHHAFFVGDLLTKKDCRRLQELAPNAYIVNMYGTTETQRSV
                     SYFEVPSKLAQPNALDDLPDVIPVGQGMLNVQLLVVDRDNRNRVCDVGEQGELFLRAAG
                     LAEGYLGNDDVSRKLNESKFLTNWFVDPAQWAEQEKEKEKENAASASEPWRQFYKGPRD
                     RVYRTGDLGRFRPDGTVECTGRIDNQVKVR"
     CDS_motif       complement(47752..47820)
                     /aSTool="nrps_pks_domains"
                     /database="abmotifs"
                     /detection="hmmscan"
                     /domain_id="nrpspksmotif_input.path1.gene41_0002"
                     /evalue="1.80E-04"
                     /label="NRPS-A_a6"
                     /locus_tag="input.path1.gene41"
                     /protein_end="433"
                     /protein_start="410"
                     /score="13.9"
                     /tool="antismash"
                     /translation="VGEQGELFLRAAGLAEGYLGNDD"
     CDS_motif       complement(48429..48476)
                     /aSTool="nrps_pks_domains"
                     /database="abmotifs"
                     /detection="hmmscan"
                     /domain_id="nrpspksmotif_input.path1.gene41_0001"
                     /evalue="1.20E-04"
                     /label="NRPS-A_a3"
                     /locus_tag="input.path1.gene41"
                     /protein_end="221"
                     /protein_start="205"
                     /score="15.0"
                     /tool="antismash"
                     /translation="FTSGSEGRPKGVQGRH"
     CDS             join(51391..51454,51671..51795,51853..53098,53220..54877)
                     /Name="input.path1.gene42"
                     /gene="input.path1.gene42"
                     /source="GlimmerHMM"
                     /transl_table=1
                     /translation="MFSVNKLARKLPAKYTHSLCLDESAVRTQDSVVDEMSDSYKATWF
                     MDADTVRSELKDILNASKYGKKFMDPLHSELVYHLVHLWKKNVPKSLDPTRYYELDLDT
                     DIVKRLFDALPSIHDDYNATKPIQLEPENKESLDSGLFPRTREAYDCADVGRARLAAHN
                     AAFVHALWPYANSTLRRVVVASLDTHSIKLWWAARKSFTLWDLDAPDELRFNSIRNTFM
                     QYLAGLITTQQAPFEDPENPTPPCQQGELKGLTPPMDKKSEWIYYSWWIYIGRPDNLSP
                     FPELRRVSARTRDLGGLLDWDKCAVCGSRYSKEGEDDGRKRPVHLYCSGCVIVGNPHYH
                     HLKRRYCSEACRRLDLADHFPRCQQQKTFLHGVCFLESLARRFLEATFTGTVASYSAGP
                     FADMPESAGKTLRRAAESHVVFPAVFSKAPWTGGSLFLKPELREEILKEAGGANHAMLA
                     WDTGEHWYIQLRHLIVDIFKGCSPSISPTEHCDKILELSVYVRNADSISFLGNDLCRKT
                     NTVLTYHGKNPMFWPHHVLYCRLRGTGAEFVIDLRSLIFGWDIAVLPFNVFAATRLAGI
                     AGPSVSLFDHTAVDKAVIIPNYRIGIQKARANVMVYALTDAWKHLKVSPDIHPRNRSKL
                     TNSLGGFLAMRDARWQVVATKMAGVMGAAFEAAAELAREEGKFRQYLRVNTNPYGHVFS
                     VGVTYSNDQVALCEPVWMGRKTYRAIIGNTLARTVVQQDPEGNVASGPPPPFPEYDVRD
                     VLARWTEMLKSAFAKDPPEKTPLRAKAFEAVHGDLVRLFELRGLVMPRQEINQAYVLFK
                     VWENQLALMEWKEREGLFKDYRSVVKDLSAQFEEFVDSIRPTSEGPDDNTSHLALADSD
                     ADAKQPQAADDDTKAAATSGGLNGDAKEEEEEEAADEVVKVVSFGPDLMLPQETASYAI
                     SLATAKNLSNRAAWCTLVLRDAETDFTASRPPPLGGPQPPPGLGRPRGTGAPLGIMVRA
                     LQESGYGNISYGSLEPWVASRMKLQQMRSPHAIRPDENGGG"
     CDS             complement(join(55382..56208,56297..56477,56549..56607,
                     56681..56803,56871..57233,57357..57435))
                     /Name="input.path1.gene43"
                     /gene="input.path1.gene43"
                     /source="GlimmerHMM"
                     /transl_table=1
                     /translation="MRFLPTVLTVALATQGVLASNWFGRSAYNNWHESELERWLSDHDI
                     PYPTPADRKDLEKLIERNWDNYIVSPYYSWDTERLQSYLKSKGVEAQKGAESSKDSLLS
                     QVQSSWYETSDQAQEAWGSVKDWIFDTWTDSELKAFCDKHDLPVPQPRKRDTLLQTIRS
                     NYETVAQKTNDAISYPGDWLYETWTESDLKEWLDTHGIPAPQPTTRDRLVATVRRNSRL
                     AYLKAQDQAASASSSAAQAYATLTDQIIDAWGESQLKEFADKNGIPVPQGTRLNELRAL
                     IRKHRADFLHENVSKKATDAFGAATSSAGNEYARATDKASLAAQEAFNQAVGTWSDSRL
                     KSYLDSRGIPVPQGSKSDELRALVRKHAHRAASGGNAWIYDDMSLENLRAYLAKNGDAT
                     AKKLAEKKDATRDELVSAAQSGYASASAAGGAQYASLTSYLAQATQAVKDSAFDTWSES
                     ELKNYLDSYGIPVPQGSTTNELRAAARKHYTFFKYGTTTPSGTILTRIGDTFKNTWNWV
                     AGQVGLGAEAAKKNTNEAEEKIRAEL"
     PFAM_domain     complement(55553..55660)
                     /aSDomain="Ish1"
                     /aSTool="clusterhmmer"
                     /database="34.0"
                     /db_xref="PF10281.11"
                     /description="Putative nuclear envelope organisation
                     protein"
                     /detection="hmmscan"
                     /domain_id="clusterhmmer_input.path1.gene43_0022"
                     /evalue="1.10E-14"
                     /label="input.path1.gene43"
                     /locus_tag="input.path1.gene43"
                     /protein_end="487"
                     /protein_start="451"
                     /score="54.5"
                     /tool="antismash"
                     /translation="FDTWSESELKNYLDSYGIPVPQGSTTNELRAAARKH"
     PFAM_domain     complement(55754..55876)
                     /aSDomain="Ish1"
                     /aSTool="clusterhmmer"
                     /database="34.0"
                     /db_xref="PF10281.11"
                     /description="Putative nuclear envelope organisation
                     protein"
                     /detection="hmmscan"
                     /domain_id="clusterhmmer_input.path1.gene43_0021"
                     /evalue="1.90E-06"
                     /label="input.path1.gene43"
                     /locus_tag="input.path1.gene43"
                     /protein_end="420"
                     /protein_start="379"
                     /score="28.1"
                     /tool="antismash"
                     /translation="YDDMSLENLRAYLAKNGDATAKKLAEKKDATRDELVSAAQS"
     PFAM_domain     complement(55913..56014)
                     /aSDomain="Ish1"
                     /aSTool="clusterhmmer"
                     /database="34.0"
                     /db_xref="PF10281.11"
                     /description="Putative nuclear envelope organisation
                     protein"
                     /detection="hmmscan"
                     /domain_id="clusterhmmer_input.path1.gene43_0020"
                     /evalue="1.10E-11"
                     /label="input.path1.gene43"
                     /locus_tag="input.path1.gene43"
                     /protein_end="367"
                     /protein_start="333"
                     /score="45.0"
                     /tool="antismash"
                     /translation="TWSDSRLKSYLDSRGIPVPQGSKSDELRALVRKH"
     PFAM_domain     complement(join(56445..56477,56549..56607,56681..56696))
                     /aSDomain="Ish1"
                     /aSTool="clusterhmmer"
                     /database="34.0"
                     /db_xref="PF10281.11"
                     /description="Putative nuclear envelope organisation
                     protein"
                     /detection="hmmscan"
                     /domain_id="clusterhmmer_input.path1.gene43_0019"
                     /evalue="4.20E-15"
                     /label="input.path1.gene43"
                     /locus_tag="input.path1.gene43"
                     /protein_end="219"
                     /protein_start="183"
                     /score="55.8"
                     /tool="antismash"
                     /translation="YETWTESDLKEWLDTHGIPAPQPTTRDRLVATVRRN"
     PFAM_domain     complement(join(56754..56803,56871..56928))
                     /aSDomain="Ish1"
                     /aSTool="clusterhmmer"
                     /database="34.0"
                     /db_xref="PF10281.11"
                     /description="Putative nuclear envelope organisation
                     protein"
                     /detection="hmmscan"
                     /domain_id="clusterhmmer_input.path1.gene43_0018"
                     /evalue="5.90E-12"
                     /label="input.path1.gene43"
                     /locus_tag="input.path1.gene43"
                     /protein_end="164"
                     /protein_start="128"
                     /score="45.8"
                     /tool="antismash"
                     /translation="FDTWTDSELKAFCDKHDLPVPQPRKRDTLLQTIRSN"
     PFAM_domain     complement(57124..57231)
                     /aSDomain="Ish1"
                     /aSTool="clusterhmmer"
                     /database="34.0"
                     /db_xref="PF10281.11"
                     /description="Putative nuclear envelope organisation
                     protein"
                     /detection="hmmscan"
                     /domain_id="clusterhmmer_input.path1.gene43_0017"
                     /evalue="1.00E-06"
                     /label="input.path1.gene43"
                     /locus_tag="input.path1.gene43"
                     /protein_end="63"
                     /protein_start="27"
                     /score="29.0"
                     /tool="antismash"
                     /translation="YNNWHESELERWLSDHDIPYPTPADRKDLEKLIERN"
     CDS             complement(join(59224..59268,59339..59623))
                     /Name="input.path1.gene44"
                     /gene="input.path1.gene44"
                     /phase="0"
                     /source="GlimmerHMM"
                     /transl_table=1
                     /translation="LNRIPTPTANMKFIAVVAALTASLAMAAPTESSTDTTYIACPISL
                     YGNAQCCATDILGLANLDCESPTDVPRDAGHFQRTCADVGKRARCCAIPVLGQALLCIQ
                     PAGAN"
     PFAM_domain     complement(join(59239..59268,59339..59503))
                     /aSDomain="Hydrophobin_2"
                     /aSTool="clusterhmmer"
                     /database="34.0"
                     /db_xref="PF06766.13"
                     /db_xref="GO:0005576"
                     /description="Fungal hydrophobin"
                     /detection="hmmscan"
                     /domain_id="clusterhmmer_input.path1.gene44_0023"
                     /evalue="6.00E-26"
                     /gene_ontologies="GO:0005576: extracellular region"
                     /label="input.path1.gene44"
                     /locus_tag="input.path1.gene44"
                     /protein_end="105"
                     /protein_start="40"
                     /score="90.3"
                     /tool="antismash"
                     /translation="CPISLYGNAQCCATDILGLANLDCESPTDVPRDAGHFQRTCADVG
                     KRARCCAIPVLGQALLCIQP"
ORIGIN
        1 ctacttgtgt ggtcgacgcc tgcggcggtt gttgtagtgg aatatgttgt tgttgttgtg
       61 gttgttgtgg ttgtggttgt tgtggttgtg gttgttgtgg ttgttgttgt tgttgtggtt
      121 gttgatgatg atgatgttct tgttgttgtg gctgctgatg gtgctgatga tgttgttggt
      181 gttgtggttg gtgttgtgat ggcggtagtg gcggtagtgg cggttgtggt ggtggtggtg
      241 gtggtggtga ctggtgttgt gacgggagag gatcaaagct cttcacgctc ggcaaggaca
      301 ccccggagct cgttcggtat ggttcggagg agggaggctg cgcctgcgtg gaaggcacca
      361 tatggttatg gtgcagctgg ccgcccaccg gcatgccagg cggagattga gagcccgtgg
      421 agctcgcgaa attcgagaga gggaagcttg gtggtaggta ccggctgtta gccatggagg
      481 gcgaggagga cgacttcgcg tcgtcgccgt ttggctggca agttgtagtt tcggatgggg
      541 gagccgtcgg cgcaggggca ggagtcgggg ttgagaagtc ggggagggac gaggaggcgg
      601 cggcggcggc ggcggcgagg atggcggcgg ctgggtcaga tgtcgatggt aatgggtcgg
      661 atggtgcggt ggtggtggca gtggtagtgg tagtggtagg ttgaggagtc gagtcggcac
      721 cgttgacacc gttgacaccg tccacaatag tgtcggtagc aactgggaca gtagtagtag
      781 cagcagcagc agcagcgacg acagcagcaa gagcaacagc acactctgaa gcagcatcag
      841 tagcaggagt gtcgtcggag gtagctgtcg tagtagcagt agcagtcgta cttgtggtcg
      901 tggtggtagt cgtagtcgta gtagcagtag ccgttggact cgtggtgagg atggtatcgg
      961 ggttaggagt ggtggtggtg gatgtgttgc tggtggtggc cgttaacttg tcggtcttgg
     1021 gactggacga gttggccgac gcagcggcgt caccagcggc ctcggaaggg atgtcgtcag
     1081 gagtcattct tttggggggg gggggggtgt gctttgatta gttttttttt ttatggagag
     1141 ccacgaacaa ttcgacaatc tctctcgact cgctgggtca atcgggaacg agggacaagg
     1201 ggtagagaac tcgggcagag tcgcgcgaca cggtacgccc acctgcacct ggaactgttt
     1261 tttaccccct acccgtcaag agagttgtaa ccatacaccc ccctggcccc agataggcga
     1321 gagaccccag ttggcaggtc ctctccccta gtctagtcgt ccccaacagg atgtacgggt
     1381 aggtaggtac ttgttccgtg cgcaggacgc ggtggaagca gtaaaaggaa tgggagcagg
     1441 ggggaggcgt ggcagtagca gtcgcagtag cagtagcagt cgcagtagta gtcgcagtag
     1501 cagtcgcagt agcagtcgcg gtagcagtcg cggtagcagt cgcagtcgca gtggcagctg
     1561 tggccgtggc tgtggttgtg gtcgtggacg tgaggtctgt acggacagtt cgcgtctagg
     1621 gtagtcttga aggctgagaa ccacaagaat gatggtgggt ggtagcgtgt ggtgggtggt
     1681 gcgcgggcca ggccaggccc aggggttgat gggagagtgg tatacggtgg tatttagcgc
     1741 gggtggacct ttcgggtttg ctcaagagag aagaattagg gacatccgat ggatggggtg
     1801 ggtgccgatg catgcgcaga tgcagcagag ccgtgagaag tggtcgtata gtatcgactt
     1861 gtaaaaagaa cgcgtcgacg gcagagacca atgcgccatg gagtggatag aaaagttagt
     1921 cagcatggac gggctccggt atattgatta tttttgtctc gtcgttgcga tttgctcgtg
     1981 ttaccataga ggagaatggg gagagagaaa gaaaaaggaa aaaaagaaat gaagaaaaaa
     2041 gtaagaaaat ggacctagta cggtacttag gtgctggtgg gtatgcaagt actgagaata
     2101 tacgatctac tcatgaaaag tacttgaggt cgaaggtact tcctagctcc cacgtctccg
     2161 gcctcgacaa agtaccttag taccttatgg tcatagctct ctctcgtgca cacatctcat
     2221 cttatcaacg gatactgaga tacttctaat ttaccacatc acatcttgat gacttgtcgc
     2281 gtatcgggta gttcatcgca tctagtacgt tgtacttgac accttatgaa gaaccatatt
     2341 ggcaccggtt tccttgttct tgcttccgac ctatagctac ccttaatata tgttgcccgc
     2401 taacttcagg ccggtgtatt cgtatacctt ccgtactgcg tacgatatac tccgagttct
     2461 tgaccgatct aatcagtctc cggacacgtt gaaactttca ccacactcgt gggtcttttt
     2521 tgttcgattt ataaggtagc tatctatgta ctctactcta tatacgcacc gagggcggag
     2581 agtgagacac gggcagggtg tgcccctaga agtacgaaat gatcttatgg ggctctttgt
     2641 acacgtacat acactaaact cgggcaggca cttccacatg gatcaatcaa tattgggcaa
     2701 atcacaaatg acgaatggcg aatcgttaac ggctactcgc ctaatggcac atggatcctg
     2761 aactaccgta tatacataag cccgaggcgt ggtgagagat gcttctgctt ctgcttgtgc
     2821 tttcttattc tttttcttgt tcttccttga cggaaatgag ttgggatact cccgtctatg
     2881 atcctagggt ggtaatattg tcggctcatc aatgtcatca tccgtcaatg acacgagatc
     2941 tactgcggat gcaagtcgtt cttgccgcgg agacaagcgt cgaaaggaag accgatatcc
     3001 tgattttcgg tatattcggt gtattcggta ttattctgca cctgcatctg tacggagtaa
     3061 ggtacaacgc tgagaatggc tacaccagat gtacgtctgt acgttgtagc ttaccttagt
     3121 tattcgtgga ttttgggggt acctacggcg tactcctaac gcggcgtttc gggtctccac
     3181 ttgctgctac ctaaggtacc tacctaccta ttaagaagta ggtacgtatc cgcgcaataa
     3241 ttgttcttat ggattatata atccggaatt tcggcttgtt attcctaggt acgaaaccgt
     3301 gaacgaagtg acgaagctgc ctccgtaggt aatcttccac cataaggtag ctcacggtct
     3361 cacctgcctc atccaagacc ttctgcgacc tccttctgcg acctcctgca accgtctcct
     3421 tccacgcctc tcagtctccc tacgccgtgg tctcttcttc ttgctcgttt ctgatccaga
     3481 gcgagttcac catcttcctc ctctattcct tttcctccct atccatcgga gttcccgtat
     3541 cgcattccgt ttccctctcc aggcataggc cccgaaggtc gccggacaac caactcctcc
     3601 tggattgcat tgcctcttgt ttcccgcttc gcttctgcaa ggcctttgcc gatctcgaac
     3661 gatgctgacc ggctgccggc acaagactcg aagaaatagc cggaggcgtt tcatgacttt
     3721 cattctccaa acctccaaca ttcttcttca gaatgtcccc tttctcaagc cttcactgag
     3781 gaccctcttc cctgaccaac cctcccctcc cctcaccagg atcacccgtc tatctaaact
     3841 ccctcggcac tacgtcaata cgatctacta gttggttggc atgcaggaac atgcaagctt
     3901 ctccttcgcc tctcttagct tcttttcgcc tctttttccg cctctttttc taggcccatg
     3961 gctgcttcgg tcaccacccc ggaaatgaac ccccccccct agagtctcgg ctgttgatcc
     4021 tggccaatcc tccaagccac cgtggctata ctcagtaaga actaagaacg ttattttact
     4081 catatcggca gtcattcgct tctagtagca ttcgaagttt ggagatgaga aaccagctgc
     4141 gcgggcttct cccttctccg cgtatgtcac tgcgcatccg gatattgaac taactggact
     4201 tgatctcggc gggccggccc acccatactc aatgacattt ggacacctgt caagacacgt
     4261 ccgtatgagg tctggagtat aggcgaccct gtacgatcaa gcggactgat cttgattccg
     4321 tacaggagtg ggagtgggag tgggagtgtg cagctcggac cacctgttcg aataatcacc
     4381 cctaaacatc cgtacgaagt tgtaccattg ctcgttccaa tggatgggat cccttgctcg
     4441 ttttgtttca agcgagaagg gttggatgga cccagcatcg gctcgtgggc atcccgaaag
     4501 cctcgtcccc acctaccgaa aaggcgaatc aaagcgaacc gttcttcgca acccctgccc
     4561 atgacagaat gccatggcca gctctctgag ccgccggcac ctgtctcgct ctgtcttaca
     4621 acgtacagtc ctagcgaaca acgacacatg ggaacggcgg atagcgagag cgtggcatga
     4681 gaggtgcaag acaagtgaca gacttggatg acattgacgc ccaccccaat ggaccgcacg
     4741 cgatgaaagg gacacaggct gtgcccaaat tgccttggtc gcggctctgt caaagattcg
     4801 cccaacagga ggtcttaccg gtacggccgc gcttgggctt ggcacgggtt tatttcgctc
     4861 agacgccacg ccctcccggc cctgttcctg ttcttgtcct cccttttatt cctgtccctt
     4921 tttgcttttg cttttgcttt tgcttttgca tgcgcacgga cttttgccaa taccttctgt
     4981 gcaatgtcca atagtacgtt gtacgtgcct tgtcctcaaa tactgcctct caacatgctg
     5041 tcaggattcg ggaccaactt gtcatcgggg caactcggta caaatgcagt cattcttcgc
     5101 ttctgctgct ctggaaatcg ggaattattg gagcttaata taggagcaat tgcttccatt
     5161 cctaccggca gttcgaggcc agactagaac aattcctacc atctcacggg agcatgagcc
     5221 gggcttcccg tcaagtcgga ttccaggtac accagaccgt cggtgtcggc ccagtcatcc
     5281 caacttggca tgccaaccca ccaatgcttc ttgctttcct ccgcctaccg tacatacgct
     5341 caggcttggg aggaagaagg ggtgaagggg tgtatgtagg tataggggag gcccgccgcc
     5401 ccagtggtcc atctttcgga gccgctaccg cgagcgatct cctctcaggg cccggagctt
     5461 tttgttttct ccacccttct tcgttcccga ctctccgacg accactcgat gcacgctccg
     5521 ttcagttcag gctttggcat cgtcggtatc tttttccctt tttttttttt cctatttttt
     5581 ttttctttcc ctcttcccct agtcgaaaaa gaagcctcgt ttatcagtgc ttgatcggga
     5641 atacagcgcc gatctcaaag ttgcttgatg gaacggaagg cgggatcagg ttctcgaaac
     5701 cgtctcggtg cgctaggccc cccccttttc ttcctgcatg gcgctcactt gagaaggtac
     5761 aatgcctaga aaagtaaaag acacgacgac aggacaggga cacgcacaca caacatacaa
     5821 cgtacaacgt actcacacgc acacacgcac gcacagacct tgggcctttc tagggcttct
     5881 ggttagaacc agacttgctt ctggccggtt caggcgcttt atccttgctg ccaatgtaac
     5941 cgtctatcaa cgcgttcctg acgatccctt accttgaacg ttgccctgta gcgagccctt
     6001 tctccggttc cctcttttgc cgccggcagg tacagtagac gcgaaagagc ctatgatgcc
     6061 gcaccacgtc cctgtctgac gctgcatgga tggaccaacg ggcgtcaaca caagacttgc
     6121 atacctatac acgcacaaac acacgcacac acgcacacac actctctctc tctctttctc
     6181 tctccataca ccaccacacg cagaccgggc cccccgtcaa caacactcgg aactcgtgta
     6241 atctttcttt ccgagtctgg aggatagggt ccggccatgt acacatacgg caccaggcac
     6301 acccagccgc aggagccggg ttgaacgaca atctggttcg gtagccggga gaaacaagcc
     6361 acccacctcc ggctgaaggc aaccgttgtt ttaggcattt tctgccgctg tcgcccagta
     6421 aattgtggct aatgaatcaa ggattatagg ggctgttgcc ttggtccttc gacacacaca
     6481 cgcggcacac actctgtctg cagaacaagc gggttgacac tgggactttg gattttccgc
     6541 agctcggctc gtcaaatctt cacccattca ttcattacga gaggaaagtt gtgcccttgg
     6601 tttcctggac cccttctcgt ctctacttta atattgcaac ttttcgttat aaagagctgg
     6661 gtaagggacg agagaaaacc gagatgcctg gtttcgatga gcgttctgtt cacacgtcta
     6721 caacgcaacc acgacacgaa gactcgaatt acagcggatg gacgaacaaa ggaaatgagt
     6781 gcctcaaggt gagagtcgta tgtacatcta gattgttttt acattcaaaa actaactggt
     6841 tttctgggca cctcagcctg atgtgcagtg ccatacatgg atatgtatgt cggcacagta
     6901 tatatatata tgaacaccca gactgtccct tgttctcttc cggctctgcc tctccccagt
     6961 gtaccagaga ctctgagtag ccagaggtga gagagaactc gtccccttac acctcttaca
     7021 cgcgcttctg gcaagtagcc tgccaggtcg agccaatctc accccagcgc atgttggcga
     7081 aggtgacgac cgggttgggc tcaatctgga caatgttgct gggcgcgccc tcggtggcgt
     7141 tgcaagggcc gttgccgtcc gcggcgccgt cgagccagct catgtagccg ccctcgtccc
     7201 accagaggct gagggcgagg accatgccgc gggtcatggc ggcgcccatc tcctggtggc
     7261 cgccgagctc gaggaagcgg cgagcgccgc cggtggcctc gcagaactcg tcgttggtgt
     7321 agttgacctc gggcatgtcg tcgcggcgga cgacctcgga gcggatgagg cggccgtcct
     7381 ggacgtaggc gcggtggatc tcgaccaggt tgccctcggc gtcggcgggg aagttggtga
     7441 tgacggtgaa gggcttggtg gtgtcgacgg tgaagtcgtc gccgcggccg tagtagtcgt
     7501 cctggcctac gcggtaggtg ttccagctgc agccccactt gtcgcagacg ccctcgaact
     7561 cgcactcctc gccctcgcac tcgaagacct gtgtgatgtt gcaggggtgg ggggcgatga
     7621 gggtggagcg ggagttggcc tcccagatgt cctatgtttt gttagttctt tgttctgttg
     7681 tgttgtttct tttttcttct ccatttttct ccatttttct tcttttttct tcttttttcc
     7741 atttccaatt ttgggttgtt tcaatgacct cccgtctttc tcccccttta ctcccctcct
     7801 gtttcggtga cgggacaagg tgtcttaggg agggaaaagt tcttaccagc tcaggacagc
     7861 acgagccgcg acccgcgacg ttaccctggc agaattggtc agctttctgg ttaaaaaaga
     7921 aaaagacaaa aaagacaaaa aaaaaagaag aaaaaaaggg gagggggcgc tcacctcccc
     7981 attgatgaaa ggagtgacgt agcactgagc atcgcagtat ccagtgccaa agttggcacc
     8041 gccctggttc aactcgctct tggcgccgtc ctggagcatc tcggacaggt agagggcgct
     8101 gttcatgccg cagggcaggc gcgacacgtc gacgtcgaaa gtaaactcgg cgccggtgag
     8161 gtggaccatc tcgtagttct gcttgtcctc ctcgaggagg tagacgcgcg gggtgaccag
     8221 ctggccgtcc ctgagctggt acagggtcat ggagtccccc tcggtctcga tgccgtagac
     8281 ggagtagtcc gggatggcct ccatcaggca gttctcggcg cactcctcct tggtggtgca
     8341 ggcctcctcg ggcggggggt tgccccaggt gccgcagctg ccgccgtcgg aggcgcggta
     8401 gaccgggtgg gcgagcgagt cgaggacgag gtagttggtg tgctcggtgc agccgtcggc
     8461 gacggtgcag cggtaggtct tgatggccgg gtggttgtcc tcgccgccga tgggtttctg
     8521 ggcgacggcg gcaccggcca ggagggtggc ggccaggccg agggtgttaa gagagcgcgt
     8581 catgatggag gaggaagggg aggaggaagt gtgtgtgtgt gtgtgtgcgt gcgtgcgtgt
     8641 gtgtgtctac gtggtttgct cactgaagtg agtgagacag agagacagag agagagacca
     8701 cacagaggag aagggaggtg atctgcttcc ccaaggtgac gatcgtcccc cagatataaa
     8761 cagctggaca tgccgagaca ctcatttccc ccgcatggag ctcccccaga tactgcgccg
     8821 aagccaaccc cattacaggt tatggaagtt cgccctccgg accaagacga ccaagaccac
     8881 caagacgcgg accagagagg tggaaggggt tggcgtgccg aacggatacc aggggttcag
     8941 ggggataagc gaggagctag tactttgtgc cagcaattca gcagtacgct gtaggagttc
     9001 cctaacagta attcattacc aataccaatg ggccggggca gggcagagcc atgcgtacga
     9061 attccctgct tcgtactttg cggtgggggg gaccttgaag gatgtggggg agagagcttg
     9121 gtggacaaga cgggcattgc gggccagaaa accgcacacc gaccagggtt cggcacatgt
     9181 gttctgcgac tgtatgccat tttctgcggt cttctgcata gtggtgacag ggatgaagtg
     9241 gctgggcgca caacgtaatc aatgaccggg tggttcgttc ctgaatggac tcggcgagga
     9301 catccgaacc gcgcaagggg cattggctcc tgagaagctt gggatcacga tccccctttg
     9361 gggatcccca cgctcatcgc ctcgcgtgga tcatatggga tctatccgta ccgtgcgtac
     9421 ccgtaccact aaaagcactg aaactaatag ccaataccta gttaagcgag agtcagaggc
     9481 gggatgtggt gggtgatgcg gtgatgcctt gtaacgaagt acgttgtagg tacgctgtat
     9541 tcgtgaaggt caagaagttg gtggttgtcg aactaaggta ccttatgaat gccttatgaa
     9601 tgcattgcct ttgaaagagt acgaatatac accaaactgc taatgaaatt gtcactcaat
     9661 gcatcccaag acgcatgatt ttgctcttaa aataaatagg ccttccatac tcgactttcg
     9721 gatctcatgg aaaacgaagc cggcggttaa gtcggatggg acagattatt ggcccagggg
     9781 cagattctcc atcggacgct aagacaagga aggtaacttt cccctggccc caagtcccag
     9841 gtccctgttc caggcacatt tttctgcctc ggaatcatgt accccgtaca gtatcggctc
     9901 cgtaccttga ttaattactt cgtactgtaa agtgccgatg cacgtgggaa ttgcatgtac
     9961 aacgtacgga ttgggtgtgg ataaggggta agtaaggtac gtttgatgta cggagtacgg
    10021 atactctgta ctccgtatgg caatttgaca ccgtacgaag ctatttcgca ctttgtactt
    10081 tgtacatata acggcctaac ggcgcgggag tggcttcgtc tggtggcttg gtctcattta
    10141 aggtaaggta cctgaggtgc ggcactttgg ggaacgttgt tgccgactgg ctaaaccatg
    10201 ggccacgagc caccagcccc aagggaagaa ttaccttagg taacgatggg gaaagctcag
    10261 atgacgaggc ctgtataaga taccttacct aggtagagta ccgccatgct aggtacctta
    10321 cctaaggtag tcgatgcccc accccttttt atctgatacg taaggtaatt aaggtaccta
    10381 ctagccccct ccattgctct ttccctcaca gaggcagtga gcggatagcg gatcatcagc
    10441 atcatcaccc aactcgggta gcagcaccac cgaaccaggt cagaacggcc ctcccacggg
    10501 accatccgtg tggttctcca caatgcatcc cagtcccatc gtacgaagta cgtggtaaac
    10561 cccatggttg actgttactc ggcatcccat cgtggctttc gtcgtctcgc catcgccgtc
    10621 tttccacggt ccagagtcag acagacgtgg tgaccatcca aagcgatccc gagatcgaag
    10681 atcgatcagc gggcagcatc tgtgcaactt gcaacttgcg gatacgaaat gccgaaatca
    10741 tgttcctctc agacagccag acagccagac agccagacaa ccagacagcc agacaaccag
    10801 acagccagac aaccagacaa cccgctgatg catcattggg atcgctgcat cagatcagac
    10861 gcaagtgcgt tctcatcgcc caaggtgaag tgaagttggc atcccgctac gttgccccta
    10921 gaaccctccg ttcacggttc agcttggggc cccttccctg ttctcttcac ttcgtgggct
    10981 gacgatttcg atgggacaat cattctgtcg tctgtcttta gatttcctgc ttctgtgtcc
    11041 agtgacacaa agttttcctt ttctttttcc ttcctcgtcc ggggccatga ccgaccaacc
    11101 gcgtcgaact tattgcgtta taatatcagg gcttgggcag agaagtctcg ttcgagccga
    11161 gccgagacat gttcgaatga tggcatgctc aaatcgaccc atgccctagg gatctatgca
    11221 cattgataga ttacggtcag gtggcctcgg ttggccacgg aggcctacca gctgggcctc
    11281 ggtttccggc acaacaaacg aagaatctcc atgcgaagaa ctgggttgcc gagtatagat
    11341 catcgtttct ccagttgcca aagtgagtac cctaattctg accatgttgt tcagcttcgg
    11401 cttcgaggga acccacggaa gagagtcagt ctgcgcgaga aacatcagct cgtatcgtcc
    11461 gagacttcca atccttccat ggtggtgctg gccattccct tttcattctt atttttgccc
    11521 ctctgccgag caaaaaggta tggacaaaag atggttgttg gctcgccaag acggtccgtc
    11581 acctggttgg gagcgaatcg cgcaacacca cgtcctcgcc caaccatcac cagcccagtc
    11641 tctcgaattc tcgcgtcgtt ctctttccct actggttgcc tcgacttctg cgactggacc
    11701 taaggcctgg gaaaacacaa aatagaccag aaaatgagtc aggttctaga cacctgcacc
    11761 ccaatcacaa ccgtcatacg aataccaacg cacaacgcaa cgacaacatg cgcctggtct
    11821 ctcttcgggt ccatcacatt gtcccctcca atggagacca cgcagtcatc cgcatcgccg
    11881 gaaaaaaaga aagaaaaaca gaaaacagaa aacagcaaac gaagaggtcg aaaaacgtga
    11941 ccagtagaga cccgactcgt ccacacctct ccgtccacat ggctccagtc ctcccgttta
    12001 ctcgtgggtc ctgggtccaa ctgtgtcccc gacgaccaac gaacgacgac ccaaccggat
    12061 caccatctac tcattcgcac atcccgggtt ccagcagcca cagtggtcat ctgcagtggc
    12121 catccatcca acctcgacct caagcctccc atggcctgga atgtctttcc cctcccccct
    12181 aggccgggcg acttccactt cgtatgttgc ccacaccatc agcccatgag gtccatcgtt
    12241 gtctattttt tcacccctgt ttttctattt ttcgtgtcgt gtgtgtctat gcccgccctc
    12301 caatgcaggt acccgattgg cttcgtttgg gccgcatgtt gccctgctga agatgcccaa
    12361 tccggtcggg cacatccaga cacgtcagag agggcgagcg tttactaagt gttactgagg
    12421 ctttgctttt ctcgatgccc tgcagctggc tttaaagccg tgcgttgggc tcgtgtggcg
    12481 gctgctcgtc tccgttttcc ttgccttctt ctttcgtaca acgcctcgcc tcgatccaac
    12541 atctgtcgat ctttcactcg aaaactcgca tcacgctttt cccaaaacaa cagacgacat
    12601 gcagtatctc ctcaacacat actctcaccc gacatccaat gaagccagca actcacacct
    12661 acgccaagca ccgcatactc ccaggatttt ctcctcactt cgaagatata cttgagccga
    12721 acgcccatct cccctcgtct ccaaaccgac catcatcatc cacattctga gaaaacaaaa
    12781 gcaaaaagca ccatggcacc tccctatggt ggccaccaag gcccagcccc gggccgatcc
    12841 ggcaacaccg tctcgcggtc tgctggcaac tccaactcca acaccaattc caactccaac
    12901 tccaacacta acactaccaa ctcgggacga cgattgtccc tgtctcaacc gacaagacct
    12961 gcgcgggacc tcctctccaa catttcggag gtatcaactg tctccacgat gcccagtttg
    13021 ggggctagct cggtggccag ctcaacacgc cgaaggagag ggagaccggc tgtcagaccc
    13081 ctccgcttca ggccccccac catccgattc cggtcccgcc ggcccggtca ttccaacttg
    13141 agacccaggt ctcctgcgcc gtacatacct ccagaccact acccatctga cgacaaccgc
    13201 tttgagtccg accctgactt caagtggagc tcgtccaacc tctccaacct ctccgtctct
    13261 accgacgcta ccagcatccc atcggacgac gccaccacca agtcgattcc ggatctgcgc
    13321 ctcgtccggt cgcgcacgct tccgcctgct cgtcgtcaga ctgccttgga cgtccaccaa
    13381 aagccacagc aacaacggtt gcaggtccag cggcaccacc accagcagca ccaccagcag
    13441 cagcaccagc agcagcagca gcagctccag ctccagcaac agcaacagca actccagcaa
    13501 cagcaactcc agcaacagca actccagcaa cagcagcagc aaccccttca acaagggcgt
    13561 gtcggcatct ctcttcctga tagccgcggc aggacttacc acatctccgt ggcgccgggc
    13621 ccgctacaga ggtcgccgtc tcaacccaaa cttcccgaag ctccgcccac cacccacaaa
    13681 cgatctcctt ctcgcaaacg atctccttcc cggaaacgat cggcttcccg caaaaggtcc
    13741 ccttctcggc agaggagtga ccccgctctc ctcagcgaga tccagggcct gaaaggtcgg
    13801 atcaaggacc tccaagagtc aagggcatca ttggctaaag acctggatgg cgctcttgcc
    13861 agattgctgg acttcgagac cgagaagcgt gacagggagc gccagctcat caaagagaaa
    13921 gaaaccaagg atgcccgcgc ccgcgatttt gacaagcaga gccagctact cgccgacacc
    13981 cggagcaccc tagatgagca gacccgcaag tacggcgcgc tcgtcaaaga atgtagcgag
    14041 ctccgagagg tcaaggccac cctggaggcg aaaatcactg ctctcgacaa ggacctgagc
    14101 ctgtacaagg agtacaaagt cctgctggaa accaaatgca acgacctgcg tcaggacatg
    14161 aagaagcagc acgaccgctt caaagccgaa gccgcgagac tccaaaacga aatcaaggag
    14221 atcgagaccc tccgcaggac ccaagacgcc gcacacgtgg aacgcatcgt cagcctggag
    14281 ctctccaaag aaaacctcca ggccaaagcc gaggcgctcg aggccgagct cggccgcaag
    14341 gctgccgagt ttggacagtt caccgtcgag cgcgagcgga tggccaagga caaggaaggc
    14401 tgggcggagc agaagaagag cctggaggat atcatcaaga acctcgagac ggagcggaac
    14461 aacatccaag tgcacttcac ccagttcgaa caagagaact ttgacctgcg gtcccgtgtc
    14521 gagggcctcg agagcgacag ggagtccatg gtcggccaga gcagcaagat gcagtccaag
    14581 ctcgaacgcc tcagggggga taacgcgagc ttgcggtctc aggtgtcggg cctgctcagg
    14641 gaccaggacg accgcacttc tcaggtcctg tcgctcgctg ctgagcggga cgagctgagg
    14701 gacgagctcc gggccatgtc ggaggccggg agcgtcgtgg gagggagcgt ggtcggcagc
    14761 atggtttcgt acaaggctgc tagcaggccc cccaccgaag caggcagccg tgccccgagt
    14821 cgtgccccga gccgtgctcc gagcaaggcg cccagtcaag ctgccagtcg ggctcccagc
    14881 cgggctccca gccaagcccc tagccggggc cccagcagag ctcccagtca agcccccagc
    14941 caaggtcgaa gtcaagcccc gagccgagcc cccagtcaag cccccagcca ggctcggagt
    15001 cgggtcccca gtcaaatggc cagccgggcc ggcagtgtac gcgctcctag tcgtgctcca
    15061 accgagcggg gcagtgttct ctcgaggaag ggcgaagagc ttgaagagaa cgacaacctg
    15121 gacagggtgg cagatgatgc ccggagcgtc atgtcggatg ctaccgagag accagccccc
    15181 gtcagcagcg aagtgattgt ggaagcgcca gccgatgatc tcgctcccga ctctgctgcc
    15241 gctgccgctg ccgctgccga tgctgctgcc gatgctgctt ccccggcaga aggggacgtc
    15301 gctgaagcaa acccacccgg tagtaccgtc gatgcgaagg atgaagaagt cgccgaggcc
    15361 aggcccgagg ccaggcccga ggccaggccc gaggccagtc tcgtcgatgg caaccagggt
    15421 gacgaggtcg cggaagccca ggccgagcca gaggcggtgg cggtcgagtc cgaagtggcg
    15481 gccgagcctg aacctgctgt cgaacccgag gttgcccctg gtgctgaggt ggttgttgag
    15541 cccgcggcgg aaccagacgt cgacgcagag cctgcagccg ctgcgccatc cgagccggcg
    15601 gctgaggcgg aacccgaggc tccagctgaa cccgaacctg ccgtcgaact tgagcctgcc
    15661 gtcgagcctg aacctgtcgc tgaacctgag gctgccgttg agcctgaacc tacccccgag
    15721 cctgaagcgg agccggaggc tgtagtcgaa cccgtagccg aacctgaagc agcacctgaa
    15781 gctccagcgg aaccggcagc cgaacccgaa ccagaaccgg cagctgaagc acccgctgaa
    15841 cccgcagctg aaccagaacc cgaagtccca gaggaacctc cagctgaacc tgagcccgaa
    15901 ctagagactg cgcctgcccc cgagccagaa ccagagccta acccagcatc ggaggtagcc
    15961 gaggttgttc ccggcgcctt tccagagacc acttccgata ttcaagtggc ccctgagccc
    16021 gagccggcac ccgagcttga acctgctgct gccgaacccg agcccgaggc cgaacgtgcg
    16081 cttgagcctg agcctgaacc agaaccagtt gcagaaccag ttgcagaacc tgaaccagaa
    16141 ccggcggcgc catctgagtc acccgaagcc gccgaacaag ccgcccttct cgcaagcctc
    16201 caaacccaaa acggcgatct cgaggcccgc aacgcgcagc tgcaagagga agcggcccgt
    16261 gtcgccatcc tgacggtgga gcgcgacgcg ctagccgaac gcctggtatc ggtggagcag
    16321 aacgcagcac tggtgccggg cctgctggac gagaacggcg acctgagcac ccggctggcg
    16381 gacacgaacg cgcagctcga ggcggcgagg gcggcgcact gcgcggcgag cgaggaggtg
    16441 tttgggctgc gggccgaggt ggccagcttg cggaacaagt tggcgagcgc gaacagcgcg
    16501 tcgagcccta cgcggcggag cggcagcggg ggcgacagta ggcgcagttc gaggaaggac
    16561 gagaaggcga agcagttgat tgttgtgcgg gacccggctg accggagcaa tatgtgagtt
    16621 tctctctttt ctctctctct ctcttttttt ttttttttat atgttttcag ctttcccctg
    16681 atttcccttt tgtccatcca cgacatggtg tccagacaga cgagtgctaa ctgttgaaca
    16741 gccaagtgat gcgccgatgc gatctccgcc tccactcgag gtcggcctcg cagtctgact
    16801 gatcgataca ttacattttt tttgttccac gttggcttta agcgcatggt cttttgcttt
    16861 attttttccc gttctcttct ctgttgtcct tgattttgtt atttgcaact cggccgacgg
    16921 aaaagacggc ggatgataac gctttacgaa caataacaac tgatgacgga ttttgcgtat
    16981 gcctcgcaag atcatgtact tgggatttct ttaattttgt tttcatttcc ttgtttcact
    17041 cccatgtacc atgtctttgt tttattttgg gcttgggaag ggatatagat tgggaaagga
    17101 aaacactcgt ttggcatggt actggcatta gatggttcgg gttaacatat gggtaaagac
    17161 gggcatgggt atggaatcag gcgccggtcc ctcacggggt cggctgcttg gggggattat
    17221 gatgggattt tttgtatgca actaggacag acagctcact ctttttcctt tgtcgtagtc
    17281 gataaataat attaatagga tatggtttcc ttttgttgca gaaccagttt ggaaagttgt
    17341 ttgctccaag gatgaaaaga aagctcgatg ttgaccgtgc atataaaccg tcatatatat
    17401 agcttccatg tcatgaatcc atccatcaac aacttacaaa cccataaacc cttcacgccc
    17461 ataaccaatg aagcaaggca gaccgaataa atggcatcct aaaattcaca cgatttgaca
    17521 gaaacaaatg atgttgtcgg aaaacatcgt tatcgcacag tctaaccccg gacactcgtg
    17581 ccaggacgga aagtccttgc ctgaacgacc aggacatcgg catccacatc cgccgcgatg
    17641 aaccgcgcag ccgtgacgcc aaggcaatcc tccacgccaa cggcatcaga cgacgacgac
    17701 ggcgacgacg gacccgcgct ccgcttagcg acccggcgac cgacaataaa caggttatgc
    17761 caaacatcat tgccagatcc cgagcgcacc tcagtcagcg cacggctcac agcggcctct
    17821 gtctccttgg cggccgtgac agactcgaag gagatgcgtg cggcggcggc gtggttcgag
    17881 acgacgctct caatgtcgtg cgcccaagcg gccgtcgtcg tcgaggagtg gtcgggggaa
    17941 gaagaaaagt gcacgatggt ggcgaagacg ttgggccgct cgcagagctg gagggtgagg
    18001 gcgagggcca ggacgtcgtc gtcgtcgtcg ccgtcgccga acaaggggag gaagaggtgg
    18061 tgcgacttgt tcgtgacggg gatggagggg atggcgggga tggcatgatg caggtcgctg
    18121 acggagtagg cgcgggatgt ggtacggcgc aagggattcg aatccacggt gccgagggtg
    18181 ccggtactgg cgcgggggac gaagacggcg acgttctggg ccggagagtc gagaatcttg
    18241 ctggcgaact ggagatacag ggtcgacgcc gccgggttgc ccgccttggg ggacggcgtc
    18301 ggggcgattg cgtcgctcag attaccggtg ccggtccacg ggatgaggac gaggtcggac
    18361 gacatggtgg aggaagtggc gaggagggcc tcggcgaagc gggactcggg catgacggcc
    18421 acctcgcccg agacggcgag ccggaggaac tggccgacga ggcggaagat gttcacgacg
    18481 gtgtcgttct tgctctcgtc gtcgacttgc gacacggtca agacgttgga gtcacggtca
    18541 ccgaggggca ggagacgcag accgtgagcc ctgactgccc tgacgggggg aagggcggcg
    18601 gtgccgttgt cgttgttgtt gttgctgctg cccctgctgc tggcgtcttt ttcctgctcg
    18661 gcggcaagac tgtccgactc ggagttggtc gtcttgccga aaagcgagat gagagtcaga
    18721 gtggcgggaa tgttgtcaag acggagatac accagcatgg ttcggatacg gcggtccgta
    18781 gagggtgcat ccgaagcgtt cgcgccgccc tcgccctggc cgttgttggg ttgcagggga
    18841 gcgccggtgt cccagtcgat ctcgcctcgc ttccaggctt ccagcttctt ctggtaccag
    18901 ggagggtaca ggaaggagac gaggggagtc gtggtgaagg tggttaagag ggccatgaca
    18961 acgaagatgg taaaagtccg cgtgctgagg atgcgagctt ggaggccgat gttctacggc
    19021 aaatcaggaa gagaagaaaa agaaaaccgg catcagcgac gtttcccccc ttttcttgca
    19081 cttcttttcc tcgtctccca caagggcaag acagacagga ttgggtggga ctgatgactt
    19141 gccaggacaa tcagctcgac gaggcctttg cagctcatca aagcaccaac agtgaaagac
    19201 tccctccaaa ccagaccatt aagtcgcgcg gcgacggagg caccgatgat cttggtaaag
    19261 aaagcggtaa gagtgacggc aaacacgtag gcccaggcaa taccgctatc gaggaggcca
    19321 atgtcggtcc tgagaccgga gagggtgaag tagagaggca aaaacagggc gccgatcaga
    19381 tcctcgagct tctcgatgac cttgatgttg aagctgcgct cgcggggcag gaccaagccg
    19441 accatgaagc cgccgaagat ggcgtggacg ccgatgatgg cggtgaagaa ggcggaggcg
    19501 agggcgacca agaggatgag ggagatcatg ccctgggaag ggccattctc gatgttgccg
    19561 gtgcgacgta gcagccaggc gagagtcggc ttgaccgcga agaacaggaa gagcatgtag
    19621 ccaagacagg agagcaagat ccagagggcc gagaggccac ttccagcgtt ggctagggtg
    19681 acgcagaggg cgagaagaat ccagcctgag agtagttatt gttagccgtt gatcgatata
    19741 ttcaatgcat gttctcggac cacttaccaa cgacatcatt tgcaacaccg gccgacaggg
    19801 tgatgatacc aggcgtggta tcgaggagct ttagttcggt caagatacgg cacaaaacag
    19861 ggaatgccta gggaaagtca gtaaagcaag caagcaaaga gggaaaagga gggaagacaa
    19921 acggtaatgg caatggccac gccgatgaag agcatataga tggggaaatc gatgggaaga
    19981 atgccctcat cgtcggcgaa ctggcgatag atgccccagg cgagaccgca accgacgcca
    20041 aaagggagga ccaggcccgc gacggagacg gaggtagcga cgcgccagtt gctgagcagg
    20101 aaccacacgt cggtctcgag gccgatgacg aaaaggtaga gcacgagacc gatattggcc
    20161 accagactca aattcggcag cgacgcctcc gggaagatgg cctccctgaa gcccgggatg
    20221 cggcccatga cggacgggcc taggacgatg ccgccgatga cctcggcgat gacgcgaggc
    20281 tggcggatct tggacagcgg ccagtgcagc aggtagcaga cgatgatgat gagggaggcc
    20341 tggatgatga acatgacgat ggggtcggcc gggttgtatt cggacgggtt ggcgccctcg
    20401 atgacgcctc cctggggggg agctcggttt ccgtcgtcca tgatgagggg gctttcgatc
    20461 ttcgactcgg ttgcagtaag aaagtaactc ggtgcgcggc gcgggcatgg gaagagggaa
    20521 tgaatgggag accttggtcc ttggaccttg cggtcagatt atgtctaccg tgacacaagc
    20581 acaagcacaa ggggactggg ccacagcgtc aaccctcaga tttcggagga gattggacga
    20641 tggaccctcg tggcttctca cgagggctgt ggtgttgtgg tatgtatgga ggagaaggac
    20701 ggagcaggag gaggaggagg aggaggagag gaggaggact catggatacc gaccggtatg
    20761 gtccatgcgc cggagaggcg ccgccagggg aacgcgtaat cattgtacag tgtacggtgt
    20821 atcccaccca tgggtactcc gaacgttgta ctgcctacgg agaaagtcaa aagaaattac
    20881 aaattcgggg caatatacga agtacatatt cgtacggata ggtatataag gtacagaaaa
    20941 tgtaatggca gaagacctac ctgattaagg taaggtacct tacctatcta cctacctgta
    21001 attactgtaa ttacattaag gtgatgaatt tgaaccccgt gaccccccct tcagacggtc
    21061 tcgactctcg tcctggtgat ccatccactc tgaacccccc actgttctta tgccaacctc
    21121 tctgtctctt tgccgcaaac ttcggatgct gccgcgccta cagaatggcg aatggcactt
    21181 tgtaagttgt aagttgtaca caaacactcc gttcgaagta ggtacttcgc acaccaaacc
    21241 aacccttgtg gatctttacc tgctcaattg ctcgagtttc gcacgttatt tgtctggcat
    21301 gggcttattt ttgcctcgta tacgaaaccc ttccttgaac ctctcactgc cccatgaccc
    21361 ccctttttca ctttaacgtc tcctactgac acccaataac cagaaccgat cccacaccca
    21421 gtatcgcatg tgaattcagg attcatatga cgtcagccaa gtcaaggctc atcgtcgaag
    21481 tattcgtgct tcacacttcg tacgaagtgc atccatatat atcagtatca acccaccgtc
    21541 ttattaaact ccaacttaat taacgacagg acctgattct caactcgatg tatgcatgtt
    21601 aagatttata atcaaggtgc aagtatgtat atacgaataa tcgcggagag acgacaactc
    21661 tctgagaggc tgagataaca cagaacttga aaggacttag aaaggaaaca acaagaacga
    21721 acagcacctt gcaacttaca ggcaatcaga actccaacag accctaggta aatcgatcac
    21781 acttactcta tatagtatct caacttctca agaccatccg ggtaacaggt ttaccgtctc
    21841 tagtccgagg agacatgcac caaatcgtat cactcttcat atctgtcatc tgacctcata
    21901 tccttatcag aacccaagca ttgtgtttat aattgtgtag ttttggtatt tcaaggacgg
    21961 aaataaatgc taacatgcac tctagtaagg ctgaccatgt tagcaacttc ctatgaaaac
    22021 aatatgagta gaggaactga gcatacctaa gttctaaccg gagccctgcg atcaagttat
    22081 ggtgcaattc gtcgttatat ctcagtgtga tcgcgagcag tacttagact aatccgaatt
    22141 gaagtcatct caaacttcat ccgtaatacc tgtaaatcat cagcaaaacg acgtttgctg
    22201 agtaagtcac cgacacccat gacctctgtc tacaacttga tctgtagtgc cacctttcgc
    22261 atcgcattgg ccagtcttgc accagctccc gcgagcatcc cgttgcactg atggccatat
    22321 gtgcccagac ttcgccggaa tgctgcagtc cccccgttcc gtccagtttg acttgggatc
    22381 aggtcttgtc ccaccccctt cctcatcaca gagtgtcata aaaccatgag ggtctttacg
    22441 cctggaagag gaaacggatg ttctggtact cacaagtttg gcttgtgcgt gacctccctg
    22501 tcagcggcaa gggccctcgg ctcctgcgtc ctgggacaca agagcgtaat ggaatgttga
    22561 atgttccagc gggccgcctg cctggatccg tcgggaacaa agggccaccc cgagggaaca
    22621 actggaccgc tcggagtgag tcgcttatat aagtggctct tgacttttgg ccccatcgca
    22681 ccaggccgac actcctatcc ccgagcccgg aagagttcca ataggccctt gcctccgctc
    22741 gtggcggctc atgcgggata gtgctatctg ccttaacggt gcgatggcgc gatggtgggt
    22801 atgagaattg gggctgagat ttcaaggcag gactcgcgag gggtatggtt gtgcggtgtg
    22861 ccaggcaaga tgcccccgta atcacgacga gtagagaaaa ggggtgactt accgagttat
    22921 tttgacgagc aacttgagcc agatgaaggt agatcggagc ttgtgttaca tactgtgttc
    22981 gatatgagag gcccctaagc tgtcggagaa gaatgtcagc ggcaacaggc actggatggc
    23041 ttggatggag aaagttgagc ggttttgagg cttcgtaaat agaagtggga gggagggcga
    23101 tacgggcgtg gaagatatgt gtggcttatg agagtgggag aagagatccg ttggaagagg
    23161 aggacaaaaa taattaggag aacagaaaag tgaaggcagg ttgggaaata ggaagggaag
    23221 gaaagaactt ttgtgatgga catggtccat ggaggggagt gtctgagaga tattgcgcct
    23281 accttagggt aagggaagga aagaaaacaa aggaacgaag gatgagcata aggtacctaa
    23341 ggtagccaca gtataaggta ctctaaccat tcttgcccgt cttttttgac gtatctggaa
    23401 acagattgat tgcaatggta gtctaggaat taggagaatc gaggggggag agacttacgc
    23461 tggcttgact aaagaacgtt gagtcgactg tttaaagcgc tggtacgcct aaaacgacct
    23521 tagaaaatgg aggcaagttg ctctgctcaa attcccgtgt cgttgggtcg aggaggaaga
    23581 cagtcaagtg cgctctcaat aacaaacttc gatgatgtgg atagtgggag tagaggcgta
    23641 aggtagagag agagagagag agagagagag agagaggagg aggataatgt taggtggaaa
    23701 attttgaaga agggaaaaac gaagaagaac aattaggagg agagggtaag ctttatagtg
    23761 agagggcatg gctgcctgga aaaggcagac gcagagaata ccgctgggta ggtgccacat
    23821 ggtcgtgcct tccgacaaag agacgcagta cagacaccac aggagtctcc gtgacaaaac
    23881 cgacggagta tcttaccttg gtattttgca gtacaattac cagactcaca cgtaccttac
    23941 taccaagatc aagtgacgca ctgtgccact ttctgtaaat tacgatatct catgtctggc
    24001 gttatactgt cgggaatgga aacgaagtga caatacctta catagccggt tatatgagct
    24061 gataggtaaa tgttatgttc caaagcggat tgatcgacaa tatacttttt cgagttgagg
    24121 ataagtgcta gagtgggatt gctcgtaatt gacttcggtg agagtgttga tgtcccccat
    24181 ggtgttttgg ctcaccgaac acaccgagca tagatggtgt acttttttcg gtgaacccac
    24241 tttttctttt cttccccttc gtcggacctc gacagtttca gtgatctggg aggtttccac
    24301 gacaccactc tccaactcct ttcacacaac aatcagcgca tatcttccaa gatggcgacg
    24361 gcagaccagg aacttccatt cataaggaat ctcgcatcca gcggtatgtt tacgactctt
    24421 gtcaccggac catttccatc ccgaaaagca agaccaaaaa aaaagaggga acaaaaaaaa
    24481 aaggcatcct agctaacaac tctctcaata cattcagaca agcgcctgcg ctcccaagcc
    24541 ctgacctccc tccaaacctt cctgaccgcc caaagggcgc tcgaccgcct cacggccctc
    24601 aagctctgga aaggcctctt cttcgccctc tggatgtgcg acaagccgat cccgcaacag
    24661 aacctctgcg ccgagctcgc cgacctctac acctctctcc ctgcgcacag gaagaaggac
    24721 aagcggaatg acaacggtac agaagcaaca ggcggcggcg gcttggtgtc gatatggttc
    24781 gccgcggcgt gggaggtgct cgcgacccac tggaccgaga tcgacgtgct gcggatggac
    24841 aagttcctcc tcctgacgag gcgcgttttc gcggcgcagc tgcggtgggt gcgcgacgcg
    24901 gcgtgggacg aggggaggca ggggtccgtc gttgacgtgt tgaaggcttg gccgtttgag
    24961 agcgaggggg atgtggcgag ggtgccgctc ggtttaaggc ttcacgcgct tgatatctgg
    25021 gtggacgaga tggagaggtt gggcatgttg ggggaggatg agggagacca ggcggagggg
    25081 gaggaggaac gacagcgaga gggggatgcg attgcggtgc gctttgcgga gaagatgcgg
    25141 aggcagctga ttgagcctct gacgtcttgt ccggtcaagc cggtgaggaa gagcgcaggg
    25201 gagcagctgg aggacgacag gctgccctgg gttcggagga agcaagccga tgatggcgag
    25261 gcggcggaag aagatgatga gtggggtggt atcgaggatt gatgggctcg caggcggcct
    25321 gtctctgcat gcatttacag ggcgctgggg cgttaggtta gattccgggg gtgttttcag
    25381 tgttttcagt gtttttgatc actgctcccc ctcgagccaa tccggctctt tctagaaaag
    25441 tttgattcat ccctttttaa aaagaaaagt ccgtgtgcat tcccaggccc ctctcgcttg
    25501 tttgttcagt caatggtctt actagtagag actatttaat taacatgagc tcgctgatgc
    25561 cccatggcat tcattttcgc aagggaaaac agtcggctga taatacccaa tcaccgctac
    25621 caagaatcta taatacaaaa aaaaaaaaaa aagtctatgt acatccgctg ggtctaggct
    25681 tgggctctgg gtatcgtaac aaaatcattg aagctccttc cagcccttcg gcccggaggc
    25741 ctcgtacacc ccgtttttgg aatacacctt gcccaagcga gggtggacct cgatctgtat
    25801 gggtccgaag gggatgctct ctccgtctac gctgatgtag ccgctgtctt ggcggcgggg
    25861 ggtgacgcgc agggcgtgca acttgcgata ggtgactttc gggttgccga agaagccgcc
    25921 ctcgtcggcg acggcgccca tgaggtcgac gactgtcatg aaggagaggt cgctgtcgac
    25981 ggtgaccaag tcgaagcacc cgtcggtggg atgggaagcg gggaagaaat tggcgtcagg
    26041 ggcaagatat gccatctgca atagcctcgg tcagttacaa ggaaatcccc cagtcattga
    26101 gtagacaggg caaaaaagga aaaaaaagaa agcaaaaaga agaaaaaaga agaaaaagaa
    26161 gaagaaaaag aagaaaaaat agaagaagaa atagaagaag aaatagaaga agaaatagaa
    26221 aaagaagaaa aaaccgagga tcacccacct tcccggaata caacgtcccc atgttatcgt
    26281 atttcaaagt ctcccagccg tcaccgagtt tgtcattgac agtaccatac cgcaaggggg
    26341 gcaagccacc gtcctgcagc ttgtcctcgc ttgtttgttc ctgtttcaac gccacggtac
    26401 cgtccatgtg ggccttgtag tgcgacctga tctcatccag gtcatccatg gcgacgcgga
    26461 aggcgaggtc gcaggggtag gactttttct taaaaaccct cgtcaggaag ccgtgctgga
    26521 agcggagggc gcccatccag cgcaggtgtt cggtggcgag gtcggcctcg gccatgatgc
    26581 cgagggtctg gctgaggaag ctgagcttcc gctcgttgtc gccgtaggtg atgctcatga
    26641 ggtcgatcgg ggtgtcgacg cccttgatga cggccagggc ggcctcggac gggtggtgcg
    26701 agccgcacag gttgcaggcc atggcgttcc ccgagccgca ggggatctgg cagacggcga
    26761 cggaccgcag cgccgcagcg gcgtccgggc gcgcgcccag cccgttgaag atctcgtagg
    26821 gcaggccgtc gcccgagcag gcgacgatgg cgtcccattg gtcgaggtct ttcagatccc
    26881 gcaccgtgtc gacggcctcg cccgggcggg tggtctgttg cacgtgcagg gtcatgcggg
    26941 cggcgcggaa gaggggctcg acgtcgcgtt cccacttggc catggcgccg ccggggccgg
    27001 cgtgcgggtt caccagcact ttcgccctct tccgggcctt ggccgcgccg taggccctcg
    27061 ccagcagggc gtgtatccaa gcctcgacct cggcggcgtc ggtgacggag gcgtcggcta
    27121 tgatggtggc aggacggagc cggtggtggg atcgggggag gggctcggcg taggtgatct
    27181 cgacgttctg gccattgcgc tcggcccaga ggacgttgta cagcgggacg atcttgttgg
    27241 aggaccactc cgggagggac aggccgcaga cgcgggtcgg cttggtaggg cgggtagggt
    27301 ctcgctcgag gatcaaggcg cccccttgca gggtcagaca ctgggagcgg ttgacgttga
    27361 tggagagctc gcggccattg tcgggctggc ttggggggag agcttcggag ctggaggtgg
    27421 aaacggtctt ggccgcagcc cccgattcgg ccaccatgtt tgtttgtcgt tggtcgtggc
    27481 gtcgtggtcc tttgacgcaa gggatggtct ttgttgactt gaccgtggtc gtggcactcg
    27541 cgtaggtacg tgtacgaatt ggtttccaat tgcacggttg atgagaggta gaggatatgt
    27601 tctgttcgat actaagatgt atgtagatgt acttccaaat gacatgcagt aggcttcacg
    27661 aacaggggga gggagaccaa cgggcgagtt cgacgaccca ccgacgatct tggggggtgt
    27721 ggggctgaaa taacgaagtg gggagttgga ttcgagggtg gaataataaa gatcctgttc
    27781 cgatcactga tgaatgagtc ccttttgtaa ggtacactaa ggtataggta gtgtaaatcc
    27841 cggagaccag acgaccctga agtagaagct tcgtacttca agttctagcc tggtagatag
    27901 cgtgacatga ggtacagagg actaaggtat gaagacgcta ccggttctgg agaactgagg
    27961 taccaccagc caggaaagtt tatcttggag catcgtcacc tacgaaccgt caactgctgt
    28021 gggcaaaccc aaacgtctca agaacaactc tatcgacaag agtatccttc gcgtcaaaga
    28081 tattcgtgcg ttcatgtgca ttttcacaag ccaatggcat aggataagct cacctcgccc
    28141 ttaaccgtgc ctgtccagta ccatctagta ccatctagta ctattaggcc tggaacggcc
    28201 gacgataggg tggagtctag cctctcgtct ccctcccgtt ttgtgcttct tcttttttat
    28261 ttggtcgtcc ctggttgccg ataagccagc agaactttac tttatatcgg gcacgacttc
    28321 caagttggac aacgtcgagt tgcttttacc tcatgccttc accgccgcga ttgtcggggt
    28381 agctgtatgt acgtcgcgtc gtgtatgcct accttaggta ggtacctagg taagaagtat
    28441 gtgagtacta cgaaatattt cccgtccgcg aacgataaag acccctgtcc gttttgtggt
    28501 cttctgactg cttgcctgat tggaagttct acgaagccga tagaagtcca attcactcgg
    28561 ttggagtcga agtataacgt actttgtaga acggcacaag aaatgggggt cggcctgtac
    28621 ggatactgac ttgttgtatc tgtaccttac gctataccgg tacctccttc tgttttcttg
    28681 acccgtagcc gcccgtacct gaaccaagta ccatccttgg acgtccctgt tgcacccttt
    28741 gttcctggta cctttagggc tctaactact ttctcgatag tggaggtaca gtggacggca
    28801 agggggacgt catcccacgc acaatcaaga cttttgcgac ttggagactt tgactcacct
    28861 ccctcacctc cttcttcacc ttcttcacct tctcgcctcc tgagcttcat ctctgcatcc
    28921 tcgtccatct cccctctccc acctcgtctc tctccatgat cgtcctccat cccatctttg
    28981 tgaccgtccc cccactcaaa cacctcctct tcattcaatt gcctttactt cggtttaccc
    29041 agtttcattt tgctttaata tacaactaga taacccgcga gggtgctgca ctttagtatc
    29101 tggaccttgc ttcgttccct tttccctttc ccttttccga cccttcgagt gctcttttac
    29161 ttcccttccg ccttatcaag cttctcgtct tctccataat ctattacatt cacctctcct
    29221 cccccccttt ccctggtgcc ttgaccggca caccatgcct gtcattgata ccaccaaaga
    29281 cttggctgct ctcttccaga gccaagccaa ggctaccccc gatgccgtcg cactcgaaga
    29341 tgagacgcgg tctctgactt acgccgaact agaccgtgag acggcggccc tagctcttcg
    29401 ccttcgtcgt cagcaccgcg ttggccgaga tgtccttgtc ggtgtgctca tgggccggag
    29461 cgccgactac gtgattgcgt ccctggccgc cctgagagcc ggcggcgctt ttcttgttct
    29521 ggagctggcc tatccgcctg gcctcctccg tgatgtggtc gatgatgcga accccgccgt
    29581 ggttatcacc cacaaggcat acgctgccaa gatcgaatca gatgtccccg tcattgccat
    29641 cgacgaggtg gatgatcgcc ctcgtgtcga cgacgccgcc caactccctc ctctccccgc
    29701 tgaagacgat ctcgaccgtc tcgccttcgt gtcgtactct tccggcacca ccggccaacc
    29761 caagggcatc gccaaccccc acagagcccc cgtgcggtcg tacgacctcc gcttcgccgt
    29821 cagtgacctc caaccgggcg acagggtggc ctgcaacgtc ttcttcgtct gggagatgct
    29881 tcgcccgctc ctccgtggag ccactgtcgt cgccgtcccg gatctgatca gctacgaccc
    29941 tgccggcttg gtcggcatgt tggcgtcccg ctgcatcacc gacaccctca tgacccctac
    30001 gctcctggcc accgtcctct ctcgtcatcc cgagctggcc gaccgcctgc cggacctgcg
    30061 gtctctctgg ctcaacggag aggttgtcac cacagaactc tgccgccgcg ccctgaaggc
    30121 cctccccaac acgcgcctgc tcaacctcta cagcgcgagc gagacccacg acgttgccgc
    30181 cggtgatgtc cggacctttg tcgactacaa cactcccgtc tgccccgtgg gccctctctt
    30241 ggaccctgag tatgtctaca tcctggacga atccggcaat ccggtcgaag gccatgccag
    30301 cggggagatg tgggtcggcg gacatctttt ggcgcgcggc tatctcaacc tgcccgagca
    30361 gaccgccaag gccttccacc cggatccctt cgacaaaaag acggaagggg ctcggatgta
    30421 caggacggga gacatggcgc gtatcctgcc gtcgggtctc ctggagatca ccggccgcgt
    30481 agggggtatg atcaagacgc gcggctatac cgtgcagccc agtgccgtgg agcacgccgt
    30541 cgtcaaacac ctggcggtgc gtgattgcgc cgtgacgtcc cacggcgacg ggttggaaag
    30601 acagctggtc gcctacgtgg tccgcgacaa ggacgacgag cggaacagag ccgatcttgc
    30661 catcgatgag tccgggtaca gcccggccgc ccgacgcgcc cttgcggccc atctggcgcc
    30721 ttacatgatc ccgacgctgt gggtcgaggt gccccaactc cccacgcatg acgtctctgg
    30781 caaggtcgac ctcaaagccc ttccgccgcc tccgatgccg aagggccagg tcggaaaagg
    30841 aaatggcggc aggaggaggg acatgagcat caccatcgac acgatccgga agctgtgggc
    30901 ggcttccctc aagatgccgg ccagcgccat caaggacgag cacggtttct tcgacattgg
    30961 cggccactcc ctggtgctgg ccaacctagc caaccgcttc tccaaggagt ttggatttcc
    31021 cgtgcctctg gcgcctctgg ctggcgaccc gacgcttcag ggtcacttga acgccgtctg
    31081 tgcagcccgc gacggccaca cggcggccgt gcaggccgac ttgcctgccg tgctgcgggc
    31141 cgactgcgac cttccggagg acattcggcc caagagcgag gggcaggcaa tgcgtcgact
    31201 ggacgaggca gacactgttc tcctgacagg tgccacgggc tacctgggcg ctttcctcct
    31261 caagtctctg atggacagca catcggccca catcatctgc ctggtgcgct tcaccgaacc
    31321 gacggacgac tcgcgaccgg ccggcatggc ccgcatccgg aagaacttgg tggacctgtc
    31381 cctctgggac gacggcatgc tggaccggat ggagatcttg cccggcaacc tcgggcgcaa
    31441 gcggctcgga ctctcgtcgg agacatacag cgacatcgcc tcccgtgtgg acgtgatcat
    31501 ccacgccgcc gccacggtga acctagtgta cccctacgcg gcgctgagga gccccaacgt
    31561 cgggggcacg agggagatct tgcggctggc gtcccagagc ggggccacgc tccaccacgt
    31621 gtcgacgaac ggcgtactga cgccgtctgt gacgggttgg ccggaggatg ccatggtcga
    31681 catcgacgac gtgccggaga aactgctcga cgggtacggc cagacgaagt gggtggccga
    31741 gaaacttgtg ctcgaggcgg gccgtcgggg gatgccggtc aaggtgtacc ggccgggcac
    31801 gatcagcggg cacagcgtga cgggatcgac gaacacgtac gacttgctga acgcgctcat
    31861 cgtcgagtcg ctgcatctcg gccaggcgcc ccagatcgag gactggtatg cggagatgac
    31921 gccggccgat ttcgtcagca cggccatggt caccctggcg aaccacgtcg acgacgggca
    31981 gctggtgtac cacctgggag acccccgccc ggtgccggcc agcaaggttt tcgattatct
    32041 cgaggagctc ggctacccga ccggacggct gccgtgggac gagtgggtgg cgctctggaa
    32101 caaggagagg ggctggggca agacgggggg cgacgaaaac gagccgttca ccctggacat
    32161 cctccgcggc ggcatgccga cggcagaggc gctccggtcg gtggtcgttc tgaaagacga
    32221 cgccaccaag gcggcgctgg cgcagtacgg ggtccaccgg cccgagatcg acggcaacct
    32281 gctcgcgacg tacacccggc attttttcgc gcggggctgg ctgtcgaagg cgccgactcg
    32341 gcgacctcag accagcaacg gcgtcgtcgt cgccgcctct aggcccggtc gcagggggcg
    32401 cttggccggt aaagtggcgg tggtaacggg tgcatcttcc gggatcgggg cggccgtggc
    32461 agagggcctg gcgagggaag gggcgcacgt ggcgctcgcg gcacgacgca cggaagcgct
    32521 cgaaaagacc aagcgcaagc tgggccgcta cggggtcaag gtcctcgtgc acaagacgga
    32581 cgtgacggac aagtcgcagg tggaggccct gatgcgggcg acggcggaaa cactgggccc
    32641 gatcgacgtc ctggcgagct gcgccggggt gatgtacttc acgatgatga ccaacaacca
    32701 cacggacgag tgggagcgca cggtggacgt gaactgcaag ggcctgctgc actgcctggc
    32761 ggcgacggtg ccggggatgg tggcgcgcgg gcggggccac gtggtggcca tctcgtcgga
    32821 cgcggggcgc aaggtgttcc ccgggctggg ggtgtattcg gcgagcaagt tcttcgtgga
    32881 ggcgacgctg cagagcttgc ggctggagac ggcggggacg gggctgcggg tgacgtctgt
    32941 ccagccgggg aacacggcga cggagctgct gggcttgtcg acggacccgg aggcgatcaa
    33001 gaagtatggg gagccgacgg gggcgaaggt gctggaggcg gaggaggtgg cttctgcgat
    33061 tttgtatgcg gtgtgtcagc cggagcatgt ggcggtgaat gaggtgctta ttgagccgag
    33121 ggatgagccg atctgatgtt tgcgctttca tttggtatgg gggtatgtgg catgagggat
    33181 acgaggtaga cagaccttgt gaagcaaggc tatgggacat gattctccga ccaagacgat
    33241 agacgaggaa aagaaatata gacagaaaac ggacgaaaat aagatgatgt atgtttctgc
    33301 tggcattgta tggatgaagt cctattcaaa gtgaaaacga aaacaatgat acgagtcttc
    33361 tgagaagcgt caagatacca cacagactta tatagactgg cctgaacact ctccaccccg
    33421 ccacctacgg ccaacgaacc aaatatctta aaaaacctta gaacagtcgg agcaacagcc
    33481 gagttcctgt ctgacgaagt cagtttcgat tcctaatcat ccttcgccga gacattccat
    33541 caaatccatc atcatcactt acatggcgtg aaaattctta atggtgaggt tggttgttct
    33601 cttccaagac ttcttcgcac atttctcctg aggttacagc ataataggtc ttgcaattct
    33661 cggccgcacc gtcccgtatt gagattagaa aaccgtactc atgggatagg aaaggaaatt
    33721 agtaacggca ggctgcaaat acttaccctg atgggaagtt cagtgggcgt cggctcagcg
    33781 ggagtctctt cactggacgt cggcgattct ggtgcagaca tgtggggtat tggcagatgc
    33841 tgtcgccgat agaccgggac atgcgattgc aagccggtcc gagaacggga ttccctttgg
    33901 agaagatatc gcgtattaga gattatgttg tcattttaat gtggaaagag agagaagacg
    33961 acaaaagaaa tgtaactaga gaaggaagaa aaaacgggaa tagggggtgg gaggaatagg
    34021 ggtaaaaagg ggaggggaat tcaaggggaa caaaaaaaaa ggcagaagaa gaagaaacaa
    34081 acaccgctca catgtataaa gctgcaccat ggtgatatta ttaccagcag caatgccctg
    34141 gcgggtgtca ttctcctgga cagtgtacgt cttgcactgg ttcataatgc atatcttctc
    34201 gccagctgtt ggaatagggg ttgccagcta taaactggaa tggcttgatg atgcagttgc
    34261 cacacatgtc gagagagacc gtgggtgtgg ctaattctgt atgtcagaac ttcggagccc
    34321 ttcaatttgc aactacatgc catacgtgat gaatcatggg agggtttgtt tttcttacga
    34381 gaagcagagc caccaccaag gcctccacac agctagccga tagactgtcg gaggggagag
    34441 cattggggga gatatactgc caggaagccg cactagctgg gctggccgca atggccagat
    34501 ttaaaagaat aaacgaccaa cgcatggtac atgtagctgc aaaacttgga ggcaagaaga
    34561 agatcgtatg aagtaaacac atgcatccag agggcaaagc cgcaatggcg gagagggccg
    34621 gaagaaagca cgaacataaa aggaattgaa tctttaggga gtgctttaac cagtacaaac
    34681 ggtgaaatga acggatgctc cgagagatgg acgttgcgtc gatgtcatgt cagcacttag
    34741 ggatagaggt agaacatagc cacttccggt ccgtggatat cggccgatcg gcagagcaga
    34801 ggccgcaggg ctacgtatgg atatgagacg tcgtacttcg acggtctctt agaggcttgg
    34861 agttctgtct gatgttaatc gtttaggccg cgagtatcga gtaccgagta cttcgtgctt
    34921 tgtactccgt actccgtgct ccggcccgtc gccgccaccg gcctcgggcc caccgcggca
    34981 ctacccgttc ggcattcggc tcttagcccc accccgtgta acgctatgcc acgccgcgcc
    35041 ccgctttatt tccgacctcc ttcgatcgcc cgccctaaaa ggggaggacc gggctcttct
    35101 attagtcctt taaaaaataa gcttatgcag ggcgcttact acgactgtgg tctatggata
    35161 aaggttgcct gatcgtcctg tatgatgtat gcggaggctg tgagtctgtg actgctggtg
    35221 ccttggtgaa gatgataaga tctcctgtga cgacagtcgg aggacagagt atctatatgc
    35281 tccttagatc tgcactccaa gtcagcccga cttctatgct cgtcattgat cagcgcgcga
    35341 ttaccggcct ccgggaagct agtagaatgg caattgaact tgtttgggct ctccatgaga
    35401 tatacattcc tttgtaactg gaagatcagt gcgccttgtc acacagagca gagtcggcag
    35461 acgaatgatt gaccttgttc tattggcgag aggatatgtc cagtggcttt acaaggaggt
    35521 acacgattca gcgcctacat gcgaaagaaa aggttaagat gtgataaaat cctgaccttt
    35581 acgtaaaacg tacttactga accgtgaact gcacagcctt gaacaagtca ggatgcaacg
    35641 atgataatcc aacttcgtat gtggtacttt gtatggcgag ctcgtagcag gggcaactta
    35701 caagggtcaa gaccttgtgg agttgtgctt cccgtcatag tccctattcc catgccgtat
    35761 aaaaaaggga ttcttctgtc acaggacctt gtaatggtga attggacgag ggcccaaccc
    35821 aaagacccat taggagtcag ggcctctcgt ctactccccc aagacttaca acacctatca
    35881 ttgtatatcc aaccctaatt ctgagccgcc attttgccct cttgactctt ggctgtgtct
    35941 gcagcctgcc cagccatgag gctcaaaaat ctcatcttct ccttgctagc cctccaggct
    36001 gcacctggtc taggccggca cgcagcccct ggagccggag tttgagtatg gcgtctccct
    36061 gaacgggcat cggtccgccc acatcaagcc taccatcacg ttcggtattg attggagtga
    36121 taaatttgtc tgaaaattgt ctctctggat tcctgcgccg tgaatctagt tgccgatgga
    36181 catgttacct tccatgccga agccgagaca gggagcagtg ggagcagttt ctgctatggc
    36241 gccgatgccg gggcggatct ctatgccact attgatgcgc ctgaaatgtt tgactggacc
    36301 acgcccgagt ctccccacat gattataccc tctgaggacg taaccctctt ccccagttcg
    36361 gccggagagg cctgctctac ctcgggaaac aggaagttgt tccgccgaga tggagatgtt
    36421 atggatgatg atcttgctgg aagcagcgtc aacggttaca atacgccctc ttcttcttct
    36481 tcttcttctt cttcttcttc ttcttcttct tcttcttcgt cgtcgtcgtc gtcgtcgtcg
    36541 tcgtcgtcgt cgtcgtcgtc gtccaggaag actttgtcac gccgtaaccc atccaagcgg
    36601 tctgtcaagt acggtcccct gataccgcaa atcgacggcc tcgtgtgcct cggcgaggtc
    36661 gaggtggacg acatcccctc atgcgaggca tgcgaaagtg gtggtgacga cgtcaatgac
    36721 gtcgacgacg cggctctacg gaaaagggat gatgagactt gttggctcga cccctatcgt
    36781 ttgggcgagg agacatgtcc tgcggatgat gacgattccg gcgacgctcg ccgaagtctg
    36841 gagccgcggg taaataagaa acccatcaac tggcagcacg gtgggcaaac ctatgagctg
    36901 gctctccctc cttacaagtc ctgcggaacg gctgtgggcg tcgccgcgtc tcggcccttc
    36961 aacgttggtt tgggtacccg gccaaggagt ccgacgggtg tgaagccgtg ttgaataaac
    37021 tcactagaaa gcagatcgat cctagtctct ttgccagtaa actcgtcacc ctcgatcaag
    37081 tgctcctggc tctttgctct tctctcttct caaggccgcg ctggaaggca cagccgtcaa
    37141 agtcccgtgg tacgtgacac gtctggattg accatgtaaa agacccagga ggataaagga
    37201 ggcaagctga gctcgtcatc tggcctcttc cacgacatga gggccgacct gtcggtgtgg
    37261 tctttgaagg ggacgttgga tcgtttctta tggtcgtacg gactacggta caacggtgtt
    37321 tgtatcttgg tcacgtggtg ttgttagtca ggggttcgga agcaaagaac attgttccgg
    37381 ccctgagtac gaagtactta tttggattag caccaagcat caaccaatca gaggctagta
    37441 cgctaccatt ttgaaccaat tatatcaaaa tgtcggggac tttttcgtca aataaagtac
    37501 cttacgtggt acccggtttg actcatccaa ggtacttcca aaaagagtca ctgaacctcg
    37561 atccccgaag ccggagtgcg aaagagtacc tacggagtgc gtactccgac tccgtcacgt
    37621 tcctcacctc aactcctcaa ctccaacatc ttacctgaga ttgaggcttg ggtataaaca
    37681 agccaactac tcggattttt gttctccaac ttctttttta tccctttatt tttcttttcc
    37741 ctccttgggc cctctgccag ttatccgggc aggtctcccg gaagcaagca aactactcaa
    37801 gtctcacccg ggtcgtcacc cctcccctca acctcgacct cacgactgct tcacggttca
    37861 cccatcgcca tggcatcctc acaacccccc gcgacctccc caggccccag caaccccccc
    37921 gaactccccc caaccccagc catggccgac ctcaaacccc tcctcaagaa actctggccc
    37981 atccccgccg gcggcagcca agtcaccgcc gacgagatcg ccgaagccat ctcccacttc
    38041 ttcaccaacc aggtctcgac cgcccaggcc gcctccctcc tcatcgccct gcacttcacc
    38101 aacctcgacc gcaacgccga cgtcatggcc gcctcggccg ccgccatgcg ccgcgccgcc
    38161 gcccaggtcg acatcccctc cctccgcgcc gtcgtctccg ccaagcgcct cgccgccggc
    38221 gactaccgcg gcgggctctg cgacatcgtc ggcacgggcg gcgactcgca caacaccttc
    38281 aacatctcca ccaccgcctc cgtcgtcgcc tccgcctgcc tcgtcgtcag caagcacggc
    38341 aacaaggctt cgacctccaa gagcggctcc gccgacctgg tcgcccacat gcggcccgtc
    38401 gcccccgtcc tcgccgccgt cgccccccgc agcctgagcc gcgtctacgc cgccaccaac
    38461 tacgccttcc tgttcgcccc cgtcttccac ccgggcatgc gcttcgtggc cccgctgcgc
    38521 agggaactcc cctggcggac catcttcaac ctgctcggcc ccctggcgag cccggtcgag
    38581 gacgccctcg aggcgcgcgt catcggcgtc gcgcgccgcg agctgggccc cgtcttcgcc
    38641 cgcgccctcg ccgtcgccgg gtgtcgtaaa gccctcgtcg tgtgcggcga ggaggagctg
    38701 gacgaggtga gctgcgcggg gcccaccctc tgctggcgcc tgcgcgagtc gggccaccat
    38761 gaccaaacgg tcgtgggtgc gggggaggcg gcgccggggg tcgtgacgga gcatttcaag
    38821 gttcgccctg cggatttcgg cctctcggtc cacccgctcg atacggtgtc gcccggcaag
    38881 gaaccgtcgg aaaatgcgga cattctgaag cgcattcttg gtggcgaact ccccgatgat
    38941 gaccccattt tggagtttgt tctcatgaac accgctgcgt tgtttgttgc ttcgggtatt
    39001 tgcgaggctg actcgagcgc catgggtccc ggtgatgatg ggaacgttat tactgagcga
    39061 ggacctggcg gcgagaggtg gaaggagggc gtgcggaggg cgcgctgggc catcaagagc
    39121 ggcgaggctt ggagacagtg ggaggctttt gtccaggtta cgaatgatat tggcggtgtt
    39181 ttgccttgac ctttgcatga acagaatgag aggctctctt ggagatgaca cgagttgatg
    39241 ctgaatgcga tgttcataat aggataaaaa caaaaagaaa aaagaaaaag aaaagaaaag
    39301 aaaacacaaa tgaaggacgg ggtttttttt ctacctctat gtatccctaa gccaccagag
    39361 ctccagctcc cccctatcat aatctccacc accgccactg gctttgcagg cttgtttcgg
    39421 gttgcctgtc cctacagcgt ccctatagcg gcaccacaac atgaaactgt ttctagcttc
    39481 gatgggtcca tgttgaccgg aataaccggg ctgaccacgg ccctcttgct cccgtaagag
    39541 ctacataaac accgccgatc tgaaccgtgc tccgatgaac cgtctccgta aaggcgttac
    39601 tggtgaccga gcctgcctac cttaggaaaa gatggtaact tgcggccatc gtcccgtcgc
    39661 caatgccctg aaggtgtcca cctctttgct cttccacgtc ttcagcacct ccaggatctc
    39721 ccccgcctgt tcgaatgtca ccttttcgcc cttcaccagc gcgaccagct ccttttcgac
    39781 cttgctcggg tcctcgccga gcaccttgcg cgccttgacg gccgacacca catgcggcgg
    39841 gctctccttg tgtgcctcga ggaactcctg gttgtactgg cccgcggtgt tgtccgccgg
    39901 aacggccttg aactccgact tgatgaggtc ctgcaccttg ggcggcagcg tggccaagac
    39961 ggggtcgatg gtgtgcttga attcgatgac gcgctcgtgg accttggggt tggatgcatc
    40021 cagggcgatg gcggcattca ggcaacccag agcaagaaca tacttctctg ggggtttgtt
    40081 agtaagaaag aagggaggga aaacggaggg gaaaaatgga aaaatgaaaa aaatgaaaaa
    40141 aggggggggg gaggaagggg ggggaggaag gggggggaac actcactccg ccgtatgtac
    40201 acatcaaaac ccgccaactg cgcatgtata ttcttgggac tgaactgcag cagatgggaa
    40261 acgtatttca tagccgtcga aagaggttcg gcatcaagga gcttcaaccc cgcaacgtcg
    40321 tcgatctgcc ggttcgcccc gtccttggcg cccttgttgg gatccttctt cgccgcccgc
    40381 tcggccgcct cgcgctccag cttctgcttc tccttggccg ccttcttcgc cgccttcttg
    40441 cgctccgccg cgtcctcgcc attcgtcacg tccccgttgg cccgcgccgc cgccgcccgg
    40501 tcgtcccgct tcacgtacag ggccacggcg tcgagggcgg cccgcgagta gaaggggtgc
    40561 tcccgaatcc ggtcctccca ccgcagcatg tcgatgtagg cgcggatgaa gcccttgcgg
    40621 agggagaagg cgtggaagtc gaactggtcc tccacccagg tgtcgaagat gttggacacc
    40681 agctcgaagc gccgcagcgc cggcccttct tcgccccgcc gggcaaaggc ctcgccgtcc
    40741 tcggtcaggt accagacggc ctgcatgtcg actaagtcca tgaagggtcc gccgatggtc
    40801 tcagccctcg taaagtggcc catcatcttg agggcctcct cgttcttgtt gttccgcagg
    40861 aggtacttgg cggccttggt gcagatgtac ctgtccctgg tgtcgagggt gcgggcgcgc
    40921 tccatccact cggacgcctt gtcgaggttg cccttgtgct tccatatcct cgccttggtc
    40981 atgtggaact cgacgctctg ggggaccttc tcgatggcca tgtcgacgta gtgcatggcc
    41041 ttgtcgaggt ggcggctgag atggtagttg taatgctggg ctaggtagta gagggctgct
    41101 ggctggccct tggttccgtc gccgttggtc gcatctgcgc tgtcgttgtg cgatgagatg
    41161 tactcttctg ccagtgtggc cagcgtctct tttttgaacg agtcggaata gaggtgcttc
    41221 aagttggcaa aggtcgaggg gacgcccttg ttcagcatga gggtgaggta ctccttggcc
    41281 gcttgtacaa agtcattgcc tgtggtccta gttagcacga gaagcgactg cattgatcgc
    41341 agggcctgga aaagaccata ccagaaagaa agttgagagg tagacgacga ggggcatcag
    41401 cacgtgggta cttctcagca tactcgtcgt aaatcttctt cctctcctcc gccgaaccca
    41461 actccacgac ggcctccaac aggtcgtagt actcgggatg ctccgggttc cggttcaaca
    41521 gggccctgta cacggcagca gcctcctcgt tcctgcgcag cttggtcaaa tactcggcgc
    41581 gcctctccag cacggcaaga cggtcgaggt tcgaccgggc ggcggagtcg aggtggtcca
    41641 gggccctctg gtagtcgccc tgctcggcga cgaggcggtt cttgtacatg acaatctcgg
    41701 cgtgctcaat gtcgcgactt gagggcgtcg tcttcagggt gctctcgtag gtgtcgagga
    41761 ccttctcggc ggtggcgcgg tcgtcgttga ggtggtgggc gacggcgagg gcggtccagt
    41821 tctggatcag ctgggagcgg gcctgcagca tggtgatgcg gctctgcacg tagccggggt
    41881 agtcgcgggt ctgcatctgc aggagggcca ggtcgcgcag gatctgggcc gagtccgggt
    41941 cgatctggag ggcctgcttg taggccttga tggcgtcgtc gtacttcttc acggcgcgcc
    42001 acaggagccc gtagacgtgc cagcatatgg acgacttcat gtcgttcatc agcgcgactt
    42061 tcccgagggc gaaggcttcg tcggtcttgc cttgggcgtt gagaatgagg gccttcatgg
    42121 cggtggtgtc gccgtgtttg gggtgcttct tgaggatgat gtctgcattc ttgagcccgc
    42181 gcttgtattg cttgtcgtca tagtttcgga ccaccgtccg gaagagggcg gcctcttttg
    42241 gaggaagagg ttgcggcatg atgtcggtaa tgggtagctg gcggagactg tggctatgtg
    42301 cttccgaagc agttcaggga gggattacgt agagtcgatg gcgatagcga tatggggaga
    42361 cctcaagctc cgttctagcc agggttctag acgttagaag gcgtgggtcg tgtttggaag
    42421 agtagttaag tggtgatcag gggctaaaga ataaaatgga ctcacatgca aagtcttcat
    42481 gcgctgggag gaccgcgggg tcggcgaggg ggggggaggg ggacggaatg gatgaaatgg
    42541 aggaaaagga aaagactcaa ttcctagaaa atagaaacaa aagtctgctt ctgtctgcca
    42601 cttggggtta gcggcagtat gggcaatctt gatataattc ggatctgaga aaaacaccac
    42661 gtagtcagac acaggaagtg actgtgggtg cacccaggtt tgtggtttgg tgcgaaaagg
    42721 gaaaatgaga aaatgggaaa atgggcttgg acaaacgaag ctggaggttt gatggttgat
    42781 cattggcggt acgggtacgt accagaatgt gccggagtac aagtaaaagt accaatgtta
    42841 ggtaatacac ggaaacctcg acttcacccc gctcgagtgc tgccagctgt catcactttg
    42901 aacagtctgc atctgcatct ccgtgtccag cactacaaag ttgaaaaggc cgcgcgacag
    42961 tacgagtata gagagaatag agaaagaaat cgggaataag gggagtctag attctatcca
    43021 tggccaaatc gtctgccaga ttgtgctgtt agtgttacat gtacagtaca tccctcgcat
    43081 gaaccacgct tccctcccct gctgtaaggt accttattct atcatacaca caagtgaacg
    43141 tcccacgtat ggtcacctcg tcgacgatgt tgctgccaat gccaatgccc ccgttcgcct
    43201 cctccagcca tgaaaagcat cttcccactt atccaaaggc tcaccgcagc gctgcctcac
    43261 cacatcccac gtcctagacc gcacaatatt ctcaaccccc ttctcttgcc tcagcagcag
    43321 ggcgagctgc tcggtccgcg gctccttcgg caaataccgt cccgaatacg ggtccaggcg
    43381 ctcgtcgaca acgcgctcct gctccttggc cgcctcgacc tgcctcgccg cggcctccgg
    43441 gtcgtcggga tcgggcgagg tggcgaccaa gccgcagtaa tggaggacgt cggcgcgggc
    43501 ctgccacgac gggaagagga cggcgtcttt gaagttctgg cacgatgcgc ggtcgagctg
    43561 ctgcgtgaac gagcgcgggg cccgttggga cgtcgacgcc gggtcgaacc cctgccgcgc
    43621 cgggttcacg agcgcgttga ggttttgggt tatcgagtcg tcgaggctgg accgggagag
    43681 gcggaggaag cctggggcgt tgtggcgaca agggttagga cgtgactgag gttttcggag
    43741 actaaggaat gggtcccatg gattgtgggt tgctcacctc gtaatgtgcc ttcggagaaa
    43801 cagaactgcg gggtcaaatg cggtggactt gtcggttgcg ccatgatatc ccggagccca
    43861 cggttcggtt gggttacagt gccagccgtc cgagaagccg actccgattg ccagaggatt
    43921 cccgccagtg tgatgaagaa agagtcgagt ccaagagacg tgcaaagaat aatatttatt
    43981 ttgattgtta tagctcccgt tgttggggtt gctgttcagc cgttttcttt atcgtctttc
    44041 gccttttgct tttcgcatca atcaggccat cataaagagg aggcggcagt acaaagccgt
    44101 cctctcagag ctacctaatc ttgtcccact tagagcttgg tccaatgacg tcttgtcgga
    44161 tgacataagc aatacaacgt acgtgtacgt cgagctcaga tggcaaagct atcgactcgg
    44221 gaccatattt attccgagag acattgcact gcacgtgatg tgttcgtgac caccaacttc
    44281 caacctcaat ctcccctgtc tatcattttc cctttttgat cctgttcccc ccgtctgcac
    44341 tcgccgtcgc caggggtgcc tgcacgacac tctagacacg caggggtctg atgccctgct
    44401 acggcccctg ctacggcccc tgctatgccg tcccgggtaa tttgcaagat gatcgacttc
    44461 ttcgcgtatg aagcaggcac cggggttgac ctgcttcctc gattcctcca tgctccccaa
    44521 gttccaacag cactcgctct cttgttggtc cctctgtgtc acccaatacc gagtaatgat
    44581 gtcctaccta tacccggacc atggcccaca caaggacctc ttcctcgcac aaactacttc
    44641 ctgtcgcgga tttatcttcg tccaaccttt ctcgagcgaa cgcgccagga aaccaattcc
    44701 ttcggtagac gatggcgacg gccgagaagg tgaccaatga cgacactgtt catcgccatt
    44761 cggttcttgt aaatctcatc aagacatgtc gagacctagc aaaagacctt ggtgcgctgg
    44821 ccagcagcct agactcggca cctctgaccc tttcagctct ggccaaggaa tgccgaaccg
    44881 ttaccagcgt gctgaaaacc gttttaagct cttctgctcg acctactccc tggcgatccg
    44941 ggacgcctta taggcagggt acgccggctg ggttggctag gccgaaggcg catatgcagc
    45001 tttccaactt ccaagatgat tgatcgatgg agggttaagg ggttaaggtg tagggtgtcg
    45061 attttgtttt gggggcgttt ctgtggcaaa aaggggtgtt ctggtcaaga gttgggcctg
    45121 tgtccaggtg tatggcctgt ctgatatcgg tttgaagggt gcaggcatta tatttttcac
    45181 atacctcctt acgaactatc caagaaacca tcttaattca attcactttt gttttccccg
    45241 tccctatcta ttccttttgt atttctcctc gtccatttct ttcttctttt ttgtctattg
    45301 acgttgctta gtctacttcc ccctacttcc ccctaccccc aaggttggcc atcgcctcaa
    45361 ccctttccgg cgtcaacccg caactaggca gcgcacgctg accggcggca ggcgcgggaa
    45421 ggaagccaat ggcgacgaga taggccaggt acatgccaat agcgtcgata tccacgacgt
    45481 tatcggagag aggatcgcga tccgccggcg ccgcatcccc ttcgtacgca ccaaggacgg
    45541 cggccgcgtt cacgtcgtcc agttcggggg ctatcgagtc ggtcggtagg ttccccgtga
    45601 cgtgatggaa gaggggcagc agggcgagct cctctttggt ctcgtccgcg acgtaggcgc
    45661 gcagcttgga cgaccagtcc tcgtacggga cccggggaac ggggtagccg tacgtctcga
    45721 gggcgccgac ccagtcgttc agcgtgaggc gcgggtggct cgtgacctgc acgacgccta
    45781 gagggtcgct gtccctgtcc ctgtccgtcg gggggtgcag ggccgaggcg acgacgatgc
    45841 ggctgacctg cgtgacgggg acctggttga gggtgttggc gatgtccggg cgggcttgga
    45901 cctggagaca tcccttccat agacgcacga ggtagtcgtc cgtcacggag atgcccgagg
    45961 tggggtcgcc catgatgtag ccggggcgga ccaccgcgcc gacgaggccg cgtcggccgg
    46021 cttcgcggac cacggcttca ctcgcccact tcgattggcc gtaacccgtt cccagaccct
    46081 tgcggctgcc ggacaagtcg tctgactccg gcacgccctt gccaccggcg gcgacgctct
    46141 cctgcgagag cttgacgtag tggtcgctgt ccaatgtgga cgtggagctg acgaacgcca
    46201 gcctcttggg cttcccttgc gtgcacagac cgatgcagtc catggtgctg atgacgttcg
    46261 cgttgcgcag gctggagtaa ggcagcatcc agttcacctg ggcgccgttg tggatgatga
    46321 cgtctgcctc gttcgcgacc agctcccagt cggacgaaga gaggccgagc cgaggcttgg
    46381 cgatgtcacc cgagacggct tgcaggcggg agcgccagtc gtcggaccag agaccgtacg
    46441 ccttggtagc cgcttcgata cgcgccagtc cggaagaggc atctcgcgag cgcacgtgag
    46501 cgatgacgcg gaggttgcgg tcgaggagct cgcgtacgat gtaggaaccc aggaagccgg
    46561 tggcaccggt caggaacacg gtctggggag cgggcgcatc ggccggcacg ccgggaataa
    46621 attcggggag ttgcgacatg agatcatcgg catcggcggc gtaagcctcg tcttgggcga
    46681 cggggtcgta tcccgtggcg ataccggcgt ccagccgcaa accggtggga tcttgggcgc
    46741 gatcaatctc ggcggcgaag gcttcgaggg tctgtgattg gaagatggcg ctcatgggaa
    46801 tgtcgatttc cttccatgtc tgcctcaccc ggaagagcat ccgttgcgcc aagatggagt
    46861 ggccgccctc ctcgaagaag ttggacttgg ggacgaacat acgggcggtc cggttgggaa
    46921 ggatctcggc ccaaaggccg gccagcttct tctgggtctc ggtcaaagag gcaagagccg
    46981 aagacgacct agaagcgcgt ctgtgcaggg tggcgaggtc ggtctcggag gggaagggga
    47041 gggcgggctt gtcgattttg ccgttggggt ctagaaagga tggacggatt agcgtgggta
    47101 cggataccga gcgaacaaaa cgagcgaaag aagaaggcag caaaagacgg gccagggccg
    47161 tgaggtctcc ggaagaacaa agaacatact tagcggcatt cgcatcaacg ggataaacat
    47221 ggtaggaatg gcgtagtggg ggaccttggt cttgaggaag ttcttgcagt cctccgacaa
    47281 ggacttgaat ctcctcaaca tggcggccat ggactcatcc gaggtgtccg gcacgagcga
    47341 ggcgtctccg tctcctcccg agaggtgctg gaaccagcgc ttggcctcgg ggacgatgta
    47401 gctgaccagg atgggttcct cgtccttgtc tctcctggtc atggtgatgt tctcgcgaat
    47461 gaagggatga cgcgacaagt gggcgtcgat ctcgcccagc tcgatgcgga agccgcgcac
    47521 cttgacctgg ttgtcgatac ggccggtgca ctcgacagtg ccgtccgggc ggaagcgacc
    47581 caggtcgccg gtccggtaga cgcgatcgcg gggtcccttg tagaactgcc tccagggttc
    47641 cgaggccgag gcggcgtttt ccttttcctt ttccttctcc tgctcggccc actgggccgg
    47701 gtcgacgaac cagttggtga gaaacttgga ctcgttcagc ttgcggctca cgtcgtcgtt
    47761 tccgaggtaa ccctcggcga gaccggccgc gcggaggaac agctcgccct gctcgccgac
    47821 gtcgcacacg cgattccgat tgtcgcggtc gacgacgagg agctgcacgt tgagcatgcc
    47881 ctggccgacg gggatgacgt cgggcaggtc gtcgagggcg ttgggctggg cgagcttgct
    47941 ggggacctcg aagtacgaca cgctcctctg cgtctcggtg gtgccgtaca tgttcacgat
    48001 gtaggcgttg ggggccagct cctgtagcct tcggcagtcc ttcttggtca acaagtcgcc
    48061 gacgaagaag gcgtggtgca gggtcgggaa ctgggtggtg gcacctccca cgaggatctg
    48121 ccccatggcc ggggtcaagt gggtgacggt gatgcggttc tccttcatcc attcggcgag
    48181 gatctcatgg gcgatgctgt cacggggcgg gacgatgatt tgagctccga ggaagagggg
    48241 agtgaagatg tctcgctgag agggcttttc gttagcagga atgggctgat gagagcgagg
    48301 tatgcagaaa cgaccgaatt acgcacctga atagggtcgt gagcaatccc agaaagcatg
    48361 gtgaacctgt cccgctcgga caggccaaac gtatcggcca tccaaggggt gtaataggtg
    48421 agagagaaat gacgaccctg gacccccttg ggacgaccct cggagccgct ggtaaagctc
    48481 agggtgggga tggagtcggg gccgacaacg acgccaggca gcgagcccct gaggctctcg
    48541 tagtcgtgga gacaatcctg gccatcgaca tggacaagcc cgccttgcag ccggccatcg
    48601 gccaggagct ggagggcggg cacctcggcc ttgatggata ggttcgactt gatgaactcg
    48661 gcgaccgagt cggacatctt gccgctctcc tcggtggcgc ggaggatgtg gacgaggaac
    48721 ctgggaccgg cgacctcgag gagaatcttc tggcggtctg gcgggtactg ggggtctagg
    48781 acgctgacgg ttgcaccggc cttgagggct cccatgtagg ccaccaccag ctcgacgctt
    48841 ggcagggggg aaccattggt cagtggctgt gagcatccga gacggtggta cagtgaattg
    48901 atggatggat ggatggattg atggattgat ggattgattg atgacaagaa tgtgagaatg
    48961 gagaatggta gaggatcagt gactcaccca cggtaggcat agatcatgac cacatcacct
    49021 ctttcgcacc catgagcgat gaaataatga gctagatggt tggaagcttc attgatctgc
    49081 tggtaattga agacacgctc gggagcgcgg tagcccttgg tctcgacgac gcatggtcta
    49141 tcgggatgag cctgggcatt ggcggcgaag atgtcgtgga tggctaaagg gagagttagt
    49201 gagtcagtgt cttgtcgcga cagtgacacc cctcagctta caaacatggg tcatccgaaa
    49261 aaagaaagga aaagcagaat caagtgcagc tatagcaaaa gggaatggat gccatctcac
    49321 ctccacggaa ctcgccccaa tgcaggtctg ccgtgggatc cgggatcacg gcggccatgg
    49381 tggacgactt ttgtctcgtc ttgttggttg cggtctattg gtgttgacgt gggtttaaaa
    49441 gagtcgtcat ttcactgagg ttattgggaa gttgattctc gttggctgga ggtctggaag
    49501 gctgtgtgac tgactcggga ctgtgactct tcgtgttggt tgattgaccc cgagcgtcga
    49561 actctttgac ccctcgaccc ctcgacccct cgactctcga cccgaacgat gaactttttt
    49621 gtggggccaa ctagggtccg attacggcac ggtgggatgt ccaattacgt cagccagtga
    49681 agcattggcg tcaggtgggg aattgacttt gtgacgtcgt acgtcttagt aatcaacggc
    49741 ttttactcaa acgacgtccc atggccatca ccacatcctc atatcctcat gtttgtcgcc
    49801 ggtccaacac aacgctcatc tggaaacaag ctcgctgctc aggggggcaa ttagtattct
    49861 gggtcaagat gaatggtttt ccaaacatgt cgtttgtgaa tgcacaaact cttgcgcacc
    49921 aaagttgatt cggagcagac ccccctgaag acagtgaaga gaatcaagag acgaagcagt
    49981 gggctcagct gttctcctat aaacagcccc gggagcgtct tttccaaata ctgtcctcca
    50041 gatctatcca gcctataaca tgagatacgg cttgttcccc ctaaccatgc agcaaggagg
    50101 gagggcttag gatgattcca aggtcgacgg ccgaccttgg gaccttgggt gatactttgt
    50161 ccagcaatgc cacaaatggg ccgatctcca ggtcctctac acctcctata atcttgcatc
    50221 cagtacacca ttccgccaat gccattattc attcaggtcc ccaaagaatg gtatgtggct
    50281 tctctgaggt ggagacttta aagcccgcct tgcccattgt ccatacctct ttgaatgatc
    50341 catcaccgtc atacttctat tctactctcg tcaaatacat cagccagcac ttcgatccac
    50401 caagctgtca gattactgtc agaacacatc aacatccatc cttttcccgc tactacgaga
    50461 cagtacgtat agagtctcta cactcaccca aaaagagtgc agctgaggac tttttagtat
    50521 ggcagatcaa cccctcttcc cacgttagac actaacttac gtgtcatcat gggagataag
    50581 gtcaatcaga atcaccatcc tcagatgggt gatcccgccc ccgactcttc gcaaagggta
    50641 aaaccttctc cgcaaggccc ttcgcaagaa agccagcggc accgatgccg aagaatcatc
    50701 cgacgagaga cagaacgcgg ttggaaaaca aaacgcagat ggtaaacaat gggtcactgt
    50761 ccctaggcag taggatgacg cttgggatat tattcatagc gattcgtcgc gcttcttgcc
    50821 cgatgccgag atgcctacta cggaggagca gatgatggag actttggatc gtgtccatgc
    50881 tactgttgtt cgtcgcgtcg gttacatagt caacgtcagg cgagaggctt gctgcagcct
    50941 gcgggccttt cactttgttg gatagtacaa agaacgacca tgggtatctc cgttaataga
    51001 catagacaca tgtagtgtta gtcttgggga aatttcgtat gccacgaccc acgactcaca
    51061 tagataaagg aggaaggcaa taatacgaag taccttaggt atcttaactc ataccttatg
    51121 atttcccttg aaagtctgtg ttggttatac ttcctgtcct acgccctccc aaatcataac
    51181 ttcagaagga gacatcagag aacaaataaa gttaatttca tcaaaccaag tccattgcac
    51241 ttgcttcttg tgtagcctcc cctgaggctg ttagtcccga ggcgtgacat cgttgaactg
    51301 gaaacggcac gggcatccgg acacatcccg acctcttcca tgtcatcgca aacccacgtc
    51361 ttaattcttt attcgaaatt tatcccttac atgttttctg tgaacaagtt ggcaagaaag
    51421 cttccagcca agtacactca ctcactctgc ttgggtatgc tggttatcgt catcatagcc
    51481 atcacacctg gctgacaagc ttgccatgtc ctcctgttct atttcacctc gcggatcaaa
    51541 gtctcataca tccattgatt cccctggtaa gatcaaaaat cccttgtccc ctagcattgg
    51601 actgtcgaaa tagccaatgc cctatgctgt cagccccgaa tgcatgatat aaagctatag
    51661 aacctaacag acgagtcagc agtcaggact caggactcag ttgtggacga aatgtccgat
    51721 tcttacaagg ccacttggtt tatggacgct gatacggtta gaagcgaact gaaggacatt
    51781 ctgaatgcgt ccaaggtgag ctctccctct ccctctagct tctcaccatt gacacgcccc
    51841 ggcacgacac agtatggcaa aaagttcatg gatcccctgc attccgagtt agtctaccac
    51901 ctggtccacc tctggaaaaa gaacgtcccc aagtccctgg atcccacccg ttactacgag
    51961 cttgatttgg ataccgatat cgtcaagcgt ctcttcgacg cactgccttc catccacgac
    52021 gattacaatg cgaccaagcc catacagctt gagcccgaga acaaagagtc gcttgactcg
    52081 ggtctctttc cccggactcg cgaagcgtac gactgcgcag acgttggccg cgccagattg
    52141 gcagcgcata atgcggcttt cgtccacgcc ctctggccct acgccaactc gaccttaagg
    52201 agggtcgtcg tcgcgtccct cgacacgcat tccatcaagc tctggtgggc cgcccgcaag
    52261 agtttcaccc tctgggacct ggacgccccg gacgagttgc gcttcaactc catccgcaac
    52321 accttcatgc agtacctcgc cggtctcata accacgcagc aggccccgtt cgaggacccc
    52381 gaaaacccca cgccgccttg ccaacagggg gagctcaaag ggctcacgcc cccaatggat
    52441 aagaagagcg aatggatcta ctacagctgg tggatttaca tcggtcgtcc ggacaatctg
    52501 agccctttcc cggagcttcg cagggtctcc gcccgaaccc gggacctcgg tggcctcctc
    52561 gactgggaca agtgcgccgt gtgcggctcc cgctactcga aagaagggga agacgacggg
    52621 cggaagagac ccgtccatct ctactgctcc ggctgcgtca tcgtcggcaa cccgcactac
    52681 caccacctca agcgccgcta ttgcagcgag gcctgccgcc gcctcgacct cgccgaccac
    52741 ttcccgcgct gccagcagca gaagaccttc ctccacgggg tatgcttcct cgagagcttg
    52801 gcccgcaggt tcctcgaggc cacgtttacc ggcaccgttg ccagctactc ggccggcccc
    52861 ttcgccgaca tgcccgagtc ggccgggaaa acgctccgcc gcgccgccga gtcccacgtc
    52921 gtcttccccg ccgtcttctc gaaggcgccg tggaccggcg ggtcgctctt tctcaagccc
    52981 gagcttcgcg aggagatact gaaggaggcg ggaggggcca accatgcgat gctggcctgg
    53041 gacaccggcg agcattggta tattcagctg cggcacctca ttgtggacat ttttaaaggt
    53101 gaggaaatgg gcattgtctt ttgtctgtct ttctttttcc atctccccct cctctccctg
    53161 cccaactcct taacccgccc ctttctgtca tcaagaggaa aaacagttct gacgtatagg
    53221 atgctctccc tccatctctc ccacagagca ctgcgacaag atcctggagc tcagcgtcta
    53281 cgtccgcaac gccgactcga tctctttcct cggaaatgac ctgtgccgca agaccaatac
    53341 cgtcttgacc tatcacggca agaaccccat gttctggcct catcacgtcc tgtattgccg
    53401 gctgcgtggc acgggggccg agttcgtcat cgacctgcga tctctcatct ttggctggga
    53461 catcgccgtc ttgcccttca acgtctttgc cgccacacgc ctcgccggta tagccggtcc
    53521 tagcgtctcc ctcttcgacc acacggcggt cgacaaggcc gttatcatcc caaactaccg
    53581 catcggtatt cagaaggccc gcgcgaacgt catggtttat gccctgaccg acgcgtggaa
    53641 gcacctcaag gtgtcgccgg acatccaccc tcgaaaccgc agcaagctca ccaactcgct
    53701 agggggcttc ctggccatga gagacgccag atggcaggtt gttgccacga agatggccgg
    53761 cgtcatgggg gccgccttcg aagccgcggc cgagttggcg cgcgaggagg gcaagttccg
    53821 ccaatacctc cgggtcaaca cgaacccgta cggccatgtg ttcagcgtgg gcgtgaccta
    53881 ctcgaacgac caggtggcgc tgtgcgagcc cgtatggatg gggcggaaga cgtaccgcgc
    53941 catcattggg aacacgctgg ccagaacggt ggtacagcag gaccccgagg ggaatgtggc
    54001 cagtggacca ccgccgccct tcccggagta cgacgtccga gacgtcttgg cccgttggac
    54061 ggaaatgttg aaatccgcct ttgcaaagga ccccccagag aaaacccctc ttcgcgccaa
    54121 ggctttcgag gcggtccacg gggacctggt caggctgttt gagctcaggg gcttggtcat
    54181 gcccaggcag gaaatcaacc aagcttacgt tctcttcaaa gtgtgggaga atcaactcgc
    54241 cctgatggag tggaaagaga gagaggggct ttttaaagac tataggagtg tcgtcaaaga
    54301 cctctcagcc cagttcgagg agtttgtcga ctccatccgc ccgaccagcg agggccccga
    54361 cgataatacc agccatttag ccctcgccga ttccgacgcc gacgctaagc agcctcaggc
    54421 ggccgacgac gacacaaagg ctgctgccac cagcggaggt ttgaacggcg acgccaagga
    54481 ggaggaggag gaggaggccg ccgacgaggt tgtcaaggtt gtttccttcg gcccggacct
    54541 gatgctcccg caagaaacgg cctcgtacgc catatcgctc gcaaccgcaa agaatctcag
    54601 caatcgcgcg gcctggtgca ccctcgtgct tcgtgacgct gagactgact ttacagcctc
    54661 ccggcctccg ccccttgggg gcccccagcc tcctccggga cttggcaggc cacgaggcac
    54721 gggtgcccct ttgggtatca tggtcagagc cctacaggaa tccggctacg gcaatatatc
    54781 ctatgggagt ttggagcctt gggtcgcgtc ccggatgaag ctccagcaga tgcgcagtcc
    54841 acatgcgata cgtcctgacg agaatggcgg tggttgattc ttacaatgat aaagacgaag
    54901 aggcggtgta taagttataa ggtattgctt taagttagga gaagagagtg tgatcagatc
    54961 ctggctgaag gcagacaagt cggaaaaggg gggatgatga acgtgctcag gagtcgtaaa
    55021 aaaaggtatc atacaataca ccccaatgcg ggccatgccg ccgttgtcat acagacagta
    55081 tactacatga agcccctatt actttaagta gaaataaata gtgatattca gtccacgtta
    55141 cacgttaaca aaagaaaaag agaaggcgga aaaaaagcta aaagaaacca gtcttcggat
    55201 cgtcccatga ctcccatcca ttccgttccg ttttcaaagc cagtctcgtt cactgctcct
    55261 cgaaatcctc catactttct cctgtgtctc gtgattccag tgactttgtc cccctggctc
    55321 ccgttcccgc cagatactat tatttggcgg gagcaaactc caatgaccat tacaagactt
    55381 atcacagctc ggcacgaatc ttctcctcgg cctcgttagt gttcttcttc gcagcctcag
    55441 cgcccaggcc gacctgtcct gcgacccagt tccacgtatt cttaaaagtg tcgccgatcc
    55501 tggtgaggat ggtcccggag ggcgtcgtgg tgccgtactt gaagaaggtg tagtgcttgc
    55561 gggcggcggc gcgcagctcg ttggttgtag agccttgagg aaccgggatg ccgtagctgt
    55621 cgaggtagtt cttgagctcg ctctcgctcc acgtgtcgaa ggcactgtcc ttcaccgcct
    55681 gtgtggcctg ggcgaggtag ctggtcagag atgcgtactg ggcgcccccg gctgcggagg
    55741 ccgaggcgta tccagactgg gcggcgctga ccagttcatc gcgggtggca tctttcttct
    55801 cggcaagctt cttcgcggtg gcgtctccat ttttggcgag ataggccctc aggttctcga
    55861 gggacatgtc gtcgtagatc catgcattcc cacccgaagc agccctgtgg gcatgcttcc
    55921 gaaccagagc gcggagctcg tccgacttgg agccctgagg gacagggatg ccacgagaat
    55981 cgagatagct cttgagccgg ctgtcgctcc acgtgccgac ggcctggttg aaagcctcct
    56041 gggcggcgag ggatgccttg tccgtagcgc gagcatactc gttgccggcg cttgacgtgg
    56101 cggcaccaaa ggcatcggta gccttcttgg agacattctc gtggaggaaa tcggcacgat
    56161 gcttacgaat cagagcacga agctcgttga gcctagtacc ctgggggact gtcgacaagg
    56221 gagagaaaca atcagttaca ctggcggtca acatgaaaaa aaggaagaag aaaagtcgga
    56281 aggggccagc acttaccagg gataccgttc ttgtcagcga attccttgag ctgcgactcg
    56341 ccccaggcat cgatgatctg gtcagtcaag gtggcataag cctgagcagc gctggaggaa
    56401 gcactagcgg cttgatcctg tgctttcaga taggcaaggc gcgagttccg gcgaaccgtg
    56461 gcaacgagac ggtcgcgctg taaacaaagt tattagtgac gacagcttgg atggatagct
    56521 tggcaccttg acgagggcgt aaacctaccg tcgtgggctg cggggcaggg ataccgtgag
    56581 tgtcgagcca ctccttgaga tcggattctg tcgatagtta gcgggccacg tcaacctctc
    56641 actagaaatg tttgggaaca ggagaggagt gaacacgaac cagtccaagt ctcgtacagc
    56701 cagtctccgg ggtatgaaat ggcatcgttc gttttttgag cgacagtttc gtagttggag
    56761 cggatcgtct gaaggagggt gtcacgcttg cggggttggg gaactgtgaa tgaaacgtta
    56821 gctctgcctc cagaaactac aaggccgcga atgtgagatt ctgaacgtac cagggaggtc
    56881 atgcttgtcg cagaaagcct tgagctcgct gtcggtccag gtgtcgaaga tccaatcctt
    56941 gacgcttccc caagcctcct gggcctggtc gctggtctcg taccacgaag actggacctg
    57001 ggaaaggaga gaatccttgc tagactcggc acccttctgg gcctcaacac ccttggactt
    57061 gaggtaggat tggagtctct cggtgtccca cgagtagtag ggagaaacaa tatagttgtc
    57121 ccagtttctc tcgatgagct tctcaaggtc cttcctgtcg gccggagtag gatagggaat
    57181 atcgtgatcg gagagccacc gctcgagttc cgactcatgc caattgttgt aggctggggt
    57241 gcggacgtca gtgcctgcgt tccaaatgcc caatgttaag aaaacgagtt gaaacaggac
    57301 aagacgggag gggacgaaat gggaggagat gaaatggaag gagcttcaat acataccgct
    57361 tcttccgaac cagttgctgg cgaggacgcc ttgggtagca agggccaccg tcaagacggt
    57421 gggtagaaac ctcatggttc tcgggcgtgt cttctgtatg aggtggtgat ggtcaagatc
    57481 aaagggaaac ggcaaaaagt gaggtgagat ggagagtctt gacgacaaca gacgagcaga
    57541 gggggggttg ttttagactg gaggcccgtt tgtgagagtt gttgagtgga aaattagcct
    57601 tgtggaatgt tgcgcaggag tgttacccaa ggttacgcga aggatggagg aatgtaagtt
    57661 ggcccaggtg tggtaaagag aagagttcca gctttttaca gggaagaaag cagaaagaag
    57721 caagtcgaga aggtatcgac gtcagacttt caggtgaaga agggagaagg cagtcgagtt
    57781 gttcatgggc cagtggcggc ctatgtgtgg atgaatggta tgtgggtgaa tggtacctag
    57841 gtacccaggg tcaaggactc aagatggatc ggaaagaggt ctaggtaccc agttaggagg
    57901 gatatcgtac agagtttacg aagcaacttg tgtcgttgaa ggtgtcgata cttaggcagg
    57961 aggcgctaga tacgtgatga atacgtagtg aatcaataac gtcaccgttc tcgggactgg
    58021 ttgacgacga acacgagcta ggtaaggtag gtacctaggt agtaaatgta ctgtgcatcg
    58081 taaggtacct tccctctaga tatttgttag cttcgctgtg ctgttaaggg aggtacctgc
    58141 ctagtactta cctcgtattt tccccaccag cataccataa ctggctctac tcgaactacc
    58201 taccttacct tacctatacc caaggtacgg ttaaggtagg taaggtaagg taggtatctt
    58261 atgtattggc agttctggcc gttggatacc tccctgaaag ctccctgggt caggagtcag
    58321 gactcatcac tcaggaccct gaccctcgac tcctttacca agtttacttc tctcccggcc
    58381 ttcaaatgaa gttcagaaga tcaaagagta tgtacttcag ggcaaacaag ttcgtaatca
    58441 atggaaggtg gaaggcgaaa caacccacat gtcaccatga tgagcttgac actgggagaa
    58501 ggtagcggac aggtcgagct tattcccaca gccaggcaca gtaaaggagc tgctccatga
    58561 cagcttcccg tgtttagcgt gacgtaggtg ggaggttatg acgtcacagc tggtacaaag
    58621 accgttcaag taccgcgaca gggatagcta ggtactggct gatgtaagcg aactgtagga
    58681 cacatacctt ttggttcacc gagattcaag tgttatcggt gacgggattc aacatcactt
    58741 cttcaactga tcaaatttgt ttcacgtttt cacaaaggac ggttcgacga aagatcaaga
    58801 agctcgttac aaggtgtgta tattgcgcga tgaatatata ggaagaagag tacatcgcag
    58861 cttgataacg aaaaaaaaac cccttttcag ccaaggcgga cggattgtcg agaagctgcc
    58921 cgctatttcc caatggtgca aaacaatgaa aacttgagac ccgcgcgtgc agatcttgtt
    58981 tgccaaagtg acaccaaagg aaccaaggga gactaataat agctgacagc tgttccacca
    59041 ttcatcccaa cgaagttcgt gagttatgtt gcagcatgcc cagagtgtgt tgcttgggaa
    59101 gcaggcagga cgatgtcgaa caggcgtgcc cttcgtatct cacggccaga cacgacgagt
    59161 tcgacattgc ccagcttcgc gctcgcgctg cccctcgcaa cgggggaaag cagctgaagt
    59221 tgcttagttg gcgccagcgg gctggatgca gagaagagcc tgtccgagct attggtaggg
    59281 aagaagatat atcagcaaaa tgatcaagag aaaacacgat ccaaggagaa aaacttacaa
    59341 cagggatagc gcagcagcga gcacgcttgc cgacgtcggc gcaggtgcgc tggaagtggc
    59401 cggcgtcgcg ggggacatcg gtggggctct cgcagtcgag gttggcgagg ccgaggatgt
    59461 cggtggcgca gcactgcgcg ttgccgtaga ggctgatggg gcaggcaatg taggtggtat
    59521 cggtgctgct ctcggtggga gcggccatgg caaggctggc agtgagggca gcgacgacag
    59581 cgatgaactt catgttggcg gttggggttg ggatgcggtt aagctggaaa agataaggga
    59641 ttttttaggt tgaagattgt ctggcttgag aggactgagc tgctgatgat gagaggagag
    59701 ataatggatg atgagggggg gaaagggctt gcttttatag acgtcctggg gacctttgtt
    59761 tgccctgcct ccgcgttttg gcttcatggg gaggcatgga ggcatcgagg tcggcatctg
    59821 ccctcgcatt ccttcccccc tttcccccca gcccgatcga tggacattcc ggaatacgac
    59881 caaggcggag gaggagggag atgtggtggg ctggaagccc gactactttg ggaacaggcc
    59941 tgcctcctgg cttcgaacgc tgccggggta cagacaagtg atacacgccc ccatgtccag
    60001 cacagagcgt ggctggcttc cgagttgtcc ggagaacagg gtaactccca ggtgcgtcaa
    60061 gcatcgtgac agacgcaaac gatcgcgagg gctcgtgtgg tcgcacgtca gggccaaaga
    60121 aaagagctgc atggagaata ataccctgca atgcggtagt gcaaactgca gcggtctttc
    60181 tctcccccgt ctttttcttt tttcccactt ttgtgaccac tccaactccc ctcccgcccc
    60241 ggccccctcg aagcccactt catctccacg ttgtgcttcc ccggcaaacg gttcgccacg
    60301 ggagctctct tgtcactttg tgcccaggct gcagcctcga ccggtgacga aattggcgag
    60361 cgatgtactt cgcaagagga aagacagcgt tccctggtat ggcaatccga gaaaaacggt
    60421 aaagggaaag ctgcagagtg acgactgcat tggcggcccg gaatgtgata ttgtgtctgg
    60481 gattggctgt acgaggtgaa tcgggaaatc ccaatttccc cggcatatct tcgccggctt
    60541 gtggtgtggc tatccgggta tatctagcct gcatcggcgt gcatcgggac tcgtcaagga
    60601 ggggcgtggc tgggctgaca acgcataact gagacataac gatggtctag atatgatcta
    60661 catagatagg gtaccttgtg ggttcccggg agtgcacaag tcgtactcgt ggttccgagg
    60721 gcagaagctg tgatgctgtg ttaccacgta cgaccaatcc caggtgcctg gctttcagaa
    60781 accaggacga atacgaagaa gtatcagact accaatatgg acaataatga tgggtccatc
    60841 agtccatcag tccatcagtc catcgtacag tcgtactggt atggataatg ccagaccaaa
    60901 cagaccacca ccatgcaggg gggaaagaca tacgtaaacc cgttatacat cagctcagct
    60961 tcgagtgcag gatctggcat catcttcact gctaccgtaa cagctcaagc aacctgcaag
    61021 ctactaccca ggcagtctgg gcatctgggc agagccgaag atatgggaca tggtcttctc
    61081 actgctgccc cccctctggc cccttatccg cagtgagatt ttactcggtt ggatcatttc
    61141 cagagtcaat catagtcaat gctatcactg tcaccttggg aagacagaaa gacagaagat
    61201 ctacttgttc gctttacatg tacaaacttg gtcactctgc tcccagaaag gaacgagggg
    61261 aggcaaaaga ggcaagtgga tactttacat gcataggttc at
//
