# Supplementary material for: Alkaliphilic/Alkali-Tolerant Fungi: Molecular, Biochemical, and Biotechnological Aspects
Source: J Fungi (Basel). 2023 Jun 9;9(6):652. doi: 10.3390/jof9060652 (PMC10301932; doi:10.3390/jof9060652)
Supplement: Supplementary file 1 [file jof-09-00652-s001.zip › S2/ENANITX01000454NITX01000454.1.region001.gbk]

LOCUS       ENANITX01000454NITX01000454.1 73833 bp    DNA     linear   UNK 01-JAN-1980
DEFINITION  ENA|NITX01000454|NITX01000454.1 Sodiomyces alkalinus F11
            SODALscaffold_9_Cont454, whole genome shotgun sequence..
ACCESSION   ENANITX01000454NITX01000454
VERSION     ENANITX01000454NITX01000454.1
KEYWORDS    .
SOURCE      
  ORGANISM  
            .
COMMENT     ##antiSMASH-Data-START##
            Version      :: 7.0.0beta2-86685d9d
            Run date     :: 2023-03-25 18:34:59
            Original ID  :: ENA|NITX01000454|NITX01000454.1
            NOTE: This is a single region extracted from a larger record!
            Orig. start  :: 40839
            Orig. end    :: 114672
            ##antiSMASH-Data-END##
FEATURES             Location/Qualifiers
     protocluster    1..73833
                     /aStool="rule-based-clusters"
                     /category="NRPS"
                     /contig_edge="False"
                     /core_location="[70839:84672]"
                     /cutoff="20000"
                     /detection_rule="cds(Condensation and (AMP-binding or
                     A-OX))"
                     /neighbourhood="30000"
                     /product="NRPS"
                     /protocluster_number="1"
                     /tool="antismash"
     proto_core      30001..43833
                     /aStool="rule-based-clusters"
                     /tool="antismash"
                     /cutoff="20000"
                     /detection_rule="cds(Condensation and (AMP-binding or
                     A-OX))"
                     /neighbourhood="30000"
                     /product="NRPS"
                     /protocluster_number="1"
     protocluster    1..73833
                     /aStool="rule-based-clusters"
                     /category="PKS"
                     /contig_edge="False"
                     /core_location="[70839:84672]"
                     /cutoff="20000"
                     /detection_rule="cds(PKS_AT and (PKS_KS or ene_KS or mod_KS
                     or hyb_KS or itr_KS or tra_KS))"
                     /neighbourhood="30000"
                     /product="T1PKS"
                     /protocluster_number="2"
                     /tool="antismash"
     proto_core      30001..43833
                     /aStool="rule-based-clusters"
                     /tool="antismash"
                     /cutoff="20000"
                     /detection_rule="cds(PKS_AT and (PKS_KS or ene_KS or mod_KS
                     or hyb_KS or itr_KS or tra_KS))"
                     /neighbourhood="30000"
                     /product="T1PKS"
                     /protocluster_number="2"
     cand_cluster    1..73833
                     /SMILES="C([*])C(-O)NC([*])C(=O)O"
                     /candidate_cluster_number="1"
                     /contig_edge="False"
                     /detection_rules="cds(Condensation and (AMP-binding or
                     A-OX))"
                     /detection_rules="cds(PKS_AT and (PKS_KS or ene_KS or
                     mod_KS or hyb_KS or itr_KS or tra_KS))"
                     /kind="chemical_hybrid"
                     /product="NRPS"
                     /product="T1PKS"
                     /protoclusters="1"
                     /protoclusters="2"
                     /tool="antismash"
     region          1..73833
                     /candidate_cluster_numbers="1"
                     /contig_edge="False"
                     /product="NRPS"
                     /product="T1PKS"
                     /region_number="1"
                     /rules="cds(Condensation and (AMP-binding or A-OX))"
                     /rules="cds(PKS_AT and (PKS_KS or ene_KS or mod_KS or
                     hyb_KS or itr_KS or tra_KS))"
                     /tool="antismash"
     CDS             complement(join(2271..2282,2349..2656,2729..3004,
                     3070..3161,3217..3365,3455..4072,4173..4865,4957..5130,
                     5204..5367,5440..5491))
                     /Name="input.path1.gene12"
                     /gene="input.path1.gene12"
                     /source="GlimmerHMM"
                     /transl_table=1
                     /translation="MRSFSAAAAATLLSAFSLFQGATAQSGVPVLWTHPGSGITYSTWT
                     TTSGMTFGLTLPPGSLSTDADEYIAYFSCATPEAAGEGYCGLSLGGTMQRNLLITAYPY
                     EDEVLTQFWYAPSYDFPEIYAGDATVTQISSSVNSTHYEVEFRCQNCWAWDHNGETGRV
                     STTAGFLVMGWAHSFSSPGNAQCPAQITVEQHDRQSIFGAGLDPSIEAPAYDEYVELAT
                     ITATGDCGAVTPPPSSTDPGEPGPTSSLAPPETGVPVPDEEYDYVIVGGGAGGLPLADK
                     LSEAGHKVLLIEKGPASSGRWGGTRGPWWLQDTNLTRFDVPGLCNQIWHDSAGIACRDT
                     DQMSGCLLGGGTAINAALWWRPYSQDWDYNFPAGWRASDMAAAEQRAFSRIPGTTTPSM
                     DGEIYLPRGMDVIREGLRSGGWNEVDFLSTPNQKNHTFGYTPYMFSNGERGGPMATYLV
                     SATARPNFTLWLNTAVRRVVRQGGHVTGIEVEPYLEGGYQGTVRLKPVTGSVILSAGTF
                     GSAKILMRSGIGPEDQLNVVSNSTVDGSSMISRDQWIRLPVGYNLEDHVNTNTVLRHPD
                     AQFYDFYDAYDGEDAYLPDIQQYLSSRTGILAQSAPNIGPLFFDEITGADGIVRQLQWT
                     ARIEGSEGEPDGQSITISQYLGRGATSRGRMTITPNLNTIVSDVPYLKDQEDIEAVIKG
                     IENLQAALAGVPGLEWLRPAPNVSARQYVNNMVVSYANRRANHWIGTAKLGTNDGRKED
                     GDAVVDLDTRVYGTDNLYVVDASIFPGHVTPNPSSYIVVAAEHAAQRILARPTLVPAGE
                     WEQCGGREYTGVFQCAQGLRCVELNPYYFQCIR"
     PFAM_domain     complement(2355..2441)
                     /aSDomain="CBM_1"
                     /aSTool="clusterhmmer"
                     /database="34.0"
                     /db_xref="PF00734.20"
                     /db_xref="GO:0005576"
                     /db_xref="GO:0005975"
                     /db_xref="GO:0030248"
                     /description="Fungal cellulose binding domain"
                     /detection="hmmscan"
                     /domain_id="clusterhmmer_input.path1.gene12_0004"
                     /evalue="2.70E-10"
                     /gene_ontologies="GO:0005576: extracellular region"
                     /gene_ontologies="GO:0005975: carbohydrate metabolic
                     process"
                     /gene_ontologies="GO:0030248: cellulose binding"
                     /label="input.path1.gene12"
                     /locus_tag="input.path1.gene12"
                     /protein_end="840"
                     /protein_start="811"
                     /score="40.1"
                     /tool="antismash"
                     /translation="EWEQCGGREYTGVFQCAQGLRCVELNPYY"
     PFAM_domain     complement(join(2484..2656,2729..2966))
                     /aSDomain="GMC_oxred_C"
                     /aSTool="clusterhmmer"
                     /database="34.0"
                     /db_xref="PF05199.15"
                     /db_xref="GO:0016614"
                     /db_xref="GO:0055114"
                     /description="GMC oxidoreductase"
                     /detection="hmmscan"
                     /domain_id="clusterhmmer_input.path1.gene12_0003"
                     /evalue="7.50E-24"
                     /gene_ontologies="GO:0016614: oxidoreductase activity,
                     acting on CH-OH group of donors"
                     /gene_ontologies="GO:0055114: oxidation-reduction process"
                     /label="input.path1.gene12"
                     /locus_tag="input.path1.gene12"
                     /protein_end="797"
                     /protein_start="660"
                     /score="85.0"
                     /tool="antismash"
                     /translation="TSRGRMTITPNLNTIVSDVPYLKDQEDIEAVIKGIENLQAALAGV
                     PGLEWLRPAPNVSARQYVNNMVVSYANRRANHWIGTAKLGTNDGRKEDGDAVVDLDTRV
                     YGTDNLYVVDASIFPGHVTPNPSSYIVVAAEHA"
     PFAM_domain     complement(join(3458..4072,4173..4466))
                     /aSDomain="GMC_oxred_N"
                     /aSTool="clusterhmmer"
                     /database="34.0"
                     /db_xref="PF00732.21"
                     /db_xref="GO:0016614"
                     /db_xref="GO:0050660"
                     /db_xref="GO:0055114"
                     /description="GMC oxidoreductase"
                     /detection="hmmscan"
                     /domain_id="clusterhmmer_input.path1.gene12_0002"
                     /evalue="7.50E-23"
                     /gene_ontologies="GO:0016614: oxidoreductase activity,
                     acting on CH-OH group of donors"
                     /gene_ontologies="GO:0050660: flavin adenine dinucleotide
                     binding"
                     /gene_ontologies="GO:0055114: oxidation-reduction process"
                     /label="input.path1.gene12"
                     /locus_tag="input.path1.gene12"
                     /protein_end="566"
                     /protein_start="263"
                     /score="81.4"
                     /tool="antismash"
                     /translation="YDYVIVGGGAGGLPLADKLSEAGHKVLLIEKGPASSGRWGGTRGP
                     WWLQDTNLTRFDVPGLCNQIWHDSAGIACRDTDQMSGCLLGGGTAINAALWWRPYSQDW
                     DYNFPAGWRASDMAAAEQRAFSRIPGTTTPSMDGEIYLPRGMDVIREGLRSGGWNEVDF
                     LSTPNQKNHTFGYTPYMFSNGERGGPMATYLVSATARPNFTLWLNTAVRRVVRQGGHVT
                     GIEVEPYLEGGYQGTVRLKPVTGSVILSAGTFGSAKILMRSGIGPEDQLNVVSNSTVDG
                     SSMISRDQWIRLPVGYNLEDHV"
     PFAM_domain     complement(join(4614..4865,4957..5130,5204..5326))
                     /aSDomain="CDH-cyt"
                     /aSTool="clusterhmmer"
                     /database="34.0"
                     /db_xref="PF16010.7"
                     /description="Cytochrome domain of cellobiose
                     dehydrogenase"
                     /detection="hmmscan"
                     /domain_id="clusterhmmer_input.path1.gene12_0001"
                     /evalue="1.10E-53"
                     /label="input.path1.gene12"
                     /locus_tag="input.path1.gene12"
                     /protein_end="214"
                     /protein_start="31"
                     /score="181.8"
                     /tool="antismash"
                     /translation="WTHPGSGITYSTWTTTSGMTFGLTLPPGSLSTDADEYIAYFSCAT
                     PEAAGEGYCGLSLGGTMQRNLLITAYPYEDEVLTQFWYAPSYDFPEIYAGDATVTQISS
                     SVNSTHYEVEFRCQNCWAWDHNGETGRVSTTAGFLVMGWAHSFSSPGNAQCPAQITVEQ
                     HDRQSIFGAGLDPSIEAPAY"
     CDS             join(6841..6967,7098..7199,8617..10038,10174..10436)
                     /Name="input.path1.gene13"
                     /gene="input.path1.gene13"
                     /source="GlimmerHMM"
                     /transl_table=1
                     /translation="MAGEARKLGYPTDGTATAILFSVGYRIGQFAFACRQGQARRAPVS
                     SPAISNRGRGSSGCIAQPIEAQTRRHKVRCKRLESLRSPFVYCSAATRQILLRLERYPC
                     RINFAKGILEARVQTFKKLRFLLKPIPLDTPTCLELAPGRHIRVTLFDANHCPGAVMFL
                     LEGDGKAVLYTGDVRCEPWFVNSVARNPSLVEYSSHIKTLDKIYLDTSILDDIPLQTKA
                     DGIAELVRKIVVYPPGTIFHVQAWTYGYEEVWIALSKALNSRIHVDDYKMNIFQSLKSK
                     PSPADRFSSPPVHFCPEAPALTGFVCGNTEHPGCLTSDENVHLHSCERGNFCSVVEKGP
                     VVWIQPIVAHLPDGVDRLEVGIGGGGEDLEREVEIDVLSKEDLSRLLRLVTDDNDIPAD
                     VRASVSDYLVRTTLHGRSLSLDLFMSSLEDKNEASLRSALASLTKKSQLGRGEKIVATN
                     VDHADHVDGVLPDTVTFPYSRHSSYEELCHLVQTFMPRDVWPCTVDPIEWHKNNITIKS
                     LFGRHCSGDTFAHDLHMEDWASRNATDLLTQSHTFHDDSRDGKDKDPLDSQVSTESHSS
                     EGASLFRADAYNTMMRNLAGGDWTPIELMSTSNHHTDVEKNPAHLPGGGKDGDVRNGRP
                     MQ"
     CDS             complement(join(12002..12216,12509..12719,12782..12796))
                     /Name="input.path1.gene14"
                     /gene="input.path1.gene14"
                     /source="GlimmerHMM"
                     /transl_table=1
                     /translation="MRGWSLGFVHSQLSKPDSYSSQPGGPEPHRRPLAPPIRKGNPRSI
                     RGSTGRPPLLWGVPNGTIGPRPVDCFVRMAGNLPREHEIPKKNASNFQDGKITSPPERE
                     RLGRGNRETSRQSLPDEEGRTGEGKGLLCPVPLTISEPVHCV"
     CDS             join(15657..15819,15856..18244,18350..18420,18616..18941)
                     /Name="input.path1.gene15"
                     /gene="input.path1.gene15"
                     /source="GlimmerHMM"
                     /transl_table=1
                     /translation="MVFARWGSGPSRTRPATGDVPVVEEEEGQGRGYDHGHEHEHAHDN
                     DNEHDQSHGGPGHGGGGGSASGSASGSGGARVLVLGGNGGGGSRSGGRGGGGGTGAITK
                     GAKAKLAATLGKRIGKTSRRTRRLANNKTTTTPPSGDPGVGAGVNGADIATGSGSGSVS
                     ASGVFGATRPPLHHLPSSSSASAATTASATSSSSSAADVGITTGAAASPTSPLPPSFSP
                     LSPVLPLSSSTRATRSSTRRTRSSTSTSTSSTAAAATATAANPTAAQPPPPAPQVSAAA
                     VHRKAFKNMEPPVVSFYGTEPIALPPRFASVKKRLIAGHEDAVEASWHRLLAALREEIA
                     DIQKRGSDLIPTINYADINDPVRVDAFAHRLRRYGVAVIRGVVPANEAETWVRETHDYL
                     DKNRDFKPPALHDPTCIDLFWTPVQVRARAHPNVLRAQKFAMSFWESTDDLHIARRPIS
                     YADRLRIHNDRLGAVGQQNGNSAADSLSASASSTVIAQIDSGSLERWEPDGYGRGGGTY
                     EPIFRGDWESYDPWDPSGRVSATTDLYNGAGACSIFRMFQGILALTSVEQGMVRVLPSP
                     KLVAAYFLLRPFFSPRRGPPEQPDGGKADQWEAYLDASNWALDREPTTVIHGAVPGHAQ
                     RITERWHPHLHMRRSLVSLPSLQAGDYVIWHCDEAYSIISGGTRLGVPPSMQTGSSNEL
                     SLLTYLPVSPLTQTNALFLARQRKAFQTGQPGPDFDTLAGLGHEASHMDRPDAKTIEAY
                     GGVDGLRAMGLAPWDVDPADPAPPPQSASSNNNNNNNNDNNPDAMDVDSDSANVKTART
                     SRSSSNSNAAFESGSVSPGQADSETELLRLANIILFPSRGHSTVNGIGHGIGHGNGNGN
                     GNDTDEHDDRDNDDLELDDAPPAAGEPAVEKKATTVSAKGDDGDATRGVVPASDLTTTD
                     TTTTATTTATTTTRTTTHAPTEEKEILVTTKGKETEPIVPAVTVTITEKEVA"
     PFAM_domain     16602..17984
                     /aSDomain="DUF1479"
                     /aSTool="clusterhmmer"
                     /database="34.0"
                     /db_xref="PF07350.14"
                     /description="Protein of unknown function (DUF1479)"
                     /detection="hmmscan"
                     /domain_id="clusterhmmer_input.path1.gene15_0005"
                     /evalue="1.60E-145"
                     /label="input.path1.gene15"
                     /locus_tag="input.path1.gene15"
                     /protein_end="764"
                     /protein_start="303"
                     /score="485.2"
                     /tool="antismash"
                     /translation="ALPPRFASVKKRLIAGHEDAVEASWHRLLAALREEIADIQKRGSD
                     LIPTINYADINDPVRVDAFAHRLRRYGVAVIRGVVPANEAETWVRETHDYLDKNRDFKP
                     PALHDPTCIDLFWTPVQVRARAHPNVLRAQKFAMSFWESTDDLHIARRPISYADRLRIH
                     NDRLGAVGQQNGNSAADSLSASASSTVIAQIDSGSLERWEPDGYGRGGGTYEPIFRGDW
                     ESYDPWDPSGRVSATTDLYNGAGACSIFRMFQGILALTSVEQGMVRVLPSPKLVAAYFL
                     LRPFFSPRRGPPEQPDGGKADQWEAYLDASNWALDREPTTVIHGAVPGHAQRITERWHP
                     HLHMRRSLVSLPSLQAGDYVIWHCDEAYSIISGGTRLGVPPSMQTGSSNELSLLTYLPV
                     SPLTQTNALFLARQRKAFQTGQPGPDFDTLAGLGHEASHMDRPDAKTIEAYGGVDGLRA
                     MGL"
     CDS             complement(join(22937..23895,24078..24117))
                     /Name="input.path1.gene16"
                     /gene="input.path1.gene16"
                     /gene_functions="biosynthetic-additional
                     (rule-based-clusters) APH"
                     /gene_kind="biosynthetic-additional"
                     /sec_met_domain="APH (E-value: 1.7e-09, bitscore: 29.3,
                     seeds: 156, tool: rule-based-clusters)"
                     /source="GlimmerHMM"
                     /transl_table=1
                     /translation="MRGTKYEAKFVQCSQPLTRDALETSPEPRRRLFLEQLVDVFAELR
                     KLSFTRGGSLMPRSSNNEDGEPENPPDIVGAFSIRKNELQAAGYSVSRIVTASAKEFLD
                     EQLRILQHIWTMPHKDLDREQAEREEFAQRFICQPEVQARMGIHSTARSFFLAHPDLRP
                     GNILVDDELTICGIIDWEYTASVPPCAFAPPTWITGNDSGLAGLPSEFTRVLSSMKDKS
                     RYHAQLAAEWGSRDALAWSLSHILIDPAELDFVFWETVMPNITGLCDIPVPDDVQLQAD
                     VDRRLEVSRRFAQYLDENNLHVEGREEEIQRLLQQARATIDQLTKGTVPHP"
     PFAM_domain     complement(23372..23602)
                     /aSDomain="APH"
                     /aSTool="clusterhmmer"
                     /database="34.0"
                     /db_xref="PF01636.25"
                     /description="Phosphotransferase enzyme family"
                     /detection="hmmscan"
                     /domain_id="clusterhmmer_input.path1.gene16_0006"
                     /evalue="5.00E-07"
                     /label="input.path1.gene16"
                     /locus_tag="input.path1.gene16"
                     /protein_end="188"
                     /protein_start="111"
                     /score="29.9"
                     /tool="antismash"
                     /translation="HIWTMPHKDLDREQAEREEFAQRFICQPEVQARMGIHSTARSFFL
                     AHPDLRPGNILVDDELTICGIIDWEYTASVPP"
     CDS             join(27089..27109,27132..27467)
                     /Name="input.path1.gene17"
                     /gene="input.path1.gene17"
                     /phase="0"
                     /source="GlimmerHMM"
                     /transl_table=1
                     /translation="MRQRTVWLLAAFLIGVRVIDWDTAKLAPAPSAIQHPLFLADIPGW
                     RNDHVPEGMTFEEDRAYLEYAISRLDARLGSPQRIHDLLRTSFERQFLELSLHNQRINE
                     QYVKRRFDPRGCTE"
     CDS             complement(join(27572..27614,27678..27709,27869..27919))
                     /Name="input.path1.gene18"
                     /gene="input.path1.gene18"
                     /source="GlimmerHMM"
                     /transl_table=1
                     /translation="MLSTNTYDYTHWKTRGPVSKVKSVRPDTGVPVSNSSVFLSG"
     CDS             join(29061..29312,29435..29467,29549..29623)
                     /Name="input.path1.gene19"
                     /gene="input.path1.gene19"
                     /phase="0"
                     /source="GlimmerHMM"
                     /transl_table=1
                     /translation="MVREGTRSQTGNSRPRIFPAVESAPAAVRKRTSQATTKTKKTAED
                     PVPKAAKPTGVTKSKAKVTKGPKKAKTETGNKGAPKTAKVGGGHEANVDNMSTSQQGAG
                     VGCFEAPVSARLFQG"
     CDS             complement(join(30001..30031,30134..30149,30257..33415,
                     33505..42370,42440..42973,43031..43112,43190..43419,
                     43702..43833))
                     /NRPS_PKS="Domain: PKS_KS(Iterative-KS) (163-559). E-value:
                     3.3e-155. Score: 509.0. Matches aSDomain:
                     nrpspksdomains_input.path1.gene20_PKS_KS.1"
                     /NRPS_PKS="Domain: PKS_AT (678-999). E-value: 5.6e-94.
                     Score: 306.7. Matches aSDomain:
                     nrpspksdomains_input.path1.gene20_PKS_AT.1"
                     /NRPS_PKS="Domain: PKS_DH (1085-1270). E-value: 1.4e-20.
                     Score: 66.1. Matches aSDomain:
                     nrpspksdomains_input.path1.gene20_PKS_DH.1"
                     /NRPS_PKS="Domain: cMT (1531-1739). E-value: 1.3e-83.
                     Score: 272.4. Matches aSDomain:
                     nrpspksdomains_input.path1.gene20_cMT.1"
                     /NRPS_PKS="Domain: PKS_KR (2338-2511). E-value: 9.1e-53.
                     Score: 170.7. Matches aSDomain:
                     nrpspksdomains_input.path1.gene20_PKS_KR.1"
                     /NRPS_PKS="Domain: PKS_PP (2626-2692). E-value: 1e-10.
                     Score: 33.7. Matches aSDomain:
                     nrpspksdomains_input.path1.gene20_PKS_PP.1"
                     /NRPS_PKS="Domain: Condensation_LCL (2819-3124). E-value:
                     1.4e-40. Score: 131.0. Matches aSDomain:
                     nrpspksdomains_input.path1.gene20_Condensation_LCL.1"
                     /NRPS_PKS="Domain: AMP-binding (3294-3715). E-value:
                     4.8e-81. Score: 264.2. Matches aSDomain:
                     nrpspksdomains_input.path1.gene20_AMP-binding.1"
                     /NRPS_PKS="Domain: PP-binding (3852-3920). E-value:
                     1.6e-12. Score: 39.7. Matches aSDomain:
                     nrpspksdomains_input.path1.gene20_PP-binding.1"
                     /NRPS_PKS="Domain: TD (3984-4240). E-value: 1e-56. Score:
                     183.7. Matches aSDomain:
                     nrpspksdomains_input.path1.gene20_TD.1"
                     /Name="input.path1.gene20"
                     /gene="input.path1.gene20"
                     /gene_functions="biosynthetic (rule-based-clusters) T1PKS:
                     PKS_KS"
                     /gene_functions="biosynthetic (rule-based-clusters) T1PKS:
                     PKS_AT"
                     /gene_functions="biosynthetic (rule-based-clusters) NRPS:
                     AMP-binding"
                     /gene_functions="biosynthetic (rule-based-clusters) NRPS:
                     Condensation"
                     /gene_functions="biosynthetic-additional
                     (rule-based-clusters) adh_short"
                     /gene_functions="biosynthetic-additional
                     (rule-based-clusters) PP-binding"
                     /gene_functions="biosynthetic-additional
                     (rule-based-clusters) NAD_binding_4"
                     /gene_functions="biosynthetic-additional (smcogs)
                     SMCOG1022:Beta-ketoacyl synthase (Score: 208; E-value:
                     4.2e-63)"
                     /gene_kind="biosynthetic"
                     /sec_met_domain="PKS_KS (E-value: 2.5e-155, bitscore:
                     509.0, seeds: 2284, tool: rule-based-clusters)"
                     /sec_met_domain="PKS_AT (E-value: 4.3e-94, bitscore: 306.7,
                     seeds: 1682, tool: rule-based-clusters)"
                     /sec_met_domain="adh_short (E-value: 1.4e-44, bitscore:
                     143.6, seeds: 230, tool: rule-based-clusters)"
                     /sec_met_domain="Condensation (E-value: 1.2e-37, bitscore:
                     121.0, seeds: 42, tool: rule-based-clusters)"
                     /sec_met_domain="AMP-binding (E-value: 6.6e-77, bitscore:
                     250.2, seeds: 400, tool: rule-based-clusters)"
                     /sec_met_domain="PP-binding (E-value: 1.2e-12, bitscore:
                     39.7, seeds: 164, tool: rule-based-clusters)"
                     /sec_met_domain="NAD_binding_4 (E-value: 1.1e-44, bitscore:
                     143.9, seeds: 102, tool: rule-based-clusters)"
                     /source="GlimmerHMM"
                     /transl_table=1
                     /translation="MGKYADYGAYNLAKLKDSAVPCRRAGGVGVGVDVGLDPSEKSERA
                     QISKHGSIGTRILAIIIKVLKSQRDGVHQAARPPSHQDTNHTIPIYSSPRTWHRHAATA
                     AATAAATAAETAGRLSRPPDLRKEIPPSKFNQHSFHHPESVRHGTQTLLALYLEEAWLR
                     QTPQTSNVAHSYVLEEDVGEFDHAFFNLNPKEAESMDPQQRLLLETVYEGIEEAGYAMS
                     DLRGSATGVYVGQMTDDYYDMLNKDVQCAPQYTATGSSRAIIANRVSYFFDWRGPSVNV
                     DTACSSSLVALHQAVQALRGGEVDLAVAAGVNLILGPEKYIYESQLSMLSPTGRSRMWD
                     ADADGYARGEGFAAVVVKRLSQALADNDHIECIIRETGVNQDGRSEGLTVPSSEAQAAL
                     IQSTYSKCGLDWRKTEDRCQYFEAHGTGTQAGDPKEARAIRCAFFPEKSGPSGESDPER
                     DAGKDLDVLYVGSVKTVIGHLEGAAGLAGLLKASLAVQHGQIPPNLHFNRLNPKIEPFY
                     DCLEVPTRLQAWPELPKGVPRRASVNSFGFGGTNAHAIIESWPPADDACGREDACEDAK
                     DQQPQQHFGPFALSAGSDEGLMAAMSNLAQALKTNPGINLRDLAWTLQLRREHFPVRAA
                     IAAVDRDQLIERLAAASKDANALSVQSAKAARVSDKYPVRILGVFTGQGAQWPRMGAEL
                     YTQSARFRQSIDELQASLDELPDAPSWSLRAELLAPEETSRVRAAEIAQPICTAVQVAL
                     VHLLQVVGVSFHAVVGHSSGEIAAAYAAGYLSSRDAIRIAYYRGVHSHLASSPTGQPGK
                     MMAIGLSFQDAQAFCQRPPFHGRVAVAASNARSSVTVSGDADAILEAKEVLDAEGVFAR
                     ALQVDKAYHSHHMQPCSGAYLNSLRACDIKVLRTHVNRDNDDCVWYSSVHGSAGSYTNE
                     PGSFADQYWVDNLVQPVMFSQALDRAVQESQRLDLVLEVGPHPALRGPATDLIKSLAGV
                     AVPYSGVLKRGENDLAAFSEALGFVWRHVHVQVDGAGQAQAMPDFEAFARACASDAASS
                     FRPQVCKSLPTFPWNHSKPLLWESRTSKLWRGRKEPEHDLLGLPTVSGNRQEVHWRKIM
                     RVKEMDWLRGHKFQNQVLFPAAGYVSMAVEAASYLVPESDQQQPNTKIKVIELNDMKIH
                     RAITLSEQSSMGTEVTFVIRARQQDAATTTAEYSCYSIEADAGADEQSHCNFTGSATII
                     MTSAREAETLQPSRREAPPLPLTDVNLDQFYASVSGIGLDYSGDFLADSIRRRLGLATV
                     SMSQRDRTHLIVDPAVLDTSFHGVFSAFSYPNDGRMWTAYLPTSIRRVRVTTQQPQQPQ
                     QPQKHFSADCILREASDKIICADVDLYSAAANTYTLQCQLEGLTCTSFTTQSPDQDRKL
                     FSHTVWRKDIACGIENNKIIKASHDDSRLYEVLERTSYFFLRKLREDISTPEIEDMAWH
                     AKACLGWVFDRLLPSIEEGQHPRVKPEWAVDREEDIQAWRDEFGRDEISLRAVHAIGQA
                     YAAIVRGDVPPLQILLEDNVLNRLYKDCIGGQTANTQVGELVGQLAHRYPQMNILEIGA
                     GTGGTTTTALQCLRSNFASYTYTDISPGFFEKAASNFSRHAHKMIFKTLDIERDPVEQG
                     YEPHSFDVIMAANVLHATKHLDVTIAHCHKLLKPGGRMILLEITSEALWIQTIFSALPG
                     WWLGQEEGRINHPTVSIDEWDGILRRQGFSGVDVQCRDLEDEDRYTFSVFTTQALDGHG
                     RVEALRSPLLMEPSQPLAPKVDHIALIGPGPGPGAAGTELTTLVSEIKNLLSPFANTIT
                     VAQGLHDPVLAARDGDGADMDAPAAALPLGTTVLSLVDLHEATFRTMDAAKFQTLKSIF
                     NNAKTILWATRGCRADDPYANIMVGLGRSVMQELAHLNLQFVDVDPAQTEKEKDKEKPA
                     VLLSNMLLRMLLLDTDEYDDPEWQHVVWSGETETLIQGNGGDTYIPRIVPEEASNQRIN
                     LGRRTVQGQVNVSQQAVTLRRESPSGVCWLEQQTKSKSKASSSTAADLSQDVAVRVQAC
                     SLFPVVTKEGRHHFVCVGKAVESGEMVLALTPTNSSIISLASDDIIPLGQSPGGTPSAS
                     SPSSQQSSLRAALVRIICESLVKPLANIKGTVWLHVADASVAEIASEVTSAHGLELLWT
                     SSTSVRVPARGKGGRGDTTPRVLHPFITERELRSLLPSHVRCLLTLGEEPIAGFYQRLA
                     SGLDDDAAEVRHLTGQTNQHGHLAVSLSLEEVRDVLRDDADAAKSPVPVPVAADESSAT
                     LSATPVDNLPTNRATAPHVSDPLELVDWACVDRVAAVVKPLDTGNMFSHDKTYFLVGLT
                     GELGLGLCNWMIDNGARHLALSSRKPDIDPRFLGHWKSKGAHVRVFALDVADEKMLHDV
                     HRQIVETMPPVGGVMNGAMVLRDRPFSAMTLEDFDAVLGPKVRGSEYLDNIFHSDPLEF
                     FILFSSLSRVIGNPGQSNYAAANMFMASLAAQRRARGVSASVVDIAMLVGFGWMWRNAG
                     ELLEAQMKAAAYMSISEPEFHTIMAEAMEAGRVEFADPEIHTGLALSNTASWKRFPRFS
                     HFVPSENQGGGGLSATAGMGAEPDKTLRQLISEATSDEDVLTAIEAAFSRKLRLVLQLA
                     DTGAPMDPKTALLSLGMDSLVAVELRSWFLKELAVDVPTLRILSDATIADISVEVKSKL
                     SIIVSDTPGKQEREKESPPASARPSNAPRITIECDETSTASRSDTSSDHQANHDDRWLD
                     SPSPSSPNSTASPSVFGSASNTGPKNTARQQSPVAEESPAAAATAAAAPTPPARDSYER
                     TGPMSHSQEALHFLHEYLVDKSSQNVLFRGRYPHRLNMAQFEAALQHVAQRHEALRSAY
                     FVDPSTQQAVQGVHVRTDGSGIQVIRKQIDAEADVDAEVQQLREHVFDISHGKLMVVAV
                     LSVSPSLHHIVFVHHHIVMDAQATIVFLTELTMAYAGQPLSSSSPPQAIDVCAKRRAEC
                     MSDKMADKLAYWMRVHGSSSSSSSSSPIPLLRFAKTQSRQPLYDYDLQTFDIKLDADLC
                     ALIRTKSSQLRITPFHFYVASFHALLARCLGNTTDDMNIGIVDSNRGGGPDAADDAQAV
                     GCFLNLLPLRVGRIQDDETFDKVAQRTRDTVLAGLSNAGVPFQLLLDELKVPRHNTHHP
                     LFQVIVNYRLGIPSSSPLGDGQLEWTGAMAAKNSYDLAVEVSDTPRGACVLSLTTQRYM
                     YSAADTEMLTKWYMHTLKSFAQDSSVRVSTCSLADAQEMRKATALGHGPTVNIEWEGTL
                     VDQIARVATEFPDAIAIKDDDGNQVSYSDMIKRTDQICRGLQASNIQPGSRVAVLLPPD
                     VNAICTPLAVLRRGLVWVPLDMRNPWQRLAAIVADCKPRYLVHSEATQDLAEELAAAEG
                     ETLDAAEPLRLEELLAPHAPTAASSTSDPTPNLSKRDGDAVLLYTSGSTGVPKGVRLTH
                     IGLLNQIYVLADVAGERQVVLQQTSHGFDMALDQIFNALARGGTLIVVGQQGRGDPKHL
                     ARLMLSEGVTYTCIVPSEYHLMLQYGFDHLKQCRQWRFAHAGGEKVTHHLRRAFRHLAL
                     PDLKLFNAYGPTETYLGCARGLVPYQTDEDIMTDSDGIRILPNYGLTIVDEQLNPAPSG
                     FPGEICISSPYSISPGYVNRPEETESRFIDSSKLNRGGVALLPSGLPVYRTGDLGRLSA
                     EDGTLTVLGRMGGQDSQVKIRGQRVELDEIAATIVRCSKDIISNAAVSWRPEDEMLVAL
                     VVLGRDASEESEESESIEWVRHGLRGELPLPPYMRPSVWVPVAGIPTNSNGKTDRRAID
                     AYPIPAAELQGSKQSNHNTENSTASLSEPERQVAKIWEQVLGEKMALDMANANTDFFGL
                     GGNSRNLIELRSLLESQFAPARIQLPELFQHSTLGGMAALFASSDGDGDDEEENGSQGQ
                     AAARVDWNKEIEDACEEALRPLCQEGTNSLTQNGDTAPTNPNSLVVVLTGATGFLGSSI
                     AQRLVDDDRVCEVHCIAIRGGGGGGGAANGQTRRVPVESDKIIEYPGDLESPRLGLSEA
                     DFARLSKRADMIIHNGAQVSFLKTYQSLRQANVSSTVELGRMALVRAIPLHFVSTGAVA
                     LVGSSSSSNNNDDDDDDDANVNVHATPLSTQSASDRIPAPESQSGYQDSKWVAEQVLEA
                     LSTQHGLPVVIHRPASIVGAGAPKLDLMAAILNTSRALGKVPALEGKVKGPLDLVAVQD
                     VSSQLVDIALETVDAATYTEDETKTKTKVKMTAKFVHHCNNRKLAPSQLKAYLEEEEQK
                     QEDRDGLKTTYSLVGVDEWLDAAAQAGMEPLLHDFLSVSFAEGCVMVSHDLPIKPA"
     aSDomain        complement(30540..31307)
                     /aSDomain="TD"
                     /aSTool="nrps_pks_domains"
                     /database="nrpspksdomains.hmm"
                     /detection="hmmscan"
                     /domain_id="nrpspksdomains_input.path1.gene20_TD.1"
                     /evalue="1.00E-56"
                     /label="input.path1.gene20_TD.1"
                     /locus_tag="input.path1.gene20"
                     /protein_end="4240"
                     /protein_start="3984"
                     /score="183.7"
                     /tool="antismash"
                     /translation="VVLTGATGFLGSSIAQRLVDDDRVCEVHCIAIRGGGGGGGAANGQ
                     TRRVPVESDKIIEYPGDLESPRLGLSEADFARLSKRADMIIHNGAQVSFLKTYQSLRQA
                     NVSSTVELGRMALVRAIPLHFVSTGAVALVGSSSSSNNNDDDDDDDANVNVHATPLSTQ
                     SASDRIPAPESQSGYQDSKWVAEQVLEALSTQHGLPVVIHRPASIVGAGAPKLDLMAAI
                     LNTSRALGKVPALEGKVKGPLDLVAVQDVSSQLV"
     aSModule        30540..34891
                     /complete
                     /domains="nrpspksdomains_input.path1.gene20_Condensation_LC
                     L.1"
                     /domains="nrpspksdomains_input.path1.gene20_AMP-binding.1"
                     /domains="nrpspksdomains_input.path1.gene20_PP-binding.1"
                     /domains="nrpspksdomains_input.path1.gene20_TD.1"
                     /final_module
                     /locus_tags="input.path1.gene20"
                     /monomer_pairings="X -> X"
                     /tool="antismash"
                     /type="nrps"
     PFAM_domain     complement(30561..31301)
                     /aSDomain="NAD_binding_4"
                     /aSTool="clusterhmmer"
                     /database="34.0"
                     /db_xref="PF07993.14"
                     /description="Male sterility protein"
                     /detection="hmmscan"
                     /domain_id="clusterhmmer_input.path1.gene20_0018"
                     /evalue="3.70E-38"
                     /label="input.path1.gene20"
                     /locus_tag="input.path1.gene20"
                     /protein_end="4233"
                     /protein_start="3986"
                     /score="131.3"
                     /tool="antismash"
                     /translation="LTGATGFLGSSIAQRLVDDDRVCEVHCIAIRGGGGGGGAANGQTR
                     RVPVESDKIIEYPGDLESPRLGLSEADFARLSKRADMIIHNGAQVSFLKTYQSLRQANV
                     SSTVELGRMALVRAIPLHFVSTGAVALVGSSSSSNNNDDDDDDDANVNVHATPLSTQSA
                     SDRIPAPESQSGYQDSKWVAEQVLEALSTQHGLPVVIHRPASIVGAGAPKLDLMAAILN
                     TSRALGKVPALEGKVKGPLDLVAVQ"
     CDS_motif       complement(31248..31307)
                     /aSTool="nrps_pks_domains"
                     /database="abmotifs"
                     /detection="hmmscan"
                     /domain_id="nrpspksmotif_input.path1.gene20_0016"
                     /evalue="2.70E-02"
                     /label="PKSI-KR_m1"
                     /locus_tag="input.path1.gene20"
                     /protein_end="4004"
                     /protein_start="3984"
                     /score="7.2"
                     /tool="antismash"
                     /translation="VVLTGATGFLGSSIAQRLVD"
     aSDomain        complement(31500..31703)
                     /aSDomain="PP-binding"
                     /aSTool="nrps_pks_domains"
                     /database="nrpspksdomains.hmm"
                     /detection="hmmscan"
                     /domain_id="nrpspksdomains_input.path1.gene20_PP-binding.1"
                     /evalue="1.60E-12"
                     /label="input.path1.gene20_PP-binding.1"
                     /locus_tag="input.path1.gene20"
                     /protein_end="3920"
                     /protein_start="3852"
                     /score="39.7"
                     /tool="antismash"
                     /translation="QVAKIWEQVLGEKMALDMANANTDFFGLGGNSRNLIELRSLLESQ
                     FAPARIQLPELFQHSTLGGMAAL"
     PFAM_domain     complement(31500..31703)
                     /aSDomain="PP-binding"
                     /aSTool="clusterhmmer"
                     /database="34.0"
                     /db_xref="PF00550.27"
                     /description="Phosphopantetheine attachment site"
                     /detection="hmmscan"
                     /domain_id="clusterhmmer_input.path1.gene20_0017"
                     /evalue="1.50E-08"
                     /label="input.path1.gene20"
                     /locus_tag="input.path1.gene20"
                     /protein_end="3920"
                     /protein_start="3852"
                     /score="34.9"
                     /tool="antismash"
                     /translation="QVAKIWEQVLGEKMALDMANANTDFFGLGGNSRNLIELRSLLESQ
                     FAPARIQLPELFQHSTLGGMAAL"
     CDS_motif       complement(32061..32111)
                     /aSTool="nrps_pks_domains"
                     /database="abmotifs"
                     /detection="hmmscan"
                     /domain_id="nrpspksmotif_input.path1.gene20_0015"
                     /evalue="5.20E-07"
                     /label="NRPS-A_a8"
                     /locus_tag="input.path1.gene20"
                     /protein_end="3733"
                     /protein_start="3716"
                     /score="22.1"
                     /tool="antismash"
                     /translation="QDSQVKIRGQRVELDEI"
     aSDomain        complement(32115..33377)
                     /aSDomain="AMP-binding"
                     /aSTool="nrps_pks_domains"
                     /database="nrpspksdomains.hmm"
                     /detection="hmmscan"
                     /domain_id="nrpspksdomains_input.path1.gene20_AMP-binding.1
                     "
                     /evalue="4.80E-81"
                     /label="input.path1.gene20_AMP-binding.1"
                     /locus_tag="input.path1.gene20"
                     /protein_end="3715"
                     /protein_start="3294"
                     /score="264.2"
                     /specificity="substrate consensus: X"
                     /tool="antismash"
                     /translation="ARVATEFPDAIAIKDDDGNQVSYSDMIKRTDQICRGLQASNIQPG
                     SRVAVLLPPDVNAICTPLAVLRRGLVWVPLDMRNPWQRLAAIVADCKPRYLVHSEATQD
                     LAEELAAAEGETLDAAEPLRLEELLAPHAPTAASSTSDPTPNLSKRDGDAVLLYTSGST
                     GVPKGVRLTHIGLLNQIYVLADVAGERQVVLQQTSHGFDMALDQIFNALARGGTLIVVG
                     QQGRGDPKHLARLMLSEGVTYTCIVPSEYHLMLQYGFDHLKQCRQWRFAHAGGEKVTHH
                     LRRAFRHLALPDLKLFNAYGPTETYLGCARGLVPYQTDEDIMTDSDGIRILPNYGLTIV
                     DEQLNPAPSGFPGEICISSPYSISPGYVNRPEETESRFIDSSKLNRGGVALLPSGLPVY
                     RTGDLGRLSAEDGTLTVLGRMG"
     PFAM_domain     complement(32118..33374)
                     /aSDomain="AMP-binding"
                     /aSTool="clusterhmmer"
                     /database="34.0"
                     /db_xref="PF00501.30"
                     /description="AMP-binding enzyme"
                     /detection="hmmscan"
                     /domain_id="clusterhmmer_input.path1.gene20_0016"
                     /evalue="3.40E-72"
                     /label="input.path1.gene20"
                     /locus_tag="input.path1.gene20"
                     /protein_end="3714"
                     /protein_start="3295"
                     /score="243.5"
                     /tool="antismash"
                     /translation="RVATEFPDAIAIKDDDGNQVSYSDMIKRTDQICRGLQASNIQPGS
                     RVAVLLPPDVNAICTPLAVLRRGLVWVPLDMRNPWQRLAAIVADCKPRYLVHSEATQDL
                     AEELAAAEGETLDAAEPLRLEELLAPHAPTAASSTSDPTPNLSKRDGDAVLLYTSGSTG
                     VPKGVRLTHIGLLNQIYVLADVAGERQVVLQQTSHGFDMALDQIFNALARGGTLIVVGQ
                     QGRGDPKHLARLMLSEGVTYTCIVPSEYHLMLQYGFDHLKQCRQWRFAHAGGEKVTHHL
                     RRAFRHLALPDLKLFNAYGPTETYLGCARGLVPYQTDEDIMTDSDGIRILPNYGLTIVD
                     EQLNPAPSGFPGEICISSPYSISPGYVNRPEETESRFIDSSKLNRGGVALLPSGLPVYR
                     TGDLGRLSAEDGTLTVLGRM"
     CDS_motif       complement(32244..32336)
                     /aSTool="nrps_pks_domains"
                     /database="abmotifs"
                     /detection="hmmscan"
                     /domain_id="nrpspksmotif_input.path1.gene20_0014"
                     /evalue="4.90E-06"
                     /label="NRPS-A_a6"
                     /locus_tag="input.path1.gene20"
                     /protein_end="3672"
                     /protein_start="3641"
                     /score="18.9"
                     /tool="antismash"
                     /translation="PSGFPGEICISSPYSISPGYVNRPEETESRF"
     CDS_motif       complement(32859..32918)
                     /aSTool="nrps_pks_domains"
                     /database="abmotifs"
                     /detection="hmmscan"
                     /domain_id="nrpspksmotif_input.path1.gene20_0013"
                     /evalue="3.30E-07"
                     /label="NRPS-A_a3"
                     /locus_tag="input.path1.gene20"
                     /protein_end="3467"
                     /protein_start="3447"
                     /score="22.7"
                     /tool="antismash"
                     /translation="AVLLYTSGSTGVPKGVRLTH"
     PFAM_domain     complement(33533..34897)
                     /aSDomain="Condensation"
                     /aSTool="clusterhmmer"
                     /database="34.0"
                     /db_xref="PF00668.22"
                     /db_xref="GO:0003824"
                     /description="Condensation domain"
                     /detection="hmmscan"
                     /domain_id="clusterhmmer_input.path1.gene20_0015"
                     /evalue="1.60E-48"
                     /gene_ontologies="GO:0003824: catalytic activity"
                     /label="input.path1.gene20"
                     /locus_tag="input.path1.gene20"
                     /protein_end="3272"
                     /protein_start="2817"
                     /score="165.7"
                     /tool="antismash"
                     /translation="RTGPMSHSQEALHFLHEYLVDKSSQNVLFRGRYPHRLNMAQFEAA
                     LQHVAQRHEALRSAYFVDPSTQQAVQGVHVRTDGSGIQVIRKQIDAEADVDAEVQQLRE
                     HVFDISHGKLMVVAVLSVSPSLHHIVFVHHHIVMDAQATIVFLTELTMAYAGQPLSSSS
                     PPQAIDVCAKRRAECMSDKMADKLAYWMRVHGSSSSSSSSSPIPLLRFAKTQSRQPLYD
                     YDLQTFDIKLDADLCALIRTKSSQLRITPFHFYVASFHALLARCLGNTTDDMNIGIVDS
                     NRGGGPDAADDAQAVGCFLNLLPLRVGRIQDDETFDKVAQRTRDTVLAGLSNAGVPFQL
                     LLDELKVPRHNTHHPLFQVIVNYRLGIPSSSPLGDGQLEWTGAMAAKNSYDLAVEVSDT
                     PRGACVLSLTTQRYMYSAADTEMLTKWYMHTLKSFAQDSSVRVSTCSLADAQEMRK"
     CDS_motif       complement(33809..33928)
                     /aSTool="nrps_pks_domains"
                     /database="abmotifs"
                     /detection="hmmscan"
                     /domain_id="nrpspksmotif_input.path1.gene20_0012"
                     /evalue="6.60E-12"
                     /label="C67_LCL_14fromHMM"
                     /locus_tag="input.path1.gene20"
                     /protein_end="3180"
                     /protein_start="3140"
                     /score="37.7"
                     /tool="antismash"
                     /translation="RDTVLAGLSNAGVPFQLLLDELKVPRHNTHHPLFQVIVNY"
     aSDomain        complement(33977..34891)
                     /aSDomain="Condensation"
                     /aSTool="nrps_pks_domains"
                     /database="nrpspksdomains.hmm"
                     /detection="hmmscan"
                     /domain_id="nrpspksdomains_input.path1.gene20_Condensation_
                     LCL.1"
                     /evalue="1.40E-40"
                     /label="input.path1.gene20_Condensation_LCL.1"
                     /locus_tag="input.path1.gene20"
                     /protein_end="3124"
                     /protein_start="2819"
                     /score="131.0"
                     /tool="antismash"
                     /translation="GPMSHSQEALHFLHEYLVDKSSQNVLFRGRYPHRLNMAQFEAALQ
                     HVAQRHEALRSAYFVDPSTQQAVQGVHVRTDGSGIQVIRKQIDAEADVDAEVQQLREHV
                     FDISHGKLMVVAVLSVSPSLHHIVFVHHHIVMDAQATIVFLTELTMAYAGQPLSSSSPP
                     QAIDVCAKRRAECMSDKMADKLAYWMRVHGSSSSSSSSSPIPLLRFAKTQSRQPLYDYD
                     LQTFDIKLDADLCALIRTKSSQLRITPFHFYVASFHALLARCLGNTTDDMNIGIVDSNR
                     GGGPDAADDAQAVGCFLNLLPLRV"
     CDS_motif       complement(34436..34501)
                     /aSTool="nrps_pks_domains"
                     /database="abmotifs"
                     /detection="hmmscan"
                     /domain_id="nrpspksmotif_input.path1.gene20_0011"
                     /evalue="1.20E-04"
                     /label="C3_DCL_135-156"
                     /locus_tag="input.path1.gene20"
                     /protein_end="2971"
                     /protein_start="2949"
                     /score="14.8"
                     /tool="antismash"
                     /translation="HHHIVMDAQATIVFLTELTMAY"
     CDS_motif       complement(34718..34789)
                     /aSTool="nrps_pks_domains"
                     /database="abmotifs"
                     /detection="hmmscan"
                     /domain_id="nrpspksmotif_input.path1.gene20_0010"
                     /evalue="3.30E-07"
                     /label="C2_LCL_024-062"
                     /locus_tag="input.path1.gene20"
                     /protein_end="2877"
                     /protein_start="2853"
                     /score="22.7"
                     /tool="antismash"
                     /translation="LNMAQFEAALQHVAQRHEALRSAY"
     PFAM_domain     complement(35270..35422)
                     /aSDomain="PP-binding"
                     /aSTool="clusterhmmer"
                     /database="34.0"
                     /db_xref="PF00550.27"
                     /description="Phosphopantetheine attachment site"
                     /detection="hmmscan"
                     /domain_id="clusterhmmer_input.path1.gene20_0014"
                     /evalue="1.70E-05"
                     /label="input.path1.gene20"
                     /locus_tag="input.path1.gene20"
                     /protein_end="2693"
                     /protein_start="2642"
                     /score="25.1"
                     /tool="antismash"
                     /translation="TGAPMDPKTALLSLGMDSLVAVELRSWFLKELAVDVPTLRILSDA
                     TIADIS"
     aSDomain        complement(35273..35470)
                     /aSDomain="PKS_PP"
                     /aSTool="nrps_pks_domains"
                     /database="nrpspksdomains.hmm"
                     /detection="hmmscan"
                     /domain_id="nrpspksdomains_input.path1.gene20_PKS_PP.1"
                     /evalue="1.00E-10"
                     /label="input.path1.gene20_PKS_PP.1"
                     /locus_tag="input.path1.gene20"
                     /protein_end="2692"
                     /protein_start="2626"
                     /score="33.7"
                     /tool="antismash"
                     /translation="EAAFSRKLRLVLQLADTGAPMDPKTALLSLGMDSLVAVELRSWFL
                     KELAVDVPTLRILSDATIADI"
     aSModule        35273..42928
                     /complete
                     /domains="nrpspksdomains_input.path1.gene20_PKS_KS.1"
                     /domains="nrpspksdomains_input.path1.gene20_PKS_AT.1"
                     /domains="nrpspksdomains_input.path1.gene20_PKS_DH.1"
                     /domains="nrpspksdomains_input.path1.gene20_cMT.1"
                     /domains="nrpspksdomains_input.path1.gene20_PKS_KR.1"
                     /domains="nrpspksdomains_input.path1.gene20_PKS_PP.1"
                     /iterative
                     /locus_tags="input.path1.gene20"
                     /monomer_pairings="pk -> pk"
                     /tool="antismash"
                     /type="pks"
     PFAM_domain     complement(35813..36334)
                     /aSDomain="KR"
                     /aSTool="clusterhmmer"
                     /database="34.0"
                     /db_xref="PF08659.12"
                     /description="KR domain"
                     /detection="hmmscan"
                     /domain_id="clusterhmmer_input.path1.gene20_0013"
                     /evalue="3.60E-50"
                     /label="input.path1.gene20"
                     /locus_tag="input.path1.gene20"
                     /protein_end="2512"
                     /protein_start="2338"
                     /score="170.4"
                     /tool="antismash"
                     /translation="TYFLVGLTGELGLGLCNWMIDNGARHLALSSRKPDIDPRFLGHWK
                     SKGAHVRVFALDVADEKMLHDVHRQIVETMPPVGGVMNGAMVLRDRPFSAMTLEDFDAV
                     LGPKVRGSEYLDNIFHSDPLEFFILFSSLSRVIGNPGQSNYAAANMFMASLAAQRRARG
                     VSASVVDIAML"
     aSDomain        complement(35816..36334)
                     /ASF="KR domain putatively catalyzing D-configuration
                     product formation"
                     /ASF="catalytic triad S,Y,N found: True"
                     /aSDomain="PKS_KR"
                     /aSTool="nrps_pks_domains"
                     /database="nrpspksdomains.hmm"
                     /detection="hmmscan"
                     /domain_id="nrpspksdomains_input.path1.gene20_PKS_KR.1"
                     /evalue="9.10E-53"
                     /label="input.path1.gene20_PKS_KR.1"
                     /locus_tag="input.path1.gene20"
                     /protein_end="2511"
                     /protein_start="2338"
                     /score="170.7"
                     /specificity="KR activity: active"
                     /specificity="KR stereochemistry: (unknown)"
                     /tool="antismash"
                     /translation="TYFLVGLTGELGLGLCNWMIDNGARHLALSSRKPDIDPRFLGHWK
                     SKGAHVRVFALDVADEKMLHDVHRQIVETMPPVGGVMNGAMVLRDRPFSAMTLEDFDAV
                     LGPKVRGSEYLDNIFHSDPLEFFILFSSLSRVIGNPGQSNYAAANMFMASLAAQRRARG
                     VSASVVDIAM"
     CDS_motif       complement(35855..35965)
                     /aSTool="nrps_pks_domains"
                     /database="abmotifs"
                     /detection="hmmscan"
                     /domain_id="nrpspksmotif_input.path1.gene20_0009"
                     /evalue="1.50E-20"
                     /label="PKSI-KR_m4"
                     /locus_tag="input.path1.gene20"
                     /protein_end="2498"
                     /protein_start="2461"
                     /score="65.8"
                     /tool="antismash"
                     /translation="LEFFILFSSLSRVIGNPGQSNYAAANMFMASLAAQRR"
     CDS_motif       complement(36239..36334)
                     /aSTool="nrps_pks_domains"
                     /database="abmotifs"
                     /detection="hmmscan"
                     /domain_id="nrpspksmotif_input.path1.gene20_0008"
                     /evalue="6.10E-13"
                     /label="PKSI-KR_m1"
                     /locus_tag="input.path1.gene20"
                     /protein_end="2370"
                     /protein_start="2338"
                     /score="41.3"
                     /tool="antismash"
                     /translation="TYFLVGLTGELGLGLCNWMIDNGARHLALSSR"
     aSDomain        complement(38132..38755)
                     /aSDomain="MT"
                     /aSTool="nrps_pks_domains"
                     /database="nrpspksdomains.hmm"
                     /detection="hmmscan"
                     /domain_id="nrpspksdomains_input.path1.gene20_cMT.1"
                     /evalue="1.30E-83"
                     /label="input.path1.gene20_cMT.1"
                     /locus_tag="input.path1.gene20"
                     /protein_end="1739"
                     /protein_start="1531"
                     /score="272.4"
                     /tool="antismash"
                     /translation="LQILLEDNVLNRLYKDCIGGQTANTQVGELVGQLAHRYPQMNILE
                     IGAGTGGTTTTALQCLRSNFASYTYTDISPGFFEKAASNFSRHAHKMIFKTLDIERDPV
                     EQGYEPHSFDVIMAANVLHATKHLDVTIAHCHKLLKPGGRMILLEITSEALWIQTIFSA
                     LPGWWLGQEEGRINHPTVSIDEWDGILRRQGFSGVDVQCRDLEDE"
     PFAM_domain     complement(38324..38626)
                     /aSDomain="Methyltransf_12"
                     /aSTool="clusterhmmer"
                     /database="34.0"
                     /db_xref="PF08242.14"
                     /description="Methyltransferase domain"
                     /detection="hmmscan"
                     /domain_id="clusterhmmer_input.path1.gene20_0012"
                     /evalue="5.90E-18"
                     /label="input.path1.gene20"
                     /locus_tag="input.path1.gene20"
                     /protein_end="1675"
                     /protein_start="1574"
                     /score="65.5"
                     /tool="antismash"
                     /translation="LEIGAGTGGTTTTALQCLRSNFASYTYTDISPGFFEKAASNFSRH
                     AHKMIFKTLDIERDPVEQGYEPHSFDVIMAANVLHATKHLDVTIAHCHKLLKPGGR"
     PFAM_domain     complement(39164..40093)
                     /aSDomain="PS-DH"
                     /aSTool="clusterhmmer"
                     /database="34.0"
                     /db_xref="PF14765.8"
                     /description="Polyketide synthase dehydratase"
                     /detection="hmmscan"
                     /domain_id="clusterhmmer_input.path1.gene20_0011"
                     /evalue="2.50E-45"
                     /label="input.path1.gene20"
                     /locus_tag="input.path1.gene20"
                     /protein_end="1395"
                     /protein_start="1085"
                     /score="155.1"
                     /tool="antismash"
                     /translation="HDLLGLPTVSGNRQEVHWRKIMRVKEMDWLRGHKFQNQVLFPAAG
                     YVSMAVEAASYLVPESDQQQPNTKIKVIELNDMKIHRAITLSEQSSMGTEVTFVIRARQ
                     QDAATTTAEYSCYSIEADAGADEQSHCNFTGSATIIMTSAREAETLQPSRREAPPLPLT
                     DVNLDQFYASVSGIGLDYSGDFLADSIRRRLGLATVSMSQRDRTHLIVDPAVLDTSFHG
                     VFSAFSYPNDGRMWTAYLPTSIRRVRVTTQQPQQPQQPQKHFSADCILREASDKIICAD
                     VDLYSAAANTYTLQCQLEGLTCTSFTTQS"
     aSDomain        complement(39539..40093)
                     /ASF="catalytic triad H,G,P inconclusive"
                     /aSDomain="PKS_DH"
                     /aSTool="nrps_pks_domains"
                     /database="nrpspksdomains.hmm"
                     /detection="hmmscan"
                     /domain_id="nrpspksdomains_input.path1.gene20_PKS_DH.1"
                     /evalue="1.40E-20"
                     /label="input.path1.gene20_PKS_DH.1"
                     /locus_tag="input.path1.gene20"
                     /protein_end="1270"
                     /protein_start="1085"
                     /score="66.1"
                     /tool="antismash"
                     /translation="HDLLGLPTVSGNRQEVHWRKIMRVKEMDWLRGHKFQNQVLFPAAG
                     YVSMAVEAASYLVPESDQQQPNTKIKVIELNDMKIHRAITLSEQSSMGTEVTFVIRARQ
                     QDAATTTAEYSCYSIEADAGADEQSHCNFTGSATIIMTSAREAETLQPSRREAPPLPLT
                     DVNLDQFYASVSGIGLDYSGDF"
     CDS_motif       complement(39932..40009)
                     /aSTool="nrps_pks_domains"
                     /database="abmotifs"
                     /detection="hmmscan"
                     /domain_id="nrpspksmotif_input.path1.gene20_0007"
                     /evalue="9.30E-12"
                     /label="PKSI-DH_m2"
                     /locus_tag="input.path1.gene20"
                     /protein_end="1139"
                     /protein_start="1113"
                     /score="37.3"
                     /tool="antismash"
                     /translation="WLRGHKFQNQVLFPAAGYVSMAVEAA"
     PFAM_domain     complement(40340..41314)
                     /aSDomain="Acyl_transf_1"
                     /aSTool="clusterhmmer"
                     /database="34.0"
                     /db_xref="PF00698.23"
                     /description="Acyl transferase domain"
                     /detection="hmmscan"
                     /domain_id="clusterhmmer_input.path1.gene20_0010"
                     /evalue="1.20E-44"
                     /label="input.path1.gene20"
                     /locus_tag="input.path1.gene20"
                     /protein_end="1003"
                     /protein_start="678"
                     /score="153.3"
                     /tool="antismash"
                     /translation="VFTGQGAQWPRMGAELYTQSARFRQSIDELQASLDELPDAPSWSL
                     RAELLAPEETSRVRAAEIAQPICTAVQVALVHLLQVVGVSFHAVVGHSSGEIAAAYAAG
                     YLSSRDAIRIAYYRGVHSHLASSPTGQPGKMMAIGLSFQDAQAFCQRPPFHGRVAVAAS
                     NARSSVTVSGDADAILEAKEVLDAEGVFARALQVDKAYHSHHMQPCSGAYLNSLRACDI
                     KVLRTHVNRDNDDCVWYSSVHGSAGSYTNEPGSFADQYWVDNLVQPVMFSQALDRAVQE
                     SQRLDLVLEVGPHPALRGPATDLIKSLAGVAVPYSGVLKRGEND"
     aSDomain        complement(40352..41314)
                     /ASF="Neither malonyl-CoA or methylmalonyl-CoA specific"
                     /ASF="found active site serine: True, scaffold matched
                     GHGE: True"
                     /aSDomain="PKS_AT"
                     /aSTool="nrps_pks_domains"
                     /database="nrpspksdomains.hmm"
                     /detection="hmmscan"
                     /domain_id="nrpspksdomains_input.path1.gene20_PKS_AT.1"
                     /evalue="5.60E-94"
                     /label="input.path1.gene20_PKS_AT.1"
                     /locus_tag="input.path1.gene20"
                     /protein_end="999"
                     /protein_start="678"
                     /score="306.7"
                     /specificity="substrate consensus: pk"
                     /specificity="PKS signature: Malonyl-CoA"
                     /specificity="Minowa: mmal"
                     /tool="antismash"
                     /translation="VFTGQGAQWPRMGAELYTQSARFRQSIDELQASLDELPDAPSWSL
                     RAELLAPEETSRVRAAEIAQPICTAVQVALVHLLQVVGVSFHAVVGHSSGEIAAAYAAG
                     YLSSRDAIRIAYYRGVHSHLASSPTGQPGKMMAIGLSFQDAQAFCQRPPFHGRVAVAAS
                     NARSSVTVSGDADAILEAKEVLDAEGVFARALQVDKAYHSHHMQPCSGAYLNSLRACDI
                     KVLRTHVNRDNDDCVWYSSVHGSAGSYTNEPGSFADQYWVDNLVQPVMFSQALDRAVQE
                     SQRLDLVLEVGPHPALRGPATDLIKSLAGVAVPYSGVLKR"
     CDS_motif       complement(40961..41068)
                     /aSTool="nrps_pks_domains"
                     /database="abmotifs"
                     /detection="hmmscan"
                     /domain_id="nrpspksmotif_input.path1.gene20_0006"
                     /evalue="1.80E-11"
                     /label="PKSI-AT-mM_m3"
                     /locus_tag="input.path1.gene20"
                     /protein_end="796"
                     /protein_start="760"
                     /score="36.4"
                     /tool="antismash"
                     /translation="GVSFHAVVGHSSGEIAAAYAAGYLSSRDAIRIAYYR"
     CDS_motif       complement(41264..41311)
                     /aSTool="nrps_pks_domains"
                     /database="abmotifs"
                     /detection="hmmscan"
                     /domain_id="nrpspksmotif_input.path1.gene20_0005"
                     /evalue="3.20E-05"
                     /label="PKSI-AT-M_m1"
                     /locus_tag="input.path1.gene20"
                     /protein_end="695"
                     /protein_start="679"
                     /score="16.5"
                     /tool="antismash"
                     /translation="FTGQGAQWPRMGAELY"
     PFAM_domain     complement(41447..41821)
                     /aSDomain="KAsynt_C_assoc"
                     /aSTool="clusterhmmer"
                     /database="34.0"
                     /db_xref="PF16197.7"
                     /description="Ketoacyl-synthetase C-terminal extension"
                     /detection="hmmscan"
                     /domain_id="clusterhmmer_input.path1.gene20_0009"
                     /evalue="8.60E-13"
                     /label="input.path1.gene20"
                     /locus_tag="input.path1.gene20"
                     /protein_end="634"
                     /protein_start="509"
                     /score="48.8"
                     /tool="antismash"
                     /translation="NPKIEPFYDCLEVPTRLQAWPELPKGVPRRASVNSFGFGGTNAHA
                     IIESWPPADDACGREDACEDAKDQQPQQHFGPFALSAGSDEGLMAAMSNLAQALKTNPG
                     INLRDLAWTLQLRREHFPVRA"
     aSDomain        complement(join(41672..42370,42440..42928))
                     /ASF="found active site cysteine: True, scaffold matched
                     GSSS: True"
                     /ASF="found active site histidines: True"
                     /aSDomain="PKS_KS"
                     /aSTool="nrps_pks_domains"
                     /database="nrpspksdomains.hmm"
                     /detection="hmmscan"
                     /domain_id="nrpspksdomains_input.path1.gene20_PKS_KS.1"
                     /domain_subtypes="Iterative-KS"
                     /evalue="3.30E-155"
                     /label="input.path1.gene20_PKS_KS.1"
                     /locus_tag="input.path1.gene20"
                     /protein_end="559"
                     /protein_start="163"
                     /score="509.0"
                     /tool="antismash"
                     /translation="QTPQTSNVAHSYVLEEDVGEFDHAFFNLNPKEAESMDPQQRLLLE
                     TVYEGIEEAGYAMSDLRGSATGVYVGQMTDDYYDMLNKDVQCAPQYTATGSSRAIIANR
                     VSYFFDWRGPSVNVDTACSSSLVALHQAVQALRGGEVDLAVAAGVNLILGPEKYIYESQ
                     LSMLSPTGRSRMWDADADGYARGEGFAAVVVKRLSQALADNDHIECIIRETGVNQDGRS
                     EGLTVPSSEAQAALIQSTYSKCGLDWRKTEDRCQYFEAHGTGTQAGDPKEARAIRCAFF
                     PEKSGPSGESDPERDAGKDLDVLYVGSVKTVIGHLEGAAGLAGLLKASLAVQHGQIPPN
                     LHFNRLNPKIEPFYDCLEVPTRLQAWPELPKGVPRRASVNSFGFGGTNAHAIIESW"
     PFAM_domain     complement(41831..42235)
                     /aSDomain="Ketoacyl-synt_C"
                     /aSTool="clusterhmmer"
                     /database="34.0"
                     /db_xref="PF02801.24"
                     /description="Beta-ketoacyl synthase, C-terminal domain"
                     /detection="hmmscan"
                     /domain_id="clusterhmmer_input.path1.gene20_0008"
                     /evalue="1.10E-28"
                     /label="input.path1.gene20"
                     /locus_tag="input.path1.gene20"
                     /protein_end="506"
                     /protein_start="371"
                     /score="99.7"
                     /tool="antismash"
                     /translation="CIIRETGVNQDGRSEGLTVPSSEAQAALIQSTYSKCGLDWRKTED
                     RCQYFEAHGTGTQAGDPKEARAIRCAFFPEKSGPSGESDPERDAGKDLDVLYVGSVKTV
                     IGHLEGAAGLAGLLKASLAVQHGQIPPNLHF"
     CDS_motif       complement(41873..41929)
                     /aSTool="nrps_pks_domains"
                     /database="abmotifs"
                     /detection="hmmscan"
                     /domain_id="nrpspksmotif_input.path1.gene20_0004"
                     /evalue="1.60E+01"
                     /label="PKSI-AT-mM_m3"
                     /locus_tag="input.path1.gene20"
                     /protein_end="492"
                     /protein_start="473"
                     /score="-1.2"
                     /tool="antismash"
                     /translation="TVIGHLEGAAGLAGLLKAS"
     CDS_motif       complement(42044..42091)
                     /aSTool="nrps_pks_domains"
                     /database="abmotifs"
                     /detection="hmmscan"
                     /domain_id="nrpspksmotif_input.path1.gene20_0003"
                     /evalue="1.60E-03"
                     /label="PKSI-KS_m5"
                     /locus_tag="input.path1.gene20"
                     /protein_end="435"
                     /protein_start="419"
                     /score="11.0"
                     /tool="antismash"
                     /translation="YFEAHGTGTQAGDPKE"
     PFAM_domain     complement(join(42260..42370,42440..42913))
                     /aSDomain="ketoacyl-synt"
                     /aSTool="clusterhmmer"
                     /database="34.0"
                     /db_xref="PF00109.28"
                     /description="Beta-ketoacyl synthase, N-terminal domain"
                     /detection="hmmscan"
                     /domain_id="clusterhmmer_input.path1.gene20_0007"
                     /evalue="5.60E-61"
                     /label="input.path1.gene20"
                     /locus_tag="input.path1.gene20"
                     /protein_end="363"
                     /protein_start="168"
                     /score="206.4"
                     /tool="antismash"
                     /translation="SNVAHSYVLEEDVGEFDHAFFNLNPKEAESMDPQQRLLLETVYEG
                     IEEAGYAMSDLRGSATGVYVGQMTDDYYDMLNKDVQCAPQYTATGSSRAIIANRVSYFF
                     DWRGPSVNVDTACSSSLVALHQAVQALRGGEVDLAVAAGVNLILGPEKYIYESQLSMLS
                     PTGRSRMWDADADGYARGEGFAAVVVKRLSQA"
     CDS_motif       complement(42296..42334)
                     /aSTool="nrps_pks_domains"
                     /database="abmotifs"
                     /detection="hmmscan"
                     /domain_id="nrpspksmotif_input.path1.gene20_0002"
                     /evalue="7.10E-04"
                     /label="PKSI-KS_m4"
                     /locus_tag="input.path1.gene20"
                     /protein_end="351"
                     /protein_start="338"
                     /score="12.7"
                     /tool="antismash"
                     /translation="WDADADGYARGEG"
     CDS_motif       complement(42545..42592)
                     /aSTool="nrps_pks_domains"
                     /database="abmotifs"
                     /detection="hmmscan"
                     /domain_id="nrpspksmotif_input.path1.gene20_0001"
                     /evalue="2.10E-06"
                     /label="PKSI-KS_m3"
                     /locus_tag="input.path1.gene20"
                     /protein_end="291"
                     /protein_start="275"
                     /score="19.7"
                     /tool="antismash"
                     /translation="GPSVNVDTACSSSLVA"
     CDS             join(43883..43907,43996..44674,44762..45268,46010..46460)
                     /NRPS_PKS="Domain: PKS_ER (84-269). E-value: 4.4e-26.
                     Score: 83.5. Matches aSDomain:
                     nrpspksdomains_input.path1.gene21_PKS_ER.1"
                     /Name="input.path1.gene21"
                     /gene="input.path1.gene21"
                     /gene_functions="biosynthetic-additional
                     (rule-based-clusters) ADH_N"
                     /gene_functions="biosynthetic-additional
                     (rule-based-clusters) ADH_zinc_N"
                     /gene_functions="biosynthetic-additional (smcogs)
                     SMCOG1028:crotonyl-CoA reductase / alcohol dehydrogenase
                     (Score: 162.6; E-value: 2.2e-49)"
                     /gene_kind="biosynthetic-additional"
                     /sec_met_domain="ADH_N (E-value: 8.5e-08, bitscore: 23.6,
                     seeds: 66, tool: rule-based-clusters)"
                     /sec_met_domain="ADH_zinc_N (E-value: 2.4e-11, bitscore:
                     35.2, seeds: 86, tool: rule-based-clusters)"
                     /source="GlimmerHMM"
                     /transl_table=1
                     /translation="MVVLLRTSSTRTSVEITVKPVSPSHDSRSCLSSVPPGSYHTIPSI
                     RSIQSIRSIRSIPESDMSVRKALVGKGPGEYQIIHDAPIPAIQPDQMLCKTNAVALNPA
                     DAKTIDNSPSPGIGGYDFSGTVVEVGSSVTRFQPGDRVFGFVHGLNADNRASGAFADHV
                     VATADVCCKMPASMTSNQASTMALAFGTVGYAMFKQLGLAMPGSETGERPEYALVAGGN
                     TASGRMAIQLLKLSGIKPVVTCSVSASATMKDLGAVATFDYHSRTCGREIKNFTRNTLV
                     HAFDCVTTADTMTMCFEALGAKGGRYIGLENPPTRVKYTRRDVTVDWVQALTLFGKPVK
                     LDGVYGRPASPSDRQFAAQLYRAAERWTQEGLVRGPDFQLGEGGLEGLVEGIDDVRKGK
                     VQGYNIAIAKQSLPILTMRLPPITFNAVAEAGVKMLLFGRRRQDLTPAEFRDYYENQHM
                     PLLRNLSGDVFPLSHERSYVQRLGPDFAASVVLGEQDDFLYDSMAILTWRDMAHFQATF
                     TLYGDDNVGKAIEEDEAMFTEWGKAVLVQVQASSGC"
     aSDomain        join(44223..44674,44762..44864)
                     /aSDomain="PKS_ER"
                     /aSTool="nrps_pks_domains"
                     /database="nrpspksdomains.hmm"
                     /detection="hmmscan"
                     /domain_id="nrpspksdomains_input.path1.gene21_PKS_ER.1"
                     /evalue="4.40E-26"
                     /label="input.path1.gene21_PKS_ER.1"
                     /locus_tag="input.path1.gene21"
                     /protein_end="269"
                     /protein_start="84"
                     /score="83.5"
                     /tool="antismash"
                     /translation="PAIQPDQMLCKTNAVALNPADAKTIDNSPSPGIGGYDFSGTVVEV
                     GSSVTRFQPGDRVFGFVHGLNADNRASGAFADHVVATADVCCKMPASMTSNQASTMALA
                     FGTVGYAMFKQLGLAMPGSETGERPEYALVAGGNTASGRMAIQLLKLSGIKPVVTCSVS
                     ASATMKDLGAVATFDYHSRTCG"
     PFAM_domain     44238..44399
                     /aSDomain="ADH_N"
                     /aSTool="clusterhmmer"
                     /database="34.0"
                     /db_xref="PF08240.14"
                     /db_xref="GO:0055114"
                     /description="Alcohol dehydrogenase GroES-like domain"
                     /detection="hmmscan"
                     /domain_id="clusterhmmer_input.path1.gene21_0019"
                     /evalue="3.90E-05"
                     /gene_ontologies="GO:0055114: oxidation-reduction process"
                     /label="input.path1.gene21"
                     /locus_tag="input.path1.gene21"
                     /protein_end="143"
                     /protein_start="89"
                     /score="23.6"
                     /tool="antismash"
                     /translation="DQMLCKTNAVALNPADAKTIDNSPSPGIGGYDFSGTVVEVGSSVT
                     RFQPGDRVF"
     PFAM_domain     join(44646..44674,44762..44978)
                     /aSDomain="ADH_zinc_N"
                     /aSTool="clusterhmmer"
                     /database="34.0"
                     /db_xref="PF00107.28"
                     /db_xref="GO:0055114"
                     /description="Zinc-binding dehydrogenase"
                     /detection="hmmscan"
                     /domain_id="clusterhmmer_input.path1.gene21_0020"
                     /evalue="1.10E-08"
                     /gene_ontologies="GO:0055114: oxidation-reduction process"
                     /label="input.path1.gene21"
                     /locus_tag="input.path1.gene21"
                     /protein_end="307"
                     /protein_start="225"
                     /score="35.2"
                     /tool="antismash"
                     /translation="GRMAIQLLKLSGIKPVVTCSVSASATMKDLGAVATFDYHSRTCGR
                     EIKNFTRNTLVHAFDCVTTADTMTMCFEALGAKGGRY"
     PFAM_domain     46119..46409
                     /aSDomain="EthD"
                     /aSTool="clusterhmmer"
                     /database="34.0"
                     /db_xref="PF07110.13"
                     /db_xref="GO:0016491"
                     /description="EthD domain"
                     /detection="hmmscan"
                     /domain_id="clusterhmmer_input.path1.gene21_0021"
                     /evalue="5.40E-14"
                     /gene_ontologies="GO:0016491: oxidoreductase activity"
                     /label="input.path1.gene21"
                     /locus_tag="input.path1.gene21"
                     /protein_end="537"
                     /protein_start="440"
                     /score="53.2"
                     /tool="antismash"
                     /translation="RQDLTPAEFRDYYENQHMPLLRNLSGDVFPLSHERSYVQRLGPDF
                     AASVVLGEQDDFLYDSMAILTWRDMAHFQATFTLYGDDNVGKAIEEDEAMFT"
     CDS             complement(join(47005..47950,48181..48410))
                     /Name="input.path1.gene22"
                     /gene="input.path1.gene22"
                     /gene_functions="biosynthetic-additional
                     (rule-based-clusters) Abhydrolase_6"
                     /gene_kind="biosynthetic-additional"
                     /sec_met_domain="Abhydrolase_6 (E-value: 7.7e-09, bitscore:
                     27.9, seeds: 455, tool: rule-based-clusters)"
                     /source="GlimmerHMM"
                     /transl_table=1
                     /translation="MPQTHDILPWQFFNFEFVRILAMAPTQGADVGECLEAASKIKKND
                     PESWYQAWAEAAELAEEAADSALKVGDREAASACALFDTAVETFEVPYQNTKLPGYMYL
                     PTPKSAATKPGAEKVPLLLALNGFDSTQEELYFVTASGSASRGYAVMTFDGPGQGIVLR
                     RPGQPPIRRDWEVVVSTVLDHLWTLVGEHPEWNIDLDRIGVMGMAMGGYFALRAATDPR
                     IKACISCDGFYDFGPQVRARSPFFLKYLSDGAADAVLEWAAGLNMQHQLEFGHLRMAFG
                     TDSCVDALRKLADISLEPPGEEPICARVKCPVMVTSARDSIYTVEPHLTYQKLAQFRGG
                     EEGLTMWDPVGPGQGSLQAKLGAVSRFQFKIFSWMDEVFGIQRPPIENRPI"
     PFAM_domain     complement(join(47497..47950,48181..48203))
                     /aSDomain="FrsA-like"
                     /aSTool="clusterhmmer"
                     /database="34.0"
                     /db_xref="PF06500.13"
                     /description="Esterase FrsA-like"
                     /detection="hmmscan"
                     /domain_id="clusterhmmer_input.path1.gene22_0022"
                     /evalue="1.20E-06"
                     /label="input.path1.gene22"
                     /locus_tag="input.path1.gene22"
                     /protein_end="228"
                     /protein_start="69"
                     /score="27.7"
                     /tool="antismash"
                     /translation="VGDREAASACALFDTAVETFEVPYQNTKLPGYMYLPTPKSAATKP
                     GAEKVPLLLALNGFDSTQEELYFVTASGSASRGYAVMTFDGPGQGIVLRRPGQPPIRRD
                     WEVVVSTVLDHLWTLVGEHPEWNIDLDRIGVMGMAMGGYFALRAATDPRIKACIS"
     CDS             complement(join(49483..50152,50278..50379,50450..50542,
                     50688..50802,50892..51093))
                     /Name="input.path1.gene23"
                     /gene="input.path1.gene23"
                     /source="GlimmerHMM"
                     /transl_table=1
                     /translation="MAAPDSTPRKYGIVVVGGSGFTGTKICTHIAAKLPADLKWAVAGR
                     SIERLEKLAARLRKEYPDRVQPELEVVTPEDTKTLGEVIGRAKVCISSVLYTVDGENII
                     RAAAVPPICRDWINKYHKQAEENGVAVGGGFELAGAMDLLAIHGSRELAKKWSAQMGNM
                     TLRIDMVDGGPKALAEAGHPSFLTPIPYTNPLKTIRGIHKDPFLGRLTNSSPPGDQARG
                     LINRSWGLLGGPKSSWGPNFQYNEYEKAESYLGAIGNMVRCYVMLTVFSWVQYPWFMNL
                     ILRSAPDLGTGPSEEQIRSAPFTAAAFIEADPAVEKNGGKGCLIELKYNEGGYPFAAMI
                     MAQAAATLLYDRNLTDGIKGGCLTAAVLGPDFVERVRAGGLEIETTMVENALG"
     PFAM_domain     complement(join(50536..50542,50688..50802,50892..51057))
                     /aSDomain="Sacchrp_dh_NADP"
                     /aSTool="clusterhmmer"
                     /database="34.0"
                     /db_xref="PF03435.20"
                     /db_xref="GO:0016491"
                     /db_xref="GO:0055114"
                     /description="Saccharopine dehydrogenase NADP binding
                     domain"
                     /detection="hmmscan"
                     /domain_id="clusterhmmer_input.path1.gene23_0023"
                     /evalue="2.50E-07"
                     /gene_ontologies="GO:0016491: oxidoreductase activity"
                     /gene_ontologies="GO:0055114: oxidation-reduction process"
                     /label="input.path1.gene23"
                     /locus_tag="input.path1.gene23"
                     /protein_end="108"
                     /protein_start="12"
                     /score="31.1"
                     /tool="antismash"
                     /translation="IVVVGGSGFTGTKICTHIAAKLPADLKWAVAGRSIERLEKLAARL
                     RKEYPDRVQPELEVVTPEDTKTLGEVIGRAKVCISSVLYTVDGENIIRAAA"
     CDS             complement(join(55289..55371,55429..55474,56161..56212,
                     56847..56863))
                     /Name="input.path1.gene24"
                     /gene="input.path1.gene24"
                     /source="GlimmerHMM"
                     /transl_table=1
                     /translation="MASVITEDSNEYPRNLLEFKTDGAKYRYNNIADSKIVSDFPKAIR
                     PPPRYYRVLRARNTTSNNEE"
     CDS             complement(join(59447..59845,59862..59864))
                     /Name="input.path1.gene25"
                     /gene="input.path1.gene25"
                     /phase="0"
                     /source="GlimmerHMM"
                     /transl_table=1
                     /translation="MFFFLGIFLNKKVEPYTKEVITPYWNTMINTGLPAIILPLLGTIA
                     STTAILTTTSEEVLRAKGSFGWYIASTALAAAHFGFVPIIMSQIKGLQNGGLTPVLRRW
                     MVIHVTRSVTVDLFCWITCIVASSMTLSA"
     CDS             join(60832..60981,61087..61344)
                     /Name="input.path1.gene26"
                     /gene="input.path1.gene26"
                     /phase="0"
                     /source="GlimmerHMM"
                     /transl_table=1
                     /translation="MASRDVLKVSALHYKDASKTDEEFEKHVHENINPAWVQLVKRHGV
                     FKYAVAFCPSIISAKLAEKVEKTRPGWTVISSHAVLTYWVRDIEHMLALTADEGYKELG
                     RTSEVGWIDSTKGEVMVGYERVYIENGEILD"
     PFAM_domain     join(60886..60981,61087..61275)
                     /aSDomain="EthD"
                     /aSTool="clusterhmmer"
                     /database="34.0"
                     /db_xref="PF07110.13"
                     /db_xref="GO:0016491"
                     /description="EthD domain"
                     /detection="hmmscan"
                     /domain_id="clusterhmmer_input.path1.gene26_0024"
                     /evalue="2.00E-04"
                     /gene_ontologies="GO:0016491: oxidoreductase activity"
                     /label="input.path1.gene26"
                     /locus_tag="input.path1.gene26"
                     /protein_end="113"
                     /protein_start="18"
                     /score="22.5"
                     /tool="antismash"
                     /translation="KTDEEFEKHVHENINPAWVQLVKRHGVFKYAVAFCPSIISAKLAE
                     KVEKTRPGWTVISSHAVLTYWVRDIEHMLALTADEGYKELGRTSEVGWID"
     CDS             complement(join(62419..62465,62759..62819))
                     /Name="input.path1.gene27"
                     /gene="input.path1.gene27"
                     /source="GlimmerHMM"
                     /transl_table=1
                     /translation="MAGTVTQKYSAIFVQRGNVNQEDEGSKTILPPAIV"
     CDS             join(62859..62990,63200..63301,63336..64042,64093..64151,
                     64288..64340)
                     /Name="input.path1.gene28"
                     /gene="input.path1.gene28"
                     /source="GlimmerHMM"
                     /transl_table=1
                     /translation="MTKMYPMSDVDGGIAGMPLRQTCDRCRYLKVRCEKDSGSPSVRCR
                     FAVQLEFKLKLQLELGLLQRRTVPEMAFSHGGGPSNDLSWLNARSITSFQAIEQFMEYG
                     EDTNNVPSFDPDMALEHGLEFLADGSHGTMLDQSPGPESSSSSTRDAMETDIRELTELS
                     LRAHRITTDAGTPSTDELFAMTQSALKVLARITSTVQQQQQQQQQPNEVSAVPGNGDQD
                     PQPAVQHGPWMAISLVLQAVSVCEQIYEMFGHACSVLQSELEPDVQHGSGSGSGSDAND
                     HRMSDARAVMTVELINYLFEKLSRAQRQLLAAARLHHESLGTIGRIVEVLHKRKKGVTS
                     YNPTFSGVIK"
     CDS             complement(join(65384..65562,65665..65809,65884..66293,
                     66437..66797))
                     /Name="input.path1.gene29"
                     /gene="input.path1.gene29"
                     /source="GlimmerHMM"
                     /transl_table=1
                     /translation="MVRVKHLTAVLASLAVAVAPVMSLTYWVDKSCLEYPAGPGKTVNL
                     RDGGAFKEAFRMARIAGRRIDKLNLHGKGKNLELARAYNYIFTDDPGKTRTIRRGPEWR
                     EKYKSIGFDTVKNVVKDTLTSIGNDWEETRERVGSNVRFYCDNSSRFIYHPVENQFIDH
                     INSVATDFTCSSSGMDNLAAFETHHRTPNVPDEDNKGDVSVITLCDHAFNLARLRGKPE
                     MPIPLTHNDLMRLGRLKDKSSVDWFDTLSHTILHELTHTPRYLHDDHEWNDDEDEDPDT
                     AETGGWESVVMQDEENTAFNADSYAFFGKLALFMEGNPHDGKKAYALDHDYIKRIEKLP
                     RGRLRHYPGLEKRGLSWVPRIFRD"
     CDS             join(72228..72622,72715..72910)
                     /Name="input.path1.gene30"
                     /gene="input.path1.gene30"
                     /source="GlimmerHMM"
                     /transl_table=1
                     /translation="MYRAIAALALLPAAVLAQSASESAAPSATSPVPSAGETHVVLVGD
                     SGRTFSPDNVNAAVGDIVEFHFVSNGHSVAQSSFDAPCQPRDNNAFFSGRVRGEIFSVE
                     VTSEDPIWYYCAEGNHCRGGMVGAINAPTSGNTLAAYRDASGNAGRGSSPGSVQGGELR
                     PLDSAGIGSHGQIRWGLIGASAVMAALAGGMML"
ORIGIN
        1 ctccatctcg tcctccccgg gaccatgtta agcgcacgtc ccgccgccct tctcgccgcc
       61 ctgtccatcc gcatggctat cctgccgctg cgagacgtgg ccgaccggga gcttttagcc
      121 tacggcgcca attggaataa ccgggaagtc agcgaaacct ggaacgtcgg ctgcctgtcc
      181 ttgcttctcg atgccgatcg ggactacgaa ggccgcgtgg caagcggcgt caccgtacgc
      241 ccgcatcccg acgcacgcgt acttcccgag cccgaccaga aactcttcca gaccctggta
      301 gactacaaga tgctggagct caacctgaac accaccctac aagcccgcat tggctggacc
      361 ccgtcgaaga ccatggtacc tctcggcccc attgtcacct gtaaactgtg ccggcttccc
      421 cgctctgtta ccgtcatggg aaccgatggc agttgcgggc tctgccaccc caactcgtgc
      481 gattgcgcgg cttgcctccg ggcccctgac tttgaggaga gaatacacaa caacgtcggg
      541 ccgcaggatt ccgagacgac cgaggccaca tgggtggagt gcttcaacac gacatgccga
      601 gcccaatacg tcgtctacaa ccctagcctc ctgcgcgtgc gcgccaaatg cttctactgt
      661 cgccacgaaa gccgtctcga gggtcaagcc aagccgggcc ccgcaccgtg cgtcgagtgc
      721 tcacgctgcc tcggccgcat catctggccg cacgagtacc gcccggccga tctggaccta
      781 gccagcttcc aatgcccggc atgcgtagcc ggtcgcgaga cggtgatcga tcacgaaacg
      841 accgccaaag ctctttccga cgagaacacc accgcctggc tcgtccgcaa cgagaacaac
      901 gccctgcagc acctgttcga cggtcgctcg ctcttccaca aagtcagccg catacccgac
      961 atttccacct tggcctcgaa cgtcgaggtc ctccccggta ccaccaacga caacgacacg
     1021 cggctcacca tcagcggcaa actcgtccgc aacgcctccg acctccgcag ctccctgtcc
     1081 gactgggtca agcggcgcaa agtccaatcg ggcacctgcc tcctctgctt ctccgacgcc
     1141 aacaagcgcg acctgcgcgc ctgcgggcga agcggctgcg cgtcgaccat ctgccgaagc
     1201 tgcaggcagg actggtacgg gatcaaccgc cgcggccagg tcatcaacct ccccgcgctg
     1261 tcgtgcccgt tctgccgccg atcccccgtc gccgccgtgg tttcgcgcct cggcatcgcc
     1321 tccctcggcg ggttgaggga ggcggtggcg aacccggctt gggtatacgc ctggtgtggc
     1381 gggtgcgggt tcgcgaagca gtttgccgag cgggtgtgcg ctgaggccgg agcggtgggg
     1441 gcggcggcgg cggcggcggc gcaggttcgc gactggcggt gcgaggactg cgaggcgaac
     1501 aggggcaagg ggcgggaggt gttgcattgt ccgacgtgcg atacggcgac cgagaaggtt
     1561 ggtgggtgtg cgcatatcga ctgtccggcg tgcggggcgc attggtgctt tgagtgcggg
     1621 acggcgtttg ttgatgcgca gagggtctac gcgcatatgg aggaggcgca tggcgggatt
     1681 tatgggtatg attctgaaga caatgacgac gattatgatt gatgactact agccgggagt
     1741 attgaggagt tttgggcgtt tgaagagcat tggacggaca ataggggcaa gtttgatatc
     1801 gataatattt acatgtagcc attatttctc tagaacagtc agttccctcc ccccccccca
     1861 aattcccttg tgatgtcagc cacaccagaa taatccttaa gagattcatt ataagacccc
     1921 agggcactgg gaacgtttcg atcacattca agtaccccga cttctagata cagccttgat
     1981 tcaagaggct gacaatataa gggggcatac caatgtctat cagactggat taacacttcc
     2041 aaggagaaag tatagatggc gagagacatt tcatgacaac ctcgaagatg gtaaatgaga
     2101 tagatatatt cttgggaagt aaataagtat gtgacaagag aagaaaaaaa gaaaaaaaca
     2161 atgaaccaag caagtttccc ccctcctata gaggacccaa gatacatgcc atcccatgcc
     2221 cccaaccgtt tcgagccttg tttgtactct agacccgcca gggtatccgt ttaccgaata
     2281 cactatcgtt cacacgttat tggcgttagc aggcatagta cagagggggg gtgagagggc
     2341 agaccaacct ggaagtagta cgggttcagc tcgacgcagc gcagaccctg ggcgcactgg
     2401 aagacgccgg tgtactcgcg gccgccgcat tgctcccact cgccggcggg gacgagcgtc
     2461 ggccgcgcga ggatgcgctg ggcggcgtgc tcggcggcga cgacgatata ggaggacggg
     2521 ttgggggtga cgtggccggg gaagatggag gcgtcgacga cgtagaggtt gtcggtgccg
     2581 tagacgcggg tgtccaggtc gacgacggcg tcgccgtcct ccttgcggcc gtcattggtg
     2641 ccgagcttgg cggtgcctgg aatggtacgt acacattagc caacagaaga gggaagaagg
     2701 gaggaggaga aaagcggaag aaactcaccg atccagtggt tggcacggcg gttagcatac
     2761 gacacgacca tgttgttcac gtactggcgg gcagagacgt tgggagcggg gcgcagccac
     2821 tcaagacccg gaacgccggc aagagccgcc tgcaggttct caataccctt gatgaccgcc
     2881 tcgatatcct cctggtcctt gaggtaagga acgtccgaga cgatggtgtt gaggttgggg
     2941 gtgatggtca tgcggccacg agacgtggca ccacggccga ggtactggct gatagtgatg
     3001 ctctctgtga atcttgttag ttctacttgt ccacaaacat gatgataaaa agatcggggt
     3061 aaaactcacg gccgtcgggc tcgccctcgc taccctctat acgggcagtc cactggagct
     3121 gacggacgat gccatcggca ccggtaatct cgtcgaagaa cctgcccctg attagagaat
     3181 aatacgacag gaaagggaca cctggatgta actcacagag ggccgatgtt gggggcagac
     3241 tgggcaagga tgccagtgcg ggaagagagg tactgctgga tatccgggag gtacgcatcc
     3301 tcgccgtcgt aggcatcgta gaagtcgtag aactgggcat cggggtgcct gaggacagtg
     3361 ttggtctaac gcgagcacac gtctaggtca gcttggtgtt cccgaaaaaa aaaaaaaaaa
     3421 aaaaggaaag aaagaaagaa agacgacaac tcacgttaac atggtcctcc aggttgtaac
     3481 caacagggag cctgatccac tggtcccgag aaatcatgct cgagccatcg acggtcgagt
     3541 tgctgacgac attcagctgg tcctcaggtc caataccgct cctcatcagg atcttggcgc
     3601 tgccaaaggt gccggccgac agaatgacgc tgccggtgac gggcttcaga cggacggtac
     3661 cctggtagcc accttccaga tagggctcca cctcgattcc ggtaacgtgg ccgccctggc
     3721 gaacgacgcg gcgcacggcc gtgttcagcc agagggtgaa gttgggcctc gccgtcgccg
     3781 agaccaggta ggtggccatg ggtccgccac gctcgccgtt cgagaacatg taaggcgtat
     3841 agccgaaggt gtggttcttc tggttgggag tggagaggaa gtcaacctcg ttccagccgc
     3901 ccgagcgcag accctcgcgg atgacgtcca tgccccgggg gaggtagatc tcgccatcca
     3961 tcgacggggt agtggtgccg gggattcggg agaaggcgcg ctgttcggca gcagccatgt
     4021 ccgaggccct ccagcccgca gggaagttgt aatcccagtc ctgagaatac ggctagagtt
     4081 gggggagtta gtatgcgacg gaagagccaa gaaggggggg gtagagaagt ggaaaggcaa
     4141 ataaagaaat tcaatgaagg gagtacactc actctccacc agagagcagc gttaatggca
     4201 gtgccaccgc cgagaaggca gccggacatc tggtcggtgt cacggcaggc aatgccggcg
     4261 gagtcgtgcc agatctggtt gcagaggccg ggaacgtcaa agcgagtcag gttggtgtcc
     4321 tggagccacc agggaccgcg ggtaccaccc cagcggcccg aagaggcggg gcccttctcg
     4381 atgaggagga ccttgtgacc ggcctcgctc agcttgtcgg ctagggggag accgccagca
     4441 ccgccgccaa caatgacgta gtcgtactct tcatcgggaa ccgggacgcc cgtctcgggg
     4501 ggggcaaggc tcgaagtcgg gcccggttcg ccggggtcgg tggacgaggg aggaggagtg
     4561 acagcgccgc agtctcccgt ggcggtgatg gtggccagct cgacatactc gtcgtacgcg
     4621 ggagcctcaa tgctcgggtc caggccggca ccgaagatgc tctgcctgtc gtgctgttcg
     4681 acggtgatct gggcagggca ctgggcgttt ccggggctcg agaaggagtg ggcccagccc
     4741 atgacgagga agccagcggt cgtcgagact ctgccggtct caccgttgtg gtcccaggcc
     4801 cagcagttct ggcaacggaa ctcgacctcg tagtgcgtgg agttgaccga ggaagagatt
     4861 tgggtctacg gagagtaact agtgttaggt gccatgtcca tcaagcgcgc ggggggccgg
     4921 gggggggggg gaagcccccg ggaagaatat acgtaccacg gtggcatcgc cggcgtagat
     4981 ctcgggaaag tcgtagctcg gcgcgtacca gaactgagtg agcacctcat cctcgtacgg
     5041 gtaggcggtg atgagcaagt tgcgttgcat agtgccgcca agagacagac cgcagtaacc
     5101 ctcgcccgcg gcttcgggag tcgcgcatga ctggcagacg gggtcagcaa agatgccacg
     5161 tcgagtgacc gggccaagat gagagatgga gggttttccg tacgaaatag gcaatatact
     5221 catcggcatc ggtgctcaag ctgccggggg gcagggtgag accaaaggtc atgcccgagg
     5281 tcgtcgtcca tgtgctgtag gtgataccgg aaccgggatg cgtccagagg acgggaaccc
     5341 cgctctgcgc tgtagcgccc tgaaagactg cggtggttgg tcagaagcga aagggtggga
     5401 gcttgactgg cgaacgggtc agatcgtggt aaagcttacg ggaaaaggcg ctgagcagcg
     5461 tagctgccgc agcagcgctg aaggacctca tggcggcgaa agcgacagga gaggattggg
     5521 gggcgggaga gaggaggacg cgtgccgagg accaagagct agctggaaaa tcatcgcggg
     5581 gtgggcagga acccggtgtc atataaaagc agagagcgag agtctagaga cgaccatggc
     5641 ccaagtcgcg ggactcgcgg cggccgcgca aacacccctc gatgattgat caatttgcat
     5701 gccgccatcc ccggaccccg tgatgccagg gcgggcatgt gcgcggataa cggcgccttg
     5761 gttccattgc gttgctatac gttgtaaaac gacgggtcca gagattttgg ggtcccaccc
     5821 tggttcaagc cgaccaagat acggatagag agaagaaagg gaaatgtgaa gaaaggctcc
     5881 gtgccggatc agggatggcg tgtagactga gctgtcttgg gcggaaagcg ttcgtaggag
     5941 attgccggac cgggacaagc ctccccgaca ggggtaagac gtgatctatc ggagacaagg
     6001 taggattcgc atcgaaatgg acagggacag agtcccgctg acgcatgaac cgccgtggtg
     6061 gaagctcctc tctgttcatt ttgttcccct ctcttttttg gtatttcctc gggacatttt
     6121 ggagacaatg tcaaaagtcg gcgggagaaa aaaaagaaaa aagaataaaa aaagaataaa
     6181 aaagaaaaaa aaaaggaaaa aaaaaagaaa aaaaaagaaa taaaaaagga ataaaaaaaa
     6241 gaataaaaaa aaagaataaa aaaaattgta acatcctcaa gtggaaaaat caaaaaacca
     6301 gcctcttcct agtggagtcg tgcccctgga ggacgttgga gaaactgtca ggaacgggaa
     6361 ggcggagcgg ttaagacccg ggataagcgt tgcggaggtg acagccgaga agccaacccg
     6421 ccatagccat agccaaaggg aacgcagcaa aaagccaagg ccccaagctc aagctgtcgc
     6481 gggaggtcga tccgccgatt tcccaagtag gatgctctag aagggcggat aggccaatgg
     6541 cagacgggac gaaggtcaga cggtagacaa ccccaacaag cccccaaagc ccgtgggtga
     6601 atgagtaagg aatgactatt ttctccgtgc ttttcggctt ttcgacttca tggtttggct
     6661 cgatgcgact ggcgggttaa tgagaaaagt cggagagctt tgagcaagtt ttcttctctg
     6721 ctgacacccc cggattagta cctagacatg acacttttgg gttgcggact gcggactgcg
     6781 gactgtggac tgcatattaa attgccttgt ccgaatgcac aagtgattac gcaaaggagg
     6841 atggcgggcg aggcgcgtaa acttggttat cctacagacg ggacggctac cgctattctc
     6901 ttctccgtgg ggtatcgtat cggtcaattc gctttcgctt gtcgtcaagg tcaagcgaga
     6961 agagcacgtg tgcatatgtt gtatgatgcc caaggtgaaa agaagcaata atagaacacg
     7021 acctaacatg tctaacgggg accatcgagt cggagaaccc gtgggggttt gtggttcgtc
     7081 tgttgtcatg ccgtcagccg tcagctcccc cgccatttcg aaccgtggtc gaggtagctc
     7141 aggctgcata gcccaaccca ttgaggccca gactcggagg cacaaagtac gttgtaagcg
     7201 tgagtcgcat tgcgctagga taatccagac gttccacgtg agcaaggacg gcatgcagca
     7261 tgcagtggca ctatcgtgac ctcttgagac ctcttgagac ctcggaggga gacgcagaag
     7321 atatcccaag ctcaaaagag actcaaagga tgttgataga acggggcctg gtccgcttcg
     7381 atctcggcga agggcccgac ctaggtaggt atgtacgttg aagctaatat tgatgtgcga
     7441 ggcagcagca atggcggagt ttgattcgtg aagagttcga taggagcggc tatgttgtga
     7501 gccacctggg atggaagtag ccgtggtgga tgagttggtg gggaggagtt ggtggatgtt
     7561 ggtggagagg ggtgggagaa gagaacgatg tggatctttt cctccgaata tctactgggc
     7621 aggtaggtac ttgggtatgt tgacgcagaa accccgtctt atgacgtaaa cccacaccgt
     7681 tgttgtttga agattttaac actgggtggg ccctgttctg cgtatcggtt tcggagttat
     7741 ggttgacgac tgataaagcg atgactaagc tgctggctag gcagcgtctt gcagtcttgc
     7801 aggcacgttc ttatcagata aggtagctag cggcaacatg gtacgtacgt ccctctcacg
     7861 aaattgtggt gctgcctgcc catgcatcac gacttcgttc tgaccaaagg cacaactttc
     7921 tctacctact ccgtacaact tatccattca gaataccccg attcttccat ctcaatctcg
     7981 aatcacacag gtctttgttc ttcattttat tttatagaac ccaatatttc actcccgctt
     8041 gggtgtctct gtagcaccat atctcaggac cacctccaag acccggatgc aaccctcatc
     8101 cggagcgttc cgaagacgat cgaatttcac atttccaccc gcatatctgc gactctacct
     8161 ccacctcggt ttcattgaac caagaaccaa ctagagagct tccttggcca ttgacctccc
     8221 gtcgcatttg gcgtccgcag agggtccatg gttcttgacc tgggaactgt cacacaaaag
     8281 cccctgcccc cccccccccc actcggccga ctcttcacga accgaagcca agtgattcga
     8341 ttcgcttcgc ttcctcatgt gccgtaggtg gcaggggaac cgcgcaaggg gacgccgcct
     8401 gacatgtcaa cctttgatgg catcgttgcc gagttccctg acataagagg cacgtacgcg
     8461 tatgccctcc ctcaccttct catccccgct tctctgagtt tggaagaacc tcctctaaat
     8521 tccatgccct ggtagttgat ttcttccgcc catctcctca ccgtcaggct ccgttggcct
     8581 gcttcctaag ccatgtccac agcgatcatc tggcaggcct cgagagcctc aggtcgcctt
     8641 tcgtctactg ctcggcagcc acccgtcaga tcctcttacg tctggaacgt tacccctgtc
     8701 gcatcaactt cgccaaaggc atcctagagg cccgcgtcca gactttcaag aagcttcgtt
     8761 ttctcttgaa acctattccc ctcgacacgc ctacctgcct cgagctggct cctggtcgac
     8821 atatccgggt caccctcttc gatgcgaacc attgtcccgg tgccgtcatg ttcctattgg
     8881 aaggagatgg caaggccgtc ttgtacactg gcgacgtccg gtgtgagccc tggtttgtga
     8941 actcggtagc ccgaaatccc tctctcgtcg aatactcctc gcacatcaag actttggaca
     9001 agatctacct ggacacttcc atactcgacg atatccccct ccagacgaaa gccgacggta
     9061 tcgccgaact tgtccgtaaa atcgtcgtct accctcctgg gaccattttc cacgtccagg
     9121 cctggacgta cggttacgaa gaagtgtgga tcgcgctctc caaagcactc aactcgagaa
     9181 tccatgtgga tgactacaag atgaacattt tccagtccct caaatccaaa ccatctcccg
     9241 ccgatcgatt ttccagcccg ccggtccact tctgtcccga ggcaccggcc ctgaccggct
     9301 ttgtttgtgg gaacaccgag catcccgggt gcctgacgag cgacgagaat gtccatctac
     9361 acagctgcga gagaggcaac ttttgctcgg ttgtggagaa gggtcccgtg gtgtggatac
     9421 agccaatcgt tgcccatctc cccgatggcg tcgatcgcct cgaggtcggc atcggtggcg
     9481 gcggagaaga cttggagcgg gaggtcgaga tcgatgtcct atccaaagag gatctcagcc
     9541 ggcttcttcg gctagtgaca gacgacaatg acattcccgc cgatgttcga gccagtgtaa
     9601 gcgactacct ggtacggacc acactccatg gccgcagctt atctctggat cttttcatgt
     9661 catccctgga ggacaaaaac gaggccagtc tccgaagcgc gcttgcttcc cttacgaaga
     9721 aatcacaact tggccgggga gaaaagatcg ttgctaccaa tgtcgatcat gcagatcatg
     9781 tagatggcgt gttaccagac acagtcacct tcccatactc caggcattcg tcctacgaag
     9841 agctgtgtca tctggtccag actttcatgc cacgggacgt ctggccgtgc accgtcgacc
     9901 ccatcgagtg gcacaagaat aatatcacca tcaagtcctt gttcggtcgc cactgctcgg
     9961 gagacacctt cgcgcacgac ctccacatgg aagactgggc cagcagaaat gccacagacc
    10021 tgctaacgca gtcccacagt gagctggaaa cccaggggtc gtcggcttcc gctctggaca
    10081 gagtcgctcc agaatgcagc acatcgtctc cgcccaaaca gccgagtcgg gagacttcgt
    10141 cagccagtcg aacgggaaag cggacattta tagccttcca tgacgacagc agagacggaa
    10201 aggacaagga ccccttggat tctcaagttt ccaccgaatc tcactcgtct gagggagcat
    10261 ccctttttcg agcagacgcg tacaacacca tgatgcggaa tcttgctggt ggcgattgga
    10321 cacctatcga actcatgtcc acctcaaatc accacaccga tgttgagaag aatcctgctc
    10381 atttgccagg gggtggaaag gatggagatg tcaggaacgg caggcccatg caataacagc
    10441 ggccaaggtt ctatgtgaga aaagaaatga agaagaaaaa gaagaaaaaa agaaggaaag
    10501 aaacttatcg ttccatgtga agcgagatca ctgacacaca tactcgcgtc gaaacaggtc
    10561 atttgaaccc agggctcgag ctgcatgcac actgcacgat acccaatcca catcggcacc
    10621 ctttctaggt gtgcccagtg ggatcactcc atgcaacatg gcccctaacc aatacctagg
    10681 tacccacgct tccctcccga actcgtggtc caataagacc tttgtcgttc tcgtgccagg
    10741 ccaatgcatt ctcgagagtg aattatgaca ggttagtacg aaatcgggcc ctttgaggca
    10801 gttgatgctg gttctcctgg gacgttacga gcctggaaac gcagttgaac atgtgcgaag
    10861 cagcataaac cgggtttgaa agaaccactc cgacctgtct tttgtgtcag aatgtctcgt
    10921 catgccgcgg tagacagtat ttacgaccat gcagcgccta taccccttgg gccatcattt
    10981 gtcggctgtc aaacttcgag aaagtgactt tggctgagcc gtgagccttc tcgtgggtgg
    11041 atggacacgc tcaacgtgag acttgggccc aaggctgcca gttggcgcct caacttctca
    11101 agagaagctt ctatttttgt ctctcggtca agtctgagat agacgtcgtg cttttcaccc
    11161 tatcttcccg gcagtgggaa aatgattcct aagcaacatg gtcctgccga cccaagaagg
    11221 ttaggagacc tcaggccgcc tcggcctcgt ctcctccgcg ctgggagaag ctggatatgt
    11281 gatatacata actactcacc acagggctag agaggaccga accaatcgac gactgcgcct
    11341 acaatagccg gtaaccggga ttccctccac agaggtctgc ggtctgcact gacaggggca
    11401 atggcccgct cctcttcttc cccaatacat atggttttct gttgaccaac ctttttctcc
    11461 gtttccttta ttagctggcg actccagagc ggtgtcgaac aacactcggc agcccatcat
    11521 caaccaacgg atgagcagac agccgataat aaatgtgaat aaatgagaaa cccgctctcg
    11581 cgtgttactg tcacctccat atacattgca aaagactggc tggcacatgc ggaagtatgt
    11641 gaggtcttcc ccgctacgtg tgttgggtgg tcgtcacgtt ctgccgacat ccgtggaggt
    11701 gtgctgcgct gcttgttggc ggggttttcc cacgccgtaa ccggggaact ggcggtggga
    11761 gggagctcag gatgccatac ctagcgttcg tttgcgtctg aaggatacca cagtcgagtt
    11821 gtcgacgtac gaaagaaacc cagggtccac tgacaagtcc cagggcttcg cgagtaccat
    11881 gtcagatggg cagatgattt aactcgctcg acctcgccct ctgctctgct ccagggggtc
    11941 caaactggga cacggctgca tggggtccgc aaaatccacc ttccccagct acaaagcgaa
    12001 gtcacacgca gtggactggt tcggaaatag tcaaggggac gggacagagg agtccttttc
    12061 cctcacctgt ccttccttcc tcatctggta aagactggcg agaagtctcg cgatttcctc
    12121 gccccaggcg ttcacgttca gggggcgatg tgatcttgcc atcttggaag ttggaggcgt
    12181 tcttcttggg gatctcatgc tccctcggaa ggttacctgg actatggggt gtctggtctt
    12241 tactttccgg gagcagtgag gctcacccgt cgatctaaga tccagaccta ctggcggctg
    12301 gcgttgacgg cgttgacggt ctcctggcag tgcggtgcgg tggtaggaga cacgtgtggc
    12361 ccgtggggaa gccccggtct gtgacgccat gctgttggac ttgcaatggg gagtgtcagg
    12421 acttttaaca gtctgtcgtt ggctgtgttg ttttgtcctg ttcactacga cgtgagtacg
    12481 ttgtacggta tgtgtacgaa gtacgtacct gccatgcgga cgaaacaatc aacgggacgg
    12541 ggacctatgg tcccattagg gacaccccac agtagagggg gtcggccggt cgaacctcgg
    12601 atggaacgcg ggtttccttt ccgaatggga ggagcgagag gtcgccgatg tggctctggg
    12661 cctcctggct gactcgagta ggaatcgggt ttcgagagtt gagagtggac aaagccgagc
    12721 tggtacacac atatacaacg taggtaggtc gtgcggatca gtcggggaaa ctcctactta
    12781 cggaccaacc acgcataatt cgaggtgaga cgggctgaag aggaagcacg acaaataggg
    12841 actcatcgtc tcccaacaag gcaaacgatc attaggacgg gcactggagg agctggaacg
    12901 gaagggcgaa atttgggggc tattattaat ttctcaccag ttgatccgca tgaaggggcc
    12961 ggtcaagggg accgcgatat tctcgatatt ttcaccctgg tctgtctggc ccgacggttc
    13021 atccgaattt tcggacaaag ggaggcgtcc gacaaggaga agaggagacg agacgaaggt
    13081 aaaggtgaaa atgccgttct gtttcagttc ccatctaacg gacctttacg aggaaatctc
    13141 cgaagctaca ggacccccac tgcgagcagt ctagttttgg gaaaccattt ggcatgcttt
    13201 atgcgattca tacatgtaca aagtacaaag cacgcatctc catactctca ttattaatta
    13261 taagggtttt ggccgagatc cccgccaatg gtgtcaatcc ccatgggcca tttgccccat
    13321 aggcgcctcg cttaggggag tgaaaatcgc cgagaggaaa cccccaaaac gaagcgacgc
    13381 gtttggcagg ggggggtgtg ggggacgttc cacgacggta attgacaatg attggccccg
    13441 gagcgatagg ccgagagggg cgggccccag ccagtgacct ggggctcggc tcagctggag
    13501 aaccgtgcga ccactcggag catgggaaat ggtggggagg gggttccagg gtttatccgg
    13561 ggacgggccc gcgggccggc gggaggtgtg gcggttggac gaaaacggta tagtatgacc
    13621 caatcgttgt gagagatgtc caccccccca ctaacggatc aacgcccctg tagcgccgca
    13681 ggggaactcc gtacaacgta ggtacctagg tacttggtag gtaccctacc gtgtagaaag
    13741 ttccccgtac tatcgtgctg ggcagggaag cgacaccccg gggagtgaaa gccgaccagg
    13801 tgggtggacc ggatcgccaa ggcattgatt tgctctcaca gtctcactcc acacaacgga
    13861 aaggagatgc tagctagccg gtgctctcga aggggagacc gggaaagaat gggcagcgta
    13921 caacgtacaa tgtatgtacg ggtgtatgtt gtacatacgt ctgccgtttg cctgcgggcc
    13981 gcgaggtggt atcagggtac gttgtatcag ggcgtttaat ctattcggca tctgggtggg
    14041 atgtacccgc aagtacgttg taggtttgta ggtacgatga tgggggatcg aaaaggcgga
    14101 gggaaaaagt taagaagaag ataattgtgg gaaccggggg tttgtcccgg gggtttgtgg
    14161 catgacggca gcgaatgcaa ccgcctacga tgataaagcc ttcgggaggc cccgggcata
    14221 cactcggagg ccgtttctaa aaggtctttt gaaaggtctt cccatcaggt ttggtcagca
    14281 gggacaccta ggagctgctt ttgtcttcct ttttttcttg ttctttttct tttcataacg
    14341 gattcctcga aagggggagc tcgacatgac ttgaccgaac ctaggtcccg ttgaaaagag
    14401 gaggacacta gcccaggcca aagctgaatc tcatacaccg aagctcacca tcggatcgag
    14461 aggagtacga cgacaacgaa gacgaacaac gacgacgacg acgacgacga gaaaaaaggt
    14521 tgataaccaa tcagcaaaga cgcattgcat gcgaggattg ttgcatcggg ctacacgaca
    14581 gcagcacatt ctattctccg aagcccccgc ccgccgcctg tcctctgggt accgcttcgg
    14641 gaagggtcac gaggtgtcgc attctcagct caactgtcct ccccccactg gccaactgga
    14701 cggttacttg ttctgagggg agagagaact tggcttcact gagaagagaa ggggaaagag
    14761 aaagacggaa cgagacagac gagagtgaca ctcacacggc aacttgctgg gcagagatct
    14821 tcgaccatag ctcctctcac gcctacgacc ttgacacctg tcaccagaca ttactctctt
    14881 cttttttctt ggtttttttt ttcttgtttt ttttttcttg tccccttatt ccactatcgg
    14941 tcaaccatcg acgtgttttt cctctgcggc tcttttccgt cttggaatca cggaagaccc
    15001 cgagcaacaa acgccacaca tcagagggac tctcgcccta accgacccca ctgattcaaa
    15061 agacattttg gtgcgttcca gtgggctgtt cccccctgta tttttggcgc tacacacaag
    15121 ggccattgag tgagagcttg gtggcaaacc agttgagagg accgaccaaa cacgacacca
    15181 gacgcgagca gggttcatcg caccagctgc aagccatagc tcctcgatcc caagcaggag
    15241 ggtcccaagt cagcgagacg acagcagtag ctagcgtctt gtccggagaa tttctttctt
    15301 tttttttttt tttttttttt ctcttcgtct cgttcccccc tcgtctttcc gccctcctct
    15361 cctgacagga cgaccgtttg tgcacggcgc atggagcgtg aattggtcac atcggggccc
    15421 gttctcagta ccaggcgaag aaagggaggg aaaacgagga cgaggaaaag gaaaagaagt
    15481 ccaaacggga aaagacgaaa cgagctgtgg accagcttgt gaaaagaaca ttgaaaaatt
    15541 gagacaaaaa gaaaggaaaa aagaaaccga aagggaacac gaacacgaag attcgagacc
    15601 gagtccgaca cccgagcaca tccccccccg agacagaccc tacaaaaact ggtcggatgg
    15661 ttttcgcccg ttggggctca ggcccgagtc ggacgcgccc cgcgacaggg gatgtcccag
    15721 tggtggaaga ggaggaaggg cagggacggg ggtatgacca cgggcacgag catgagcatg
    15781 cgcatgacaa tgacaatgag catgaccaga gccacggagg tgcagcaaat ccagtaggtg
    15841 caagtgcaga tgcaggccca ggtcatggag gtggaggtgg gagcgccagt ggcagcgcca
    15901 gtgggagtgg tggtgccagg gtcctggtcc tggggggaaa tgggggtggg ggcagcagaa
    15961 gcggagggag aggcggaggc ggaggaactg gagccattac caaaggggcc aaggcgaaat
    16021 tggcggcgac tctggggaaa aggatcggaa agacgagccg cagaaccagg agactggcaa
    16081 ataataagac gacaacgacg ccgccatctg gggaccccgg tgttggtgct ggtgtgaacg
    16141 gcgctgacat tgccactggc tcgggctccg gctctgtctc tgcttctggc gtttttgggg
    16201 cgaccaggcc tccattacac catttgccgt cttcctcctc tgcgtctgct gcgacgactg
    16261 catctgccac ttcgtcctcc tcttccgccg cagacgttgg catcaccacc ggcgccgccg
    16321 cttcgcccac atctccttta ccaccgtcat tctcgcccct ctctcccgtt ctgcctctca
    16381 gcagcagcac gcgagccacg cgatcttcca cccggaggac acgatcttcg acttccacct
    16441 cgacttcgtc cacggcggcg gcagcaacag caacagcagc aaacccgacc gcggcacagc
    16501 cgccgccccc ggcccctcag gtctccgctg ccgcggtgca ccgcaaggct ttcaaaaaca
    16561 tggaaccgcc cgtcgtgtcg ttttacggca ccgagcccat cgccctgccc ccgcgcttcg
    16621 ccagcgtcaa gaagcgattg atcgccggcc acgaggatgc cgtcgaggcg tcgtggcacc
    16681 gcctgttggc cgccctcagg gaagagatcg ccgacatcca gaagcgcggt tccgacctca
    16741 tccccaccat caattacgcc gacatcaacg atcccgtgcg cgtcgacgcc ttcgcccacc
    16801 gcctccgacg ttatggcgtg gccgtgatcc gcggcgtcgt gccggccaac gaggccgaga
    16861 cgtgggtgcg cgagacgcac gactacctgg acaagaaccg cgacttcaaa ccccccgcgc
    16921 tgcacgaccc gacctgcatc gacctcttct ggacccccgt ccaggtgcgg gcgcgcgccc
    16981 accccaacgt gctgcgggcg caaaaattcg ccatgtcctt ctgggagtcg accgacgacc
    17041 tgcacatcgc gcgccgcccc atcagctacg ccgaccgcct gcgcatccac aacgaccggc
    17101 tcggcgccgt cggccagcag aacggcaact cggccgccga ctcgctcagc gccagcgcct
    17161 cgtcgaccgt catcgcgcag atcgactcgg gcagcctcga gcgctgggaa cccgacggct
    17221 acggccgcgg cggcggcacc tacgagccca tcttccgcgg cgactgggag tcgtacgacc
    17281 cgtgggaccc gtccggccgc gtcagcgcca ccaccgacct ctacaacggc gccggcgcct
    17341 gcagcatctt ccgcatgttc cagggcatcc tggccctgac cagcgtcgag cagggcatgg
    17401 tgcgcgtgct gccgtcgccc aagctggtgg ccgcctactt cctcctccgg cccttcttct
    17461 cgcccaggcg cggcccgccc gagcagcccg acggcggcaa ggccgaccag tgggaggcct
    17521 acctcgacgc ctccaactgg gccctcgacc gcgagcccac caccgtcatc cacggcgccg
    17581 tgccgggcca cgcccagcgc atcaccgagc gttggcaccc gcacctgcac atgcgccgca
    17641 gcctcgtgtc gctgccgagc ctgcaggccg gcgactacgt catctggcac tgcgacgagg
    17701 cctactccat catcagcggc ggcacccgcc tgggcgtgcc gccgtcgatg cagaccgggt
    17761 cgtccaacga gctctccctg ctgacctacc tccccgtgtc gcccctgacg cagacgaacg
    17821 cgctgttcct cgcccgccag cgcaaggcct tccagaccgg ccagccgggt cccgatttcg
    17881 acaccctcgc cggcctgggg cacgaggcgt cgcacatgga ccggccggac gcgaagacga
    17941 tcgaggcgta tggtggtgtc gacggcctgc gggctatggg gttggcgcct tgggacgtcg
    18001 acccggctga tccggcgccg ccgccgcaaa gtgccagcag caacaataac aacaacaaca
    18061 acaacgacaa caacccggat gcgatggacg tcgactcgga cagtgccaat gtcaagacgg
    18121 cccggacttc caggagcagt agcaacagca acgccgcgtt cgagagcggg tcggtttcgc
    18181 cgggccaggc cgactcggag acggagcttc tgcgcctggc gaacatcatc ctgtttccga
    18241 gccggtatga cttttacatt cccaacgggg gtcgcgggtt gagcgggagc ggagatcgca
    18301 ccccgcgcgc tgggcttggg accatgaacg cggtgaatgg gaatggcagt ggccacagta
    18361 ccgtcaacgg aatcggtcac ggaatcggtc acggcaacgg caacggaaac ggcaacgaca
    18421 gtgaaaacgg cctgaagagc ccccccgcca ccaccaccgc caccatcccc ggcccgtccc
    18481 acccgatacc caaaacgacg ctcgcgtcgg gcgtgccgag ggcggcggcc acgaacgggg
    18541 caaagacctg acggcgttgg ttgaaggggc gatggaggcg cggcctcacc agccggttcc
    18601 cggacggaag cgcagcggac gagcacgacg accgtgacaa cgacgacctc gagcttgacg
    18661 atgcacctcc cgccgcgggg gagccggcgg tggagaagaa ggccacgact gtctctgcca
    18721 agggggacga cggagatgcg acgcggggtg ttgtccctgc ttctgacttg actacgactg
    18781 atacgactac tactgccacc acaacggcga cgacgacgac gaggacgacg acacatgcac
    18841 ctactgagga gaaggagatt ttggtgacga ccaaggggaa ggagacggag ccgatcgtgc
    18901 cggccgtgac cgtcaccatt acggagaagg aggttgcgta aaggggcatc gggtgcacct
    18961 tttgcagccc tttcccccta gttcaccgcc acacactcat caactcgtcg ttgtgttttc
    19021 ttttatcagt cacttttagt tagaagttgg ggatcctcgc atctttggcg ctgtccttta
    19081 tgcagcggag cggagacgat gatcggagag aggaaggatt cgccccttca acgtgacgcc
    19141 agatggcacc ctattatgcg cctggagaga acgtgcttgt ttcttatgat tggagatgat
    19201 ttctgggaag ggagaagaag gtgtagagat gtgcgtgggg gacctttttt tctttttttt
    19261 ctttttgttg tattccaata ccatggaggg gtgggcatga gagaaccagg gcttcttctt
    19321 tctttttact tttcctcttc ttctttcctt tctttcaaga aacaagtgtg ttttacttta
    19381 cttttacttt gacaagagga gggagaatcg gggccaaatg cggactatgg gacacggatg
    19441 gatggtgcag gagtagagat ggcataatgg ttcttggatt cgaactagag acacggagca
    19501 tagtccatgc ccaatgagtt agtgaggatg agaaagaaag agaggaatat gaagagaaca
    19561 gaatcacccc ggactggaca tcgtgtgtgt gtgggtggct tgaatagggg ctgggggtgt
    19621 ggatgatccc gttggtggaa tacagatgca gcgggaggac atcccgtgcc agtaacacga
    19681 gaaaacgcgg aacgcatccc cccgtctctg cctgtcccct tgtccttttg tctctttctc
    19741 tccatacatg taaacaacgg agtgcgcggt ggccttccgt tcttggtggt gcgggaggac
    19801 tcgttccatg ttccccgttt cgtgttttgt tcctatgttc ggcagctatc atgtttcact
    19861 tcggaccatt gtaattaatc aagacgcgtg cccatcttgt ccatgcctac atgtagttta
    19921 cgttgtttgg gatccattgt ctactctgtc tggtatctag gccggctggt tccctgcggc
    19981 tgccaccaaa ctgccaaccc gcgatgtggg ggaccggata tcaaggacga gcactcaact
    20041 gggttagacg agatccatca gccggggcag tccctctacc ccggaccacg atcctgggga
    20101 ggtgtgattc attatgcttg atgaggtata tattcgtaat ctctgcttgg attgttcccc
    20161 cccccccccc ttggctgtca cggggacaag actcgtcact gcaatttcaa ctctttcccc
    20221 agatgggcct gcggaaggcc ggagtttgat cacggagtca tctccgtaga tcggtaaaga
    20281 gcacggctgg aatagaggca tcacgggttc ctggacgcta atgagctaat gaatctctga
    20341 accagacttg tgttgttaac ctgatgccgt cacgactcac aacaggtatc acccatgaga
    20401 atccccagtc ctttcttgat gcgagtattc gactgtgatg cattagggaa tatgtccggc
    20461 atcacatggc tctgttccct gcatgtgggc atacatgggg tcagaacttt ccacgcggca
    20521 tgcccgtcac tctagtagga tggcagaaga tgatgtgctc tgggcttcta cgtacacacc
    20581 ctctggtgga agctctcccg cgaggccttt acgttttccg aatgtcagct aagttacatc
    20641 tgggtgtaca gacatcctgc acttccagct tggcaccatc ttggtgttga agaagattgc
    20701 tgtattgatg tgaatgagat gggacgaagg gtttagggga aagcttcgcc atttgtctaa
    20761 tacacttgac tccttcaaag cctcgattgt tggctacggg ttctgtagtt ccaattcctt
    20821 tatatcgttg tcatcgacgc caactcctaa cttggtgatg aaactacaag ggagtgattt
    20881 gtgttgtttc tgctcatctt tttacttaaa tcccggttta cattcgaggt aaattgtcga
    20941 ttatccgtag atataaacac cagactaata tccccttaga gactgaactt tctgcagcta
    21001 ccatggcatg tccgtctcat agaagataat gctctggtat tgtatctgag cggtttaagc
    21061 caacgtgatg ctctcaacag ctactctaga cattgtcaat taatgcttct tacagcatgc
    21121 cgacgctcaa ttcggcgttt ggacaaacta acatattaag gtctagattg cgttagtatg
    21181 cgaaatttat gtgaatatca caagcagaac cagatcccgt taacgcagcg catattaata
    21241 agggcgggtt gatagcatat aggacgggtt catctagggt tctaacaccg taacacgcct
    21301 ctgtgctccg tattatacca atataagtca taaccttgaa catggtcttt ccagacatga
    21361 attagcaagt tctgaacatg atgcctcggc tccaagcaaa ggctgcttgc aaccagacca
    21421 agcacgaggg cttacttacc gttgagagat tggcgccccg ggaaccatgc agagtagagt
    21481 acccatccat agcttcgaag aggagatatt actaacatta aaagccgagg aactcaatac
    21541 tgtagagtca attaaggaaa tccaagggag cagaacatag atggcgatgg gtgatagttg
    21601 tctaccaccg gggtcgcaac cagcgaaaca ttgacaatct agaactttca accccccatc
    21661 gtatcctggt ccaggcgagc tttgttcgaa aaagggctaa aaggttcaac agcgatattt
    21721 ctcatggcgc cgcatcctgt ggaggttata gagatttcgg gtcatgaaaa tgaaagaccg
    21781 tcagcaagag cttcgacaag gaaggtaact tgagcttaaa aggatccatg aatcaaccct
    21841 aacaattaaa gaatgaaaaa accagaacaa caaagtggac tttacaacta actgcggtcg
    21901 agctcagtgc tgcgtcgagc gtaccgtttt gaagtgaata tggtggtcaa aacacgatac
    21961 tctgatgtca aaagcactgc cgaacaatgg tcgtttatca ggatacgccg gaatatctgt
    22021 atttcttggc tatatgtccg catgacgacg tattgatggc gatataaact ttgttctgaa
    22081 acctcaactg tatgtgcgtg ggttcaggtt ggggggctct tatagaggac ctatgaaaag
    22141 ggggagaaaa caaaaaaaga agaaaaagat acaataaaaa taaataaaca aagggtctta
    22201 cctacatgta ggcacctgta cggaatgcta gtttatgcaa ttcccgccaa cgggaacatg
    22261 gcagtcatat ttgatggggg cgcatgctgt cctttgcccg acggccacta ataaggccgg
    22321 taagactcat aatgcaaggt aatatgaagt tgggctgccg tgcatatcgc ggatcgaatg
    22381 ataacgtgca ctgggcagac tgttaggtct taaggtggcc ataacgagag ccgtgcctct
    22441 ataagagcgt gcggtcttaa ggggcaacgt ccacacgtca ctccgactct cactcacata
    22501 tccctcgctt tgcgtctctt aggttggtga aatactgtcc caaaccaagc acaccttatc
    22561 actgatagct aacatattta cttctagtct tgctcaatca tagacggtca ggctcgagcg
    22621 aacttcatgg ctgaattgga tgcgatgata cgagaagcga ccgacaagga cagaatcatt
    22681 tccaggttga ctggtgatat cgaaacgttg aagtcactgt cccaacgagg ttcgagctcg
    22741 cggatgaaaa ggggaaaagc agcggcgcag gacgtccata cccagatcat ggagttagag
    22801 gaacaggcgg cccgacacag agagagttca cgagtgttat ggctgaagat caacgaaatg
    22861 caggcgcaac cgcaaaaccg tgggccacca gtagctaggt aacatggttc gcttcttctg
    22921 ggtcgctgga catatgctat gggtggggga ctgtcccttt tgtcaactgg tcaatcgtag
    22981 cccgagcctg ctgcagcaag cgctggatct cttcctcgcg cccttccacg tgcagattgt
    23041 tctcgtcgag atactgggca aagcgccgcg atacttccaa gcgccggtcc acgtctgcct
    23101 gtagctgtac atcgtcaggg acaggaatgt cgcatagtcc cgttatgttg ggcatgacgg
    23161 tttcccagaa aacaaagtcc agctccgccg gatctatcag tatgtgggac aatgaccaag
    23221 ccagggcgtc tctggagccc cactcggctg cgagctgcgc gtggtacctc gacttgtcct
    23281 tcatggaaga aagaacacgc gtgaactcgg acggtaggcc ggctaggccc gagtcgttgc
    23341 ctgtgatcca cgtcggaggg gcgaaggcac acggcgggac gcttgccgtg tactcccaat
    23401 cgatgatgcc gcatatggta agctcatcgt ccacgaggat gttgccaggg cgaaggtcgg
    23461 ggtgtgctag gaagaaggac cgggcggtcg agtggatgcc cattctggcc tggacctctg
    23521 gctggcagat aaatcgttgc gcaaactcct ctcgctcagc ctgctcacgg tccaaatcct
    23581 tgtggggcat tgtccaaatg tgttggagga tgcgaagttg ctcatcgagg aattctttcg
    23641 cgctcgcagt cacgatgcgc gagacgctgt atccggccgc ctggagttcg ttcttgcgga
    23701 tggagaaggc gccgacaatg tctggtggat tttcgggttc gccatcctcg ttgttgctgc
    23761 tgcgtggcat gagcgagccc cctcgtgtga aggagagctt gcgaagttcg gcaaagacgt
    23821 caactagttg ctcgagaaaa agccgacgac ggggttctgg gctggtctcg agcgcgtctc
    23881 tggttaatgg ctggcctttg atttgttcca taatgataaa gacttgaagc tccgaggtat
    23941 gtcgacagag tttgctcctc ccgtaggaat agacccgggg aaccggaata ttcgtatgcc
    24001 gtcggacgta tctgcgaaga ggttagactg agttgaggta gttagtacgt ttcgacctga
    24061 aagacgactg cactgactgc attgtacaaa cttcgcttcg tactttgtcc cacgcatcgt
    24121 gtactgctgg ctgaagagga agccgcacga cgcgcgtaga gccgtcggta aattcgagga
    24181 cgaagcagcc gttgaaacta ccccggtacc gcgccttgat ttcgcatggc agacgcttgc
    24241 tgtggtgctg cgtccctaat gcccggatgg cgtcttcgtt gactgactcg aagaatgtgt
    24301 ggctgcgacg atagatctgc tgctccgtca agggccatgc atgttgaagc gtaagtgccg
    24361 gggttgccga ctgttgaagc ccggtggtga gggctcgtaa gagtcgaacg aggttgtaaa
    24421 aaaatccagt ggaggatgtc cagattgttg agaagaaagc tgagagactg cgtcgagaaa
    24481 acaagaacat ggcgttacat aaaagggagg cttgtcgctc ggcacgtgta tccaaaggaa
    24541 gcgaatcgtg gagagttgca tgtgagactg agagaggtcg cgggttacga cgcgttggcg
    24601 gtcaacatgt ctcgaccgac ctaggtaccg tagccaagaa cgggggaccg aaccacgggg
    24661 acccacaggt cggcgctgat tggtgcgcag ccattacccg tgccacgccc cacttatttt
    24721 ggttcgtttg gcgcaggctg tgttggtgaa gcctgccaca ctgggccatc tgtcacgact
    24781 gccaaaggcc gtcagcgcct gtcccggcat tttctcagcc gcgctcgata cgtcaacctt
    24841 gtccctgacc tcgaccataa ggctgcccct gtcacactga aaacacgtga gcctgttttc
    24901 tgtgtttcta ttggctggac tagccctata ttcctcgcgt ggaaaagggg tagatatatt
    24961 tagaacaccc acaccttcct gttcttcttt cctttatata acgaatataa tcatatatct
    25021 attaaatctc tgctccggcc ggatcacacg cccgttaatc caatagttat aagcccgggt
    25081 ggtagtattt attactagta acttttagct gatctatcac ctatatatta ttactacccg
    25141 ttacgtatgc ttctacagct aattaaggag tatctaccct actttctcgc tcagaaaagc
    25201 ccttattcgc taaacccctg ctataaacta tatccacgaa gcttaaagtc accgctaaag
    25261 cgctcggtat cccgcggctg gagtctacta ggtaataggc cgattagatc ttctatatta
    25321 agttatatac gcagggtata aaggtctagg ccttactcga ccctaacggg ctagagtagc
    25381 tagacgaccg acccgagtac gttataccta tatctatcga ctagctacgc gaaaaacata
    25441 cccaggttat taacggggtg ccgacccctc ctaccacgtc ggaactaatc gagctcgcta
    25501 agctaaaagg ctataaggtt acggcacgta attaaaagct cgcccgatcg attaaggcgc
    25561 ttaataaagc taattatata cttaaagcga ctatcgaaac ctttacctat taataagctg
    25621 ttctttataa taccagaggg cttagtcaaa atagcggaac cagcggcctt agcactggcg
    25681 gcgcgggtta agggggccta aaataaccac tgtcagcacc tatatcaaga accagagctc
    25741 cggtaactta ctatagcacg tttaagtgac gaaaaacggc tatttaagga agataagaag
    25801 aaaaaaaaaa tccgagagat taggcgaggc acgaaaaaat aacggaaaat cgttaaaaag
    25861 aggccgtggt tataggaggg aaaagaaggc tccgagaagg ctgaaaaccc ttttatttat
    25921 atccggcacc tcccctatct actaattact ttaaatagca ttttccttta ttatttacta
    25981 ctattattat tactctttct tattttacag ctcccatacc tgccttttaa ctcgacttca
    26041 aagaatccgt aactactctt taaagctatt ttaagattaa ctataaggcg ccggcgaggt
    26101 taggctaagc aattactaag ctaatcaggg catagtaatt agggggtgta tcgcactaaa
    26161 aacacgtgag cctgttttct gtgtttctat tagctggact agccctatat tcctcgcgtg
    26221 gaaaaggggt agatgtattt agaacaccca caccttcctg ttcttctttc ctttatgtaa
    26281 cgaatacaat catacatcta ttaaatctct gctccggccg gatcacacgc ccgtcaatcc
    26341 aacagccccg cgtggcctcc cacaagaacg ctcctcctca tcctgcggct attgctcgac
    26401 tcggacagcc accttatggc atcgtcaccg cagctattac atcagattct ggccgagata
    26461 tcatctgctc ataactcgaa atgtaaggcg acagctggac ccttcaaggg tgggtccaac
    26521 attgtctacg cgattcagtc cgaccgcggg aaacgttggt gtctccgcat accactggat
    26581 gctgacgctg cctggcttgc tgccaggggc gcacgtcttt taagacgtct aaaagagcaa
    26641 cagccagcac ttcaagttcc agccatcatc tatacatcag agcgttatac gatactggaa
    26701 tacctggccg gggctccttt ggggtcttgg aacacacagc tcttgacaag ggagcgtcgt
    26761 cgggtacttc tcgatcactt ggcgtcattc ttgttctccc tatggacatc agatattgta
    26821 actatcgacg ctctgggtca gattattttg tccaacttat gaaatgatgt tgagagtaac
    26881 tgtccgcaga acacagaata acctaccggg aatggctcag aaaggaggtt gaccgaggac
    26941 ttcgtcgcac actccaagcg aactcgtctt ggggtaatcc gctgcattat ctctatcgcc
    27001 gctctaagat tgaggaactt acaccttatc cagacgatgg ccgtcctata atcaagcatg
    27061 gagacttgaa tgcgtggaat gttattgtat gcgacaaagg actgtctggg taagtctgat
    27121 actcctccta gttactggca gcatttctca ttggagtaag ggtcatcgat tgggacactg
    27181 ccaagctagc tcccgctcct tctgctatcc aacacccact cttccttgca gacattcctg
    27241 gatggcgaaa tgatcatgtt cccgagggta tgacgtttga agaagatcga gcgtacctag
    27301 aatatgcaat cagcaggtta gatgcacgtc ttggaagccc acagcgaatt cacgacctcc
    27361 ttcgcacctc ttttgagcgg caattcctag aattatccct tcataaccag cggatcaacg
    27421 agcagtatgt caagaggagg ttcgatccta gagggtgcac ggagtaggaa gttagcactt
    27481 gatcagttgg atgattttct tttagctcat gaatcaatgc aggctctccc tgctgtagta
    27541 gagctgcgga ggagcctaaa ccaggacagt attaaccgga gaggaataca ctcgagttcg
    27601 aaacagggac acctctacca gcgtatgcat gttctatagt cttattcaaa accttacact
    27661 ttctgggaat aacttacgtg tcaggacgga cggatttaac tttggatacc tatacccatg
    27721 tcgcaaaatt tcctaataca atggaaatgc tcacaaggcc gctaaaccct atccggatga
    27781 ggtcttgaac actttgttca aaacatggcc ttatgtaggc ctagccctcc agacatagca
    27841 gcatgcttga taaaagtcag agcttcacag gaccccgagt tttccagtgg gtatagtcgt
    27901 atgtgttagt cgaaagcatt ttggagcctt acgtattaca tctttcatta taaaagcggc
    27961 ctggattcag atcatccgaa caaaatgcaa gacgaatcag ctgggaatgg cttcatcgag
    28021 tcattggacg cgggccaagg tcgccgagcg tccaggtgct cggaatactg tacattacgc
    28081 atcggaccgg gccgttgcag agacccctaa agttcattgg aatttgatct gactggatca
    28141 cttttctttc ttcttctttt tttctctttc ttttcatggt ccgcaatcgc aacagggaat
    28201 ccaacagtgg agtctggtga acttgtcaca ccgtttccat gttcaagttt ggaaggtctt
    28261 ttcaaccccg tcttccaaag cacagggcca agatgcaagt gggcgctgac gggacgcaat
    28321 gtaacagaac cagcacagtc aacaagaatg gccgatagcc tggagaagcc cctgaagaga
    28381 taacggcgtc tatccgaaca tatgaattcc cagtgcaatt tcctcccccc tggcctgtcc
    28441 aggctgctct cctaggctca accaacttgt tttgattcct cgcagctgca gctctgccga
    28501 cgtggctaat ggctattttt atccgattga agcgcccagg ggccagggcc gggagcaggc
    28561 aaggcaggtc agtcctttta gagctttagg ctcaagcgaa ccgtcagcag atgcgatgcg
    28621 catgccatgc ggcttgccca ggtaattatt tgtttgttca atgttcccat gacgacgccg
    28681 acggtctgct cccctttcct cccacctttc ctcctcttcc aactctccat cctccgtata
    28741 tcaagtcgcg tcgcaaaact tccgcgatcg cgcatcatcc ctgtcgcaca gaaagaatcg
    28801 ccaaaagcgg tttaacgttg tcgcgaaaca acattgtcgc atagcgtcgc gtttttgtta
    28861 tcgtcaatca tctcaactcc ttccaccctt cctttccttt ccttcccttc tttcctttcc
    28921 ttttccttcc ctccctctcc tattcaattt cccgccgccc catctgcatc ccattctcca
    28981 ttccagcgcg caacttgtct ccacgaatcc gcccattccc cccagccatc acaacatccc
    29041 ccatcgaccc gatttccgcc atggttcgcg aaggcacccg ctcgcagacg ggcaattcca
    29101 ggccgcgcat cttccccgct gtcgaatccg cgcccgctgc cgtgcgaaaa cgcacctcac
    29161 aggccaccac caagaccaag aagaccgccg aagaccccgt ccccaaggct gccaagccta
    29221 ctggagtcac caagtcaaag gccaaggtga ccaaggggcc caagaaggca aagacggaga
    29281 cgggcaacaa aggcgccccc aagacagcaa aggtgcgtcg caaaatccaa ctcgatgccg
    29341 tcgatgggga agctatagcc tatgcaggat gacatgagct aacgtgcttt cttctcgggc
    29401 aaaagaaggc cgtctcgact gccgacaaat aaaggttggg gggggtcacg aagcgaatgt
    29461 cgacaacgta agtcggcttg tgccactctt ctttctggcc tttcctccac acatgcactt
    29521 tgcttactat ttttatcctg cgtcacagat gtcaacgagt caacaaggag ctggcgttgg
    29581 ttgctttgag gccccggttt ctgcgcgcct cttccaaggt taagcggatg gatgcctttt
    29641 gtctttgtca ctggattttc tgttgcggcg tgcttgcttt acttaaatag tgttgttcgg
    29701 taaatggatc gatgttttgg gaattataaa cttgtaagca atgtataagt agagagaata
    29761 tcgtgaaatg gtatctaaga aaaagtcgct tatcagaata cgccttggat ctcttcagtt
    29821 caggctatat tgacttgtgg cggcatattt gaatatagtt gggaaatata tgcgtcggtt
    29881 tagaacgggc tcttatggaa tggtggaaga ataaataaag gaaaaaaaag aaaagaaaaa
    29941 agaaaagaaa aaagaaaaga aaaacgaaaa aaggagaaac aaccgtacca ctcgagatta
    30001 ttaagcaggc ttgataggga ggtcatgtga cctgcgctct gggcaggtat cttatcttat
    30061 cttcatattc cctctactgt agtagcttag tcaggtagat tttcccgaac ctgagaccga
    30121 ccgcgtcact cacaccatca cgcagccctc tactataatt cagcaactcc cgactcccaa
    30181 ctcctgaacg gaataactac atgtctttga ctccctcctc gttaggtcag ggacggcatc
    30241 cgaatcttgt tcccacccgc gaacgaaaca ctcaaaaagt cgtggaggag tggctccata
    30301 cccgcctgag ccgcagcatc cagccactcg tccaccccga caagactgta cgttgtcttg
    30361 aggccgtccc tgtcctcctg cttctgctct tcctcctcaa gatacgcctt cagctgactg
    30421 ggcgccagtt tcctgttgtt acaatgatgc acgaacttgg ccgtcatctt caccttcgtc
    30481 ttcgtcttgg tctcatcctc ggtgtaagtg gcagcgtcga ccgtctccag tgcgatatcg
    30541 acaagctgac tggacacgtc ttgcacggca acaagatcca gaggtccttt gaccttgccc
    30601 tcaagcgcag ggaccttgcc caaggcgcgt gaggtgttga ggatggccgc catcaagtcc
    30661 agcttgggcg cacccgctcc gacgatgctt gccggccgat gaatcacgac aggtaggccg
    30721 tgctgggtgc tcagcgcctc caggacctgc tcggccaccc acttgctgtc ttggtacccg
    30781 ctctgcgatt cgggcgcggg gatgcggtcg ctggcagact gcgtcgaaag cggtgtggca
    30841 tggacattga cgttggcgtc gtcgtcgtcg tcgtcgtcgt tgttgttgct gctgctgctg
    30901 ctgcccacga gcgccacggc gccggtcgac acgaaatgaa gaggaatggc tcggaccagt
    30961 gccatgcggc cgagctcgac ggtggacgag acgttcgctt ggcgcaggga ctggtacgtc
    31021 ttgaggaacg acacctgcgc gccgttgtgg atgatcatgt cggcgcgctt gctgagacgc
    31081 gcaaagtcgg cctccgaaag ccccaggcga ggggattcca ggtcgccggg gtactcgatg
    31141 atcttgtcgc tctcgacggg cacgcgacgc gtctggccat tcgcggcgcc gccaccacca
    31201 ccaccaccac ggatggcaat acagtgcacc tcgcaaacgc gatcatcgtc aacaagacgc
    31261 tgcgcgatcg agctgcccag gaacccggtg gcacctgtaa gcaccacaac taggctgttc
    31321 gggtttgtgg gagccgtgtc accgttctgc gtgagggaat tggtcccttc ttggcataga
    31381 ggccgcagcg cttcttcgca cgcatcttca atctccttgt tccagtccac tcgtgcagca
    31441 gcttggcctt ggctgccgtt ctcctcctcg tcgtcgccgt cgccgtcgga agaggcaaac
    31501 agcgccgcca ttccgcccaa agtgctgtgc tggaagagct ccggtagctg aatcctagca
    31561 ggcgcgaact ggctctccag caaggatcga agctcgatca agtttcgtga gttaccgccg
    31621 aggccaaaga agtcggtgtt ggcattcgcc atgtccaatg ccatcttctc cccgaggacc
    31681 tgctcccaaa ttttcgccac ctgtctctcg ggctcggaca aagacgcagt cgaattctcc
    31741 gtgttgtgat ttgattgttt cgatccttgc agctcggcgg ccggaatggg gtatgcatca
    31801 atggcgcgtc tgtccgtctt gccgttcgag ttggtcggga ttccagccac gggaacccag
    31861 acggaaggac gcatgtacgg cggcaaggga agctccccgc ggagcccatg cctcacccac
    31921 tcgatgctct cgctctcctc gctctcctcg ctcgcatctc ggcccaagac gaccagcgca
    31981 acgagcatct cgtcctcggg acgccacgac acggcggcgt tgctgatgat gtccttggag
    32041 cagcgcacaa tggtggcggc aatctcgtcg agctcgacgc gctggccccg gatcttgacc
    32101 tggctgtcct ggcctcccat gcgtccgagc accgtcaggg tgccgtcttc tgcggacaga
    32161 cggcccagat cacccgttcg gtagacgggg aggcccgagg gcagcagcgc gacgcctccg
    32221 cgattcagct tcgacgagtc gatgaaccgg ctctcggtct cctcgggcct gttgacgtag
    32281 ccggggctga tggagtacgg cgaagaaatg caaatctcgc cgggaaagcc agacggcgcg
    32341 gggttcagct gctcgtccac aatggtgagg ccgtagttgg gcaagatgcg aatgccatcc
    32401 gaatcggtca tgatgtcctc gtccgtctgg tacgggacca atcctcgggc acagcccaaa
    32461 taggtctcgg tgggaccgta cgcgttgaac agcttcaggt cggggagagc cagatggcgg
    32521 aaggcgcggc ggagatggtg cgtgaccttc tcgccgccgg catgggcgaa ccgccactga
    32581 cgacactgct tcaggtggtc gaagccgtac tggagcatca ggtggtactc cgacgggacg
    32641 atgcaggtgt acgtcacgcc ttcggagagc ataagccggg cgaggtgctt cggatcacct
    32701 cggccctgct ggcccacgac gatcagggtg ccgccgcggg ccagggcgtt gaagatctgg
    32761 tccagggcca tgtcgaagcc gtgcgacgtc tgctgcagga ccacttggcg ctcgcccgct
    32821 acgtcggcga ggacgtagat ctggttcaag aggccgatgt gcgtgaggcg gacgcccttg
    32881 ggcacgccgg tggaaccact cgtgtacaag aggacggcat ctccgtctct cttgctcaga
    32941 ttcggtgtcg gatccgatgt ggaggaagct gctgtgggtg catgtggtgc cagcagctct
    33001 tccaagcgca atggctcagc ggcatccagt gtctctccct cggcggcagc cagctcttcc
    33061 gcgagatcct gggtggcctc ggagtgaacg aggtaacggg gcttgcagtc tgccacgatg
    33121 gccgcgagcc tctgccacgg attccgcatg tcgagcggca cccacactaa gccgcgacgg
    33181 agaacggcaa gcggagtgca gatggcgttg acgtcgggag ggaggagaac ggcgactctg
    33241 gatccgggct ggatgttgct ggcctggagc cctcggcaga tctggtcggt cctcttgatc
    33301 atgtccgagt aggaaacctg gttgccgtcg tcgtctttga tggcgatggc atctgggaac
    33361 tcggttgcaa cccttgcgat ctggtcgacg agggtgccct cccattcgat gttgactaga
    33421 aagggttcag tcagcattgc gtttgaggaa aaggggggag aagtgattcg aggaatctgg
    33481 gagactgcag tgaacagaac ttacctgtcg gcccatggcc tagagcggtg gccttgcgca
    33541 tctcctgtgc atcagcaagg gaacaagtgc tgacccggac agaagagtcc tgcgcaaacg
    33601 acttcaacgt gtgcatatac cacttggtca gcatctcggt atcggcagca ctgtacatgt
    33661 atcgctgcgt ggtgagggag agaacacagg cgccgcgagg ggtatccgaa acctcgacgg
    33721 ccaggtcata cgagttcttc gcggccatgg cgccggtcca ctcgagctgc ccatcgccca
    33781 aggggctgga ggacgggatg cccagtcgat agttgacgat cacttggaac agcggatggt
    33841 gggtgttgtg gcgaggcacc ttgagctcat cgagcagcag ctggaacgga actcccgcgt
    33901 tggacaggcc cgccaggacg gtgtccctcg tgcgctgggc gaccttgtcg aacgtctcgt
    33961 cgtcctggat cctgccgact cggaggggta acaggttgag aaagcagccg acggcctgtg
    34021 cgtcgtccgc agcatccggg ccaccgccgc ggttcgagtc gacgatgccg atgttcatgt
    34081 cgtccgtggt gttgccgaga cagcgcgcga gaagggcgtg gaagctggcg acatagaagt
    34141 ggaagggcgt gatgcggagt tgcgaagact tggtccggat cagggcgcat aggtcggcgt
    34201 ccagtttgat gtcgaaggtc tgcaggtcat aatcgtacag aggctggcga ctctgggtct
    34261 tcgcaaagcg gagtagaggt atgggggacg acgacgacga cgacgacgac gacccgtgga
    34321 ccctcatcca gtatgcgagt ttatccgcca tcttgtccga catgcactcg gcccgcctct
    34381 tggcgcacac gtcgatggcc tggggagggg agctgctgct caggggctgg ccggcatacg
    34441 ccatggtcag ctctgtcagg aagacaatgg tagcttgcgc gtccatgacg atgtggtggt
    34501 gcacgaagac gatgtggtgg aggctgggcg agacggacag cacggccacg accatcagct
    34561 tgccgtggct aatgtcgaaa acgtgctctc gcagctgttg cacctcggcg tcgacatcgg
    34621 cctcggcgtc gatctgtttg cggatcacct ggatccccga gccgtccgtc cttacatgta
    34681 ccccctggac ggcttgctgc gtgctggggt cgacaaagta cgcgctgcga agggcttcgt
    34741 ggcgttgggc gacgtgttgc agggcggctt cgaattgggc catgttcagg cggtgcgggt
    34801 atcgaccgcg gaacaagacg ttttggctgg acttgtcgac caggtactcg tggaggaaat
    34861 ggagagcctc ttgcgagtga gacatgggtc ccgtacgctc gtagctatct ctggccgggg
    34921 gggtaggggc ggcggcggcg gtggcggcgg cggcgggaga ttcttctgcc acgggagatt
    34981 gttgccgggc cgtgttctta gggcccgtgt tggacgctga tccaaagacg gacggggagg
    35041 cggtgctgtt tggcgaactg ggactggggc tatcgagcca tcgatcatcg tggttggctt
    35101 gatgatcgga ggacgtgtcg gagcgtgaag cagtagacgt ctcgtcacac tcgatggtga
    35161 ttctcggggc attcgatggc cgggcagaag ccggtggaga ttccttctcc cgttcctgtt
    35221 tgccgggagt gtcggagacg atgatgctga gtttcgactt gacctcgacg ctgatatcgg
    35281 caatggtggc atcgctgaga atcctcaggg tgggcacatc cacagcgagc tccttgagga
    35341 accaagaccg caactcgacg gccaccaacg agtccatgcc cagcgagagc agtgccgtct
    35401 tggggtccat gggcgcgccg gtgtcggcca gctgcagcac caggcgcagt ttgcgcgaga
    35461 aggccgcctc gatggccgtc aagacgtcct cgtcgcttgt agcctcggag atgagctgcc
    35521 ggagggtctt gtcgggctca gcgcccatgc cagcagtcgc ggagaggccg ccgccgccct
    35581 ggttctcgga gggcacaaag tgcgagaagc gcgggaaccg cttccagctc gccgtgttgg
    35641 acagggcgag accggtgtgg atctcgggat cggcaaactc gacgcggccg gcttccatgg
    35701 cctcggccat gatggtgtga aactcgggct cggagatgga catgtaggcg gccgccttca
    35761 tctgggcctc gaggagctcg cccgcgttgc gccacatcca gccgaagccg accagcatgg
    35821 caatgtcgac gaccgaagcc gacacgccgc gcgcccggcg ctgcgcggcc aggctggcca
    35881 tgaacatgtt ggcggccgcg tagttggact ggcccgggtt gccgatgaca cgcgacaggg
    35941 acgagaagag gatgaagaac tcgagggggt ccgagtggaa gatgttgtcg agatactcgc
    36001 tgccgcgcac cttggggccc agcaccgcgt cgaagtcctc caacgtcatg gcgctgaagg
    36061 gcctgtctcg gagcaccatg gcgccgttca tgacgccgcc gacggggggc atggtctcga
    36121 caatctgccg atgcacgtcg tggagcatct tctcgtccgc cacgtcgagc gcaaatacgc
    36181 ggacgtgggc gcctttgctc ttccagtggc ccaggaagcg ggggtcgatg tcgggcttgc
    36241 ggctcgagag cgccaggtgc cgcgcgccgt tgtcgatcat ccagttgcag agaccgaggc
    36301 cgagttcgcc ggtcaacccc acgaggaagt aggtcttgtc gtgggagaac atgttgccgg
    36361 tgtccagggg cttgacgacg gcggcgaccc ggtccacgca cgcccagtcg accagctcga
    36421 gggggtcaga gacgtggggt gcggttgcgc ggttcgtggg cagattgtcg accggggtcg
    36481 cagagagggt cgcagaggac tcgtccgccg ccactggcac ggggacgggg gacttggctg
    36541 cgtcggcgtc gtctcggaga acgtctcgca cctcctccaa gctgagcgag acggcgaggt
    36601 ggccatgctg gttcgtctgg ccggtcaagt gacgaacctc ggcagcgtcg tcgtccagac
    36661 cggaagccag tcgctggtag aatccggcaa tgggctcttc cccgagggtg agcaggcagc
    36721 ggacatggct tggaagcaga gaacgaagct ccctttccgt gatgaatggg tggaggaccc
    36781 gaggcgttgt gtcaccacgt ccgcccttac ctcgggccgg aacgcgaacg ctggtcgaag
    36841 atgtccacag caactcgagg ccatgggcgg atgtcacctc ggaagcaatt tccgcaacgg
    36901 aggcgtcggc aacgtgtagc cagactgtgc ccttgatgtt ggccaggggc ttgacgaggc
    36961 tttcgcagat gatgcgcacc agggctgctc ggagcgagct ttgctgggag gaaggggaag
    37021 aagctgacgg ggtgccgccg ggggactggc caagtgggat gatgtcgtcg gatgcaaggc
    37081 tgataatgga gctgttggtc ggggtcaagg cgagcaccat ctcgcccgac tcgacggctt
    37141 taccgacaca gacgaaatga tggcggcctt ctttcgtgac cacggggaag agagagcagg
    37201 cctgaacgcg tacagctacg tcttgagaaa ggtcggcagc agtggaggaa gaagccttgc
    37261 tcttactctt cgtctgctgc tccagccaac acacgccact gggcgactcc ctcctcagcg
    37321 tcacggcctg ctgcgagacg ttgacttgcc cctggacagt acggcggccc aagttgatcc
    37381 tctggttgga ggcttcttcg ggaacgattc tcgggatgta cgtgtcgccg ccgttcccct
    37441 ggatcaacgt ctccgtctca ccggaccaga cgacatgttg ccactccggg tcgtcgtact
    37501 cgtcggtatc cagcagcagc atgcgcagaa gcatattgga caacaacacc gcgggcttct
    37561 ccttgtcctt ctccttctcc gtctgggccg ggtccacgtc gacgaactgc aggttcaagt
    37621 gcgcgagctc ctgcatgacc gagcgaccca gaccgaccat gatgttggcg taagggtcgt
    37681 cggcgcggca gccgcgcgtg gcccagagga tggtcttggc gttgttgaag atgctcttga
    37741 gggtttggaa cttggcggcg tccatggtgc ggaaggtggc ttcgtggagg tcgacgagcg
    37801 agaggacggt ggttcctaga ggcagagcgg ctgccggagc gtccatgtcg gcgccgtccc
    37861 cgtcccgggc ggccaagacc gggtcgtgga ggccctgggc gacggtgatg gtgttggcaa
    37921 agggagaaag caggttcttg atctcgctga ccagtgtggt aagctccgta cccgctgcgc
    37981 cagggccagg gccggggccg atgagagcga tgtggtcgac cttgggagca aggggctggc
    38041 tgggctccat gaggagaggg ctcctcagtg cctcgaccct gccatgaccg tccaaggctt
    38101 gggtggtaaa cacggagaag gtgtatctgt cctcgtcttc caggtcacga cactgcacgt
    38161 cgacacccga gaacccctgg cgacgcagga tgccgtccca ctcgtcgatg gagacagtcg
    38221 ggtggttgat gcgcccctct tcctgtccga gccaccagcc cggcagcgcc gaaaagatgg
    38281 tctggatcca cagcgcctca ctggtaatct ccagcaggat catgcggccg ccgggcttca
    38341 gcagcttgtg gcaatgggcg atggtgacgt ccaggtgctt ggtggcatgg agcacgttgg
    38401 cggccatgat gacatcgaac gagtgcggct cgtagccctg ttccacggga tcgcgctcga
    38461 tgtccagcgt cttgaagatc atcttgtgcg cgtggcggga gaaattcgaa gcggccttct
    38521 cgaagaagcc gggcgagatg tccgtgtacg tgtacgaggc gaagttggac cggagacact
    38581 ggagggccgt ggtggtcgtc ccgcccgtgc cggcgccgat ctcgaggatg ttcatctgcg
    38641 gatagcggtg ggcgagttgg ccgacgagct cgcctacctg ggtgttggcc gtctgcccgc
    38701 cgatgcagtc cttgtacagc cggttcagga cgttgtcctc caggagaatc tgcagggggg
    38761 gcacgtcgcc ccggacaatg gcggcgtagg cctggccgat ggcgtgcacg gcgcgcaggc
    38821 tgatttcgtc gcggccgaac tcgtcgcgcc aggcttggat gtcctcttct cggtcgacgg
    38881 cccactcggg cttcacgcgg gggtgttggc cctcttcgat ggacggtagc agcctgtcga
    38941 acacccagcc caggcaggcc ttggcgtgcc aggccatgtc ctcgatctcc ggcgtcgaga
    39001 tgtcctcccg gagtttccgc aagaagaagt acgaggtccg ctccaggacc tcgtagagcc
    39061 gggaatcgtc atggctcgct ttgatgattt tgttgttctc gatgccgcag gcgatgtcct
    39121 tcctccagac ggtatgggag aagagcttgc ggtcttgatc ggggctttgc gtggtgaacg
    39181 aggtgcaggt aagaccctct agctgacact gcagggtata agtgttggca gcagcagagt
    39241 agaggtcgac gtcggcgcag atgatcttgt cggaagcctc gcgcaggatg cagtcggcac
    39301 tgaagtgctt ttgcggctgc tgcggctgct gcggctgctg cgtggtcact cggacacgac
    39361 gaatgctcgt cggaaggtaa gcagtccaca tgcgtccgtc gttcgggtag ctgaaagcag
    39421 agaacacgcc atggaacgag gtatccaaca cggcgggatc cacgatcaag tgcgtccggt
    39481 ccctctgaga catggaaacg gtggcgaggc ccagacgtcg gcggatcgag tcggcgagga
    39541 agtctcccga gtagtcaagg ccgatgccgc tcacgctggc gtagaactgg tcgaggttca
    39601 catccgtgag ggggagcggc ggcgcttcac gcctcgacgg ctgtagagtc tcggcctctc
    39661 gcgcactcgt catgatgatg gtggccgacc cggtaaagtt gcagtggctc tgctcgtcgg
    39721 ctccggcatc cgcttcgatg ctgtagcaag aatactcggc ggtggtggtc gctgcatcct
    39781 gctgacgcgc gcggatcaca aaggtcacct cggtccccat cgaggactgc tcggacagcg
    39841 taatggctcg gtggatcttc atgtcgttca gctcgatcac cttgatcttg gtgttgggtt
    39901 gctgctgatc tgattccggg accaagtacg acgccgcctc gacggccatg gacacgtagc
    39961 ccgcggcagg gaagaggacc tggttctgga acttgtgtcc acgcagccag tccatctcct
    40021 tgacccgcat gatcttgcgc cagtgcacct cctgacggtt gccgctgacg gtgggcagcc
    40081 ccagcagatc gtgttccggt tccttccggc cgcgccacag cttggacgtt cgcgattccc
    40141 acaggagcgg cttgctgtgg ttccagggga acgtgggcag ggacttgcaa acttgcggac
    40201 ggaacgacga tgccgcatcg gaggcgcagg cccgggcgaa ggcttcgaaa tcgggcatag
    40261 cttgcgcctg accggctccg tcaacctgga catggacatg cctccacacg aaacccaggg
    40321 cctcggagaa ggcggcgaga tcgttctcgc ctctcttgag cacgccgctg tagggcaccg
    40381 ccacaccggc cagggacttg atcaagtcgg tcgccggacc gcgcagggcc gggtgcgggc
    40441 cgacttcgag cacgagatcg agccgttggc tttcttgcac ggcgcgatcc agcgcctgcg
    40501 agaacatgac cggttggacg aggttgtcca cccagtactg gtcggcgaag cttcccggct
    40561 cgtttgtgta ggatccggcc gagccatgga cgctggaata ccagacgcag tcgtcgttgt
    40621 cgcggttgac gtgggtccgg agcactttga tgtcgcaggc gcgcagggaa ttcaggtagg
    40681 cgcccgagca gggctgcatg tggtgagagt ggtaggcctt gtccacctgc agcgcccggg
    40741 caaagacccc ctcggcgtcg aggacctcct tcgcctcgag tatggcatcg gcgtctcccg
    40801 agaccgtgac gctggacctg gcgttgctgg cggcgaccgc gacacggccg tggaacgggg
    40861 gacgctggca gaaggcctgc gcgtcttgga aggacagccc gatggccatc atcttcccgg
    40921 gctggccggt cggggacgag gcgagatggg agtgcacgcc gcggtagtag gcaatgcgga
    40981 tggcatcgcg ggacgacaaa tagccggcgg cgtaggcagc ggcgatctct cccgaagagt
    41041 gcccgaccac tgcgtggaaa gaaacgccga ccacctgtag gaggtgcacg agggcgacct
    41101 gtacggccgt gcagatgggc tgcgcgatct cggcggccct cacgcgagag gtctcctcgg
    41161 gggccaacag ctctgcgcga agagaccacg agggtgcatc ggggagctcg tctagggacg
    41221 cctgaagctc gtcgatggac tgccggaagc gggccgactg cgtgtacagc tcggcgccca
    41281 ttctcggcca ttgtgcgcct tgaccggtga agacgcccag aatgcgaacc gggtacttgt
    41341 cggacacgcg cgcggccttg gccgactgga cggagagcgc gttcgcgtcc ttgctggcgg
    41401 cggctaaccg ttcgatgagc tggtctctgt cgacggcggc gatggcggct cggacgggga
    41461 agtgctcgcg ccgaagctgc agggtccatg ccaggtcgcg gaggttgatg ccggggttgg
    41521 tcttgagggc ttgcgctagg ttcgacatgg cagccatcaa gccctcgtcc gagccggcag
    41581 agagcgcgaa ggggccgaag tgctgctgcg gctgctgatc ttttgcgtct tcgcatgcgt
    41641 cttcacggcc acatgcatcg tcggcaggag gccagctctc aataatggcg tgtgcattcg
    41701 ttccgccaaa cccgaacgag ttgacgctgg ccctccgcgg cacgcccttg ggcagctccg
    41761 gccaggcctg cagccgggtg gggacctcga ggcagtcgta gaaaggttcg atcttggggt
    41821 tgagacggtt gaagtggagg ttcgggggga tctggccgtg ctgcacagcc aaggaggctt
    41881 tgagcaatcc cgccaggccg gccgcgccct ccagatgtcc gatgacggtc ttgacggagc
    41941 cgacgtacag cacgtccaag tctttgcccg cgtcccgttc cgggtccgac tcccccgagg
    42001 gccccgactt ttccgggaag aaggcacatc gaatcgcgcg ggcttccttg ggatcgcctg
    42061 cttgcgtccc cgtgccatgg gcctcgaagt attggcagcg atcctccgtc ttccgccagt
    42121 ccaggccgca tttgctgtaa gtggactgga tgagtgcggc ctgggcttct gagctgggga
    42181 cggtgagacc ttccgatcga ccgtcctggt tcacgcccgt ctccctgatg atgcattcga
    42241 tgtggtcgtt gtcggccagg gcctggctca accgcttgac caccacggcc gcgaagcctt
    42301 cgcctcgggc gtagccgtcg gcgtcggcgt cccacatccg ggaccggccc gtgggcgaca
    42361 acatggataa ctgcaggtga tcatagtctt agtcaaccgg cgatgacttg catatagtga
    42421 ttcaggtgct tcaacgtact tgcgattcat agatgtactt ctcgggcccc agaatgaggt
    42481 tcacgccggc ggccacggcc aagtcgacct cgccgccccg caacgcctgc acggcctggt
    42541 gcaaagccac caagctcgac gaacacgccg tgtcgacgtt gacggagggc ccccgccagt
    42601 cgaagaagta cgacacgcgg ttggcgatga tggctcggct cgaccccgtg gctgtgtatt
    42661 gcggagcgca ctgcacgtcc ttgttcagca tgtcgtagta gtcgtcggtc atctggccga
    42721 cgtagacgcc ggtggccgac ccgcggaggt cggacatggc gtagccggct tcttcgatgc
    42781 cttcgtagac ggtttcgagg aggagtcgtt gctgggggtc catgctttcg gcctctttgg
    42841 ggttgaggtt gaagaaggcg tggtcgaatt cgcccacgtc ctcttcgaga acgtatgagt
    42901 gggcgacgtt ggaggtctgg ggggtctgtc ttagccaggc ttcttccaag tacagtgcaa
    42961 gcaaggtctg ggtctggcgg ggagttcaag agttgaggcc acaagatgga aagggggaac
    43021 gtaaacgtac accatggcgc acactttctg ggtggtggaa cgagtgctgg ttgaacttgg
    43081 acgggggaat ctcctttcga agatccgggg ggctgcgcag aatgtgccac agcttggatg
    43141 gagagctcgc gcctcctggg aagcgacagc tggttccgac aatggccacc ggctcagtct
    43201 tccagctgtc tctgctgctg tcgctgctgc tgtcgctgct gctgttgctg cgtggcggtg
    43261 ccatgttcgg ggcgaagaat atatcggaat agtatggttg gtatcttgat gagatggagg
    43321 tcgggcagct tgatggacgc cgtctcgctg actcttgagg accttgatga taatggctaa
    43381 gattcgtgtc ccgatgctac cgtgcttcga gatttgcgcc tgtgtaagtt gtaatgagta
    43441 ggcctagtaa attgtaacga gaaaggtctg aggggagggt ctgcagcttt tgcttctggt
    43501 gttttgatat cgagtgaagc aaatagacag agtgccaagt gcagctcctc tgtccccagc
    43561 tcactggagt ctggagtctg gagtctgggc ctcgccggac atacgttgat gcagtgcctt
    43621 catgttgcat ttgatccttc aaggtcctcc tgtaagccgg atgtggaaca cggagcggcg
    43681 gattacaagg cacagtatta ctctttcgga tttctcgctg ggatcgagac cgacatcgac
    43741 accgacaccg acaccgccgg cacgccggca cggcacggcg gaatccttca acttggccaa
    43801 attgtaagcg ccgtagtcgg catatttccc cattcctgcg ccgacggttc aatgcagagt
    43861 attccaccga agaatagaca ccatggtcgt attgttacgc acatcatgta agttgttagt
    43921 ttgagtagcc atcttcgaac ccgtgctctg gcgaaaaaaa gaagaagaag aaaagaacat
    43981 tgaactgttg ttaagccaca cgaaccagtg ttgagattac cgtaaagcct gtgtccccta
    44041 gtcacgactc ccgcagctgt ctctcaagtg ttcctcccgg ttcataccat accataccat
    44101 ccatacggtc tatacagtct atacggtcca tacggtccat accagagtca gacatgagcg
    44161 tccgaaaggc cctcgtcggg aaaggccccg gcgaatacca aattatccac gatgcgccga
    44221 tacccgccat acagccagac cagatgctct gcaagaccaa cgcagtggcc ctgaacccag
    44281 ccgatgcaaa gaccatcgac aactcaccca gccccggaat cggtggttac gacttctcgg
    44341 gcactgtcgt cgaggtggga agctccgtca cgaggttcca gcccggtgat cgggttttcg
    44401 gattcgtcca cggcctcaac gccgacaacc gggcatctgg tgccttcgcc gaccacgtag
    44461 tggcaaccgc cgatgtctgc tgcaagatgc ccgcgtccat gacatccaac caggcaagta
    44521 ccatggcgct ggcctttgga actgtgggct acgccatgtt taagcagctc ggactggcca
    44581 tgcctggctc cgaaaccggg gagaggccgg aatacgctct tgttgctggt ggaaatacgg
    44641 cttccggccg gatggccatt cagcttttga aactgtaagc tctctctctc tctctctctc
    44701 tctctctctc tctctctctg catccgcaaa ttcgcgacct tggctgagaa aagtcactca
    44761 ggtccggcat caagcccgtc gtcacttgca gcgtgagcgc cagcgccacc atgaaggacc
    44821 tcggcgcggt ggctaccttc gactaccact cacgcacctg cggccgggag atcaaaaact
    44881 tcacccgcaa caccctcgtg catgccttcg actgcgtcac caccgccgac accatgacca
    44941 tgtgtttcga ggccttgggc gccaaggggg gcagatacat cggtctcgag aacccgccca
    45001 ctcgcgtcaa gtacacgcgg cgggacgtga ccgtggactg ggtccaggcc ctgacgctct
    45061 ttgggaaacc tgtcaagctg gatggtgtat acggcagacc cgcctcgccg tcggatcgtc
    45121 agttcgccgc gcagctttac agggcggcgg agagatggac ccaggaggga ttagtacgag
    45181 ggcctgactt tcagcttgga gaaggtggct tggaaggtct tgtagaagga atcgacgacg
    45241 ttcgcaaggg caaggttcag gggtataagt tggtgtaccc gatagcttag ggtacgatag
    45301 ctacgacatg tacaaatgat agcgggcatg aaattcagat agcagtctcc taagctcctt
    45361 cattagacgt tggttatgtc gtgaacttca agatagaacc tcacttatac ggacttggcg
    45421 caatttgtgc aagaataaga ctgaagcaga cacggtaatg ttagaaaaga aataaagagt
    45481 aaactaaatg gggggggggg gggttgctct ctttttttct cttttttttt catccccccc
    45541 tcccctcccc cctttttcta ttttttcttt ttctttctac tatttttatt tcgatacgta
    45601 gtccacatac aaccacccac acaacgccac cagcaccatc agagcccacg gttcttttct
    45661 tcgttgacgc ctcaacggat aataatttat tattctccga ccttcatttc ctctgtccgc
    45721 caccggccgg agtcaccgac aacatcatgg cagccttcat aacccctgtc attttgacgc
    45781 ctagcccaac accataccat gcctgcgcct cgtcttagtc tcgtctacga tcaggattca
    45841 gggctccttc acatatttaa agcagaccag acaatgcatg ccccgtggta acactcactt
    45901 ccacgccagt cctttctctc tttcacttac cggcaccaaa actcattccc agaagcacct
    45961 gtgacctgcc accaacttac acgttccacc accaacattc acacacaagc atcgcaatcg
    46021 caaaacaatc tctacccata ctcaccatga ggctcccccc catcacattc aacgccgtcg
    46081 ccgaagcagg cgtcaagatg ctcctgttcg gccgtcgccg ccaagacctc acccccgccg
    46141 agttccgcga ctactacgag aaccagcaca tgcccctcct caggaacctc tcgggcgacg
    46201 tgttccctct atcccacgag cggtcctacg tccagcgcct cgggcccgac ttcgcagcca
    46261 gcgtggtgct gggcgagcag gacgactttc tctacgactc gatggccatc ttgacctggc
    46321 gggacatggc ccactttcaa gccacgttca cgctgtatgg agacgacaat gtcgggaaag
    46381 ccattgagga ggatgaggcc atgttcaccg aatgggggaa ggccgtgctg gtccaggtcc
    46441 aggctagttc cggttgctag acggagcatt ccggatatcc ctgtcggggc ggctggtctg
    46501 atatgatata tccgttcttc ccccgcttta aacggccctc tttacttttt cgtcttacgc
    46561 cagtgtagct tgcttgggaa gtgtattatt ctatagtctg tagtatcgaa tcaatgcacc
    46621 tccgtgccga cttttcctgc cgtggatatg tccggccggc cgttctaact ccttggcata
    46681 tcaccgtcga gcctcgtccg taccctcaac acccaaacgc caacgccaac gcccagcacc
    46741 tgctctgcac atgcagtatt gggttatggc ccgctctatc tctattggga ctggaaaact
    46801 tcaacttgaa acttcaactt gttgtccgcg gccgcctcca gactaggact atccgtagaa
    46861 taggaagtta ggagcctaag atgttccatg tacacaccag cgcaaaagcc tgcaaataat
    46921 gatattaacg aattcaagtg catcctcgcg actgatgtac actctcccaa tcctgacctt
    46981 cccctctcca gcacacaatc ccattcaaat cggccggttc tcaatcggcg gtctttggat
    47041 tccaaaaacc tcatccatcc acgagaaaat cttgaactgg aaccgagaaa ccgcccccaa
    47101 cttggcctgt agcgagcctt gacccggccc caccggatcc cacatcgtca acccttcctc
    47161 gccgccccga aactgggcaa gcttctggta ggtcaagtgc ggctcgaccg tgtagatgga
    47221 atcacgcgca ctcgtaacca tgacgggaca cttcaccctg gcgcagatgg gctcctcgcc
    47281 gggcggctcc aacgaaatat ccgccagctt gcgcagcgca tcgacgcacg aatccgtgcc
    47341 gaacgccatg cgcaggtgcc caaactcgag ctggtgctgc atgttcaggc ccgccgccca
    47401 ctccagcacc gcatccgccg cgccgtccga caggtatttc aggaagaagg gcgaccgcgc
    47461 gcggacctgg ggcccgaaat cgtaaaagcc gtcgcaggag atgcaggcct tgatgcgcgg
    47521 gtcggtggcg gcgcggaggg cgaagtagcc gcccatggcc atgcccatga cgccgatgcg
    47581 gtcgaggtcg atgttccact ccgggtgctc gccgacgagg gtccagaggt ggtcgagcac
    47641 cgtcgacact acgacttccc agtcccgccg gatcgggggc tggcctggcc gtcggagcac
    47701 gatgccttgt cccgggccgt cgaaggtcat gaccgcgtag ccgcgggacg ccgagcctga
    47761 cgcggtaacg aagtagagct cttcttgtgt agagtcgaag ccgttgagcg cgaggagcaa
    47821 gggcactttt tctgcgccgg gcttcgtcgc tgcggatttc ggcgtgggca ggtacatgta
    47881 tccggggagt ttggtgttct ggtaggggac ctcgaacgtc tcgacggcgg tgtcgaagag
    47941 ggcgcacgcg ctgcggaagt tggccaccga cttttccatg atgggcagca gcctggtgtc
    48001 ggacgggttg acatgcaaca tgctggcccg acgccctgga aattagccct ttttttcgtt
    48061 tcgcctcgcc ctggccggcc cacgagtcgc aaccaccatc aggccacgac agagaaaaag
    48121 ggacggtgga cctactattc gctcgcgcgc ctgtaattgc acgcccgcaa gaaagcccac
    48181 ctcgccgctt ccctatcgcc gaccttcagt gcgctgtccg ctgcctcttc ggcgagttcc
    48241 gccgcctccg cccacgcctg gtaccagctt tcgggatcat tcttcttgat cttggaagcc
    48301 gcctccagac actcgcccac gtcggcgccc tgtgtgggcg ccatggccag tatgcggacg
    48361 aactcgaagt tgaagaactg ccatggcagg atgtcgtgtg tctgcggcat ctcgagagag
    48421 tggaggtgat gcccgtggag gattgctagg tctgtgtatg cgggtgtatg tgggtgttgt
    48481 gggctgggtg tgggtgtcgt ggtgtgtatg tgccgcgcga ccgtgtttgt gaagatgatg
    48541 ttgtgctggg tttcccaaat cgagttgacc agattcggcc gtgggttcgc ctcgcttttt
    48601 tcctggcttc ctgtaccacg cgcgcgaccg ggagggaggt tagggactag gagggactag
    48661 cgtcgggtct ttttcagcac agaccgggac gaagtcggtg gataggtatg attgtggggc
    48721 ccaggcgcat gcgggtccgg ccgaaagcca tgtgtcaggc ccgtgcccga cccacttagt
    48781 ttgctcacca gcattaagct tcatgcttgg tcgatccaag ggaccaaatt aaagtggggc
    48841 ggcccgagtg caaggtacaa cgcgttacat acgtaccgta ccctagggcc taggaataag
    48901 agctgagagc ctgaggctgc ctcaacttgc agctgcagta cgagtcgagt tgacaggatc
    48961 ctggacaatt tcatagctta cagagtcata gcctaggaaa aactgcggaa tggttaatgg
    49021 ctttgccaat atggtacatg taatttcatg ttcgcttaca catctgggct gtgcctcgca
    49081 tgccgtcggg gcgggcggga aatgagagaa cggcggcaat cgacgaacag ggagagctat
    49141 ggcctatggg ctatggccct gtggtctgtg gataagaagg gaaatcaaat cctgaaaagg
    49201 ctgcccgccc atcaagtgcg gctcgacacc aaatacgaaa acgtgcggat tagagccagt
    49261 catcaccttg actaataata catgtaacca atcaagcaac cagagcccag accccaatca
    49321 ggtagtattc ggagaataag cggtgaaaac atgaatttat tggcgccaag tcgcgactca
    49381 cactaaatac ctgcacggga ggaaagagac acaaccaaag acaacaaaag acaaccaagg
    49441 acaaaagtgc ttgagtctag gcctaacatg tggcatgtcc cgctaaccca gtgcattctc
    49501 aaccatggtg gtctcaatct cgagacctcc ggccctaacc ctctccacaa aatccggtcc
    49561 caaaactgcg gcggtcaggc atccgccctt gatgccatct gtcaggttcc ggtcgtacag
    49621 cagcgtagcc gccgcttgcg ccatgatcat agcagcaaag ggataccccc cctcgttgta
    49681 cttcagctcg atgaggcaac ccttgccccc gttcttctcc accgcggggt cagcctcgat
    49741 gaaagcggcc gccgtgaagg gcgcgctcct gatctgctcc tcggagggtc cggtgcccag
    49801 gtccggcgcg gaacgcaaga tgaggttcat gaaccaggga tattggaccc aggagaacac
    49861 ggtgagcatg acgtagcagc ggaccatgtt gccaatggcg cccaggtacg actcggcttt
    49921 ctcgtactcg ttgtactgga agttggggcc ccagctgctc ttgggcccgc ccaggagacc
    49981 ccaagacctg ttgatgaggc cgcgagcttg gtcgccaggc ggcgaggagt ttgtcaagcg
    50041 cccgaggaaa ggatctttgt ggattccgcg gatggtcttc aggggattgg tgtaaggtat
    50101 cggcgtcaag aacgatgggt ggccggcttc ggcgagggct ttcggacctc cgcttccgaa
    50161 ggagagcatc gtgcgcaatg taccgccgct catgttggac ctggatgctg gattagaccc
    50221 gagaaccccc gtcaagtagc gttcaggagg atgggttgca aactgcgcat agcatactca
    50281 accatatcga tccgcagcgt catgttcccc atctgtgccg accatttctt cgcaagctcg
    50341 cgggagccgt ggatagcaag aagatccatt gctcctgccc tgaatccgca agctaggatc
    50401 agctgttgat gaaactggtc agctgactag ttccagtttc acaggtcaca gttcgaagcc
    50461 gccacctacc gcaacgccat tttcctcggc ttgtttgtgg tatttgttga tccagtctcg
    50521 gcaaattgga ggaactgcgg cgctgcgaat cactgtcaga aattatcaaa tgagagacgg
    50581 aggaagaaga gataaaaaaa aaagaaagaa gaagaatggg aaaacaaggg ggaaaaaaaa
    50641 gggccggaac aaaccagtcc acatagtcag ttcgctgctc cacacacgcc cgtatgatgt
    50701 tttctccatc aacagtgtag agaacgctgc tgatgcacac cttggccctg ccaatgacct
    50761 ctccgagcgt cttggtgtcc tcaggcgtaa caacctcgag ctctaatcga cacgcgtcag
    50821 tatggacttc aatgttgaca ttggcttctc aaacggtgcg agtgcgactc catgagtcca
    50881 tcttttctca cctggctgca ctctatcggg gtactctttt ctcaaccgcg ctgccagctt
    50941 ctcgagccgc tcaattgacc gaccggcgac tgcccatttg aggtccgcgg gaagcttggc
    51001 ggcgatgtgt gtgcatatct tcgtgcccgt gaagccggag cctccaacca cgacgatgcc
    51061 atatttccgg ggagtcgagt ccggggccgc catattgtga gtggacatgt gctccaagtc
    51121 gatgtcgttg gattggtacc tgttttgcaa taaactcccg gcgccctaat gtgaggaaag
    51181 agcgagctgc gaaacgactt gaacaggcat tgaagagggg ggccagactg ccagtggtgg
    51241 cgtctcagtc cttatatcgt cggcgggatg gcggacaatt attggacagg gggggcggag
    51301 attggtggac ttttgggcgc tgttggttgt tggtgtcaca cgtcaaacga gcactttata
    51361 tgtggtcaaa actgacttat acctctgccg gagattgaaa ggttagttca ctaccttagg
    51421 taccttactc tgtataactt tgccccacat cttaatcgct gagtcgaaga gattacaggt
    51481 aaactgatat ctaaccacga ggctaagcta agggtaggtg tggggcagag tagggcagat
    51541 agttaagcta agagttgcta tagggcgtgg tctatactgg gttatataat aagtgtatat
    51601 gcctgaagta tccggtatta atacgagggg taaataagta aggggtaata agtagagtag
    51661 gaggtggtga taaatagacg aaaagacgga aaacgggccg gaaacgattc agaaacgatt
    51721 caggataact tcttacacgg aactaaatcc tgatagtaag attcagccgc gagaagaggt
    51781 taaagaccta gaagaatagg aagacgactt ttataatctt agatttatta aaaataagaa
    51841 ttaaagacta tatctttata gactttatcc gagtcgccga gcactataag acgttatcct
    51901 aaggaattaa gttaaataag taagtattta ctaactacta ctttatatta tctattactt
    51961 actaagatta gattctattt aagggggaaa acgtcctaat tttaatttct accgctatat
    52021 atagtaacgg aagacttacc ctaggctctc acgctatata ggttaataat attctatata
    52081 ccgctagaat tcctaagata ccttaaatat tacctgctag agtagccgtt attatcctag
    52141 tagatatttt aaataataag gagaaaagtt ctctatagaa aatcatacgt tataccttta
    52201 tttaaggtat tttcttaatt actaccctct tttagatcta gtataaaata gctcgaaaat
    52261 aaccaggttt tcgggctact agtactatac ttagagatat actagttttc cgctatactt
    52321 atacctatta aggcggtaaa gcttattaat atcttttaga attagacttt tattataaaa
    52381 gtattatact atagctactt aattaaatta gtgtaagaag atccaaagtt aaggagctta
    52441 ctatatagaa aaagacttta gggtaagtaa aacgcgttta gattaagaag tataggtact
    52501 aatattattt tagataggta taggcagtaa aaggaagatt tagtaaaagg actgcttata
    52561 tagaccggga agaaacgtgt attctagtcg tggactctag tatctactat ataagtataa
    52621 tattttcggt atttacgtta tatcgaatta tttctaatta attatagtac cttgccgact
    52681 tttaataata tcgtatacag tgctagtctt agttactagg cgaaaaaacg cgttattact
    52741 ttctcgcgat tattcctccg gtcttttacc cttatataga ccttattaga tagactttta
    52801 atctaataat acacggaata ctagcgaatc ctaataagaa ctactacttt tttataacga
    52861 gccgcagaaa acgaaggata tatagtatat aattcccgaa attattcaga aataattcgg
    52921 gaacgattcg gaaataattt agagactata tttcacttat actctaactc tcttatatag
    52981 ataaggtgta tatcgcggga cctaaagaaa tctaacggtg aaaatataat atcgaatttc
    53041 gattttttat actatacgat tttaatataa taccgtggat tattataacc ttatatagaa
    53101 tatacgtcta ccctccccca ccgcctttaa aagcccccct attagttatt aatagtatta
    53161 ctcgagtact cacgaaaatt aataaaccga taactatact aaatacgttc cttaagtcga
    53221 gtaaacttag gtaattcgtg gcagaattta aaggtaagat aattatagat atttatacta
    53281 gccttataaa taccgattac cttcggtata ttattcgtaa gtagtagatt atcctctttt
    53341 cttaaggcgg ttaaggtctt actttagctc tagagtagat aaaaaaggta aactaacgaa
    53401 tatatataag tatactacct tattacctat agttataaag aagattctaa tagcctatat
    53461 tagtatatcc agtacttata ctaatcacga tataactata tagtaatctg tttttttaag
    53521 gaataggtaa aataatagaa gtttcctgat ataactttct ttttcgttaa tactaactat
    53581 aaatatatcg gcggcgtaga gtaaaaagaa attatttata tatagtatag ttaaaactcg
    53641 gaaagaggta tatacccgaa ttattcccga atcgtttcta aatcgtttct aatatatatt
    53701 agtgctccct ttagtaaggt gctatataaa ctcggagata ataaagatat atctctatat
    53761 attttagtag gttttccgga tcctcgagga taagtatagt attctaattt agtggaaata
    53821 cctttatagc acgggtcttc ttagggtgat tttagactag gctttactag cgatttaagg
    53881 ctttagaaaa tatctttagg agaggtacta gcttaaagag ccttaggagt ttattttcgg
    53941 cgtggtatta acagtatttt aggaggtaac ctagaataag gggaaggatt atactactaa
    54001 atccttataa gtttcctaga atactagact taggaggatt ataataacct gtataataag
    54061 attagccgtg agtttttcct cgaaattatc tagaaataat tcggacacga ttccggtatt
    54121 attcggaaat aattatagaa cgatttagcg ataattagga aacgttttcg gcagggtaac
    54181 taaaactaac cgacttacta gggagatttc cctagtatta taactaggct atatataaac
    54241 gctttctata tatcgctata ggattttact aagctacctt aagtattccc gtgaaagatt
    54301 aggcactaat taccgataat ttaaatatag tcgaggttat atattaagcc ttatacttat
    54361 agactaagcg aaatatctat atccttaaag taattaatag ataagtttag cttaagttat
    54421 accgaaccta cttactaagt ttattagata tcgtgattat aattagaatc caatcttaag
    54481 agattttacg atacattctc tttaagtcct aggattatag cggaatacta gtataagaga
    54541 ccgggtaaat aactacttag gttataaaag taagctttac tattttatta tatatagtag
    54601 aagagttact aaccttatag tattttagaa agaaaactac gtaagactaa taccgaataa
    54661 gaggaggatt tttataatta gtcgcgaagc cgtgtagtat taagtaaccg atcgatttcg
    54721 aggttaccgc ttaaccctcc ggaagatttt agcgtattcg attaaaacga tatagagtcg
    54781 gattctcgaa attctttagt ataaagcata aggagtatac tattaagcgg ggtccctcta
    54841 agacgcttac gaagttaacg cctaaatcca tgtaatcttt attagcaggt taccctaagt
    54901 tagatttaag ctttataagc ttctttatct tttaaggaga ggtctcttaa tatagaggag
    54961 cgtagatata agatagctta aaaggatcgt gaattaaagg ctgaaattaa gaggcgaagg
    55021 cttaaagata agcggcgtta tacgcttaag ctaaagcgga tcgaactaga aagagagtta
    55081 ttattacgtt taggataacc gagttaaata ggtaagaaga ctttagttat cggtatcgtt
    55141 attcgtatta ttatagggta ttcttaaaaa aaaaagctat atcttataaa aaaacgcctt
    55201 tatagacgcc taattattat cgtaaagtcc gaaatagtaa aaccccgata taatagaaac
    55261 gtttctaaaa cgttttgtaa ataactactt actcctcgtt attagaagta gtattacggg
    55321 cccgtaagac ccgatagtaa cggggagggg ggcggatagc cttagggaaa tctagtaaaa
    55381 taaatattag tctattagtt cttattttat aaagagtagt aaacttaccc gagactattt
    55441 tactatccgc tatattatta tagcgatact tagcctagac tatataaaga tagtcgtaat
    55501 aagggggggg atagcctata aaatagatac tattagtaaa agatactaat agaaaaataa
    55561 aatacaatat actacgacca atagagttct actctataca cgcctagtaa tattcctccg
    55621 aactccagcc gaaaagatct atttttatat aaaaaatatc gggctagtaa aatagatata
    55681 ttagcacgcg tttctaaata ggttcggaat cgtttctaaa atagtcctta tatttccttt
    55741 attatttcgc ggaatattac gaagctatat atctttagcc accgctttag ccttacgagg
    55801 agtgttaagc taaccgttaa tactaagagt aaggttttat attaatcggt agtattaagc
    55861 ggtacgggta ttatcataag cgttaaggga gcctaaagca cttagagcgg cctacgtata
    55921 gtgcgtctta tagatatatc tctttagtgc attaatcgag gaaagtttag agcgctatat
    55981 agaataaatt agttaaagcc ttatcgctat ttcgtgaata ggaagatact tatattaaag
    56041 cagagctcgc cgtcttcttc tataaagcgg tagtatatct ctcccgctac taggataacc
    56101 ttactagtct tatagaagta ttagtaaact atagtatatt agattaacga gtatacttac
    56161 accgtccgtc ttaaattcta gtagatttct aggatattca ttactatctt ccctatttat
    56221 atactattag tatacctccg tatctctata gttaaagggt attatcgcga attctatagg
    56281 agaaatttta aagagggtta gaaaggtttc taaaacgttt cctaatcgtt cccgaattgt
    56341 tcctgaatta tttctaacgc ggttagagac gtaaaatact aaagaatcga tcctaatagg
    56401 aaaatatacc taaagataac gaggaagata aataaattaa tatagttaat aaaaaaagta
    56461 ttaatagagg gtaatagtga tagcacgaaa acactctcta tgaaaatata gagtagtggt
    56521 aaaaggaaag agatataata acgttaacgc tacgaaaaag aggggactaa cacgttaacg
    56581 tgttacgacg cgactcgtaa agactggaga aacgtttccc ctataccgtt attccggtat
    56641 tccactattc ctctattcga ctaattaaag cttagcccca cacctaccct tagcttaact
    56701 tttcccagcc acccccccac ctacccttag cttagcctcg tggttagata tcagtttata
    56761 tatagtctcg agtcgaatgc ccctgttgat ccgtacctct ccacctattt ccgtgcaacg
    56821 atataggagt aacattaatt acctacgtta taactgaagc catcaccagt ttgtacgatg
    56881 cctgatcacc tgtatccgat tatcgaggga tggcgaagaa acagattggt ggtcgcggtg
    56941 acggtagtga gaaagggtgt tggtgaacgg gtgtaggtac ttatagctgc taataatttg
    57001 tatgtgtgtg gatgtacttt tacctagaag catcccccac tgtccttggt atggatactg
    57061 tatacatttg tttatgggtg tcgttcaccc ctgagtcctc tttgagtcta tgccctttct
    57121 actgggacac cgcagtaatt aagggacaga tagtgaccga tgtcgcgaga ataatgtccg
    57181 ccactgtgag catggcgctc ggaatattat cacctgcccc atgtccttag gtcagcgatg
    57241 cccaatggaa acagttaaca gaccttcagg atgcgaggga acggacttgc agccgaaatt
    57301 tccattgttg accgctgtaa agcgtcttct tcagtgtgat gatgatgggt gctcttgtgt
    57361 cgtcaatatg cccaagcatc cagttccaag gaccaaggtt ctaagccgaa tgtttcaata
    57421 gggttggtcg gtcatcgtct ccggtatgct tggtgttgct ctggtaatat actggatgtt
    57481 tatcctttgc aagacattcc acgccaaaac caggggaaat gcagcctaat atatgtatac
    57541 tttctttccg acgtccaatg ctcttgcgga tgcaccatgc aatgtatcat ctgaccgttg
    57601 gaaatcggga tggcaatgta acctacccca ttgatgacgt gtgtggctgg tttttctctc
    57661 atatcctccc aagatcagct tctttcacat ttactttcct ggtctcgact ctcactcaac
    57721 catcagctcc attgttcatg ccagcctacg gtctaccatc ctcggacttc agatgcctca
    57781 tgtgctctca ctggcaagga tcattaagac gatcattagc tgaaatggca ctttagggct
    57841 ttcctcaagg agacaagaac acgtctttaa acgttgacct ctagggtgcc cttcagctcc
    57901 aagaccttct tccacgaatc cctcgacgcc atgcgcttat gccaagcatc aacattgggg
    57961 tactccttca aagcgtcctc cgccggacaa tccaacatga gatgcacgag gctgttgtac
    58021 gacacgaaag ccatatcggc aaacgtcatc ttgtcgccga ccagccactc cttaccctcc
    58081 agagccttgt tcaacacgcc tataacccgc caaacctcat tcgtataccg gtcgatggca
    58141 gattggacac gctccgggtg gtgcaatcta aacctgcaga atcattcgtt tgaccaaagt
    58201 acaacacggc gtcagggtcc ggggaaggga agggtacgta ccatccagcc tgaccaaagt
    58261 aaggaccctg accactggtt tggaagtaaa gccattgatt cacatgatgg acctcgtttc
    58321 ccccagggta tgtcaacgtg tggttcttgt cgtattcttg gacgaggtag gtaagcacag
    58381 cgccggactc ccagaggacg agatcccggt taggatcctc gataactgcc cttgttgtta
    58441 gtttttattt cttttgatcc ccaaagatag agacacgcaa gcggcaaaag cacatagctg
    58501 cacactggtc aagtacgcac ctggaactcg gccattgggg ttgagatcgg tcaaaggggg
    58561 agatttgatg gtgctggcat gtaccacttt gagctcatac ggaaggccca gctcctccag
    58621 gacgaagacg acctgggtga tgaaacatga tacttagtac agtccactgt aatcgaccct
    58681 tttacccttg agacaatgta ccttccacgg attggggccg gccatctcct taggacctgg
    58741 ggggacaatt aggtaagcac gagcatgagc ctgtggcggg acagggccgt tctgaggact
    58801 tcgtctcacc ggccatccac acgcgaatgg gttgcataat ggcgatggtt gatacggtat
    58861 acccaactga tttaggtacc tatgtattag gcgggcttgg tatctgaata aagtaggacg
    58921 cgggaaatcg atccgcagga tgtattgtaa attgtgcctt gattaggaac tttatacctt
    58981 gaggtactcg gttgttgatt accttactgg ttgcatacaa cggagctcca taaacgtacg
    59041 tacctcaact gccttaaact ccacaagcaa agtccgctcc gccgaacaaa gagcccaaac
    59101 ctatcttagc gaacgggaca aaaccgctga gccgaattcg gcgccaaagg atcaatatca
    59161 gaaatgcaga cctgcttact acggctcaaa caacctattt gatcacgccg acattataac
    59221 attcagccga taccgtccca ttgagccgac atggtaccgt tgacccgacc ttggcctgca
    59281 cgcagcaccg ccagcctctg ttcgtcttct tcccacgtct tgccgccgcc gccgcccccg
    59341 gcatccacat caaatcctcc gacaaacccc gctccaacac cgagcgtcga gcgactttcc
    59401 tacaccccga aagccgcgcc gcaggattcg ccctgatgtt ctggaatcaa gccgacaaag
    59461 tcatggaact agcaacaatg caagtgatcc agcagaaaag atcgacagtg acgctgcggg
    59521 taacgtgaat caccatccac cgtcgcagaa cgggcgtcaa ccccccgttc tgcaaaccct
    59581 tgatctggga cataataatg gggacgaagc cgaagtgcgc agcggcaagg gcggtgctgg
    59641 caatgtacca cccgaaggag cccttcgcgc ggaggacctc ctcggaggtg gtggtgagga
    59701 tggcggtggt ggaggctatg gtgccgagga gcggcaggat gatggcaggg aggccggtgt
    59761 tgatcatggt gttccagtac ggggtgatga cctctttggt gtacggctcg accttcttgt
    59821 tcaggaagat tccgaggaag aagaactggt caaaggcgaa ccatagtgac accgtggacg
    59881 tgatcaccgg cacgaggtgc agtatcgaca tgatgactga gccttaaccg gggaggaggt
    59941 gagatgggct ccttggtgtg tggatgttga gcgtgggcgt ggggctaaga ggtagacttt
    60001 tttttttttt tttttaactg tagagcagaa gtgtggtgtg gaatctcttg gtgagttgga
    60061 actttgcgat ctcggggtgt cttatgctcg tcgatacaac atgccgccga tgatggaggt
    60121 tcggtgtgtc actgcgtgga cagtggggct aaacccgccg cgtgtcgaac gattataaac
    60181 gtcgcccgtc ggacgatcag aaactgtcag acagcataca ccgtaaaaca gaaaagggaa
    60241 agaaggggaa agaaagaaat taggaaagaa agagagacga caaatcccca acaaaaactt
    60301 gacgcgactc gaaattgtcc atgtacctaa gttactttcc ctttgctttt ttgcgttcag
    60361 gggtccctgc aagccttaaa gcgggtcaat accgaggcca ggcccctgga agcttctgta
    60421 cgcgcgtacc tagtgtacag cacacgtgca acgtaaggta ccttacggag aaagacgccg
    60481 agcggggcag tgtttgtgcg acaatccttc aagtcggatc cttaattaat ggagaacctg
    60541 ccgttgctcc cgtgtcaaac tccgctacct gtcccggaaa taccatcacg gtacatgcgg
    60601 agtttggtgg cctcgccagc acctcgttca ccggccctag ccagtactac cagtagctaa
    60661 aggccgtacg agagatcgtt taaaaaacac aaagcccagc cttcaagtca ccctggcagt
    60721 caagcaattc atccattggc ccgcatcttt gatttacact actttcccgt atcggaaaca
    60781 gtcctactca cgcccccccg acacacacac acacactcac ctcatcccaa aatggcttcc
    60841 cgcgacgttc tcaaggtgtc tgccttgcac tacaaggatg ctagtaagac ggacgaggag
    60901 ttcgaaaagc acgtccacga gaacatcaac cctgcctggg tgcagcttgt caagagacac
    60961 ggcgttttca aatacgcggt ggtcagtgtt ccctctcaag cttgccaaga caaaataacc
    61021 cttcattatt aggtggttgc attggtattg agcacagctg acgcgtcgac cattctgtgg
    61081 cgtcaggcct tctgccctag catcatctcc gccaagcttg cggagaaagt ggagaagacc
    61141 cgcccgggct ggaccgtcat tagctcccat gcggttctga cctactgggt tcgcgacatc
    61201 gagcatatgc tggccctgac cgccgatgag gggtacaagg aactcggccg aacgtcagag
    61261 gtgggctgga ttgattccac caagggcgaa gtcatggtcg gatacgagag ggtttacatc
    61321 gagaacgggg agattctcga ttagaacccc cccaagaact tgaggcgctg cgacgggctc
    61381 tgggcatgga agaacaagcg gactttgggg gcatgggcgg gaaacgacgt gttccggtgt
    61441 tctggccacg aaagcacagg cggactttgg gagcgaaaaa cgggaaacag gaccttggga
    61501 gccgagaagg aagcttgact gcagatgaac aagatgcggg tacacgtaca taccttagga
    61561 ggtggcacgg ttcacgattc accccctgca tatggttacg taacccccct ccgcaatgcc
    61621 tcctttggga ttccgctggc caaccggatg tatagccagg caccaggggc tcataggggg
    61681 ggccccctga cctcactcac tgccactctc gctttttcgt gattacactt acaacgtacc
    61741 ttacctaata tctacaaagt acacaaccag actctactac cttaccctcc ctaccttata
    61801 cacctctttg ctccgtgcct cgtacaacat attgtaggca acgtgtctgt acaataagat
    61861 catgcgatgt agatagtccc aagccactgg ttcaacaatt tttattcaac gttccaaatt
    61921 tccaatggca tctacctatg ctgaccacgt cgcacaggca tccgaggcga atttggcagg
    61981 tcttgaccat tgttccggct gcatggagac ccgacactag tcttggaccc cccacccctt
    62041 accgcgctgc taggtctttg ctgtctggta tcttggcaat gtaacttagc acgacattgg
    62101 tccagcctta gaagaccctt ccttaccctg ctcagatccc gagattccgc gggaggccgt
    62161 caaggtacga gccaggccct atccatgcat acttgcctta tgccgatcgt acggtgagca
    62221 cgtttgctgg ctatgtgatg aagggaagat cccgctctgt ggcttcgctt caggcacgag
    62281 gatttaggct aatgccaagt gtctgctcca gccagagcag acggtaccta cctgctaaat
    62341 atgatgtgta gctaaagcct aggctgggga ataaagttat actcgaagat attttggcca
    62401 ctatattcgt attctgagtt agacaatagc aggaggtaaa atagtcttag aaccctcgtc
    62461 ttcctctata acagttagta tagtatactg tattacctgg tacaccaagt agtagataat
    62521 atacttaaag acacaaacct attttaagag ttaaggtatt tatagtcaaa cgacccgaaa
    62581 gccgttgagc cttataaacc tgctcccaag actagtaagc catcgtagct tgaccacttg
    62641 ttgagttgtg tgtacgtatt ccactatcgg ccggccccag actcccaact gcatgaagac
    62701 ccctgccctg gctcgcccgc ctgggcggag atagtgagct gagcgcttaa atacgcacgg
    62761 ttgacgtttc cacgttggac gaagatggca ctgtatttct gggtgacagt acccgccatt
    62821 tattgcatgc gatccactat caagacctgc ctccaacaat gacaaagatg tacccaatgt
    62881 ccgacgtcga cggtggtatc gctggcatgc cacttcgaca aacatgtgac cgatgccgct
    62941 atctcaaagt ccgatgcgaa aaggacagcg gcagtccctc tgtccgctgc gtgcggtgtt
    63001 caaaggccgg ggctctttgt atacgcaacc gtaagttgga acttggatgc ccgacgcatg
    63061 tttgttgttg gggccgttgg cttttgattt tccctcgcag agtcggcagt tcgccgatgt
    63121 tgggtagtat taacagggga acagcacgcc aacggagtgg acgcccattg tccaacaact
    63181 cgcttcacac tggctccaga gatttgcggt ccaactcgag ttcaaactca agctccagct
    63241 tgagcttgga cttttgcaac gacggaccgt cccagaaatg gccttctcgc acggcggcgg
    63301 tgtgcgctga tacgaccttg cggagctcgc tggagccttc taacgatctt tcttggctca
    63361 acgcgagatc catcacctcg ttccaagcaa tcgagcagtt tatggagtac ggggaagaca
    63421 ccaacaatgt gccttcgttt gaccctgata tggctctaga acacggactc gaattcctgg
    63481 cagatgggag ccatgggacc atgcttgacc aaagcccggg accagagagt agcagcagca
    63541 gcacaaggga tgccatggag acggacatac gagagttgac agaactgagt ctccgagccc
    63601 atcgaatcac aacagatgcc gggactcctt ctacggatga gctgttcgcg atgacacagt
    63661 cggctctgaa ggttctcgcg cgaatcacct ctacggtaca gcagcagcag cagcaacagc
    63721 agcagcccaa cgaggtctcc gccgtccccg gcaatggaga ccaggaccct caacccgcgg
    63781 tgcagcatgg cccctggatg gcaatcagtc ttgtgctaca agcagtctcc gtgtgcgagc
    63841 agatctacga gatgttcggc cacgcctgct cggtgcttca aagcgagctt gagccggacg
    63901 tccaacacgg cagcggcagc ggcagcggca gtgacgcgaa cgatcacagg atgtcggatg
    63961 cacgggccgt catgactgtc gagctcataa actacctgtt cgaaaagttg agccgcgccc
    64021 agagacagct gctcgccgcc gcgttgaccg ccgatgacgc ctccgcaaac agcctggacg
    64081 acatgacccc agaagactcc atcacgagtc tctcggtacc atcggacgca ttgtcgaggt
    64141 gctccacaag cgtaataccg atcctgaggg acagagctca cgggaagcac ccgcaactcc
    64201 agaaatgtat ccaggctatc agggatttaa ctcggaacaa ggattgtata tgagaaagac
    64261 acatgcattg accttggctg gcaaaaggaa aaaaaggtgt tacgagttac aacccaacat
    64321 tctctggagt tatcaaataa ttagagtaat agaatcgtcg tgggacagac tcttgacccc
    64381 ttttctgctt ccacagttcc acagttctac ccacgtcgcc gcgttgtcgc gttgtcacgc
    64441 tagcaagccg taaaactccg taaaacgtcc gagccgcgtc taccggagcc ttatatcaaa
    64501 cagtacgtgt attcggtcta gtgacccaag atcaatatct atccgtgtta catttgtctc
    64561 tggaagccct tctattctag ccctaagggg cttagttact gtatccagtg ggtactatcc
    64621 acaagcaatc ttgagaccct tgaaagcttg acaatgcatg cctgtctcgg tccgacgcag
    64681 ccgaggccac gcgtttgacg tggggtagga atgccggtta gcaagcgcag agtccagtct
    64741 tctacaagac caggtacgcg aaacggctta gcagatctgc ctgcgtggac atccctacag
    64801 ctacagtttg atataatcaa attccttaca taatgagcag acgccttcag ctcaacacac
    64861 ccccctcaga ccggcgagta taggcttagt ctatacagtc taacagccca taccttagcc
    64921 ctatcgtcag attttgcctt ccttctgatc cttccattca gattttcctc catcggggag
    64981 aggggagagg tcggagctgg actagagaat tttgccctga ccagagccag cactaggaca
    65041 gagatatttc tgtcaacata aagttctaag actgtcgaca gtctggcaag ttattgggat
    65101 ttgtcatata cctcccaaac ccgggtaggt atcctttttg tttctgtcct gattgctggc
    65161 tagttcgtta cggttctttc agtaactacc gacgtctgaa ggatgccacc acacgtgctc
    65221 tgtgatcgtt tattgccagc aacccgacca ctgatgccaa aatcaatgcc ccaacgaccc
    65281 cgaagactca atcccccttt cacacctttt ggtgcatcat cttatgcagg ctttagtagc
    65341 aaaagaccca gcatagacac aaagaggcag gcttcgtgtt ctcttagtcc ctgaaaatac
    65401 gaggcaccca ggagagtcct cgcttttcga gaccagggta gtgacgaagt cgaccacgag
    65461 gaagcttctc aatgcgcttg atgtagtcgt ggtccagggc gtaggctttc ttcccatcgt
    65521 gagggtttcc ctccatgaag agggcaagct ttccaaagaa ggctacaaga tgtgtgtctc
    65581 cagtcagaaa agaactttgt cccggtagaa ctgagagaac tgtgaaaaga ttgtaaaagc
    65641 aatgacaagt aatggacaac gaaccatagc tatcggcgtt gaaagccgtg ttctcttcat
    65701 cctgcatgac gacggattcc cagccgccgg tctcggccgt atcggggtct tcgtcctcgt
    65761 catcattcca ttcatggtcg tcgtggaggt agcgaggagt gtgggtgagc tggacagcag
    65821 gccagagtta ttgttccatt gagtctaaca agggagaaga gggacagggc aagaaaagcg
    65881 tacctcgtgc aagattgtat gcgacagcgt atcaaaccaa tccaccgagg acttatcctt
    65941 gagccgtccg agacgcatca ggtcattgtg ggtgagagga atcggcatct cgggcttgcc
    66001 acggaggcgg gccaggttga aggcgtggtc acagagcgtg atgaccgaga cgtccccctt
    66061 gttgtcttca tcgggcacat tgggggtacg gtggtgcgtc tcaaaggcag caaggttgtc
    66121 catgccgctg gaggagcacg tgaagtcggt ggcaacgctg ttgatgtggt cgatgaactg
    66181 attttcgacc gggtggtaga tgaagcggct cgagttgtcg cagtagaacc ggacgttgga
    66241 gccgacccgt tcgcgggtct cctcccagtc gttgccgatg ctggtgaggg tgtctattac
    66301 attccgagtt ccgtatgtta gtcttgctat cccctgtcgc ggcgttggga tctgaagggg
    66361 gagagaacga gaaggagagg aagagcacga gactaaaagc caaagcagag agaagaagca
    66421 aaacatagac tcttaccctt gacaacattc ttgaccgtat cgaagccgat acttttgtac
    66481 ttctcccgcc actcaggacc gcgacggatg gtcctcgtct tgccagggtc atcggtgaag
    66541 atgtagttat aggcgcgagc caactcgagg tttttgcctt tgccatgaag gtttagcttg
    66601 tcaatacgac ggccggcaat ccgggccatg cggaaagcct ccttgaaggc acccccatct
    66661 cggaggttaa cggtcttgcc aggaccagca gggtattcca ggcaggactt gtcaacccag
    66721 tatgtcagag acataacagg ggcaacagcc acagccaggg aagcgagaac ggcagtgagg
    66781 tgcttgacgc gcaccatggt agcgagttta gagacgcacg tctctgcaga gaagtttgct
    66841 ttgatgcaga ggtagtaaac aagaagaagg tgatggtagt tgaccttgcg cgcgaaggtt
    66901 aggagcgtga aggttaggag gtaaaagcag aagagcagaa gcgcgcgagg aggaagaaaa
    66961 caaagagatc aggattgtgt gaagcccgga aaatatttat agggcaaagc ctctggagtg
    67021 atttatctac cttccttctg acttgagatt caagaacagt gattaggcaa gagcaggaga
    67081 atatcggagt caagtaattc ttgtaagttg gcaagtacgc tggtggtgag aaaggggtag
    67141 aactgggaag gagcgtactt tcctactttt aagcatcaag ttccgagtag aggctgtcac
    67201 ccaaggaagg cacagggacg tgacttcttt gtgtctagtt agcaatattg ccttaggcag
    67261 ctgatattct ttggcatctt tcaaatgttc tggctttgga agagctaaag ccgttggctt
    67321 ggttggttta gcagtcaagg gaagtaagat cttggatcat aacagcaata cggatctaca
    67381 aagagcagca agcctatcat ggacttttat tattaagtgg taacaggtcc taaattgctt
    67441 gatatgttgg tgtaaggttg tgcttatgaa cggtgtccct gaatatgctt tggagggctt
    67501 ggacgaacat cttgtgaggt ctagcagcat tgaatctgcc gcccccgagt tccttcctat
    67561 aagaaagggt ttgattatac cgtaatgagc cttcctcttt gaagatgatg ttgggatgaa
    67621 ctcaaagggc atatcagact cccatcctca ggttatattg aattgaaata gcatacccaa
    67681 ctcctaccac ccgtattatc cgctcgcccc tattaagaaa attcaagaga ccgcctaccc
    67741 tcctatatct agtccagtta tgacggtgca taacaatata caaagctggg ttttattgga
    67801 gaaggtagag caccccagga gtaccaatcc acctaagtgc atatataaag gtggttattg
    67861 ccatccatgg gatgggctcc tacggaaaga ggcatggtct aatcctggta catattttca
    67921 gagccacatc ttcttaacta ggttgtaaat gctggagatt tctagactga ctcttacctt
    67981 cgtagacaca tgaacagggt aaacatacgt tttcttagtt gcacgagctt ttacactata
    68041 ctctggcagt cagatgttgc tatccacatt caagttacaa gagggctgtt gtcatggtta
    68101 agatgctctt tcttcacgac aacgtcaccg tacctagagg cttggtttca gagactacgc
    68161 catcggaagt tagcaacggg accagttgag tggactcgtg aaggctaaga ataatccggc
    68221 tgccatgcct tcaaacagct ttaagtttcg gttggactga gaccaacacc gggtgtcaat
    68281 gggtgattga acaatttaga gctagtgttc ttgtttattc tctcaataat cccaagccaa
    68341 agaagcaaag gaagttttcg cagacttggg gaatctatcg ctctgccttg agcggtcgag
    68401 cccactgccc gcctatgtgc cagcgccttg tctgctttac gggcacctcc ctcctaatat
    68461 tgctagcttt taaaagatac catattctgt ttaaactcgt ctctcaagcc catactactt
    68521 gaagttcatt tagttattta atgggtttag caatggtacc tggctttagt agagccgttg
    68581 ccggaagtat cgccatcgga ttgatcacac cactacagtg ctggttttat gagttgtctg
    68641 gccagcacta ccgtcgtact ggcacctgct tcgccctctt gagtctcgtg tagttgccgc
    68701 ggatagcctc ttgttggagg caagcaatct gcttaacagg ctgtgattgt cgatgatgcg
    68761 ccctgggtta tgtcggagag ctgtcacgtc ttcgtgttcg tgatggaact tgaggaaaca
    68821 tcgacgcgat ccgcaaagcg tttctcggcg agggtgagtc tgtgattccg agaatcgcct
    68881 tttaacagag atgggtagac agcatagtgc tcagtttctc caacctctat ataggcgctg
    68941 tttctcacac tgtgatacac aaagaaatgc agtcaacaat ggatggacta accgtggctt
    69001 ctttattact ctcagggcac tggatagcca tgactagctc ttcgtgcgac ccttaccaag
    69061 ccggctagaa aagacgctat cacggtggga cattcaattc gcgttctaga gcatctccga
    69121 tcgtatagtg gctagtatgc cagcttgtca cgctggagac cggggttcaa ttccccgtcg
    69181 gagagacttt tttgttctta tttgccactt ttttttttct ttctttttct tattccgcag
    69241 ctgtattttt tgtaatttca tttttctaga agaataatag agtaaggcga gatggaacca
    69301 agttcgggcc ggtgtggcgg gcgtctacca tggcgttgca caaacacagc caccgcaaac
    69361 ggccccaaca agccactcgg cgcgttgtgc ccagttagtt ggtggctaaa aatagaactt
    69421 aatgcgtatc gaccgttgtt gggtacgtac ccttgaaatg ctgcatcgcg gtggggccag
    69481 gatgcgtccc tgcgtcgccg atgatgctag ggttttcctt cgggtttcat ggtctctaat
    69541 gtgtttcgtg tgtcggttct actcgcgcca tttaccagac agcaagtacg aattgaggat
    69601 actgaacgcg aggcagacgt ggtcgctgcg cgtattccgg aggcggggtt aaagactggg
    69661 agatgagaca tcgcagacac ggatacctac cccgtaatat tacccatacc attggaccag
    69721 aatgttatgt ccaatatgcc ggcgtacgaa tacctacata ttttctagta ggttatcctg
    69781 tagccagtgt ccataaggcg gggagaccgg ggtagcttca accgagagag tcgagatacc
    69841 tacctcacgg ggtcgaaata aacctggggt cccagcgcga agagtgccaa ctgccaacgc
    69901 cattcctctc tagtcgttat gtggctgctc gtattttgag tttctattta ttcctctctg
    69961 cattcgactg agatgttgga gtcttggggc agaagttgca cgaccatgga ctgtttggat
    70021 gcacaaaacc taaacattca cgtacgaggc aaaggaggtt ggttgacgtc tgcgccaaca
    70081 aattaatact tatcttgggg ccatggtccc gtcgatccgt aggcggttgg gagttggtac
    70141 tggccctatg gctgacgcca cattgtaagg gtaataccag gataagcagt ggcttcattt
    70201 cttggagccg tcccatgggg ttagggaaat ttatctgcca ggaactggtt gggctgtcgg
    70261 aatgagcgcc gagcggaacc tgcaggtacc gaaacacagt ctgcgactgg caaatgagag
    70321 gtgtgaagac gactatagtt tgattgctcc cttcccgtgg aggggtgtgt gtgtgtgcgt
    70381 cggcatacgc cgcgcggttg ggagggagct cgagctcagt tgctttgctg tcatgctgtc
    70441 tgttggcgag gtgacgtgaa gacatgatgg gttatgtaca tatgtacata cgtacgacga
    70501 tcataaattg tcttgggaat tttgtccgac ttctttcgta aactggcttt gaacagggag
    70561 gacgtagctt gggaatggcg gagatacaca gctctccata aattgagggt ctaacgggtc
    70621 cgttgttcgt ggaaggtgct aaatttagcg ctaccctaca tttaaggcca tcctccaaag
    70681 ccaaggcctc caacacgctg ggctcaggtc tcaccgactc caaaggaatg atccgtatca
    70741 acggataaca acataacaga catcaaatgg tcgctgtttg gaagccaagt acttgatgat
    70801 caggaaatca aaaccattat ttagggtcta gtgaccaaat gacgatcatc gtgagaaaca
    70861 ccaacggatc tccgtacgct agcgtgatgg ttattttcgg tttcagatac acgttaccgt
    70921 gcggccaaca gccttaagcc taaaacggtg ctcgcctggg cagaagactg gggaagtgcc
    70981 gtttcgatac gtttacaacc aatcatgaca taacccgtgg agtaagtacc caggtgcttg
    71041 tacggagtac tttaggtagc attgtctaac actggattac gaagtacttc atcttgcccg
    71101 ctattggttc gcgattatcg gtgtccgcga ccatgggaat gcagcttgta ggtatcctat
    71161 tggccagcgc gtccttgaca gtacttctat ttgtacaaca aggtacatga gagcttggtg
    71221 agggaccgga ccccttagag aatcccacgt cgtcaatcac atctctttca aacacgcgtc
    71281 ctccgaccag gggcggcagt gttggagcca gtatgtacga agtgccttat tcattcgtat
    71341 tgttactgtg ttcagaacat aaggtatcgg tacttcgctc gggaagcaag atctgagact
    71401 tgttccttct ctgcgcagtt ggcgcttagc caaaccaaag agggcgccag agcccagggg
    71461 acaagggcga aacatgcatg caacgcgttt tcgtacgccc gacgcgcccc caagtcacca
    71521 gaagcagaat agttgacaac gtactctccc aaccagcttg aacatgtcgt cctttggaca
    71581 tatcgagtga atcccccaga tcctgcctgc aatttttttt cgtttttttc gcccaatgtc
    71641 cgatgaagcg tcgtgcgggc tgtgcgtaat cccggcgatc cattggaccc ggcgctccgc
    71701 cgtcgtatgg cggcgttgag gggacttttc tggggagctc ccggggagat ggtgcttgcg
    71761 ccaatgccga gaccgacagg ggcaattggt tggcatggag gcaaggaccc ctgctgctgc
    71821 tgctcctttt tgggctgttc ttttgttggc tcgcgcaggg cagcgttctg ctttgtttcg
    71881 ttggtcagcc acaggagtat gtacggaccc gaagtaggcg aaaggacgaa tgtgtctcac
    71941 gacaatacta atggctgtcg ctggtataag aagttcgacc ttccctcccc tccgaagggt
    72001 tgttgacctg tcatcaccag caagcagttt catctcccgt ctcatttacc aacgccttta
    72061 ccaccgccac ggacatttga cctcccagtc cttatatata tcaccaaccc actcctagta
    72121 attcctgtcc tcaacccaca caatccgacc ttccgcgtgt cctacctgaa gaacaaagaa
    72181 caccaaacaa aactttccgt ttttattaca aaagtacacc cgccaaaatg taccgcgcca
    72241 tcgccgccct cgctctcctc cccgccgccg tcctggcgca aagcgcctcc gagtccgccg
    72301 ccccctctgc caccagcccc gtcccttctg cgggcgagac ccacgtcgtc ctcgtcggcg
    72361 acagcggccg gaccttcagc cccgacaacg tcaacgccgc ggtaggcgac atcgtcgagt
    72421 tccacttcgt ctccaacggc cactcggtcg cccagagcag cttcgacgcg ccgtgccagc
    72481 ctcgggacaa caacgccttc ttctccgggc gcgtccgggg cgagatcttc tccgttgagg
    72541 ttacctccga ggaccccatc tggtactact gcgccgaggg caaccattgc cgcggtggca
    72601 tggttggtgc cattaacgct ccgtatgttt tttctttctt cctttctttt cccttcgtcc
    72661 gttttccctt tgggtatcgc tgtggcgccg tcttgctaac atgtcgttgc acagtacctc
    72721 cggcaacacc ctcgccgcat accgagatgc gtccggcaat gccggacgtg gcagcagccc
    72781 gggcagcgtc caaggcggcg agcttcgccc cttggacagc gccggtattg gatcccacgg
    72841 ccagatccgc tggggtctca tcggtgccag cgctgtcatg gctgcgctcg ccggtggcat
    72901 gatgctctaa attacgggcc gctggcgtct ccccgatatt ctccccgata ttcttttctc
    72961 ttcctttctc gattggttct atgataccaa aagcgacggc ataatgggat gaaatccccc
    73021 aagtattgca caggggtgat gattcatgta caatcctacg aggctgtttc tatatagcgt
    73081 ttcttgtcct ttattctggt atttgaaaag ccatagactt atttgactct atcgttggca
    73141 tatttcgttg gccgcaatgg tgttccacct tgaacaagag tccagtccgc aacattgtgt
    73201 ttgttaagaa tcgagtgaat cggtgccaat attggaccgg tatctaaggt accttattac
    73261 ctaagctaaa tctgtggggt actcctgttt ttaacaaaac gcgaagtcgt atataccatt
    73321 ttgctgaagc ccaggtgtgg cgctgcaaca ccgctgatag cacgtgagcc acattatagc
    73381 taccagccac taggcctggg cctggtctgg cctacagttt tagcttacgt atacatcatc
    73441 acatttctgt gaccctacct taggtagtca cactacgatc ctacctgtgg taggtaccta
    73501 ctgccacacc aggtcacact ctccggagtc atctctcgcc ttcccttggg cacgggatct
    73561 cgcaggaata cgaacaacca gattggggag gcttggccat ctagcttcaa ggagggctgg
    73621 atgctgtgta acgttcggtg tttcctatat ttaaccgtca ctgtttgtca attgccccta
    73681 ggtacttcat tgagtcagga gactgtgcgc tacgggcgta gcctgaccat atctagtggg
    73741 attctcggct cataaaatga cgtcttagag aatcaatggc tagctttagt atggaacaag
    73801 caaagttaaa gcccagagac atgcggggag atg
//
