# Supplementary material for: Alkaliphilic/Alkali-Tolerant Fungi: Molecular, Biochemical, and Biotechnological Aspects
Source: J Fungi (Basel). 2023 Jun 9;9(6):652. doi: 10.3390/jof9060652 (PMC10301932; doi:10.3390/jof9060652)
Supplement: Supplementary file 1 [file jof-09-00652-s001.zip › S2/ENANITX01000499NITX01000499.1.region001.gbk]

LOCUS       ENANITX01000499NITX01000499.1 71895 bp    DNA     linear   UNK 01-JAN-1980
DEFINITION  ENA|NITX01000499|NITX01000499.1 Sodiomyces alkalinus F11
            SODALscaffold_11_Cont499, whole genome shotgun sequence..
ACCESSION   ENANITX01000499NITX01000499
VERSION     ENANITX01000499NITX01000499.1
KEYWORDS    .
SOURCE      
  ORGANISM  
            .
COMMENT     ##antiSMASH-Data-START##
            Version      :: 7.0.0beta2-86685d9d
            Run date     :: 2023-03-25 18:34:59
            Original ID  :: ENA|NITX01000499|NITX01000499.1
            NOTE: This is a single region extracted from a larger record!
            Orig. start  :: 5177
            Orig. end    :: 77072
            ##antiSMASH-Data-END##
FEATURES             Location/Qualifiers
     protocluster    1..71895
                     /aStool="rule-based-clusters"
                     /category="NRPS"
                     /contig_edge="False"
                     /core_location="[35177:47072]"
                     /cutoff="20000"
                     /detection_rule="cds(Condensation and (AMP-binding or
                     A-OX))"
                     /neighbourhood="30000"
                     /product="NRPS"
                     /protocluster_number="1"
                     /tool="antismash"
     proto_core      30001..41895
                     /aStool="rule-based-clusters"
                     /tool="antismash"
                     /cutoff="20000"
                     /detection_rule="cds(Condensation and (AMP-binding or
                     A-OX))"
                     /neighbourhood="30000"
                     /product="NRPS"
                     /protocluster_number="1"
     cand_cluster    1..71895
                     /SMILES="NC(CCCC(=O)O)C(=O)NC(CS)C(=O)NC(C(C)C)C(=O)O"
                     /candidate_cluster_number="1"
                     /contig_edge="False"
                     /detection_rules="cds(Condensation and (AMP-binding or
                     A-OX))"
                     /kind="single"
                     /product="NRPS"
                     /protoclusters="1"
                     /tool="antismash"
     region          1..71895
                     /candidate_cluster_numbers="1"
                     /contig_edge="False"
                     /product="NRPS"
                     /region_number="1"
                     /rules="cds(Condensation and (AMP-binding or A-OX))"
                     /tool="antismash"
     CDS             complement(join(1375..1566,1671..3705,3755..3921,
                     3975..4220))
                     /Name="input.path1.gene3"
                     /gene="input.path1.gene3"
                     /source="GlimmerHMM"
                     /transl_table=1
                     /translation="MPTDRDHRYDAVPPIPTYEEAIADAHDPSPHETESQSLLTSRNHG
                     APSSSRRPNGYRPPTVESDDEDGLFESDDDGGHETAYNVVMGQTDTLLAIAASLEMVLA
                     LAPTSPEADHRAPLGTTYDDDDDDDPELDPREREFQGASRKQVILLLVRIFAVFVILSF
                     LYLVFVSDVFSRMARRMGTGFRFDPEDVRSWVQGHVDPASMATTVKHFTSYAHLAGTEG
                     DYSLASDMEHMLTRTGLDTVHVDEYYVYLNYPKKDGRAVQILDKDGKASWTAKLEEHAR
                     AEQVAGRQTYAFHGHSKAGDVKGPLVYANYGSRQDFQELKERGIKTEGAIALVRHYGSQ
                     TDPALKVRAAELAGFAGCLIYSDPLDEGSDLDDVAPDGRYMPKDGVQRNSVSLTNWVLG
                     DVLTPGWESKDGLPRMKVDQSPGLNHIPSLPLSWGDAQVLLKHLKGHGKKVPDAWKGGV
                     PDVSEWWTGDAGSSSSPVVRLKNEQDEVEKQPIWNVYGKIEGVEQTEKSVIVGNQRDAW
                     GFGATDPHSGTAVMLEVARILGILLGKGWRPLRSIEFMSWDGGAYNLVGSTEFVEANLD
                     ALRRNAYAYVNLEAAVAGTHFHAAGSPVFRQTLHRVLDRVHDPVRNESLRHLWEERRGQ
                     VETPAAAGDFAAFQDMAGTSSIDLSFRGPPRYPGHSNYDTYDWAKRVGDPSFVYHGLMA
                     EVVALLVLELADRPILPFDLVGYADRLDGWVEDLVAWAKGKVKATAEDAGGEEKFALDQ
                     LSIAVHEIKSAAKTYSTWEHAWDSMVISSGGWESASLNSQRLNYNDRMALFETALLDLE
                     KDGGIPNRTQFKHVVFGPREWAGYNTTFPAIRDAIEGGDWDLANKIVLKTASLLRDAAR
                     VLIDTEDI"
     PFAM_domain     complement(join(1396..1566,1671..1868))
                     /aSDomain="TFR_dimer"
                     /aSTool="clusterhmmer"
                     /database="34.0"
                     /db_xref="PF04253.17"
                     /description="Transferrin receptor-like dimerisation
                     domain"
                     /detection="hmmscan"
                     /domain_id="clusterhmmer_input.path1.gene3_0003"
                     /evalue="1.20E-31"
                     /label="input.path1.gene3"
                     /locus_tag="input.path1.gene3"
                     /protein_end="873"
                     /protein_start="750"
                     /score="109.4"
                     /tool="antismash"
                     /translation="LDQLSIAVHEIKSAAKTYSTWEHAWDSMVISSGGWESASLNSQRL
                     NYNDRMALFETALLDLEKDGGIPNRTQFKHVVFGPREWAGYNTTFPAIRDAIEGGDWDL
                     ANKIVLKTASLLRDAARVL"
     PFAM_domain     complement(2088..2642)
                     /aSDomain="Peptidase_M28"
                     /aSTool="clusterhmmer"
                     /database="34.0"
                     /db_xref="PF04389.19"
                     /description="Peptidase family M28"
                     /detection="hmmscan"
                     /domain_id="clusterhmmer_input.path1.gene3_0002"
                     /evalue="6.80E-13"
                     /label="input.path1.gene3"
                     /locus_tag="input.path1.gene3"
                     /protein_end="677"
                     /protein_start="492"
                     /score="48.9"
                     /tool="antismash"
                     /translation="NVYGKIEGVEQTEKSVIVGNQRDAWGFGATDPHSGTAVMLEVARI
                     LGILLGKGWRPLRSIEFMSWDGGAYNLVGSTEFVEANLDALRRNAYAYVNLEAAVAGTH
                     FHAAGSPVFRQTLHRVLDRVHDPVRNESLRHLWEERRGQVETPAAAGDFAAFQDMAGTS
                     SIDLSFRGPPRYPGHSNYDTYD"
     PFAM_domain     complement(2949..3215)
                     /aSDomain="PA"
                     /aSTool="clusterhmmer"
                     /database="34.0"
                     /db_xref="PF02225.24"
                     /description="PA domain"
                     /detection="hmmscan"
                     /domain_id="clusterhmmer_input.path1.gene3_0001"
                     /evalue="2.90E-11"
                     /label="input.path1.gene3"
                     /locus_tag="input.path1.gene3"
                     /protein_end="390"
                     /protein_start="301"
                     /score="43.4"
                     /tool="antismash"
                     /translation="VKGPLVYANYGSRQDFQELKERGIKTEGAIALVRHYGSQTDPALK
                     VRAAELAGFAGCLIYSDPLDEGSDLDDVAPDGRYMPKDGVQRNS"
     CDS             join(5604..6264,6657..6703)
                     /Name="input.path1.gene4"
                     /gene="input.path1.gene4"
                     /source="GlimmerHMM"
                     /transl_table=1
                     /translation="MVGTRSRASVADGDNHAGDTVMDEAGMQTTVFDPLGDLRLRCGAE
                     LGSAVQDFVVCSRSLARASPVLRVLTYGPFAESRANQSSASPDKDNEWVIDLPEDDPKP
                     FRDILNIVHGRFNLVPRRLSLAALYDVLALTHKYDMSAVIKPWSDGWYQNVDTEPNAND
                     PRLLLVARELGATQRFASLVREWAIKSHLNAAGEVVMEDGQGCNLLSYKYLKPETAAAV
                     CQLLLIHDLLLLS"
     CDS             complement(join(7011..8540,8664..9083,9163..9210))
                     /Name="input.path1.gene5"
                     /gene="input.path1.gene5"
                     /phase="0"
                     /source="GlimmerHMM"
                     /transl_table=1
                     /translation="MTPHPFDPLRPEEISLAAEIVKTWTGDDVVFRAITLAEPPKKDMV
                     SFLDIERAGPGAQSPAPPPRQARVQLFHGRVLHEAVVDLDRRVIVAKEALHGRHSYIDT
                     GFMEKAAEACLADPRVQEEIESLNLPEGATVVVEPWAYATDGVKDMKDRWTMGWFYLRL
                     SDNPDANYYAYPLDICAEISPTLQVTSVYRLPSGANDKTHSRRNEFDRRRIHTTSEYHP
                     DLVDDRRTTTRPYHVSQPEGPSFTTEGNLIRWEKWTMRIGFNYREGMTLHDVRYDGRSL
                     YYRLSLSEMFVPYSDPRAPYPRKAAFDLGNDGAGINANNLALGCDCLGHIKYFDGWLTA
                     ASGTPVRMPNVICCHEADDGILWKHTNFRTGNAVVTRSRVLVLQTIVTVSNYEYIFLFY
                     FQQDASLFYEVRATGIMSTVPVDVGDSAVPYGVNVAPGAMAPGHQHLFCLRVDPAVGGH
                     ANNSLVVEESHPLPPDEAANPFAMGFATRSRTVEAEAGLDLDFASNRTFKVVNEARRNP
                     VTGTPIGVKLLPCYSQMLLAHPSSYHARRAEYATHAVWVTRYRDDELFPAGRHTMQSLG
                     GEGIASWIQERARKGDGEESAVRDRDIVLWHTFGSTHNPRIEDWPVMPCEKMVVGLKPV
                     NFFTANPGLDVPISTQERSCSVLVEGRRPE"
     PFAM_domain     complement(7080..8303)
                     /aSDomain="Cu_amine_oxid"
                     /aSTool="clusterhmmer"
                     /database="34.0"
                     /db_xref="PF01179.22"
                     /db_xref="GO:0005507"
                     /db_xref="GO:0008131"
                     /db_xref="GO:0009308"
                     /db_xref="GO:0048038"
                     /db_xref="GO:0055114"
                     /description="Copper amine oxidase, enzyme domain"
                     /detection="hmmscan"
                     /domain_id="clusterhmmer_input.path1.gene5_0005"
                     /evalue="4.70E-155"
                     /gene_ontologies="GO:0005507: copper ion binding"
                     /gene_ontologies="GO:0008131: primary amine oxidase
                     activity"
                     /gene_ontologies="GO:0009308: amine metabolic process"
                     /gene_ontologies="GO:0048038: quinone binding"
                     /gene_ontologies="GO:0055114: oxidation-reduction process"
                     /label="input.path1.gene5"
                     /locus_tag="input.path1.gene5"
                     /protein_end="643"
                     /protein_start="235"
                     /score="516.6"
                     /tool="antismash"
                     /translation="HVSQPEGPSFTTEGNLIRWEKWTMRIGFNYREGMTLHDVRYDGRS
                     LYYRLSLSEMFVPYSDPRAPYPRKAAFDLGNDGAGINANNLALGCDCLGHIKYFDGWLT
                     AASGTPVRMPNVICCHEADDGILWKHTNFRTGNAVVTRSRVLVLQTIVTVSNYEYIFLF
                     YFQQDASLFYEVRATGIMSTVPVDVGDSAVPYGVNVAPGAMAPGHQHLFCLRVDPAVGG
                     HANNSLVVEESHPLPPDEAANPFAMGFATRSRTVEAEAGLDLDFASNRTFKVVNEARRN
                     PVTGTPIGVKLLPCYSQMLLAHPSSYHARRAEYATHAVWVTRYRDDELFPAGRHTMQSL
                     GGEGIASWIQERARKGDGEESAVRDRDIVLWHTFGSTHNPRIEDWPVMPCEKMVVGLKP
                     VNFFTANPG"
     PFAM_domain     complement(join(8871..9083,9163..9201))
                     /aSDomain="Cu_amine_oxidN2"
                     /aSTool="clusterhmmer"
                     /database="34.0"
                     /db_xref="PF02727.18"
                     /db_xref="GO:0005507"
                     /db_xref="GO:0008131"
                     /db_xref="GO:0009308"
                     /db_xref="GO:0048038"
                     /db_xref="GO:0055114"
                     /description="Copper amine oxidase, N2 domain"
                     /detection="hmmscan"
                     /domain_id="clusterhmmer_input.path1.gene5_0004"
                     /evalue="4.80E-10"
                     /gene_ontologies="GO:0005507: copper ion binding"
                     /gene_ontologies="GO:0008131: primary amine oxidase
                     activity"
                     /gene_ontologies="GO:0009308: amine metabolic process"
                     /gene_ontologies="GO:0048038: quinone binding"
                     /gene_ontologies="GO:0055114: oxidation-reduction process"
                     /label="input.path1.gene5"
                     /locus_tag="input.path1.gene5"
                     /protein_end="87"
                     /protein_start="3"
                     /score="39.6"
                     /tool="antismash"
                     /translation="HPFDPLRPEEISLAAEIVKTWTGDDVVFRAITLAEPPKKDMVSFL
                     DIERAGPGAQSPAPPPRQARVQLFHGRVLHEAVVDLDRR"
     CDS             join(9559..9666,9676..9772,10067..10233)
                     /Name="input.path1.gene6"
                     /gene="input.path1.gene6"
                     /source="GlimmerHMM"
                     /transl_table=1
                     /translation="MYTSVEWGSERHAASVKSRGELPAISQSVPEQAGLITGKGRRRGR
                     GDRSDGRFSLIDGLSKQPLGGFTALNDYYCSVTRARHLAAYRVIIHSKQQRLFSPLSVD
                     QPALKHGEGDEFLGHPRLD"
     CDS             join(11281..11680,11797..11904,12025..12954,13043..13121,
                     13196..13260,13343..13470,13675..13776)
                     /Name="input.path1.gene7"
                     /gene="input.path1.gene7"
                     /gene_functions="transport (smcogs) SMCOG1106:major
                     facilitator transporter (Score: 225.1; E-value: 2e-68)"
                     /gene_kind="transport"
                     /source="GlimmerHMM"
                     /transl_table=1
                     /translation="MSDIEKKHPPLSDNPEKDAKGASEIFTNSKPESDEDLEETRERIL
                     RQHREELEQRGELKEQQIPILPLTQFFGKGNKDFDVNAIATQPSVYDNPAAAAYFKPHP
                     DYENLHRFDPSCRWTWKEELPLINKMDLKITVWACVAFFGLDLGRGNLSQANTDNFLPD
                     LGMTTNDYNLGNTVYQMSFLCAELPSQMVSKKLGPDRWIPFIMCSWSIISGAQFFLTGR
                     TSFLVTRALLGLLQGGFIPDVVLYLTYFFKGNELPFRLALFWCVRRVTDIIAPIIAFGV
                     LRMRGVLGYEGWRWLFLIEGIFMLSIGIWSIFMMAPSPTQTKRPWRPKGWFDEREEKIL
                     VNRILRDDPSKCDMHNRQAITLRMLLRSLSDYELWPIYIFGLLWEIPAGPPDQYLTLTL
                     RNLGFGTFDANLLSIPCQFLGAVSMCVMTYLSTIWDERALFGLFTQFWYLPSLVALAVL
                     PDNAGPWAQYAVVTTLLSYPSPHAMHVAWGSCNSNSVRTRAVSAALYNMMVQLARVIYS
                     NIYREDDAPKYRRGNRVLIGICCMNMCVYLIAKGFYIYTNRKRERAWNAMTEDPVWAGS
                     RGLTPSIAGILLSPRVSDISVWSERRW"
     PFAM_domain     join(11817..11904,12025..12954,13043..13121,13196..13223)
                     /aSDomain="MFS_1"
                     /aSTool="clusterhmmer"
                     /database="34.0"
                     /db_xref="PF07690.18"
                     /db_xref="GO:0022857"
                     /db_xref="GO:0055085"
                     /description="Major Facilitator Superfamily"
                     /detection="hmmscan"
                     /domain_id="clusterhmmer_input.path1.gene7_0006"
                     /evalue="6.70E-17"
                     /gene_ontologies="GO:0022857: transmembrane transporter
                     activity"
                     /gene_ontologies="GO:0055085: transmembrane transport"
                     /label="input.path1.gene7"
                     /locus_tag="input.path1.gene7"
                     /protein_end="515"
                     /protein_start="140"
                     /score="61.5"
                     /tool="antismash"
                     /translation="AFFGLDLGRGNLSQANTDNFLPDLGMTTNDYNLGNTVYQMSFLCA
                     ELPSQMVSKKLGPDRWIPFIMCSWSIISGAQFFLTGRTSFLVTRALLGLLQGGFIPDVV
                     LYLTYFFKGNELPFRLALFWCVRRVTDIIAPIIAFGVLRMRGVLGYEGWRWLFLIEGIF
                     MLSIGIWSIFMMAPSPTQTKRPWRPKGWFDEREEKILVNRILRDDPSKCDMHNRQAITL
                     RMLLRSLSDYELWPIYIFGLLWEIPAGPPDQYLTLTLRNLGFGTFDANLLSIPCQFLGA
                     VSMCVMTYLSTIWDERALFGLFTQFWYLPSLVALAVLPDNAGPWAQYAVVTTLLSYPSP
                     HAMHVAWGSCNSNSVRTRAVSAALYNMMVQLARVI"
     CDS             complement(join(13920..14128,14314..14336,14429..14892,
                     15001..15457,15620..15842,16072..16092,16107..16369,
                     16544..17361,17448..17563,17637..17659,17988..18498,
                     18608..18716))
                     /NRPS_PKS="Domain: AMP-binding (47-397). E-value: 5.4e-26.
                     Score: 82.9. Matches aSDomain:
                     nrpspksdomains_input.path1.gene8_AMP-binding.1"
                     /Name="input.path1.gene8"
                     /gene="input.path1.gene8"
                     /gene_functions="biosynthetic-additional
                     (rule-based-clusters) AMP-binding"
                     /gene_functions="biosynthetic-additional (smcogs)
                     SMCOG1002:AMP-dependent synthetase and ligase (Score: 82.1;
                     E-value: 4.9e-25)"
                     /gene_kind="biosynthetic-additional"
                     /sec_met_domain="AMP-binding (E-value: 1.9e-31, bitscore:
                     100.7, seeds: 400, tool: rule-based-clusters)"
                     /source="GlimmerHMM"
                     /transl_table=1
                     /translation="MPQGLMALVGIAAGSAYLDAKFHITKDLDQLSRAKQVEQKKASGF
                     FLFEAAARRLGNAPCIWSRQAQYTWTQTYERVCQYGRYFQALGVSPSQYVGVYLYNSPE
                     LLFVWMGLLSIGAAPALVNYNLASDALVHCVRLAGTWFLLYDDAQDCVSRMEAADAQLR
                     EIGVETIRLSGSLKAGIAGNVPERAPVDCFERDVVLPLALMYTSKSTVFVYVGELVRYL
                     LSAPPSPNDRKHQIRLIWGNGLGPELWTKFQERFGVSDIGEFYASTEGVLTLVKHYRSP
                     GFGIGAVGHHGWLLRRKFHKTYVPVHIDPDTGDVWRSPKTGFAKRVPYDQGGEILVKLP
                     SPSAWAGYWQAEDATQKKLLRDVFEKGDVYFRTGDALRRDADGHWHFLDRLGDTYRWKG
                     ENVSTTEVAQVLGSDARVAEANVYGVKIPGHEGRAGCVALVWRQDGGTAGTEGTEGLAA
                     LLRSKLPPYAVPVFLRVRDGGVGGMSTDNHKHSKVPLREEGVDPRARGTKVPGGERDLF
                     FWLPAGSSELQYPPAPRPPACALIHQNAYVCDLPSWASGIRESAGRIRVGKHDTLARSA
                     SLPLLALTILGIDGSTASIRGDPMIHAYVYTTMMIPHLLEVLGPNAPCWFVSPHHPVQP
                     GNFEPAMASKTEDVVALGEGDARGHIVDFDGPGDPEMAINWAPRRKWLNVLVLAAMTFI
                     SALGSSIAAPGVNQAIVDFDSTDQVLSSLIVSVYNVGLAIGPLIVAPMSEMYGRLLPYH
                     VTNVLFTLFTAGCALSPNLPALIVFRMLAGMEASAVLTVGGATVADLFVQEERGRAMAI
                     WTFGPLMGPAVGPAVGGYLTEAMGWRWVFWLVTIAAGVFTVIFFLVVRETYPPVLLQRK
                     VDRLRRETGNPHLTSAMADTSSRRSRLTRSIRRPLVMLFRSPIVFLFSLFIAVVFSYQF
                     LLFVTIPSVFGGTYGFSVGETGLAYLGIATGLLLGNAVFGHLADRLLTGKAKLAGVTEL
                     KPEYRLPLMIPAAAGVEHVTASALAAATVLRSIFGAFLPLAGPPLYEALGLGWGNSTLG
                     FIAIGLIPVPLLFIRYGEAIRTNPRYQLTL"
     PFAM_domain     complement(join(14485..14892,15001..15457,15620..15639))
                     /aSDomain="MFS_1"
                     /aSTool="clusterhmmer"
                     /database="34.0"
                     /db_xref="PF07690.18"
                     /db_xref="GO:0022857"
                     /db_xref="GO:0055085"
                     /description="Major Facilitator Superfamily"
                     /detection="hmmscan"
                     /domain_id="clusterhmmer_input.path1.gene8_0009"
                     /evalue="1.20E-41"
                     /gene_ontologies="GO:0022857: transmembrane transporter
                     activity"
                     /gene_ontologies="GO:0055085: transmembrane transport"
                     /label="input.path1.gene8"
                     /locus_tag="input.path1.gene8"
                     /protein_end="983"
                     /protein_start="688"
                     /score="142.9"
                     /tool="antismash"
                     /translation="AAMTFISALGSSIAAPGVNQAIVDFDSTDQVLSSLIVSVYNVGLA
                     IGPLIVAPMSEMYGRLLPYHVTNVLFTLFTAGCALSPNLPALIVFRMLAGMEASAVLTV
                     GGATVADLFVQEERGRAMAIWTFGPLMGPAVGPAVGGYLTEAMGWRWVFWLVTIAAGVF
                     TVIFFLVVRETYPPVLLQRKVDRLRRETGNPHLTSAMADTSSRRSRLTRSIRRPLVMLF
                     RSPIVFLFSLFIAVVFSYQFLLFVTIPSVFGGTYGFSVGETGLAYLGIATGLLLGNAVF
                     GHLADRLLTGKAKL"
     aSDomain        complement(join(16930..17361,17448..17563,17637..17659,
                     17988..18466))
                     /aSDomain="AMP-binding"
                     /aSTool="nrps_pks_domains"
                     /database="nrpspksdomains.hmm"
                     /detection="hmmscan"
                     /domain_id="nrpspksdomains_input.path1.gene8_AMP-binding.1"
                     /evalue="5.40E-26"
                     /label="input.path1.gene8_AMP-binding.1"
                     /locus_tag="input.path1.gene8"
                     /protein_end="397"
                     /protein_start="47"
                     /score="82.9"
                     /specificity="substrate consensus: X"
                     /tool="antismash"
                     /translation="FEAAARRLGNAPCIWSRQAQYTWTQTYERVCQYGRYFQALGVSPS
                     QYVGVYLYNSPELLFVWMGLLSIGAAPALVNYNLASDALVHCVRLAGTWFLLYDDAQDC
                     VSRMEAADAQLREIGVETIRLSGSLKAGIAGNVPERAPVDCFERDVVLPLALMYTSKST
                     VFVYVGELVRYLLSAPPSPNDRKHQIRLIWGNGLGPELWTKFQERFGVSDIGEFYASTE
                     GVLTLVKHYRSPGFGIGAVGHHGWLLRRKFHKTYVPVHIDPDTGDVWRSPKTGFAKRVP
                     YDQGGEILVKLPSPSAWAGYWQAEDATQKKLLRDVFEKGDVYFRTGDALRRDADGHWHF
                     LDRLGDTYRW"
     PFAM_domain     complement(join(16936..17361,17448..17563,17637..17659,
                     17988..18007))
                     /aSDomain="AMP-binding"
                     /aSTool="clusterhmmer"
                     /database="34.0"
                     /db_xref="PF00501.30"
                     /description="AMP-binding enzyme"
                     /detection="hmmscan"
                     /domain_id="clusterhmmer_input.path1.gene8_0008"
                     /evalue="1.40E-20"
                     /label="input.path1.gene8"
                     /locus_tag="input.path1.gene8"
                     /protein_end="395"
                     /protein_start="200"
                     /score="73.4"
                     /tool="antismash"
                     /translation="LALMYTSKSTVFVYVGELVRYLLSAPPSPNDRKHQIRLIWGNGLG
                     PELWTKFQERFGVSDIGEFYASTEGVLTLVKHYRSPGFGIGAVGHHGWLLRRKFHKTYV
                     PVHIDPDTGDVWRSPKTGFAKRVPYDQGGEILVKLPSPSAWAGYWQAEDATQKKLLRDV
                     FEKGDVYFRTGDALRRDADGHWHFLDRLGDTY"
     PFAM_domain     complement(join(17659,17988..18466))
                     /aSDomain="AMP-binding"
                     /aSTool="clusterhmmer"
                     /database="34.0"
                     /db_xref="PF00501.30"
                     /description="AMP-binding enzyme"
                     /detection="hmmscan"
                     /domain_id="clusterhmmer_input.path1.gene8_0007"
                     /evalue="7.60E-19"
                     /label="input.path1.gene8"
                     /locus_tag="input.path1.gene8"
                     /protein_end="207"
                     /protein_start="47"
                     /score="67.7"
                     /tool="antismash"
                     /translation="FEAAARRLGNAPCIWSRQAQYTWTQTYERVCQYGRYFQALGVSPS
                     QYVGVYLYNSPELLFVWMGLLSIGAAPALVNYNLASDALVHCVRLAGTWFLLYDDAQDC
                     VSRMEAADAQLREIGVETIRLSGSLKAGIAGNVPERAPVDCFERDVVLPLALMYTS"
     CDS             complement(join(20574..20810,20889..21140,21470..21565))
                     /Name="input.path1.gene9"
                     /gene="input.path1.gene9"
                     /phase="0"
                     /source="GlimmerHMM"
                     /transl_table=1
                     /translation="MSDARMGSVSHTVSHISDYYCESGWSPLYPPPRGPLRLVLPGWQG
                     RRIETQPPQQRVIETRLQRPDSDVFVHARLDGLRLLGPVRVVPGTPSIQNVLPARGVPE
                     GRLRRQPRHRRQRHEDAQHAHGAPAGEVAQQVGGWERGVGGAAQHGEHAGYGEVVDVVA
                     CHVAILAVSAEPREAGHYESGVPFEEDLVGR"
     CDS             complement(27659..28666)
                     /ID="input.cds10.1"
                     /Name="input.path1.gene10"
                     /Note="single-exon"
                     /gene="input.path1.gene10"
                     /gene_functions="biosynthetic-additional
                     (rule-based-clusters) 2OG-FeII_Oxy"
                     /gene_kind="biosynthetic-additional"
                     /phase="0"
                     /sec_met_domain="2OG-FeII_Oxy (E-value: 4.5e-17, bitscore:
                     54.2, seeds: 135, tool: rule-based-clusters)"
                     /source="GlimmerHMM"
                     /transl_table=1
                     /translation="MGSVPVANVPRIDVSPLFGDDKEAKLRVAKAIDAASRDTGFFYAV
                     HHGVDLPRLSHETAKFHRTITDDEKWELAIRAYNKEHQSQIRSGYYLPIPGKKAVESFC
                     YLNPSFTPDHPRIAHPTPMHEVNVWPDEEKHPGFRAFAEKYYWDVFGVSEALLRGYALA
                     LGQQEDLFTRHFRRDTTLSSVVLIRYPYLEDYPAPAIKTADDGTKLSFEWHEDVSLITV
                     LYQSDVQNLQVKTPQGWLDIEADDSGFLVNCGSYMAHITNDYYPAPIHRVKWVNAERQS
                     LPFFVNLGWEDTVHPWNPAGEEGGKKEEEARESVSYGDYLQGGLAGLIKKNGQT"
     PFAM_domain     complement(27809..28117)
                     /aSDomain="2OG-FeII_Oxy"
                     /aSTool="clusterhmmer"
                     /database="34.0"
                     /db_xref="PF03171.22"
                     /db_xref="GO:0016491"
                     /db_xref="GO:0055114"
                     /description="2OG-Fe(II) oxygenase superfamily"
                     /detection="hmmscan"
                     /domain_id="clusterhmmer_input.path1.gene10_0011"
                     /evalue="1.70E-14"
                     /gene_ontologies="GO:0016491: oxidoreductase activity"
                     /gene_ontologies="GO:0055114: oxidation-reduction process"
                     /label="input.path1.gene10"
                     /locus_tag="input.path1.gene10"
                     /protein_end="286"
                     /protein_start="183"
                     /score="54.2"
                     /tool="antismash"
                     /translation="VVLIRYPYLEDYPAPAIKTADDGTKLSFEWHEDVSLITVLYQSDV
                     QNLQVKTPQGWLDIEADDSGFLVNCGSYMAHITNDYYPAPIHRVKWVNAERQSLPFFV"
     PFAM_domain     complement(28271..28642)
                     /aSDomain="DIOX_N"
                     /aSTool="clusterhmmer"
                     /database="34.0"
                     /db_xref="PF14226.8"
                     /description="non-haem dioxygenase in morphine synthesis
                     N-terminal"
                     /detection="hmmscan"
                     /domain_id="clusterhmmer_input.path1.gene10_0010"
                     /evalue="3.10E-12"
                     /label="input.path1.gene10"
                     /locus_tag="input.path1.gene10"
                     /protein_end="132"
                     /protein_start="8"
                     /score="47.3"
                     /tool="antismash"
                     /translation="VPRIDVSPLFGDDKEAKLRVAKAIDAASRDTGFFYAVHHGVDLPR
                     LSHETAKFHRTITDDEKWELAIRAYNKEHQSQIRSGYYLPIPGKKAVESFCYLNPSFTP
                     DHPRIAHPTPMHEVNVWPDE"
     CDS             join(30001..30056,30186..41895)
                     /NRPS_PKS="Domain: AMP-binding (348-773). E-value: 5.2e-98.
                     Score: 320.1. Matches aSDomain:
                     nrpspksdomains_input.path1.gene11_AMP-binding.1"
                     /NRPS_PKS="Domain: PCP (899-969). E-value: 2.3e-18. Score:
                     58.0. Matches aSDomain:
                     nrpspksdomains_input.path1.gene11_PCP.1"
                     /NRPS_PKS="Domain: Condensation_DCL (1014-1324). E-value:
                     3.2e-52. Score: 169.3. Matches aSDomain:
                     nrpspksdomains_input.path1.gene11_Condensation_DCL.1"
                     /NRPS_PKS="Domain: AMP-binding (1497-1911). E-value:
                     1.9e-95. Score: 311.7. Matches aSDomain:
                     nrpspksdomains_input.path1.gene11_AMP-binding.2"
                     /NRPS_PKS="Domain: PCP (2019-2090). E-value: 1.9e-24.
                     Score: 77.5. Matches aSDomain:
                     nrpspksdomains_input.path1.gene11_PCP.2"
                     /NRPS_PKS="Domain: Condensation_LCL (2121-2436). E-value:
                     1.8e-75. Score: 245.6. Matches aSDomain:
                     nrpspksdomains_input.path1.gene11_Condensation_LCL.1"
                     /NRPS_PKS="Domain: AMP-binding (2612-3028). E-value:
                     2.4e-100. Score: 327.8. Matches aSDomain:
                     nrpspksdomains_input.path1.gene11_AMP-binding.3"
                     /NRPS_PKS="Domain: PCP (3144-3212). E-value: 1.6e-15.
                     Score: 48.9. Matches aSDomain:
                     nrpspksdomains_input.path1.gene11_PCP.3"
                     /NRPS_PKS="Domain: Epimerization (3244-3544). E-value:
                     3.7e-77. Score: 251.5. Matches aSDomain:
                     nrpspksdomains_input.path1.gene11_Epimerization.1"
                     /NRPS_PKS="Domain: Thioesterase (3711-3917). E-value:
                     3.4e-38. Score: 124.2. Matches aSDomain:
                     nrpspksdomains_input.path1.gene11_Thioesterase.1"
                     /Name="input.path1.gene11"
                     /gene="input.path1.gene11"
                     /gene_functions="biosynthetic (rule-based-clusters) NRPS:
                     AMP-binding"
                     /gene_functions="biosynthetic (rule-based-clusters) NRPS:
                     Condensation"
                     /gene_functions="biosynthetic-additional
                     (rule-based-clusters) PP-binding"
                     /gene_functions="biosynthetic-additional (smcogs)
                     SMCOG1002:AMP-dependent synthetase and ligase (Score:
                     323.6; E-value: 3e-98)"
                     /gene_kind="biosynthetic"
                     /sec_met_domain="AMP-binding (E-value: 1.8e-105, bitscore:
                     344.6, seeds: 400, tool: rule-based-clusters)"
                     /sec_met_domain="PP-binding (E-value: 5e-16, bitscore:
                     50.8, seeds: 164, tool: rule-based-clusters)"
                     /sec_met_domain="Condensation (E-value: 2.5e-73, bitscore:
                     238.4, seeds: 42, tool: rule-based-clusters)"
                     /source="GlimmerHMM"
                     /transl_table=1
                     /translation="MEHSGTNGTNGTNGVAINGPPTKHDALQTPKGVIHVKAARNEGPQ
                     PPVPNCWISSAALERWKQTARAFPERCDLSGLSLQPVQYQLASTGVSVNRTSSTDSGQA
                     PSPTPPTLALTLAQRSTVVSGDLIPQLKHVCSQRRLDAKSLVLFAVHQMLKGHGNGSHT
                     VIASFVSRTSQRPDSGSSTAAASLVVPSVVDHGDRPNQTVDSALSQIGLGTGSVDWDEE
                     PLIPVATDDLVKSELVDLMVVFDDNEHEDNLSDTPLPGGEFMFPLILRITFGETQWKFS
                     LQYRRSLFDGPVIDSFLGSLHTLLAASLRPSLPLADIELLPAEQVAQLNEWNNTDGDYP
                     ADKRLHHLFEDVASRRGDKVAVLCGAKRITYSTLNARANRLARHLSDIMGIQPEQLVGL
                     FLDKSDKLVATILGVWKSGAAYVPIDPAYPDDRVRFVLEDTQVRVVLASERHVHRLRDQ
                     IAAAGRDLLRVIAIEPLLESLELQRLQQQQQQDGDASSENLTHLPLHSKQLAYVTYTSG
                     TTGYPKGIRKEHTSVVNSITDLSSRYGVAGQEDEVVMLFSAYVFEPFVRQMLMALTTGN
                     RLAIIGDDEKFDPDVLLPFIQKHKVSYINGTASVLQEYDFTACPSLKRIILVGENLTEA
                     RYEALRRRFQARIFNEYGFTESAFVTALNIFEPTSERKDTSLGRPVRNVKCYVLDANLK
                     RVPIGVTGELHIGGLGISKGYLNREKLTREKFIPNPFRTERERRLGINGLMYKTGDLAR
                     WLPNGEVEYLGRADFQIKLRGIRIEPGEIESTLAMYPGGPVRTSIVVSKKLIGKEGRET
                     TQDHLVGYYVCDERALDEDELLMFLETKLPRYMIPTRLVQLGQIPVTTNGKADLRALPA
                     VEVAPCPSRSSDGVDVNTEGPRTTKTEMESRLAGIWGDVLLIASGGVGPESNFFRLGGH
                     SIACIQLIARVRRQLGRTITLEEVFRAKTLQEMAELLEGKPSANGVGVVTNGTGHANGI
                     TNGVNGHDHGHGQGHGHGHSVNYLANSLQQGFVYHSLKTERSDDAYIMQSLLHYQVALD
                     ERRYQSAWERVQRQHPALRLRFAWEAEVMQVVNPEPMATWRVIDWTDVSDQGERQRLLE
                     KMQIDDRSRAYRLDEGSLVQLYFFLLPEQQSLCLFSCHHAILDGWSLPLLFEYVHQAYL
                     DLTDGTAGTAETQLEEPAQEDATYLLSQQYLQDHRDDHLDFWAEQIDKIEERCDMNALL
                     NEASRYKVPLSNYDQIKEQKQQTVDLPWGNKSMSLAAKQELDSRGITLHSVLQLVWHLV
                     LHSYGGGTHTITGTTISGRHLPVDGIEHAVGLFINTLPLIFDHVLSRDMTALEAITHVQ
                     SQVNAMNSRGNVELGRLQQNDLKHGLFDSLFVLENYPNLDTTRRELHRKTLKYTVQGGT
                     EKLSYPLAVIAQEEHEDSDGNGGGCSFTLCYASELFADESIEVLLHTVRDTFRTVTENL
                     HAPIRGIEFLSSNQIALLDRWNATDAEYPNATLHAIFESEALQKPKKTAVVYEDVRLTY
                     EELNSRANALAYHLLREAPSLRPNKLVALVMEKSEHMITSILAVWKTGAAYVPIDPGYP
                     DQRIQYLIDDTASLAVIADVPHLDRLRAITKGRLPLIPSDLAPRLPPSAVHPVSASSCT
                     PADLAYIMYTSGTTGLPKGVMVEHHGVVNLCASLGRIFGLRDTDDEVILSFSNYVFDHF
                     VEQMTDALLNGQTLVVLNDEMRGDKERLYRYMEANRVTYLSGTPSVISMYEFDRFHAHL
                     RRIDCVGEAFSEPVFDKIRESFPGLVINGYGPTEVSITTHKRLYPFPERRTDKSIGKQV
                     HNSKSYVLNGDRKRVPIGAVGELYLGGDGVARGYHNRPDLASERFPPNPFQTEQERREG
                     RNCRLYKTGDLVRWIRTPEGEGEVEYLGRNDFQVKIRGQRIELGEIEAVLSSYPEIQQS
                     VVVAKDRESDGQKYLVGYFVSDSAVPLSAQVIRRFMHTRLPEYMVPARLVPIDKIPVTV
                     SGKLNAKALPDPGELVEEEKVAPRTEAERTLAEIWSELLGIPLAGIGIYNSFFSLGGDS
                     LKSTKLSFAATKAFGVSVSVSDLFSHPTVEALAHLITRGRGKGQGKGKGEDKSADVGRV
                     RPGGVRKDDTVEDIPVSPAQERLIFIHEFDQSQNDHAYNISLQLTLRQDVSLEALEKAF
                     WDVVSRHEALRTLIVRPTHSQRHCQRILEADAAQRLFHVEVLPLDSESQMHAKMVESAE
                     HAFALDAELPIHVRLYETQTQTQTQTQTQTQSRSYASIVFHHLAFDAWSWDIFERDLAE
                     LYSVHAGHKTAASLPPLRVQYKEYALEHRKTLRDDQGRRHLADYWLRKLSDLEPSYLVT
                     DRPRPSQFDYAGHDLDVCIGEEVTDKLRNLAKRQGTSLYTVVIAAYFLLLNVYTNQRDV
                     TVGIPVAHRTHAEFESVVGFFVNLLPLRVNLADTNVHGLVQAVHKEFLDAQAHKDLPFQ
                     DITKLLHVQHDPSRHPLVQIVFNWETTQAVVADENDKADGKPLLQEYSPPSGSNPLPSV
                     AKFDLNATVRESTSSLKINFNYATSLFDAETIQGFLDTFHHLLRRLANSTPEMALSELQ
                     LAASVPNGVAVTSSTNGEAAATPTQTLGDMFEAQAAATPDRVALADGSTRLSYLETNAR
                     ANRLAGWMSSHLGMGPSDRVALLLDKSIDMVVAILAVWKIGAAYVPMDPDYPRQRIEYI
                     LKDAGARLLITASKHVPGPETTGGGVCTLALDDPETPAALQQHETWSPNAVVVPQRSLS
                     DLAYIIYTSGTTGKPKGVLVAQRSVARFRNAVVSRYFGQTNGSHAVLFLSNYVFDFSIE
                     QLALGILSGNKLVIPPEEGLTHEAFYHLADAEQLTYLSGTPSVVQQIQLSRLPHLRMAT
                     VAGEELHASQFKAMRAQFGGPINNAYGVTETTVYNIVTTMAGEAPFTKALQDELPGTHA
                     YVLNDRLEPVPRNAVGELYLGGACLARGYLNKEDLTRERFIPNPFIVSSRDGRGEKEEH
                     LHDVLYKTGDMVRFRGSRHLEFLGRRDQQVKLRGFRIELSEVRDAILAIPGIKEAAVVP
                     RYERDDPASRAISALSCYYTLQDGASHSHYTPSDVRDRLRDSVPPYMIPSQIHRLEGSL
                     PVTVNGKLDMKQLSMTEGAKPECYVAPRDELEVKLCQLWASILGIDGNCGIDDDLFARG
                     GDSISSLRLVGDIYRVLERKVTVKDIYLHRTVRSLCENVLRDGEEKQRRRKELTNGTEP
                     AAAAGWQAEQGAVEGDAPLLPIQRWFLAKPLQRPGYWNHCFTVRTPELSVERLRRALHL
                     LQERHDVLRLRLRRGDDGDFVQTFPLNCAPPHPEEVDVADFGDPQNDTVRVLSELQSKF
                     DIEQGPLYAVAYLHNYADGSARVWFALHHLLVDTVSWNIILSDLQTLYHGNNPGPKTAS
                     VKQWALAAKDYFMSLSEKAYWNSARAKAAAQGPGLGMPNPTTVGGATCTKHGSKLSEKD
                     TTFLLTKSCAALNAGMHDILLTAVGGAMQKVLGDKAPTVVTIEGHGREGDAMVGGSSSS
                     ASSLDVSRTVGWFTSMYPFEIPKVANDPAQGVVDVKERLGKVPNNGFGYGLAYGYLEQA
                     LPAVSVNYLGRLDQGGSRPRPGEWVLALGDGEFPHGLCTAAEDAGRSSSSLVDFTFAVA
                     RGQLTVEMSCAREFGASEALIRGVEETLGALIEATAQPDFHPPAASDPDLDFTPYFVFE
                     GPASRQGAPLFMLPPGEGGAESYFHNLVQGLPHRNLVVFNNHYREKKTLRTIEDLAAYY
                     LAHMRSIQPEGPYHILGWSFGGILGLEAAKRLTCDGERVATLALIDPYFDIPSAAKAVG
                     HVEGSILDPIYDVYRPDPESFKAVQDGTDRVILFKATETNDQDGTPTRMKLFRWYAASP
                     MNNLDMFIDRDAIQVVPLKGTHFTWVHVSEQVAAMCARLEE"
     aSDomain        31174..32448
                     /aSDomain="AMP-binding"
                     /aSTool="nrps_pks_domains"
                     /database="nrpspksdomains.hmm"
                     /detection="hmmscan"
                     /domain_id="nrpspksdomains_input.path1.gene11_AMP-binding.1
                     "
                     /evalue="5.20E-98"
                     /label="input.path1.gene11_AMP-binding.1"
                     /locus_tag="input.path1.gene11"
                     /protein_end="773"
                     /protein_start="348"
                     /score="320.1"
                     /specificity="substrate consensus: Aad"
                     /tool="antismash"
                     /translation="FEDVASRRGDKVAVLCGAKRITYSTLNARANRLARHLSDIMGIQP
                     EQLVGLFLDKSDKLVATILGVWKSGAAYVPIDPAYPDDRVRFVLEDTQVRVVLASERHV
                     HRLRDQIAAAGRDLLRVIAIEPLLESLELQRLQQQQQQDGDASSENLTHLPLHSKQLAY
                     VTYTSGTTGYPKGIRKEHTSVVNSITDLSSRYGVAGQEDEVVMLFSAYVFEPFVRQMLM
                     ALTTGNRLAIIGDDEKFDPDVLLPFIQKHKVSYINGTASVLQEYDFTACPSLKRIILVG
                     ENLTEARYEALRRRFQARIFNEYGFTESAFVTALNIFEPTSERKDTSLGRPVRNVKCYV
                     LDANLKRVPIGVTGELHIGGLGISKGYLNREKLTREKFIPNPFRTERERRLGINGLMYK
                     TGDLARWLPNGEVEYLGRADFQIKLR"
     PFAM_domain     31174..32448
                     /aSDomain="AMP-binding"
                     /aSTool="clusterhmmer"
                     /database="34.0"
                     /db_xref="PF00501.30"
                     /description="AMP-binding enzyme"
                     /detection="hmmscan"
                     /domain_id="clusterhmmer_input.path1.gene11_0012"
                     /evalue="1.20E-88"
                     /label="input.path1.gene11"
                     /locus_tag="input.path1.gene11"
                     /protein_end="773"
                     /protein_start="348"
                     /score="297.6"
                     /tool="antismash"
                     /translation="FEDVASRRGDKVAVLCGAKRITYSTLNARANRLARHLSDIMGIQP
                     EQLVGLFLDKSDKLVATILGVWKSGAAYVPIDPAYPDDRVRFVLEDTQVRVVLASERHV
                     HRLRDQIAAAGRDLLRVIAIEPLLESLELQRLQQQQQQDGDASSENLTHLPLHSKQLAY
                     VTYTSGTTGYPKGIRKEHTSVVNSITDLSSRYGVAGQEDEVVMLFSAYVFEPFVRQMLM
                     ALTTGNRLAIIGDDEKFDPDVLLPFIQKHKVSYINGTASVLQEYDFTACPSLKRIILVG
                     ENLTEARYEALRRRFQARIFNEYGFTESAFVTALNIFEPTSERKDTSLGRPVRNVKCYV
                     LDANLKRVPIGVTGELHIGGLGISKGYLNREKLTREKFIPNPFRTERERRLGINGLMYK
                     TGDLARWLPNGEVEYLGRADFQIKLR"
     aSModule        31174..33036
                     /complete
                     /domains="nrpspksdomains_input.path1.gene11_AMP-binding.1"
                     /domains="nrpspksdomains_input.path1.gene11_PCP.1"
                     /locus_tags="input.path1.gene11"
                     /monomer_pairings="Aad -> Aad"
                     /starter_module
                     /tool="antismash"
                     /type="nrps"
     aSDomain        31237..32502
                     /aSDomain="TIGR01733"
                     /aSTool="tigrfam"
                     /description="AA-adenyl-dom: amino acid adenylation domain"
                     /detection="hmmscan"
                     /domain_id="TIGRFam_input.path1.gene11_0001"
                     /evalue="3.10E-119"
                     /identifier="TIGR01733"
                     /label="input.path1.gene11"
                     /locus_tag="input.path1.gene11"
                     /protein_end="791"
                     /protein_start="369"
                     /score="396.4"
                     /tool="antismash"
                     /translation="TYSTLNARANRLARHLSDIMGIQPEQLVGLFLDKSDKLVATILGV
                     WKSGAAYVPIDPAYPDDRVRFVLEDTQVRVVLASERHVHRLRDQIAAAGRDLLRVIAIE
                     PLLESLELQRLQQQQQQDGDASSENLTHLPLHSKQLAYVTYTSGTTGYPKGIRKEHTSV
                     VNSITDLSSRYGVAGQEDEVVMLFSAYVFEPFVRQMLMALTTGNRLAIIGDDEKFDPDV
                     LLPFIQKHKVSYINGTASVLQEYDFTACPSLKRIILVGENLTEARYEALRRRFQARIFN
                     EYGFTESAFVTALNIFEPTSERKDTSLGRPVRNVKCYVLDANLKRVPIGVTGELHIGGL
                     GISKGYLNREKLTREKFIPNPFRTERERRLGINGLMYKTGDLARWLPNGEVEYLGRADF
                     QIKLRGIRIEPGEIESTLAMYPG"
     CDS_motif       31363..31404
                     /aSTool="nrps_pks_domains"
                     /database="abmotifs"
                     /detection="hmmscan"
                     /domain_id="nrpspksmotif_input.path1.gene11_0001"
                     /evalue="4.00E-05"
                     /label="NRPS-A_a2"
                     /locus_tag="input.path1.gene11"
                     /protein_end="425"
                     /protein_start="411"
                     /score="16.8"
                     /tool="antismash"
                     /translation="LGVWKSGAAYVPID"
     CDS_motif       31657..31716
                     /aSTool="nrps_pks_domains"
                     /database="abmotifs"
                     /detection="hmmscan"
                     /domain_id="nrpspksmotif_input.path1.gene11_0002"
                     /evalue="5.10E-06"
                     /label="NRPS-A_a3"
                     /locus_tag="input.path1.gene11"
                     /protein_end="529"
                     /protein_start="509"
                     /score="19.1"
                     /tool="antismash"
                     /translation="AYVTYTSGTTGYPKGIRKEH"
     CDS_motif       32032..32064
                     /aSTool="nrps_pks_domains"
                     /database="abmotifs"
                     /detection="hmmscan"
                     /domain_id="nrpspksmotif_input.path1.gene11_0003"
                     /evalue="4.20E+01"
                     /label="Cy2"
                     /locus_tag="input.path1.gene11"
                     /protein_end="645"
                     /protein_start="634"
                     /score="-2.6"
                     /tool="antismash"
                     /translation="ARYEALRRRFQ"
     CDS_motif       32218..32307
                     /aSTool="nrps_pks_domains"
                     /database="abmotifs"
                     /detection="hmmscan"
                     /domain_id="nrpspksmotif_input.path1.gene11_0004"
                     /evalue="6.40E-13"
                     /label="NRPS-A_a6"
                     /locus_tag="input.path1.gene11"
                     /protein_end="726"
                     /protein_start="696"
                     /score="40.9"
                     /tool="antismash"
                     /translation="PIGVTGELHIGGLGISKGYLNREKLTREKF"
     CDS_motif       32413..32478
                     /aSTool="nrps_pks_domains"
                     /database="abmotifs"
                     /detection="hmmscan"
                     /domain_id="nrpspksmotif_input.path1.gene11_0005"
                     /evalue="1.90E-10"
                     /label="NRPS-A_a8"
                     /locus_tag="input.path1.gene11"
                     /protein_end="783"
                     /protein_start="761"
                     /score="32.8"
                     /tool="antismash"
                     /translation="YLGRADFQIKLRGIRIEPGEIE"
     aSDomain        32827..33036
                     /aSDomain="PCP"
                     /aSTool="nrps_pks_domains"
                     /database="nrpspksdomains.hmm"
                     /detection="hmmscan"
                     /domain_id="nrpspksdomains_input.path1.gene11_PCP.1"
                     /evalue="2.30E-18"
                     /label="input.path1.gene11_PCP.1"
                     /locus_tag="input.path1.gene11"
                     /protein_end="969"
                     /protein_start="899"
                     /score="58.0"
                     /tool="antismash"
                     /translation="ESRLAGIWGDVLLIASGGVGPESNFFRLGGHSIACIQLIARVRRQ
                     LGRTITLEEVFRAKTLQEMAELLEG"
     PFAM_domain     32833..33030
                     /aSDomain="PP-binding"
                     /aSTool="clusterhmmer"
                     /database="34.0"
                     /db_xref="PF00550.27"
                     /description="Phosphopantetheine attachment site"
                     /detection="hmmscan"
                     /domain_id="clusterhmmer_input.path1.gene11_0013"
                     /evalue="1.70E-11"
                     /label="input.path1.gene11"
                     /locus_tag="input.path1.gene11"
                     /protein_end="967"
                     /protein_start="901"
                     /score="44.4"
                     /tool="antismash"
                     /translation="RLAGIWGDVLLIASGGVGPESNFFRLGGHSIACIQLIARVRRQLG
                     RTITLEEVFRAKTLQEMAELL"
     PFAM_domain     33163..34554
                     /aSDomain="Condensation"
                     /aSTool="clusterhmmer"
                     /database="34.0"
                     /db_xref="PF00668.22"
                     /db_xref="GO:0003824"
                     /description="Condensation domain"
                     /detection="hmmscan"
                     /domain_id="clusterhmmer_input.path1.gene11_0014"
                     /evalue="1.10E-77"
                     /gene_ontologies="GO:0003824: catalytic activity"
                     /label="input.path1.gene11"
                     /locus_tag="input.path1.gene11"
                     /protein_end="1475"
                     /protein_start="1011"
                     /score="261.8"
                     /tool="antismash"
                     /translation="YLANSLQQGFVYHSLKTERSDDAYIMQSLLHYQVALDERRYQSAW
                     ERVQRQHPALRLRFAWEAEVMQVVNPEPMATWRVIDWTDVSDQGERQRLLEKMQIDDRS
                     RAYRLDEGSLVQLYFFLLPEQQSLCLFSCHHAILDGWSLPLLFEYVHQAYLDLTDGTAG
                     TAETQLEEPAQEDATYLLSQQYLQDHRDDHLDFWAEQIDKIEERCDMNALLNEASRYKV
                     PLSNYDQIKEQKQQTVDLPWGNKSMSLAAKQELDSRGITLHSVLQLVWHLVLHSYGGGT
                     HTITGTTISGRHLPVDGIEHAVGLFINTLPLIFDHVLSRDMTALEAITHVQSQVNAMNS
                     RGNVELGRLQQNDLKHGLFDSLFVLENYPNLDTTRRELHRKTLKYTVQGGTEKLSYPLA
                     VIAQEEHEDSDGNGGGCSFTLCYASELFADESIEVLLHTVRDTFRTVTENLHAPIRGIE
                     FLSSNQ"
     aSDomain        33172..34101
                     /aSDomain="Condensation"
                     /aSTool="nrps_pks_domains"
                     /database="nrpspksdomains.hmm"
                     /detection="hmmscan"
                     /domain_id="nrpspksdomains_input.path1.gene11_Condensation_
                     DCL.1"
                     /evalue="3.20E-52"
                     /label="input.path1.gene11_Condensation_DCL.1"
                     /locus_tag="input.path1.gene11"
                     /protein_end="1324"
                     /protein_start="1014"
                     /score="169.3"
                     /tool="antismash"
                     /translation="NSLQQGFVYHSLKTERSDDAYIMQSLLHYQVALDERRYQSAWERV
                     QRQHPALRLRFAWEAEVMQVVNPEPMATWRVIDWTDVSDQGERQRLLEKMQIDDRSRAY
                     RLDEGSLVQLYFFLLPEQQSLCLFSCHHAILDGWSLPLLFEYVHQAYLDLTDGTAGTAE
                     TQLEEPAQEDATYLLSQQYLQDHRDDHLDFWAEQIDKIEERCDMNALLNEASRYKVPLS
                     NYDQIKEQKQQTVDLPWGNKSMSLAAKQELDSRGITLHSVLQLVWHLVLHSYGGGTHTI
                     TGTTISGRHLPVDGIEHAVGLFINTLPLI"
     aSModule        33172..36399
                     /complete
                     /domains="nrpspksdomains_input.path1.gene11_Condensation_DC
                     L.1"
                     /domains="nrpspksdomains_input.path1.gene11_AMP-binding.2"
                     /domains="nrpspksdomains_input.path1.gene11_PCP.2"
                     /locus_tags="input.path1.gene11"
                     /monomer_pairings="Cys -> Cys"
                     /tool="antismash"
                     /type="nrps"
     CDS_motif       33226..33342
                     /aSTool="nrps_pks_domains"
                     /database="abmotifs"
                     /detection="hmmscan"
                     /domain_id="nrpspksmotif_input.path1.gene11_0006"
                     /evalue="5.30E-04"
                     /label="C2_LCL_024-062"
                     /locus_tag="input.path1.gene11"
                     /protein_end="1071"
                     /protein_start="1032"
                     /score="12.4"
                     /tool="antismash"
                     /translation="DAYIMQSLLHYQVALDERRYQSAWERVQRQHPALRLRFA"
     CDS_motif       33559..33624
                     /aSTool="nrps_pks_domains"
                     /database="abmotifs"
                     /detection="hmmscan"
                     /domain_id="nrpspksmotif_input.path1.gene11_0007"
                     /evalue="5.90E-07"
                     /label="C3_DCL_135-156"
                     /locus_tag="input.path1.gene11"
                     /protein_end="1165"
                     /protein_start="1143"
                     /score="22.1"
                     /tool="antismash"
                     /translation="CHHAILDGWSLPLLFEYVHQAY"
     CDS_motif       34018..34098
                     /aSTool="nrps_pks_domains"
                     /database="abmotifs"
                     /detection="hmmscan"
                     /domain_id="nrpspksmotif_input.path1.gene11_0008"
                     /evalue="2.20E-11"
                     /label="C5_DCL_263-294"
                     /locus_tag="input.path1.gene11"
                     /protein_end="1323"
                     /protein_start="1296"
                     /score="36.2"
                     /tool="antismash"
                     /translation="GTTISGRHLPVDGIEHAVGLFINTLPL"
     aSDomain        34621..35862
                     /aSDomain="AMP-binding"
                     /aSTool="nrps_pks_domains"
                     /database="nrpspksdomains.hmm"
                     /detection="hmmscan"
                     /domain_id="nrpspksdomains_input.path1.gene11_AMP-binding.2
                     "
                     /evalue="1.90E-95"
                     /label="input.path1.gene11_AMP-binding.2"
                     /locus_tag="input.path1.gene11"
                     /protein_end="1911"
                     /protein_start="1497"
                     /score="311.7"
                     /specificity="substrate consensus: Cys"
                     /tool="antismash"
                     /translation="FESEALQKPKKTAVVYEDVRLTYEELNSRANALAYHLLREAPSLR
                     PNKLVALVMEKSEHMITSILAVWKTGAAYVPIDPGYPDQRIQYLIDDTASLAVIADVPH
                     LDRLRAITKGRLPLIPSDLAPRLPPSAVHPVSASSCTPADLAYIMYTSGTTGLPKGVMV
                     EHHGVVNLCASLGRIFGLRDTDDEVILSFSNYVFDHFVEQMTDALLNGQTLVVLNDEMR
                     GDKERLYRYMEANRVTYLSGTPSVISMYEFDRFHAHLRRIDCVGEAFSEPVFDKIRESF
                     PGLVINGYGPTEVSITTHKRLYPFPERRTDKSIGKQVHNSKSYVLNGDRKRVPIGAVGE
                     LYLGGDGVARGYHNRPDLASERFPPNPFQTEQERREGRNCRLYKTGDLVRWIRTPEGEG
                     EVEYLGRNDFQVKIR"
     PFAM_domain     34621..35862
                     /aSDomain="AMP-binding"
                     /aSTool="clusterhmmer"
                     /database="34.0"
                     /db_xref="PF00501.30"
                     /description="AMP-binding enzyme"
                     /detection="hmmscan"
                     /domain_id="clusterhmmer_input.path1.gene11_0015"
                     /evalue="5.70E-82"
                     /label="input.path1.gene11"
                     /locus_tag="input.path1.gene11"
                     /protein_end="1911"
                     /protein_start="1497"
                     /score="275.7"
                     /tool="antismash"
                     /translation="FESEALQKPKKTAVVYEDVRLTYEELNSRANALAYHLLREAPSLR
                     PNKLVALVMEKSEHMITSILAVWKTGAAYVPIDPGYPDQRIQYLIDDTASLAVIADVPH
                     LDRLRAITKGRLPLIPSDLAPRLPPSAVHPVSASSCTPADLAYIMYTSGTTGLPKGVMV
                     EHHGVVNLCASLGRIFGLRDTDDEVILSFSNYVFDHFVEQMTDALLNGQTLVVLNDEMR
                     GDKERLYRYMEANRVTYLSGTPSVISMYEFDRFHAHLRRIDCVGEAFSEPVFDKIRESF
                     PGLVINGYGPTEVSITTHKRLYPFPERRTDKSIGKQVHNSKSYVLNGDRKRVPIGAVGE
                     LYLGGDGVARGYHNRPDLASERFPPNPFQTEQERREGRNCRLYKTGDLVRWIRTPEGEG
                     EVEYLGRNDFQVKIR"
     aSDomain        34684..35934
                     /aSDomain="TIGR01733"
                     /aSTool="tigrfam"
                     /description="AA-adenyl-dom: amino acid adenylation domain"
                     /detection="hmmscan"
                     /domain_id="TIGRFam_input.path1.gene11_0002"
                     /evalue="8.40E-121"
                     /identifier="TIGR01733"
                     /label="input.path1.gene11"
                     /locus_tag="input.path1.gene11"
                     /protein_end="1935"
                     /protein_start="1518"
                     /score="401.5"
                     /tool="antismash"
                     /translation="TYEELNSRANALAYHLLREAPSLRPNKLVALVMEKSEHMITSILA
                     VWKTGAAYVPIDPGYPDQRIQYLIDDTASLAVIADVPHLDRLRAITKGRLPLIPSDLAP
                     RLPPSAVHPVSASSCTPADLAYIMYTSGTTGLPKGVMVEHHGVVNLCASLGRIFGLRDT
                     DDEVILSFSNYVFDHFVEQMTDALLNGQTLVVLNDEMRGDKERLYRYMEANRVTYLSGT
                     PSVISMYEFDRFHAHLRRIDCVGEAFSEPVFDKIRESFPGLVINGYGPTEVSITTHKRL
                     YPFPERRTDKSIGKQVHNSKSYVLNGDRKRVPIGAVGELYLGGDGVARGYHNRPDLASE
                     RFPPNPFQTEQERREGRNCRLYKTGDLVRWIRTPEGEGEVEYLGRNDFQVKIRGQRIEL
                     GEIEAVLSSYPEIQQSVV"
     CDS_motif       34813..34854
                     /aSTool="nrps_pks_domains"
                     /database="abmotifs"
                     /detection="hmmscan"
                     /domain_id="nrpspksmotif_input.path1.gene11_0009"
                     /evalue="2.90E-05"
                     /label="NRPS-A_a2"
                     /locus_tag="input.path1.gene11"
                     /protein_end="1575"
                     /protein_start="1561"
                     /score="17.3"
                     /tool="antismash"
                     /translation="LAVWKTGAAYVPID"
     CDS_motif       35056..35115
                     /aSTool="nrps_pks_domains"
                     /database="abmotifs"
                     /detection="hmmscan"
                     /domain_id="nrpspksmotif_input.path1.gene11_0010"
                     /evalue="1.30E-09"
                     /label="NRPS-A_a3"
                     /locus_tag="input.path1.gene11"
                     /protein_end="1662"
                     /protein_start="1642"
                     /score="30.0"
                     /tool="antismash"
                     /translation="AYIMYTSGTTGLPKGVMVEH"
     CDS_motif       35620..35709
                     /aSTool="nrps_pks_domains"
                     /database="abmotifs"
                     /detection="hmmscan"
                     /domain_id="nrpspksmotif_input.path1.gene11_0011"
                     /evalue="2.70E-16"
                     /label="NRPS-A_a6"
                     /locus_tag="input.path1.gene11"
                     /protein_end="1860"
                     /protein_start="1830"
                     /score="51.6"
                     /tool="antismash"
                     /translation="PIGAVGELYLGGDGVARGYHNRPDLASERF"
     CDS_motif       35827..35892
                     /aSTool="nrps_pks_domains"
                     /database="abmotifs"
                     /detection="hmmscan"
                     /domain_id="nrpspksmotif_input.path1.gene11_0012"
                     /evalue="3.90E-12"
                     /label="NRPS-A_a8"
                     /locus_tag="input.path1.gene11"
                     /protein_end="1921"
                     /protein_start="1899"
                     /score="38.0"
                     /tool="antismash"
                     /translation="YLGRNDFQVKIRGQRIELGEIE"
     PFAM_domain     35884..36114
                     /aSDomain="AMP-binding_C"
                     /aSTool="clusterhmmer"
                     /database="34.0"
                     /db_xref="PF13193.8"
                     /description="AMP-binding enzyme C-terminal domain"
                     /detection="hmmscan"
                     /domain_id="clusterhmmer_input.path1.gene11_0016"
                     /evalue="8.00E-10"
                     /label="input.path1.gene11"
                     /locus_tag="input.path1.gene11"
                     /protein_end="1995"
                     /protein_start="1918"
                     /score="39.7"
                     /tool="antismash"
                     /translation="EIEAVLSSYPEIQQSVVVAKDRESDGQKYLVGYFVSDSAVPLSAQ
                     VIRRFMHTRLPEYMVPARLVPIDKIPVTVSGK"
     aSDomain        36187..36399
                     /aSDomain="PCP"
                     /aSTool="nrps_pks_domains"
                     /database="nrpspksdomains.hmm"
                     /detection="hmmscan"
                     /domain_id="nrpspksdomains_input.path1.gene11_PCP.2"
                     /evalue="1.90E-24"
                     /label="input.path1.gene11_PCP.2"
                     /locus_tag="input.path1.gene11"
                     /protein_end="2090"
                     /protein_start="2019"
                     /score="77.5"
                     /tool="antismash"
                     /translation="ERTLAEIWSELLGIPLAGIGIYNSFFSLGGDSLKSTKLSFAATKA
                     FGVSVSVSDLFSHPTVEALAHLITRG"
     PFAM_domain     36193..36390
                     /aSDomain="PP-binding"
                     /aSTool="clusterhmmer"
                     /database="34.0"
                     /db_xref="PF00550.27"
                     /description="Phosphopantetheine attachment site"
                     /detection="hmmscan"
                     /domain_id="clusterhmmer_input.path1.gene11_0017"
                     /evalue="7.20E-15"
                     /label="input.path1.gene11"
                     /locus_tag="input.path1.gene11"
                     /protein_end="2087"
                     /protein_start="2021"
                     /score="55.2"
                     /tool="antismash"
                     /translation="TLAEIWSELLGIPLAGIGIYNSFFSLGGDSLKSTKLSFAATKAFG
                     VSVSVSDLFSHPTVEALAHLI"
     aSDomain        36493..37437
                     /aSDomain="Condensation"
                     /aSTool="nrps_pks_domains"
                     /database="nrpspksdomains.hmm"
                     /detection="hmmscan"
                     /domain_id="nrpspksdomains_input.path1.gene11_Condensation_
                     LCL.1"
                     /evalue="1.80E-75"
                     /label="input.path1.gene11_Condensation_LCL.1"
                     /locus_tag="input.path1.gene11"
                     /protein_end="2436"
                     /protein_start="2121"
                     /score="245.6"
                     /tool="antismash"
                     /translation="EDIPVSPAQERLIFIHEFDQSQNDHAYNISLQLTLRQDVSLEALE
                     KAFWDVVSRHEALRTLIVRPTHSQRHCQRILEADAAQRLFHVEVLPLDSESQMHAKMVE
                     SAEHAFALDAELPIHVRLYETQTQTQTQTQTQTQSRSYASIVFHHLAFDAWSWDIFERD
                     LAELYSVHAGHKTAASLPPLRVQYKEYALEHRKTLRDDQGRRHLADYWLRKLSDLEPSY
                     LVTDRPRPSQFDYAGHDLDVCIGEEVTDKLRNLAKRQGTSLYTVVIAAYFLLLNVYTNQ
                     RDVTVGIPVAHRTHAEFESVVGFFVNLLPLRVNL"
     aSModule        36493..40761
                     /complete
                     /domains="nrpspksdomains_input.path1.gene11_Condensation_LC
                     L.1"
                     /domains="nrpspksdomains_input.path1.gene11_AMP-binding.3"
                     /domains="nrpspksdomains_input.path1.gene11_PCP.3"
                     /domains="nrpspksdomains_input.path1.gene11_Epimerization.1
                     "
                     /locus_tags="input.path1.gene11"
                     /monomer_pairings="Val -> D-Val"
                     /tool="antismash"
                     /type="nrps"
     PFAM_domain     36496..37881
                     /aSDomain="Condensation"
                     /aSTool="clusterhmmer"
                     /database="34.0"
                     /db_xref="PF00668.22"
                     /db_xref="GO:0003824"
                     /description="Condensation domain"
                     /detection="hmmscan"
                     /domain_id="clusterhmmer_input.path1.gene11_0018"
                     /evalue="1.40E-84"
                     /gene_ontologies="GO:0003824: catalytic activity"
                     /label="input.path1.gene11"
                     /locus_tag="input.path1.gene11"
                     /protein_end="2584"
                     /protein_start="2122"
                     /score="284.5"
                     /tool="antismash"
                     /translation="DIPVSPAQERLIFIHEFDQSQNDHAYNISLQLTLRQDVSLEALEK
                     AFWDVVSRHEALRTLIVRPTHSQRHCQRILEADAAQRLFHVEVLPLDSESQMHAKMVES
                     AEHAFALDAELPIHVRLYETQTQTQTQTQTQTQSRSYASIVFHHLAFDAWSWDIFERDL
                     AELYSVHAGHKTAASLPPLRVQYKEYALEHRKTLRDDQGRRHLADYWLRKLSDLEPSYL
                     VTDRPRPSQFDYAGHDLDVCIGEEVTDKLRNLAKRQGTSLYTVVIAAYFLLLNVYTNQR
                     DVTVGIPVAHRTHAEFESVVGFFVNLLPLRVNLADTNVHGLVQAVHKEFLDAQAHKDLP
                     FQDITKLLHVQHDPSRHPLVQIVFNWETTQAVVADENDKADGKPLLQEYSPPSGSNPLP
                     SVAKFDLNATVRESTSSLKINFNYATSLFDAETIQGFLDTFHHLLRRLANSTPEMALSE
                     LQLA"
     CDS_motif       36568..36678
                     /aSTool="nrps_pks_domains"
                     /database="abmotifs"
                     /detection="hmmscan"
                     /domain_id="nrpspksmotif_input.path1.gene11_0013"
                     /evalue="8.20E-11"
                     /label="C2_LCL_024-062"
                     /locus_tag="input.path1.gene11"
                     /protein_end="2183"
                     /protein_start="2146"
                     /score="34.3"
                     /tool="antismash"
                     /translation="AYNISLQLTLRQDVSLEALEKAFWDVVSRHEALRTLI"
     CDS_motif       36931..36996
                     /aSTool="nrps_pks_domains"
                     /database="abmotifs"
                     /detection="hmmscan"
                     /domain_id="nrpspksmotif_input.path1.gene11_0014"
                     /evalue="4.50E-08"
                     /label="C3_LCL_132-143"
                     /locus_tag="input.path1.gene11"
                     /protein_end="2289"
                     /protein_start="2267"
                     /score="25.6"
                     /tool="antismash"
                     /translation="FHHLAFDAWSWDIFERDLAELY"
     CDS_motif       37339..37428
                     /aSTool="nrps_pks_domains"
                     /database="abmotifs"
                     /detection="hmmscan"
                     /domain_id="nrpspksmotif_input.path1.gene11_0015"
                     /evalue="2.70E-14"
                     /label="C5_LCL_267-296"
                     /locus_tag="input.path1.gene11"
                     /protein_end="2433"
                     /protein_start="2403"
                     /score="45.5"
                     /tool="antismash"
                     /translation="DVTVGIPVAHRTHAEFESVVGFFVNLLPLR"
     CDS_motif       37480..37593
                     /aSTool="nrps_pks_domains"
                     /database="abmotifs"
                     /detection="hmmscan"
                     /domain_id="nrpspksmotif_input.path1.gene11_0016"
                     /evalue="1.10E-12"
                     /label="C67_LCL_14fromHMM"
                     /locus_tag="input.path1.gene11"
                     /protein_end="2488"
                     /protein_start="2450"
                     /score="40.2"
                     /tool="antismash"
                     /translation="EFLDAQAHKDLPFQDITKLLHVQHDPSRHPLVQIVFNW"
     aSDomain        37966..39213
                     /aSDomain="AMP-binding"
                     /aSTool="nrps_pks_domains"
                     /database="nrpspksdomains.hmm"
                     /detection="hmmscan"
                     /domain_id="nrpspksdomains_input.path1.gene11_AMP-binding.3
                     "
                     /evalue="2.40E-100"
                     /label="input.path1.gene11_AMP-binding.3"
                     /locus_tag="input.path1.gene11"
                     /protein_end="3028"
                     /protein_start="2612"
                     /score="327.8"
                     /specificity="substrate consensus: Val"
                     /tool="antismash"
                     /translation="FEAQAAATPDRVALADGSTRLSYLETNARANRLAGWMSSHLGMGP
                     SDRVALLLDKSIDMVVAILAVWKIGAAYVPMDPDYPRQRIEYILKDAGARLLITASKHV
                     PGPETTGGGVCTLALDDPETPAALQQHETWSPNAVVVPQRSLSDLAYIIYTSGTTGKPK
                     GVLVAQRSVARFRNAVVSRYFGQTNGSHAVLFLSNYVFDFSIEQLALGILSGNKLVIPP
                     EEGLTHEAFYHLADAEQLTYLSGTPSVVQQIQLSRLPHLRMATVAGEELHASQFKAMRA
                     QFGGPINNAYGVTETTVYNIVTTMAGEAPFTKALQDELPGTHAYVLNDRLEPVPRNAVG
                     ELYLGGACLARGYLNKEDLTRERFIPNPFIVSSRDGRGEKEEHLHDVLYKTGDMVRFRG
                     SRHLEFLGRRDQQVKLR"
     PFAM_domain     37966..39213
                     /aSDomain="AMP-binding"
                     /aSTool="clusterhmmer"
                     /database="34.0"
                     /db_xref="PF00501.30"
                     /description="AMP-binding enzyme"
                     /detection="hmmscan"
                     /domain_id="clusterhmmer_input.path1.gene11_0019"
                     /evalue="9.00E-88"
                     /label="input.path1.gene11"
                     /locus_tag="input.path1.gene11"
                     /protein_end="3028"
                     /protein_start="2612"
                     /score="294.8"
                     /tool="antismash"
                     /translation="FEAQAAATPDRVALADGSTRLSYLETNARANRLAGWMSSHLGMGP
                     SDRVALLLDKSIDMVVAILAVWKIGAAYVPMDPDYPRQRIEYILKDAGARLLITASKHV
                     PGPETTGGGVCTLALDDPETPAALQQHETWSPNAVVVPQRSLSDLAYIIYTSGTTGKPK
                     GVLVAQRSVARFRNAVVSRYFGQTNGSHAVLFLSNYVFDFSIEQLALGILSGNKLVIPP
                     EEGLTHEAFYHLADAEQLTYLSGTPSVVQQIQLSRLPHLRMATVAGEELHASQFKAMRA
                     QFGGPINNAYGVTETTVYNIVTTMAGEAPFTKALQDELPGTHAYVLNDRLEPVPRNAVG
                     ELYLGGACLARGYLNKEDLTRERFIPNPFIVSSRDGRGEKEEHLHDVLYKTGDMVRFRG
                     SRHLEFLGRRDQQVKLR"
     aSDomain        38029..39285
                     /aSDomain="TIGR01733"
                     /aSTool="tigrfam"
                     /description="AA-adenyl-dom: amino acid adenylation domain"
                     /detection="hmmscan"
                     /domain_id="TIGRFam_input.path1.gene11_0003"
                     /evalue="1.50E-114"
                     /identifier="TIGR01733"
                     /label="input.path1.gene11"
                     /locus_tag="input.path1.gene11"
                     /protein_end="3052"
                     /protein_start="2633"
                     /score="380.9"
                     /tool="antismash"
                     /translation="SYLETNARANRLAGWMSSHLGMGPSDRVALLLDKSIDMVVAILAV
                     WKIGAAYVPMDPDYPRQRIEYILKDAGARLLITASKHVPGPETTGGGVCTLALDDPETP
                     AALQQHETWSPNAVVVPQRSLSDLAYIIYTSGTTGKPKGVLVAQRSVARFRNAVVSRYF
                     GQTNGSHAVLFLSNYVFDFSIEQLALGILSGNKLVIPPEEGLTHEAFYHLADAEQLTYL
                     SGTPSVVQQIQLSRLPHLRMATVAGEELHASQFKAMRAQFGGPINNAYGVTETTVYNIV
                     TTMAGEAPFTKALQDELPGTHAYVLNDRLEPVPRNAVGELYLGGACLARGYLNKEDLTR
                     ERFIPNPFIVSSRDGRGEKEEHLHDVLYKTGDMVRFRGSRHLEFLGRRDQQVKLRGFRI
                     ELSEVRDAILAIPGIKEAAV"
     CDS_motif       38155..38196
                     /aSTool="nrps_pks_domains"
                     /database="abmotifs"
                     /detection="hmmscan"
                     /domain_id="nrpspksmotif_input.path1.gene11_0017"
                     /evalue="1.60E-04"
                     /label="NRPS-A_a2"
                     /locus_tag="input.path1.gene11"
                     /protein_end="2689"
                     /protein_start="2675"
                     /score="15.0"
                     /tool="antismash"
                     /translation="LAVWKIGAAYVPMD"
     CDS_motif       38413..38466
                     /aSTool="nrps_pks_domains"
                     /database="abmotifs"
                     /detection="hmmscan"
                     /domain_id="nrpspksmotif_input.path1.gene11_0018"
                     /evalue="1.20E-08"
                     /label="NRPS-A_a3"
                     /locus_tag="input.path1.gene11"
                     /protein_end="2779"
                     /protein_start="2761"
                     /score="27.0"
                     /tool="antismash"
                     /translation="AYIIYTSGTTGKPKGVLV"
     CDS_motif       38968..39057
                     /aSTool="nrps_pks_domains"
                     /database="abmotifs"
                     /detection="hmmscan"
                     /domain_id="nrpspksmotif_input.path1.gene11_0019"
                     /evalue="8.30E-14"
                     /label="NRPS-A_a6"
                     /locus_tag="input.path1.gene11"
                     /protein_end="2976"
                     /protein_start="2946"
                     /score="43.7"
                     /tool="antismash"
                     /translation="PRNAVGELYLGGACLARGYLNKEDLTRERF"
     CDS_motif       39178..39240
                     /aSTool="nrps_pks_domains"
                     /database="abmotifs"
                     /detection="hmmscan"
                     /domain_id="nrpspksmotif_input.path1.gene11_0020"
                     /evalue="1.70E-09"
                     /label="NRPS-A_a8"
                     /locus_tag="input.path1.gene11"
                     /protein_end="3037"
                     /protein_start="3016"
                     /score="29.8"
                     /tool="antismash"
                     /translation="FLGRRDQQVKLRGFRIELSEV"
     PFAM_domain     39244..39489
                     /aSDomain="AMP-binding_C"
                     /aSTool="clusterhmmer"
                     /database="34.0"
                     /db_xref="PF13193.8"
                     /description="AMP-binding enzyme C-terminal domain"
                     /detection="hmmscan"
                     /domain_id="clusterhmmer_input.path1.gene11_0020"
                     /evalue="1.30E-06"
                     /label="input.path1.gene11"
                     /locus_tag="input.path1.gene11"
                     /protein_end="3120"
                     /protein_start="3038"
                     /score="29.4"
                     /tool="antismash"
                     /translation="DAILAIPGIKEAAVVPRYERDDPASRAISALSCYYTLQDGASHSH
                     YTPSDVRDRLRDSVPPYMIPSQIHRLEGSLPVTVNGK"
     aSDomain        39562..39765
                     /aSDomain="PCP"
                     /aSTool="nrps_pks_domains"
                     /database="nrpspksdomains.hmm"
                     /detection="hmmscan"
                     /domain_id="nrpspksdomains_input.path1.gene11_PCP.3"
                     /evalue="1.60E-15"
                     /label="input.path1.gene11_PCP.3"
                     /locus_tag="input.path1.gene11"
                     /protein_end="3212"
                     /protein_start="3144"
                     /score="48.9"
                     /tool="antismash"
                     /translation="EVKLCQLWASILGIDGNCGIDDDLFARGGDSISSLRLVGDIYRVL
                     ERKVTVKDIYLHRTVRSLCENVL"
     PFAM_domain     39568..39756
                     /aSDomain="PP-binding"
                     /aSTool="clusterhmmer"
                     /database="34.0"
                     /db_xref="PF00550.27"
                     /description="Phosphopantetheine attachment site"
                     /detection="hmmscan"
                     /domain_id="clusterhmmer_input.path1.gene11_0021"
                     /evalue="6.60E-10"
                     /label="input.path1.gene11"
                     /locus_tag="input.path1.gene11"
                     /protein_end="3209"
                     /protein_start="3146"
                     /score="39.2"
                     /tool="antismash"
                     /translation="KLCQLWASILGIDGNCGIDDDLFARGGDSISSLRLVGDIYRVLER
                     KVTVKDIYLHRTVRSLCE"
     aSDomain        39862..40761
                     /aSDomain="Epimerization"
                     /aSTool="nrps_pks_domains"
                     /database="nrpspksdomains.hmm"
                     /detection="hmmscan"
                     /domain_id="nrpspksdomains_input.path1.gene11_Epimerization
                     .1"
                     /evalue="3.70E-77"
                     /label="input.path1.gene11_Epimerization.1"
                     /locus_tag="input.path1.gene11"
                     /protein_end="3544"
                     /protein_start="3244"
                     /score="251.5"
                     /tool="antismash"
                     /translation="EGDAPLLPIQRWFLAKPLQRPGYWNHCFTVRTPELSVERLRRALH
                     LLQERHDVLRLRLRRGDDGDFVQTFPLNCAPPHPEEVDVADFGDPQNDTVRVLSELQSK
                     FDIEQGPLYAVAYLHNYADGSARVWFALHHLLVDTVSWNIILSDLQTLYHGNNPGPKTA
                     SVKQWALAAKDYFMSLSEKAYWNSARAKAAAQGPGLGMPNPTTVGGATCTKHGSKLSEK
                     DTTFLLTKSCAALNAGMHDILLTAVGGAMQKVLGDKAPTVVTIEGHGREGDAMVGGSSS
                     SASSLDVSRTVGWFTSMYP"
     PFAM_domain     39862..40881
                     /aSDomain="Condensation"
                     /aSTool="clusterhmmer"
                     /database="34.0"
                     /db_xref="PF00668.22"
                     /db_xref="GO:0003824"
                     /description="Condensation domain"
                     /detection="hmmscan"
                     /domain_id="clusterhmmer_input.path1.gene11_0022"
                     /evalue="2.50E-52"
                     /gene_ontologies="GO:0003824: catalytic activity"
                     /label="input.path1.gene11"
                     /locus_tag="input.path1.gene11"
                     /protein_end="3584"
                     /protein_start="3244"
                     /score="178.2"
                     /tool="antismash"
                     /translation="EGDAPLLPIQRWFLAKPLQRPGYWNHCFTVRTPELSVERLRRALH
                     LLQERHDVLRLRLRRGDDGDFVQTFPLNCAPPHPEEVDVADFGDPQNDTVRVLSELQSK
                     FDIEQGPLYAVAYLHNYADGSARVWFALHHLLVDTVSWNIILSDLQTLYHGNNPGPKTA
                     SVKQWALAAKDYFMSLSEKAYWNSARAKAAAQGPGLGMPNPTTVGGATCTKHGSKLSEK
                     DTTFLLTKSCAALNAGMHDILLTAVGGAMQKVLGDKAPTVVTIEGHGREGDAMVGGSSS
                     SASSLDVSRTVGWFTSMYPFEIPKVANDPAQGVVDVKERLGKVPNNGFGYGLAYGYLEQ
                     "
     CDS_motif       39961..40032
                     /aSTool="nrps_pks_domains"
                     /database="abmotifs"
                     /detection="hmmscan"
                     /domain_id="nrpspksmotif_input.path1.gene11_0021"
                     /evalue="2.10E-04"
                     /label="C2_LCL_024-062"
                     /locus_tag="input.path1.gene11"
                     /protein_end="3301"
                     /protein_start="3277"
                     /score="13.8"
                     /tool="antismash"
                     /translation="ELSVERLRRALHLLQERHDVLRLR"
     CDS_motif       40243..40308
                     /aSTool="nrps_pks_domains"
                     /database="abmotifs"
                     /detection="hmmscan"
                     /domain_id="nrpspksmotif_input.path1.gene11_0022"
                     /evalue="1.90E-07"
                     /label="NRPS-E2"
                     /locus_tag="input.path1.gene11"
                     /protein_end="3393"
                     /protein_start="3371"
                     /score="23.5"
                     /tool="antismash"
                     /translation="VWFALHHLLVDTVSWNIILSDL"
     CDS_motif       40720..40767
                     /aSTool="nrps_pks_domains"
                     /database="abmotifs"
                     /detection="hmmscan"
                     /domain_id="nrpspksmotif_input.path1.gene11_0023"
                     /evalue="3.10E-08"
                     /label="NRPS-E5"
                     /locus_tag="input.path1.gene11"
                     /protein_end="3546"
                     /protein_start="3530"
                     /score="25.6"
                     /tool="antismash"
                     /translation="DVSRTVGWFTSMYPFE"
     CDS_motif       40810..40860
                     /aSTool="nrps_pks_domains"
                     /database="abmotifs"
                     /detection="hmmscan"
                     /domain_id="nrpspksmotif_input.path1.gene11_0024"
                     /evalue="1.20E-05"
                     /label="NRPS-E6"
                     /locus_tag="input.path1.gene11"
                     /protein_end="3577"
                     /protein_start="3560"
                     /score="17.7"
                     /tool="antismash"
                     /translation="VKERLGKVPNNGFGYGL"
     PFAM_domain     41263..41556
                     /aSDomain="Thioesterase"
                     /aSTool="clusterhmmer"
                     /database="34.0"
                     /db_xref="PF00975.22"
                     /db_xref="GO:0009058"
                     /description="Thioesterase domain"
                     /detection="hmmscan"
                     /domain_id="clusterhmmer_input.path1.gene11_0023"
                     /evalue="3.10E-25"
                     /gene_ontologies="GO:0009058: biosynthetic process"
                     /label="input.path1.gene11"
                     /locus_tag="input.path1.gene11"
                     /protein_end="3809"
                     /protein_start="3711"
                     /score="89.7"
                     /tool="antismash"
                     /translation="PLFMLPPGEGGAESYFHNLVQGLPHRNLVVFNNHYREKKTLRTIE
                     DLAAYYLAHMRSIQPEGPYHILGWSFGGILGLEAAKRLTCDGERVATLALIDP"
     aSDomain        41263..41880
                     /ASF="active site serine inconclusive"
                     /aSDomain="Thioesterase"
                     /aSTool="nrps_pks_domains"
                     /database="nrpspksdomains.hmm"
                     /detection="hmmscan"
                     /domain_id="nrpspksdomains_input.path1.gene11_Thioesterase.
                     1"
                     /evalue="3.40E-38"
                     /label="input.path1.gene11_Thioesterase.1"
                     /locus_tag="input.path1.gene11"
                     /protein_end="3917"
                     /protein_start="3711"
                     /score="124.2"
                     /tool="antismash"
                     /translation="PLFMLPPGEGGAESYFHNLVQGLPHRNLVVFNNHYREKKTLRTIE
                     DLAAYYLAHMRSIQPEGPYHILGWSFGGILGLEAAKRLTCDGERVATLALIDPYFDIPS
                     AAKAVGHVEGSILDPIYDVYRPDPESFKAVQDGTDRVILFKATETNDQDGTPTRMKLFR
                     WYAASPMNNLDMFIDRDAIQVVPLKGTHFTWVHVSEQVAAMCA"
     CDS_motif       41437..41511
                     /aSTool="nrps_pks_domains"
                     /database="abmotifs"
                     /detection="hmmscan"
                     /domain_id="nrpspksmotif_input.path1.gene11_0025"
                     /evalue="1.50E-12"
                     /label="NRPS-te1"
                     /locus_tag="input.path1.gene11"
                     /protein_end="3794"
                     /protein_start="3769"
                     /score="39.8"
                     /tool="antismash"
                     /translation="QPEGPYHILGWSFGGILGLEAAKRL"
     CDS             complement(42524..43240)
                     /ID="input.cds12.1"
                     /Name="input.path1.gene12"
                     /Note="single-exon"
                     /gene="input.path1.gene12"
                     /phase="0"
                     /source="GlimmerHMM"
                     /transl_table=1
                     /translation="MAPIPRQFPTAFDVYRLPFTDDMVLGEHPSEPIYALEIRAGFRRD
                     VELVLHSGPTMGHPPLATLEEPPPFGQNQNMLVRLPPSPFPGAPAVVALETVVDFPRVG
                     FEFALEVGNGSGGSGGQVPMERFEWRRSRGDAVARLGGIGYGWKLVRLANGPPAGSDRA
                     AWARHIVARGSDGAEVVAAVSESSSFMNLSKVLRFGFFGTGDSGLLGERWAIMAVMTAL
                     GLHHRYQQGRDRRRWA"
     CDS             join(46255..47464,47478..47581)
                     /Name="input.path1.gene13"
                     /gene="input.path1.gene13"
                     /source="GlimmerHMM"
                     /transl_table=1
                     /translation="MKTTAALVLTAVAGVLAAPAPAPELLELTKSVPQRAQTVNPAFAP
                     SKRDAQYHGHGSSCHSRHCHQSYSHSYSYSYHDWYNWCHSHCWHKKNKRDAEPGAQVPS
                     APQPALGKPHLTDPEKRDPSGGGHHGHSYDYKYSYDWYYNYYWSHHGDKKHHHKRAEEA
                     DAAVAQQAQQAEEAQQAQQAQEAEPAQLADQSFTAAELEQLNQMAEQAEQAQQADAQWW
                     GWRYRNPWWRYPPGRYPPGRRPPWGRAGRNPAAAGAAVNKRQEAPESAEPIESEADDAT
                     ESTEPMEPNEADDDTEYTEAIDSADLAESTEPNPATTEADDEALANELATAELAESNEM
                     ARLAQIAQTAEADGAARWWRYRHRYPWWRFRQPWRGTRGRPWRGGREAKRSEEPDKERR
                     SCWGARRTPRTATKTATTTVTAAATRSERPNCRYPRPA"
     CDS             join(48318..48365,48441..48635,49380..50129)
                     /Name="input.path1.gene14"
                     /gene="input.path1.gene14"
                     /phase="0"
                     /source="GlimmerHMM"
                     /transl_table=1
                     /translation="MAANLDRSLDEILSEKKTERPQNRRRGGGTGGGTGGGTGGGTGGG
                     TGGGTGGSAGPRSSSRRDNDYPRDGIRKVSTCLFPSDLFSRVGPIVRFVLVYDRAGRSE
                     GIAYVTYEYPEHARKAVREFDGANANGKLPLLLDSINPSLLLSETLDPLTATMTPPPPP
                     PPPPPPPPTGQPIRLTLIPDGRRSRASRNPFDTAVMPSRPLSERITFPDDRSRSLSPTR
                     NQDVEEAASRGIDRYVPGPRSSRSPLPSRRRGGGGGGGGRRPGARREAAPAGRGNSRSG
                     QRPRKTQEELDAEMADYFNGGGDNGAPAPAQTGAVSSDQTATDDIDMIE"
     PFAM_domain     49380..49532
                     /aSDomain="RRM_1"
                     /aSTool="clusterhmmer"
                     /database="34.0"
                     /db_xref="PF00076.24"
                     /db_xref="GO:0003676"
                     /description="RNA recognition motif. (a.k.a. RRM, RBD, or
                     RNP domain)"
                     /detection="hmmscan"
                     /domain_id="clusterhmmer_input.path1.gene14_0024"
                     /evalue="3.60E-10"
                     /gene_ontologies="GO:0003676: nucleic acid binding"
                     /label="input.path1.gene14"
                     /locus_tag="input.path1.gene14"
                     /protein_end="132"
                     /protein_start="81"
                     /score="39.6"
                     /tool="antismash"
                     /translation="DLFSRVGPIVRFVLVYDRAGRSEGIAYVTYEYPEHARKAVREFDG
                     ANANGK"
     CDS             complement(join(51005..51090,51367..51684,52037..52790,
                     52882..52995))
                     /Name="input.path1.gene15"
                     /gene="input.path1.gene15"
                     /source="GlimmerHMM"
                     /transl_table=1
                     /translation="MSLRPWPSLRRALLPGSGLSRRWSSTTTRFTVHGGGSKRDLLDAV
                     LATAPAQSIRRNAGQDAVVILASRHHATWLSDQEFMANLLESFSDSEPQEVNVLAAVVD
                     GLPPQSRQGDPRQGFSICHGKLDHVLPGLWDPRDAVTSHPVRGAEPKAALTFSRGFHLL
                     PGTGTTTPLPLTCTVPLSNTIFQNQQPFTLLASHWRKDGPGSPFSLTRMVTKQRQDVGC
                     FDDDTQGQFSSVSAPLVPITPPRGILAGLGNIVRQIDVDGSVTPASKELEVAVQRIYDG
                     WDDGAKGGLSGGGGWGKKQGLLSLDPDTLFRNAGEDGLDEFIRSFRGGHDGEDASSGAA
                     TTNGGVVSRGSIIQFFVAGADETAANAAPTLETAEEYAGGRAVFGFSPRAGHVLDARHE
                     EGDNDNDNDNDNDNEYPIGEAGTN"
     CDS             complement(54255..54929)
                     /ID="input.cds16.1"
                     /Name="input.path1.gene16"
                     /Note="single-exon"
                     /gene="input.path1.gene16"
                     /phase="0"
                     /source="GlimmerHMM"
                     /transl_table=1
                     /translation="MAQRKQSTDISPNEPATCFFLGILFAFFPYDYPLLWTSAPIPDEY
                     YGHVETHVRFVYESPPLIGRLLSTIILVGFLGFFIKLFNPSEANVLFDGASLILYMIGV
                     GVYLTNIVKGLRAVGNDIWNRDDWQEKRLLGDLMLGKEDSLRVMAASNTILALVLVGVL
                     VLQAGQWYAESKEKEEWEKMEAEDRDQAAAAAAAAAAAGAGAASAGTGKGSAGSTATKK
                     KQ"
     PFAM_domain     complement(54333..54884)
                     /aSDomain="SHR3_chaperone"
                     /aSTool="clusterhmmer"
                     /database="34.0"
                     /db_xref="PF08229.13"
                     /description="ER membrane protein SH3"
                     /detection="hmmscan"
                     /domain_id="clusterhmmer_input.path1.gene16_0025"
                     /evalue="1.90E-69"
                     /label="input.path1.gene16"
                     /locus_tag="input.path1.gene16"
                     /protein_end="199"
                     /protein_start="15"
                     /score="232.5"
                     /tool="antismash"
                     /translation="ATCFFLGILFAFFPYDYPLLWTSAPIPDEYYGHVETHVRFVYESP
                     PLIGRLLSTIILVGFLGFFIKLFNPSEANVLFDGASLILYMIGVGVYLTNIVKGLRAVG
                     NDIWNRDDWQEKRLLGDLMLGKEDSLRVMAASNTILALVLVGVLVLQAGQWYAESKEKE
                     EWEKMEAEDRDQAAAAAAAAA"
     CDS             complement(join(56103..57668,57726..58364))
                     /Name="input.path1.gene17"
                     /gene="input.path1.gene17"
                     /phase="0"
                     /source="GlimmerHMM"
                     /transl_table=1
                     /translation="MKVSIFKSASAAGDPASPRPKAGQSIRGRISGPIPILIPTDDEFP
                     VRNPGAGIAMTAGGDAHDDQLQHQSSAPPDFVTPVSAQVSRPEIAQYTGSGSDSGRELA
                     AAAAAAALAPGPSTRAEALQTPSEPPPAVPREPPQGHRRANPPSTVRYSVVSEATQGTG
                     SSKGKPQRKKSTLRGAFSKLFGRRKKSEGQSFVSAQRVSTLDGRPQQQQTVDKFSFQEP
                     PPMARERKESESKRSASLPITEFDRALRSHSIGLSDIHAIESARNSMHAEYGLAARRRA
                     TITTSQIFRSRDGELAGLSPRPVSTHAHAHARGSRLFPMEENPDEIGRAITSDTLGHRR
                     RSRSLNGLHNVEGRKVRRRSDEIRYWRQSHEAFLSPTSSGPPQRSGPDDERRGGDKASM
                     DLSVQEEEKPSQAAVALPFNFGDFTHLNPTAGMKITQAVSLETRIDNLEARMGRMERMV
                     AQLCDALPGFQALPELHNPPPDRPPPPVPVPVPVPATSAMAPESPAYQKAVPIRERDSP
                     ERSPSGYSRASQRSSDEGPSHVASPPQLSAPSFHQRPISEATIRETADLPMALAHLEAE
                     IASRQVLEARVAALTRSLDSLLSSQQQRGLSGDFQPPPTARSFGHVSAFDHDDSDEENG
                     LHSKNVHHLGPEDSGLATGSTTGEDDYSEPFETPREELTFGQGVAYQGGTHYAGGEGEG
                     EGEGEDEEDDGQQQHKKAPRTMSLGQLTLGRLYHARTTAI"
     CDS             complement(join(59083..59180,59246..59309,61844..63001,
                     63123..63363,63517..64016))
                     /Name="input.path1.gene18"
                     /gene="input.path1.gene18"
                     /source="GlimmerHMM"
                     /transl_table=1
                     /translation="MPPKPLPIPAFAETQLSLLNTELQADLASSKDLISNHTPTALQRA
                     GQALINLYVSSRRTGPGGRTVLELAPDPSLSSSDTNAAGPLLPEHGLRTGDIVLVADQP
                     AGSARKREVRELEKKGARGVVVRVKKDGVAVAMDDGKEDEKEEAELAGRVWIVKLADEV
                     TYKRMKQTMEKLQKMPESEYSTFMRVLFGLESPSPVPADLSSDPSDPELAAIQWNDPTL
                     NESQKDAIRFALASREIALIHGPPGTGKTHTLVELILQLVKRGLRVLVCGPSNISVDNL
                     VERLAPHKVPLVRLGHPARLLPSVLAHSLDILTQTSDAGAIVRDVRADMDARYAALRKP
                     RLPRAERRTTYADLRALRREYRDRERRCVADLVGGARVVLATLHGAGGFQLRHEAFDVV
                     VIDEASQALEAQCWVPLLAARKAVCAGDHLQLPPTIKSLNSKTKTAATTTKATQPAAAA
                     AAPLEDGGDDKDGKDGKDGKDDNSVKGMSLETTLFDRLLALHGPSIKRMLTTQYRMHEK
                     IMRFPSDELYEGRLIAAEAVRERLLRELPYGVEDDEDTSEPLVFIDTQGGDFPEKNEED
                     DIKNDVGPGAKKTRLGLHGESKSNEMEAAVVRQHVRRLVDLGVRPEDIAVVTPYNAQFV
                     AVTFAFPVSRWIACSVPKVAFPPPSLVPCQFSTDWNFSPSPPSLFAPRSLY"
     PFAM_domain     complement(join(59307..59309,61844..62278))
                     /aSDomain="AAA_12"
                     /aSTool="clusterhmmer"
                     /database="34.0"
                     /db_xref="PF13087.8"
                     /description="AAA domain"
                     /detection="hmmscan"
                     /domain_id="clusterhmmer_input.path1.gene18_0027"
                     /evalue="1.20E-25"
                     /label="input.path1.gene18"
                     /locus_tag="input.path1.gene18"
                     /protein_end="634"
                     /protein_start="488"
                     /score="90.4"
                     /tool="antismash"
                     /translation="ETTLFDRLLALHGPSIKRMLTTQYRMHEKIMRFPSDELYEGRLIA
                     AEAVRERLLRELPYGVEDDEDTSEPLVFIDTQGGDFPEKNEEDDIKNDVGPGAKKTRLG
                     LHGESKSNEMEAAVVRQHVRRLVDLGVRPEDIAVVTPYNAQF"
     PFAM_domain     complement(join(62432..63001,63123..63203))
                     /aSDomain="AAA_11"
                     /aSTool="clusterhmmer"
                     /database="34.0"
                     /db_xref="PF13086.8"
                     /db_xref="GO:0004386"
                     /description="AAA domain"
                     /detection="hmmscan"
                     /domain_id="clusterhmmer_input.path1.gene18_0026"
                     /evalue="1.10E-54"
                     /gene_ontologies="GO:0004386: helicase activity"
                     /label="input.path1.gene18"
                     /locus_tag="input.path1.gene18"
                     /protein_end="437"
                     /protein_start="220"
                     /score="186.1"
                     /tool="antismash"
                     /translation="TLNESQKDAIRFALASREIALIHGPPGTGKTHTLVELILQLVKRG
                     LRVLVCGPSNISVDNLVERLAPHKVPLVRLGHPARLLPSVLAHSLDILTQTSDAGAIVR
                     DVRADMDARYAALRKPRLPRAERRTTYADLRALRREYRDRERRCVADLVGGARVVLATL
                     HGAGGFQLRHEAFDVVVIDEASQALEAQCWVPLLAARKAVCAGDHLQLPPTIKS"
     CDS             complement(join(64640..64992,65085..65129,65175..65619,
                     66619..68925))
                     /Name="input.path1.gene19"
                     /gene="input.path1.gene19"
                     /source="GlimmerHMM"
                     /transl_table=1
                     /translation="MSSDSLRVIALISGGKDSFYSILHCIKNGHKVVALANLFPESEGR
                     SGLEIIEPHNSADDYCDASGARTSSAARNGHTGNGDDDVDLNSFMYQTVGHQIIPLYAA
                     ATGLPLYRHPILGGAKYEGRDYDAHQTASALAGDGDGDGDETESMVPLLRAVMERHPDA
                     NALCAGAILSTYQRTRVESVALRLGLTPLAYLWKYPVLPPPRGSVGGDDAQLLFDMAGA
                     GLEARIIKVASAGLDEGFLWEQVSSVAGVGRIKRALRRFGAAEGSVLGEGGEFETIVVD
                     GPDDLFRKRIHVSEHERRVIREGGGTSWLNFQVAHLEEKNGSTKRDGDDQLHVRIPDLL
                     DPRFDAVAASLSEPTSTRLEPKRTWSVVGGLGRPSHRPNGPQPRRHEMYWTVATATQNH
                     TGSSIANETRSLVETIRGLLGTSSLPTTAITNTIIVLRRMSDFPAVNTIYGGLFMHANP
                     PSRVTISCGGLLPEGRNIIIHLAVQADLGAADRKGLHVQSRSYWAPANIGPYSQAIDVP
                     LFRNAITSLATAPDSSTDSASKARAISIAGQIPLWPASMTIPADADIKTQITLSLQHLW
                     RIGTDQQVQLWSAAVAYFPRTTSAGGQMQENSRLASRAWEAAHMHGVGGDSDSDDEEGP
                     DPWDRRYNRNHNASFVVSFGAGGGSHSGEGAPLPDTSVFKSDDGQPWPPIPPVFSAEVE
                     ELPRRSGVEWHAHLALAGLDASSVELVSSTHTEMSAGGLRSECRVHHFMVSGVPVRSVV
                     SVVGVSGQELVEVRDVIARERAETMGATKSTTSHPGTQTQWGGRRIAETDRITDDHYSS
                     ADEHTGIMSRAPERQYQSITTSPPSALPAQAAAASGGGGARARARNPSTASSSRGGRPL
                     EDAFASQRVELPPPATAHDTDDEMDGGPTERRSRKEKKRKSRSGGGELENKGSVARDHL
                     ALERTFLAWLRTSLAFASIGIAITQLFRLNTSLGGHADHDPTGTTLRRLGQPLGATFLG
                     ISIVILFLGYHRYFHAQRWIIAGKFPASRGTIIGVAFIAFAVMIASLVVVIVVHPGDRE
                     L"
     PFAM_domain     complement(join(64766..64992,65085..65103))
                     /aSDomain="DUF202"
                     /aSTool="clusterhmmer"
                     /database="34.0"
                     /db_xref="PF02656.17"
                     /description="Domain of unknown function (DUF202)"
                     /detection="hmmscan"
                     /domain_id="clusterhmmer_input.path1.gene19_0029"
                     /evalue="4.80E-21"
                     /label="input.path1.gene19"
                     /locus_tag="input.path1.gene19"
                     /protein_end="1008"
                     /protein_start="926"
                     /score="75.1"
                     /tool="antismash"
                     /translation="RDHLALERTFLAWLRTSLAFASIGIAITQLFRLNTSLGGHADHDP
                     TGTTLRRLGQPLGATFLGISIVILFLGYHRYFHAQRW"
     PFAM_domain     complement(68029..68490)
                     /aSDomain="Diphthami_syn_2"
                     /aSTool="clusterhmmer"
                     /database="34.0"
                     /db_xref="PF01902.19"
                     /description="Diphthamide synthase"
                     /detection="hmmscan"
                     /domain_id="clusterhmmer_input.path1.gene19_0028"
                     /evalue="1.20E-16"
                     /label="input.path1.gene19"
                     /locus_tag="input.path1.gene19"
                     /protein_end="299"
                     /protein_start="145"
                     /score="61.0"
                     /tool="antismash"
                     /translation="TESMVPLLRAVMERHPDANALCAGAILSTYQRTRVESVALRLGLT
                     PLAYLWKYPVLPPPRGSVGGDDAQLLFDMAGAGLEARIIKVASAGLDEGFLWEQVSSVA
                     GVGRIKRALRRFGAAEGSVLGEGGEFETIVVDGPDDLFRKRIHVSEHERR"
     CDS             join(69586..69626,69681..69744)
                     /Name="input.path1.gene20"
                     /gene="input.path1.gene20"
                     /source="GlimmerHMM"
                     /transl_table=1
                     /translation="MAGDPMIDAKISMDKLPGLFPPDGVQRAQMDGTE"
ORIGIN
        1 ggtccctttc ttcttgtttt tccctcatca atcacagcat gctcaccaca tctccttcta
       61 gctctaccgc gatggaaagc gcgttctcga gtgtctccag cgagccctcc gtgtagccga
      121 ctcgtgcatg gagacggcgg cgtccattga gctctttgtc gagattctgg accgctacgt
      181 atactatttt gaccagcaga acgaggctgt gagtcccttt ttttcttctt ctttttttct
      241 tccttctttc agtaagcttc ttacgcagac ggctaaccag tggaaaaagg tcacgacgaa
      301 atacctcaac ggcctcatcg agctcatcca ctccaacctg gccggtaatc agcaggactc
      361 ggcgtcggtc gagaatagca agcgccattt ccactcgacg ctcgagaaca ttcggagtcg
      421 gcagtacgaa ggcgtcgtgc tttaccctaa atagagcgtc cggcctgtca tgcgtgagca
      481 ccagcatcat gtggctggtg ccgtgagagg ttgagaatga tgctgtgagt gaaggggact
      541 ttgatttggg acgacgaccg catttgcaga cctacagaca gaggcagaga ccgaacgaga
      601 gaggaagaga gagaggacgt taggaggagg agatatccgt ccttaattca cttgtcccta
      661 gattttgttt tattgttttc ttcttttctt tttcttctgt tccgtcaccc gacgacacgg
      721 ggcagggaca gccagggcaa aggttgatcg atgcccagcg catcgcattg taaactcatg
      781 tacagacttt atgcagctga ttcctagtaa agcgaccgat ttttatttac ctcttcttga
      841 atcgcgacgt gaggacactg cagccggact atcagacgag gttgtgagtt gcatgaatca
      901 agtcgagaat cgaacaaaag aaataaaagg aagaaatata catgaggttt ctaaaactcc
      961 gttgcaatgc ctcgcgaatg gagattcaga gaaagagagg ccgcgtatcc atcgcaaaat
     1021 cgcctccagt catatttggt ttctccgagt tcggggcatg gccttataag accttgactt
     1081 tctcttcctc cctcgctgtt catggtaggg caaggacgcc agtacacgcg agagaggtaa
     1141 tagcctggtg tccccgtgaa taatggaatg tcaagggaag agaaaaaccc cggagaggat
     1201 atataaaaaa gagaatttta aaaggaaaat aaaaagaatg ccggtcgagt ataccggtcg
     1261 acgtagtatc atgctcgctc atcagcgcat gtaattgcat cctcttctcg acgtacaatc
     1321 cctcatcatg tctccccctc ccttgttgcc tggccttcac ggctggagcg gcgctcatat
     1381 gtcctcagtg tcgatgagca ctctcgccgc atcccggaga aggctggcag tcttgagaac
     1441 gatcttgttc gcaagatccc agtcgcctcc ctcaatggcg tcgcggatgg cggggaaggt
     1501 ggtgttgtag cccgcccatt ctcgggggcc gaagacgacg tgtttgaact gtgtgcggtt
     1561 ggggatctaa gaaaagaaaa gaaaagaaaa gaattagcaa atcttgcgaa agaacgggca
     1621 gcgtcgggcg tgagagggag agggaggggg agagggagag aaaggattac cccgccatcc
     1681 ttttccaaat ccaacaaggc cgtctcgaaa agcgccatcc tatcgttgta gttgaggcgc
     1741 tggctgttca aggaggccga ctcccacccg ccgctggata tgaccatgct gtcccaggcg
     1801 tgctcccagg tcgagtaggt cttggccgcc gacttgatct cgtggaccgc aatgctcagc
     1861 tggtcgagcg cgaacttctc ctccccgccc gcgtcctcgg ccgtggcctt gaccttgccc
     1921 ttcgcccagg cgacgaggtc ctcgacccag ccgtcgaggc ggtcggcgta cccgaccagg
     1981 tcgaagggca ggatcggccg gtcggccagc tcaagcacca gcagggcgac gacctcggcc
     2041 atgaggccgt ggtagacgaa ggacgggtcg ccgacgcgct tggcccagtc gtaggtgtcg
     2101 tagttggagt ggcccgggta gcgcggcggg ccgcggaagc tgaggtcgat ggaactcgtg
     2161 ccggccatgt cctggaaggc ggcgaagtcc cccgccgcgg ccggggtttc gacttggccc
     2221 cgccgctcct cccagaggtg gcgcagcgac tcgttgcgga ccgggtcgtg gacgcggtcc
     2281 aggacgcggt gcagggtctg gcggaagacg ggcgagccgg cggcgtggaa gtgggtgccg
     2341 gcgacggcgg cctcgaggtt gacgtaggcg taggcgttgc ggcgcagggc gtcgaggttg
     2401 gcttcgacga attcggtcga gccgacgagg ttgtaggccc cgccgtccca cgacatgaac
     2461 tcgatggacc gcaggggtcg ccagcccttg ccgaggagga tgccgaggat gcgggccacc
     2521 tcgagcatga cggcggtgcc gctgtggggg tcggtggcgc cgaagcccca ggcgtcgcgc
     2581 tggttgccga cgatgacgga cttttccgtc tgctccacgc cttcgatctt cccgtagacg
     2641 ttccagatgg gctgcttttc cacctcgtcc tgctcgttct tgaggcggac gacgggcgag
     2701 gacgaggacc cggcgtcgcc ggtccaccac tccgagacgt cggggacgcc gcccttccac
     2761 gcatcgggga ccttcttgcc gtggcccttg aggtgcttca ggagaacttg cgcatcgccc
     2821 caggacaggg gcagactcgg gatgtggttc agaccggggg actggtcgac cttcatgcgc
     2881 ggcagaccgt ccttgctttc ccagccgggg gtcaagacgt cgccgaggac ccagtttgtc
     2941 aggctgaccg agttccgctg cacgccgtcc ttgggcatgt atcggccatc gggggccacg
     3001 tcgtccaggt cggagccttc gtcgagcgga tcgctgtaga tgaggcagcc cgcgaagccg
     3061 gccagctcgg cggccctgac cttgagcgcc gggtcggtct gggagccgta gtgccgcacc
     3121 agggcgatgg cgccctccgt cttgatgccc ctctccttga gctcttggaa atcctgccgc
     3181 gatccgtagt tggcgtagac caacgggccc ttgacgtcgc ccgccttgga atgaccgtgg
     3241 aaagcgtatg tctgtcgacc ggcgacttgc tccgccctcg cgtgctcttc cagcttggcc
     3301 gtccaggaag ccttcccgtc tttgtcgagg atctggacgg cgcgtccgtc ctttttgggg
     3361 tagttcaggt acacgtagta ctcgtcgacg tgcacggtgt ccagcccggt cctggtcagc
     3421 atgtgttcca tgtccgaggc cagggaataa tcgccctcgg taccggcgag gtgggcgtag
     3481 ctggtgaagt gcttgacggt ggtggccatg ctcgccgggt cgacgtgacc ttgcacccac
     3541 gaccgcacgt cctcgggatc gaatcggaaa ccggtgccca tccgcctcgc cattctcgaa
     3601 aagacatcgc tgacgaagac gaggtagagg aaggacagga tgacgaagac ggcgaagatg
     3661 cggaccagta ggaggatcac ctgcttgcgg gacgcgccct ggaacctggg ccaggggaac
     3721 cgccaccgcc gcgatgtgtt gttttctgtg ctactctcgt tcccttgggt cgagctcggg
     3781 gtcgtcgtcg tcgtcgtcgt cgtaggtggt cccgagggga gcacgatggt cggcctcagg
     3841 cgaggtaggc gccagcgcca ggaccatttc cagcgaggca gcgatagcga gaagggtatc
     3901 cgtttgcccc ataacgacgt tctcgaaccg tggtctggct ctcctatgtc cagctcttgc
     3961 atctcccgcc gcacgtaagc ggtctcgtgg cctccgtcat cgtcgctctc gaaaaggccg
     4021 tcttcgtcgt cgctctcgac cgtggggggg cggtagccgt tcgggcggcg cgaggaggac
     4081 ggcgcaccat gattacggga ggttaataag gattgtgatt cggtctcgtg tggtgatgga
     4141 tcgtgggcat cggcgatggc ttcttcgtag gtcgggatgg gtggcacggc atcgtaccga
     4201 tgatcgcggt cggtaggcat ggcgagacgg ctcgccaagg tctgtggtcg tcgggtggag
     4261 gaaaagcaca gatgtcaagg ggcgacattc atgaaatgac aagacgtagg tcgggaattg
     4321 atacttaaag aatgtagaat cgcttgctgg gagagggtaa aggaaatagg gggggaaaaa
     4381 gattagggaa aatcctcaga ggcaacaatg attgtcggaa gaaaatctat aagagaacgg
     4441 caacagaagt acccatccaa cccggtaaag gtaaagcaga cattgacgaa gcgtcacaaa
     4501 gcggcctggg gttcgttttc ttggagttgg ggggggaata atatggaagg agcgaaatga
     4561 agtcgaggat cccgcacaga tgcaggattc gatgttggat ctggaggttg cggaagttgc
     4621 gtgtccctgg gggtccgccc cactttgtca ctttgtccgg ggaagagctt agtcatgatt
     4681 ctgattagtc atgtaccggg tggagattgc ggagttactt ctccaaccat cacctcaagt
     4741 tcccgaccgc tagctcgaag gagaagtgtt tgagagccaa gaaagactgg caactgctca
     4801 aggagtgttc cgagatttgg atgccatgtt tcgccttgtc tacattgtct acatcgctca
     4861 ggtatcgaca ttgtcacacg tagattgtcg ttcttggtca tcgttggaga ggtcatgtga
     4921 cctgtcacct gccctcgggc taagaaacta tgcgaattgt cagaacaatc gggtcaaggt
     4981 accgcggaat tgtccatgtc ccattcttct agacttgagg gtacaagtct agggcgctat
     5041 ttatactacg ctatgggtgc ggagtggccc gtgccaagta gcggaggtcg ccggccatgt
     5101 acgatgtgtc ctgcggctgt acccaacgac ctccttgatg taaccctccg ttaggtggaa
     5161 gtccagcacg ccacagcgtg caactccttc cactgcctat tatgataggg ccttactagg
     5221 gagccagtac agatgactat tttgccagta aaacggtggg gcccgccaat gcatatcatg
     5281 cttagcgggc cccaccgttt tactggcaaa atagtcatct gtactggctc cctagtaagg
     5341 cccttatgat actatcacca gttaaccctt aattttcccc tcaatcaaca accttccacc
     5401 gaccacgtta ttcatctcta ttcatacagc atcgcgttta taggccttgt cggccttgtc
     5461 gttttttatg ctttcctgaa aagccaacgg agaaacctcg tcactcacac cctcggacct
     5521 cgtggggaag cttcgctctg cagagacgcc tgatgccatc gcatgcttct atatctataa
     5581 tcgacgttgc caaagcggcc aacatggtcg gcacgcgctc ccgagcctcc gtagcggacg
     5641 gggacaacca cgctggcgac actgtcatgg atgaagctgg aatgcaaaca acagtctttg
     5701 acccacttgg cgacctccgt ttgagatgtg gcgctgagct tgggtctgct gtccaagact
     5761 tcgtcgtctg ctcccggtct ttggcgcgag cctcgcctgt gctgcgtgtg ctgacctatg
     5821 gtcctttcgc cgagtcgagg gccaaccagt cctcggcttc gcccgacaag gacaacgaat
     5881 gggtcatcga tctccccgaa gacgacccga aacccttccg ggacatcctc aacatcgttc
     5941 acggaaggtt caatctcgtc ccgcgccgac tctctttggc cgcattgtac gatgttttgg
     6001 ccctcaccca caaatatgac atgtcggctg tcatcaagcc atggtctgat gggtggtacc
     6061 agaatgtcga tacagaaccc aacgccaacg accccagact actacttgtg gcgcgcgagt
     6121 tgggtgccac ccagcgtttc gcctcgttgg tgcgcgaatg ggccataaaa agccatctga
     6181 atgctgccgg cgaggttgtg atggaggacg gccaaggctg taacttgctg tcttacaaat
     6241 acctcaagcc cgaaaccgca gcaggtatgt ctgtgtctct ccagccgcac catgagcgca
     6301 atccccctcc cattcctaac gcgctgcaga cactatccgc aagcgcagag aagaacttgt
     6361 gcaatatatt ctcgggtgtt ggaatgatac agcggacaaa ctcttggcgg cgaactacct
     6421 cgctgattgc cgcgccgagt acacctactt gtacggactg atgatgagag cagcgaagga
     6481 acacaaagca ggaaaatctc tactctccgt accggcgcgg gaatggcctc tatctgtttc
     6541 tgatctacag gcgtttatcc attccctgac gcagtcagac gagtatacca aaaaacttaa
     6601 ttcttaccac agcctttttt ccggttcgcc caatctcatt gcaaacatga agacagcggt
     6661 atgtcagctc cttcttatcc acgacttgct ccttttgagc taaacagccc cttaaaaggt
     6721 cgaaagcacg ttaaatggaa ccacggccac gcccgcgcat ccgtactggc gatagttatc
     6781 tgtcatacca gagcggacag acgctactaa ggggtcactg gtgttaaaac agccttacta
     6841 ggtcgtacaa gggtgctagc atgttcgttc tgttatgata tcgatggaat ttagtgtggt
     6901 tcaatgttgt gaatagggga atattccttg cagagcttca tacgataggg ggagcccttc
     6961 caggtgtacc ttatagctcg gccttttcct cggcctgacc atgatggctc ctactcgggc
     7021 ctcctcccct cgactagcac actgcaactc ctctcctgtg tggaaatggg gacgtccaag
     7081 ccgggatttg cagtgaaaaa gttcaccggc ttaagcccaa caaccatctt ctcacaaggc
     7141 ataacgggcc aatcctcgat acgcgggtta tgcgtcgacc caaacgtatg ccacagcacg
     7201 atatcccggt ctcgcactgc actctcttcc ccgtccccct tccgcgccct ctcctgaatc
     7261 catgaggcga tgccctcccc gccgagcgac tgcatggtat gccggccggc cgggaacagc
     7321 tcgtcgtcgc ggtaccgcgt cacccacacg gcgtgcgtcg cgtactccgc ccggcgggca
     7381 tggtaggacg acggatgcgc gagcaacatc tggctgtagc agggaaggag cttgacgccg
     7441 atgggcgtcc ccgtgacggg gttccgccgc gcctcgttga cgaccttgaa ggtgcggttc
     7501 gaggcaaagt cgagatcgag acccgcttcg gcctcgacgg tccgggaacg agtcgcgaag
     7561 cccatggcga acgggttcgc ggcttcgtcc ggcggcaggg ggtgggattc ctcgaccacg
     7621 agggagttgt tggcgtggcc gccgacggcc gggtcgacgc gcaggcagaa gaggtgctgg
     7681 tggccggggg ccatggcgcc gggggcgacg ttgacgccgt aggggactgc cgagtcgccg
     7741 acgtcgacgg gcacggtgga catgatcccc gtggcgcgga cctcgtagaa gagcgaggcg
     7801 tcctgctgga agtagaagag gaagatgtac tcgtagttgc tgacggtgac gatggtctgc
     7861 agcacgagca cgcgggaccg cgtgacgacg gcgttgccgg tgcggaagtt ggtgtgtttc
     7921 cataagatgc cgtcgtccgc ctcgtggcag catatgacgt tgggcatgcg gaccggcgtc
     7981 cccgacgcgg ctgtcagcca gccgtcgaaa tacttgatgt ggcccaggca gtcgcagccc
     8041 agggctaggt tgttggcgtt gatgccggcg ccgtcgttgc cgagatcgaa ggcggccttg
     8101 cgcgggtagg gcgcgcgggg gtccgagtag gggacgaaca tttccgagag ggagagccgg
     8161 tagtagaggc tccggccgtc gtaccggacg tcgtgcaggg tcatgccctc gcggtagttg
     8221 aagccgatgc gcatcgtcca tttctcccag cggatgaggt tgccttccgt ggtgaacgat
     8281 gggccttctg gttgtgacac gtggtagggc cgggtggttg tcctccggtc gtcgacgagg
     8341 tccgggtgat attcgctggt ggtgtggatg cggcgacggt cgaattcgtt tcgccgggag
     8401 tgcgtcttgt cgtttgctcc cgaggggagg cggtagacac tggtgacctg gagagttggg
     8461 gagatttcgg cacaaatatc gagggggtag gcgtagtagt tggcatccgg gttgtcggag
     8521 agtcgcaaat agaaccatcc ctacgatcgt ctcgtgtcag aaagaacgaa gaaagatgtg
     8581 aaaagggggg ctggggggaa gagagacagg gagagagaga ggaaacacaa ggtgtgaccg
     8641 ttcccacatg catccaaacg caccatggtc cagcggtcct tcatatcctt caccccgtcc
     8701 gtggcgtatg cccacggctc aacgacaacg gtggcaccct cggggaggtt cagagactcg
     8761 atctcctcct gaacgcgcgg atcagcgaga caagcttcgg cggccttctc catgaagcct
     8821 gtgtcgatgt aggagtgtcg accatgcagc gcctctttcg cgacaatgac tcggcggtcc
     8881 aagtcgacga cggcttcgtg aagtacccgg ccgtggaaga gctggaccct ggcctgccga
     8941 gggggtggag caggggactg tgcccctggg cctgcacgct cgatgtctag gaaagagacc
     9001 atatctttct taggaggttc cgcgagggtg atggccctga acaccacatc gtctccggtc
     9061 catgttttca caatctcagc agcctgcatg tggatgtttt aactcgaggt tagacaagag
     9121 acatatttat gaccggaaat gagaaagggg gaggggtctt acgaggctga tctcttcagg
     9181 acgcagggga tcgaaagggt gcggggtcat gatgaaggtt gatggctggg tcctggggag
     9241 ttgatatctt gatcaatcga tcctccgagt cggtcaagtt gtcaacctcc cctcctcttg
     9301 gggcctgtgt gataagagtt gcgaggttga attttgaact gtttaatcac gtacaaattg
     9361 aaaggtacaa gtggaacggt agaagaagca accgttgggg ttcatgtggg ttttgggctc
     9421 ccacgtgccc ctagggccga gatcgcccca agatccggcc cgaagccgat cggctattag
     9481 cggcttccat tagcacgcgg accggcatcg gaccatcgga ccatcggtgc tctcggatcc
     9541 cggcccccat cgtggtacat gtacacatcg gtagagtggg gttccgagag acacgccgct
     9601 tcggttaaaa gtcgaggtga acttccggcc atctcccagt ccgtaccgga acaggccggg
     9661 cttatcgtct gttagaccgg gaagggccgg cgacgtggac gaggtgaccg gtcagatggc
     9721 cgattctcat tgatcgatgg cttgtcaaag caaccattgg gggggttcac cggtcagtga
     9781 ttaagcttat tttgagccaa aggtctgttt ccgggttcct ctcccccaca acggtgggag
     9841 caagcggaca aatatttgtg tacgaagcaa ttgtgggggg agaggaagag gagaagaaga
     9901 agcacacgtt gacgcgaaaa cgaagagctg agcgcggaat attgtcgagc ctgtttgtca
     9961 aaaaatcccc agccactccc gaggtgagag agccaagata tcgccaagac accctggctc
    10021 ccgttcccaa ggcttggcgt caggttaaat acctgccggt ttgcagccct caacgactac
    10081 tactgctccg taacgcgagc acgacatctc gctgcatatc gcgtcatcat ccactccaag
    10141 caacaacgtc tgttttctcc cctttcggtc gaccagcccg cactcaagca tggggaggga
    10201 gatgaattcc tcggccaccc tcgactggac tgagcctttt gtaatgatcc tgcccgttcc
    10261 cccccttgtt cgtcccccac ggcctggtaa tttgcgcatt tattattcgt ttcttgtttt
    10321 tccatggggt gtcgccattt ccttcgtcat cagctggaga tggagtcacc gctcaagaat
    10381 gtccaatgcc cagtccatta agctggtgat gtggttcttt taccagttct atccggtttc
    10441 tgcgacgccc gttgtggtct tttaaaccgt agccgcagag tgggcagtcg accgcataat
    10501 tgtattaatt acccctgaag tgatgacctg acaaagacgc ttcatgcatg tacagaatta
    10561 acacccaagc aggttgaatt agggttacct atcttcgggg cttgccccgt cacagatcga
    10621 ctaatatatc cgtatagcgt ctacaacccg gctcagtccg gttcgacagt tgtatgcatg
    10681 ggtgtgataa gagcacgagt tgggggtttg gtctgcttgg gtatggagtt ggttgtctat
    10741 cttgatcctt tctgcacgaa accaacgctc gagtcccttt gacatgttca cctttcagaa
    10801 ggcaagctga ctacattagc gaacacagcg tgtctaacag tctaacatta tgaatgaccg
    10861 ccggggaccc atccggcatt cttgtgctcc tactaaggcg gtaccttcgg ttctaactcc
    10921 tgccgcgcaa gccatgtcca ctccaagcgc ctcggcatgc aagccgcgca ctctaaacgt
    10981 ccaatgccac ctcccacggc ctataaagct ttttctttct caaatgtcgt gatcgttgcg
    11041 cacccaggac cccggcaggc tggccctgag gggtccaagc tccctcctcg tttccccaga
    11101 gtgtagactg tccagatcta tatgtatgaa aggtgtccta caacctctct tcccatagtc
    11161 cgtcctttga ttctctcacc tcgaccccag gttccccgcc actcaacacc actcttctgg
    11221 tcccattctt cgcctctccc cccttttctt cctcgcttct cgcatggtag cttgcccacc
    11281 atgtcagaca tcgagaagaa acaccctcct ctctcggaca atcccgagaa ggacgccaag
    11341 ggtgcatcgg aaatcttcac caactccaag ccagagtcgg acgaggacct cgaagaaacc
    11401 cgcgagcgta tcctccgcca gcaccgggaa gaactcgaac agcgcggcga gctcaaggag
    11461 caacagatcc ccatcctacc cctgacccag ttcttcggta aggggaacaa ggactttgat
    11521 gtcaacgcca tcgccacaca gccgtctgtt tacgacaacc cggccgcagc cgcctacttc
    11581 aagcctcacc ccgactatga gaacctccat cgcttcgatc cgtcctgccg atggacttgg
    11641 aaggaggagc tgccgctcat caataagatg gacctcaaga gtgagtcaat ccaccgtacc
    11701 ctcatgcttt aaccacatgt gcaccgacgg gctacgttgg ttgttcactt gtgtggactg
    11761 gcacatgcat tctgatcaac tcatttgata ttatagttac tgtctgggcc tgcgtcgctt
    11821 tctttggact cgacctcgga cgaggcaatc tttctcaagc caacaccgac aacttcctcc
    11881 ctgacctggg catgaccact aatggtgagt acgcaaacat ctcaacctca catgtagtct
    11941 acatgtactc aacctcagcc ccttttcaag tcgtccgtcc ccttctttac atgtactctc
    12001 tggcttgcta atggactctc ctagattaca acctcggaaa caccgtctac caaatgtctt
    12061 tcctgtgcgc agagctacct tctcagatgg tcagcaagaa actcggcccc gaccgctgga
    12121 tcccctttat aatgtgctcg tggagcatca tctccggcgc ccagttcttc cttaccggcc
    12181 gaacctcctt cctcgtcacc cgcgccctcc tcggtctcct gcaaggcggc ttcatccccg
    12241 acgtcgtcct ctacctcacc tacttcttca aaggcaacga gctccccttc cggctcgcgc
    12301 tcttctggtg cgtccgccgc gtaaccgaca tcatcgcccc catcatcgcc ttcggcgtcc
    12361 tccgcatgcg cggcgtcctc ggctacgaag gctggcgctg gctcttcctc atcgaaggca
    12421 tcttcatgct ctccatcggc atctggtcca tcttcatgat ggcgccgtcg cccacgcaga
    12481 ccaaacggcc ctggcgcccc aagggctggt tcgacgagcg cgaggagaag atcctcgtca
    12541 accgcatcct gcgcgacgac ccgtccaagt gcgacatgca caaccgccag gccatcaccc
    12601 tgcgcatgct cctccgctcg ctgtccgact acgagctgtg gcctatctac atcttcggtc
    12661 tgctttggga gatccccgcc ggcccgcccg accagtacct gaccctgacg ctccgcaacc
    12721 tcggcttcgg cacattcgat gccaatttgc tgagtatccc ctgccagttc ctcggcgcgg
    12781 tgtctatgtg tgtcatgacg tatctgtcta ccatctggga tgagcgggcg cttttcggcc
    12841 tgttcacgca gttttggtat ctccctagtc tcgtggccct ggcggttttg ccggataatg
    12901 ctgggccttg ggctcagtac gctgtcgtga cgactctgct ctcgtacccg tctcgtgagt
    12961 ggcctccgac ttgatctgca gcagagatta cttgtcctca attttttgct aactactgtc
    13021 gtttcatgtt ttcttcttat agctcatgcc atgcatgtcg cttggggtag ctgcaactcc
    13081 aactcggtgc gcaccagggc cgtgtctgcc gcgctgtata agtacgtttc gttttcccta
    13141 tacaccgagc ccttattact cccgttgact ggagatgtgc taacacttaa actagcatga
    13201 tggttcaact ggctcgcgtc atctactcca acatctaccg cgaagacgat gcgcccaaat
    13261 gtgagcctct tatgcccgca ccttggcttc tgtggttaca cggtacattc cgaatagacg
    13321 ataactaaca agaacttgcc agaccgtcgc ggtaatcgcg ttctcatcgg catctgctgc
    13381 atgaatatgt gtgtttacct cattgccaag gggttctaca tctacacgaa ccgcaagagg
    13441 gagagggcgt ggaacgccat gaccgaagat gtacgtcttg gccccccagc ccccccccct
    13501 attctgttgt tcgatgtgta taagtgctaa cccatgactg aataggagcg catccattac
    13561 ctggatacaa cgaaggataa gggtagcgca aagaaggatt tccgctttgc tcattagcac
    13621 ttccgttcct ttctgtttct tcacgaataa taaatgctgt tgtggcgtgc ccagccggtt
    13681 tgggccggtt ctcgcggcct gactccatcc attgctggta ttctactgtc tcccagagta
    13741 tccgatatct ccgtctggtc agagagacgc tggtagattc aaaagttcta atctattcat
    13801 gccaaagacc gcagataagc atacatgtat tcaactatcc attacttcgc gtccaggagg
    13861 cacggtctac tgtgatataa catctcgctc gtgtccatag gcattagcac cccctcatgc
    13921 taaagggtca gctggtatcg aggattcgtc ctgattgcct cgccatatcg gataaaaagg
    13981 agagggactg ggatgaggcc gatggcaatg aacccgagag tcgagtttcc ccagccgagc
    14041 cccagggcct cgtagagggg cgggccggcc aggggaagaa aagcgccgaa gatggatcgg
    14101 aggacggtgg cagcggccag cgcagaggct gcgtagagcg tgtaggcgtc taccaagtag
    14161 acttggatgg tcatctgtta aggtgtaaga tgagtcttct ctttgcgtac gtcaaatgga
    14221 gggtggagtg aggcagggag gggaagggag aaggacagag aagggaagac aaataggatg
    14281 catgtggata gtaaagactg catgtggact taccagtgac atgttcaacc ccagccctag
    14341 aagagacgtc gcaaatatag ggataatcca gtgcagcgca taatgcgtag tccagccgta
    14401 gatgaaaaag caggcaggga tacaaaacgc ggcggggatc atcaggggga ggcgatactc
    14461 gggcttcagt tcagtcaccc cagccagctt cgccttcccc gtgagcaggc gatcggcgag
    14521 atggccaaac acggcattac ccaggagcaa gccggtcgcg atgccgaggt aggcgagccc
    14581 cgtctcgccg acggaaaagc cgtaggtgcc gccgaagacg gacgggatgg tgacgaagag
    14641 gaggaactgg tacgagaaca cgacggcaat gaagagggag aagaggaaga cgatggggga
    14701 ccggaagagc atgacgagcg gccggcggat ggaacgggtc agacggcttc gtcggcttga
    14761 cgtgtcggcc atggcggacg tgaggtgcgg gtttcccgtt tcgcggcgca ggcggtcaac
    14821 tttgcgctgg aggaggacgg gggggtaggt ctcgcgtacg acgaggaaga agatgacggt
    14881 aaagacgcct gcctatgcga ttgtgtaagg gtgttgttag ctctctccct ctctccctct
    14941 ctctcccccc ccccctctct ctctctctct ctcccttgtg tgtcaagatg atatactcac
    15001 agcaatggtc acaagccaga acacccatct ccatcccata gcctccgtga gatatccacc
    15061 gacagccgga ccgacagcag gtcccatcag cggaccgaag gtccaaatgg ccatggcccg
    15121 gccccgctcc tcttgaacga agaggtcggc cacggtggcg ccgccgacgg tcagaacggc
    15181 cgaggcctcc atgccggcca gcatgcggaa gacgatgagg gccggcaggt tggggctgag
    15241 ggcgcagccg gcggtgaaga gggtgaagag gacgttggtg acgtggtagg gcaacaggcg
    15301 gccgtacatc tccgacatgg gcgccacgat cagcgggccg atggcgaggc cgacattgta
    15361 tacgctcacg atgagggagc tgagcacttg gtcggtgctg tcaaagtcga cgatggcctg
    15421 gttgacgccg ggggcggcga tggatgagcc gagggcgctg agtgactgtt actaccagac
    15481 gagagcacga gagtgtatgc cattacgatg gatagcctca gtgctctgta ccggggatga
    15541 aatacaggaa tacacatgac ataaaaatta gaaaagaaaa tcataaaaga aaaatagaaa
    15601 agaaaggaat gcaacgcacg agatgaaggt catggcagcc aggactaaca cgttcagcca
    15661 ctttctccta ggggcccagt tgatggccat ctccggatcg ccagggccat caaagtcgac
    15721 aatgtggccg cgagcatccc cctctcccaa ggcaaccaca tcctctgttt tgctagccat
    15781 ggcaggctcg aaatttcctg gttggacagg gtgatggggg gaaacaaacc agcatggggc
    15841 atctacagag ggagaagcac atgtggacat gtgcatgtgt gcagcgtgct caacgcattc
    15901 cacagcctcc gagaatcgga tcagttgatg cagtccccag gaagtagtgt actaaagtct
    15961 aaggcttctc ctgatgagcg tgcgctgtct cgggtagggt gggtgaaagg ggccacatcg
    16021 ctaggtcgat cgatgataac atgatgatat gaagaatgtg atcgacctca ctgggaccca
    16081 agacctccag gactacgtag aaacacggtg aggtatcatc atagtggtgt acacgtacgc
    16141 gtgtatcata ggatctcctc ggatcgacgc agtggaacca tcgatgccga gaatggtgag
    16201 agctaacagg ggtaacgatg cagatcgagc aagggtgtcg tgtttgccga cccgtattcg
    16261 gcccgccgac tcccggatgc ccgatgccca actaggaagg tcgcatacat atgcattctg
    16321 gtggatcaag gcgcaggcag gggggcgggg cgctggggga tactgcaatc taactgtacg
    16381 tgtaatacac atggtccgcc gcggcgggta aaaaccaggg actctaagtc taggcatctc
    16441 cattatctcg tcaaatccag agactccgga ctcgggagac tcctagagcc ttgcacgagc
    16501 ctggcccaac atatcccaat cactctccgt gaaagggacg tactcggacg acccagcggg
    16561 gagccagaag aacagatctc gctccccgcc tgggaccttc gtacccctgg cccgagggtc
    16621 aaccccttcc tccctaaggg gcaccttact atgcttgtga ttatcggtgc tcatgccgcc
    16681 gacgccaccg tcccggacac gaaggaagac cggcacggcg taggggggca gcttggacct
    16741 cagcaaagcc gccaaccctt cggtcccctc ggtccccgca gtcccaccgt cctgcctcca
    16801 aacgagagcg acgcatccag ccctgccctc gtggcctggg atcttcaccc cgtaaacgtt
    16861 cgcctccgcg acgcgcgcat cggagcccag cacctgcgcc acctccgtgg tggacacgtt
    16921 ctcccctttc cagcggtacg tgtcgccgag ccggtccaag aaatgccagt gtccgtcggc
    16981 gtcgcggcgg agcgcgtcgc ccgtccggaa gtagacgtcg cccttctcga acacgtccct
    17041 gagcagcttc ttctgcgtcg cgtcctcggc ttgccagtac ccggcccagg ccgaggggga
    17101 cggcagcttg acgaggatct cgcccccttg gtcgtacggc acgcgcttcg cgaagccggt
    17161 ctttggtgac cgccagacgt cccccgtgtc tgggtcgatg tggaccggca cgtacgtctt
    17221 gtggaatttt cgacggagga gccagccgtg gtggcctacg gcgccgatgc cgaatccggg
    17281 gctccggtaa tgctttacca gcgtgaggac gccttcggtg ctggcgtaga attcgccaat
    17341 gtccgagacg ccgaagcgtt cctgtcaatc attagcccag ggtaaggtat aagttatttc
    17401 cccctttttt ccttcttttc ttcgtttctt cttttcccct cccttacctg gaatttggtc
    17461 cacaactcag gaccgagtcc gtttccccaa atgagccgaa tctggtgttt acggtcgttt
    17521 ggcgaagggg gggcagagag caaatagcgc accagctccc cgactattgt ttctcagtcc
    17581 ccctatctat agactataac agtcaccccg gtagaccggg aaggggagaa acgcaccata
    17641 gacaaacaca gttgacttgc tttgtatgca atcatcccaa aaccgcgaca gtgagaattt
    17701 cggagccacg gcaatggaaa tgccactcat taaatcgttc atcgccgcga tccctccggt
    17761 gccgtgatac agagggatgc aataataggt ccggtcacca tctgggcctg gccgctgccc
    17821 aaaggttttt gggagcaggg acgccgaggg atagttgcga gccacagtca gagggaacgc
    17881 ctttggcagt ccggtagttc cgctgtccac cggttagaaa gatttaattg ttccgttgtg
    17941 aggaagttga ggaggatgag aagttgagac cagaggaggt cgcctaccta gtgtacatga
    18001 gagccaaagg cagcaccacg tcccgttcga agcagtccac cggagccctc tcggggacgt
    18061 tcccggcaat gccggccttc aaagagcccg aaagcctgat ggtctcgacg ccgatctccc
    18121 ttagctgtgc atcggcggct tccatgcgcg agacgcagtc ttgggcgtcg tcgtacaaga
    18181 ggaaccacgt gcccgccaga cggacacagt gaaccaaagc atccgaggcc aggttgtagt
    18241 tgaccagggc cggggcggcg ccgatggaga ggaggcccat ccacacgaag agcagctcgg
    18301 gcgagttgta caggtagacg ccgacatact gagagggcga gacgcctagg gcctggaagt
    18361 agcggccgta ctggcacacg cgctcgtagg tctgcgtcca ggtgtactgg gcctggcgag
    18421 accatataca gggcgcgttt ccgaggcggc gggcggcggc ttcgaagagg aagaagccgg
    18481 aagccttttt ttgttcgact gtgagtatgt tagaaggggg gggggggagg gagaaggggg
    18541 aaaaaaagaa aaaaaaggaa aaagaaaaag aaaaccccct tacccgccct tgcaaagtta
    18601 cgctcaccct gcttggctcg cgatagctgg tcgagatctt tggtgatgtg aaatttggca
    18661 tctagatatg ccgaccctgc ggctataccg acgagggcca tcagcccctg aggcatgcct
    18721 tgtagaattg tatcgagtgg cagcgacatg tcgattatcg atgcactagc ttagaggtgg
    18781 acagcagagt tgctcagcgt caacggtcag acgtctaagg tccagcctct acttggacca
    18841 gtaacagtaa gtccaatccg tacaacgtac aggtggtcag cactgagcag gctacgatta
    18901 ggggctgttg ggctacaaac ccctgggtgc acgtggttta ggggctcggg gaaaagatac
    18961 tggtgagtcc tcgggagggc agaccgccag tttacaaagt ttcattgcaa acaagacttg
    19021 ggacaaatga aaatggttat tggcccatgt ggccatgcca ttctcggtct agaaggttag
    19081 aagttccctg ccctgttcca cagacggatc cctgggatac tacactgtac gagagaagca
    19141 ggtccagaac actgcaatcc gcagacagtg gccggttgat ttattaatga ctccgccggc
    19201 catacatgta cgttgcatca tgcatgcgtt caggaccgat gggagatgca tggcttcggc
    19261 agtcattacg aagtaccggt atgataagtt ctctcccgtt gaacctgtaa ttagggccca
    19321 ggaggatacc taaattggtc ttctgcaccc tccctcgctt ccttccgaag cccctagcta
    19381 caaatagcag gtggttcttc atttcccaac aggaaggcaa agatggactc gagcgtgact
    19441 tgatcgggtt tagggccgtg gcaaatgaag ggccaaggac tggtgctcag gggctataag
    19501 ttcctacccg catccagtga cagtagtgcc attgcattgg acagatatcc cgtgatcgtc
    19561 cttatatgct ccacgtgtac acgtgtacaa ctcgtacacg tactgtacac gtacacgtag
    19621 tacatttttc tgttcaaacg attaacccat gtccattgat tttatggcat ttgatgtttc
    19681 aacggtggaa acggtccggc cgctaagcga cccgtgctcc acgcggaaca cggggattta
    19741 tagagaccgt cgcaacgtgg cgcgacgtgg cgtcggctcg cttcggaccg aggtcggacc
    19801 cagttaggac gaggtgcctc gtgacggtga ttgtacattg tacactacaa cgtacaacgt
    19861 aacaaaaaaa agaagaagaa aacaagagaa aaagaagaga aaaagaagag aaaaagaaga
    19921 gaaaaagaag agaaaaagaa gaaaaaaaaa acccccgcgc tcaatcaaaa taaggagtca
    19981 ctccgcagtc caccagattg gtcgtttcag tgttcttctt ttccgtacgg tggtagtcac
    20041 gaaaatcgac ttctcacgtc atcttgggac ttgggtggcg agttttcatt ttcctctcat
    20101 ttcctctcat gacgcggcct cctcccttgg ccggcatacg tgtcgtggag ctcgccggcc
    20161 tggcgccagg ttcgtgttct ctggctctct ctctctctct ctgatttttg agtattgttg
    20221 gatgttgttt aatttttcat ttttttattt aaaaaaagag tgacaaaaga gaaaagagaa
    20281 aagagaaaag agaaacggat caagtctcaa gaaacaagac acaagacaaa aacgaaaatg
    20341 tctaacaccc tcgcataggc cctttctgcg gtcttgtcct cgccgattac ggcgcatccg
    20401 tcctccgcat cgatgggcct cgctccccga aaggcgacgt cttagccaga cacaagtcat
    20461 ccctatgtct cgacttgaag caccctccgt cccgagatgt cctgctcgag ctgctggccc
    20521 gcgccgacgt gctcatcgac ccctttcgcc ccggcgtcct cgaaagactg ggcctatcgc
    20581 cccacgaggt cctcctcaaa aggaaccccc gactcgtagt ggcccgcctc acggggttcc
    20641 gccgagacgg caagtatcgc gacatggcag gccacgacat caactacctc gccgtatccg
    20701 gcgtgctctc catgctgggc cgccccgccg acaccccgct cccacccgcc aacctgctgg
    20761 gcgacttcgc cggcgggggc gccatgtgcg tgctgggcat cctcatggcg ctggttgcgc
    20821 gccaggcagc agcagcgggg ggcgcgggcc aggtggtgga ggccaacatg gtggatggat
    20881 cagcttacct ggcgacgatg ccgcggctgg cgacgaagac ggccttctgg aacgccgcgc
    20941 gcggggagaa cgttctggat ggagggtgtc cctggtacga cacgtacagg accaagcagt
    21001 cgcagtccgt cgagtcgggc gtggacgaat acgtcgctgt cggggcgctg gagcctcgtt
    21061 tctatgacgc gctgttgcgg gggctgggtc tcgatccggc gaccttgcca cccagggagg
    21121 acaagacgca gtggcccgcg ctacgatccg tgttgcgggc caagtttgcg gagaagacgc
    21181 ggaaggaatg ggagggtgtg ttcgatggcc tggatgcatg cgtaacgccg gtactgggcc
    21241 aagctgaact ggagcgggag gggttcctgc agcgtctccc cgttcacatg tctcacacgc
    21301 ccgggaaggc gatcccacat ggccagggcg attggacagg aggcactctg gcgcatggct
    21361 tcggagggga ggaggtgttg tctgagtgga ccgggtgggc ggagggagtc gactacacca
    21421 agacggcaag tggaattgcc gttcggatga gggctaagct gtagctaacc ggaggggggt
    21481 aaagggggga ccaaccagat tcgcagtagt agtctgagat gtgagatacg gtgtgggaga
    21541 cactacccat tcgtgcatca gacatggtcg tcgcatatgc actcatatat tgctgtgttt
    21601 ttaggtgctt tcggcagtca agttgaagac caaagttctt ttcttctttt ttttttcttc
    21661 cttttttccc cttttttagg agatggttac gactcaggag gtctgctatg cagtgttatc
    21721 ccgaagacaa acggacaaat taaaacagac gggtaaagcc aaggtagtat ttctctttct
    21781 tcttcctctt ctttccctac atgtatgtat ggataatagc gaaaaggggt gtatggtcaa
    21841 atccggccta tcttgccgat tccaggtgag tcgcgtcccg atctatgctg cccccctttt
    21901 cttcacccca cgttgtcgaa tagaccacag tcttttcggt tacgtaatgg gccggattgc
    21961 caagagtata atccgggtgg acgcttacag aatctgcact atataaaata cggtggcagc
    22021 gtttccctga tagtctaaga cagttaaaaa ttatacataa ttaccttaat taatttcgac
    22081 ttatttttat tcatgatttt aactacgctt tatctgataa ttaagagtct cacttgctaa
    22141 gtgaagatat acccatttta cctacccttt accactacta ccgaattaag aagctatcta
    22201 gctacgccga tatagcgtgt taatctacaa ataactatta agatatcgta tcttagccct
    22261 attacgtata aaacctataa ggattaggag ctctagcgac acctgtacga atcggttacc
    22321 acctataata acgtgtggag gtttctccgc ccagtcgatc cgacttagtt ccctgaggag
    22381 cctataatac cggattacgg ttctttcctc tctataacac ctaagcgtac gcctatataa
    22441 tatctcgacc ttacggacgt tagctagaaa gcatacgacg tcgaaatcgc gcgctggaag
    22501 atcctataaa cgcaatacga cagctaccta aaggggatca atgctatact aacctagcag
    22561 gttaatacta tcgactacag ccgcagataa ctactacgag gaggcacacc tcgcgaggtg
    22621 tataaagccg ttaaacgcga tacggattag tacctggcca cccgctaaac cgacacccac
    22681 gaagagtata tcgagtatgc ctattaccct gcgaatagcc ttaagaagct cggggagtgg
    22741 ttagatatat ggcagctact actataaagc tgtgaagata ccggttcaaa gcccgccacg
    22801 catatatagg ttatagactt ctttagaggt atacgcccct ataccggccg cgattagact
    22861 aaggccgagg gtcgcctagt agataaccag gtagttatac ccgaagacct ttacaccctt
    22921 agtcagaagt atattaacac cagacttaaa gactaaggaa aacgcggtag ccaccgcgct
    22981 atagtattcc ctgcactata taccggaagc gaagagggtg aagatacctt agaggccacg
    23041 gctaagcccc gtaagaaggg cggccgtggg aagaataaag ctaagaatcc tattaccgcg
    23101 gtatctatag ccacaccttt agctacttta gctactttac ctactttaac taaccgttcc
    23161 tcttctaaac gccgctaatc tgctctatag agaggttaga tctactgcgt atacgctata
    23221 cctggtcacg atattaacgc ctgcttctat ttattcccgg atacggtata taacgattag
    23281 atccccttcg agagcactaa aataaccgtc taagggatcc ttaaatacga cccctcgcta
    23341 cgcgcggaag tagaagaact gcgcgccgta aagaaggtga agaaggatat aagccgggat
    23401 tctgtatagc ttaaagaggc gtgacttaat tatagtagcg tccgcggcgt ctcccacgcc
    23461 gccaccttta tagctagcac tactactagc taccctcttc gaacctctgc tatcctcgat
    23521 tccggtacta ctatttatat tttgaacgat ttttcccgtt ttttagattg tatacccgta
    23581 acgccgggag actacgtagt tataggcagt ttatccctgc ctattaaagg ttatagtaac
    23641 gtgaccgtga gattaaacag actaatagga ggccttaatt ttaggctatt aaacgtcgcc
    23701 tactacgagg attttaccta taatttaatc tctaactaac gcctatatct tcgaggatac
    23761 tagtaggatt agaagctact aaataactgt attcggcgtt ccgataaatc tatactatac
    23821 tagctaagtc accgcttcga ttaaaccgtt attaaatata tgccctctga ctaatctacg
    23881 gctgcttttc taggctcttc ttcttcttct tctgccaccc gaaaaggcgt ctataaatcg
    23941 acgatatagt atctaagaac tacggagggt atcttatagt atctatacct agggcacgca
    24001 ggccctaaac cacttaggca cctaaaagag cagacgtagg aggttaaaat caaaggacta
    24061 ataactatcg actataaggc ctacgagctt ataaagataa aacggcacgt tagtaggcgc
    24121 cctcgcacta cacctaccta cgcaggggag cgataggcga ttaattttac ggattttgaa
    24181 cgaacgtccg acggggactt aaggtttatg tttttcaccg accgttatag tggttttacg
    24241 gccacctacg ttataaaaag caagctggta gtggatatcc ttataataat taaggaattc
    24301 ctcgcctggg tagaccgtta attaggctat aaggtgcgcg tttgcgaatc tgataacgaa
    24361 ctaacttaat cccacgatat cacctaattc ctgcgtgacg agggcatcct tttagaggta
    24421 tctgctaccg acactcaagt atagaacggg ggtgccgaac gcgctgctgc cgtggttatt
    24481 tcaaagggtt atacgataaa tatccacgta aaactatcgc cgtttatata gcctaaggct
    24541 attcccacgg cagtatacgt ctataaccgg acgccatgaa ggcagtaaaa ggattggaaa
    24601 acgccctacg aggccctctt tgaaaggaag ccgattttat tacaccttcg agcttacggc
    24661 tataaggcgt acgcgataat aaaggacgcc cagaaggcta ctaataagct attaaatcgt
    24721 attgctcctc acgcctatat cggctacctc gtcggctacg attctactaa tattttccgt
    24781 atctgggtgc ctggcctacg ccgctataac cgcgttattc gaacgcgcga tatggatttt
    24841 aacgaacgcg ccttcttcaa cggcgatatc gccaccttta aggacaacct ccgttaatca
    24901 atgaggagta attagaagac ctgattagtt agatcgagca ggagagggct agagattcac
    24961 ggccgtttac ggacgtataa gctaaggacc ccccccttta tataactgct tattttaaat
    25021 tattagatcc ggggataaac gcccccggat ccccttcctc gacggcttta ccgttaaggt
    25081 tatagtccgt aatacccggc cgtaaggggg tagaggaggc tattttaagt taatcaggac
    25141 aagatttagg ttataaatag tgtgatttag ccggtatagc gcctgattac cgtctatatc
    25201 cgtccgatct attacttcct actctactag taaccccgcc gtcgattata gcgctaatag
    25261 caactgttat attaggaaac cgtgataccc ctgcggccgc agggttctag gataacggaa
    25321 cacggtgcta cgataccctt atagctacgg ctacagggct cctattaaat aaaggagcgt
    25381 aactaattcg gtaaggagat agctggaaaa gagactatta ggttatagta tttaacgctg
    25441 gccgttacgc acctaatata tatatattaa ataggactcc gctaactaaa ttacggttaa
    25501 aaaggtccac gcctatagca ttataacgac gcttaataac accccgcgaa tccacggccc
    25561 cggcggcagc tattagaagc acgtcccggg aggctatctc gggaaatatg accccggcgg
    25621 ttacttcggc gggtactccg gcggttatcc cggctaccgc agagatccac cgtaaagacc
    25681 tccctcctcc tccgaagaac cctcgcgata taccctcgca cccttacggc cacctattcc
    25741 gacaggtata agaagactac ctgcggagcc acgaagagat agggttatag atacgggtgc
    25801 cggcatccgt agcagataga tatcaggttc ttaattcgat atgggtaata atatataagt
    25861 tcgataaata tagatttcta tataaatgta aggtaaggct tatagtgcga ggagattagc
    25921 agtattaatc ctcgcttaag gagacgtacg cagtaacaca gctatcgccg cccgatttaa
    25981 ccttacgcta ttataattta acgttataaa cgcgtttata tacgcgcccc tcccccacga
    26041 tatctttata tacccgccgc caggctttcc agcccttagg agtcgtttac acctgaaaaa
    26101 ggcgttatat agacttaaga agtctccact actttagtaa aagcactttt cggctatcct
    26161 tttaacggac ggcttctaga tagtgccgta agaaccgtgt tattttctac gccgcggttt
    26221 aatcctattc ttctatgtta acgatatcgt tattacttat aaggaataat ataagacgta
    26281 gatagagcag gccattaata acctgcaacg ccactataac ctataaagta gcgatcctct
    26341 atagtagttt cttagtatta aggttattcg cgaccgcgtc gcccgtaaaa tctggttatc
    26401 ataacacgac tacgttacta agttagaacg cctattaaag ccgaatagca aacatagcag
    26461 taactatcgc ctaacgtacg taattcaggt tatagagcta ctaccctatt cagggacctc
    26521 gactaacgtt aaaagctatt aacggaagat aggatctata ctatacgcag tagtgatatc
    26581 acggcctaat atcgcgttta tagtatctag gctataccgg ttcaacgtca atccagggcc
    26641 tattcaccac gaggccgccg attatctaat cctctatctg attaatagcc aatcgtttac
    26701 gttagaacta gggggtggcg atactattaa aatctacact aacgcctcct tgaccgataa
    26761 taccctcgat cgaaagagca gttaagccta tataatacgc ttatttagca gtataatagc
    26821 atggcgcgct aataagcagg atacggttat aacgtctata acggaagcag agctattagc
    26881 gttagtataa gatgtaaaag agggtatctt catataacgc ctattactta gtataggagt
    26941 ggaatttaac gatccggaat taaggatctt atacgacaat aaccaaataa ttcgattagt
    27001 caattatgag atcagcacgt taataacgcg cctccgccac gtcgatatcc acggccacta
    27061 gttacgttaa gcaaaggaat aagggtaaat actcgtaacg tacgttacga gcgcggaaat
    27121 aatggcagac ggattaacga aggcgttata cggcgagaaa tttaagatat tcaggtccta
    27181 ggtgggcgtg atagatatac gggaacggtt atcgcagaaa cagctagagg aagtccggat
    27241 agaatatttg aaggacctag aggatgaatt taagggcggc tatagcgaac agattatata
    27301 gctagattgt ctgccgatta cgaatagctt taatcgccta actaacgttt agggcgatta
    27361 gggggtgtgt cgaatagacc acagtctttt cggttatata ataggccgga ttaccaagag
    27421 tataatccgg gtagacgctt gcagaatctg cactatataa aatacggtgg cagcgtttcc
    27481 ctgacggtct gagacagtca aaaattatac ataattgcct caattaattt cgacctattt
    27541 ttgtgacgat tttgactacg ctttatctga cacacgtcgg catacgaatc ttcaccccta
    27601 gtcgtcgatc tgtggagctc aagatatgcc ggcgtcccac ttacagtgta accttacact
    27661 acgtctgtcc attcttcttg atcagacccg ccaagccacc ttgcagatag tcgccatatg
    27721 aaacgctctc tctcgcttcc tcctccttct taccgccttc ttcgccggcg gggttccagg
    27781 ggtggacggt atcctcccag ccgagattga cgaaaaaggg caacgattgg cgctcggcat
    27841 tgacccattt gacgcggtgg atgggcgccg ggtagtagtc gttggtgatg tgggccatgt
    27901 agctcccgca gttgaccagg aagcccgagt cgtcggcctc gatgtcgagc cacccctgcg
    27961 gcgtcttgac ctgcaggttc tgcacgtcgg actggtacag caccgtgatg agcgagacgt
    28021 cctcgtgcca ctcgaagctg agcttggtgc cgtcgtcggc cgtcttgatg gccggcgcgg
    28081 ggtagtcctc caggtacggg tagcggatca gcacgaccga ggagagcgtg gtgtcccggc
    28141 ggaagtggcg cgtgaacagg tcctcctgct ggcccagcgc gagggcgtac ccgcgcagca
    28201 gggcctccga gacgccgaag acgtcccagt agtacttctc ggcgaaggcg cggaacccgg
    28261 ggtgcttctc ctcgtcgggc cacacgttga cctcgtgcat gggcgtcggg tgggcgatgc
    28321 gggggtggtc cggggtgaac gaggggttga ggtagcagaa ggactcgacc gccttcttgc
    28381 ccggaatggg caggtagtag ccggagcgga tttgcgactg gtgctccttg ttgtaggcgc
    28441 ggatggccag ttcccatttt tcgtcgtcgg tgatggttcg gtggaacttg gccgtctcat
    28501 gggagagccg tgggaggtcg acgccgtggt ggacggcgta gaagaaaccc gtgtcccgcg
    28561 aggcggcgtc gatggccttt gccacgcgga gctttgcctc cttgtcgtct ccgaagaggg
    28621 gagagacgtc gatgcggggg acgttggcga caggaacaga acccatggtg tctgtgtgag
    28681 tggtgtagag aaaggggagg cgcgatgtaa gagcagtgag cacaggtaat agcacaggta
    28741 tgagggatga gctggagtgc aatgtgagta ggggggtgct cgtgtaagta agaggcagag
    28801 aaagggctgg tgactaggcg agacgggtga ctcgtgagac tcttgtggtt gaaaaaaaag
    28861 ggggtagcac tagaacccgt cgatcaacgt tgtgcattaa ataaatacac gaatctgtag
    28921 atatatgacc ggatcagaat tctttgcccc tccattccat ccctcttgat gtgagggtat
    28981 ttcccttttg gtgcggcctg cggctgggtg gcaatgcgaa ctacatgtgc ctacactatg
    29041 tgtactgaaa gtgcatgtgc tctgctctta gcaaatcatg gcccatgatc ccggctgcag
    29101 atcgacgtct tgggaaccga tataggggcc catgttctag gaaggtagtc gagaactacc
    29161 cccgccaaga ggatgctaag atgcactgca gcacttctat ccagagccgc ttgacacggt
    29221 ttactgcttc ctccacatgc cgtcttgcgg ctagtttggt ttcttgaagc atcaaatcta
    29281 acatacgacg tacatgggcc ctgtgagatc aagctgcata ccgagcggcc caggcatggg
    29341 tcgatgggcc atgccgccgt tgatccgtgg acccagcgat acgctgatgt tcagagactt
    29401 tccgagaacg gctcgcaacg tgcatatccc ttctccggct tatcccacaa gagtttggta
    29461 ccaaataaca acacggcggt gagaccacat ggtgcagcaa agacgtggat tcccgtccag
    29521 gtgcctccgg atcatcgtat ctcgagcctt gcggcttgcc acagcccatg gcccacggcc
    29581 cagggcccga ctcgctgcag atatgaaaga catagcgggg tatgggccat atgctccaac
    29641 gtgggccatt tcgcctcttt gcctactcca tgtagtaacg tgcgatcttc tatggtgaag
    29701 ccggaccctt accggcaggg gtgaaggatc cagcgtagtc gatgcatgtg ggttctgcag
    29761 cctttgggac ttgcagatat tttctccctt ctctttttgc gttcctagaa atataagacg
    29821 tgtgaagaaa ggactttgtc gataaaggaa agccctcgtt gacattattg ttccattcgc
    29881 cttggagaga tacgtttgct cactgctcac ttgcatccat ccgattcctt ccctgcgggt
    29941 cgttcccctg agcccctgag cccctcaccc cctttccccc ttttcccccc ttcgaacaac
    30001 atggagcatt ccgggacaaa cggaacaaac ggaacaaacg gcgttgcaat caacgggtaa
    30061 gtcgaataag ggttgattta ttgtccatct ccccgaaaaa aaaaagttga gaatacagag
    30121 agagacgtcg ttgggacaag caactgatat aaccaaaccc ctgtccacac gattaggaat
    30181 cacagcccac ccaccaaaca tgacgcctta caaaccccca aaggcgtcat tcacgtcaaa
    30241 gctgccagaa atgaagggcc ccaaccgccg gtcccgaact gctggatcag ttccgctgcg
    30301 ctggaacggt ggaaacaaac ggcccgggct ttccccgagc gctgcgacct cagcggcctg
    30361 agtctgcaac cggtgcaata ccaactggca tcgaccggag tgtcggtgaa ccggaccagc
    30421 agcaccgact ccggccaagc tccgtctccc actcctccca ccctcgccct caccctcgcc
    30481 cagcgctcta ccgtcgtgtc gggcgacctt atccctcaac tgaaacatgt ctgctcgcag
    30541 agacgactgg atgccaagtc cctggtgctc tttgccgtgc accaaatgct caagggccac
    30601 ggaaacggct ctcataccgt tatcgcatcg ttcgtctcgc ggacatccca acggcccgat
    30661 tctggttcat caacggccgc cgcgtcgctg gttgtcccct ctgtcgtgga tcacggggat
    30721 cgaccgaacc agacggtcga ttctgccttg tcccaaatcg gcctgggcac ggggtcggtt
    30781 gactgggacg aggagcccct gattcccgtg gcgacagacg acctcgtcaa gtccgaactt
    30841 gtcgatctca tggtggtttt tgacgacaac gaacacgaag acaacttgag cgacacaccg
    30901 ctaccaggag gagaattcat gtttcctctc atcctccgta taactttcgg ggagacgcaa
    30961 tggaaattct ctctgcaata ccgccgcagt ctcttcgacg gacccgtcat cgacagcttc
    31021 ctgggctcgc tgcacaccct cctggcagcc tccctgcggc cctctctccc gctggcggac
    31081 atcgaactcc tcccggccga acaagtcgcc cagctaaacg agtggaacaa cacggacggc
    31141 gactacccgg cagacaagag actgcaccac ctgttcgaag acgtggcgtc acgtcgcggg
    31201 gacaaggtgg ccgtcctttg cggcgccaaa cgcatcacct acagcacgct gaatgcgcgg
    31261 gccaaccgct tggcgcgcca tctctccgac atcatgggca tccagcccga gcagctcgtc
    31321 ggcctgttcc tcgacaagag cgacaagctg gtcgccacca tcctgggcgt ttggaagtcg
    31381 ggcgccgcct acgtgcccat cgacccggcc tatccggatg accgcgtgcg gttcgtgctg
    31441 gaggacacgc aggtccgcgt cgtcctggcg agcgagagac acgtccatcg gctgagggac
    31501 cagatcgccg cggcggggcg agatctcctc cgtgtcattg ccattgagcc tctcctggag
    31561 tctctcgagt tgcagagact gcagcagcag caacaacaag acggcgacgc ctcttcggaa
    31621 aacctgaccc atctgcccct ccacagcaaa cagctcgcct acgtcacgta cacctccggc
    31681 acgacgggat accccaaggg catccgcaag gaacacacga gcgtggtcaa cagcatcacc
    31741 gatctctcgt cccggtacgg cgtggccggt caggaggacg aagtggtgat gctcttctcg
    31801 gcctacgtgt tcgagccgtt cgtccgtcag atgctgatgg ccctgacgac ggggaaccgg
    31861 ctcgccatca tcggcgacga cgaaaagttc gacccggacg tcctgctccc cttcatccag
    31921 aagcacaagg tcagctacat caacgggacg gcgtcggtgc tgcaggagta cgatttcacc
    31981 gcgtgccctt cgctcaagcg catcatcttg gtcggggaga acctgaccga ggcgcgctac
    32041 gaggctctcc ggcgacggtt ccaggcccgg atattcaacg agtacggctt caccgagtcg
    32101 gccttcgtca cggccctcaa catcttcgag ccgacgtcgg agcggaaaga cacgagcctg
    32161 ggccgccccg tgcggaacgt caagtgctac gtgttggacg cgaacctcaa gagggtgccc
    32221 ataggcgtca cgggcgaact gcacatcggc ggcctgggca tttcgaaagg ctacctgaac
    32281 cgggagaagc tcacgcggga gaagttcatc cccaacccgt tccggaccga gagggagcgc
    32341 cggctgggca tcaacgggtt gatgtacaag acgggcgacc tggcgcgctg gctgcccaac
    32401 ggagaggtcg agtacctggg ccgggcggac ttccagatca agctgcgcgg tatccgcatc
    32461 gagccgggag agatcgagtc gacgttggcc atgtaccccg gcggacctgt ccggacgagc
    32521 atcgtcgtgt cgaagaagct gatcggcaag gagggccggg agacgaccca ggaccatctc
    32581 gtggggtact acgtgtgcga cgagcgggcc ttggacgagg acgagctgct gatgttcctc
    32641 gagaccaagc tgcctcggta tatgatcccc acaaggctgg tccagctcgg ccagattccc
    32701 gtcaccacca atggcaaggc tgacctccgt gcccttcccg ctgtcgaggt ggccccgtgt
    32761 ccatcccggt cgtctgacgg ggttgatgtg aacacggagg ggccgaggac gacgaagacc
    32821 gagatggaaa gtcggctggc cggtatctgg ggagacgtgt tgttgattgc gtcggggggg
    32881 gttgggcccg agtccaactt cttccgcctc ggagggcata gtatcgcctg tatccagctc
    32941 attgctcggg tgaggcggca gttgggtcgg acgatcactc tggaagaggt cttccgggcg
    33001 aagactctgc aagagatggc cgaactcttg gagggcaagc cgagcgccaa cggtgtaggc
    33061 gttgtgacga atggcactgg ccacgccaac ggcatcacca acggtgtgaa tggtcacgat
    33121 cacggccacg gccaaggcca cggccacggc cacagcgtca actaccttgc caacagcctg
    33181 caacaaggct tcgtatacca ctcactcaag accgagcggt ccgacgacgc ctacatcatg
    33241 cagtccctcc ttcattacca agtggccttg gacgagaggc gttaccaaag tgcctgggag
    33301 agggtgcagc ggcaacatcc cgccttgcga ctgcgattcg catgggaagc cgaggtgatg
    33361 caagtcgtca acccagaacc catggccacc tggcgagtga tcgactggac agacgtctca
    33421 gaccaagggg aacgacaaag gctgctggaa aagatgcaaa tcgacgaccg ttcccgtgcc
    33481 tatcgtctcg acgagggctc cctggtccaa ctctacttct tcctcttgcc ggagcagcaa
    33541 tccctatgtc tgttcagctg ccaccatgcc atcctcgacg gatggagtct gccgttgctc
    33601 ttcgagtatg tccaccaggc ctacctggac ctgacagacg ggactgccgg gactgccgag
    33661 acccaacttg aagaaccggc ccaagaggac gcgacctacc tcctcagtca gcagtatctc
    33721 caggatcaca gagacgacca cctggacttt tgggcggagc aaatcgacaa gatcgaggag
    33781 cgctgcgaca tgaacgccct cctgaacgaa gccagccgct acaaagtgcc cctgtccaac
    33841 tacgaccaga tcaaggaaca aaagcaacag accgtcgacc tcccctgggg caacaagtcc
    33901 atgagcctcg cggcaaaaca agagctcgac agccggggca tcaccctcca ttccgtcctg
    33961 cagctggtct ggcatctcgt gctccattcg tacggcggcg gcacgcatac catcaccggc
    34021 accaccatat ccggccgcca cctccccgtc gacggcatcg agcacgccgt cggcctgttc
    34081 atcaacacgc tgcccctgat cttcgaccac gtcctgagcc gcgacatgac cgccctggag
    34141 gccatcaccc acgtgcagag ccaagtcaac gccatgaatt ccaggggcaa cgtcgagctg
    34201 gggcgtctgc agcaaaacga cttgaagcac ggcctcttcg actcgctgtt cgtcttggag
    34261 aactacccga acctcgacac cacgagacga gagctacacc ggaagacgtt gaagtacacg
    34321 gtccaaggcg gcaccgagaa gctcagctac cccctggctg tcattgcgca ggaagaacat
    34381 gaagactcgg acggcaacgg cggcggctgc tcgtttaccc tctgctacgc cagcgagctg
    34441 ttcgccgacg agtccatcga ggtgttgctg cacacggtcc gcgacacctt ccgcaccgtc
    34501 acggaaaacc tccatgcgcc gatccgcggc atcgagttcc tctcctcgaa ccagatcgcc
    34561 ctcctcgaca ggtggaatgc caccgacgcc gagtacccca acgccacgct gcacgccatc
    34621 ttcgagtccg aggcgctcca gaaaccgaaa aagaccgccg tggtgtacga ggacgtccgg
    34681 ttgacctacg aggagctcaa cagccgcgcc aatgccctgg cgtaccatct cctccgagag
    34741 gccccttcgc tgcgacccaa caagctcgtg gccctggtca tggagaagag cgagcacatg
    34801 atcacgagca tcctcgccgt gtggaagacg ggggccgcct acgtgcccat cgacccgggc
    34861 tatcccgacc aacgaatcca gtacctcatc gacgacacgg cgtccctggc cgtcatcgcc
    34921 gacgttcctc acctggaccg cctccgtgcc atcaccaagg gccggctacc cctgatcccg
    34981 tccgacctgg ccccgcgcct accgccgagc gccgtgcatc ccgtctccgc ctcaagctgt
    35041 accccggcgg acctagccta catcatgtac acgtccggca cgacgggtct ccccaagggc
    35101 gtcatggtcg agcaccacgg cgtcgtcaac ctctgcgcct cgctgggtcg catcttcggg
    35161 ctgcgagaca ccgacgacga ggtgatcctc tccttctcca actacgtctt cgaccacttc
    35221 gtcgagcaga tgaccgacgc cctgctgaac ggccagaccc tcgtggtcct caacgacgag
    35281 atgcgcggcg acaaggagag gctctaccgc tacatggagg ccaaccgcgt cacctacctc
    35341 tcgggcacgc cgtccgtcat ctccatgtac gagtttgacc gcttccacgc ccacctccgc
    35401 cgcatcgact gtgtcggcga ggctttcagc gagcccgtct tcgacaagat ccgcgagtcc
    35461 ttcccgggcc tcgtcatcaa cgggtacggg cccacggagg tgtccatcac cacccacaaa
    35521 cgcctctacc ccttcccgga gcggaggacc gacaagagca tcgggaagca ggtgcacaac
    35581 agcaagagct acgtcttgaa cggtgatcgg aagcgcgtgc ctatcggggc cgtcggggag
    35641 ctgtatctcg gcggcgacgg cgtggcgcgc gggtaccata accgcccgga cctggcgtcg
    35701 gagcgcttcc cgccgaatcc gttccagacg gagcaggaga ggcgagaagg tcggaactgt
    35761 cgtctctaca agacgggcga cttggtgcgg tggatccgga cccccgaggg cgagggcgag
    35821 gtggaatatc tcggccgcaa cgacttccag gtcaagatcc gcgggcagag gatcgagctc
    35881 ggggagatcg aggccgtctt gtcgtcgtac ccggagatcc agcagtcggt cgtcgtcgcc
    35941 aaagaccgcg agagcgatgg acagaagtac ctcgtcgggt atttcgtctc ggactcggcc
    36001 gtccccctct cggcccaggt gattcggcgc ttcatgcaca cgaggttgcc ggagtacatg
    36061 gtccccgcgc ggctggtgcc catcgacaag atccccgtca cggtcagtgg gaagctgaac
    36121 gccaaggcat taccggaccc cggggagctg gtagaagagg agaaggtggc gccccggacc
    36181 gaggcggaac ggaccctcgc cgagatttgg tccgagttgc tcgggatccc cttggcgggc
    36241 attggcatct ataacagctt cttcagtctc ggcggcgaca gtctcaagag caccaagctt
    36301 tcgttcgccg ccaccaaggc cttcggggtg tccgtcagtg tcagtgacct gttcagccac
    36361 cctaccgtcg aggccctggc gcatctgatc actaggggcc ggggcaaggg ccagggcaag
    36421 ggcaagggcg aggacaagtc ggcagacgtc gggagggtga gaccgggagg tgtccggaag
    36481 gacgacacgg tcgaggacat ccccgtgtcg ccagcccagg agagactgat attcatccac
    36541 gagtttgacc agagccagaa cgaccacgcc tataacatct ccctccagct cacgcttcgc
    36601 caagatgtct ctctcgaggc gctcgaaaag gcgttctggg atgtcgtctc cagacacgag
    36661 gctctgcgga cgttgatcgt caggccaacg cacagccaga gacactgcca gagaatcctc
    36721 gaggccgatg cggcgcaaag gctcttccac gtcgaggtcc tgcccctgga ttctgagagc
    36781 cagatgcacg ccaagatggt ggagagcgcg gaacatgcct ttgcccttga tgccgaactg
    36841 cccatccatg tgcgcctcta cgagacgcag acacagaccc agacccagac ccagacccag
    36901 acacaatccc gctcgtacgc cagcatcgtc ttccatcacc tcgcattcga cgcctggtcg
    36961 tgggacatct tcgagagaga cctggccgag ttatactccg tgcacgccgg ccacaagacg
    37021 gccgccagtc tcccgcccct ccgcgtccag tacaaggagt acgccctgga acatcgcaag
    37081 accctacggg acgaccaggg ccgtcgccac ctcgccgact actggctccg caagctcagc
    37141 gatctagagc cttcgtacct cgtcaccgac cggccgcggc ccagccagtt cgactacgcc
    37201 ggccacgacc tcgacgtgtg catcggcgaa gaagtgaccg acaagctgag gaacctggcc
    37261 aagcgccaag ggacgagcct ctacaccgtg gtcatcgccg cctacttcct gctcctcaac
    37321 gtctacacga accagcggga tgtgaccgtc ggcatccccg tcgcccatcg tacccatgcc
    37381 gagttcgagt cggttgtcgg cttcttcgtc aacttgctcc ccctgcgggt gaatctcgcc
    37441 gacacgaacg tccacgggct cgtccaggcc gtgcacaagg agttcttgga tgcccaggcc
    37501 cacaaagacc tgcctttcca ggacatcacc aagctgttgc acgtgcagca tgatccgagc
    37561 cgccaccccc tggtgcagat cgtgttcaac tgggagacga cgcaggcggt cgttgcggac
    37621 gagaatgaca aggcggacgg caagccgctt ctccaggaat atagcccccc gtctggttct
    37681 aatcccctgc cgtccgtggc caagtttgac ctgaacgcca ccgtccggga gagcacgtcg
    37741 tcgctgaaaa tcaacttcaa ctatgccacc agcctcttcg acgccgagac cattcagggg
    37801 ttcctggaca ctttccacca cctcctccga cgactggcga atagcacccc tgagatggcc
    37861 ctctcggagc ttcagctcgc tgcatctgtt cccaatggtg tcgctgtaac gtcgtccacc
    37921 aacggcgagg ccgccgccac cccgacacag actctcggcg acatgttcga agcccaagcc
    37981 gccgccacac cagaccgtgt cgcccttgca gacggctcta ccaggctgtc ctacctcgag
    38041 accaacgccc gagcaaaccg gctggccggc tggatgtcct ctcatctcgg catgggccca
    38101 agcgatcgcg ttgccctgct tctcgacaag agcatcgaca tggtcgtggc catcctggcc
    38161 gtctggaaga tcggcgccgc ctacgtcccc atggacccgg actacccgcg gcagagaatc
    38221 gagtacatct tgaaggatgc cggcgcccgg ctgctgatca ccgcgagcaa acatgtcccc
    38281 gggccggaaa ccaccggcgg cggcgtgtgt accctggccc ttgacgaccc cgagaccccc
    38341 gcggccctcc agcagcacga gacgtggagt ccaaacgccg tcgtcgtccc ccagcggagc
    38401 ctctccgact tggcctacat catctacaca tccgggacca ccggcaagcc aaagggcgtt
    38461 ctggtagcgc agagaagcgt agcccggttc cgcaacgccg tggtcagccg gtacttcggc
    38521 cagacgaacg gctcgcacgc ggtgctcttc ctctccaact acgtcttcga cttctccatc
    38581 gagcagctcg ccctcggcat cctcagcggc aacaagctcg tcatcccgcc cgaggagggc
    38641 ctgacgcacg aggccttcta ccacctcgcc gacgcggaac agctgaccta cctcagcggg
    38701 acgccgtccg tggtgcagca gatccagctg tcccggctgc cgcacctgcg catggccacc
    38761 gtcgcgggcg aggagctcca cgcgagccag ttcaaggcca tgcgcgcgca gtttggcggc
    38821 cccatcaaca acgcctacgg cgtcaccgag accaccgtgt acaacatcgt caccaccatg
    38881 gcgggagagg cgcctttcac caaggcgctg caggacgagc ttcccggcac gcatgcctac
    38941 gtcctgaatg accgactcga gcccgtgccc cggaatgcgg tgggcgagct gtacctcggc
    39001 ggtgcatgtc tcgcccgggg ctacctgaac aaggaagacc tcacgagaga acgattcatc
    39061 ccgaacccct tcatcgtttc gagccgggac gggagggggg agaaggagga gcacctgcat
    39121 gatgtgcttt acaagaccgg cgacatggtg cgcttccgcg ggtcccggca tctcgagttc
    39181 ctgggacgac gagatcagca ggtcaagttg cgcggcttcc gcatcgagct ctccgaggtg
    39241 cgggacgcca ttctggccat cccgggtatc aaggaagccg ccgtggtgcc ccgttacgag
    39301 cgcgacgacc cggcttcccg cgccatcagc gccctgtcct gctattacac cctccaagac
    39361 ggagcgtcgc actcgcatta tacgccgtcg gacgttcggg accgtctgcg cgacagcgtc
    39421 cccccttaca tgatcccgag ccagattcat cgtctggaag ggtccctccc cgtgacggtc
    39481 aacgggaaac tcgacatgaa gcagctgagc atgaccgagg gcgccaagcc cgagtgttac
    39541 gtcgcgccgc gggacgagct ggaggtgaag ctgtgccagc tctgggcgtc gatcctgggc
    39601 atagacggca actgcggaat cgacgatgat cttttcgcca ggggcggcga cagcatctcg
    39661 tcgttgcggt tggtgggcga tatctaccgt gtcctggagc gcaaggtcac ggtgaaggat
    39721 atctacctcc atcggaccgt ccggagcctg tgcgagaacg tcctgcgaga cggggaggaa
    39781 aagcaaagaa gacggaagga gctgacgaac ggaacggagc cggctgctgc tgctggttgg
    39841 caagccgagc agggcgctgt cgagggtgat gcgccgctgc ttcccatcca gcgctggttc
    39901 ctggccaagc cgctgcagcg tcccggatac tggaaccact gcttcaccgt tcgcacgcca
    39961 gaattgtcgg tcgaaaggct ccgcagagct ctgcacctgt tgcaggagcg gcatgatgtg
    40021 ctgcgactga ggctcagacg cggcgatgac ggagactttg tgcagacgtt ccccctgaac
    40081 tgcgccccgc cccatccgga ggaggtcgac gtcgcagact tcggggatcc tcaaaacgac
    40141 acggtccggg tcctgtcgga gcttcaatcc aagtttgata tcgagcaagg cccgttgtat
    40201 gcagtcgctt acctccacaa ctacgcagac ggttcggccc gcgtctggtt cgcgctgcat
    40261 cacctcctcg tcgacacggt cagctggaac atcatcctct cggacctgca gacgctgtat
    40321 cacggcaaca accccggccc caagacggcc agcgtcaagc agtgggcgct ggcggcgaag
    40381 gactacttca tgtcgctctc cgagaaggcg tactggaact cggcccgcgc caaggctgct
    40441 gcccaaggcc ccggtctggg catgccaaat ccgacgaccg tcgggggcgc tacatgtacc
    40501 aagcacggaa gcaagctttc cgagaaggac acgacgttcc tcctcaccaa gagctgcgcg
    40561 gccctgaacg ccggcatgca cgacatcctc ctgacggccg tgggcggcgc gatgcagaag
    40621 gtcctcgggg acaaagcgcc aacggtcgtc accatcgaag gtcacgggcg tgagggggac
    40681 gccatggtcg gcgggtcctc atcctcggcc tcctcgctcg acgtgagccg caccgtcggc
    40741 tggttcacga gcatgtaccc cttcgagatc cccaaggtag caaatgatcc ggcccagggc
    40801 gtcgtcgacg tcaaggaaag gttgggaaag gtgccgaaca acggcttcgg ctacggtctc
    40861 gcgtacggat acctcgagca ggcccttccg gccgtgagcg tcaactacct cggccgtctg
    40921 gatcaaggag gaagccggcc gaggccggga gagtgggtcc tcgccctcgg ggacggggag
    40981 ttcccgcacg gcctgtgcac ggctgccgag gacgcgggac gcagctcgtc ctctctggtg
    41041 gatttcacat tcgccgttgc cagggggcag ttgaccgtcg agatgagctg cgcacgggaa
    41101 ttcggcgcat ccgaggcgct catccgcggc gtagaagaga cgctgggcgc tctgatcgaa
    41161 gccaccgcgc aacccgactt ccaccctccg gcggcatcgg acccggacct cgacttcacg
    41221 ccctacttcg tcttcgaggg tccggcgtcc cgccaaggcg ctccgctctt catgctgccc
    41281 ccgggcgagg gaggcgcgga gagctacttc cacaacctgg tgcagggtct cccgcaccgc
    41341 aacctcgtcg tgttcaacaa ccactaccgc gagaagaaga cgctgcgcac catcgaggac
    41401 ctggccgcct actacctggc gcacatgcgt tccatccagc cggaagggcc gtaccacatc
    41461 ctcggctgga gtttcggcgg catcctgggc ctcgaggcgg cgaagcggct gacgtgcgac
    41521 ggcgagcggg ttgcgacgtt ggccttgatc gatccctatt tcgacatccc gtcggccgcc
    41581 aaggccgttg gccatgtgga ggggtcgatc ctggatccca tctatgatgt gtaccggccc
    41641 gacccggaga gtttcaaggc ggtgcaagat ggtacggatc gggtgatcct tttcaaggcc
    41701 accgagacca acgaccagga cggaacaccg accaggatga agctgttccg ctggtacgcg
    41761 gcgtcgccga tgaacaacct ggacatgttt atcgaccggg atgccattca ggtggttccg
    41821 ttgaagggga cccatttcac ctgggttcat gtgtcggagc aagtggctgc catgtgtgcc
    41881 cggttagagg agtgagcaag gctgcaagtg gtgcgatgcg atgggagttg agaggagttg
    41941 gaggagttgg aggagttgag aggggaggga gatgatgata tgcctggaca cgtagaggcg
    42001 tcgaggcgtc gaggcgtcga ggcgttgggg gaggatgaac atgggcgtcg ggatcaactt
    42061 tgtccttgtt ctcttctttt attttctttt ttcttttttc ttttccattt ttctttcttt
    42121 tttcctcatt tttgatgggc tgcagtgcag gttcgtgatg gatggatcat ggagttcagg
    42181 ataaaggcag gatgaaggcg caaggaccgg gatacctagt caggtgataa gagataagat
    42241 aatgtcggtg cttatcgttg ttatcttatc ttttcgtatg atgtcacact tcgctccacg
    42301 tgggacaaaa ccacagcaca gagctacggt cagctacccg tataggtacc cagcagaagt
    42361 tcatgggata ttaataatat gcccttttct tagcatggca tggccttatt cggatagaaa
    42421 ctggctgaaa gtagactgcg aactaagaag acagggactg tagagaaggg gatatgaaga
    42481 gaaaatgaaa aaaaaaaaag aaccatgaaa gaaacaccac aactcatgcc cacctccgtc
    42541 tgtcccggcc ttgctgatac cggtgatgca accccagagc cgtcatcacc gccataatag
    42601 cccacctctc gcccaacaaa cccgaatccc ccgtgccgaa aaagccaaag cgcaggacct
    42661 tgctaagatt cataaacgac gacgactcgg aaaccgccgc aacgacctcg gccccgtcac
    42721 tccccctggc cacgatatgt ctcgcccacg ccgcgcgatc cgaccccgcc ggcggcccat
    42781 tcgccaaccg cacgagcttc cacccgtacc ctatcccgcc aagcctggcc acggcgtcgc
    42841 cccggctgcg gcgccactcg aaccgctcca tcggcacctg accaccacta ccaccactgc
    42901 cattgcccac ctcgagggca aactcgaacc ccacgcgggg aaagtcgacg accgtctcca
    42961 gcgccaccac ggcgggggca cccgggaagg gcgacggcgg gaggcgcacg agcatattct
    43021 ggttctggcc gaacggcggg ggttcctcga gggtggcgag gggagggtgg cccatggtgg
    43081 gcccggagtg gaggacgagc tcgacgtcgc ggcggaaacc ggcgcggatt tcgagggcgt
    43141 agatgggctc ggaagggtgc tcgccgagga ccatgtcgtc ggtgaagggg agacggtaga
    43201 cgtcgaaggc ggtcgggaac tggcgcggga tgggggccat gggggccatg gggcccggtt
    43261 tcggggcttg tgcgctgctg ctcgcgccgg gttggggccg tgcggcggcg ggtgacgagg
    43321 gcgatgatgc cgctcgacgg tgttcatttt ggtaggctgg gtatggcgag agtctgctgg
    43381 gacttggtgg cgctgctggg tctgggctgg tcgggaggga aggttgcgtt gattctgccc
    43441 gggccgagtg cgctcgagga cggaatgggc cactcggact tgcagaggac ggtgcgggcc
    43501 gtgcggggac tggtcgtact ggttgtagaa aggggttgtt tgagttgttt gaagagccta
    43561 ctgcctcttc gtaggatggg ggaggttcgt caggaggtgc attggtcact atgggcggta
    43621 cagacgacat gatggcagcg tggcttgggg gaagttggtg attgtgttgc agcttcgaaa
    43681 tagttgatga cgaacttggg gagagagtaa gaattaggta ggtaccttcc ttattagtaa
    43741 gggagatgaa tgtacactac aacgtacgga cgtaacgtcg gcattatacg acgtacctac
    43801 cccgccgaaa gatacgtact acaggtacct taccttacct taggctgggg cggctgcctc
    43861 ccgaacttga ttactcacga gcaccgagat gatagaccgt gccgtataca gtttatacac
    43921 agtatatata ctgtagatgc tgtcgtagac ttgatccttc cccattcact tccgtctctt
    43981 ttcccccttt cccccttcgg aaattctcac gatttcacct cgacacataa acacctcgac
    44041 tttagatccg agttctggtc ttggtcttgg ttcttgctac ctattgccta tgtctgctga
    44101 ccgtttatac caacagcttc ctcgactaga atacccctag ggttggcgtc ggatcctcgt
    44161 ccttccactg gtagccgtct cgccttaccc tcacccctgg aggctggagg gcgctatggg
    44221 tcgttgtctt gccatcttgc cattcttacc gccctggcgt gacgtttcgt cgttttcgcc
    44281 tttcacggac ggaccataag gtttgtgatt tatacttcac gccgagcttg aatccaacaa
    44341 cgcagggagt tgcaagctca gggcccgact gagaactaat tgaccggagc ttccaaggac
    44401 tccaagtgcc tttgaatttc ccctggccgt cctccttctc gaatcctctt tttcaacgct
    44461 gatttgttga ggcagacaat aggttgtcga ccatctctgg tttttcgtca ttggcgagcg
    44521 gcgtaaccac ctcttttttt cattttttat tttattttcc aattcccttg atcgatcgac
    44581 tgttccagcc gcttcatccg attggagaca agggagggac aaactagaaa actgcctcag
    44641 ccctacccac gttcggtcct ttttcctccg gatccccaat atctgtcctc catgacgctg
    44701 catggtttgt gggttggttc gctctagcgg tagaccgtca gaaaccttcc cacaccggcc
    44761 aggagaaaaa tcaaaaccgc ttcttctctc ggcggcttgt caagccacac tatggacagg
    44821 taccatcggc cgatgacagc gttgccgccg ttgcctcgcc gtctcatctt cgtcagagac
    44881 cgccggccct caacaaaatc aaccacaaac atcataccat gaaatttaca attatccgaa
    44941 cctctccagc catgccgtta tccaagtcca gtgagctcat atgctttgcc atcgagatgg
    45001 ccggccgaac tcgaccacag ttaacgttac tccggtttca cctcacgttg cgagtcccgt
    45061 tgcgagtccc gccagctggg gctactgtgt ggaaatgaag acaacgcctc cattctgcag
    45121 agcctgctgg caaggccctc cacaagaagt tctctactgc cgttgagggg tacaagcaaa
    45181 gcaaacttcg gccgctcttc tcttcacgtc gtcttggcag gggcgaggag acaacaaagt
    45241 ggacaacaaa gtacccgtaa cgttctcgaa gacggcgaat catcgtccaa cttgtccgat
    45301 ttcacgaccc atcttcatcc ccaacctccc tctttctaga gggggttggt caaaagggta
    45361 aatactagcc ctcgcgtctc atgttgtggc ccaagtcctc tagacggtct ggacatttgt
    45421 cccgaccccc cggccacgaa atactcgctc gctcaaccga cacatgtttg tagcctcatc
    45481 ccacgcggta ggacattctc gtcaagtcgc cggaccgaat gtcagccata gcactgcgag
    45541 aatgcgacga ccttgatgga cccggctagc cagatgttcc tcatttgacg ggccaccagc
    45601 gatattctta cgtcccgtcc cgcctttctg tctcggcacc attaccagcg caatcttgac
    45661 caaattcaac cgaatgttct tccaatattc ccaataaccc ctctccctca ctccatcatc
    45721 tcatcatctc caagacccgc agaatggcct gattgtgccc caacaaaatg cttatctatt
    45781 atggtctatt gggtgaagac ggaccatcag agttgggacc ggcaggtgca cggaatcgga
    45841 tgagggatag actagagatg tccacccgac cttggttgag ttttccccaa gaacggaacc
    45901 ggacctagaa cgtcaggtcc gtgatggctg gtgatggggc tggggaaagc cgagactgta
    45961 ggacctctcc atgtgacagt ggcagtcttc gaaggccgga gtgagtgggc gtggcttcac
    46021 catagccagc gaaaacccga ctccattccg agtataagaa cccccgtcat cctgctctct
    46081 atactctaca gaagttcttc tccgctttgc aaggacagca gctcaagagg tctcccttca
    46141 tagtcgggaa gctcagccat cctgccaaca gttcccttgc cccctttttt ttgtgtgtgt
    46201 gtttccacgc tttttctcat cgtggtagca acaaggctcc ctcgcggtcc caagatgaag
    46261 accaccgcag ctctcgtcct caccgccgtc gccggggtgc tcgccgcccc tgcgcctgct
    46321 cccgagctcc tggagctgac caagtcggtc ccccagcgcg cgcagaccgt caacccggcc
    46381 tttgcccctt cgaagcgcga cgcgcagtac cacgggcatg ggtcgtcgtg ccacagccgc
    46441 cactgccacc agtcctactc gcacagctac tcgtacagct accacgactg gtacaactgg
    46501 tgccacagtc actgttggca caagaagaac aagcgcgacg ccgagcccgg tgcccaggtg
    46561 cccagcgccc cccagcctgc cttgggcaag ccgcacctca cggatcccga gaagcgcgac
    46621 ccctctggcg gcggccacca tggccactcc tatgactaca aatactcgta cgactggtac
    46681 tacaactact actggagcca ccacggggac aagaagcatc accataagcg cgccgaggag
    46741 gccgacgccg ccgtggctca gcaggcccag caggccgagg aggctcagca ggctcagcag
    46801 gcccaggagg ctgagccggc tcagctagcc gaccagtctt tcaccgccgc cgagttggag
    46861 cagttgaacc agatggccga gcaggccgag caggcccagc aggcggacgc gcagtggtgg
    46921 ggctggcgct accgtaaccc ctggtggcgc tacccccccg gccgctaccc ccccggccgc
    46981 cgcccgcctt ggggccgtgc cgggcgcaac cccgccgctg ccggtgccgc cgtgaacaag
    47041 cgccaggagg ctcctgaatc cgccgagccc atcgagtccg aggcggacga tgccaccgag
    47101 tccaccgagc ccatggagcc caacgaggcg gacgatgaca ccgagtacac agaggccatc
    47161 gactccgccg acttggccga atccaccgag cccaacccgg ccaccaccga ggccgacgac
    47221 gaagccctgg ccaacgagct cgccaccgcc gagctcgccg agtccaacga aatggcgcgc
    47281 ctggcccaga tcgcacagac ggccgaggcc gacggggcgg cccggtggtg gcgctatcgc
    47341 catcgctacc cctggtggcg ctttcgccag ccctggcggg gcacgcgtgg tcgtccctgg
    47401 cggggcggcc gggaggccaa gcgttcggag gagccggaca aggagcgcag gagctgctgg
    47461 ggtggttggt gcagcagctc gtcgtactcc tcgtacagct acaaagactg ctactaccac
    47521 ggtcactgcg gcggctacta gaagtgaacg gcccaattgt cggtaccctc gacctgctta
    47581 gaatgttggt gtttttgttt ttaatgttgt gggaatggga gaatgaagga ggaaagaaaa
    47641 aaaaggagca gaagagtgag gacaccaaat ggtactaata atgtcttgtc tatttgattg
    47701 gaagaggacc gttagactta gctttctgtc cttaccggga atataaattg cagtcgagga
    47761 aaatatttgc cttgtctctc ctaatgattt cgtgaatcgt gatgacttgg gcgttgtctt
    47821 tttactttgc tgtcggtcgc ttcgcgaagt cgaatgattg gagtcgaaag gtcgaaatgt
    47881 ctctccatgg tagtgcagtg cacagggtgc attgtgacaa aactgataag atgcccatac
    47941 agtgtggttc tgcagcatca tgtcccttga tacactggct acttggtact ttggtaacca
    48001 ccccacagtt tagccccaat tcaagccaca gaccgagtgg cgtcctgctt tctttgggga
    48061 gctacagagt tacttcaata cttcaaactc agaggtcacg cctcgcctga atccaaacaa
    48121 caaaccaatg ctctgctccc tctcctctct ctctctctct ctctctctct gtcttcatcg
    48181 cgtctgacag tccacaccta caaagaagct cgcgcataat catccctgag gttttaggcc
    48241 atccaatccc accgaaacga cggcataaat tcgcattttc tatctatcac gttcaacccg
    48301 acttttaagc agccacgatg gccgccaatt tggaccgcag cctcgacgag atcctctccg
    48361 agaaggtgcg tagacctttt gccagcggcc agcggcctgg tcggactcta aggatgtgtc
    48421 cctctaacat ttggagatag aagaccgagc gacctcaaaa tcgtcgccgc ggtggcggta
    48481 ctggcggcgg tactggcggc ggtactggcg gcggtactgg cggcggtact ggcggcggta
    48541 ctggcggcag cgctggtccg cgcagctcct ctcgacgaga caacgattac cctcgagacg
    48601 gcattcgaaa ggtatctaca tgccttttcc cctcagtgca tcatcaagcg aactctctcc
    48661 ccgcggctcg acgtctccag gctaacggtc taggttgcac ctcctccctc atgaaatccc
    48721 ggcaacctca cgtcctcttt ggtcgccaat ccaacatcca aacaactttt ggacgggggc
    48781 gaccaaaggg gactgcagtt gcatgaacga cgtcctcgcg ctaaccgtgt cgcttcgggc
    48841 gatacagtcc tacagagacg agcctcgaga tcttgacagg taatgctact agcccgtccc
    48901 ccgtcccccc cttcccttcc tcgtcggtgt cgaagcgcct tcttcggccg gcctgctaac
    48961 aagagtcttg ctacgtctag cgaatgggtc cacgaccgtt atgaagacga ctcccgtact
    49021 gtgtcacccc aactcgtcgg ccttcaggct ttcttttcgc ctggacttgc cctttcaagt
    49081 actgactccg tttctaggtc ctcgccgatc tgcccctcga cgccgtagag agtccccccc
    49141 cgagcaaaag tcggttttcc ctttctttct cctgggccca cctgccgtgc ggtggtggtc
    49201 acagctgtcg ctgacatgag aacatagcga tcccacgtct tcgaaactga aagtcgagaa
    49261 tctccactat gatttgacgc agaaagagtt ggaggtgcgt tggatacttt gcgcctgcgc
    49321 gtgcgcgcgt ccactaattt ggcacttctt ttttggctta ccatacatat accgcacagg
    49381 acctcttcag ccgagtgggg ccgatcgtga gatttgtgct cgtatacgac cgtgccggac
    49441 gatcagaggg catcgcatat gtcacctacg agtaccccga gcacgcccga aaggccgttc
    49501 gggaattcga tggcgccaac gccaatggca agctccccct tctccttgac tctataaacc
    49561 caagtcttct cttgagcgaa accctcgatc cgctaaccgc cacaatgacc cccccccccc
    49621 cccccccccc cccccccccc ccccccccga caggccaacc catccgattg accttgatac
    49681 ccgacggccg ccgcagtcgc gcgtcacgaa acccattcga caccgcagtc atgccgagcc
    49741 gcccgctctc ggaacgcatc acctttcccg acgacaggtc tcggtccttg tcccccactc
    49801 gaaatcagga tgtcgaggag gcggcgagca gaggaatcga ccgctacgtc cccggcccgc
    49861 gttcttcgcg cagccccctg ccgtcgaggc ggcgaggagg aggaggcggc ggtggtggac
    49921 gccgaccagg agccaggaga gaggcggcgc cggcaggccg agggaacagc cgaagcggcc
    49981 aacggccgag gaagacgcag gaagaactgg atgcggaaat ggcggattac ttcaacggcg
    50041 gcggcgacaa cggggccccg gctcctgctc agaccggagc ggtcagcagt gaccagacgg
    50101 cgacggacga tatcgatatg atcgagtagg aagtatgaac aagttctacg gcgccatggt
    50161 ccagctttgg gagcacccag caccgcttaa ttgctgattc gacaaccaca gctagcaaaa
    50221 gtggacaaaa gagtgtaaac atcaataaat tggtccttca caacaggaac acgcattaca
    50281 acgatgtcga ttttttatgc cgaagctggc tccgagactt tctgcaaggg tcatgtcttc
    50341 tgctgcagca cggataggtt caatgtaaga ctgtctggcc tggttttaat gaatcgactc
    50401 ttgaatgcgt ttggagatat aaataattct gcgctggaaa catgaacacg ctccccgacc
    50461 tcttcccgct gagatggcca tacgaataca catcctccta cctcggcctg ctataatact
    50521 ccgtaaagta cgtgtagacc ccgctggttg tcgacgtggc tgggggtata accagggtgg
    50581 actgtggttc taacgccatc gccgcctttc attgcgacta ccctagcgag gtaaaataca
    50641 ggggtgagtt aaagatgctg tcgcaacacg aactggccat gaaaacaggc gattgaggtc
    50701 gtaagcggcc tatgcctata catacagaaa tatattggat gccgaggaaa tcaatgttgg
    50761 aaaggtcttc gtgtttactt accatcacca catgttagat ggctgtcgca ggacggagaa
    50821 cccaggcgcc gcagctcttt tacagcattg agacgactaa gaaagactct aaaaatctta
    50881 caagacttgg gcatgggatg cctgtccaga tgaaactttg acccgtgaca ggcgtaagag
    50941 gtctttgtcg ctcggccgta gtcggtttgg aatgtgcgtg ttaccttgga cagtcacagc
    51001 tggtttagtt agtacctgct tctcctatcg ggtactcgtt gtcgttgtcg ttgtcgttgt
    51061 cgttgtcgtt gtcgccctct tcgtgccgag ctcgagttcg ttcccctctt tcactcccct
    51121 taccggtcca aaatcagcag agactgatga cacgacgcca tgacgccgac tcgacctccc
    51181 cactctgccc agtaggccgg aggaacgact ccggcacatt aatcttcgtt tgcattcgcg
    51241 gtccttgacc gtcgcccctc aaagtacgag gcgtagtcga gaggtagatg caatcgctcg
    51301 acacgccgcc gaataggtcc ggcacgatag cccaggacgg ccgaggaggt tctcccgcag
    51361 acgaaccgtc gaggacgtgg ccggcacggg gcgagaagcc aaacacggct cttccgcccg
    51421 catattcttc ggcagtttct agcgtcggcg cggcgttcgc agccgtctca tcggcaccgg
    51481 caacgaagaa ctggatgatg gaaccacggg aaacaacacc gccgttggtg gtagcggcgc
    51541 cagagcttgc gtcttcgccg tcatgccctc cgcggaacga ccggatgaac tcatccagcc
    51601 cgtcctcgcc ggcgttacgg aacagcgtgt ctggatctag cgacaggagg ccctgcttct
    51661 tgccccagcc acctcctcca ctgactatta ccctcttcgt cattagcaaa cggagccatg
    51721 gtataaacgg gtaataagta atgagaagta atgagaagtc atgagaagta atgagacgta
    51781 atgagaagta atggagaagc tcgggcttta gaaaaagact tgccgacttg gtagagacgc
    51841 cctccctcgg acaaagcgcc ggtaagacaa gactctcccg accggagcca ggcgcgctgc
    51901 tgctccacaa gcaacatctc gtccacgaca cccagtctga ggggtgacgg ccaatccccg
    51961 aaagacggga gggaaaccga ccccgccacc tcggacggca taacgagcgc ccaaatgccg
    52021 atgggccccg acggacgacc cccctttgcg ccgtcgtccc agccgtcgta gatgcgctgg
    52081 accgccacct cgagctcctt ggacgccggg gtgacgctgc catccacatc gatctgcctc
    52141 acaatgttgc ccaggccggc gaggatcccc cggggcggcg tgatggggac gaggggggcg
    52201 gagacggaag agaactggcc ctgggtgtcg tcgtcgaagc agccgacgtc ctgtctctgc
    52261 ttggttacca tccgggtcag ggagaacggg gatccggggc cgtccttgcg ccagtggctg
    52321 gcgagcagag tgaagggctg ctggttctgg aagatggtat tcgacagagg aacggtgcag
    52381 gtgagtggga ggggtgttgt cgtgccggtt ccgggaagga gatgaaagcc ccgggagaag
    52441 gtcaatgctg ctttgggttc ggctcccctg acgggatgag aggttacggc gtcccgtgga
    52501 tcccataggc ctgggaggac atggtccaac ttgccgtggc agatggagaa gccttgccgc
    52561 gggtcgcctt ggcgggactg gggggggaga ccatccacga cggccgctag cacgttgacc
    52621 tcctgtggct cggaatctga gaaagattcg aggaggtttg ccatgaattc ctggtccgag
    52681 agccacgttg cgtgatggcg ggaggcaagg atgaccacag cgtcttggcc ggcattgcga
    52741 cggatagact gcgctggtgc cgtggctagt acggcgtcga gcagatcacg ctagcggaaa
    52801 ggtctggtga gcaagtaaga caaacactac acgacgagta acggggatcg ttcgcaaggg
    52861 ggaagctgag attcaattca ccttgctccc tccgccatgg acggtgaacc gggtagtagt
    52921 cgaggaccac cttctggaga ggccggaacc agggagaagg gccctcctaa gagagggcca
    52981 ggggcgtaaa gacattctgc tttggtccgt ctacttcgtt tgcatttcga ttttgtggtg
    53041 ccttctcaag taacagcagc cgagaggaca ggaatgacga ccacagagaa gtgtatttcg
    53101 taggtgacgt tcataaggct acggagtacg ctacgcgtgg gacgcgtagt acgatatacg
    53161 agagtgtacg ggttacataa tcgtctctag gttcgtgtaa cgactttggg ccaagcgaag
    53221 gacccaaaaa gattatataa gccataatta cagcagagca tatcgagtac ctacgtatga
    53281 cgtcgttgcg cctcagtttg caacacaggt tgagcttgcg aggagcgtac actgtgatgc
    53341 ggaatgttag gggcaaagaa tgccctttaa agacttcacc ttatacatta tccatttatc
    53401 catctttttg atcaacaatc tagcagaaga aaaagtcgtt cactcaagcc cactgaagac
    53461 caagcttgaa cattgcaatc ctcataaact accatctcaa tggcgaccaa cagtggagga
    53521 ggcaacccca gtacggactc atcccttttc tcctacgctg tacacatgcg cataggcata
    53581 catcctgcta accgatgttt cctttctcat gcaatagttg gggcaaccga cggtctggaa
    53641 ataagggaca ataaccctcc gcctgtgtct ccggacgcca aggccggtgc gtcgacaaca
    53701 gcttcgtcgt cctcgataca ctcggctggt caagatgcag atgttgctgc tagtcgaaat
    53761 ctgggcaaag ttgagacggt cgaagaagta gagaaggagg aaccaaatgc gcagaaggaa
    53821 acgagggaga cgccagggga atagattttg gttggaagga actctcccct atttttcctg
    53881 tttccgcctc acacgttccc cttgtgtcga taaacgtcct gtggcgtctt ctctgggcag
    53941 ttcaaacatc gtcttctgaa ccgattgaat ctttcgtgtc ccgtcaaggc acacatctcg
    54001 tacagagaca tctcgacgca tcgctgccac caatagcaat aaaagccgta atattgtcac
    54061 gcctgcaacc cgggcaaaat gcgacgcatg tgctattccc ccatgtacca tgatactctt
    54121 cgtcgtgcac acattttcca gaccaccctt catgcaactg tcccaacaaa ctcccctcta
    54181 acctaatcca ggaaaacaac cagacgagtg gcgaaagaag gcccaaacgc aggtacgcga
    54241 aggaacgaac cctcttactg cttcttcttc gtggcagtag aaccagcaga ccccttcccg
    54301 gtacccgcag aagcagcacc agcaccagca gcagcagcag cggcagcggc agcggcagcc
    54361 tgatcacggt cctccgcctc catcttctcc cactcttcct tctccttgct ctccgcatac
    54421 cactggcccg cctggagcac gagcaccccc acgagcacga gcgcgaggat ggtgttgctg
    54481 gcggccatga cgcgcaggct gtcctccttg ccgagcatca ggtccccgag gagccgcttc
    54541 tcctgccagt cgtcgcggtt ccaaatgtcg ttgcccacgg cgcggagccc cttgacgatg
    54601 ttggtcaggt agacgccgac gccgatcatg tagaggatca ggctcgcgcc gtcgaagagc
    54661 acgttcgcct cggacgggtt gaacagcttg atgaagaagc cgaggaagcc caccaggatg
    54721 atcgtcgaga gcagccgccc gatgagcggg ggggactcgt agacgaagcg gacgtgcgtc
    54781 tccacgtgcc cgtagtactc gtcgggaatg ggcgccgagg tccacaggag ggggtagtcg
    54841 taggggaaga aggcgaagag gatgcctagg aagaaacaag tcgctggttc gtttggtgag
    54901 atgtcagttg attgtttcct ttgagccatt gcgaattggt attggccagg gcggagagga
    54961 aaaaaaaata gatggcggga aagggaaagg gagtcgtaga gacgacggga ggtacgtacg
    55021 gccaataatg agaaaggtcg caaaggaagt cgacccatat tgtttcttag tagtcgccat
    55081 cttgaattgg cgaagtaggg gtagaggtaa tcgtcggctt ttggacgctg cgggacagaa
    55141 ggagatccaa tcaagaggag attaggaggt gaaggtcgaa atggccccaa aatcgcctag
    55201 aaataaaaaa tgtccaggtt agtagggaaa caaaagatgg ccctttcgtt cgagacgcac
    55261 acgttcgtac ggctgggggg gttttttact cgtttttttt tggctctgac tttctaaatt
    55321 tgtctattcc ccttgtcgaa aggtggcgat gtgggaaatt cgacaatggt ggtcgaagaa
    55381 gaggatggac gagttttcga cgcggatagg atacggacac gacttctcga acttcttagc
    55441 tcgctctgcg cttggcacgg gggcgttctt aggcttcagg gtacaccgta agccgtcaag
    55501 ggtcccgttt tcggcgaatt gaagacagtg ggcagttggg gaggtctggg gcgagctaga
    55561 cgaatcaggc aggtgggtgg tacaagtaag gtagtcacaa gatacgtgcg gagtacatgc
    55621 ccaaaggtac agcattacct tgccttacca agctcaaact ccgacatcct tatcaacact
    55681 tcgtgcggat acgtgacaca acaacagcaa cagccgacac acatgtaccg atactttcaa
    55741 gatacctaac aacgatggac gatggacgat atcgggaggc atctcatcaa gacgacagca
    55801 acaagtaaaa tgcagaaaaa tacagataaa aatgcaaaag accagatcaa ttacagcgtc
    55861 acgctctcgc tcgcaatagc atgcgtcatg atataagtac aaaggagaaa aaaatccacg
    55921 cgctgtaccg cccgccaatg cccaccaaaa gcgcatcatg acacgagagg aaaaaaaaaa
    55981 aaaaaaaaaa ggaaaaaaaa gggaaaaaaa aggcagactc ccaaaccatt gctatccgta
    56041 acgtaacgtc gacacaccga gtagaaaacg tagaaaccaa tgcacgaccc cattagctat
    56101 tatcagatcg cagtcgtccg cgcatgataa agtcttccca gcgtcaactg ccccagcgac
    56161 atcgtcctgg gcgccttctt gtgctgctgc tggccgtcat cctcctcgtc ctcgccctcg
    56221 ccctcgccct cgccctcgcc gcccgcgtag tgcgtgcctc cctggtacgc gacaccctgg
    56281 ccaaacgtca actcctcgcg cggcgtctcg aacggctcag agtagtcgtc ttcccccgtc
    56341 gtgctccccg tcgccagtcc cgaatcctcg ggtcccaggt ggtgcacatt cttcgagtgc
    56401 aggccattct cctcgtccga gtcgtcgtgg tcaaaagccg acacgtggcc gaaagacctg
    56461 gccgtgggag gcggctgaaa gtcccccgac agcccacgct gctgctgcga cgacagcagc
    56521 gagtcgaggc tgcgtgtcag agctgccacc cgcgcttcca gcacttgtcg cgacgctatt
    56581 tccgcctcga ggtgggcgag ggccatcggg aggtcggcgg tctccctgat ggtcgcctcc
    56641 gatatcggcc gttggtggaa agacggggcc gacagctgcg gaggagaggc aacgtggcta
    56701 ggcccctcgt ccgaggacct ctgggatgcc ctggaatacc cggacgggct gcgctcaggg
    56761 gagtcccgct ccctaatagg cactgccttc tgatacgcag gggactccgg cgccattgcg
    56821 ctcgtggcgg ggacgggtac cggcaccggc accggcgggg gaggtcggtc tggaggaggg
    56881 ttgtgaagct ccggtagggc ctggaaccca ggaagcgcat cgcaaagttg cgccaccatc
    56941 cgttccatcc tgcccattct ggcctccagg ttgtcgattc gcgtctccaa gctcactgcc
    57001 tgagtgatct tcatgccggc ggtgggattg agatgtgtaa agtcgccaaa gttgaatggt
    57061 agtgcgacgg ccgcctgcga aggcttctcc tcttcctgga ccgacagatc catcgacgcc
    57121 ttgtcgcctc ctctcctctc gtcgtccggg ccgctgcgct ggggcggacc ggacgatgtg
    57181 ggggaaagga aagcctcgtg gctctgtcgc cagtatcgaa tctcgtcgct cctcctcctc
    57241 accttccgtc cctcgacgtt gtggaggccg ttcaggctcc tggatcgccg cctgtggccc
    57301 agagtatcgc tcgtgatggc ccggccaatc tcgtcgggat tctcctccat ggggaacaaa
    57361 cggcttccgc gggcgtgtgc gtgtgcgtgt gtgctgacag gcctcggcga caggccggcg
    57421 agctcgccgt cccgactcct gaaaatctgg ctcgtcgtta tggttgctct cctgcgggcg
    57481 gccagaccgt actcggcgtg catcgagttt cgcgcgcttt ctatggcgtg tatgtcgctc
    57541 agaccgatcg agtgagaccg gagtgctcgg tcgaattcgg tgatggggag ggacgccgac
    57601 cgtttcgatt cgctctcttt gcgttctcgc gccatgggag ggggttcctg gaaggagaac
    57661 ttgtcaacct caccaggtaa gagagacaga aaaaaaaaga aagaaaagga gaaaagaaag
    57721 cttacagtct gctgctgctg cggccggcca tccaaggtag agacacgctg tgcactgaca
    57781 aacgactgtc cttcgctctt cttgcgacga ccaaagagtt tgctaaacgc acccctcaaa
    57841 gtagacttct tccgctgcgg tttccctttg ctgctaccag tcccctgcgt cgcctcgcta
    57901 acaaccgaat acctcacggt gctgggtggg ttggctctcc tgtgcccctg agggggttct
    57961 ctcgggactg cgggaggggg ttcgctgggg gtttgaagag cctctgccct agtactaggg
    58021 ccgggagcga gggcagcagc ggcggcggcg gcggctagtt ccctaccgga gtctgaacct
    58081 gaaccggtat attgggcaat ttcgggacgg gagacctggg ccgagaccgg agtcacgaaa
    58141 tctggcgggg ccgaggattg atgctgaagc tggtcgtcat gggcgtcgcc acctgcagtc
    58201 atggcaatgc cggcaccagg gttgcgcacg gggaattcat cgtcggtggg aatgagaatc
    58261 gggatggggc cggagattct gccacggatg gattggccgg ccttgggacg aggggaggct
    58321 ggatctccgg cggcagatgc agacttgaaa atgctgacct tcattgtgga ggaggggaag
    58381 cggggtgacc gctgaggggt tcgagcaaga gaagatgatg tatatggctg gtggcccagt
    58441 actagccagg gaacatggtg ggattgcgag tcgtcggaga gcggagctca atgacagttt
    58501 gtcatgaatg tcaggacgtc gtctcgcagg ggctccgagt aggttgtcga agttgaggta
    58561 ccggtagttg gacaaacaaa ttggtcatgc gtgtctatgc gccctgggcg ggagggtggc
    58621 cctggtacga aagagcaaca cggcttgatg ctcctcttcc ctggaagccg attcgaacaa
    58681 gttgaaagct ctactcggta gagactggcc agccagagct tgggaaagca gcggaaacgg
    58741 cgtggttatg aagagaagat gcgagattga tcaatggggg agggagaaaa agagggagta
    58801 aaagagggac acgaaggtga tgaaaggatg aagggatacc gaggaggcgg aatgctccgt
    58861 ctgacccagg tgaggctcag attagataga taccctgctc ggctctgtca gatcaggtgc
    58921 ggatccccgg aagcttcgcc gagaaatgag agcggggagc aaaagaaagg aaagacaata
    58981 aaaaacacat ttatatgcaa agtaaattct ccgagtctga agaattgaac agaaacgggg
    59041 gagtcttggt agggagttga ggaggtgaat aggtggaagg gatcagtaga gggatcgagg
    59101 agcaaagagg gagggaggag agggagagaa attccagtcg gtagaaaatt gacaaggaac
    59161 gagagacgga gggggaaacg ctaaggtagt gcacctgcaa ggaaaggaag accaacacgt
    59221 acctactgta aggtaaggta cctacctacc ttaggtacgg agcaggcgat ccagcgagag
    59281 acggggaaag cgaaagtaac ggcaacaaac tgcgacagcc acatgcaggt agaagcagag
    59341 ggaaagggag gttaatgtaa gttacccgta ccccgttttc tctgcttacg agccaaggta
    59401 agatagtggc tcggtgggag gtgagcgata ggtcgtcggc gtaccatctg catggatctc
    59461 cggagtaggt acgttgtata cggagcccgg aaagctctac accgagtctc aatccgtgca
    59521 acgtacctag gtagagaatg caagaaatgg cgagtacaaa aaagaaccaa aaaagggaag
    59581 ggggagaaca agagagcgag agagagagag aagaccgtcg ttcctctatt gaatggcgca
    59641 aggggggaga gactctcggg ctattatttc atcaagaacc tattcgtatt cgctttgttc
    59701 cttcgtcttc tcttctgtat ttcgtttcat cgcttcattg cgcttctcga tcctcgcttc
    59761 tcgcttgagc cccctgcttc tttggctcca tagcagcgca ggtgggtgca gcgtctcgtc
    59821 ggtccgttgg aggtccgtgt gccaaaagag ttgtccggag tttgactagc tgcagctgca
    59881 cctgcagccc ctgaacgagt aatgcttcgg aggaatgggg gttcaaggtt ggcgtcgagg
    59941 tcatgggtca gggtcgggtt gccacgaaat accacgtaaa agcatttgca ttttggacta
    60001 aagagggctg aagaggaagc agagggctca taatgaaagc ttcgtacaaa atacgatacc
    60061 aagtgcactg tccttcttcg atgtattttc caggggttct ccaaggcagg ggtccacacc
    60121 cctcgtagcg tgtccaagcg ccttcctgga tcgatttctt attctatttt cctgggacaa
    60181 gctcaggtgg tcaatccaga tttcgtaccg agttgcactg taccttacct taccttatat
    60241 tttccgtacc cgtacaacgt acctacaatg tactctgaaa cgggaaggcg ccggccctgg
    60301 ccgtcattga ccctttatcc ccaacgccaa ccccacctct attctatgta ccttaaggta
    60361 cttatccttt ccatgctcac acaaatcgtc gcgcttcacg tttgttagtt cggagtgcca
    60421 cagctgccca acgtcttctc cctatcagga agactttgcg tatattcact cgcacgtctg
    60481 acgccgagga ggggtgtgat acgattgaag atcccttgaa acttgagtgg ccaacggctt
    60541 atgacgacgt catgttggta gcatgatcgg tgatcgacct ccagacgtcg cattgatggt
    60601 ccgatatggc caggccgggg tatatagaga tccgcaaggg gattggctat atggccagtc
    60661 cttgctagcc aactcggcgt tgccaggtca aaggtaggta cggacaactc tcaaggactc
    60721 attcatcacc aaccgactcc cggagtgaaa cagaagcgaa cgggaggaga attatcgtag
    60781 gcagccgcag ggacaagcag ccacgaggac ggacgagttc cgacagggtt ggcacagact
    60841 gtaatatata cgaacacata ccagcatgtc tgagatgacc tgaaacatcc atcccactcg
    60901 ttgccaatgt tgtatcagct ggagcagaag gtccaagcga gtctctctcg gccatatcta
    60961 ctaattacac tctctacaac atacgaatac cctatcattc catcctccgt attccacatt
    61021 cgctgggtgg ccttctcgaa gcccttttcg tgcgaatctt gcctcctagg agcagtacga
    61081 atgggttacc tccctcacgc tcatgcctgg catcactcag cctgtaaggt tgagacgtca
    61141 ggatacctga ggtcggcatt ctcttcaagg aacgccatcc aattcctcag aaaccggctg
    61201 cctctgtaca agaatccgta ttagccagag cgacagacga agaagaaaag aaggaaaaaa
    61261 gaaggaaaaa ataaaaaata aaaggaaaaa aaggagaaga aaaaagaaac cagcaaagac
    61321 agggagagag acatctacgc accttctaat ggtttccgaa tctcccacaa ccgtcaggga
    61381 ccgcttcggc cgcgtcatgg ccacttcatt actcgcgtca gcacgagttg gcgtcccaaa
    61441 gagtggtgga atacgaaacg acgatgctct cgcggcggac atagcttacc gttcaaccgc
    61501 cgcttctccc ccaagaaccc gacctctcct tgcgagttgc tgcgcaccag gctaacaatg
    61561 acggcctcct tctcgcggcc ttggaatccg tctaccgacc ccagctcaat gccggggaac
    61621 ttttctttca acggtgccaa taggccgagc tgggggacat gaagcgtcag tgcgacgtcg
    61681 tgtaggcgag ggtgtaaggc tctaacaagg gacgaggttt tcttccggcc tgtcccatcc
    61741 tctccgactc catcataggg aaaggaagaa aaagaaagaa aagaaaagaa aagaaaagaa
    61801 aagaaaagaa aagaaaaaga ggatatgtag gtaggtagct cacctgggca ttgtacggag
    61861 tgacaacggc gatatcctca ggcctcaccc ccaggtcaac aagacgccgc acatgctgcc
    61921 gcaccaccgc cgcctccatc tcattgctct tactttcgcc atgcagcccc aaccgcgtct
    61981 tcttcgcccc tggtcccaca tcgtttttga tgtcgtcctc ctcgttcttc tcgggaaagt
    62041 cccccccttg cgtgtcgatg aacaccaacg gctcgctcgt gtcctcgtcg tcctcgaccc
    62101 cgtacggcaa ctctcgcagg aggcgctccc tgaccgcctc ggccgcgatc aggcggccct
    62161 cgtagagctc gtccgagggg aaccgcatga tcttctcgtg catgcggtac tgggtcgtca
    62221 gcatgcgctt gatggagggc ccgtgcaggg ccaggagccg gtcgaagagc gtcgtctcca
    62281 gcgacatgcc cttgaccgag ttgtcgtcct tgccgtcctt gccgtccttg ccgtccttgt
    62341 cgtccccgcc gtcctctaat ggcgccgccg ccgccgccgc cggttgtgta gccttcgttg
    62401 ttgttgctgc tgtttttgtt ttcgagttga gcgacttgat cgtcggcgga agctgcaaat
    62461 ggtcgccagc acacacggcc ttgcgggcgg ccagcaaggg gacccagcac tgggcctcga
    62521 gcgcctggct cgcctcgtcg atcaccacga cgtcgaaggc ctcgtggcgg agctgaaacc
    62581 cgccggcgcc gtggagggtg gcgagcacga cgcgggcccc gccgaccagg tcggcgacgc
    62641 agcggcgttc gcggtccctg tactcgcggc gcagcgcgcg gaggtcggcg tacgtggtgc
    62701 ggcgttcggc gcgggggagg cggggttttc ggagagcggc gtaccgggcg tccatgtcgg
    62761 cgcggacgtc gcggacaatg gcgccggcgt cggaggtttg cgtcaggatg tcgagggagt
    62821 gggcgaggac ggaagggagg aggcgggccg ggtggccgag gcgcacgagg ggcactttgt
    62881 gcggggctag gcgttcgacg aggttgtcta ctgagatgtt ggaggggccg cacactagga
    62941 cgcgaaggcc ccgtttgacg agctggagga tgagctcgac gagggtatgc gtttttcctg
    63001 tctgagaggg gcaaagtgtg agagtaggtc atgtaagcca agggactctc gtcggcgttc
    63061 aggggggcgt atggactaga acgaggaggg gagtacggca aaggaaacat gaagcgactt
    63121 acaccaggcg ggccgtggat gagagcaatc tctcgcgagg ccagggcgaa tcggatggca
    63181 tccttttgcg actcattcag ggtcggatcg ttccactgga tcgcagcgag ctcggggtcg
    63241 gaggggtcgg aggagaggtc ggccgggaca ggagaagggc tctcgaggcc aaacagaact
    63301 cgcataaagg tggaatattc cgactcgggc attttttgga gcttttccat tgtctgcttc
    63361 atcctggggg gtaaccgccc gtgtcagcga gccatgtcgg ccatatctgt gtcgaaagag
    63421 aaaaggggaa ctggttatgt gcagactgga gtgaagatgg aagtagactc cccaacacaa
    63481 cagacaacac aacagacaac acaacagagt acatacctct tataagtcac ctcgtccgcc
    63541 aatttaacga tccaaacccg tcccgcaagt tcggcctcct ccttctcatc ctccttgcca
    63601 tcgtccatag cgacggcaac cccatccttc ttcaccctga ccacgacccc ccgcgcgcct
    63661 ttcttctcca gctccctgac ttcgcgcttc cgcgcactcc cggcgggctg atcggccacc
    63721 agcacgatat cgccggtgcg cagtccgtgt tcgggcagga gcggacccgc ggcgttcgtg
    63781 tcagacgagg agagagacgg gtccggggcg agttcgagca cggtgcggcc tcccggtcct
    63841 gtgcggcggg aggagacata gaggtttatg agggcttggc ctgccctttg tagcgcggtc
    63901 ggggtgtgat tggagatgag gtccttggag gacgctaggt cggcttggag ttctgtgttg
    63961 aggagggaga gttgggtttc ggcgaaggcg gggatgggga ggggttttgg gggcatggct
    64021 ttggtggtct cctgtattct gtttggtggg atgagtagat gtgagatcta ggtgtgaaaa
    64081 gcctagtttt tgttaggact gttgtagtga gttgagatga agtgtcgagt gttgagggtt
    64141 gagaatgaga atgagaatga ccagcagcgt tgaaccttca tggtgctagg gccctgattc
    64201 agcggtccca ctgaacctac agtgtacctt aggtaattaa ggtacataca aactacaaca
    64261 gtgacagaca gtgacgaggt tttagccaac agtgacctga acccatggcc atcatggcga
    64321 cagtaggtaa tcactgcaca tgtctcatgt ataccttaat atatttccca ggccaaagta
    64381 aataaataat cggaaaacaa ggagagatca aacgccaact cccttttctc atgcagccaa
    64441 ccacccatga cccatcgcaa accaaagacg cccagacaga aagcaccctg taaagaccat
    64501 tcccgcaaca agacgcagga cggagaagat agtagtggct tcaaacaagc catatgcgat
    64561 ccgtcccaat gacagaagga aaccgactgt cagggtatat agagaaaagg aagacagatc
    64621 tgcagatctg ccctcgacat catagttcac ggtcaccggg atgcaccaca atcaccacaa
    64681 ccaaactcgc tatcatgacc gcgaaggcga tgaaggcgac tccgatgatg gtgccccggc
    64741 tcgcggggaa tttgcccgca atgatccagc gctgggcatg gaagtaccga tggtagccca
    64801 gaaagaggat gacgatactg atgcccagga acgtggcgcc caagggctgg ccgagccggc
    64861 gcaacgtcgt ccccgtcggg tcatggtcgg catgtccgcc tagggacgtg ttgaggcgga
    64921 agagctgggt gatggcaatg ccgatggagg cgaaggcgag agaggtgcga agccaggcga
    64981 ggaacgtgcg ttctggcgcc gtgtcaatct cggggagaga aaaagaaaag aaagaagaaa
    65041 gaaaggaaat agggcgaaga aaaaaaaagg gggggatgac ctacccaaag caaggtggtc
    65101 tcgcgccacg ctccccttat tctccaattc tatactcgca aagtgcgtca cgatgctctg
    65161 atgccaaggc tcaccaccac caccgctacg tgatttcctc ttcttttcct tcctgctcct
    65221 cctctccgtc ggcccaccgt ccatttcatc gtccgtgtcg tgggccgtcg ccggcggcgg
    65281 cagctccact ctctgcgacg cgaaagcgtc ctcgaggggc ctgccgccgc gggacgacga
    65341 cgctgtggaa gggttcctcg ctcgggctcg ggccccgccg ccgccgctgg cagcagcagc
    65401 ttgcgcaggg agcgcagacg ggggcgacgt ggtgatcgac tggtactgcc gttcgggcgc
    65461 gcgggacatg atgccggtgt gttcgtcggc gctgctgtag tggtcgtctg tgatgcggtc
    65521 ggtctcggcg atgcgtcggc cgccccactg ggtctgggtt ccggggtggg aggtcgtcga
    65581 cttggttgcg cccatcgttt cggcgcgttc tcgggcgatc tgtgacggga ggaggcggag
    65641 cattagtcga gggaagagaa gcgaagcgca tgtctacaag ggaatgtaga gggaacgaag
    65701 agggaacgaa gaggaggaag agaaagacgg aaaggaaagg aaacgaaagg aaacaaagag
    65761 atctggacat ttccgtgtac ctccaagata tgattgatgc gctcgttcgt gctgtgtctt
    65821 tgggcaaaca agcgcgggct acgcgtagta gggtgggatt gggaccgggc gagctgttgt
    65881 tcgtcgaagg agatggtgct cccagctcgg cgaggtccag cagacgcaga aggaggtgga
    65941 ggagtggagg aggagcttgt attgacgcca tgggacgcca tggttgcctt ttgttccgtc
    66001 tctttttaga cctctggcga tttggcgagt acggagtgtg gagtacggag tacggatatg
    66061 cgaatgcgaa gatcggtcga gggaagggtg atgtcaatgc ccctctcccc tgctctcgtg
    66121 gggagcatca caggacgtat taggtgttgg tagaagtctg gaagtcttca tttgatgctt
    66181 ttgcgataac gataagcttt cttggacttg atggttacgg gtacctctct ctaccttagt
    66241 ggatctgatc catgacttat gtaagatttt acgtaattac cggcactcat acttctccgg
    66301 tcacaaagct caaacgtcgc aacaactcga gttcgagttc gactccgagt cggaagcgcc
    66361 acgccacggt ataccttagt cttgctagct tgcagactga tccaggcagc taaacagagc
    66421 tacagctgcc atccttttcg aatcccctga ccaaatcgac cgacaaggaa tcacccctgt
    66481 cataacgtca ctcccctctg aaccgaggtc cccgggatgc ctggcgcttt ccgagtcgac
    66541 gtatagcaga tacggagtcg gtgcttttgc gtcctgctcc accccatcag gcagtgacag
    66601 cgagtaagct cgactcacaa cgtcgcggac ctcgaccaac tcctgccccg atacaccgac
    66661 aaccgagaca acgctgcgca ccggcacgcc cgacaccatg aagtggtgga cacggcactc
    66721 cgaacgcagc ccccccgccg acatttccgt gtgagtagag gagacgagct ctaccgagga
    66781 ggcatcaaga cccgcgagtg ccagatgcgc gtgccattca acccccgacc gccgcggcag
    66841 ttcctcgacc tcggccgaaa acaccggcgg gatgggcggc cagggttgcc cgtcgtccga
    66901 cttgaacacc gacgtgtcgg ggagcggtgc gccctctccg gagtgcgacc ccccaccagc
    66961 gccaaaggac acgacgaacg acgcgttgtg attgcgattg tacctcctgt cccacggatc
    67021 cgggccctct tcgtcatccg agtcggagtc tcccccgacg ccgtgcatgt gggcggcttc
    67081 ccaagcccgg gacgcgagtc tgctgttctc ctgcatctgc ccccctgcgg acgttgtgcg
    67141 ggggaaatac gcgactgctg cgctccagag ctggacctgc tggtcggtgc cgatgcgcca
    67201 gaggtgttgc agggatagcg tgatctgcgt cttgatgtcc gcgtcggctg ggatggtcat
    67261 gctggcgggc cagaggggga tctggccagc tatggaaatc gccctggcct tcgatgcgct
    67321 gtcggtcgaa gaatcggggg ccgtggcgag ggatgtgatg gcattgcgga agagaggcac
    67381 atcaatggct tgactgtaag gccctatgtt ggccggcgcc cagtatgacc gcgactggac
    67441 atgtagacct ttccggtccg cggctccgag gtcggcctga acagcgagat ggatgataat
    67501 gttgcgtcct tcaggtagca gtcccccgca agagatggtg accctcgagg gagggttcgc
    67561 gtgcatgaat aagccaccgt aaatcgtatt aacggcgggg aaatccgaca tgcgtctcag
    67621 cacaatgatc gtgttggtga tggcggtcgt aggcagtgag gaggtaccca gcaggcctct
    67681 gatcgtctca acgagcgagc gcgtctcatt cgcgatggaa ctgccggtat gattctgagt
    67741 ggcagtggcc acggtccagt acatctcgtg ccggcgaggc tgcgggccgt tgggtcggtg
    67801 actaggccgt cccaacccgc ccacgacgga ccatgtcctt ttcggttcta atcgagttga
    67861 tgtcggttcg gagaggctgg cagcgaccgc atcgaacctc ggatccagca ggtctgggat
    67921 acgcacatgg agttgatcgt caccgtccct ctttgtagag ccattcttct cctcaaggtg
    67981 agccacctgg aaattcaacc aagaggtgcc accgccctct cttatcaccc tcctctcatg
    68041 ctccgagacg tggatcctct tccggaacag atcatccggt ccatcaacga caatcgtctc
    68101 aaactcgccc ccttctccga gaacagaccc ttccgcggcc ccgaaccgac gcaacgccct
    68161 cttgatcctc cccacaccgg cgacggaact gacttgctcc cagagaaacc cctcgtcgag
    68221 ccccgcgctc gccactttga tgatccgggc ttccagcccc gcgccagcca tgtcgaagag
    68281 caactgcgcg tcgtcaccgc cgaccgatcc gcgaggcggt ggtagcacgg gatacttcca
    68341 caggtaggcc agcggggtga ggccaaggcg cagggcgacc gactcgactc gggtgcgttg
    68401 gtacgtggac aagatggcgc cggcacacag cgcgttggcg tcaggatgcc gctccatgac
    68461 ggcgcggagg agcggtacca tgctctccgt ctcgtcgcca tctccatctc catctcccgc
    68521 gagggcagag gccgtctggt gggcgtcgta atcgcggcct tcgtacttgg cgccgccgag
    68581 gatggggtgg cggtacagcg ggagtccggt cgctgcggcg taaagaggga tgatctggtg
    68641 gccgacggtc tggtacatga agctgttcaa gtccacgtcg tcgtcaccgt taccagtgtg
    68701 gccatttcgt gctgccgagg acgtcctggc accgctggca tcgcagtagt cgtcggcgct
    68761 attatgaggt tcgattattt ccaggccgga cctgccctcg ctctccggga acagattggc
    68821 cagcgcaact accttgtggc cattctttat gcagtgaagg atggagtaaa agctgtcctt
    68881 gcctcctgag atgagggcga tgactcgtag gctgtcggag gacatgatgg agttttgacg
    68941 acgcccggcg cccgtagcaa gggaccgctg aggggttccg agccacactc gaaggtccta
    69001 cggattatca actggaagtg actatcatgc ctacagatct ggagatgctc ccgtgatagt
    69061 gcggagtagt cgctgtgaac ggcgctgtag acatgaggtt ttttctattt tttttttcta
    69121 ttttctaacg tagagtggtc tcacgtcgtt gcgagagttc cccactccga catcaaagtg
    69181 gtatcacgtg accccagagt tcagactggc atcggtgcct tacataattc agttcttcgt
    69241 acagcgtaca gaccttgaca cagagatgta aacctgggag taaattagta atcaccctga
    69301 ccctgctctc tccagtccct tttctctgtc cttcacacag cgataccact gcgcaaactg
    69361 gatacattca tcacagtacg acggatacgg aatgcccact ttcgagttct tcaacctcgc
    69421 caagccttta tgacgaccac tagtgactag tcagtctggg tctccccgga tcttggtgcc
    69481 cggggaatat gggctcgacc ccttggcgcc gttcgtgtct ttggatccca gtcagcaaaa
    69541 gtgcactaca cgtattaata tgtacgcccg caaaccatgc aaacaatggc aggggatccc
    69601 atgatagacg cgaagatcag tatggagtac aaagtaaggg tctggggagc agtaaaatta
    69661 cgaagctata ctccgtacag caaattaccc ggactcttcc ccccagacgg cgttcaaaga
    69721 gcacagatgg atggtacgga gtaattatag tacgttgtac gcaccgacat acgttgtacg
    69781 cacggatgcg agaacgaccc attgtcccag ctgctaggat caggtggctt ggtggcgcgc
    69841 gcatcctccg cattagcata ttggagacga cgtgctcccg tactcgcagc ctaagggcta
    69901 acggtggcta ggactcggac tattatttgg ctccaacggt ggggaacgcc tcacggtggt
    69961 catgcaatgc gaggaactcc gacgatgatg gtctgagcgg aacacttcat attgggtcct
    70021 cgctcggcgc tcgagcaatg cccgttaaaa acttgagcat gggtccaagg agaaggctat
    70081 atcggagagt gcaggtacta agtaagggat gctcttatgg cctgccatat tacctacgca
    70141 accgccatcg cgcttggcta atcgttctta ggtggactct agatcggctt aagcacctgt
    70201 taaagtagct tacgttatag ttggcggacc gcgtgactct ctggctttaa tgtcgactct
    70261 ggggtaggcg ggtcgagtac ggagctctga tacctatact tgataataga cgctgttact
    70321 tagcgctacg gtccgtcgcg atacagatac tatataggga gagcttagga agtagtgagt
    70381 actcttagat atctatcccc ccaagtctcc gcatagacac tagtgcctga cggtcgtctc
    70441 gtatcacgca tggccgctcg aaacggcaag accccatgtt tatgtatagc ggatcctcgg
    70501 cgacttggcg gatttgaggg tctcctttgc tagaacaaca tcgtcgactc gttgcgacag
    70561 cctagcgaaa acagccatgg aacggtgtct cttagcttat cttgcgtggc gcactgtgct
    70621 ctttctagct ttatagtgct agaaggcaga tcggttcttc tgtgggacca atagtggccg
    70681 ctcgtgcttg gaattcggct gtcgaatgct ggacggggat cctggtccag atgacgacgc
    70741 cattcgccat tgtcaccact aaacgcgtga gacggagatt attatacggc ctagaaagtc
    70801 tgagtagtaa gtagcacggc cctgtattag ctagacagtg cgagacacta gtcagttcag
    70861 aagcaagaat cgaagccata ggaagatgaa acgggctaac taatcgtagt gctatccgcg
    70921 tgtttgtcaa gcgagatacg agagcgagca agcaagcaag caagcaagac gggatgttag
    70981 cagcctcgtg tgacattcga agacacgtta ataacccgtg caatatgcct attgacaagc
    71041 acagcaaatt taaaagccga gcctgcgaag gagcccagga cgcgccaacg gaccaactat
    71101 cttagaacta accaagcaaa caaccaaaca agtgagaaaa ccagtggaga catggtaatc
    71161 acgaagtaaa ttctgggaca ggaaacgtct tggagaaaaa agaaaaagag gggaagaaaa
    71221 aggggacgca agggaggtag ctagacaaca tgaagacaac aggccaggcc caagtcctat
    71281 ccccatcccc aactcgagac ggcattcaac cctaaacgta gatcgaactt gatataacat
    71341 agcgttccag agttcccaac gacttaaccc tagtgtactc ccagggtact aataacggtc
    71401 atacaagccc gtacggtagg tggcctatac gccatgtctt ggcccatccg ttgtctcggt
    71461 ccctcgccga gttccatacg taattaatct gcgcacccgt aaacaatatg agggaacccc
    71521 cgccaaaagg gaagaagccc aaataacctc aaacgagaag aagaagaaaa caggtttctt
    71581 gccgatgtga gggttcgcca agatcgcggg gttactcgac acggccgact cgtcgacttg
    71641 acttcaataa gcaaggtcca agacaagacc gcatatccaa aacttacgca ctccctcttg
    71701 accgtcccat acggcacccc gcgtccaggc ccctcctccg tgatgtgatg cctcccggga
    71761 cgcaagccaa cctcgttccg gtgccacacc aaacaagatc caccggggaa agccgcagct
    71821 tggatgcaag gaggcgaaag tagccgggtg tcgcgggagg ctggagggga aggtccacgg
    71881 aagcagagac ataga
//
