# Supplementary material for: Alkaliphilic/Alkali-Tolerant Fungi: Molecular, Biochemical, and Biotechnological Aspects
Source: J Fungi (Basel). 2023 Jun 9;9(6):652. doi: 10.3390/jof9060652 (PMC10301932; doi:10.3390/jof9060652)
Supplement: Supplementary file 1 [file jof-09-00652-s001.zip › S2/ENANITX01000501NITX01000501.1.region001.gbk]

LOCUS       ENANITX01000501NITX01000501.1 17212 bp    DNA     linear   UNK 01-JAN-1980
DEFINITION  ENA|NITX01000501|NITX01000501.1 Sodiomyces alkalinus F11
            SODALscaffold_11_Cont501, whole genome shotgun sequence..
ACCESSION   ENANITX01000501NITX01000501
VERSION     ENANITX01000501NITX01000501.1
KEYWORDS    .
SOURCE      
  ORGANISM  
            .
COMMENT     ##antiSMASH-Data-START##
            Version      :: 7.0.0beta2-86685d9d
            Run date     :: 2023-03-25 18:34:59
            Original ID  :: ENA|NITX01000501|NITX01000501.1
            NOTE: This is a single region extracted from a larger record!
            Orig. start  :: 0
            Orig. end    :: 17212
            ##antiSMASH-Data-END##
FEATURES             Location/Qualifiers
     protocluster    1..17212
                     /aStool="rule-based-clusters"
                     /category="terpene"
                     /contig_edge="True"
                     /core_location="[967:2212]"
                     /cutoff="20000"
                     /detection_rule="(Terpene_synth or Terpene_synth_C or
                     phytoene_synt or Lycopene_cycl or terpene_cyclase or NapT7
                     or fung_ggpps or fung_ggpps2 or trichodiene_synth or TRI5)"
                     /neighbourhood="15000"
                     /product="terpene"
                     /protocluster_number="1"
                     /tool="antismash"
     proto_core      968..2212
                     /aStool="rule-based-clusters"
                     /tool="antismash"
                     /cutoff="20000"
                     /detection_rule="(Terpene_synth or Terpene_synth_C or
                     phytoene_synt or Lycopene_cycl or terpene_cyclase or NapT7
                     or fung_ggpps or fung_ggpps2 or trichodiene_synth or TRI5)"
                     /neighbourhood="15000"
                     /product="terpene"
                     /protocluster_number="1"
     cand_cluster    1..17212
                     /candidate_cluster_number="1"
                     /contig_edge="True"
                     /detection_rules="(Terpene_synth or Terpene_synth_C or
                     phytoene_synt or Lycopene_cycl or terpene_cyclase or NapT7
                     or fung_ggpps or fung_ggpps2 or trichodiene_synth or TRI5)"
                     /kind="single"
                     /product="terpene"
                     /protoclusters="1"
                     /tool="antismash"
     region          1..17212
                     /candidate_cluster_numbers="1"
                     /contig_edge="True"
                     /product="terpene"
                     /region_number="1"
                     /rules="(Terpene_synth or Terpene_synth_C or phytoene_synt
                     or Lycopene_cycl or terpene_cyclase or NapT7 or fung_ggpps
                     or fung_ggpps2 or trichodiene_synth or TRI5)"
                     /tool="antismash"
     CDS             387..392
                     /ID="input.cds1.1"
                     /Name="input.path1.gene1"
                     /Note="final-exon"
                     /gene="input.path1.gene1"
                     /phase="0"
                     /source="GlimmerHMM"
                     /transl_table=1
                     /translation="T"
     CDS             complement(968..2212)
                     /ID="input.cds2.1"
                     /Name="input.path1.gene2"
                     /Note="single-exon"
                     /gene="input.path1.gene2"
                     /gene_functions="biosynthetic (rule-based-clusters)
                     terpene: fung_ggpps"
                     /gene_functions="biosynthetic-additional (smcogs)
                     SMCOG1182:Polyprenyl synthetase (Score: 240.1; E-value:
                     4.5e-73)"
                     /gene_kind="biosynthetic"
                     /phase="0"
                     /sec_met_domain="fung_ggpps (E-value: 2.3e-150, bitscore:
                     488.7, seeds: 66, tool: rule-based-clusters)"
                     /source="GlimmerHMM"
                     /transl_table=1
                     /translation="MASSHSPTTSTTNTPPGLPLSTINSPPLASPKAIPPRTSSTGVVP
                     PVQPPPRSTLRPLSESDWFSQSQSQRPSRSPDSPPNNAANTNTPTTSFTVTMHPPPPPD
                     PNRYAIENINITSKRPWPEEKEKVLNGPYDYLLAQPGKDFRSQLIGAFNALLDVPEESL
                     AIINKVVAMLHTASLLIDDVEDSSSLRRSLPVAHNIFGVPQTINSANYVYFCALRELQK
                     LNNPTAIDIFTEELVSLHRGQGMDLYWRDTLTCPTEDDYLEMVGNKTGGLFRLGIKLMQ
                     AESSSPVDCIPLVNVFGLVFQIRDDYLNLSSSEYSHNKGLCEDLTEGKFSFPVIHAIRS
                     DPGNLQLINILGQKTSDVEVKRYAVSYMERTGSFDYTRQVISVLVTRARKLVNEIDAGQ
                     GATAGLHAILEKMTV"
     PFAM_domain     complement(1109..1834)
                     /aSDomain="polyprenyl_synt"
                     /aSTool="clusterhmmer"
                     /database="34.0"
                     /db_xref="PF00348.19"
                     /db_xref="GO:0008299"
                     /description="Polyprenyl synthetase"
                     /detection="hmmscan"
                     /domain_id="clusterhmmer_input.path1.gene2_0001"
                     /evalue="1.80E-65"
                     /gene_ontologies="GO:0008299: isoprenoid biosynthetic
                     process"
                     /label="input.path1.gene2"
                     /locus_tag="input.path1.gene2"
                     /protein_end="368"
                     /protein_start="126"
                     /score="220.6"
                     /tool="antismash"
                     /translation="KVLNGPYDYLLAQPGKDFRSQLIGAFNALLDVPEESLAIINKVVA
                     MLHTASLLIDDVEDSSSLRRSLPVAHNIFGVPQTINSANYVYFCALRELQKLNNPTAID
                     IFTEELVSLHRGQGMDLYWRDTLTCPTEDDYLEMVGNKTGGLFRLGIKLMQAESSSPVD
                     CIPLVNVFGLVFQIRDDYLNLSSSEYSHNKGLCEDLTEGKFSFPVIHAIRSDPGNLQLI
                     NILGQKTSDVEVKRYAVSYM"
     PFAM_domain     join(5065..5571,5773..6267)
                     /aSDomain="CDC14"
                     /aSTool="clusterhmmer"
                     /database="34.0"
                     /db_xref="PF08045.13"
                     /description="Cell division control protein 14, SIN
                     component"
                     /detection="hmmscan"
                     /domain_id="clusterhmmer_input.path1.gene3_0002"
                     /evalue="4.90E-127"
                     /label="input.path1.gene3"
                     /locus_tag="input.path1.gene3"
                     /protein_end="334"
                     /protein_start="0"
                     /score="423.0"
                     /tool="antismash"
                     /translation="MEALLSLAFDNLSSYDGPKIRKGLRQVEGLLAQICLSAPARSSSS
                     SPTKAHHHHKRSDSKLSSVGDPNDGDRRNGGAETDDNDDEDSRGRRKSLSELSDDPAFR
                     EFFKLQEGFEWNVALRLINTLDRLMAKSADGQNDLLILGALDTIQGVLLLHPPSKTLFS
                     REQNMNLLLDLLEPVNCPAIQSATLLTLVVALIDAPSNTRTFEALDGLLTVTSLFKSRS
                     TPRDVKLKLVEFLYFYLMPEVPSIPRADARASVPAMLQRSPSKLAGAFRSNASRPGPGP
                     HLPPASSAAAGGRPRAGSESENTLTTEEKQELLGRHLSSVEDLVRDLRTCTPF"
     CDS             join(5065..5571,5773..6282)
                     /Name="input.path1.gene3"
                     /gene="input.path1.gene3"
                     /phase="0"
                     /source="GlimmerHMM"
                     /transl_table=1
                     /translation="MEALLSLAFDNLSSYDGPKIRKGLRQVEGLLAQICLSAPARSSSS
                     SPTKAHHHHKRSDSKLSSVGDPNDGDRRNGGAETDDNDDEDSRGRRKSLSELSDDPAFR
                     EFFKLQEGFEWNVALRLINTLDRLMAKSADGQNDLLILGALDTIQGVLLLHPPSKTLFS
                     REQNMNLLLDLLEPVNCPAIQSATLLTLVVALIDAPSNTRTFEALDGLLTVTSLFKSRS
                     TPRDVKLKLVEFLYFYLMPEVPSIPRADARASVPAMLQRSPSKLAGAFRSNASRPGPGP
                     HLPPASSAAAGGRPRAGSESENTLTTEEKQELLGRHLSSVEDLVRDLRTCTPFGGVL"
     CDS             complement(join(6706..6754,6898..7712,7840..7938))
                     /Name="input.path1.gene4"
                     /gene="input.path1.gene4"
                     /source="GlimmerHMM"
                     /transl_table=1
                     /translation="MYDHHHNIRHDFDLVGLLWPQLSNHELLPMRVRRSCSDGGGCCDE
                     WMHCTEVDRTRGCAPGNPSNGWTFVPDPDAEEEEDTGGSGGLSTAARAGIGVGVTVGAC
                     ALIGGVVWFFCFGRRRHRQEQQQHQQQQQQQQQQQNQGGAREQQQQQDGSRRSSQPISG
                     TGSHHPRGRRITGDHTPGGQAMSDVATDISRPTRRRGLTQDYFGPAAVAGPFTETATMS
                     PATSPGLDRGVPLMAQSPNDIAAPVEIDSQVSPALPRRDDAAGATVASASAPPQHSPAA
                     AENCFELYGTEISPERYARQQSQGEIESYFILLFSRQIL"
     CDS             complement(join(8985..9140,9263..9286))
                     /Name="input.path1.gene5"
                     /gene="input.path1.gene5"
                     /phase="0"
                     /source="GlimmerHMM"
                     /transl_table=1
                     /translation="MRRLTRTSVYACVSVLKSVLKSVLKTRPSPSWAPPADGIAAVING
                     RTHPHLSSHSQHQP"
     CDS             10373..11413
                     /ID="input.cds6.1"
                     /Name="input.path1.gene6"
                     /Note="single-exon"
                     /gene="input.path1.gene6"
                     /gene_functions="biosynthetic-additional
                     (rule-based-clusters) APH"
                     /gene_kind="biosynthetic-additional"
                     /phase="0"
                     /sec_met_domain="APH (E-value: 1.5e-10, bitscore: 31.2,
                     seeds: 156, tool: rule-based-clusters)"
                     /source="GlimmerHMM"
                     /transl_table=1
                     /translation="MAAQLPPTHVAASFPLPHVLAHAAIAPTLLAQGAEGRLYKTNHLH
                     PSRPAALKYRPSKPYRHPILDARLTRARILAEARILYRCRREAVPVPLVFALDEAAGWL
                     LLEWISGDPVRVAINTWLAQKHPTASSRPRAAVAQKVASLGSRISEEQEDDDSTHQQKQ
                     QQQGDVPKHQVRENTNQDDKGTTGKWSDEETENGGEARRRIREDAPLKALMRNVGTVVG
                     KLHRAGIVHGDLTTSNMMLRPPPTADSGIETAETATDSGAKASLDGDIVLIDFGLSSQS
                     SSDEDRAVDLYVLERAFGSTHPRAEVLFPEVLEGYRGALPAKQATSVLRKLEDVRMRGR
                     KRSMVG"
     PFAM_domain     10457..11098
                     /aSDomain="APH"
                     /aSTool="clusterhmmer"
                     /database="34.0"
                     /db_xref="PF01636.25"
                     /description="Phosphotransferase enzyme family"
                     /detection="hmmscan"
                     /domain_id="clusterhmmer_input.path1.gene6_0003"
                     /evalue="2.30E-06"
                     /label="input.path1.gene6"
                     /locus_tag="input.path1.gene6"
                     /protein_end="242"
                     /protein_start="28"
                     /score="27.8"
                     /tool="antismash"
                     /translation="LLAQGAEGRLYKTNHLHPSRPAALKYRPSKPYRHPILDARLTRAR
                     ILAEARILYRCRREAVPVPLVFALDEAAGWLLLEWISGDPVRVAINTWLAQKHPTASSR
                     PRAAVAQKVASLGSRISEEQEDDDSTHQQKQQQQGDVPKHQVRENTNQDDKGTTGKWSD
                     EETENGGEARRRIREDAPLKALMRNVGTVVGKLHRAGIVHGDLTTSNMMLR"
     aSDomain        10460..10732
                     /aSDomain="TIGR03724"
                     /aSTool="tigrfam"
                     /description="arch_bud32: Kae1-associated kinase Bud32"
                     /detection="hmmscan"
                     /domain_id="TIGRFam_input.path1.gene6_0001"
                     /evalue="1.20E-18"
                     /identifier="TIGR03724"
                     /label="input.path1.gene6"
                     /locus_tag="input.path1.gene6"
                     /protein_end="120"
                     /protein_start="29"
                     /score="65.3"
                     /tool="antismash"
                     /translation="LAQGAEGRLYKTNHLHPSRPAALKYRPSKPYRHPILDARLTRARI
                     LAEARILYRCRREAVPVPLVFALDEAAGWLLLEWISGDPVRVAINT"
     aSDomain        10997..11392
                     /aSDomain="TIGR03724"
                     /aSTool="tigrfam"
                     /description="arch_bud32: Kae1-associated kinase Bud32"
                     /detection="hmmscan"
                     /domain_id="TIGRFam_input.path1.gene6_0002"
                     /evalue="3.70E-27"
                     /identifier="TIGR03724"
                     /label="input.path1.gene6"
                     /locus_tag="input.path1.gene6"
                     /protein_end="340"
                     /protein_start="208"
                     /score="93.1"
                     /tool="antismash"
                     /translation="PLKALMRNVGTVVGKLHRAGIVHGDLTTSNMMLRPPPTADSGIET
                     AETATDSGAKASLDGDIVLIDFGLSSQSSSDEDRAVDLYVLERAFGSTHPRAEVLFPEV
                     LEGYRGALPAKQATSVLRKLEDVRMRGR"
     CDS             complement(join(12268..14043,14444..14452))
                     /Name="input.path1.gene7"
                     /gene="input.path1.gene7"
                     /phase="0"
                     /source="GlimmerHMM"
                     /transl_table=1
                     /translation="MLYRVIQSVGDRPSSNHPGHLQSAEQPSPDESQTWVLFSPAAADA
                     TTSASYLSSAGESIPTPGRSQISDLGSLNTIARSNRDAYFRQSATLSAAIDDDSVEDDA
                     ELDSLDSHLPDFRTLASPYNEQPPSHHHDAAVFPTHDGLGSFRLDPPVGATEIQEQIYL
                     FEQFNPRRVRRRRESLELAELEMQEEQEQQAHKMQRIEAWRLEQSRVLLEEIHKQTRRR
                     RPSPSQSQSQSPSQPSTRHRTRANEARTENPGSSDPAGQADREIMDWHEEPAPQALDDR
                     GVFAKITRKVIKDLIGIDDRLLSLLLGETLPASEDDDDLSSTPKAITAAGLATSPPPTA
                     DQSPWQIQVLDRVARELGFLISQLSPHPGAFSTYARMQEMPIPYAGLPVIPETAASPSS
                     TALGADEVSAKMPEFKPTMPAASEPIDIPHIRDAGVDVRETATQATTTTNHPRRDETTT
                     FTQEEWERDLDVKLVFRYLRSRFTSHTASAPAFTSGTSHLATCSTQDLAAKAARVRQHH
                     PLVARTRPAAERRAFKATAPQSPSALRHASSCASQSTRRSARRSSVSSRHYWDIGGSLG
                     TGSVIAGSTGPMGSWGEV"
ORIGIN
        1 ccccaaacca aaaagaaaaa aagggggcca gatacctaat aagaatgtga tacacgacat
       61 gttcatggga catatggcca ttctttacat tccctacgtt tggcggtagc ttgcttgttc
      121 tattatatct ctctatccta ccccgagtag gcaatggcct aggaaaggtt ggtaaagcct
      181 accacgtagc cacgcaaatt gggtgtatgt ttggtgtgta gcaattgtgt cgtacactct
      241 tggtgcgagg agcgacaata tccttccagc gactggtgat atgaaagtgc agacccgcat
      301 atagagaggg ggaaacaaaa gaagaagaaa aaaagaagaa aaaagcaagt cagaaatggt
      361 atcataaacg ctactattgc tttcagacct aaaccaaacc gcttcgctgc aggtaggtat
      421 ccactaaagt catacgcctg tgtgtcaaag tgacgcactc tgaagcccgt gcgagttttt
      481 ggtttcggaa aaagctcgtt tataagggca cattgatccc cgtaacgagc ccgtgttcct
      541 gctccatatc ggcgtagcta gttttgacca attcgcaaag ttaagctcag cctttggaac
      601 ctgctgtccc gaaccggtct cgtcctcgat cgacgactag gccgcgggac tcgctgatgt
      661 tattcctgtc ggcgtcagaa gctgggtgtg gttccccgac agcccagtgt tcggcagcgg
      721 gggcccttgt tgctcaagtt gttcctggct caagctactt ccgcacgccg ggccattcgt
      781 tcccgggggg gacgaccctc caacacatca tctcctcatt tcattctcct ccaggctgtc
      841 cagcttcgtc aggcaaaagg agagttgctg tcgatgatgg ggaaaataaa aaaaaaataa
      901 aaaaggtcat gaatctgcaa ggaaggtcga tatgatccgg accaccgtgc aggcaagatc
      961 acggttctta gacggtcatc ttctcgagaa tggcgtgcaa gccggcggtg gccccctggc
     1021 cggcatcgat ctcgttgaca agcttgcggg cacgggtgac gaggacggaa ataacctggc
     1081 gggtgtaatc gaaagagcca gtacgctcca tgtaagagac ggcgtagcgc ttgacctcaa
     1141 cgtcggaggt cttctggcct aagatgttga tgagctgcag gttgcccggg tcggagcgga
     1201 tggcgtggat gacggggaaa ctgaacttgc cctcggtcag gtcctcacac aaccccttgt
     1261 tgtgggagta ctcgctgctg ctgaggttca ggtagtcgtc gcggatctgg aagaccaggc
     1321 cgaagacgtt gaccaggggg atgcagtcca ccgggctgct cgattcggcc tgcatcaact
     1381 tgatgccgag gcgaaacagg cctcccgtct tgttcccgac catctcgaga tagtcgtcct
     1441 cggtgggaca agtcagggta tcccgccagt agaggtccat gccttgaccg cggtgcaggc
     1501 tgacgagttc ttcggtaaag atgtcgatgg cggtggggtt gttcagcttc tggagctcgc
     1561 gcagggcgca gaagtagacg tagttggccg agttgatggt ctggggcacg ccgaagatgt
     1621 tatgggcgac gggtaggcta cggcgcaagg agctcgagtc ctcgacgtcg tcgatgagca
     1681 ggctagcggt gtgcagcatg gcgacgacct tgttgatgat ggccaggctt tcctccggca
     1741 catccagcag agcgttgaag gcgccgatca gctgagagcg gaaatccttg cccggctgtg
     1801 ccaagaggta gtcatatgga ccattcagga ccttctcctt ctcttcgggc cagggcctct
     1861 tgcttgtgat attgatgttc tcgatcgcgt agcggttggg gtcggggggc ggaggtggat
     1921 gcatggtgac agtgaaggac gtagttggag tgttggtgtt ggcggcgttg ttcggtggag
     1981 aatcgggaga gcggctggga cgctggcttt ggctctgaga aaaccagtcg ctttctgaga
     2041 gtgggcggag ggtggatcta ggaggcggct ggacgggggg cacgacaccg gtggatgagg
     2101 ttcgtggtgg aatagctttg ggagaggcga gtggcgggct gttgatggtc gaaagaggaa
     2161 gacccggggg ggtatttgta gtacttgtag tgggagagtg ggaggatgcc attgtcgctg
     2221 attcaggttg ggaggacgtg agcaggttga aggaggttga ggttggcttg tcacggtatc
     2281 gtggggatgc ggcaggaagc tgtgactcgc cagaatggga aggcgccgaa tcggattggc
     2341 cttgacaatg tggataggaa gagcctggag aagagaaggt tatgggtacc ggaccaggat
     2401 ccggattaac agtcgggcag gcagcaggca caaccggaag ggcagagtag ccaggtcgtg
     2461 aagactaaag acaaagcatc tcgtgatcag catcaagctt ggttctcaca acaagaaggt
     2521 gcaggtgctg attgtctgcc gattttcgtt tacaacgtat gaccatcagt agcaggggaa
     2581 gcagcgagcg ggcagtgaat agtccagttg ttagagatgg gtgggaaact gagcgaaggg
     2641 agcaggaaag acaatgtgaa caatacttaa atcggaagac acactagacc gtagataggc
     2701 ggggttaagg gcaagaacaa tgggctgcat ctgtacgttg tacattatat gcacctactg
     2761 gtatggagca aggaaccagg gaatagggaa gggcttttgg aggctggcga gaacgaaaga
     2821 acaaagaaaa aaagaaggaa aaagggaaaa aaagaaagaa aaaatgcggc cgccaacagt
     2881 gcctccaagc aaagccaagg ggaagccggg gaagtttggg gagccaggga tacagcgaag
     2941 ccccatgaca aatcgcaagg gaaaaacaga gtggaaagaa caatattaag aatggtcgat
     3001 ggtattgaat aaatcgcaca catacttcga gcaagcagca aatggggatt ggctgagaga
     3061 gtggacggcg ttggtgcctg gagggtgatg ttggtgatgc ggctgatgcg gctgatgcgg
     3121 ctgatggtga tgctgccagc agttggtgga tggggcggga ctcgagctgg acgatttgcg
     3181 atcgcaggga ggaaggtggg attgatgtca aagaaagaca gtaaagactc gaggtgtcgg
     3241 tgggattatt cgtatgatcg agatgttgtt gcgtgggaga gtagggtcca gatcgccgcc
     3301 gccttggttg gaaacgtgaa ggacgatttc tgtggggtat tttgatcgga gctactcgga
     3361 gtgacatgga gggtgtggca ggagccgcca ttgcattgct tccagtgtgg atcgacgtca
     3421 ttgtgtgggc ccaggagcta gtcaagtcag gtaccttaca gctggtggag gtacctaata
     3481 aggtaccgta tagggtgagg tactggaggt actggaattt gaatgggact ggataaggtg
     3541 aggtacctaa ggtaggttag gtagagctag ctgcactgct ttcaccggtg gcggtccagg
     3601 gagggtttga acacccaagg ttgagtattg gaaagtagac aagcacgaag caagggcgac
     3661 agattcgggt taacttgcaa agtagagagg gttgcgaaat gctcgactct ttcttttcat
     3721 gctaatccgt cgtaagtgtc gcgcctaaga agaccgagaa gagggaggga gcatcaggta
     3781 agcagagaag ctctggaagc tctggacagc aaggaaggga gtattgatga agaagagaaa
     3841 tttgatcatt cagaagacca aggtattaat aaagagaaga atgaaaataa aatgaaaata
     3901 aaggaataga tcgtgttgct tggtcattta gcgtgtctca gcggtaatta cactaccagc
     3961 tagctactgt agaagcaagt aggcatgggg gcatcttggc tcccttcagt gtctctccac
     4021 tggctggttc gaacaaactc tgggcttctg tttgattgcc tgctgatgcc acgtctgtac
     4081 ttcacacgtg acaaaacgca aagcctagca tgtgttgaaa tctgaaacta gacatctgca
     4141 tcctcctgcg ccatgcatac aatctttgat tcgtacgtat acataaactt gcacagtcct
     4201 cagaaatgga cccggggttg ggggttgtcg ccctagccct tcgtaagtcc tgtttatgag
     4261 tctgtggaaa gacgaaagtt gccaaagaac aacggtgata ggagtttcgg gtttctatat
     4321 tgatttttgg gggttggttc agtttcatca gctaataacg tccatcgaat aaggtaatta
     4381 ttggtggacg aactttatcg gcgttgactt cctggagtgg gagctgtcat accttaaggt
     4441 aggtacctta gcttagtcgt atgtaccaaa gtactacggt actgttatct gaggacgagg
     4501 gcacagacag tccctggcct gtcagtcgac gctaaaccgg atccagccca gggtcctgtc
     4561 cagtccctag gttatgccgg ttgctggggc atccgtaacc acccaatggc aacgaatcaa
     4621 aacaattctc tggctggcct ttaagctgcg gccatctctt ctcagctagc tgcagcttcc
     4681 ccggcctcga agctcatgat agcatctatc catcaagtcc cttcacctgg cccttatcgc
     4741 cgtcttgcgc actcctctca cctcttttac tctttgcgcc ttgtataata ctcgagtaag
     4801 agaaaaaggg gacgagagag aggagagcaa gccagcaagt gttaaggcgc ctttatcttt
     4861 cccatcattt gtattaacag ctctactctg ccggaaacag aggcagttct tgctctacat
     4921 tccgcattcc cattcccatt ctcattccca tcagcatcaa catcgactcc tcggtgtatt
     4981 attttctttt gtctcttgtc tttctttgtg atacccagtt gcgcactaat caccccacgg
     5041 tttccgatat catcaacaac aacaatggaa gcccttcttt ccctcgcctt cgacaacctc
     5101 tcctcttacg acgggcccaa gatccgcaag ggcctgcgcc aagtcgaggg cctcctcgcc
     5161 cagatatgtc tctccgcccc ggcgcgctct tcctcctcct ccccgacgaa agcgcaccat
     5221 catcacaagc gctcggacag caagctttcc tccgtcggcg atccgaacga cggcgaccga
     5281 cggaatggcg gcgccgaaac ggacgacaac gacgacgaag acagccgcgg caggcgcaag
     5341 tccctaagcg agctctctga cgatccggcc tttcgggagt tcttcaagct tcaggagggg
     5401 ttcgagtgga atgtcgcctt gcgcctcatc aacaccctcg accgcctcat ggctaagagc
     5461 gcagacgggc agaacgatct cctcatcctc ggcgctctcg acaccatcca aggtgtcctc
     5521 ctccttcacc cgccgagcaa gactctcttc tcgagagagc agaacatgaa tgtaagccac
     5581 caccagtgag acatgaccgg ggaggggaaa gagaacagag agggaaaagg aaaaaaaaaa
     5641 aaaaagaaaa gaaaaaaagg aaacaaagaa aaaaagaaga aaagaagaag agaggaaaga
     5701 cagacagata tttccaagca acgaagccgt gtgaaattgg aactaaccag tgcatcgcgc
     5761 ttcgtctccc agctcctcct cgacctcctc gaacccgtca actgccccgc catccaatcc
     5821 gcgaccctcc tcaccctcgt cgtggccctc atcgacgccc cctccaacac ccgcaccttc
     5881 gaggccctcg acggcctcct caccgtcacc tccctcttca aatcccgctc caccccgcgc
     5941 gacgtcaagc tcaagctcgt cgagttcctc tacttctacc tcatgcccga ggtcccttcc
     6001 atcccgcgcg ccgacgcccg cgcctccgtc cccgccatgc tccaacgcag ccccagcaaa
     6061 ctcgccggcg ccttccgcag caacgcctcc cgtcctggtc ccggccctca ccttcctccc
     6121 gcctcttccg ccgccgccgg aggcaggccc cgcgccggaa gcgagagcga gaacaccctc
     6181 actaccgagg agaagcagga gctcctcggc cggcacctca gcagtgttga ggacctggtc
     6241 agggatttgc gcacttgtac tccatttggg ggtgttctgt gagatgatga agagaaagta
     6301 gaaggatggt gggcagaggt gcggctgggg agctgggtcc gtcccccttt ttcttttcgg
     6361 tgtttatgtc acccctctct ttgctgtggt ggctttacat ctgctcctac atttccgttc
     6421 catggcgttt aggatggtat cggcgggggg ggggtcgtct tgtctctgcg gtcggtcgga
     6481 ttgtaacaac ttggacggaa caggctcgga gttttgtttg tttgtattca aaaggagaaa
     6541 gagtccggat cttgcccgca gcttgtttgt cgaggcgagt ataatatcat ctattttgac
     6601 ctctcttttc tttctcttga ccttgggttg tcacatatgc cccctcaggg tcttatccgg
     6661 cacatgggct ttgcgaagac ctgctgtcgg ctcactggca tattcttaaa ggatttgccg
     6721 agagaagaga agaataaaat aagactcgat ttctctgaaa tagatgcgct atataactat
     6781 gctatattcc tttctatatt gtactctctt catggacctg ctcaaggccg aggctccggc
     6841 tccgatccgc ccctcatact ttggggcgtc aatatcggcg accaaggtga taatgacccc
     6901 tgcgattgct gccgcgcata acgttccggg gatatctcgg taccgtaaag ctcaaaacag
     6961 ttctcagccg ccgccggtga gtgctgcggt ggcgccgagg cggatgcgac cgttgcgccg
     7021 gcggcatcat ctctgcgggg cagtgctggc gaaacttgcg agtcgatttc cacgggcgct
     7081 gcaatgtcgt ttggcgactg cgccatcagg ggcacgccgc ggtcgaggcc cggggacgtg
     7141 gcgggcgaca tggttgccgt ctcggtgaag ggacccgcga cggcggccgg gccgaagtag
     7201 tcttgcgtca agccgcgccg gcgcgtaggg cgcgatatgt ccgtcgcgac gtccgacatg
     7261 gcttgcccgc cgggagtgtg atcgccggtg atcctgcgac cgcgggggtg atgtgatcca
     7321 gtgcccgaga tgggctggga tgagcggcgg ctgccatctt gctgttgttg ttgctctcgg
     7381 gccccccctt ggttctgttg ttgttgttgt tgttgttgtt gttgttggtg ctgttgttgt
     7441 tcttgtcgat gtctcctgcg cccgaagcaa aagaaccaga cgacgccgcc gataagagcg
     7501 catgctccca cagtgacgcc gacgccgatc cccgccctgg cggcggtaga cagcccgcca
     7561 ctcccgcctg tatcctcttc ctcctccgcg tccgggtcag gtacgaaggt ccatccgttg
     7621 gatgggtttc ccggggcgca cccgcgggtc cggtcaacct cggtgcagtg catccactcg
     7681 tcacagcacc cgcctccgtc ggaacaggat cgctgggtcg tggcggtgca gccagggtcg
     7741 attggggtaa cgatggcgct gggtgttgtc gatctcgtca tgcgacacag gccgcccgag
     7801 gcgcacgtgg ctccgtaagg gcagcaattc ccgccgtact cggactcgca ttggaagaag
     7861 ctcgtggttg gacagctgcg gccacaacaa gccgacgagg tcgaagtcgt gccggatgtt
     7921 gtgatggtgg tcgtacattg gtacgctgta gcatcgcagt tggaatcgca gagcgacccg
     7981 attgcgcaac aaccaggttg accgccaggc cgaatgtaac aatactggtc attgcgacag
     8041 cagaacccat cttcgtccac atcgatgcct attgcgcgac tcgctctgtt agttctacgt
     8101 gccgcgacca acaacaacaa caacaacaac atccaaaaaa gaaaaagaaa aaggaaaagg
     8161 aaaaagaggt ccgtggcttt ggggacacca gcggccaggc caaggccagc cttacatcta
     8221 tggtggccag gattgcatgg cgggccgtcg cggcgcacca gttttggggt aaggtcgagg
     8281 aagcgaggaa acagcccgtt gggcaagagc tctacggcgc caatctggtg ttcttcctgg
     8341 gctattgcag ttcggacgcc atagcacagg gcaagtagca cggcttgaag ccgtgccatg
     8401 atgaagggga tggcgattat ggctgtggcg gcggcaacgg tggtgataat gcggctaacg
     8461 acgtggaccg aataaatcgc atgctgtcga aagtcagaat agtcgccctt tgttccccgt
     8521 ggtggtcata atattacgag gccagagatg tttgacgtgg caccttcctc aggaaacgcg
     8581 atagataaaa cagaggagac ggcgagattg agaagtagac aaagaaagac ggagcacaga
     8641 agacagaagg cacagaggac gaggaccgca ccacaccaca ccattattca gggaccgcaa
     8701 tgccggcacc gacgatcggg cttaggggtg cgaaccgaat aaacagccaa ccgcagcatc
     8761 gcgaatcccc gctcccttgc ttccacgtcc gtccttccgc ttgcccacga gtttgggacg
     8821 gtggcgcatc acccacttcg caaagggcag tgcagtgcag tgcagtacac tcatccagat
     8881 ctcacttcct atccctcgga atccctatac atatgtactc ctggaacccc cgaaataaaa
     8941 aacagaaaac gattgctgac ggggagccga actagttagc tatgttaggg ttggtgctga
     9001 gagtgagagg agaggtgggg gtgggtccgc ccgttgatca cggcggcgat gccgtcggcg
     9061 ggaggcgccc aagaaggact gggtcgagtc ttgaggacac tcttgaggac actcttgagg
     9121 acagatacac acgcatacac ctgcatgaga tgtgcatgag gtgcggaatc aggtcgttca
     9181 tctgagacga ggaccgatgc caggatatgt tgccattgag cgggacaagg agaaagtaaa
     9241 gagcatgaac aatcaacaat accgaagttc gggttaatcg tctcatggtg atacggtccg
     9301 tacaacgtac aatcgtataa gagtggacga cttccactca aaaggtcttg acatgctggc
     9361 gatgctttcg tattctctcg ccgaacgtcc tttattattc gttatctagc ccagtaaagg
     9421 cttgatttct ggttcggcct agacccctgg caggaatcgt ccttccgggg gtttcctctc
     9481 cctgttcatc tcatgttggc atgttggaga cattgttggc caaggttggc atcacttcat
     9541 ctcccctcgc ttgagacggg tccatatacg gatgggtaac ccccgcgatt gttgcttgat
     9601 agcatgcttg gtccgttatt tcgtgggact tttacatcat gtgcaagcat tagtgtctgc
     9661 ccccggccag gcctaatggg gtgaacaatg aacaatgggt gggctgggtg ttgttgggtg
     9721 agaaaaccga gacgaaaggg gtcctgggag acgagttttg gttgaccttc cgggagggga
     9781 aagtggaaag tcatcgagtc aggggtcagg agtgtcgaat acagcgtaac cgtaaaaagg
     9841 ataggataaa tacgataaaa aaagaaaacc acccccctaa acgcgtaatc ggccgtcagg
     9901 ttattccacc cccgagggag gtctatgcga caaggagtac gaaggtacga aggtacctta
     9961 tgaaggtatg aagataagat atgaaggtac aaaggacgta atcagagacc cgggaatcac
    10021 cgggccgttt acaaagtggg atcagaagcg ggctgactgg tgccagctgg atagctggat
    10081 aatcccccag cttgcaggtg tcaagaacaa acatctgctc catctgctct gtgccccgcc
    10141 ttcaaatcga tcaacccctc caaattccat ttccatgacg ataaacgaac atctcatcga
    10201 ctgacactcg agatgcttag acgacacgcg ttcctttgca catttgttac ttttgggaag
    10261 agaaatctgc atcagaaatg catatgagag aaaataaaca atactcattg ctcggataaa
    10321 tcaagaacga acgacagaac cacagaacga cagaacgaca gaacatacag acatggcggc
    10381 gcaactacca ccaacccatg tcgccgcctc attcccactc ccacatgtcc tcgcccacgc
    10441 cgcaatcgcg ccaactcttc tcgcccaagg cgccgaaggc cgcctctaca agacgaacca
    10501 tctgcacccc tcccgccccg cggctctcaa gtaccggccc tccaagccat accgtcaccc
    10561 aatcctagac gcccgcctca cccgcgcccg catcctcgcc gaagcccgca tcctctaccg
    10621 atgccgccgc gaagccgtcc ccgtgccgct cgtctttgcc ctcgacgaag ccgccggttg
    10681 gctcctgctc gaatggatct ccggggaccc cgtccgcgtc gccatcaaca cctggctcgc
    10741 ccagaagcac cccaccgctt cgtcacggcc acgagccgca gtggcccaaa aggtggcgtc
    10801 cctggggagc aggatatcgg aggagcagga agacgacgat agtacacatc agcagaagca
    10861 gcagcagcag ggagacgtac cgaagcatca ggtccgggag aacacgaacc aggacgacaa
    10921 gggaacgact gggaagtgga gcgacgaaga aaccgaaaac ggaggcgagg cccgacggag
    10981 gatacgggaa gacgcccctc tgaaggccct catgaggaac gtcggcaccg tcgttggcaa
    11041 gctccacagg gccggcatcg tgcacggtga cctgacgacg agcaacatga tgctacggcc
    11101 gccgcccact gcggattctg gaatcgagac agccgaaaca gccaccgact cgggcgccaa
    11161 ggcatcgctg gacggcgaca ttgtcctcat tgacttcggt ctttcctccc agagttcgtc
    11221 cgatgaggac cgcgccgtcg acttgtacgt cctggagcgt gccttcggaa gtacacaccc
    11281 ccgcgccgaa gtgctcttcc ccgaggtact agagggttac cggggagctt taccggcgaa
    11341 acaggccacc tcggtgctac ggaagctgga ggacgtgcgg atgagagggc gcaagaggag
    11401 tatggtcggg tgaacctgtc gttatgggcg ggaaccgcct caagcgtctt ttggtagaaa
    11461 cagcgcagca acatagacgg acaagagaac ttgatcttcc agccgtttct acgtagttgc
    11521 tgcggttttt gtcgtcgcat tgatttatca ctcacgtacc tgggcgaggc ggcttgacct
    11581 caacttgtag tctttccctc ctagcattgc aaatttgttg taactttacg caggcaaagc
    11641 tgggtaaaat gcgacacgca gtaacgcgga atcgttccat tacaacgagt aaatcttacc
    11701 atgttcttgg tgataccgag tacaaaacta tgacagagtc atctgtgaaa ctaggctcga
    11761 gtagctcatt tggtacttgg attggatgct caagtgttgc tttattatca tcaagtgaag
    11821 agaggtgttt cgtcgtaacc tgaagcaggt gggatagggg aaaggcgaaa agcctcaaag
    11881 agtacggcat ccgtctacga cggccgatat ccctctaaaa gtccgctccg aagtgtcatt
    11941 catgtcttcc atgtcgtcca gttaacctcc ccaagctgcc ccctggcctt aatcccttcg
    12001 agggacaagg ggggggtgaa aaataaaaga aggaaaaaag acagtagaaa acattgcttt
    12061 gcgcgagatg ccttgacata ccaccagatg atcatccctc tatgaagaga catcgtaaaa
    12121 tcgcctgctt tagcaacaac cgcattgagg cccaagagat cattgatgaa gagggcgaga
    12181 aatgaaaagg agaaaaaaaa aaaaaaaaaa aaaaaagtca aaatgctcca tgaaagaatc
    12241 caccaacgct cccacgctac acccctctca cacttcaccc cagctgccca tcggacccgt
    12301 cgacccagca atcacagacc cggtccccag ggaaccgcca atgtcccaat agtgccgcga
    12361 cgacacgctg ctccggcgcg ccgaccgcct ggtgctctgg ctcgcgcagc tcgacgcatg
    12421 ccgcaacgcc gacgggctct gcggcgccgt ggccttgaac gccctccgct cggccgccgg
    12481 ccgcgtgcgg gccacgaggg ggtggtgctg ccggacccgt gctgccttgg ccgccaggtc
    12541 ctgcgtgctg caggtcgcca agtgcgacgt gcccgacgtg aaggccggcg cagaagccgt
    12601 gtgggaggtg aaccgcgagc ggagatagcg gaacacgagc ttgacgtcca ggtcccgctc
    12661 ccattcctcc tgcgtgaagg tggtggtctc gtctcggcga gggtgatttg ttgtggtcgt
    12721 cgcctgcgtg gccgtttccc gaacgtcgac gcccgcgtct cggatgtggg ggatgtcgat
    12781 aggttcggac gcggcgggca tggtgggctt aaattcgggc atcttggcgg atacttcgtc
    12841 ggctcccaga gcagtggaag aggggctggc tgccgtctcc gggatgacgg gcaagccggc
    12901 gtaagggatc ggcatctctt gcattcgcgc gtatgtcgag aacgcaccgg gatgtggcga
    12961 caactggcta ataaggaaac ccagctctct cgccacgcgg tcgagcacct ggatctgcca
    13021 gggtgactgg tcggccgtag gcggtgggct ggtggctaga ccggcagcag taatcgcctt
    13081 gggcgtggat gaaaggtcgt cgtcgtcctc tgacgcgggc agagtttcgc caagtaggag
    13141 ggagagcagc ctgtcgtcga tcccgatgag gtccttgatg acctttcgcg tgatcttggc
    13201 gaatacgccc cggtcgtcca gcgcttgcgg ggctggctct tcgtgccaat ccatgatttc
    13261 ccggtctgcc tgtcccgcag gatcggagct tccgggattt tccgtccttg cttcgttggc
    13321 ccgcgtgcga tgtcgggtag acggctggga cggggactgc gactgcgact gcgaagggga
    13381 tggcctcctc cgcctcgttt gtttatgtat ttcttccaaa agaacgcgac tctgctccaa
    13441 ccgccatgct tcaatccttt gcatcttatg tgcctgctgc tcctgctctt cttgcatctc
    13501 cagctcggcg agttcgaggc tctccctcct cctccgaact cgccgcggat tgaactgttc
    13561 gaacaaatag atctgctcct ggatctctgt tgcccctaca ggcgggtcta accggaacga
    13621 cccgagcccg tcgtgagtgg ggaaaacggc ggcgtcatgg tgatggctag gaggttgctc
    13681 gttgtacggg ctcgcgagcg tgcggaaatc gggaagatgg ctatctaggc tgtcgagctc
    13741 ggcatcgtcc tctacagagt cgtcgtcgat agcagccgag agagtggcag actgtctaaa
    13801 gtacgcatcc cggttcgaac gagctatcgt gttgaggctg cccaggtcgc taatctggga
    13861 ccgtcctggc gtagggatgg attcgccagc actgctgaga tacgaggccg aagtagtagc
    13921 atcagcagca gcaggcgaga agagtaccca ggtctgcgat tcatcgggac tgggttgctc
    13981 tgcagattgg aggtgacccg ggtgattcga ggagggccta tcgccgacag attggatgac
    14041 tcgctgtagc gaatgtcgag tcggctgatg gaacgccatg atgatcgctc cctgccccga
    14101 gaggaggtcg ttgaggtgga agctcgaata caaatgtacg aatagtaggt accttaggta
    14161 gtaagggggt gggggggtgg tctggctgtt gtcaggagtc tttgataagg ggatcccgat
    14221 ctggttgata aggaagcaac ccaacaaccc caggtagtca cgcgataaag aggggggaaa
    14281 ccgaatatgt cgtcacgctc ctcactaagg taacaagtac cgactcgaag cctcggacgt
    14341 ggatgtaggt gaaaaaaagt agtcagaaga aagacaccgt gctggaatat gtggacagct
    14401 atgtcttcgg gtggtctatg ggaaagtagg ttgcagatca tacgtagagc atgatatggg
    14461 aaggcggtgg gtgggtgtga tggaggaacc cccaggtcaa ataccaaata ctgaatcggt
    14521 gtgaagtggc gggcgatgaa tggtgaccag tagaaagggg gatcccagtt gacgcccgta
    14581 cccgtattcc gtaggtaata ggtaagtaat taaattacgg gagtacggtt acgggaggac
    14641 ggagttgttt gggctgaaat gtcacacgcc agtgcaagaa agacggttgg gggacgagag
    14701 gggcggcttg ttaggaccaa cagcggtgag gatggcgtgt gaaacaaagg tactgagtaa
    14761 ggtactctgt acggtacaga ggaccaaggg gaaccaaatc tgttaccacg aggctcgtac
    14821 cggtttggct tcccgttttc cctaaggtac ctacctacct tattagtaca ctagtgtacg
    14881 gatacttcct acttcctccc accattgcgg gctgtctatc cgtattgcgg acaccgtacg
    14941 tgattcatac ctatttacaa agtattactg gataattgct ctgccgccct actgcaacag
    15001 atagacgcac agttgctttc ctcgtaaacc ttgatgacat ctttctgccc ttgccattct
    15061 tgtatgattt cacagtaccg gccctttcag ttcaagctcc ataaactggt aaattggcat
    15121 aggtagtaac atagtttacc gtctcgcctc atgttcgcat aatccgcgag cacttcgacg
    15181 gatctggtta cctttgagtt tcgagcttat tcgaacggta tcacacttcc atcgaactcg
    15241 tagatcagga atatatcaag tggcgaccat ccctctgttt gtagtggtct tttcgaattt
    15301 ccctcatatc cttcgacccg tattatcatc gccgcactag ctcttaccac agtcaccacc
    15361 atcgaggagg aaattctgac gagcaaggtg atgacgacac ggctcccagc agcagcgcga
    15421 ctggtaccgc tccgccgctc agagcctcaa cccccaggca taccaccagt taatgtgagc
    15481 caagtacaga atcatacgaa cccgtgaaga acctcgaggt cccccgaggt tacaaccctt
    15541 aaaacggaaa agacggccgt catcatcgct actccctccg caggcacgaa acaaggactt
    15601 gatcgttgac gaatatgatg ttgcaactgt ggaacaggcc atacctagag cttctggttg
    15661 atcctgtcac aggtagtctg gatcacaatc aagggaagct cccttgtcga gctccatgtc
    15721 tcccagcctg agactgcggc cgagccgaac gatgaactgt tcttccgagt gagcgagaca
    15781 acgaccacga acatgcccct atttgggtca tgtacggaat tactgatcgc cccggctgtt
    15841 aacctgactt ccactgctgc cgatccctat aacgagggag aaccactctg tgcagatacc
    15901 tgttttacag catccggtca cctgccatgt gtgtggggct agttcagatc agcacccact
    15961 cggtgacttg tagacacttg gtcgtccccg ccatgcgggt tgttgtcata taaatgtcac
    16021 agcaaaccag aggctatcaa acgttcagga aggtagccag ccggtcacaa agtgagtgat
    16081 aacgaggggg acaaaaggct gtctcaaatg gtcgtccata tgtaatgcca tgggaatgcg
    16141 gcttgatcga attcctatct ggaccctatc gcagcaaggt caccaaacgg gacctgcgat
    16201 cacactcaag acgccagccc tgtgaaaaag aacccccatt ttccccctag cgaaacatga
    16261 cccttcctct aagcctccgc ctcgaaagca gcggggaacc ggcgcatgtt ctccgcgaga
    16321 cggccatggt tggcaaggaa ctggacgtag gcaccatcgt tcttgacacg gccagcggcc
    16381 ttcttctcca ggtactcgtc gcggcggaga ggggtgaagc cccagttctt ggagacgatg
    16441 atcttttggc ggccggggaa cttgtagcgg gagcggcgga gagcctcgat ggcgtgggca
    16501 cggtctgaag atgacgttag tcagcgacca gacatcctcc cccaaaataa tactctattc
    16561 aacagggaat taaatggctg agcgggaaca acaggaactt actagagtca cgagtgcgaa
    16621 ggctcatgag gatctggccg atgttgacac gggccacgag gccgttgggc ttgccccagg
    16681 caccacgcat accggtctgc agtctatcgg caccagcgca cgacaacatc ttgttgatgc
    16741 ggacaacgtg gaaggggtgg gcgcggacgc gaaggtggaa accttccttg cctccggtct
    16801 tgaccatgta cttgttggcg cagatacggg cggcctcgag ggcctcggag ctcagctgct
    16861 catactcgtc ggaaacgagg tggatgcaga gagggaagtc gtcgacgctg gcacgcttgc
    16921 ggccaagatc gaagatgcga atcttgccgt cggggacacc gcggttatac cgggacttgg
    16981 ggaacggcta attgaaacaa acatgttagc gacaatttcc tgcagtgttt cttttttctt
    17041 cttctttttc ttctttttct tttcttcttc ctctgttcga tcttttgcca tctctagaac
    17101 tgttgccgac gcctagcccc agcccggcca cgcataatcc gttgatcgct ccagaattcc
    17161 atctgacaat gtttttcctc cagaagaaat catcgtattt ttcttttctt gt
//
