# Supplementary material for: Alkaliphilic/Alkali-Tolerant Fungi: Molecular, Biochemical, and Biotechnological Aspects
Source: J Fungi (Basel). 2023 Jun 9;9(6):652. doi: 10.3390/jof9060652 (PMC10301932; doi:10.3390/jof9060652)
Supplement: Supplementary file 1 [file jof-09-00652-s001.zip › S2/ENANITX01000534NITX01000534.1.region001.gbk]

LOCUS       ENANITX01000534NITX01000534.1 52468 bp    DNA     linear   UNK 01-JAN-1980
DEFINITION  ENA|NITX01000534|NITX01000534.1 Sodiomyces alkalinus F11
            SODALscaffold_12_Cont534, whole genome shotgun sequence..
ACCESSION   ENANITX01000534NITX01000534
VERSION     ENANITX01000534NITX01000534.1
KEYWORDS    .
SOURCE      
  ORGANISM  
            .
COMMENT     ##antiSMASH-Data-START##
            Version      :: 7.0.0beta2-86685d9d
            Run date     :: 2023-03-25 18:34:59
            Original ID  :: ENA|NITX01000534|NITX01000534.1
            NOTE: This is a single region extracted from a larger record!
            Orig. start  :: 106512
            Orig. end    :: 158980
            ##antiSMASH-Data-END##
FEATURES             Location/Qualifiers
     protocluster    1..52468
                     /aStool="rule-based-clusters"
                     /category="PKS"
                     /contig_edge="True"
                     /core_location="[136512:142537]"
                     /cutoff="20000"
                     /detection_rule="cds(PKS_AT and (PKS_KS or ene_KS or mod_KS
                     or hyb_KS or itr_KS or tra_KS))"
                     /neighbourhood="30000"
                     /product="T1PKS"
                     /protocluster_number="1"
                     /tool="antismash"
     proto_core      30001..36025
                     /aStool="rule-based-clusters"
                     /tool="antismash"
                     /cutoff="20000"
                     /detection_rule="cds(PKS_AT and (PKS_KS or ene_KS or mod_KS
                     or hyb_KS or itr_KS or tra_KS))"
                     /neighbourhood="30000"
                     /product="T1PKS"
                     /protocluster_number="1"
     cand_cluster    1..52468
                     /SMILES="NC([*])C(=O)CC(=O)C(=O)O"
                     /candidate_cluster_number="1"
                     /contig_edge="True"
                     /detection_rules="cds(PKS_AT and (PKS_KS or ene_KS or
                     mod_KS or hyb_KS or itr_KS or tra_KS))"
                     /kind="single"
                     /product="T1PKS"
                     /protoclusters="1"
                     /tool="antismash"
     cand_cluster    1..52468
                     /SMILES="NC([*])C(=O)CC(=O)C(=O)O"
                     /candidate_cluster_number="2"
                     /contig_edge="True"
                     /detection_rules="cds(PKS_AT and (PKS_KS or ene_KS or
                     mod_KS or hyb_KS or itr_KS or tra_KS))"
                     /detection_rules="cds((PP-binding or NAD_binding_4) and
                     (AMP-binding or A-OX))"
                     /kind="neighbouring"
                     /product="T1PKS"
                     /product="NRPS-like"
                     /protoclusters="1"
                     /protoclusters="2"
                     /tool="antismash"
     region          1..52468
                     /candidate_cluster_numbers="1"
                     /candidate_cluster_numbers="2"
                     /candidate_cluster_numbers="3"
                     /contig_edge="True"
                     /product="T1PKS"
                     /product="NRPS-like"
                     /region_number="1"
                     /rules="cds(PKS_AT and (PKS_KS or ene_KS or mod_KS or
                     hyb_KS or itr_KS or tra_KS))"
                     /rules="cds((PP-binding or NAD_binding_4) and (AMP-binding
                     or A-OX))"
                     /tool="antismash"
     CDS             join(3470..3655,3739..4342,4690..5129)
                     /Name="input.path1.gene35"
                     /gene="input.path1.gene35"
                     /source="GlimmerHMM"
                     /transl_table=1
                     /translation="MDDGVSKSPTSRHLARHEPSEKRRRDTAPETHPLPAAKRARLENT
                     EALQPGVDDEESEQAPNQPKPRPPRRPYAASFLKHCVDPVDLSPPPDSLNTFVSQWLES
                     VGSDGEKRCRSDSYLDVSYDHNPVSRQLTRSAPEMAYNRDVDGFTVPPTPVSTGSRSRR
                     HNADAGSAVSSDLTRATSNSSRSSSKSLVEGGSYRDDNLVANGIYLRAVHDPIPEHVAD
                     LVDHVGRDRDSPGPSLDEIRGDPELYALAAGAAETDVEEFFLAERLNQHLRDCKSDKIR
                     PVNSAAFSVAMTASEARLHISWKHDELSYYMANVKSFLLQDPEHYLRFRKYVRNIIDWG
                     QDKRLNEIRESLNTLLEEGRKKAFEAAKSRQPPSEGSATNESKKHKSSSSHRDSSRSDS
                     GQGQGRVEED"
     CDS             complement(join(5269..5838,6109..6149,6247..6308,
                     6466..6580,6607..6746,7235..7257))
                     /Name="input.path1.gene36"
                     /gene="input.path1.gene36"
                     /source="GlimmerHMM"
                     /transl_table=1
                     /translation="MEPDGLGVDNNSRDPSKIVERIGRLAYRLELPPAWKIHDVVSVDH
                     LEPASLDPYVLSAELPIEKVVAFKHRGDKRNYLVRFRGLLADYDQWVTATIAAGSRRPS
                     CQSCYSSPGVYMYGMDLRTSLALPQDIMRNPGVPFTSGHAAENDAHFALRALLLLAVRD
                     AQRLSHVHGYTSIAEEVVLQRLQDIALGPRPVSEEDLLAARIKANRERTVTDLEKKWLT
                     RAMKQARKSKGAHWRDQEIIPMMGKRLFLELLMRRLYERAEVSRAVLYFLALDKTGKRE
                     FRRDQLTQNKERQRQAIEQRARAEPVAEDTETPVV"
     CDS             join(7876..8807,8922..9038,9118..9382)
                     /Name="input.path1.gene37"
                     /gene="input.path1.gene37"
                     /source="GlimmerHMM"
                     /transl_table=1
                     /translation="MEGVQDIKELQRLLREAEDRAAENERRREEEQRRREDAEELARSS
                     QPQTLLQYLEDCHSLYLAVQVVTERSLTTQGDTTNPTGRIFPRRVIPWDDFPAKQEEVW
                     DALSLSKSFSSNPAFPSQHQLEYVKSLLKPISSELGLRDFERDAVENAVQKLVDGAYRD
                     PLLRRALGLQGAVTFESHTNLGNDDTISNSMEHMSLGSDDARATASTSAPRPSTKARRK
                     AKGKGNRADQFCIYRTSDSQNVPAIAIEYKAPHKLSIDEVVTGLESQIMPEHDVINKNG
                     DGFAFSARRLATAVVTQLFSYMIGKSIQYGLHRTAVAQVFAFILQALCADPPPQSWHDE
                     AEKLDTWAVDVGRALNGRRFEHALAACRRTQNLDLQTMTKTLRPLLRIQVVAKWYRGQR
                     QVGRMAGNANAEAEDRMVKRQTRTYEIGHSALKSAFLD"
     protocluster    8192..52468
                     /aStool="rule-based-clusters"
                     /category="NRPS"
                     /contig_edge="True"
                     /core_location="[144703:147824]"
                     /cutoff="0"
                     /detection_rule="cds((PP-binding or NAD_binding_4) and
                     (AMP-binding or A-OX))"
                     /neighbourhood="30000"
                     /product="NRPS-like"
                     /protocluster_number="2"
                     /tool="antismash"
     proto_core      38192..41312
                     /aStool="rule-based-clusters"
                     /tool="antismash"
                     /cutoff="0"
                     /detection_rule="cds((PP-binding or NAD_binding_4) and
                     (AMP-binding or A-OX))"
                     /neighbourhood="30000"
                     /product="NRPS-like"
                     /protocluster_number="2"
     cand_cluster    8192..52468
                     /SMILES="NC([*])C(=O)CC(=O)C(=O)O"
                     /candidate_cluster_number="3"
                     /contig_edge="True"
                     /detection_rules="cds((PP-binding or NAD_binding_4) and
                     (AMP-binding or A-OX))"
                     /kind="single"
                     /product="NRPS-like"
                     /protoclusters="2"
                     /tool="antismash"
     CDS             complement(join(10549..10691,10787..10946,11470..11487,
                     11836..11931))
                     /Name="input.path1.gene38"
                     /gene="input.path1.gene38"
                     /source="GlimmerHMM"
                     /transl_table=1
                     /translation="MTLTTASTFRATHLTVCCLVPLYPTRYLRYLKPPKTYPDIERQAR
                     GEVGEEEEYADPEIKLDIPERARLAEIWCYQPDNLSHERLFQFRVERMPRARALSSSAG
                     SYVVSRNIGDERLSHEERVFKYCRPTVRNDHFND"
     CDS             join(12190..12273,12363..12500,12672..13268)
                     /Name="input.path1.gene39"
                     /gene="input.path1.gene39"
                     /phase="0"
                     /source="GlimmerHMM"
                     /transl_table=1
                     /translation="MALIQDWVPPTRGNWELILYYWQIGYPALATSWYGMGKTSVESRL
                     NIPGRVAWFFMECPGFTLLLYIMNTLPKQVIHYLYRAVLFPFIQPSMSPIHAAVFLLAA
                     TFQVVNATCIGAYLAAYGPVTDAEWSAARAPFSTAQFIVGVAIFAAGLVGNYLHDEELR
                     EIRRTEQRRQEKVVRGQQQKGKTRVSVDKHYSVPEAMLFRYVLYPHYFCEWVEWFGFWV
                     ASGWSVPARAFLVNEITAMLPRTIRGRQWYINRFGEEKIRKKWTVVPGVY"
     PFAM_domain     12741..13265
                     /aSDomain="Steroid_dh"
                     /aSTool="clusterhmmer"
                     /database="34.0"
                     /db_xref="PF02544.18"
                     /db_xref="GO:0006629"
                     /db_xref="GO:0016627"
                     /description="3-oxo-5-alpha-steroid 4-dehydrogenase"
                     /detection="hmmscan"
                     /domain_id="clusterhmmer_input.path1.gene39_0001"
                     /evalue="1.00E-16"
                     /gene_ontologies="GO:0006629: lipid metabolic process"
                     /gene_ontologies="GO:0016627: oxidoreductase activity,
                     acting on the CH-CH group of donors"
                     /label="input.path1.gene39"
                     /locus_tag="input.path1.gene39"
                     /protein_end="272"
                     /protein_start="97"
                     /score="61.3"
                     /tool="antismash"
                     /translation="AVFLLAATFQVVNATCIGAYLAAYGPVTDAEWSAARAPFSTAQFI
                     VGVAIFAAGLVGNYLHDEELREIRRTEQRRQEKVVRGQQQKGKTRVSVDKHYSVPEAML
                     FRYVLYPHYFCEWVEWFGFWVASGWSVPARAFLVNEITAMLPRTIRGRQWYINRFGEEK
                     IRKKWTVVPGVY"
     CDS             complement(join(13645..13657,13875..14730,14834..16073))
                     /Name="input.path1.gene40"
                     /gene="input.path1.gene40"
                     /gene_functions="biosynthetic-additional (smcogs)
                     SMCOG1103:FAD dependent oxidoreductase (Score: 85.9;
                     E-value: 5.4e-26)"
                     /gene_kind="biosynthetic-additional"
                     /source="GlimmerHMM"
                     /transl_table=1
                     /translation="MASTFARLRKPLATLAVITTTTAGGALLYTTLTRKPIPDSPLVAL
                     QRDANGRVIPPEFPSLKSRAHQLAELRRHDSDEDAYDLLVIGGGATGTGIALDAATRGF
                     KVALVERDDFSSGTSSKSTKLVHGGVRYLEKAVMNLDYPQLQLVMEALRERKTFLEVAP
                     HLSSSLPILLPLHHWWQAPYFWAGTKAYDLLAGSQGLESSYYLTRRKALDAFPLLKKEN
                     LKGALVYYDGQHNDSRMNVSLALTAAIYGVSVVNHAEVTALEKDASGKIRGARVRDVMA
                     SREEDGHASTSFSVRAKGVINATGPFADAIEKMDDPSRMSMVAPSAGVHIMLPSHMSPE
                     GMGILDAATSDGRVVFVLPWQGATLAGTTDAPCEVEREPVATETEIDFILKEVRKLLAP
                     ETTLSRSDILAAWSGIRPLVKDPKAKNTESLVRNHLITVSDSGLLTCAGGKWTTYRQMA
                     EDAVDEAIEAFHLQPKAVPMPDISGAPSNENNDNAWIANGKCVTRHVPLVGAHGFSRQL
                     HVALMERYDLDPDVAQHLASNYGDRAWEVAAAEFGASETETAARPASRIVPGLPFIDGE
                     IRHGIHREFAQTATDIMARRTRLAFIDVNAALRALPRVIDVMAEELQWSETRKQREWTE
                     SVHFLKSMGLSPDKLGVTREEVVNSQLPAAASPASGHERLRPSGGGLPDLGGLGGLGGL
                     GVGGVKEE"
     PFAM_domain     complement(14084..14473)
                     /aSDomain="DAO_C"
                     /aSTool="clusterhmmer"
                     /database="34.0"
                     /db_xref="PF16901.7"
                     /description="C-terminal domain of alpha-glycerophosphate
                     oxidase"
                     /detection="hmmscan"
                     /domain_id="clusterhmmer_input.path1.gene40_0003"
                     /evalue="5.50E-40"
                     /label="input.path1.gene40"
                     /locus_tag="input.path1.gene40"
                     /protein_end="629"
                     /protein_start="499"
                     /score="136.2"
                     /tool="antismash"
                     /translation="CVTRHVPLVGAHGFSRQLHVALMERYDLDPDVAQHLASNYGDRAW
                     EVAAAEFGASETETAARPASRIVPGLPFIDGEIRHGIHREFAQTATDIMARRTRLAFID
                     VNAALRALPRVIDVMAEELQWSETRK"
     PFAM_domain     complement(join(14606..14730,14834..15830))
                     /aSDomain="DAO"
                     /aSTool="clusterhmmer"
                     /database="34.0"
                     /db_xref="PF01266.26"
                     /db_xref="GO:0016491"
                     /db_xref="GO:0055114"
                     /description="FAD dependent oxidoreductase"
                     /detection="hmmscan"
                     /domain_id="clusterhmmer_input.path1.gene40_0002"
                     /evalue="2.20E-53"
                     /gene_ontologies="GO:0016491: oxidoreductase activity"
                     /gene_ontologies="GO:0055114: oxidation-reduction process"
                     /label="input.path1.gene40"
                     /locus_tag="input.path1.gene40"
                     /protein_end="455"
                     /protein_start="81"
                     /score="182.2"
                     /tool="antismash"
                     /translation="DLLVIGGGATGTGIALDAATRGFKVALVERDDFSSGTSSKSTKLV
                     HGGVRYLEKAVMNLDYPQLQLVMEALRERKTFLEVAPHLSSSLPILLPLHHWWQAPYFW
                     AGTKAYDLLAGSQGLESSYYLTRRKALDAFPLLKKENLKGALVYYDGQHNDSRMNVSLA
                     LTAAIYGVSVVNHAEVTALEKDASGKIRGARVRDVMASREEDGHASTSFSVRAKGVINA
                     TGPFADAIEKMDDPSRMSMVAPSAGVHIMLPSHMSPEGMGILDAATSDGRVVFVLPWQG
                     ATLAGTTDAPCEVEREPVATETEIDFILKEVRKLLAPETTLSRSDILAAWSGIRPLVKD
                     PKAKNTESLVRNHLITVSDSGLLTCAGGKWTTYR"
     CDS             complement(join(17084..17224,17789..18329,18412..18779))
                     /Name="input.path1.gene41"
                     /gene="input.path1.gene41"
                     /source="GlimmerHMM"
                     /transl_table=1
                     /translation="MSIVIHQGPHSEASFVDKTSAGSSTSLNKKEMANGTGTGTHKEDV
                     ESSNSALALASASASAQVADHGTEDRLLWTRIRGDCRDAFSEFLGTMILVLFGDGVVAQ
                     VVLSNETKGNYQSISWGWGIGVMLGVYVAGKSGGHINPAVTLTNCIFRKHPWRKFPIYA
                     VAQTLGAMAAAFVVYGNYRPAIDHFEGGSGIRTVTGPTATAGIFCTYPAEFMDRTSMFW
                     SEFISSTILQFVIFALLDKDNICPPQFVPLGLFFLIFGIGACWGWQTGYAINLARDFGP
                     RLVSYILGYPAEVWTAGNYYFWDETIEIIWLSVGGFTRRDIKRLDGSHFVGFLQTLALN
                     ETREVSVLL"
     aSDomain        complement(join(17789..18329,18412..18524))
                     /aSDomain="TIGR00861"
                     /aSTool="tigrfam"
                     /description="MIP: MIP family channel proteins"
                     /detection="hmmscan"
                     /domain_id="TIGRFam_input.path1.gene41_0001"
                     /evalue="4.90E-55"
                     /identifier="TIGR00861"
                     /label="input.path1.gene41"
                     /locus_tag="input.path1.gene41"
                     /protein_end="303"
                     /protein_start="85"
                     /score="184.7"
                     /tool="antismash"
                     /translation="SEFLGTMILVLFGDGVVAQVVLSNETKGNYQSISWGWGIGVMLGV
                     YVAGKSGGHINPAVTLTNCIFRKHPWRKFPIYAVAQTLGAMAAAFVVYGNYRPAIDHFE
                     GGSGIRTVTGPTATAGIFCTYPAEFMDRTSMFWSEFISSTILQFVIFALLDKDNICPPQ
                     FVPLGLFFLIFGIGACWGWQTGYAINLARDFGPRLVSYILGYPAEVWTAGNYYFW"
     PFAM_domain     complement(join(17837..18329,18412..18539))
                     /aSDomain="MIP"
                     /aSTool="clusterhmmer"
                     /database="34.0"
                     /db_xref="PF00230.22"
                     /db_xref="GO:0015267"
                     /db_xref="GO:0016020"
                     /db_xref="GO:0055085"
                     /description="Major intrinsic protein"
                     /detection="hmmscan"
                     /domain_id="clusterhmmer_input.path1.gene41_0004"
                     /evalue="3.10E-44"
                     /gene_ontologies="GO:0015267: channel activity"
                     /gene_ontologies="GO:0016020: membrane"
                     /gene_ontologies="GO:0055085: transmembrane transport"
                     /label="input.path1.gene41"
                     /locus_tag="input.path1.gene41"
                     /protein_end="287"
                     /protein_start="80"
                     /score="151.5"
                     /tool="antismash"
                     /translation="CRDAFSEFLGTMILVLFGDGVVAQVVLSNETKGNYQSISWGWGIG
                     VMLGVYVAGKSGGHINPAVTLTNCIFRKHPWRKFPIYAVAQTLGAMAAAFVVYGNYRPA
                     IDHFEGGSGIRTVTGPTATAGIFCTYPAEFMDRTSMFWSEFISSTILQFVIFALLDKDN
                     ICPPQFVPLGLFFLIFGIGACWGWQTGYAINLARDFGPRLVSYI"
     CDS             join(22009..22148,22225..23383,23474..23683,23752..23775)
                     /Name="input.path1.gene42"
                     /gene="input.path1.gene42"
                     /gene_functions="biosynthetic-additional (smcogs)
                     SMCOG1210:glycerol kinase (Score: 503.6; E-value:
                     8.5e-153)"
                     /gene_kind="biosynthetic-additional"
                     /source="GlimmerHMM"
                     /transl_table=1
                     /translation="MGGHSDVELVGAIDQGTTSTRFLIFNPHGEVVAAHQIEFKQYYPQ
                     PGWHEHDPEELITSVETCIDGAVKHFESHGHSKKQIKAVGITNQRETTVVWDRTTGKPL
                     YNAIVWTDTRSQELVRRLRQRLGSGELTKRCGLPLSTYPSVSKLLWLLENVHGVKDAYD
                     RGVLAFGTVDTWLVFRLNGGLDRNVYVSDASNASRTMFMNIETLRYDDELIDWFRIDRT
                     KVLLPEIVRSADPEAYGSLAGTALKGWPIMGVLGDQSAALVGQKGFSPGLAKNTYGTGC
                     FLLCNVGPKPVISSHGLMTTVAFDFGEGKTMYALEGSIAVAGSSVKFLVDNLGFIESSS
                     DLSALAETVEDNGGCTFVTAFSGLFAPYWVDDARGTIFGITAYTQRGHIARATLEATCF
                     QTKAILDAMEKDSGHGLTELAVDGGMCNSDLIMQTQSDFIGIPVNRPAMRETTAFGAAI
                     AAGLASGLWQSFEDLKETNTKGRTIFKPQISPEEASKRFATWEKALKKHICL"
     aSDomain        join(22033..22148,22225..23383,23474..23683,23752..23763)
                     /aSDomain="TIGR01311"
                     /aSTool="tigrfam"
                     /description="glycerol_kin: glycerol kinase"
                     /detection="hmmscan"
                     /domain_id="TIGRFam_input.path1.gene42_0002"
                     /evalue="2.50E-200"
                     /identifier="TIGR01311"
                     /label="input.path1.gene42"
                     /locus_tag="input.path1.gene42"
                     /protein_end="507"
                     /protein_start="8"
                     /score="663.9"
                     /tool="antismash"
                     /translation="LVGAIDQGTTSTRFLIFNPHGEVVAAHQIEFKQYYPQPGWHEHDP
                     EELITSVETCIDGAVKHFESHGHSKKQIKAVGITNQRETTVVWDRTTGKPLYNAIVWTD
                     TRSQELVRRLRQRLGSGELTKRCGLPLSTYPSVSKLLWLLENVHGVKDAYDRGVLAFGT
                     VDTWLVFRLNGGLDRNVYVSDASNASRTMFMNIETLRYDDELIDWFRIDRTKVLLPEIV
                     RSADPEAYGSLAGTALKGWPIMGVLGDQSAALVGQKGFSPGLAKNTYGTGCFLLCNVGP
                     KPVISSHGLMTTVAFDFGEGKTMYALEGSIAVAGSSVKFLVDNLGFIESSSDLSALAET
                     VEDNGGCTFVTAFSGLFAPYWVDDARGTIFGITAYTQRGHIARATLEATCFQTKAILDA
                     MEKDSGHGLTELAVDGGMCNSDLIMQTQSDFIGIPVNRPAMRETTAFGAAIAAGLASGL
                     WQSFEDLKETNTKGRTIFKPQISPEEASKRFATWEKALKKH"
     PFAM_domain     join(22036..22148,22225..22876)
                     /aSDomain="FGGY_N"
                     /aSTool="clusterhmmer"
                     /database="34.0"
                     /db_xref="PF00370.23"
                     /db_xref="GO:0005975"
                     /db_xref="GO:0016773"
                     /description="FGGY family of carbohydrate kinases,
                     N-terminal domain"
                     /detection="hmmscan"
                     /domain_id="clusterhmmer_input.path1.gene42_0005"
                     /evalue="3.20E-67"
                     /gene_ontologies="GO:0005975: carbohydrate metabolic
                     process"
                     /gene_ontologies="GO:0016773: phosphotransferase activity,
                     alcohol group as acceptor"
                     /label="input.path1.gene42"
                     /locus_tag="input.path1.gene42"
                     /protein_end="264"
                     /protein_start="9"
                     /score="226.8"
                     /tool="antismash"
                     /translation="VGAIDQGTTSTRFLIFNPHGEVVAAHQIEFKQYYPQPGWHEHDPE
                     ELITSVETCIDGAVKHFESHGHSKKQIKAVGITNQRETTVVWDRTTGKPLYNAIVWTDT
                     RSQELVRRLRQRLGSGELTKRCGLPLSTYPSVSKLLWLLENVHGVKDAYDRGVLAFGTV
                     DTWLVFRLNGGLDRNVYVSDASNASRTMFMNIETLRYDDELIDWFRIDRTKVLLPEIVR
                     SADPEAYGSLAGTALKGWPIMGVLGDQSAALVG"
     PFAM_domain     join(22901..23383,23474..23563)
                     /aSDomain="FGGY_C"
                     /aSTool="clusterhmmer"
                     /database="34.0"
                     /db_xref="PF02782.18"
                     /db_xref="GO:0005975"
                     /db_xref="GO:0016773"
                     /description="FGGY family of carbohydrate kinases,
                     C-terminal domain"
                     /detection="hmmscan"
                     /domain_id="clusterhmmer_input.path1.gene42_0006"
                     /evalue="6.90E-68"
                     /gene_ontologies="GO:0005975: carbohydrate metabolic
                     process"
                     /gene_ontologies="GO:0016773: phosphotransferase activity,
                     alcohol group as acceptor"
                     /label="input.path1.gene42"
                     /locus_tag="input.path1.gene42"
                     /protein_end="463"
                     /protein_start="272"
                     /score="228.4"
                     /tool="antismash"
                     /translation="AKNTYGTGCFLLCNVGPKPVISSHGLMTTVAFDFGEGKTMYALEG
                     SIAVAGSSVKFLVDNLGFIESSSDLSALAETVEDNGGCTFVTAFSGLFAPYWVDDARGT
                     IFGITAYTQRGHIARATLEATCFQTKAILDAMEKDSGHGLTELAVDGGMCNSDLIMQTQ
                     SDFIGIPVNRPAMRETTAFGAAIAAGLA"
     CDS             join(24759..24961,25109..26911,26989..27250)
                     /Name="input.path1.gene43"
                     /gene="input.path1.gene43"
                     /source="GlimmerHMM"
                     /transl_table=1
                     /translation="MTASQIQTPVPEDDIASTLSHDDGDGEGEDEGEGGGFSSEEPTSA
                     SAPANGSAQPPRKRKRVKYDKTSKVKCDRAEPACSWCARHNRTCVYLERQKPGSRVGFS
                     LELEAKVNKIDALLQALGRRVEDHIASDHGGTPSASARQPQPPSQLELDGLPPRSVPAQ
                     GSAGGHAESFVPSGDRDSPFGAPASSSAGGDRTSVQSLLNLSASDAALGQQRVPYSLSS
                     SRDLPPHDIVYALVDLYFKHCNTWCPILDRKTTFGTFFGSTSLGEADRVLLHSIVATTL
                     RFSQDPRLSPALKAHYHAISKQTVQVYALDRVSVEALRPLVILCLDELGTSNGPRAWNL
                     LAIAAQNVRQLDLCQESSVFLSAGDIPQAGSLRRVVSAPPDSWIEDEGRRRLCWMVYLL
                     DRYATISTTAFDFLLDDAKMKRCLPCSYDLFSRNVPVETRSWSWSEELGAATYELDHPA
                     HLGSFSYHCEILRIASRVHAFLRDPVDLTSSAAMSRWRNTYRSLDRALDVWLQSLPSEY
                     SKISALCHSDPASRVANWFILHSAFVAAVVRLHSTAAYPIVRSDVFVPSHYAMQRCLSA
                     VKSLGDIAQDVLDANAIDLLGPPFAFSLWVAGRLLLVHAATVECPVDPRIDFFIATLQH
                     VGRYWEVANNYADILARVVLRGRQGDVSFTAMRKSAHDLVSLTASTRKSGAEPTSTQPK
                     SLGELDALDVFEFFHYPKIAEPASVGSQTNDVGLGREPSCNATGGPPDAESDWLGYSLQ
                     RT"
     PFAM_domain     join(24957..24961,25109..25193)
                     /aSDomain="Zn_clus"
                     /aSTool="clusterhmmer"
                     /database="34.0"
                     /db_xref="PF00172.20"
                     /db_xref="GO:0000981"
                     /db_xref="GO:0006355"
                     /db_xref="GO:0008270"
                     /description="Fungal Zn(2)-Cys(6) binuclear cluster domain"
                     /detection="hmmscan"
                     /domain_id="clusterhmmer_input.path1.gene43_0007"
                     /evalue="1.30E-05"
                     /gene_ontologies="GO:0000981: DNA-binding transcription
                     factor activity, RNA polymerase II-specific"
                     /gene_ontologies="GO:0006355: regulation of transcription,
                     DNA-templated"
                     /gene_ontologies="GO:0008270: zinc ion binding"
                     /label="input.path1.gene43"
                     /locus_tag="input.path1.gene43"
                     /protein_end="96"
                     /protein_start="66"
                     /score="25.3"
                     /tool="antismash"
                     /translation="TSKVKCDRAEPACSWCARHNRTCVYLERQK"
     PFAM_domain     25614..26435
                     /aSDomain="Fungal_trans"
                     /aSTool="clusterhmmer"
                     /database="34.0"
                     /db_xref="PF04082.20"
                     /db_xref="GO:0003677"
                     /db_xref="GO:0006351"
                     /db_xref="GO:0008270"
                     /description="Fungal specific transcription factor domain"
                     /detection="hmmscan"
                     /domain_id="clusterhmmer_input.path1.gene43_0008"
                     /evalue="3.50E-16"
                     /gene_ontologies="GO:0003677: DNA binding"
                     /gene_ontologies="GO:0006351: transcription, DNA-templated"
                     /gene_ontologies="GO:0008270: zinc ion binding"
                     /label="input.path1.gene43"
                     /locus_tag="input.path1.gene43"
                     /protein_end="510"
                     /protein_start="236"
                     /score="59.1"
                     /tool="antismash"
                     /translation="DLYFKHCNTWCPILDRKTTFGTFFGSTSLGEADRVLLHSIVATTL
                     RFSQDPRLSPALKAHYHAISKQTVQVYALDRVSVEALRPLVILCLDELGTSNGPRAWNL
                     LAIAAQNVRQLDLCQESSVFLSAGDIPQAGSLRRVVSAPPDSWIEDEGRRRLCWMVYLL
                     DRYATISTTAFDFLLDDAKMKRCLPCSYDLFSRNVPVETRSWSWSEELGAATYELDHPA
                     HLGSFSYHCEILRIASRVHAFLRDPVDLTSSAAMSRWRNTYRSLDRALDVWL"
     CDS             join(28411..28507,28559..28643,28831..28940,29032..29699)
                     /Name="input.path1.gene44"
                     /gene="input.path1.gene44"
                     /source="GlimmerHMM"
                     /transl_table=1
                     /translation="MVAWLRPWRFAFFCYSPSWDGRIIKGKAMDSHSAHLHPKPGNLTP
                     VTTIVVITAIIRFITCRPLDSDGHIFGPNPINWTHAESIHGPSLGILQHWVYAKIHGYA
                     YYFVRTGEFEDRRASWKKPTIIDRVLQKHRVCVFVDSDAIFNHLDLPFEWLLNYWDIRD
                     TDSVSLAIDPDLPHNKDEKGKLYLNTGFIIAQNQSTTFSIMHDWASCVDGDKYPNCTEY
                     RTKSYGHPSDQGGFGNYVRYDYEDNIKELPCAEANGFAEHGSECLGTFIKHLWTGKRDL
                     IKIAVGQQIPGDFLRILHEQMLKEKDKFFVTEEELLGR"
     PFAM_domain     29088..29471
                     /aSDomain="Nucleotid_trans"
                     /aSTool="clusterhmmer"
                     /database="34.0"
                     /db_xref="PF03407.18"
                     /description="Nucleotide-diphospho-sugar transferase"
                     /detection="hmmscan"
                     /domain_id="clusterhmmer_input.path1.gene44_0009"
                     /evalue="4.60E-06"
                     /label="input.path1.gene44"
                     /locus_tag="input.path1.gene44"
                     /protein_end="244"
                     /protein_start="116"
                     /score="26.9"
                     /tool="antismash"
                     /translation="RASWKKPTIIDRVLQKHRVCVFVDSDAIFNHLDLPFEWLLNYWDI
                     RDTDSVSLAIDPDLPHNKDEKGKLYLNTGFIIAQNQSTTFSIMHDWASCVDGDKYPNCT
                     EYRTKSYGHPSDQGGFGNYVRYDY"
     CDS             complement(join(30001..30060,30160..30626,30698..30804,
                     30826..32977,33070..33632,33718..34970,35039..35223,
                     35291..35564,35764..35876,35908..36025))
                     /NRPS_PKS="Domain: PKS_KS(Iterative-KS) (45-452). E-value:
                     4.7e-146. Score: 478.8. Matches aSDomain:
                     nrpspksdomains_input.path1.gene45_PKS_KS.1"
                     /NRPS_PKS="Domain: PKS_AT (554-849). E-value: 2.4e-83.
                     Score: 271.7. Matches aSDomain:
                     nrpspksdomains_input.path1.gene45_PKS_AT.1"
                     /NRPS_PKS="Domain: PT (945-1237). E-value: 1.4e-54. Score:
                     177.4. Matches aSDomain:
                     nrpspksdomains_input.path1.gene45_PT.1"
                     /NRPS_PKS="Domain: PP-binding (1284-1350). E-value: 1e-11.
                     Score: 37.1. Matches aSDomain:
                     nrpspksdomains_input.path1.gene45_PP-binding.1"
                     /NRPS_PKS="Domain: PP-binding (1402-1452). E-value:
                     2.4e-11. Score: 35.9. Matches aSDomain:
                     nrpspksdomains_input.path1.gene45_PP-binding.2"
                     /NRPS_PKS="Domain: Thioesterase (1530-1752). E-value:
                     9.5e-19. Score: 60.5. Matches aSDomain:
                     nrpspksdomains_input.path1.gene45_Thioesterase.1"
                     /Name="input.path1.gene45"
                     /gene="input.path1.gene45"
                     /gene_functions="biosynthetic (rule-based-clusters) T1PKS:
                     PKS_KS"
                     /gene_functions="biosynthetic (rule-based-clusters) T1PKS:
                     PKS_AT"
                     /gene_functions="biosynthetic-additional
                     (rule-based-clusters) PP-binding"
                     /gene_functions="biosynthetic-additional (smcogs)
                     SMCOG1022:Beta-ketoacyl synthase (Score: 265.3; E-value:
                     1.6e-80)"
                     /gene_kind="biosynthetic"
                     /sec_met_domain="PKS_KS (E-value: 4.4e-146, bitscore:
                     478.8, seeds: 2284, tool: rule-based-clusters)"
                     /sec_met_domain="PKS_AT (E-value: 2.2e-83, bitscore: 271.7,
                     seeds: 1682, tool: rule-based-clusters)"
                     /sec_met_domain="PP-binding (E-value: 9.4e-12, bitscore:
                     37.1, seeds: 164, tool: rule-based-clusters)"
                     /source="GlimmerHMM"
                     /transl_table=1
                     /translation="MLRETHQRSGGGYAAHWTRAFFKVAYAGVKDERRSSWAQDADDDA
                     IAIVGLSVNFPAGKGVDQFWETIREGRTTVTEPRKMGSKHGNFLDDPFRFDAEYFNISP
                     REAKSMDPQQRLLLHAAVEALDDAGYSPGATATFNRDTFGVYVGVATGDYVDNLRDEID
                     VYYSPGTLRAFLSGRISYALGFEGPSMVIDTACSSSMVSLYHACNALQSGDCTAALAGG
                     VNVISSPDMYLGLSRAHFLSPTGQCKPFDKSADGYCRAEGCGLVVLKKLSDARKEGDHI
                     YGVIRGIGVNQCGNAKSITHPDHTTQASLFTKVLNNSGLSPHSIDVVEAHGTGTQAGDF
                     AEVSSLSSVFKGRPESTPLHLCSVKGNIGHAEAASGVAGLSKLLLMMEHGTIPPMGSFK
                     SLNPRLSSVMNEYNMVVSDRAQKWGGSSIRPRRALLNNFGAAGSNAALILEEPPVRRQS
                     DAATSSHPRSQHLLTISAKSAAALERLKSNYASFIRENPDVKMEDLCYTACARRRHYKE
                     FRWTARGASTEDLLKQLHGVDFTGTSRSKTKPSKTVMIFSGQGAAHAGMGAELLRTSPV
                     FQAAVESCDAILARHGLPVVSTFLASTGSDAGTELDKDIDIVTQCAVFVLEYSLSRLWA
                     SLGATPDLVLGHSIGEYAALVTANALSLEDALLFVAKRAQLMRTHCEAKASGMLACRMS
                     VTDASKILEQEKELSLACHNSPEDCVLAGPVSRLQEVAAECKAKNVKCKLLDVTYGFHS
                     SAMDPILPGLEEVSSKMTIHPLTAQLGSSVFGKVLNKGTLLAQDYFVKQTRQPVQFVDL
                     LAAIRSANSETTLQVLELGPSPSTAPMLKSAFKDIDYTFSASLRTTEAAWMTMTAALQN
                     LYTGGLDLKWNELYKGEAPKFLKGFPSYPLAGNDYVVPYREPESKHQDIDNQKADQCQT
                     AFDFLASSKMSISDDGSRSFEVEVEKFSGLIKAHAVGGVPLCPASVYIELALEGLSVQK
                     PAAASQDNWYLMESMAFEHPLVYSEGNPGRVQVKIQHGTDSGPLSKFSVLTAENGRMNC
                     SGSVSNPTLESVADLLTLKTAFVKRQKSTAFHPAAYGTHETFTSRTVYDVIFPRVVTYS
                     APFRTLKFLTVSSLGLEGHGVFQLSQAHPGRFACPPTFVDTMLHAAGFIANANADLDTA
                     CICVGLDRILLPDASAASLSGDMGIYCSLLELEDSVLADAFVLDNTNRVIAFAEGMRFK
                     KVRLNSFKMVLSRAAGGGGQAVKANMKPVVTVETPSRRQSEFSPAPKKAVRPAVTHVSE
                     AVHEMLQAICGISGDLAPSTTLAALGVDSLLFIELKHTITSRFPNLTVPENELDMCETV
                     EDLVQFLARGTGQDIHNASSDSEGPGLTTRTTPAFSPESCPGTPVETEPVDGVGLDVSS
                     KIKGVFADLCGRPITDNDRDASLASLGVDSLLTIELIHELRHHFGLDLESLSLSTSDLT
                     ISNIESLCIAKVAPSSNAKKSKQQGGVVTIVGEDDDDNLAQRDDSILQRLIPPTFPHEL
                     QKGTHGDARSPLYMFHDGSGLTTMYSRIDNLERLDLDATNPKVQSLEDLASLYIDRAGL
                     ASAREVILCGWSFGGVVAFEVSRQLRRRGNSAAGIILVDSPFPLGHQALPAEVISHVVG
                     GSYQGQGRVQSAAANHARSCIEAQFRRHARFLEKYEPRPETEDVPCVAILCKQTMDTQA
                     LCGVPYPWLADSESREQSLKDWEGLLGRNISVLRVNSNHFNLFDAANIMETSSAIKRAC
                     DMLDGQA"
     aSDomain        complement(join(30037..30060,30160..30626,30698..30804,
                     30826..30893))
                     /ASF="active site serine inconclusive"
                     /aSDomain="Thioesterase"
                     /aSTool="nrps_pks_domains"
                     /database="nrpspksdomains.hmm"
                     /detection="hmmscan"
                     /domain_id="nrpspksdomains_input.path1.gene45_Thioesterase.
                     1"
                     /evalue="9.50E-19"
                     /label="input.path1.gene45_Thioesterase.1"
                     /locus_tag="input.path1.gene45"
                     /protein_end="1752"
                     /protein_start="1530"
                     /score="60.5"
                     /tool="antismash"
                     /translation="PLYMFHDGSGLTTMYSRIDNLERLDLDATNPKVQSLEDLASLYID
                     RAGLASAREVILCGWSFGGVVAFEVSRQLRRRGNSAAGIILVDSPFPLGHQALPAEVIS
                     HVVGGSYQGQGRVQSAAANHARSCIEAQFRRHARFLEKYEPRPETEDVPCVAILCKQTM
                     DTQALCGVPYPWLADSESREQSLKDWEGLLGRNISVLRVNSNHFNLFDAANIMETSSAI
                     "
     aSModule        30037..31277
                     /domains="nrpspksdomains_input.path1.gene45_PP-binding.2"
                     /domains="nrpspksdomains_input.path1.gene45_Thioesterase.1"
                     /final_module
                     /incomplete
                     /locus_tags="input.path1.gene45"
                     /tool="antismash"
                     /type="unknown"
     PFAM_domain     complement(join(30052..30060,30160..30626,30698..30804,
                     30826..30893))
                     /aSDomain="Thioesterase"
                     /aSTool="clusterhmmer"
                     /database="34.0"
                     /db_xref="PF00975.22"
                     /db_xref="GO:0009058"
                     /description="Thioesterase domain"
                     /detection="hmmscan"
                     /domain_id="clusterhmmer_input.path1.gene45_0017"
                     /evalue="8.20E-14"
                     /gene_ontologies="GO:0009058: biosynthetic process"
                     /label="input.path1.gene45"
                     /locus_tag="input.path1.gene45"
                     /protein_end="1747"
                     /protein_start="1530"
                     /score="52.4"
                     /tool="antismash"
                     /translation="PLYMFHDGSGLTTMYSRIDNLERLDLDATNPKVQSLEDLASLYID
                     RAGLASAREVILCGWSFGGVVAFEVSRQLRRRGNSAAGIILVDSPFPLGHQALPAEVIS
                     HVVGGSYQGQGRVQSAAANHARSCIEAQFRRHARFLEKYEPRPETEDVPCVAILCKQTM
                     DTQALCGVPYPWLADSESREQSLKDWEGLLGRNISVLRVNSNHFNLFDAANIME"
     CDS_motif       complement(join(30580..30626,30698..30710))
                     /aSTool="nrps_pks_domains"
                     /database="abmotifs"
                     /detection="hmmscan"
                     /domain_id="nrpspksmotif_input.path1.gene45_0009"
                     /evalue="6.80E-09"
                     /label="NRPS-te1"
                     /locus_tag="input.path1.gene45"
                     /protein_end="1604"
                     /protein_start="1584"
                     /score="28.2"
                     /tool="antismash"
                     /translation="VILCGWSFGGVVAFEVSRQL"
     PFAM_domain     complement(31077..31277)
                     /aSDomain="PP-binding"
                     /aSTool="clusterhmmer"
                     /database="34.0"
                     /db_xref="PF00550.27"
                     /description="Phosphopantetheine attachment site"
                     /detection="hmmscan"
                     /domain_id="clusterhmmer_input.path1.gene45_0016"
                     /evalue="7.50E-11"
                     /label="input.path1.gene45"
                     /locus_tag="input.path1.gene45"
                     /protein_end="1469"
                     /protein_start="1402"
                     /score="42.3"
                     /tool="antismash"
                     /translation="KIKGVFADLCGRPITDNDRDASLASLGVDSLLTIELIHELRHHFG
                     LDLESLSLSTSDLTISNIESLC"
     aSDomain        complement(31128..31277)
                     /aSDomain="PP-binding"
                     /aSTool="nrps_pks_domains"
                     /database="nrpspksdomains.hmm"
                     /detection="hmmscan"
                     /domain_id="nrpspksdomains_input.path1.gene45_PP-binding.2"
                     /evalue="2.40E-11"
                     /label="input.path1.gene45_PP-binding.2"
                     /locus_tag="input.path1.gene45"
                     /protein_end="1452"
                     /protein_start="1402"
                     /score="35.9"
                     /tool="antismash"
                     /translation="KIKGVFADLCGRPITDNDRDASLASLGVDSLLTIELIHELRHHFG
                     LDLES"
     aSDomain        complement(31434..31631)
                     /aSDomain="PP-binding"
                     /aSTool="nrps_pks_domains"
                     /database="nrpspksdomains.hmm"
                     /detection="hmmscan"
                     /domain_id="nrpspksdomains_input.path1.gene45_PP-binding.1"
                     /evalue="1.00E-11"
                     /label="input.path1.gene45_PP-binding.1"
                     /locus_tag="input.path1.gene45"
                     /protein_end="1350"
                     /protein_start="1284"
                     /score="37.1"
                     /tool="antismash"
                     /translation="AVHEMLQAICGISGDLAPSTTLAALGVDSLLFIELKHTITSRFPN
                     LTVPENELDMCETVEDLVQFL"
     PFAM_domain     complement(31434..31631)
                     /aSDomain="PP-binding"
                     /aSTool="clusterhmmer"
                     /database="34.0"
                     /db_xref="PF00550.27"
                     /description="Phosphopantetheine attachment site"
                     /detection="hmmscan"
                     /domain_id="clusterhmmer_input.path1.gene45_0015"
                     /evalue="1.10E-10"
                     /label="input.path1.gene45"
                     /locus_tag="input.path1.gene45"
                     /protein_end="1350"
                     /protein_start="1284"
                     /score="41.8"
                     /tool="antismash"
                     /translation="AVHEMLQAICGISGDLAPSTTLAALGVDSLLFIELKHTITSRFPN
                     LTVPENELDMCETVEDLVQFL"
     aSModule        31434..35859
                     /complete
                     /domains="nrpspksdomains_input.path1.gene45_PKS_KS.1"
                     /domains="nrpspksdomains_input.path1.gene45_PKS_AT.1"
                     /domains="nrpspksdomains_input.path1.gene45_PT.1"
                     /domains="nrpspksdomains_input.path1.gene45_PP-binding.1"
                     /iterative
                     /locus_tags="input.path1.gene45"
                     /monomer_pairings="mal -> mal"
                     /tool="antismash"
                     /type="pks"
     aSDomain        complement(31773..32648)
                     /aSDomain="PT"
                     /aSTool="nrps_pks_domains"
                     /database="nrpspksdomains.hmm"
                     /detection="hmmscan"
                     /domain_id="nrpspksdomains_input.path1.gene45_PT.1"
                     /evalue="1.40E-54"
                     /label="input.path1.gene45_PT.1"
                     /locus_tag="input.path1.gene45"
                     /protein_end="1237"
                     /protein_start="945"
                     /score="177.4"
                     /tool="antismash"
                     /translation="GSRSFEVEVEKFSGLIKAHAVGGVPLCPASVYIELALEGLSVQKP
                     AAASQDNWYLMESMAFEHPLVYSEGNPGRVQVKIQHGTDSGPLSKFSVLTAENGRMNCS
                     GSVSNPTLESVADLLTLKTAFVKRQKSTAFHPAAYGTHETFTSRTVYDVIFPRVVTYSA
                     PFRTLKFLTVSSLGLEGHGVFQLSQAHPGRFACPPTFVDTMLHAAGFIANANADLDTAC
                     ICVGLDRILLPDASAASLSGDMGIYCSLLELEDSVLADAFVLDNTNRVIAFAEGMRFKK
                     VRLNSFKMVLS"
     aSDomain        complement(31773..32648)
                     /aSDomain="TIGR04532"
                     /aSTool="tigrfam"
                     /description="PT_fungal_PKS: polyketide product template
                     domain"
                     /detection="hmmscan"
                     /domain_id="TIGRFam_input.path1.gene45_0003"
                     /evalue="1.10E-52"
                     /identifier="TIGR04532"
                     /label="input.path1.gene45"
                     /locus_tag="input.path1.gene45"
                     /protein_end="1237"
                     /protein_start="945"
                     /score="177.4"
                     /tool="antismash"
                     /translation="GSRSFEVEVEKFSGLIKAHAVGGVPLCPASVYIELALEGLSVQKP
                     AAASQDNWYLMESMAFEHPLVYSEGNPGRVQVKIQHGTDSGPLSKFSVLTAENGRMNCS
                     GSVSNPTLESVADLLTLKTAFVKRQKSTAFHPAAYGTHETFTSRTVYDVIFPRVVTYSA
                     PFRTLKFLTVSSLGLEGHGVFQLSQAHPGRFACPPTFVDTMLHAAGFIANANADLDTAC
                     ICVGLDRILLPDASAASLSGDMGIYCSLLELEDSVLADAFVLDNTNRVIAFAEGMRFKK
                     VRLNSFKMVLS"
     PFAM_domain     complement(31800..32603)
                     /aSDomain="PS-DH"
                     /aSTool="clusterhmmer"
                     /database="34.0"
                     /db_xref="PF14765.8"
                     /description="Polyketide synthase dehydratase"
                     /detection="hmmscan"
                     /domain_id="clusterhmmer_input.path1.gene45_0014"
                     /evalue="2.20E-16"
                     /label="input.path1.gene45"
                     /locus_tag="input.path1.gene45"
                     /protein_end="1228"
                     /protein_start="960"
                     /score="60.1"
                     /tool="antismash"
                     /translation="IKAHAVGGVPLCPASVYIELALEGLSVQKPAAASQDNWYLMESMA
                     FEHPLVYSEGNPGRVQVKIQHGTDSGPLSKFSVLTAENGRMNCSGSVSNPTLESVADLL
                     TLKTAFVKRQKSTAFHPAAYGTHETFTSRTVYDVIFPRVVTYSAPFRTLKFLTVSSLGL
                     EGHGVFQLSQAHPGRFACPPTFVDTMLHAAGFIANANADLDTACICVGLDRILLPDASA
                     ASLSGDMGIYCSLLELEDSVLADAFVLDNTNRVIAFAEGMRFKKVR"
     CDS_motif       complement(32532..32594)
                     /aSTool="nrps_pks_domains"
                     /database="abmotifs"
                     /detection="hmmscan"
                     /domain_id="nrpspksmotif_input.path1.gene45_0008"
                     /evalue="2.90E-05"
                     /label="PKSI-DH_m2"
                     /locus_tag="input.path1.gene45"
                     /protein_end="984"
                     /protein_start="963"
                     /score="16.7"
                     /tool="antismash"
                     /translation="HAVGGVPLCPASVYIELALEG"
     aSDomain        complement(join(32937..32977,33070..33632,33718..33998))
                     /ASF="(Methyl)Malonyl-CoA specificity inconclusive"
                     /ASF="found active site serine: True, scaffold matched
                     GHGE: True"
                     /aSDomain="PKS_AT"
                     /aSTool="nrps_pks_domains"
                     /database="nrpspksdomains.hmm"
                     /detection="hmmscan"
                     /domain_id="nrpspksdomains_input.path1.gene45_PKS_AT.1"
                     /evalue="2.40E-83"
                     /label="input.path1.gene45_PKS_AT.1"
                     /locus_tag="input.path1.gene45"
                     /protein_end="849"
                     /protein_start="554"
                     /score="271.7"
                     /specificity="substrate consensus: mal"
                     /specificity="PKS signature: Malonyl-CoA"
                     /specificity="Minowa: mal"
                     /tool="antismash"
                     /translation="IFSGQGAAHAGMGAELLRTSPVFQAAVESCDAILARHGLPVVSTF
                     LASTGSDAGTELDKDIDIVTQCAVFVLEYSLSRLWASLGATPDLVLGHSIGEYAALVTA
                     NALSLEDALLFVAKRAQLMRTHCEAKASGMLACRMSVTDASKILEQEKELSLACHNSPE
                     DCVLAGPVSRLQEVAAECKAKNVKCKLLDVTYGFHSSAMDPILPGLEEVSSKMTIHPLT
                     AQLGSSVFGKVLNKGTLLAQDYFVKQTRQPVQFVDLLAAIRSANSETTLQVLELGPSPS
                     TAPMLKSAFKDIDY"
     PFAM_domain     complement(join(32949..32977,33070..33632,33718..34001))
                     /aSDomain="Acyl_transf_1"
                     /aSTool="clusterhmmer"
                     /database="34.0"
                     /db_xref="PF00698.23"
                     /description="Acyl transferase domain"
                     /detection="hmmscan"
                     /domain_id="clusterhmmer_input.path1.gene45_0013"
                     /evalue="8.40E-46"
                     /label="input.path1.gene45"
                     /locus_tag="input.path1.gene45"
                     /protein_end="845"
                     /protein_start="553"
                     /score="157.0"
                     /tool="antismash"
                     /translation="MIFSGQGAAHAGMGAELLRTSPVFQAAVESCDAILARHGLPVVST
                     FLASTGSDAGTELDKDIDIVTQCAVFVLEYSLSRLWASLGATPDLVLGHSIGEYAALVT
                     ANALSLEDALLFVAKRAQLMRTHCEAKASGMLACRMSVTDASKILEQEKELSLACHNSP
                     EDCVLAGPVSRLQEVAAECKAKNVKCKLLDVTYGFHSSAMDPILPGLEEVSSKMTIHPL
                     TAQLGSSVFGKVLNKGTLLAQDYFVKQTRQPVQFVDLLAAIRSANSETTLQVLELGPSP
                     STAPMLKSAFK"
     CDS_motif       complement(33149..33184)
                     /aSTool="nrps_pks_domains"
                     /database="abmotifs"
                     /detection="hmmscan"
                     /domain_id="nrpspksmotif_input.path1.gene45_0007"
                     /evalue="2.90E-03"
                     /label="PKSI-AT-M_m8"
                     /locus_tag="input.path1.gene45"
                     /protein_end="809"
                     /protein_start="797"
                     /score="11.2"
                     /tool="antismash"
                     /translation="YFVKQTRQPVQF"
     CDS_motif       complement(join(33545..33632,33718..33749))
                     /aSTool="nrps_pks_domains"
                     /database="abmotifs"
                     /detection="hmmscan"
                     /domain_id="nrpspksmotif_input.path1.gene45_0006"
                     /evalue="4.90E-20"
                     /label="PKSI-AT-M_m3"
                     /locus_tag="input.path1.gene45"
                     /protein_end="677"
                     /protein_start="637"
                     /score="63.7"
                     /tool="antismash"
                     /translation="GATPDLVLGHSIGEYAALVTANALSLEDALLFVAKRAQLM"
     CDS_motif       complement(33948..34004)
                     /aSTool="nrps_pks_domains"
                     /database="abmotifs"
                     /detection="hmmscan"
                     /domain_id="nrpspksmotif_input.path1.gene45_0005"
                     /evalue="3.70E-04"
                     /label="PKSI-AT-mM_m1"
                     /locus_tag="input.path1.gene45"
                     /protein_end="571"
                     /protein_start="552"
                     /score="13.2"
                     /tool="antismash"
                     /translation="VMIFSGQGAAHAGMGAELL"
     PFAM_domain     complement(34116..34436)
                     /aSDomain="KAsynt_C_assoc"
                     /aSTool="clusterhmmer"
                     /database="34.0"
                     /db_xref="PF16197.7"
                     /description="Ketoacyl-synthetase C-terminal extension"
                     /detection="hmmscan"
                     /domain_id="clusterhmmer_input.path1.gene45_0012"
                     /evalue="1.40E-08"
                     /label="input.path1.gene45"
                     /locus_tag="input.path1.gene45"
                     /protein_end="515"
                     /protein_start="408"
                     /score="35.2"
                     /tool="antismash"
                     /translation="MNEYNMVVSDRAQKWGGSSIRPRRALLNNFGAAGSNAALILEEPP
                     VRRQSDAATSSHPRSQHLLTISAKSAAALERLKSNYASFIRENPDVKMEDLCYTACARR
                     RHY"
     aSDomain        complement(join(34305..34970,35039..35223,35291..35564,
                     35764..35859))
                     /ASF="found active site cysteine: True, scaffold matched
                     GSSS: True"
                     /ASF="found active site histidines: True"
                     /aSDomain="PKS_KS"
                     /aSTool="nrps_pks_domains"
                     /database="nrpspksdomains.hmm"
                     /detection="hmmscan"
                     /domain_id="nrpspksdomains_input.path1.gene45_PKS_KS.1"
                     /domain_subtypes="Iterative-KS"
                     /evalue="4.70E-146"
                     /label="input.path1.gene45_PKS_KS.1"
                     /locus_tag="input.path1.gene45"
                     /protein_end="452"
                     /protein_start="45"
                     /score="478.8"
                     /tool="antismash"
                     /translation="IAIVGLSVNFPAGKGVDQFWETIREGRTTVTEPRKMGSKHGNFLD
                     DPFRFDAEYFNISPREAKSMDPQQRLLLHAAVEALDDAGYSPGATATFNRDTFGVYVGV
                     ATGDYVDNLRDEIDVYYSPGTLRAFLSGRISYALGFEGPSMVIDTACSSSMVSLYHACN
                     ALQSGDCTAALAGGVNVISSPDMYLGLSRAHFLSPTGQCKPFDKSADGYCRAEGCGLVV
                     LKKLSDARKEGDHIYGVIRGIGVNQCGNAKSITHPDHTTQASLFTKVLNNSGLSPHSID
                     VVEAHGTGTQAGDFAEVSSLSSVFKGRPESTPLHLCSVKGNIGHAEAASGVAGLSKLLL
                     MMEHGTIPPMGSFKSLNPRLSSVMNEYNMVVSDRAQKWGGSSIRPRRALLNNFGAAGSN
                     AALILEEP"
     PFAM_domain     complement(34467..34817)
                     /aSDomain="Ketoacyl-synt_C"
                     /aSTool="clusterhmmer"
                     /database="34.0"
                     /db_xref="PF02801.24"
                     /description="Beta-ketoacyl synthase, C-terminal domain"
                     /detection="hmmscan"
                     /domain_id="clusterhmmer_input.path1.gene45_0011"
                     /evalue="3.70E-35"
                     /label="input.path1.gene45"
                     /locus_tag="input.path1.gene45"
                     /protein_end="398"
                     /protein_start="281"
                     /score="120.6"
                     /tool="antismash"
                     /translation="YGVIRGIGVNQCGNAKSITHPDHTTQASLFTKVLNNSGLSPHSID
                     VVEAHGTGTQAGDFAEVSSLSSVFKGRPESTPLHLCSVKGNIGHAEAASGVAGLSKLLL
                     MMEHGTIPPMGSF"
     CDS_motif       complement(34533..34574)
                     /aSTool="nrps_pks_domains"
                     /database="abmotifs"
                     /detection="hmmscan"
                     /domain_id="nrpspksmotif_input.path1.gene45_0004"
                     /evalue="6.10E-03"
                     /label="PKSI-KS_m6"
                     /locus_tag="input.path1.gene45"
                     /protein_end="376"
                     /protein_start="362"
                     /score="9.5"
                     /tool="antismash"
                     /translation="SVKGNIGHAEAASG"
     CDS_motif       complement(34635..34679)
                     /aSTool="nrps_pks_domains"
                     /database="abmotifs"
                     /detection="hmmscan"
                     /domain_id="nrpspksmotif_input.path1.gene45_0003"
                     /evalue="2.00E-03"
                     /label="PKSI-KS_m5"
                     /locus_tag="input.path1.gene45"
                     /protein_end="342"
                     /protein_start="327"
                     /score="10.7"
                     /tool="antismash"
                     /translation="VEAHGTGTQAGDFAE"
     PFAM_domain     complement(join(34839..34970,35039..35223,35291..35564,
                     35764..35865))
                     /aSDomain="ketoacyl-synt"
                     /aSTool="clusterhmmer"
                     /database="34.0"
                     /db_xref="PF00109.28"
                     /description="Beta-ketoacyl synthase, N-terminal domain"
                     /detection="hmmscan"
                     /domain_id="clusterhmmer_input.path1.gene45_0010"
                     /evalue="3.10E-72"
                     /label="input.path1.gene45"
                     /locus_tag="input.path1.gene45"
                     /protein_end="274"
                     /protein_start="43"
                     /score="243.3"
                     /tool="antismash"
                     /translation="DAIAIVGLSVNFPAGKGVDQFWETIREGRTTVTEPRKMGSKHGNF
                     LDDPFRFDAEYFNISPREAKSMDPQQRLLLHAAVEALDDAGYSPGATATFNRDTFGVYV
                     GVATGDYVDNLRDEIDVYYSPGTLRAFLSGRISYALGFEGPSMVIDTACSSSMVSLYHA
                     CNALQSGDCTAALAGGVNVISSPDMYLGLSRAHFLSPTGQCKPFDKSADGYCRAEGCGL
                     VVLKKLSDA"
     CDS_motif       complement(34875..34913)
                     /aSTool="nrps_pks_domains"
                     /database="abmotifs"
                     /detection="hmmscan"
                     /domain_id="nrpspksmotif_input.path1.gene45_0002"
                     /evalue="1.20E-04"
                     /label="PKSI-KS_m4"
                     /locus_tag="input.path1.gene45"
                     /protein_end="262"
                     /protein_start="249"
                     /score="15.0"
                     /tool="antismash"
                     /translation="FDKSADGYCRAEG"
     CDS_motif       complement(35123..35170)
                     /aSTool="nrps_pks_domains"
                     /database="abmotifs"
                     /detection="hmmscan"
                     /domain_id="nrpspksmotif_input.path1.gene45_0001"
                     /evalue="3.20E-06"
                     /label="PKSI-KS_m3"
                     /locus_tag="input.path1.gene45"
                     /protein_end="202"
                     /protein_start="186"
                     /score="19.1"
                     /tool="antismash"
                     /translation="GPSMVIDTACSSSMVS"
     CDS             join(38192..38251,38345..40804,40923..41312)
                     /NRPS_PKS="Domain: AMP-binding (5-264). E-value: 1.3e-34.
                     Score: 111.2. Matches aSDomain:
                     nrpspksdomains_input.path1.gene46_AMP-binding.1"
                     /NRPS_PKS="Domain: PP-binding (474-548). E-value: 2.1e-09.
                     Score: 29.7. Matches aSDomain:
                     nrpspksdomains_input.path1.gene46_PP-binding.1"
                     /NRPS_PKS="Domain: TD (595-854). E-value: 3.3e-25. Score:
                     80.5. Matches aSDomain:
                     nrpspksdomains_input.path1.gene46_TD.1"
                     /Name="input.path1.gene46"
                     /gene="input.path1.gene46"
                     /gene_functions="biosynthetic (rule-based-clusters)
                     NRPS-like: AMP-binding"
                     /gene_functions="biosynthetic (rule-based-clusters)
                     NRPS-like: PP-binding"
                     /gene_functions="biosynthetic (rule-based-clusters)
                     NRPS-like: NAD_binding_4"
                     /gene_functions="biosynthetic-additional (smcogs)
                     SMCOG1010:NAD-dependent epimerase/dehydratase (Score: 57.1;
                     E-value: 3.3e-17)"
                     /gene_kind="biosynthetic"
                     /phase="0"
                     /sec_met_domain="AMP-binding (E-value: 5.9e-29, bitscore:
                     92.5, seeds: 400, tool: rule-based-clusters)"
                     /sec_met_domain="PP-binding (E-value: 2e-09, bitscore:
                     29.7, seeds: 164, tool: rule-based-clusters)"
                     /sec_met_domain="NAD_binding_4 (E-value: 5e-22, bitscore:
                     69.9, seeds: 102, tool: rule-based-clusters)"
                     /source="GlimmerHMM"
                     /transl_table=1
                     /translation="MESDVGLFIHLAALLDLKIPVLLISARLSPPSVRHLLEKTNASAV
                     LVSKRTKPMLGGAADDIAAVIESRRWNSLLDDAARKDIQSDIPEHPLSEDESSRIGALI
                     LHSSGTTGMPKPIHLTQRYVLGYAACHELTPQETGWTNLSTLPLYHGFGLLAPCLSLSV
                     GMTCCFPPASIIPAGRSTVELLRAFGAETLMSVPSIIDDILSLEESEKNDALEILKTLK
                     LIAIGGGALRTDAGEYLAEKKVNLVNHYGVTEIGAIAPIFRPGPDYDWHYLRLRKDLNL
                     HLEPIPDSTDRFKLVGHPIGWKEHFEIQDEMERRPGASRDEVRIIGRTDDVIVLKSGEK
                     VMPRLLESALMTDPAIKTAVCIGSGFFELLVLVEPSSQASETTIEKFREHAWDLIKAIN
                     PSLDQHGRISSIEAIIVRPPGKDIPRSDKGSVMRREVMERFKQEIEAAYSELEGGMDEN
                     GATIDTSNLTASVQRMVEEVAGGLFSEVVHSLLPEDDFFERGMDSLQSVRLARAINNAL
                     KKAIPNSTTRRSLTAEFVYANPSIQSLAAALDRLLKQGGVDTDNGESQTRAANMQRFLV
                     DCIDELRKPTQTKREGSDVVLVTGATGNLGAHVVGQLVRDPRIKKVICLLRESKGKEPK
                     DARLSKTLASAGVTVSSTDFSRIQVEECDPGQWFRSDPEGDECFNNIADEITHILHLAW
                     PMDFHRTLKSFRPQLHAVQGLVRIARAAHHARPGTRVRLFFASSIAVVRHFSDVGGLAS
                     RGAKVPEVGMDDPDVTTPMGYAEAKWVCEHMLVQVGRDFGAEVEPVIVRIGQLSGPEWV
                     NGVWKTQEHLPALVRASQLVGALPALQGSISWLPVDRAAKSVGEMLLHSGTVERFLHLE
                     NPVRQPMADVCTIMANELGLAAQHMPFDEWLQRADEVGATRSLESFFKNHFRTLASGAV
                     VLDTSKARTISATLRGSGGLPRDLVVEYIKRWRQQGFLQ"
     aSDomain        join(38207..38251,38345..39076)
                     /aSDomain="AMP-binding"
                     /aSTool="nrps_pks_domains"
                     /database="nrpspksdomains.hmm"
                     /detection="hmmscan"
                     /domain_id="nrpspksdomains_input.path1.gene46_AMP-binding.1
                     "
                     /evalue="1.30E-34"
                     /label="input.path1.gene46_AMP-binding.1"
                     /locus_tag="input.path1.gene46"
                     /protein_end="264"
                     /protein_start="5"
                     /score="111.2"
                     /specificity="substrate consensus: X"
                     /tool="antismash"
                     /translation="GLFIHLAALLDLKIPVLLISARLSPPSVRHLLEKTNASAVLVSKR
                     TKPMLGGAADDIAAVIESRRWNSLLDDAARKDIQSDIPEHPLSEDESSRIGALILHSSG
                     TTGMPKPIHLTQRYVLGYAACHELTPQETGWTNLSTLPLYHGFGLLAPCLSLSVGMTCC
                     FPPASIIPAGRSTVELLRAFGAETLMSVPSIIDDILSLEESEKNDALEILKTLKLIAIG
                     GGALRTDAGEYLAEKKVNLVNHYGVTEIGAIAPIFRP"
     aSModule        38207..40964
                     /complete
                     /domains="nrpspksdomains_input.path1.gene46_AMP-binding.1"
                     /domains="nrpspksdomains_input.path1.gene46_PP-binding.1"
                     /domains="nrpspksdomains_input.path1.gene46_TD.1"
                     /final_module
                     /locus_tags="input.path1.gene46"
                     /monomer_pairings="X -> X"
                     /starter_module
                     /tool="antismash"
                     /type="nrps"
     PFAM_domain     join(38210..38251,38345..39136)
                     /aSDomain="AMP-binding"
                     /aSTool="clusterhmmer"
                     /database="34.0"
                     /db_xref="PF00501.30"
                     /description="AMP-binding enzyme"
                     /detection="hmmscan"
                     /domain_id="clusterhmmer_input.path1.gene46_0018"
                     /evalue="3.10E-31"
                     /label="input.path1.gene46"
                     /locus_tag="input.path1.gene46"
                     /protein_end="284"
                     /protein_start="6"
                     /score="108.5"
                     /tool="antismash"
                     /translation="LFIHLAALLDLKIPVLLISARLSPPSVRHLLEKTNASAVLVSKRT
                     KPMLGGAADDIAAVIESRRWNSLLDDAARKDIQSDIPEHPLSEDESSRIGALILHSSGT
                     TGMPKPIHLTQRYVLGYAACHELTPQETGWTNLSTLPLYHGFGLLAPCLSLSVGMTCCF
                     PPASIIPAGRSTVELLRAFGAETLMSVPSIIDDILSLEESEKNDALEILKTLKLIAIGG
                     GALRTDAGEYLAEKKVNLVNHYGVTEIGAIAPIFRPGPDYDWHYLRLRKDLNLHLE"
     aSDomain        39707..39928
                     /aSDomain="PP-binding"
                     /aSTool="nrps_pks_domains"
                     /database="nrpspksdomains.hmm"
                     /detection="hmmscan"
                     /domain_id="nrpspksdomains_input.path1.gene46_PP-binding.1"
                     /evalue="2.10E-09"
                     /label="input.path1.gene46_PP-binding.1"
                     /locus_tag="input.path1.gene46"
                     /protein_end="548"
                     /protein_start="474"
                     /score="29.7"
                     /tool="antismash"
                     /translation="VEEVAGGLFSEVVHSLLPEDDFFERGMDSLQSVRLARAINNALKK
                     AIPNSTTRRSLTAEFVYANPSIQSLAAAL"
     PFAM_domain     39752..39928
                     /aSDomain="PP-binding"
                     /aSTool="clusterhmmer"
                     /database="34.0"
                     /db_xref="PF00550.27"
                     /description="Phosphopantetheine attachment site"
                     /detection="hmmscan"
                     /domain_id="clusterhmmer_input.path1.gene46_0019"
                     /evalue="1.50E-06"
                     /label="input.path1.gene46"
                     /locus_tag="input.path1.gene46"
                     /protein_end="548"
                     /protein_start="489"
                     /score="28.5"
                     /tool="antismash"
                     /translation="LLPEDDFFERGMDSLQSVRLARAINNALKKAIPNSTTRRSLTAEF
                     VYANPSIQSLAAAL"
     CDS_motif       40067..40129
                     /aSTool="nrps_pks_domains"
                     /database="abmotifs"
                     /detection="hmmscan"
                     /domain_id="nrpspksmotif_input.path1.gene46_0001"
                     /evalue="7.60E-04"
                     /label="PKSI-KR_m1"
                     /locus_tag="input.path1.gene46"
                     /protein_end="615"
                     /protein_start="594"
                     /score="12.2"
                     /tool="antismash"
                     /translation="VVLVTGATGNLGAHVVGQLVR"
     aSDomain        join(40070..40804,40923..40964)
                     /aSDomain="TD"
                     /aSTool="nrps_pks_domains"
                     /database="nrpspksdomains.hmm"
                     /detection="hmmscan"
                     /domain_id="nrpspksdomains_input.path1.gene46_TD.1"
                     /evalue="3.30E-25"
                     /label="input.path1.gene46_TD.1"
                     /locus_tag="input.path1.gene46"
                     /protein_end="854"
                     /protein_start="595"
                     /score="80.5"
                     /tool="antismash"
                     /translation="VLVTGATGNLGAHVVGQLVRDPRIKKVICLLRESKGKEPKDARLS
                     KTLASAGVTVSSTDFSRIQVEECDPGQWFRSDPEGDECFNNIADEITHILHLAWPMDFH
                     RTLKSFRPQLHAVQGLVRIARAAHHARPGTRVRLFFASSIAVVRHFSDVGGLASRGAKV
                     PEVGMDDPDVTTPMGYAEAKWVCEHMLVQVGRDFGAEVEPVIVRIGQLSGPEWVNGVWK
                     TQEHLPALVRASQLVGALPALQGSISWLPVDRAAKSV"
     PFAM_domain     join(40076..40804,40923..40961)
                     /aSDomain="NAD_binding_4"
                     /aSTool="clusterhmmer"
                     /database="34.0"
                     /db_xref="PF07993.14"
                     /description="Male sterility protein"
                     /detection="hmmscan"
                     /domain_id="clusterhmmer_input.path1.gene46_0020"
                     /evalue="1.90E-17"
                     /label="input.path1.gene46"
                     /locus_tag="input.path1.gene46"
                     /protein_end="853"
                     /protein_start="597"
                     /score="63.4"
                     /tool="antismash"
                     /translation="VTGATGNLGAHVVGQLVRDPRIKKVICLLRESKGKEPKDARLSKT
                     LASAGVTVSSTDFSRIQVEECDPGQWFRSDPEGDECFNNIADEITHILHLAWPMDFHRT
                     LKSFRPQLHAVQGLVRIARAAHHARPGTRVRLFFASSIAVVRHFSDVGGLASRGAKVPE
                     VGMDDPDVTTPMGYAEAKWVCEHMLVQVGRDFGAEVEPVIVRIGQLSGPEWVNGVWKTQ
                     EHLPALVRASQLVGALPALQGSISWLPVDRAAKS"
     CDS             complement(41553..42431)
                     /ID="input.cds47.1"
                     /NRPS_PKS="Domain: PKS_KR (10-170). E-value: 7e-10. Score:
                     30.9. Matches aSDomain:
                     nrpspksdomains_input.path1.gene47_PKS_KR.1"
                     /Name="input.path1.gene47"
                     /Note="single-exon"
                     /gene="input.path1.gene47"
                     /gene_functions="biosynthetic-additional (smcogs)
                     SMCOG1001:short-chain dehydrogenase/reductase SDR (Score:
                     178; E-value: 3.7e-54)"
                     /gene_kind="biosynthetic-additional"
                     /phase="0"
                     /source="GlimmerHMM"
                     /transl_table=1
                     /translation="MGSVSAAGQKVWLITGCSSGFGQEIALAALARGDVVVATARNPSK
                     LADLAAKGAITEQLDVTDSDENLAHIVARILQRTERIDILVNNAGYILAGGVEECGRDE
                     VQSVFSTNVFGQLNVIRAVLPVLRKQRSGVVANLGSIGGWYGSAAAGLYCATKACASML
                     SESLRAEVAHLGIQVTCIEPGYFRTNFLDQGHKVHAANTIEELSDGVNPTLGAFQAVNH
                     NQPGDPAKGAKLIVEALTGTGRVEGRELPPRFVLGNDAYRIVKGHIENNTKHLEAWKDL
                     TTTTDHDDVQS"
     PFAM_domain     complement(41859..42404)
                     /aSDomain="adh_short"
                     /aSTool="clusterhmmer"
                     /database="34.0"
                     /db_xref="PF00106.27"
                     /db_xref="GO:0055114"
                     /description="short chain dehydrogenase"
                     /detection="hmmscan"
                     /domain_id="clusterhmmer_input.path1.gene47_0021"
                     /evalue="3.80E-42"
                     /gene_ontologies="GO:0055114: oxidation-reduction process"
                     /label="input.path1.gene47"
                     /locus_tag="input.path1.gene47"
                     /protein_end="191"
                     /protein_start="9"
                     /score="144.1"
                     /tool="antismash"
                     /translation="KVWLITGCSSGFGQEIALAALARGDVVVATARNPSKLADLAAKGA
                     ITEQLDVTDSDENLAHIVARILQRTERIDILVNNAGYILAGGVEECGRDEVQSVFSTNV
                     FGQLNVIRAVLPVLRKQRSGVVANLGSIGGWYGSAAAGLYCATKACASMLSESLRAEVA
                     HLGIQVTCIEPGYFRTNFL"
     aSDomain        complement(41922..42401)
                     /aSDomain="PKS_KR"
                     /aSTool="nrps_pks_domains"
                     /database="nrpspksdomains.hmm"
                     /detection="hmmscan"
                     /domain_id="nrpspksdomains_input.path1.gene47_PKS_KR.1"
                     /evalue="7.00E-10"
                     /label="input.path1.gene47_PKS_KR.1"
                     /locus_tag="input.path1.gene47"
                     /protein_end="170"
                     /protein_start="10"
                     /score="30.9"
                     /specificity="KR activity: inactive"
                     /specificity="KR stereochemistry: C2"
                     /tool="antismash"
                     /translation="VWLITGCSSGFGQEIALAALARGDVVVATARNPSKLADLAAKGAI
                     TEQLDVTDSDENLAHIVARILQRTERIDILVNNAGYILAGGVEECGRDEVQSVFSTNVF
                     GQLNVIRAVLPVLRKQRSGVVANLGSIGGWYGSAAAGLYCATKACASMLSESLRAE"
     CDS_motif       complement(42330..42401)
                     /aSTool="nrps_pks_domains"
                     /database="abmotifs"
                     /detection="hmmscan"
                     /domain_id="nrpspksmotif_input.path1.gene47_0001"
                     /evalue="9.20E-04"
                     /label="PKSI-KR_m1"
                     /locus_tag="input.path1.gene47"
                     /protein_end="34"
                     /protein_start="10"
                     /score="11.9"
                     /tool="antismash"
                     /translation="VWLITGCSSGFGQEIALAALARGD"
     CDS             complement(join(42620..42678,43567..43768,43789..44256,
                     44347..44556))
                     /Name="input.path1.gene48"
                     /gene="input.path1.gene48"
                     /gene_functions="biosynthetic-additional (smcogs)
                     SMCOG1138:FAD linked oxidase domain protein (Score: 61.7;
                     E-value: 1.5e-18)"
                     /gene_kind="biosynthetic-additional"
                     /source="GlimmerHMM"
                     /transl_table=1
                     /translation="MVVAGRFASVGTGLALTGGFSYFANERGLDVDNVAGYRVVLCNGT
                     IVEANPSINPDLYWALKGGSNNFGLDQYQVKTSVETPDIHILPAYIYDGTLNTTYGFSP
                     IVYNQEAVALPRALQPWLDVEHSDSTIKYRTYHDLATELVAGFPDGLKVKSTKRLLSGP
                     RYEVVTEEERQSIKAAMVGGPRGFSTNSGYSYTCANGYPVYVSARVAASYATVHWSVQN
                     HSGPTNPLYIYCVDYLSFLLDRFSQFYSSFSHIEGLFGLHTVMPIPPSAIEKAGKNNPV
                     GLDRARPGENLTDLRVFFVGGKYHRPSSDHA"
     CDS             join(45838..45931,45994..46440,46484..47172)
                     /Name="input.path1.gene49"
                     /gene="input.path1.gene49"
                     /source="GlimmerHMM"
                     /transl_table=1
                     /translation="MHLRALLPSLAVQLLAWPQVSQARAVEDSQYQRVGRAVNGTSPCN
                     QTALPVCEEFTVPIHVDKTAPGEFSLENYNIKSLFAFAGRQVLVEADYDMSVRLCEPAA
                     GIERKDTLQLLLHGATFSKIMWDFPYKPETYSWTRFMTNAGYTTLAVDFIGSSRQVLDA
                     HPPTTPVSFLLPDLCPTWVGNSSKPDGLFEVHTETFVQTIHNFIQTIRAEGFMGRTYDK
                     IAMAGFSVGSIVANSIADRYPDDADIIVLLGVTWDLLWVYPAFLSGMQTDAGVIDPERW
                     GYLPDFYQTHPSIEAREVACFWGEFDEGALEMDFETRDMDTLGMAISFTYHLVTAKEFS
                     GPVFLGIGQQDTTFCRKTCGSQPYAVYDRFPQANDHVVKVYENTGHALMYHHAAPNLYR
                     DVQDFLDSHI"
     CDS             complement(join(47741..48672,48995..49197,49447..49972,
                     50107..50172,50250..50311,50393..50526))
                     /Name="input.path1.gene50"
                     /gene="input.path1.gene50"
                     /gene_functions="biosynthetic-additional (smcogs)
                     SMCOG1050:monooxygenase FAD-binding (Score: 136.6; E-value:
                     2e-41)"
                     /gene_kind="biosynthetic-additional"
                     /source="GlimmerHMM"
                     /transl_table=1
                     /translation="MATKLPGYTWENGFRQPSSDATPWVWPQGQEMTDADDYVTPPDVD
                     PHGVPSWWAPEKAVDVLICGAGPSGLEVAVSLARQGVSFRIIDKADGPLTAGRADGVQP
                     RFLETVALWGLASEIHEEGPLIERTALYKDGKKLLFNRSHQSDSRYRGLHIITQGQIER
                     IYIRDLARQKVLVERSSIVSDFKVDETSGDATHPVCATVRNNRTGEEEVIRAKFLVGSD
                     GAASSIRKSLKVPFDGVSTDIYWGIMDCIFETDYPHAWVFGLYTQLDVSQTGHIATSRQ
                     ASDPTFAESGGNVDVHSITPEEVLEQANRIFAPYKLKFGAPLSWFAIWKSLAAKDRADI
                     AALLPTYETERRKHAVRIIEVSGTYLRFICGSTLPLPDFRNISSLEADDRKRAAAVAAS
                     NGANEHTDTVSLKREYDQPNPNGAHGVNGDDETAPKKDLEFLASFFKAHGQFLLGVDCR
                     YDESVIAPPVEAASGKPPAIAVKNGVRAPNPRVCFSDKETGYLYDKFAGAPRFQLVLFA
                     STLAGTEVRRQVNAFLANLAEPKGFYMRLGGEERFNVVLVVKRLPFEWESSSDWGQSAI
                     KAALPKGATVVYDDRAPDEDAHTTWGVNHSTGGLAVVRPDLWVSITAFPADTDRVAQYF
                     DAFLK"
     PFAM_domain     complement(join(48996..49197,49447..49972,50107..50172,
                     50250..50271))
                     /aSDomain="FAD_binding_3"
                     /aSTool="clusterhmmer"
                     /database="34.0"
                     /db_xref="PF01494.21"
                     /db_xref="GO:0071949"
                     /description="FAD binding domain"
                     /detection="hmmscan"
                     /domain_id="clusterhmmer_input.path1.gene50_0022"
                     /evalue="1.90E-33"
                     /gene_ontologies="GO:0071949: FAD binding"
                     /label="input.path1.gene50"
                     /locus_tag="input.path1.gene50"
                     /protein_end="330"
                     /protein_start="58"
                     /score="116.3"
                     /tool="antismash"
                     /translation="VDVLICGAGPSGLEVAVSLARQGVSFRIIDKADGPLTAGRADGVQ
                     PRFLETVALWGLASEIHEEGPLIERTALYKDGKKLLFNRSHQSDSRYRGLHIITQGQIE
                     RIYIRDLARQKVLVERSSIVSDFKVDETSGDATHPVCATVRNNRTGEEEVIRAKFLVGS
                     DGAASSIRKSLKVPFDGVSTDIYWGIMDCIFETDYPHAWVFGLYTQLDVSQTGHIATSR
                     QASDPTFAESGGNVDVHSITPEEVLEQANRIFAPYKLKFGAPLSWFAIWK"
     CDS             join(51268..51655,51878..51950,52073..52267)
                     /Name="input.path1.gene51"
                     /gene="input.path1.gene51"
                     /source="GlimmerHMM"
                     /transl_table=1
                     /translation="MERSSDLDCSELLQLGELIQSAIARLVAARQEKPTPPLGNGTAGS
                     TATDLPEWRVFEAQRTLLAAVGSLTELVSEPANRVLEVSSQYFEARALHIAADARIPDI
                     LARSGSEGVSVKILASEIGIEPRKLYVFANNTISASLVGNEPLRAYILLFGLDLYTSSD
                     YLPKALYDSTKGPSYAVHETAWQDAIGTAKPRWDWLEEKTNVAALQEGRNGGDGS"
ORIGIN
        1 ggacagcaaa tcggagacgt accaaatcaa gaaaatcaac tggtgcgatt atactgccaa
       61 ggagaaccct cggatatctc ccatccttgt tcagagtgcc aatggcccct gtcccctcgt
      121 cgccttggtg aacgccttga cattgactac accggccgag ctaaacgaca ctacgcttgt
      181 ccaggtcctt cgctcccggg aacagattag cctcggactg ttgctagacg ccgtactgga
      241 cgagctcatg tctcccagac gaaccaggga agacgcttcg ctgccagatg tcggcgaact
      301 ctacgagttt ctcaagggtc tgcacacagg aatgaacgtc aatccgcgat tcattccgag
      361 cagtgaggtc gtccaagcgt tcgagcggac agccatgaca cagctcgatc catccaagcg
      421 gggtgacttg atccccggca cgttcgagga taccgccgag atgagcttct acgcggcatt
      481 ttccattccg ctcattcacg gctggctgcc caccaaatcc gaccctgcgt acggcgcctt
      541 cgagcgacag gctgcatcct atgaagatgc gcaaaacctt ctctttcgcg aggaggagct
      601 ggagctgaag ttgagccaac cgtccgggga cggcttgaca gaaccggagc agcagttata
      661 tcaagacatc atcgcaatga aggcattctt ccaaaactct gccacgcaac tgacgccctg
      721 gggacttgaa gtcattgcga aagccatgaa acctggtatg gtcgccatct tgttccgcaa
      781 cgaccatttc tccacgctct atctccatcc gcatagccat caactgctcg ctcttgtcac
      841 cgacgccggc tatacctctc atgcggaggt tgtgtgggag tctctgaccg acatcaacgg
      901 gctcaacacg gagtatttat cgggggattt ccgggttgtc ggcggtgcca gccagttttc
      961 tgacgcggca ggccattcaa ctccttggta cgaaggacag ccttcttcgt ctaccgaaga
     1021 ccaaggcggg tggacaacgg tggggccacg aggaaaacca gctcacccgt cctcgagcca
     1081 gccggggcta cccgacgcga cacaggagga ccacgacctg gcactggcac ttcagctaca
     1141 ggaagaggaa gatgaacggc accgcaccga ggaggcgcgc cgacagcgcg aaatgctcct
     1201 cagcgaacag tacatcgagc aacagggaag gcctgcagtt cgtcatgaga cagggaacga
     1261 cgggagacgt cgcggcgggc gcaacgatgg caattcgtcc ctcgtctctc cgaggacgtc
     1321 gtccagcacg gtcgccacgc aaccggtcac agcggtggcg tctccaacgg ggcggcgaca
     1381 aagcgcgcag gccccgacac aacaggttcg gcccttggtt ccgccggtca ttccgccgcg
     1441 agggcagccg gtgaaccggg caacggagga tgaagacgat gcgccgcctt cgtacgagca
     1501 ggcgcaaagt tccactccgt acgtgccgcc cgttggtcat cccagccacc cgtccagcct
     1561 tccgggggcg gctcagagcc tcaatcaaaa caccggcaat attccaccaa gcgtggcacc
     1621 agcgatgccc cctcggctgc tacagcgacc tggccagagt agaccggtgc caacgggcgg
     1681 caccgcccat gccagtggag ggaaggatag ggattgcatt ctcatgtgag gcgggaatgt
     1741 caaggagcag gagacactgt cgtctgcctt tttggttcag taagggtgct gagggcaggg
     1801 tgcattggaa acactagggc ggggccgggg ggtgggggag ctgggagtta gttggatcga
     1861 attgggtgat gttggtgtta catggtcttg tcaaatagcg gggagccttg gatatgacga
     1921 cgtcggatgt ggcttgaaat gctttgaaat gtcgctctgg gctcgaaatc tcgaagccgg
     1981 attttctatc actacattga acttaacaca acactgccga tccgtggtaa agatgtcgtt
     2041 gatttggaga agctatctat agctccaccc gcagaatgac agtactgcct agggaaggtc
     2101 atatataacc tgcctgttaa ctcgtcgtct tattgtccag tattacacta gaagtaattc
     2161 ctaggcaggt ttcaaactat gttggccact ttcatcaacg tccagaccaa cctagtctct
     2221 atcgaaggtc caagaacctc ccgccctctt ttgctgtgta tttcaagtcc tcgggtctgg
     2281 tgtcggcaaa tgtacgcttt gcaagaaatt catgactgcg cacccggaga cctttgcaac
     2341 aaccgtatcg cacacaaccc gcgcaccgag gctagcatcc ggagaagggt agcccgcgaa
     2401 ctggagttct ctgaaacggg ggtgggcata acattgttag tcgtgatcag gagacggcat
     2461 tccgggaatg ggaggacttg ggtgtttcac gcacattgag acaaagggag gatgacaagg
     2521 agctgaatgg ctatatattg gttaggatca atcgccttgg aagtgaacgc ggcaaattgt
     2581 tcatcttttg tgcctgccaa ttcccaagta ttgtctcttg ttttctcagt tatctcgagt
     2641 ctgtaattat agcaaaaaga agaagacggg gttcctggcg gttggtgtga agacaagaca
     2701 agttgaggct aagctgccaa acttcagaag tccgcccctg aatgctgcta gcgctaggct
     2761 ctggcgcccg tggtggggca tttcacaagc gctcgcttaa ccctacagct tgagacttta
     2821 ggtattaagt gtgaacgagc gggtcggtca ggtgacactg ggcgaccgta tctgaagcta
     2881 aggcacctgg gtaagcttcg tcgtgccgct ggtcaaaatt acaccaacat ctccacccac
     2941 cctcatccct cttttctctg catcatcggt caaagtcccc cgccctgccc ttcatccttc
     3001 ttcgactgcc taatccaact caccacacgg cagcgaatca ttcactccta tccgttggca
     3061 tccgatacat cacagcctca cagcccccaa caggcccggc cctgacctcg gaacagccag
     3121 cttcgaagta ttatgagttg cctaatcacg ccttggaagc agggaaaagt gtggcaagca
     3181 gaggacgaca gccaattgtt tttagccgcc ccacatctta atacttgcga agttgcattg
     3241 ttcttgtacc tttagcttat cgaagaaggt accgacgtgc cacatcaggt accaactacc
     3301 tcaactacca cttacgccgt acgaagcgcc gagcagaaag caggcagcct gtcctacaat
     3361 ccaacaatct cgcaactcgt ttccgctctt gccaacgacg aagcatcctg cagctcttat
     3421 ccgatcatgt tcttggccag ccctgggctc gccgaaatat aaaaaagtca tggacgacgg
     3481 agtttcgaag tccccaacga gtcgacatct cgcccgacac gaaccctccg agaaaagacg
     3541 acgcgacacc gctcctgaga cccatccgtt gcctgccgcg aaacgagcac gactagagaa
     3601 tacagaggca ctacagcctg gagtcgacga cgaggaatcg gagcaggcgc ccaatgtatg
     3661 tagcattaat cgtttcctca ctcagatgaa tcatccattt cgctaatgga gaagctcgtg
     3721 cagcaggcga tcctgcagca accaaagccc cggcccccca gacgtcccta cgccgcctcg
     3781 tttctcaaac attgcgtcga tccggtcgac ctcagtcctc cccccgacag cctcaacacg
     3841 ttcgtctctc agtggctgga gtctgtcgga tcagacggag agaaacgctg ccggtcggac
     3901 agttatcttg acgtctcgta cgaccacaac cccgtttcaa gacaactcac aagatccgcg
     3961 ccggagatgg cttacaatcg ggatgtcgac gggtttacgg tgccgcccac acctgtttct
     4021 accgggtccc gctcgcgccg acacaatgca gatgccggat ccgccgtgtc gtcggacctt
     4081 actcgcgcca cttccaattc ctctcgatcg tcttcaaaga gtctcgttga aggcgggtcg
     4141 tatcgagatg ataacttggt tgccaatggc atttacttgc gcgctgtgca cgacccgatt
     4201 ccggaacacg ttgccgacct tgtggatcat gtcggacgag accgagattc tccaggaccg
     4261 tcgctggatg agattagagg ggacccagaa ctatatgctc tcgctgcggg cgccgcagag
     4321 accgatgtgg aagaattctt tcgtactaag ctttacccct atcccaagtc gacagagacc
     4381 ctaaagcgga gcgacaggca tccaatgcac agacactgcg taccagctca gacggccacc
     4441 gcaccgggac caaccccagg gtcagaaatc cagtgccaga tatgctttat ggatataacc
     4501 gtcctagagc atttcccgac caggcagcac agcttatctc catgggggaa acaaatgggg
     4561 tagcgaacag tcagggcctg atgtacccct tcttcgttat cgaattcaag ggagatggtc
     4621 caagcggagc tgggagtttg tgggtggcga cgaatcaatg ccttggtgga tcggcatcct
     4681 gcgtcaaagt cgccgaacgg cttaatcagc atctaaggga ttgtaagagc gacaagatcc
     4741 ggcccgtgaa ctcggcggcg ttcagcgtgg cgatgaccgc ttcggaagca cggctccaca
     4801 tctcctggaa gcacgacgag cttagttact acatggccaa tgtcaagagc tttttgcttc
     4861 aggaccccga gcattacttg aggttccgca agtacgtgcg gaacatcatc gactgggggc
     4921 aggacaagcg gctgaacgag attcgggagt cgttgaacac cctcctggag gagggcagga
     4981 agaaggcctt cgaggcggcg aagtctcgac aaccgccctc tgagggttcc gcgaccaacg
     5041 agagcaaaaa gcataaatcc tcctcgtcgc acagggacag tagcaggtcc gacagtggtc
     5101 agggccaggg ccgggtcgaa gaagattgaa ggggcagaca accggctaga taggcatatg
     5161 atatattagt taaattcctt aatagtaata ttaagtaacg acaacgatga ggacgatgac
     5221 gacaaggaca acaacaatga aaacaacagc gtgactcacg aatctctcct agactaccgg
     5281 tgtctcggtg tcctctgcca ccggctctgc ccgcgcacgt tgctcgatgg cctgtcgttg
     5341 cctttcctta ttttgtgtaa gctgatctct tcggaattcc ctctttccag ttttgtcgag
     5401 ggccagaaaa tataaaacgg ccctcgatac ttcagctcgc tcgtatagcc tcctcatcaa
     5461 gagctccaag aagagcctct tccccatcat agggattatc tcttggtccc gccaatgcgc
     5521 gcctttgctc ttccttgctt gtttcatggc ccttgtcagc cacttcttct ccaaatctgt
     5581 cacggtccgc tcgcggttcg ccttgatccg agctgccaag agatcttctt ccgatacggg
     5641 ccgaggtccc agcgcgatgt cctgtaatct ctgcaacacg acctcctcgg cgatgctcgt
     5701 gtatccgtgg acatggctca atcgttgcgc atcccttacg gcgagcagaa gcagcgctct
     5761 gagagcgaaa tgtgcatcgt tctcagctgc gtgtcccgag gtgaaaggaa cccctgggtt
     5821 tcgcataatg tcctgaggct gagatggtag tgcagctgca atcgccactg agcgaccttg
     5881 ttcgagtcaa gaagataaac cgcccgaaac aaacaggata cgttgagatg gtcgaggatt
     5941 cgcaggtcga ggcaggtacc gtggagcacg gcaacaaagt ctcgctctga tacgagtccg
     6001 tcaagttttg tttcgagttc tgaccaacga atggattgcg actcgcccca gaggaagttg
     6061 gaacttcttc agcaaggcga aggtccacga gggcccgatc ctactcacca gggcgagaga
     6121 agtcctcaag tccataccgt acatgtagac tgttcactgt agtcgtgcca gatctcggcg
     6181 cggaagccca agtgctcctt gtcctcttcg aaatgaatca cccaatccgt acggcgcaaa
     6241 cctcaccccc cgggctcgaa tagcagcttt ggcaggacgg cctcctggag cccgcagcga
     6301 tggttgcact ggaaggcagt tgcataagtt ggaaggaacg cctggtgggt attgcttcca
     6361 gaggcaagcg gtaaatcgct tgcccttaga tttattttag gggtttattg gcctccctgt
     6421 ggaagcaact catatgcgtt aggttgcttc tgaataatgg cttacgtgac ccactggtcg
     6481 taatctgcta gaagaccacg gaatcgaacc aggtagttac gcttgtcgcc acggtgtttg
     6541 aacgcaacga ccttttcaat agggagctct gccgacagca ctggttggag ggagggagtg
     6601 cttgaccata gggatcgaga gaagcgggtt ctaagtggtc gactgagaca acatcgtgaa
     6661 tcttccaagc gggtggcagt tcgaggcggt atgcgaggcg accaattcgt tccacgatct
     6721 tagaagggtc ccgcgaattg ttatccctgt ttggttgtca tgatatggga tgtagggatg
     6781 aagtatccct tgttgaggcg taaatacacc ctggaaccga ccgtaaagaa cttggctgtg
     6841 tggtggcgat cgtaatagcg cttcatcgac ataggatcac ggtcgttgag gataatcttt
     6901 gggataccct agtttgcctt aaacagtttg tcaaagtagc ttttcggccc aatgatagtc
     6961 cttggttaaa agtgggacgg ttagtaatcg aattggatat tatcggaggg ataaggatac
     7021 agtaagctcg aagtcctata tactggaaat acgtgtacgt gtgtattaag gaggcaggct
     7081 atagtaaggg cggagatata ctggtgtaga cgctagcgta ttcttaggac tttaacagat
     7141 tctctgtccg ttttaaggaa atttattagg tatatatctc ccaggtctgg accctttaga
     7201 gccaaacttc tcaagctgat atatgtagac ttacacgcct aacccgtctg gctccatagt
     7261 aaataagagc actaactcca tagatatagc aaggtatgtt atggctttca agggtttgac
     7321 ttatccgtaa agctgcaaga gtcccacggc caccacaaga cgccgtcttg tcttgcgagc
     7381 tcattgggaa cagtgagggc gagaagtgtt gaacagaccg aggggctcga ggcatcttac
     7441 gtaagagaac ccacacgccc agccccctag gtcaggagga cgcctgcaga actttcgcta
     7501 tagagtttac tgtggcagca gtccttttcc agtccctttt tgggggagga acacagtcaa
     7561 tcaattcact caatttgaga ccacttttgt tgattttgga ctacgctgta tctgacaaga
     7621 agtgttgtgt tttgatgaac acaagtcagc gagcgaagat agtacgacgc gaccaaaacg
     7681 ttcatccgaa ccgccccact tcgccaaccc ggtagttatc tccgcgccag gctgggaaac
     7741 tccgttgaca gcaaacgcat cctatgtatt gtatgtttgg acttcacaat cattctttct
     7801 tcgtccgcca tacacatccc cggatcttgt tcattctggc cgttaagaac cacctttcaa
     7861 ggcttgagcg agacaatgga gggggttcag gatattaaag agttgcaacg attactaaga
     7921 gaagctgagg atcgtgctgc ggagaacgaa cgccgacgcg aagaagagca acgccgacgc
     7981 gaagatgccg aagaacttgc gagatcgtcg cagccacaaa cccttctaca atatctcgag
     8041 gattgccact cgctctatct cgctgttcag gtagtcaccg aacgctcttt gactacacaa
     8101 ggcgacacta ccaatccgac cggccgaatc tttcctcgac gcgtcattcc gtgggacgac
     8161 tttcccgcga aacaagagga ggtctgggac gccctctcgc tcagcaaatc attctcctct
     8221 aatcccgcat tcccctccca acaccagctg gaatacgtga agtcgttact caagcccatt
     8281 agcagcgagc ttgggctccg agactttgaa cgcgatgctg tggaaaatgc ggtccaaaag
     8341 ttggttgatg gagcatatag agatcccctc ctccgacgcg ctctcggcct ccagggggcc
     8401 gtgaccttcg agagccatac aaacctcggc aacgacgaca ccatatccaa ctccatggaa
     8461 catatgtcgc tcggcagtga tgatgcccgt gcgacggctt cgacgtcagc gccgaggccg
     8521 tctaccaagg cccgtcgcaa ggcgaaaggg aagggtaatc gggcggacca gttctgtatc
     8581 tacaggacct cggatagcca gaacgtcccg gccattgcta tcgaatacaa ggcgccgcat
     8641 aagctgagca ttgacgaggt cgtcacgggc ctggagtcgc aaatcatgcc agaacatgat
     8701 gtgatcaata agaatggcga tggttttgct ttttcggcca gacggctcgc caccgccgtc
     8761 gtcacccaac tcttctctta catgattggt aaaagcatcc aatacgggta cgtgtgcact
     8821 gggcaggcct ttgttttcct gtatatcccg gatgatcctt ctactgtcta ttactcggta
     8881 tgcgtaccgc acctggacgt gttggatgac gacgaaacca ggcttcatcg cacggcagtc
     8941 gcgcaagtct tcgcgttcat tctccaggct ctctgcgcag accccccgcc ccagtcatgg
     9001 catgacgagg ccgagaaact ggatacctgg gctgtcgagt acgaagacat tctgagagat
     9061 atacctgtga cggatcgtaa accgaaagaa cctcgtgcct ctccttataa acctcagcgt
     9121 tggaagggct ttgaacggtc gccgattcga acacgctctc gctgcgtgcc gccggactca
     9181 aaacctggac cttcagacga tgacgaagac cctccgtccc cttctccgaa tccaggtggt
     9241 ggcaaagtgg tatcgcgggc agcgacaggt gggacgaatg gcgggaaacg ccaacgcaga
     9301 ggcggaagac aggatggtca agcgacaaac ccgaacgtac gaaatcggtc attctgcact
     9361 caaaagtgcc ttcttggatt agcatttggc gggcccatgg acgagacgtg cccaaattca
     9421 gctgatcacg gcaagcggca cgtagaccgg ctcaggttcc ttcatctcct ccaagaacag
     9481 cttgccaggg accgcgaccg cgatgcagat tgtgcgccat tggatcggta cggggcgcgt
     9541 ggatcactct tcaaagcgcg actgtcgacg catggttaca catttgttgc caaagggatg
     9601 gatagtcgcc accgtgacta cctgaagcac gagagtgtta tatacagccg actccgggca
     9661 atccaaggga agcatattcc agtctgtctc ggtacgatag acctacgccg gccatggcat
     9721 tacaacgaca gagtcaacat gcattttctg ctcctcagtt gggctggtca gcccttgttc
     9781 gacttcagtg accaggttga caaagtaacc gtcgctaaag gggttaccgc aatattcacg
     9841 gccatgcaca atctcaatgt catccatctt gatgcggagc cacgcaacat tttgtacgat
     9901 ggaaacggca atttcatggt tgtggatctc gaacgtgcgg agtttcgcgg tcggcagcct
     9961 ctcagtcaag tcagcccaaa cagcccgaac cggaagagga aacgtgggat ctcacagaag
    10021 gtagagacgg atgattttat gaaagagctc aggtctgccg tggaaaaggc ttcgtcgtgt
    10081 attactggcc cgccaaacgt acggtccctc gagaaggtgg aaggccacac ggcatgatcg
    10141 ctactgccga attgcgtctg ctgacgattt cgtcaacact tttgtcaact attataacaa
    10201 gagccttctc cagggacata ctcgggtgta atttggtcac tattcgctag ccaccggcaa
    10261 ggtcatatca tatgtattta ataaagcccc gatgaaatat atcatatgtg ctagtatcta
    10321 tcaatacaag ttgagctact tctgctttgt ccgagccatc tgccggtgct tgaccttctt
    10381 acgtcgccgc gtctcgacct gatttgccga cctgagcgtg acttggtgag ccaccttaac
    10441 gtggttgcga aagtggtcta agtcatgaaa cttaatatcc ttgtacctgg gatgcagaca
    10501 tcttatcccg tccccacggc gcatagcacg ctcccgctcc tccaggtgct aatcattaaa
    10561 gtgatcgtta cggacggtcg gacggcagta cttgaacacg cgttcctcgt gtgatagacg
    10621 ttcgtcaccg atgtttcggg acactacgta ggatccagca gaagaggaaa gggctcgggc
    10681 tcggggcatt cctgtttaac gactggctta atctgcgcgc gttttcggat acggtcgcgc
    10741 cgaactgtct ctcgcttatc gcagagagct actattagat taatactctc cacccggaac
    10801 tgaaagagcc tctcgtgtga taagttgtct ggctgatagc accaaatctc tgcgagccgg
    10861 gcgcgctcgg ggatgtcaag cttgatttct gggtcggcat attcctcctc ttcccccact
    10921 tcgccgcggg cttgcctttc aatatcctaa gtcggcttgt taccttatag aagtgatgct
    10981 cgcggaattg ccgtaccatg gcctcttcgc gccgcgcagt cttcgctcga atgagcgatg
    11041 taagctcgcg aaccaatatc cttatcaatt gcagacaaca cctgctatct atccacagtg
    11101 cgaattttcc accttttccg tgagccttta acacgaatcc agatattcct taatattacc
    11161 tagttttaac taattcacac tattaattag tataccctcg gttctagttc tagtcgtata
    11221 ccttaaaaag atttattaag tggatagtaa taaaaaactt gaaaaaaatc ggtggtaata
    11281 agataccgct taggtaatat aatacgatag cgcggagtag tcttaagtgc tttatctttt
    11341 tttctattta ctattttcta tatattagtt tagtagcttt tattagcggc aacagcgata
    11401 tccataaagt aagattagta cctttatata gcttaaggag tatatataat ctagggggaa
    11461 tatacttacc ggatatgtct tagggggctg aaacctatcg ctactggata ctaattctgg
    11521 cctctcgggc agcgacacac gaactcaggt tagagtagtg ggggacagtg catcgcgaag
    11581 ttcacgcggc agtagcacgg accggaggac cggtgtggcg atgacgtggc tcacgctata
    11641 actaacggtg tggcttttgc gacacgggct aaccaaaata ggtccttacc ttaggtacct
    11701 gcgtaccatg cttcataagg tacctaccta ggtaggtaag gtaaggtata tcgaaggtcg
    11761 aacagtgatg tgtgggaaaa gtgtagatgt gttggcaggc accgcccaac aaggtatggt
    11821 aggtaattac cttaccttaa ggtacctaag gtacctagta ggatacaaag gtaccaagca
    11881 gcatactgta aggtgggtag ctcggaaggt gctagcggtg gtcaacgtca tcctgctcag
    11941 ttacctcagg taactgaata agccagctcc cttaccttaa tcggccactc gcgtctccaa
    12001 accttacttg gagccttata gagccctggg ggccgagttg gttccctgag ccatcgtctt
    12061 ccaaaaacgt ttctctgacc tacctgtact ctgcaactac cttcctcaga agaatctctt
    12121 cagcatctct tacaactaca aacactgcac ttcacctgca acctagctgt ccgctcttgg
    12181 ctcttcgaca tggcgcttat ccaggactgg gtccccccga cccggggaaa ctgggagttg
    12241 attctctact actggcagat cggttaccca gctgtacgtt ttagttatag agtcccggat
    12301 tcctctgtct acctaagtac tgacgaactt gggcgcaatc caaccagctt tctttggcgc
    12361 agcttgccac ttcgtggtac ggcatgggca aaacctcggt cgagagtcgc ctcaatatcc
    12421 ccggacgcgt ggcctggttc ttcatggaat gtcctggctt taccctgctc ctctacatca
    12481 tgaacacact accgaagcag gttggcataa cgcacttgcc gtggcagaac aagattcttg
    12541 ctggcctttt tgtacgtgtg tcgagcgagc catattgatt tgcgcaactt cacaacctgc
    12601 catccctcct acctttgatc tcctgtgggc aggcccagcg agctgactta ttaccttcac
    12661 cactccccaa ggtcattcac tacctctacc gcgctgtcct cttcccgttc atccaaccgt
    12721 ccatgtcacc catccacgcc gcagtcttcc tcctcgccgc aaccttccag gtcgtcaacg
    12781 ctacctgcat cggcgcatac cttgccgcct atggtcccgt caccgatgcc gagtggtccg
    12841 ccgcgcgcgc gccgttttcg accgcacagt tcatcgttgg cgtcgccatc ttcgccgccg
    12901 gtctcgtggg gaactacctg cacgacgagg agcttcggga gatccgccgc accgagcagc
    12961 gccggcaaga gaaggtggtt cgaggacagc agcagaaggg aaagacaaga gtcagcgtgg
    13021 acaaacacta cagcgttccc gaggccatgc tcttccgcta cgtcctctac cctcattact
    13081 tctgcgagtg ggtcgagtgg ttcggtttct gggtcgcctc aggttggagc gtcccggcca
    13141 gggcgttcct cgtcaacgag attacggcta tgctgccgag gacgatcagg ggaagacagt
    13201 ggtatatcaa ccgctttggc gaggagaaga ttcggaagaa gtggaccgtt gtcccggggg
    13261 tgtactgaag cgtgagggca ccgagaaccg gttagggcgg acgaagcccg aataccagcc
    13321 tttccgaagt tccgagtccc atccagagca cggcttgggg catgagcttc ccacaatctg
    13381 gtgatctgtg aaaccaaagg caaaccgagt tggtcccaca gagtcgatcc ggacgaaccg
    13441 cgaatctcgt gtaccactgg tgggtgcatc atcggcgcat tgatgacgac ggttcgccaa
    13501 gcccttcgat gtgcttccca tactcgttga catggacagg agctaatgcg agctgcgagc
    13561 cgtagatacc ccaacaggac ccgaccgacc gatggtccat gaccttgact gcttttcaat
    13621 aaaagtatgg aataaagatt cttattattc ttccttccta aataattgtc aagctttgcc
    13681 tcatcgttcg atcgggaact tgacgacctg ccaaaaccaa aaccaaaacc caaaacgccc
    13741 cgaggtatca cccgtaccac ccgataaatg ccatgtctta cccaagaaac acctttcaat
    13801 gcagcgctcg cgtttcgctt caaacccccg aggtcgacga cttggtcgac aagtccgtcg
    13861 catctctcgc taacacgccc ccaactccca ggccacccag gccacccagg ccgcccaggt
    13921 ctggcaagcc accaccgctg ggtctcaagc gctcatgacc agatgccgga gacgcggcgg
    13981 ccgggagctg ggaattcacg acctcctcgc gggtgacacc cagcttgtcc ggggagagac
    14041 ccatcgattt gagaaaatgc accgactcgg tccactccct ttgcttcctc gtctccgacc
    14101 actggagctc ctcagccatc acgtcgatca ccctgggcag ggcccggaga gcggcgttga
    14161 cgtcgatgaa agcgagtcgg gtacgtcggg ccatgatatc cgtggccgtc tgggcgaact
    14221 cgcggtgaat accgtgtcgg atctccccgt cgataaaagg caggcccgga acgatgcgcg
    14281 acgcgggacg agcggccgtc tcagtctccg acgctccaaa ttcggctgca gccacttccc
    14341 aggccctgtc gccgtagttg gacgcgagat gctgggcgac gtcggggtct aggtcatatc
    14401 tctccatcaa ggcgacgtgg agctggcggg agaagccgtg ggcgccgacg agcggaacat
    14461 gtctggtgac gcacttgccg ttggcgatcc aggcgttatc attgttttcg ttcgacggtg
    14521 ccccgctaat gtcgggcatg ggaacggcct tgggctggag gtggaacgcc tcgatggcct
    14581 cgtcgacggc gtcttctgcc atttgccggt acgtggtcca tttgccaccg gcgcaggtca
    14641 acaggccgga atcggagact gtgatgaggt ggtttcggac gagagattcg gtgttctttg
    14701 ccttggggtc cttgacaagg ggacggatac ctttgtggag tcgtcacgtt agttcaaaaa
    14761 gcacgaaaaa aggaaaggga aaagaaagcg aaaggatgtt ggcccctcaa tcatagggac
    14821 cggtctaact caccagacca ggctgccagg atatcagatc gcgacaaggt agtctccggg
    14881 gcaagcagtt tccgaacctc tttgagaatg aaatcaatct cggtctcggt cgctaccggt
    14941 tcccgctcca cctcacaggg ggcatccgta gtgccggcga gcgtggcacc ttgccaaggg
    15001 aggacgaaga cgacgcggcc gtcggacgtg gcggcgtcga ggatgcccat cccctcggga
    15061 ctcatgtggg agggcagcat gatgtggacg ccggcgctcg gtgcgaccat ggacatcctc
    15121 gaagggtcgt ccatcttctc gatggcgtcg gcgaaggggc cggtagcgtt gatcacgccc
    15181 ttggcccgga cggagaatga ggtcgaggca tggccatctt cttcccggga ggccatgaca
    15241 tcgcgcacgc gtgcgccgcg gatctttccc gaggcgtcct tctccagcgc cgtgacttcg
    15301 gcgtggttga ccacgcttac accgtatatg gcggcggtga gcgcaaggga gacgttcatc
    15361 ctggagtcgt tgtgctggcc gtcatagtac acgagggcgc ctttcagatt ctccttcttc
    15421 aagaggggga acgcgtcgag ggctttcctc ctggtcagat aataggagct ctccagccct
    15481 tgcgagccgg ccagcaagtc gtaggccttc gtaccggccc agaagtacgg agcctgccac
    15541 cagtggtgca ggggaagcag gatggggagc gaggacgaca gatggggggc cacctcgagg
    15601 aaggtcttgc gctcgcggag ggcctccatg acgagttgga gctgcggata gtccaggttc
    15661 atgacggcct tctcgaggta gcgcacgccg ccgtggacga gcttggtgct cttgctgctg
    15721 gtgccgctgc tgaagtcgtc gcgctcgacg agggctactt tgaaaccccg cgtggccgcg
    15781 tcgagggcga tgcccgtgcc ggtggcgccg ccgccgatca ccaggaggtc gtaggcgtct
    15841 tcgtccgaat cgtggcggcg gagctcggcg agctgatggg cccgggactt gagggaaggg
    15901 aattcgggag ggatgacgcg gccgtttgca tcgcgctgta gcgccacgag gggagagtcg
    15961 gggatgggtt tgcgggtgag ggtggtgtat aggagggcac cgccggcagt ggttgtggtg
    16021 atgacggcga gggtcgcgag gggtttcctt agtctggcga atgttgacgc catggttgga
    16081 agtcgaagtg atgtgatgat gatttaccac ggaaatcaag agatgactag ttcgtcgttg
    16141 gggggggggg ggatatgagt aacctttaaa agaagagaag acgcaatggc gggccgtttc
    16201 taagatggcg tggggagtgt aggtaggtat caacaccgag cagttgcaac gcaaggtagg
    16261 ggctccgtca ttcgtggaat ttcaatttca tggggagctt atacatattc attacaggaa
    16321 aaggcttggg aaataagtcc gcagcttggc tgttccccgt tttcccatag ggagacgtcc
    16381 tgggccccca cgtgggtcgg ctcgttggac tctgtagcaa tcgaactgta gtgtaaataa
    16441 agggaaaagc gagatagacg atagggaggg tctttgctat ggggtgtcga cgacgtctca
    16501 caattagagg gtttcgtgtt agtttcgggg ttctgggccg aagccaaggc gctaaaactc
    16561 gggttccatc ggtgttccca cccgaatatc tgcctttgct ggttcactac tggccttggc
    16621 attggccttg gccttggacc ccttggaaaa agcccgtcac acatgaccgg gattgcgatt
    16681 gcccactcac ggatggaccc agtcggccaa caacgtcgtg tctgtagtgt aggtacagca
    16741 atctgtatca agacggatca aacggatgac tttccgccct cgcccagact catcttctat
    16801 gatccatcac gtgcgttggc accgtcaaga gcatttgatc gaatagtcgt acgaattcgt
    16861 acgattaacg gacccctccc tccgaggacc ccgagtaccc cctcgagtac cccagcgtcg
    16921 gcataatgtc tcccgatctg tcttgtcctc catctcataa acaaacacta atatttgtac
    16981 agcaaccggt aggctattgt ctcgtccgag tttgcttgct ctgaccgcag ctgtattctc
    17041 gggttgaaaa catattctcg acctcattca ttattctacc actctataaa aggaccgaaa
    17101 cctctcttgt ctcgttcaga gccaaggtct gcaagaaccc gacgaaatga cttccatcaa
    17161 gacgctttat gtcccgacgg gtgaatcctc cgacggacag ccaaataatc tcgatggttt
    17221 catcctacta aagatctaat aaactacttg gcacaacgca tgcatcaaat gctacataac
    17281 aaagacccaa agcaagagga aggataacta tacgggaatg aatacttttg ctagaggaaa
    17341 catgaaaccc gccggaaccc cgaacaacgc caagccgagc cctagtcaga tctttttctt
    17401 cttttttccc cacccgtgga ctgtcccaat ctcatcggcg ttcaagtttt caactcgacg
    17461 gcttctcaac actacacctt ggagtctaag gactgctcgt acgtattgga ccatacactg
    17521 cgacgtggtt ggaacagccg ccggaaaccc atccaaggtg tgttgatggg gctctctccc
    17581 gtgtagatga acacatcgta caggaagcct ccaaaggcac agccgaaaaa gggagccacc
    17641 atgggaatct gcggtataat gtccaagtta gcacaagttc atgtagccac tgatacgagt
    17701 ctactgtctg ccatcctgta tgaccatcta caggacataa taaaaagccg gcaaactgaa
    17761 ctgggaagag atagacggca agacccaccc agaagtaata gttaccggcc gtccacactt
    17821 cagccgggta tccgagaatg tacgagacca gcctgggccc aaagtcacga gccaggttga
    17881 tggcatagcc agtctgccaa ccccagcagg cgccgatgcc gaagatgagg aagaacaggc
    17941 cgaggggcac gaactggggc gggcaaatgt tgtccttgtc caacagggca aagatgacga
    18001 actggaggat ggtgctggag atgaactcgg accagaacat ggacgtccgg tccatgaact
    18061 cggccgggta ggtgcagaag atgccggcgg tggcggtggg gccggtcacg gtccggatgc
    18121 cgctgccgcc ctcgaagtgg tcgatggcgg gccggtagtt gccgtagacg acgaaagcgg
    18181 cggccatggc gcccagggtc tgggccacgg cgtagatggg gaacttgcgc caggggtgct
    18241 tgcggaagat gcagttggtc agcgtcacgg cggggttgat gtggccgcct gacttgccgg
    18301 cgacgtagac tccgagcatg actccgatgc tgtgaggtgt gtgaaagatt gggtggttag
    18361 tcccggttca gaaaaagaag aaaagaaaaa gaagaagaaa aaattactta cccccagccc
    18421 cacgatatgc tttgataatt gcccttggtc tcattgctga ggacgacctg agcaacgacg
    18481 ccatcgccaa acaagacgag gatcatggtg cccaagaatt cggagaaggc atcacggcag
    18541 tccccccgaa tgcgggtcca taagagcctg tcctcggttc catggtccgc gacctgcgcc
    18601 gacgccgacg ccgacgccaa cgccaacgcc gagttgctgg attcgacgtc ttccttgtgt
    18661 gttcctgttc ccgttccgtt ggccatttcc tttttgttca aggaagtcga cgaacccgca
    18721 gaagtcttgt cgacgaaaga cgcctcggag tggggacctt gatgaataac gatggacatt
    18781 tagttcggac gaatgaggga ctggtctgtc cggtaaggat gcagcaaccg ggcaaagagg
    18841 atggcagaaa gatgggacgg gagggggata aggggcggga tattaatgat gatggtctca
    18901 ctctcctggg ccatgccatc tccacggagt agatggggag ggaccagaag ggtatgttcc
    18961 cccccccccc ctccccacgg gacaccggca accccagggt gccgggacag gcagatgagg
    19021 cccctggccc cctgatacac agtggtattt cgtggagtcg atatgctagg aactaaaggg
    19081 gcttaggagc agggaggggc gggattcggg aggaagcaaa gtgggcggct gtcttaccca
    19141 tctcgtacta ttcttgttct cggaggctac ggagcagatt gactgacgcg gctagggcac
    19201 tcccgagatg gtcgcgagga ctggtgtctt cgtgccgggt ctgcaagacc gaagtcggta
    19261 ggaggatggc gagggagaag cgagttaaag aggggcccag ggaaggaggc ggggacgtgg
    19321 ggggcggcag gtataagatg gtataaatgt gagggaaaga cgagaatgat atcgatgagg
    19381 gaagagactc ggataaggat atggctagaa cgtctgccga ggtgttagtg ttacttcgta
    19441 gtccgtacag gaagaaggga ttcgattgtg gaattcctct acctgtgctg tctcgtgatg
    19501 ccggttcaag cggaaagaag gcagaggaga gatgcagctc ggttggctca gcccgatttc
    19561 gctcgggcgc atccgtaagt tgcgatgaat gaaggcagtt gagcaattca ccaaccgggt
    19621 tgtcgcatgg ttcacgtttg gacctttggt tcggcttgtc cgcgtccccg ccacagtcca
    19681 cgccggcgaa cttcagtgcc ctcagggtag cggtggtata atgtatttcg tagtattctg
    19741 cgcacgttat atacgtagtg ccttgtgcct ttgcacgctg aggagtactg gcgtactact
    19801 actgagtacc gagcaatgag cacaggacga tcgggtagat cggcggatga aagcgtcaag
    19861 tattttcaaa attgaaccca gttcactccg ccccgtccag gttcgtcgcg agtcgtgcgt
    19921 tggtatgttt ggttagttat acgtattaga tgcggtctag cggagttcga aggaaaagac
    19981 ggcacgggag aaaaaaaaaa aaagaatacc acccaactag tcagttaccg agatgcttgt
    20041 tgcagagcga ttgacttaca ctacattata agtatacgaa ggctacctat atccgggaag
    20101 acgtgatgtg cttgttggtt tggtcaaaat caagccaaga ccttcctcat ccgggtggtg
    20161 gcgggcccag tctggactcc tccggcaagc gtacagatga tgcgaagcta ccgatggttt
    20221 ttctctatat ttcttttctt ttgaccgggt ctctttagtg tgacttactg ggtcttcgat
    20281 gactgcatag tccggatcgg aaatacacgt agtctcaagt tttacggaca caaatgtgac
    20341 aatgggccat ggcacccatg cctgtttccg atgtcaaagc ctgggcaagg gatttcgatc
    20401 tggggtttac aagcagtgta ccctatccgc gacatcgcgg gaccatgacg tgggtcaaca
    20461 tctggacctt gcagcgggat ttagtggcga ttgcacggag ttgagaagag gaagccacct
    20521 acgaagtacc gagactaccg acataggcag ccacacagac ctgtggtaat tgtcatgtcc
    20581 cttgtcagtt ctgacgtacc tagtgtaaaa ggaagacgaa ggtagcatcc attgttcgaa
    20641 agctggatta tcatagcgct tacgggagtt taggggatag cagagaccga ggatttggcc
    20701 ggagccagtg attgtcttgt ctgggtactt tgtttgcctt gttgaggcaa ggggcatatt
    20761 gcttcgtacg acgtactccg taagatgggg gcttcttcac cgagagaccc ccgagccctt
    20821 cgctctgtac gtattagcga ccccccacac aatgcgaacg atgacatcag tgccgcggga
    20881 agtgggtcgg atagaccatc taccccacac ttcgcacttt tcggcaccac gatatcgggg
    20941 gtgaaacccg aggaaccacc ccccccattc cgcttactgc ccccactccc tcagaagcgt
    21001 cacaatttct gcacaaagct ctgccttgcg ttcacatata ggaggagtgg gaaagagagc
    21061 gatcatcgga acattcagtc taagggaagt ctacccgaga agaagccggt tggtcaggcc
    21121 gccattccag ctcctccgat ctcgcttgtc cttgttccgg cccgcccgtc tgggacgggt
    21181 gggagttcta caattcaatg cttcgccgta cccctacctt tcttcacatg tacaatcgga
    21241 agataccagg gtaggtactt cgatctgcca tgagtgaacc cccgcaagca gatgcgctat
    21301 gacaaactcg gcgagttggg aggggatgag aatgaggggc agccaacccc gctcggatgt
    21361 acagaggtac ttctgcctac tacggcagct tccaactggg aaacttgggg cacatgaggg
    21421 ggaattgttc aggggtcttg gggaagagaa aatacggggg gtgggggggt tttctctgac
    21481 atgctttgcg caatggtatt ggagcaaagc tgtttccccg cgagagcgat gacaagggca
    21541 aagttacctt agagagaaaa gagggttcaa ggctaggtac aaagtacctt aaggtacgct
    21601 ttacttaagg cgtagctagc tcaaggacgc gccacatgca cgggtacagc acatgtccgc
    21661 atgtaattac gagttcggac aaggaaaaca aataagaacc agaacgatgc cattgaactc
    21721 gacattgtcg attatggggc cttaatgttt tctcatttga ctcgacaatt tctcttaccg
    21781 acatcccgta cattctcttc tctttcgtgc cttgtcccct gccccatcat ttaccccgcg
    21841 attcccccgc cacaaagtac gcagtacgga caccggtact ccttgccctg tcatcatcca
    21901 ccgtcacagc tttcctcgtc actgtcgtca gtaagggaag ggagaaaacg aaagaataag
    21961 ggaattacaa gaaaagagaa caaagacaaa gggtctacta cttccaccat gggcggtcat
    22021 tcggatgtcg agctcgtcgg tgccatcgac cagggcacaa cgagcacacg cttcctcatc
    22081 ttcaaccctc atggcgaggt tgtcgctgcc caccaaatcg agtttaaaca atattaccct
    22141 cagccagggt gcgtgaatcc ctcttcattc gcacatgaag aaaagaactg gtcatggctc
    22201 gggctaatat gataacactc gtaggtggca tgagcatgac cccgaagagc tcatcacctc
    22261 agtcgagact tgcatcgacg gggcagtgaa gcacttcgaa tcgcacggac actccaagaa
    22321 gcagatcaag gccgtcggca tcacaaacca gcgcgagacg actgtggtct gggaccgcac
    22381 caccggaaag cccctctaca atgccatcgt ctggaccgac acccgttccc aggagctcgt
    22441 ccgtcgcctc aggcagcggc tgggctcagg cgagctcacc aagcgctgcg gcctacccct
    22501 gtctacctac ccgtccgtca gcaagctgct ctggctcctc gagaacgtcc acggggtcaa
    22561 ggacgcctac gaccgtggcg tccttgcctt tggcaccgtc gacacctggc tcgtcttccg
    22621 gctcaacggc ggcctcgacc gcaacgtgta cgtctcggac gcctccaacg cgtcccgcac
    22681 catgttcatg aatatcgaga ccctgcgcta tgacgacgag ctcatcgact ggttccgcat
    22741 cgaccggacc aaggtcctgc tgcccgagat cgtccggtcc gccgacccgg aggcctacgg
    22801 ctcgctggcc ggcaccgcgc tcaagggctg gcccatcatg ggcgtcctcg gagaccagtc
    22861 cgccgcgctc gtgggccaga agggcttttc ccctggtctt gccaagaaca cctacggcac
    22921 cggctgcttc ctcctgtgca acgtcggccc caaacccgtc atctcgtcgc acggcctcat
    22981 gaccaccgtg gcctttgact ttggcgaggg caagaccatg tacgccctcg agggcagcat
    23041 cgccgtcgcc ggctcgagcg tcaagtttct tgtggataac ctgggtttca tcgagtcgtc
    23101 ctccgacctg agcgcccttg ccgagacggt cgaggacaac ggcggatgca ccttcgtcac
    23161 cgcctttagc ggcctcttcg cgccctactg ggtcgacgac gcccgcggca ccatcttcgg
    23221 catcacggcc tacacccagc gcggccacat cgcccgcgcc acgctcgagg ctacttgttt
    23281 ccagaccaag gccatcctcg acgccatgga gaaggatagc ggtcatggtc tgaccgagtt
    23341 ggccgtcgac ggcggcatgt gcaattccga tctcatcatg caggtacgta aaatccgtga
    23401 gagatgaaac aaccaaacat tgaagtgacg gcttactctt tttttctttt tctttctttt
    23461 tttcttcttt tagacgcaat ccgatttcat cggcattccc gtgaaccgcc ccgccatgcg
    23521 cgagaccacg gcttttggcg ccgccatcgc cgccgggttg gcttcgggcc tgtggcagtc
    23581 gttcgaggac ctgaaggaga ccaacaccaa aggtcgcacc atcttcaagc cgcagatcag
    23641 cccggaggag gcgtcgaagc ggttcgccac gtgggagaag gccgtacgca tgagtgcggg
    23701 atggctgaat tgagggctcc tctggagtaa atgtatttgt ggttggaata gttgaagaag
    23761 catatctgtc tctagttgtg tttctggtct ttttcctttc atcttttttt tttcttggcc
    23821 ttgtaatata ccatgggggg ttttattttt atttatttgt atttttgtca aggttgctct
    23881 cttgggccta cccaggttcc tcctcacgat ggaggaaggg ctcaaacgta aaagtgccag
    23941 tctatttgtt ctgtttgtgg atgttttcgg ctgagctgtt cggagacaat ggccgcttct
    24001 ggtaaaggaa gagagggatg aaagagcgga agaggcagag tggaccacgg cgactcgacg
    24061 tatgggccgt ataataccgc atgctctgta ttttggagat actggctcat cgacttcatt
    24121 ctgcaaagta cggatacacc ggacttcaca tgttggtgtg ccattgacat gcgaactggg
    24181 ttaaaaaggg gggggaatag gggcaaaggt gagcaggtct ccaacaaggg ctcgggtgga
    24241 gaacaggtac cagtccagtc tatgcgtggg gctgcgacgc gacattcgag aaagtactct
    24301 tgtgtagggt tacttccggc gggttttatg tgtgtgtcat tgacgtctat ctatggagca
    24361 cggagttccg tcttctggct gtgctcggca taggacataa aacgtccaag taagagtact
    24421 tatgggtact tactcagact cggtcagcca tgccgagcct accctatagg atccacccct
    24481 aatggccccc ataccccccc caaagcccca aaaacgcccc taaaaagggc cctataacac
    24541 cgagccatgc ccgggacttc catctctagc gcatctcgtc ggcaatagca tctgtggtgg
    24601 gcttgaacgt ctctcttccc ttcttgactc tttttcggct ttgcagaaaa tttgtcaatg
    24661 ccaggagtta ttcttacgcc atggtccatt tggcctagcc taagtctgcg acccttaggt
    24721 cttgtctgta tttgtgatcc cctcaccttt gtctcaccat gacagccagc cagatccaga
    24781 cgccagttcc cgaagatgac attgcgtcga ccctcagtca cgacgacggc gacggcgaag
    24841 gcgaagatga gggcgagggc ggcggtttca gtagtgaaga gcccacctct gcctccgctc
    24901 ctgcgaacgg ctcggctcaa cccccgagga agcgcaagcg ggtcaaatac gacaagacat
    24961 cgtgcgtcaa cattcacaca taccttcatt cccgttgccc cccccctccc ccttcccgta
    25021 ggcccgtact cggtgcccaa ccccgaaagg cgtcctcctt tctcgactaa ctgaaggctc
    25081 gtttcagatg cgagctctgc aaagccagga aggtgaagtg cgatcgcgcc gagccggcct
    25141 gctcctggtg cgcccgccat aatcggacgt gtgtctacct tgagaggcag aagcccggta
    25201 gtcgtgtcgg cttcagcctc gaactcgagg ccaaggtcaa caagattgac gccctcctcc
    25261 aggcactggg ccgcagggta gaggatcaca tcgccagcga ccatggcggc actccttcgg
    25321 cgtcggctag gcagccgcag ccgccctctc agcttgagct tgatggcctc ccccctcgat
    25381 ccgtcccagc tcagggttcc gctggaggcc atgcggaatc cttcgttccc tcgggagaca
    25441 gggacagccc atttggagct cctgcttcgt cgtctgccgg cggcgatcga acgtcggttc
    25501 agtccctcct gaacctgtct gccagcgacg ccgcccttgg acagcagagg gttccgtact
    25561 cgttatcttc cagccgcgac ctaccgcctc acgacatcgt ctatgccctc gtcgacctct
    25621 acttcaaaca ctgcaacacc tggtgtccca ttctcgaccg caagaccacc ttcggcacct
    25681 tcttcggctc gacctcgctc ggtgaagccg accgggtcct cctccactcc atcgtcgcca
    25741 ccaccctgcg gttttcccaa gacccccgct tgtcgcccgc cctgaaggcg cactaccacg
    25801 ccatctcgaa acagaccgtc caggtctatg ccttggaccg cgtcagcgtc gaggccctca
    25861 ggcctctagt gatcttgtgc ctcgacgagc tcggcacctc caacggcccc cgcgcctgga
    25921 atctgttggc catcgccgcg cagaacgttc gccagctcga tctctgccag gagagcagcg
    25981 tcttcctgtc agccggcgac ataccgcagg ccggctccct gaggagagtc gtcagcgccc
    26041 ctcccgactc gtggatcgag gacgaaggcc gtcgacgtct ctgctggatg gtgtatctcc
    26101 tcgaccggta cgccaccatc tcgaccaccg ccttcgattt cctgctcgac gatgccaaga
    26161 tgaagcgctg cctcccttgc tcctacgacc tgttctcccg gaacgtcccc gtggagacgc
    26221 ggtcgtggag ctggtccgag gagctgggtg ccgccacgta cgagctcgac caccccgccc
    26281 acctcggaag cttctcctac cactgcgaga tcctccgcat cgccagccgc gtccacgcgt
    26341 ttctccgaga cccggtagat ctcacgtcgt ctgccgccat gagccgttgg cggaacacgt
    26401 accgcagcct cgaccgcgcc ctcgacgtct ggctgcagag cctgcccagc gaatacagca
    26461 agatctcggc cctgtgccac tcggacccgg ccagccgcgt cgccaactgg ttcatcctgc
    26521 acagcgcctt cgtcgccgcc gtggttcgcc tgcattccac cgccgcctac cccatcgtcc
    26581 gttcggacgt ctttgtgccg tcccactacg ccatgcagcg gtgcctgtcg gcggtgaaaa
    26641 gcctggggga catcgcccag gatgtcctgg acgccaacgc catcgacttg ctcggcccgc
    26701 cttttgcctt ttctctgtgg gtggcgggca ggcttctcct cgtccatgct gccaccgtcg
    26761 agtgccccgt cgacccgcgg atcgactttt tcatcgccac tttgcagcat gttggcaggt
    26821 actgggaagt ggcgaacaac tatgcggaca tcctggcacg cgttgtgctc cgtggccggc
    26881 agggtgacgt gtcatttact gccatgcgaa agtgagccta caccaacgtg atggagggga
    26941 ggctagggag cactgagact gacgatatat atcatgtgtc ttttacagga gcgcccacga
    27001 tctcgttagc ttgacggcct cgacgcgcaa gtccggtgct gaaccgacct ccacgcaacc
    27061 gaaatctttg ggcgagctcg acgctcttga cgtgttcgaa ttcttccact accccaagat
    27121 cgcggagcct gcttctgtcg ggagtcaaac caacgatgtc ggtctcggtc gcgagccgtc
    27181 gtgcaacgct accggcgggc ctcctgacgc cgagtcggac tggctgggct acagcctcca
    27241 gaggacctga tgtcggccag aggaaatacg tctgtgttcg tgttcgcatt caaaacgcgc
    27301 cgatgatacc cagccggaca ggactgaaaa gggccaaggc tatgtctggg tcgcccattt
    27361 gatggcattc cgagcggatc gagcgtttca gtcctctctc cttggccaca tgtgggggtc
    27421 ttgaggtaga gacagaggct gattcatccc cgtatatctg tcgctcccag ggattgcccg
    27481 agattgacac tggtctagcc gccgacgaga ggattcaaat aagaagttcc tctctggcag
    27541 acctgctgcc ctgcgtggac aagagtgcca gtcgagttct cgagctcttc ttacgccgaa
    27601 tcaagattac gcccctaacc gaggcaggga gcttgggcga atccctgatt ctcctaacct
    27661 ggtcgagaga cccgcatcct gcgtgaacgg cccgtcgatt caagtcgagc ggactgggga
    27721 gaagttgcga atctcgcgac gagagcaccg tctttccgtt tctttctgga cgttgatgtt
    27781 aggatgcaag atcgggacgt ggcaaggcag ggcaggaccg gcatagaaga aagaatatta
    27841 aaggtgtgta ggcatgatag caaacagaaa atgcgcgaca cggagacttc gtgcttggtg
    27901 tgcggatgca tgggcagcat ccacagcgca cggtcagcat ggacagtgaa gggagtaagg
    27961 tacctaggta cctaacttac cttactaagg taaggtaggt acctatggta ggaagtacgg
    28021 aggacggtac gtatcaagag gcggttcaat gttgatccat tggatggcat aatgaagttt
    28081 gaaacctaaa gcggaataaa tattttccgc atctacaaaa gtaactacgt ctcttgcgat
    28141 atcttatcat tgccctctac ctgccggtaa ttacgcgacg cggctgaggc gccactaatt
    28201 agctccggga atgatcgtca ctggccagag ccaaagtcaa gttgtggtcg actcgtcgtg
    28261 catcacgatc cttcctccct actccataat ccgttaaccg tcatcatgcc atagtttcac
    28321 tcttcctcgc tcatttcata cgcttcttct ctctcgcccc atggccttgg ctgctctctg
    28381 tccttgtcag aatgctgcca agcctcgtta atggtcgctt ggctgcgacc ctggcggttt
    28441 gcttttttct gttactcgcc ctcctgggat gggcgcatta tcaaggggaa ggctatggat
    28501 tctcattgtg agtcctcttc atgttatccc cccctgagac taaacccgga aaacccagcg
    28561 gctcacctgc accccaagcc cgggaatctc accccagtca ccaccatcgt cgtcatcacc
    28621 gccatcatca gattcatcac atggtgaaca gcttcggcca ctagactcga cagcgcttcg
    28681 cgatttcttt ttccataaag tgtcccatcc atccatcaaa atcgacgacc caaaatatca
    28741 accttacgga gccttcgagt gggctcttcc ctccaagccg aattggactg aaccgcttgg
    28801 gcagaagctt tgcatcttgg atctggacag tcggccgctg gactccgacg gtcacatttt
    28861 cggccccaat ccgatcaatt ggacccatgc tgagtctatc catggtccgt ccctgggaat
    28921 tctccagcat tgggtgtatg gtaagttgcg ctcactctat ttattattta tttttctttt
    28981 tcttttcaat ttttttcttt cttcttcaga accaactgac ccaaagcgca gccaagatcc
    29041 atggctacgc ctactacttt gtccggacgg gcgaatttga ggaccgtcgg gcttcatgga
    29101 aaaagcccac cattatcgac cgcgtgctcc agaagcatcg cgtctgcgtc ttcgtggact
    29161 ctgacgccat cttcaaccac ctagacttgc ctttcgaatg gctcctgaac tactgggaca
    29221 ttcgggatac cgactccgtg tccctcgcca ttgaccccga ccttccgcat aataaggacg
    29281 agaagggcaa gctctacctg aacacgggat ttattatcgc ccaaaatcag tcgaccacct
    29341 tcagcatcat gcacgactgg gcctcttgtg tcgatggcga caagtacccc aactgcaccg
    29401 agtatcgtac caagtcgtat ggacatccct ccgatcaagg cggctttggc aactacgtgc
    29461 gctacgacta cgaggacaac atcaaggagc taccttgcgc cgaagccaac ggctttgccg
    29521 agcatggctc ggagtgtctt ggtaccttta tcaagcattt atggacgggg aagcgcgatc
    29581 tgatcaagat tgctgttggc cagcaaatcc ccggcgattt tctgcggatt ttacatgagc
    29641 aaatgctcaa ggagaaggac aagttcttcg tgaccgagga agaactatta ggtagatgat
    29701 aatgcacgaa ctactttgaa ctttctggat ctggacgctt cccacaaaaa gtaagcaaat
    29761 aatcgaacct gattatgctt gattattgaa actgaaacta actggctaga aagtagcaaa
    29821 tgggcctcct aaacccagtc tcttcgtctc ggttcccccg atagaagaga gctggaataa
    29881 caatctacat actatgtggc tctttataca atctgaatac ctctaaagac aacatccaag
    29941 cacacaccat cctctattcc gcatgtcaag tcagggtgct gtggactcat ggacttttac
    30001 ttaggcctgc ccgtccaaca tgtcgcaggc ccgtttgata gcggatgagg tttccataat
    30061 ctgtgtgctc accgttagca aaaaagaaaa aaaaagaaaa aaaaagaaag aaaaaggatc
    30121 caggagcatc tcgcccggga cttgggctgt gctacttacg ttggccgcat caaacaagtt
    30181 gaagtggttg ctgttcactc tcaggacgga aatattccgt ccgagcagcc cttcccagtc
    30241 cttcaaggac tgttcccttg attccgaatc cgcgagccag ggatatggga ctccgcagag
    30301 cgcctgagta tccatggtct gcttgcacag gatggcaacg caggggacgt cctcagtctc
    30361 cgggcgcggt tcatacttct caaggaaccg ggcgtgtcgt ctgaactgcg cctcgatgca
    30421 agaacgagcg tgatttgcag ccgcagactg gacccgccct tgcccctgat acgaaccacc
    30481 gacgacatgg gagatgacct cggccggaag agcttgatgc ccgagcggga aaggcgagtc
    30541 taccagaatg atacccgctg cagaattccc gcgtcttctc agctgcctgg aaacctcaaa
    30601 ggcgacgact ccgccgaacg accagccttg acaaaaccga agcaggtcag cataagaaaa
    30661 ccccggaaga cccggaagcg tcacactttc gacttaccgc aaagaatgac ttctcgggca
    30721 ctggcgagac cagcacgatc gatgtagagt gaagccagat cctccaagct ctggacttta
    30781 gggttcgttg catcaagatc gagactgaag atgccattga ctgaccgttc caggttatcg
    30841 attcgggagt acatcgtggt caagccgctc ccgtcgtgga acatgtacaa aggcgacctg
    30901 gcatccccat gcgtaccctt ctgcagttcg tgcgggaatg ttggtggaat cagccgctga
    30961 aggatcgagt cgtctctctg ggcgagattg tcgtcatcat cctccccgac tatagtgacg
    31021 acgcctccct gttgctttga ctttttggcg ttgctggaag gtgcgacttt agcaatacag
    31081 agactctcga tattgctaat agtcaagtcg gatgtgctga gagaaagcga ctcgaggtcc
    31141 aaaccgaaat gatgccggag ctcgtggatc aactcgatgg tcagcaggga atcgactccc
    31201 agagaagcaa gacttgcgtc tctgtcgttg tccgtaatgg gtcggccaca gaggtcggcg
    31261 aaaacgccct tgatcttgga agaaacgtca agacctacgc catccacggg ctcagtttcg
    31321 acgggtgttc cgggacagct ttcgggtgag aaggcgggag tggtcctcgt agtcaggccc
    31381 ggtccttccg agtcggaaga ggcattgtga atgtcttggc cggtgcctcg ggccaggaac
    31441 tggacgaggt cttccaccgt ctcgcacatg tcgagctcat tctccgggac ggtcaggttg
    31501 gggaaccgag aggtgatggt gtgcttgagt tcaatgaaca gaagactgtc gacaccaagc
    31561 gctgccagtg tggtgctggg ggcgagatcg cccgagatgc cacagattgc ctgcagcatt
    31621 tcgtggaccg cctcggagac gtgagtaact gcgggtcgaa ctgccttctt gggcgctggc
    31681 gagaattcgg actgccttcg actcggggtc tccaccgtca ccactggctt catgttcgcc
    31741 ttcactgcct gaccgccgcc gccggctgcc cgagacaaga ccatcttgaa agagttgagg
    31801 cggaccttct tgaatcgcat gccttcggca aaggcaatga cacgattcgt attatcgagg
    31861 acgaaagcat ccgccagtac gctgtcttcg agttccagaa gactgcagta aattcccatg
    31921 tcgccgctca gggaagccgc agacgcatcg ggcagcaaga tgcggtccag gccgacgcaa
    31981 atgcaggcag tgtccaggtc ggcgtttgcg ttggcgatga agcctgccgc atggagcatc
    32041 gtatcaacga acgtcggggg gcatgcgaac cgtccgggat gagcctgaga gagctggaag
    32101 actccgtggc cttcaagacc cagagagctg accgtcaaaa acttcagcgt ccggaaaggt
    32161 gccgaatagg taaccacgcg agggaagatg acgtcgtaga cggtcctgga cgtgaaggtc
    32221 tcgtgggtcc cgtaagccgc cgggtggaaa gcggtcgatt tctgcctctt cacaaatgcc
    32281 gtcttaaggg taagaaggtc agctaccgac tcgagggtag ggttggagac cgatcccgag
    32341 caattcatgc gaccgttttc tgccgtaaga acggagaact tggacagcgg ccccgagtcg
    32401 gttccatgtt ggatcttcac ctgcacacgt ccggggttcc cttcgctgta aaccagtgga
    32461 tgttcgaagg ccatgctttc catgagatac cagttgtctt gcgacgcagc ggctggcttc
    32521 tgcacggaga gtccctcgag agccagctcg atgtacaccg atgctgggca aagggggacg
    32581 cccccgactg cgtgtgcctt gatgagtccg gagaatttct cgacctcgac ttcgaacgac
    32641 cttgagccgt cgtccgaaat agacatcttg gaagaagcca agaagtcgaa tgcggtctga
    32701 cactggtctg ctttctggtt gtcgatgtct tgatgcttcg actcgggctc tcggtaggga
    32761 acgacgtagt cattgccggc caggggatag ctggggaagc ccttgaggaa cttgggtgcc
    32821 tctcccttgt acagctcatt ccacttgagg tcaagaccac cggtgtagag attctggagc
    32881 gcagctgtca tggtcatcca agcagcttcc gtcgtccgaa gggatgccga aaatgtgtag
    32941 tcgatgtcct taaaggcaga cttcaacatc ggggcggcta catagacaat ggagggtcag
    33001 ccaaccaaaa cttatttcat ccacgtgaaa acacggcacc agcacgggat tgtcagttcc
    33061 ggcacttact ggacggagac ggcccgagtt cgaggacctg caaagtcgtc tcagaattgg
    33121 cggacctgat tgcggcaagg agatccacga attggactgg ctgtcgagtt tgtttgacga
    33181 agtagtcttg agcaagcagc gtgcctttgt ttagaacctt cccaaacacg cttgaaccga
    33241 gttgagctgt cagggggtga atcgtcattt tcgagctgac ttcttcaagt ccgggcaaaa
    33301 tggggtccat tgccgatgag tggaatccat atgtgacatc caggagcttg cacttgacgt
    33361 tctttgcctt gcattcggca gcaacctctt ggagtcgcga aactgggccg gcaagaacgc
    33421 agtcttcggg gctgttgtgg cacgcaaggc tcaactcttt ctcctgctct aggatcttcg
    33481 atgcgtcagt caccgacata cggcatgcca gcatgccaga ggcctttgct tcgcaatgag
    33541 tgcgcatcag ctgtgccctc ttcgcgacaa agaggagtgc gtcctcaagg ctcagcgcat
    33601 tcgctgtcac gagagctgcg tattcgccaa tgctaaaaga agagaagaga caccaaatgt
    33661 tagctactgc aacgtaaaag tggctcgtca acaaaaaaaa aggggggggg ggcctacctg
    33721 tggccaagca cgaggtcagg ggttgctccc aagcttgccc aaagtcgaga cagggaatac
    33781 tcaaggacaa agactgcaca ctgtgtgacg atgtcaatat ccttgtccaa ctcggttccg
    33841 gcatcacttc ccgtggaggc caagaaggta gagacaacag gcagcccatg gcgggcaagg
    33901 atcgcgtcgc aactctcgac cgcagcttga aatactggag aagtgcggag gagctcagcg
    33961 cccatgccag catgtgctgc tccctggcct gagaagatca taacggtctt gctaggcttc
    34021 gtcttagatc gactcgtgcc cgtgaagtcc actccgtgca gctgcttcag caagtcctcg
    34081 gtgctggcac cacgggctgt ccaccggaac tccttgtagt gtctcctcct tgcgcatgca
    34141 gtgtagcaga ggtcctccat cttcacgtcg ggattttcac ggatgaaaga agcgtagttt
    34201 gacttgagac gctccagtgc tgctgcgctt ttcgccgaaa tggtaagcag atgctgactg
    34261 cgtgggtgcg atgatgttgc ggcgtccgac tgtcgtcgga cagggggttc ctccagaatc
    34321 aaggcggcgt tcgagccggc ggcgccaaag ttgttcaaca gagcacgccg aggacggatg
    34381 ctggagcctc cccacttctg cgcacgatcg gagacgacca tgttatactc attcatcacg
    34441 gaagaaagcc ttggattgag gcttttgaag gatcccatcg gagggatagt cccgtgctcc
    34501 atcatgagaa ggagcttgga cagacccgcg acacccgacg ctgcctcagc gtgtccgata
    34561 ttccccttga ctgagcagag gtgaagtggc gtgctctcgg gccgaccctt gaaaacggac
    34621 gaaagactgg acacttcggc aaagtcgcct gcctgcgttc cagtgccgtg ggcttcgacg
    34681 acatcgatgc tgtgaggact aagtccgctg ttattgagca ctttggtgaa cagcgaagct
    34741 tgagttgtgt ggtcagggtg cgtgatagac ttggcgttgc cgcactggtt gacgccgatg
    34801 ccgcggatga cgccgtagat gtggtcccct tccttccttg cgtcggagag cttcttcagg
    34861 acaacgaggc cacaaccctc cgcacggcag tatccatccg cagacttgtc gaaaggtttg
    34921 cattgcccgg ttgggctgag gaaatgggcg cgggagagcc ccaagtacat ctaagcattg
    34981 tgttagtaaa cccgtgaccc atcctctcgt tattgaagta accactaaga caacgtacat
    35041 cagggcttga aatgacgttc acgccgccgg caagagccgc cgtacagtct cctgactgga
    35101 gagcgttgca ggcatggtaa agtgagacca tagaagagga gcaagcagta tcgatgacca
    35161 tggaaggtcc ttcgaatcca agtgcgtagg agattcgacc gctcaggaat gctcggagtg
    35221 tgcctgtatg gagtaagtat aaagcgtcag actctttaga aagttgaatc agtcagaagt
    35281 ttcaactcac cagggctgta gtatacgtca atctcatctc tgaggttgtc aacgtaatcc
    35341 cccgttgcaa caccgacgta gacaccgaag gtatccctgt tgaaagtcgc cgtggcacct
    35401 ggagaataac cagcatcgtc cagggcttcg acagctgcgt gcaagagcag gcgctgctgg
    35461 gggtccatcg acttggcctc gcgaggagaa atattgaagt actctgcatc gaatcggaaa
    35521 gggtcatcga ggaagtttcc gtgcttcgag cccatcttcc ttggctttgg agaacgtccg
    35581 gccccagtgt catagtaggt tgagaggttg aaacgagagt ccggaatctg ggggggcagg
    35641 gggggggggg gggggggggg gggggggggg gggggggggg gggggggggg ggggggaagg
    35701 gacagaggat gtcagaacag gtttcctttt gttgatctct tttcgacgaa ttcgaaaact
    35761 cacctctgtt acggttgtcc ggccctctcg gatcgtttcc cagaactggt cgaccccctt
    35821 tccagcggga aagttcacgg ataaccccac aatggcaatt gcatcgtcgt cagcgtcttt
    35881 ggagatgtcg gcaagttgtc tgaagaccct gagcccagga tgaccggcgt tcatctttga
    35941 cacctgcata agcgaccttg aagaaggccc tagtccaatg agccgcatat ccgcctccgg
    36001 atcgttggtg agtttctcgg agcatgactc aatgatgcca ttcagcgtct gcttccagtc
    36061 gactgaatgg gtaaagatcg tctgacaggc cagctcaagg agggaggagt tgtcgtcagt
    36121 gggctcgaaa tgacggctcg tggccaccga tcgcacgggt gcatggagcg acgtccagtc
    36181 agggaatttg atgtcatgtc gctgaacatc actcagtact tctttgacaa gcacagacat
    36241 tgcgtcgccg ccatggtaaa atccatggac atgtgcccag cggcaagttg gtgcatctga
    36301 ggacgcctgg aggacagact tgaaagcaac caggctctcg ccaagtccag taatcgacag
    36361 agtatcttcg tcgaaaacgg ccgataccct tagtttgtca tcaggcagct gaaatacgaa
    36421 ttattagcaa agggtatttg gaggagagag attgaaagaa agagaatttg cgttgtgaac
    36481 atacttcttg tgtcgacttg tacgatgtta actgctcgtc aactttggca cgggaggtgt
    36541 tgaaaacgcc cagaacgctg gattgctctc tccattgtga acccagagcg gaaaggcacc
    36601 atagagagtt gcgcaggcca atccaaaaag caacccgaaa gatttctacc gcagtcttga
    36661 tgaattcggc cgacaagtaa gaagagaaag ccgaggccaa aatggcgggg agcacaccgg
    36721 tgcaaacgcc agacgattcc acggtgattc cagttccgcc atgcttatga taatatacca
    36781 taagatccag cacctggcgg ataaaaagtg tcgtagtttc aaagaccgga tgtgactgta
    36841 aggatggtgg cgggaacaat atggctttcg gctccgataa ttggtcaagg gtgtctgcgt
    36901 cgaaaacgag ccgctcctcc ggactaagac tccgaaattc gtctgcaaat gcatcccggc
    36961 attggctaag aaactgttga aattttgttt gtgaaacacc gagttccgtc agaagtttct
    37021 caactccctc ccggtcggag aagtgactgt cggaaccttg gccggcgaaa acgagaacat
    37081 ctctagaaat catgatttgg tactagtctc aaagaggtaa aatgttgaat ttgtggcttg
    37141 tcctctaaat tgacttgagt tgagtctaat gagtctaaga acacatatgg attgcagtcg
    37201 gggaatattg aataatcgtg cgagactcga cgaggttatg tccgaaagct tcacacctct
    37261 ggactccata tcagcagtct aaatccgata caatgacatc cactgattgg aatgttcagc
    37321 tttgttagaa cggttaggct accctgtagg gctggggtgt agagtacgcc ttgttcgcgg
    37381 cctgcaggtg cagtgtccac ggttctactt gatactccgg tccagtgacc ctgcgtatct
    37441 ggcgacccgt acagaaatgt tacatagtct ttccaacttc caagtttaag cttatcaaac
    37501 gactccggtc ctagcggcaa tcattcctcg taacaggttt gtgggtggaa aagggggggg
    37561 aaaaagcgcc gagtttcgag gccatgaggc actctccgtg tcctgagtcc taccccacgg
    37621 accttacgtg ctggggacca aagcatttcg gcaattgata ctctaagctg aagtgacaga
    37681 atcactctgt cattctcctt atcgtgggaa aggatatggg aagttcacaa agcattcaac
    37741 ttacgttgcc aagttaaaac tcgcaagtcg atgtcatgag acaggtcacg atatcaaatt
    37801 gagtctctcc aagctcgagt acccacaccg gaaattggac ttcaacatgg gcgaacaaat
    37861 tctcgatccc tttgtgcgac ccgagtttga ccctattcca cctttgcaag gaagcctgcg
    37921 cccatcaacc tcgattcatg atcccatcac gaccctccct gacctgatac gtttcaacgc
    37981 aagacataac aaggatggaa tcttttgcaa gcaggcagaa atcagcaccg gtttgggcga
    38041 ccaaacagag caagccgctg gtcgctttgg gatccgtcgc atctcctatt acgaactcca
    38101 tgcagccgtg aaagcatgtg ggaatgggat ctgtgaatcg cttcaaatcc aacaacaagc
    38161 tacggtaaac gataggccag tggccttgta tatggagagc gatgtcggtc tcttcatcca
    38221 tttggccgct ctgcttgact tgaagattcc tgtaagttta cttgcgtagt tgcctttacc
    38281 ttcaagctca cccttccaag ttccgaccat gtcttacaat ctctgatccc gagaatcaac
    38341 ccaggttctc ctgatatcgg ctcgacttag tcctcccagt gttcgccatc tcctggagaa
    38401 aaccaatgcg tccgccgtcc tagtttcgaa gcgaacaaag ccgatgttgg gaggtgctgc
    38461 tgacgatatc gccgccgtca ttgagtcgcg tcgttggaat agcctcctgg atgacgcagc
    38521 ccggaaagac attcaaagcg atattcccga acacccattg tcagaggatg aatcaagcag
    38581 gatcggcgca ctcatcctcc attcatctgg cacgaccgga atgccgaagc ccatccacct
    38641 cacacagcga tatgtccttg gttatgccgc ctgtcacgag ctgactcccc aagaaacggg
    38701 ctggaccaac ctctccacgc ttccgttata ccacggcttt ggtttgttgg ccccatgcct
    38761 gagcctgtcg gtcggcatga cctgctgctt ccccccggcg tccattattc ccgcggggcg
    38821 ctcgactgtt gaactcctcc gtgctttcgg tgccgagact ctgatgtctg tgcccagcat
    38881 tatcgacgac atactttctc tggaagagtc cgagaagaac gatgccctag aaatattgaa
    38941 aacgctcaag ttgattgcca tcggcggagg cgcactaaga actgatgccg gtgaatatct
    39001 tgcagagaag aaagtgaacc tggtcaacca ttacggcgtg acggagatag gagccatcgc
    39061 acccatcttt cgtccggggc ctgattacga ctggcactac cttcgtctgc gcaaagatct
    39121 caaccttcat ctggaaccca tccccgactc gaccgacaga ttcaaactcg tcggacaccc
    39181 cattggttgg aaggagcatt tcgaaatcca ggacgagatg gaacgcagac ctggcgccag
    39241 tcgtgacgaa gttcgaatca ttggccggac agacgacgtg atcgttctaa agtccggcga
    39301 gaaagtcatg ccgcgactcc tcgaatcggc tctcatgaca gacccagcca taaagactgc
    39361 tgtatgcatt gggagcggtt tctttgaact cctggtgctt gtggaaccat cttcccaggc
    39421 atcggagaca accattgaga aattcaggga gcatgcctgg gatctgatca aagccatcaa
    39481 tccatctctt gaccaacatg gacgcatttc ctcgatcgaa gcaatcattg tcagaccgcc
    39541 tggaaaggat attccgagat ctgacaaggg atctgtcatg aggagggaag tgatggaacg
    39601 attcaagcag gaaattgagg cagcctactc cgagctggag ggcggcatgg atgagaatgg
    39661 cgccactatc gacacctcca acttaacagc tagcgtccaa agaatggtag aagaggtcgc
    39721 gggtggcctc ttctccgagg ttgtccattc tcttttaccc gaagacgact tctttgagcg
    39781 aggaatggac tcgctacaat ctgttcgtct cgccagggcg atcaacaacg ccctgaaaaa
    39841 ggcgattccg aactcgacaa cacgcaggag tcttacagca gagttcgtat acgcgaatcc
    39901 ttcgatccag agtctcgccg cggcactcga ccggttgttg aagcaaggcg gagtggacac
    39961 agataatgga gaatcccaga ccagagcggc gaatatgcaa cgattccttg tcgactgtat
    40021 cgacgaactt cgaaagccaa cccagacgaa gcgagaggga agcgacgtgg tgcttgtgac
    40081 gggtgcaact ggaaatttgg gtgcgcatgt tgttgggcag cttgtgcgtg atcctcgaat
    40141 caagaaggtc atttgtttgt tgcgtgagag caaaggaaaa gagccaaagg atgctcgact
    40201 ctcgaaaacg cttgcatctg ctggtgtgac cgttagttcg acagatttct cgaggatcca
    40261 agtcgaggag tgcgacccgg gtcagtggtt ccgttctgat cccgaaggcg acgagtgctt
    40321 caacaatatc gccgacgaga ttactcatat cctgcacctt gcctggccca tggacttcca
    40381 tcggactctg aaaagctttc ggcctcagtt gcatgcagta cagggtctag ttcgcatcgc
    40441 ccgcgctgcg catcacgcca ggccgggaac cagggtgagg ttgtttttcg cgtcgtcaat
    40501 cgcagtggtc cgacattttt cagacgtggg tggcctagca agccgcggtg ctaaggttcc
    40561 cgaggtgggg atggacgatc ccgacgtaac gactcctatg ggctacgccg aggcgaagtg
    40621 ggtatgcgag cacatgctag tgcaagtcgg ccgggacttc ggcgccgaag tggagcccgt
    40681 cattgtccga attgggcaat tgagcgggcc cgagtgggtc aacggcgtgt ggaagaccca
    40741 ggagcatctt ccggctcttg tccgggcgag tcagttggtc ggtgcgctgc ctgcgcttca
    40801 aggggtgcgt ttcccacaat tctcgctatt tctacattca tacctgtcgt ttcttattcc
    40861 cactcgaaaa aaagaagaag aacaataaga agaagtcgct aactagaatg tatcgcgccc
    40921 agtcaatatc atggctgccc gttgaccgtg cagccaagtc ggtcggggag atgcttctcc
    40981 attccggtac cgtggaacgg tttttgcatc ttgagaatcc cgttcgacaa ccaatggcag
    41041 acgtctgtac cattatggca aatgaacttg gtctcgctgc acagcacatg ccctttgatg
    41101 aatggttaca gcgggcggac gaggttggcg ctactcgctc gcttgagagc ttctttaaaa
    41161 accattttag aacactggcg agcggcgctg tggttctaga cacatcgaag gctcgcacta
    41221 tatctgccac tttgcgcggg agcggcggcc tgccgaggga tttggttgtg gagtatatca
    41281 agagatggcg acagcagggc ttcctccagt gaaagccaag agagtttagg gaactgaata
    41341 gactcatttt tcctcttttc aagtttcttt ccttgtttcg tttcccacct tatctccccc
    41401 actttcgatg tgcccttgcg tgtaattgat tggaattgag acatgacacg acattcagct
    41461 gacgacattt gcacatccct gggcaacaca agcacggtac aagaaagtct tggagtatga
    41521 tcaatttcct ttgttttcga ctccctatct aactaagatt ggacatcgtc atgatcggta
    41581 gtcgtggtca gatccttcca ggcctccaga tgcttggtgt tgttttcaat gtgccccttg
    41641 acaatcctgt acgcgtcatt tccgagcaca aatctcggcg gaagctcccg accctccacc
    41701 cgtccagtac cggtgagtgc ctcgacgatc agcttggcac ccttggctgg atctcccggt
    41761 tggttatggt tcacggcctg gaaagctccc agagtcgggt tcacaccgtc gctaagctcc
    41821 tcgatggtgt tggcagcatg gaccttatga ccctggtcca ggaaattggt gcggaagtag
    41881 ccaggttcaa tgcaagtgac ctggataccc aggtgtgcga cttcggcccg aagggactca
    41941 gagagcatcg aagcgcaggc cttagtggcg cagtagagac ctgcagcggc actgccgtac
    42001 cagcctccaa tgctaccaag attggccaca acaccgctcc tctgcttacg cagcacagga
    42061 agcacggcgc gaataacgtt cagctggccg aagacgttcg tgctgaaaac cgattggacc
    42121 tcgtcccggc cgcattcctc aacgcctcca gccaagatgt accccgcgtt gttgactagg
    42181 atgtcgatgc gttccgttct ctggaggatt ctcgccacaa tatgggcaag gttttcgtcg
    42241 ctgtcggtga catcgagttg ctcagttata gcccctttag cagcgagatc agccagtttg
    42301 gagggattcc tggcggttgc gacgactaca tccccacggg ctaaggctgc gagggcaatt
    42361 tcctgaccga agcccgacga acagcctgta ataagccaga ccttttggcc agcggcagag
    42421 acagaaccca ttattggtga ttgggtttga gctttgggta atattcgagg atattcgagg
    42481 aaaggggttg actgttggat atgcagggat gctgagctta actaatgtta caccctggaa
    42541 gaataaaacc ggacacaact gttgtcgagc aggactagat gtttatatag acaaacgttt
    42601 cttctgattt ttattcccgc tacgcatgat cagaggacgg cctgtggtac ttaccaccga
    42661 cgaagaacac ccgaagatct gagacgataa taaagcatct ccatttcact cttgggggta
    42721 ggttgagttc attgatctcc cagccgctgg tacttgtgtc tgttgtgcct cctgcccaga
    42781 ctggtcaaag tcggcgctga ggatgcatgc agagtgcggg gtcgttgagg tgttcagagg
    42841 accggagtag cgctgcgggc gtccgggaag caaccccacc cccgttttcg acccctgttt
    42901 tcaacccccc tttttactgc caaagtagta gtcgcctaac gccgaacgcc gagagccaca
    42961 gcctataaca tatcccctgg caatatcccc gaaggcgaaa acaaaggccg atatgctttg
    43021 taattaatta tttttctaaa agttctatgt aggccaacgt tgttgtagat attctgtcag
    43081 ctgtgccgag ttaccaaggg aatccttata gaagttcgtt taatatgcga atcatattat
    43141 gctgtaacaa gacgttggaa gaccaagcta gggttgtatt tttcttggat ctcgtgcagc
    43201 cgtctcacat tttctttgcc gtaggatgca tcatgcaata gctgcttgcc tgccgtcaga
    43261 ataaggcagc atgctgttgt gccgtctttg tcagtaactc tggccaagac tgagcgggcg
    43321 tatctattat gggaatggga catggaaaca atctagtttc acatacatgt gggggaagag
    43381 aacatcccga ctcttagcct ccacctgaag agtacgaatg aagacgtccc atgctgggaa
    43441 tacctcgtca atgtcactct cgttgtcgaa ctgcaagaac tgcaacccga ggtagaatac
    43501 tagtcgtcaa gtttgttagt gatagtgtac tcatactgca actggatgct ttgacgaatt
    43561 acgtacctgt caggttttcg cctggtctcg cccggtcaag accaacagga ttgttctttc
    43621 cagctttctc gatggcgctt gggggaatgg gcataacagt atgcaggcca aaaagtccct
    43681 cgatgtgcga gaagctggaa tagaattggg aaaacctgtc aagaaggaaa ctcaagtaat
    43741 ccacacagta aatgtataat gggtttgtct aaaagcaaag tcagtcactg ggccactatg
    43801 gttctggacg gaccagtgga ctgtagcata actagcagcc acacgggcac ttacataaac
    43861 cggatatcca ttggcgcaag tatacgaata tcccgagttc gtgctaaagc ctcgtggacc
    43921 gccaaccatg gccgccttaa tagactgcct ctcctcttcc gtcactactt catatcgcgg
    43981 gccgctaagc aaccgtttgg tagacttgac cttgagaccg tcaggaaacc ccgccacaag
    44041 ttctgtagcc aagtcatggt atgtcctgta cttaatcgtt gagtccgaat gctccacgtc
    44101 aagccacggc tgcagagctc gcggcaaggc aactgcctct tggttataca cgatcggaga
    44161 gaagccgtat gtagtgttca aagtaccgtc gtagatatag gcgggcaaaa tatgaatatc
    44221 gggggtctcg acggaagtct taacttggta ctggtccttc agagtatcca gtgtgtgcgg
    44281 cggaaatgtc acccggccgc cgcataaacc cttctaagga aatatctctt aggtgatatg
    44341 ggtcacgagg ccaaaattat ttgaaccccc ctttagcgcc cagtacagat cgggattgat
    44401 agacgggtta gcctccacga tggtgccgtt acagagtact acccgatagc cggccacgtt
    44461 atcaacgtct aaaccgcgct cgttggcaaa gtatgagaag ccgcctgtaa gggctaggcc
    44521 ggttccgacg ctggcgaagc gaccggccac aaccatgtag ccttacggtt caatggcttt
    44581 atagacctga cctattatgt taccagaccc atactaatag taaccgtctc attgtcgctg
    44641 tcgagtgtaa tatcattgac gttcctcatg cttatgagaa tgccgtcgtc gatattagcc
    44701 gctccccgaa tggcactgtg actaccgccg cggatggcga aggggcaatt atgtttatac
    44761 aatatggaaa cggcctctga cacttcttcc gtggaactgg ggagaaagac acaagtagga
    44821 tcaagccatt ccgtagcagc tttttagcaa aagagcagag aggtgtcagc gacttagcgt
    44881 ttagaatcac acaaggactc caaagtttca cagaccaagg tttaaacttt gaactttaag
    44941 attggattgt gagaaggaaa cgaggacatg gccaaatgtc gtggccgctt ctaagacgtg
    45001 gcttacacca aaaggcagta cgctcctgat agtagcgtga acaagaggaa ccatcccgtt
    45061 gaaacgtgct attcgggaat acgttggcaa gttcggtgca cttaaatgca gaggtgcaga
    45121 ggtatattag agatacattc agtcattcaa cttagttagc tcaactaatg tcttagctat
    45181 agagtgaagc attccaaatc tgcggagtgt accactgtca cacaggtcca agacctgtca
    45241 cccgtacttt gtcttggacg gaagggaaag ggagcatata cacacgtggc cacggcagcg
    45301 tgctgatagg ggagagccta accactgcac accagcgcaa ggagacagat gctgccaagg
    45361 cgaatcatga tatgtcgaat atggatcgcc ttgttgtaat tggatagagg tggggtttga
    45421 agaggggttg aatcttgata attgattgat aacattgaaa cctccgggga gccgacgccg
    45481 aatggtcgat ttgatgctgc actatcatgt caatgtcgcg ggacccagga atattggtct
    45541 ctccttttac tttcgaacgc gctgcaggtc ccattggata tggattccct cgtaggattc
    45601 ggtcgtggcc tgaaccgtaa gctcggcacc ccaccctgct ctgttctcct acctcggtac
    45661 cgtactccgg tcccgaacgc cgcccggtcc tgctgcaggg gttgccacat acctcataag
    45721 gtcatcaacc gagcgccaat ttagagctac tatcgtcgca tcggcacagc tcaagccacg
    45781 cagcaagtta accccccccc tctctgaacg gttcagtgca cgtgttctcc tgtcaaaatg
    45841 catcttcgag ctctccttcc cagtttggca gttcaactgc tggcttggcc acaagtctcc
    45901 caggcgagag ccgtagaaga cagccaatat cgtacgtgca aacccgctgt ggctcgcttt
    45961 tccagtcgta ttctaatgtc attccaactt tagagagagt cgggagagcc gtgaacggaa
    46021 cctcgccatg caaccaaacc gcgttgccgg tttgcgagga gttcactgtc ccgattcacg
    46081 ttgacaagac ggctcctggc gagttctccc tcgagaacta caacatcaag tccctgtttg
    46141 cttttgccgg gagacaggtg cttgtggaag ccgactatga tatgtcggtt cgtctctgcg
    46201 agcctgctgc cggcattgag cgcaaagaca ccctccaact tctactgcac ggtgcaactt
    46261 ttagtaaaat catgtgggat ttcccctaca agccggagac ttacagctgg acgcggttca
    46321 tgaccaatgc tggttacacg actctggccg ttgatttcat tggttcgtct cgccaggtcc
    46381 tcgacgccca cccacccacc actcccgtct ccttcttact ccctgatcta tgtccgactt
    46441 gtaaactccg tcatatgcgc atcactgaca cttgttctta caggggttgg caacagttcc
    46501 aagcctgatg gtcttttcga ggtgcacact gaaacattcg ttcagactat ccataacttc
    46561 atccagacca ttcgcgccga gggctttatg ggacggactt acgacaaaat tgctatggcg
    46621 ggtttctctg tcggctctat cgtcgctaat agcattgcgg acaggtaccc tgacgacgcg
    46681 gatataatcg tgctccttgg tgttacgtgg gaccttctct gggtttaccc tgccttcctc
    46741 tccggaatgc agacggacgc cggtgttatt gaccctgaaa gatggggcta cctcccggat
    46801 ttctaccaaa ctcaccctag tatcgaggcc cgagaagtgg cctgtttctg gggcgagttc
    46861 gacgaaggag ccttggagat ggatttcgag actcgcgaca tggatactct tggcatggct
    46921 atctccttca cttaccactt ggttaccgct aaggagttct cgggtcctgt gttccttggc
    46981 atcggccagc aggacaccac gttctgccgg aagacctgcg gcagccagcc atacgccgtg
    47041 tatgaccgtt tcccccaggc caacgatcac gttgtcaagg tctacgagaa caccggccat
    47101 gcactcatgt accatcatgc tgctcccaac ctgtaccgcg atgttcagga tttcttggac
    47161 tctcacatct aagtcttgat ggaaacatag ctgtccaagt tgtctgtttt cgagactatc
    47221 ctctttcact tctcaaactc gagatatgta actatcaagt ccatggaaag taatctgtca
    47281 cgggatggaa gtcatacaaa tctcatcaag caaagactag catattgtta atagcctcac
    47341 actttagtac cagaccttat ccctgaaccg agaatgaacc ttcagcgcct gttcggttgt
    47401 atgaagtaaa cctcactgga aagcaaaagt ctcacatgga atatgagcgt gagatgctga
    47461 ggaataaacg ctattcagcc tgggggttga ggctttacgt tgtaaacaga agcagggggt
    47521 gaagtagtat agtaagtgag aggtgtgtgt tactttgtcc caccaacacc atgcgcagtg
    47581 atatgactat catgtaacta ggacgtctaa cgccgtgccg tgagcatatc aagaccacac
    47641 ataccagggt cacattagtt acagtgcagt ctactttata aggtacatct tgttctgccg
    47701 ttgtatttca agcactcagt ggctactaga tggcatctat ctacttcagg aaggcgtcaa
    47761 agtattgcgc gactcgatcc gtatcagccg ggaatgctgt gatagagacc cacaagtcag
    47821 gcctgacgac ggcaagccca ccggtagaat gattaacccc ccacgtagtg tgggcatcct
    47881 catcaggcgc cctgtcatcg tacacgaccg tggccccctt cggcagagcc gctttgatgg
    47941 ccgactggcc ccaatcagag ctgctctccc actcgaaggg gagcctctta acgacaagca
    48001 cgacattgaa ccgctcttcc ccacccagcc tcatatagaa gcccttcggc tccgccaggt
    48061 tggccaagaa agcatttacc tgccggcgta cctcggtgcc ggctaacgtg gaggcgaata
    48121 acacgagctg gaagcgcgga gcgcccgcaa acttgtcata gaggtaaccc gtttccttgt
    48181 cagagaaaca gacccgaggg ttaggggctc gaactccgtt cttcactgca atggccgggg
    48241 gcttcccgct tgcggcttcc accggagggg cgatgacaga ttcatcatat cggcagtcga
    48301 ctcctaggag aaactggccg tgggccttga agaagctggc gaggaactca agatccttct
    48361 taggagcggt ctcatcatct ccgttgacac cgtgcgctcc gttggggtta ggctggtcgt
    48421 actccctctt cagggagacc gtgtcagtat gttcattcgc accattggaa gcggcaacag
    48481 cggcagctct ctttctgtcg tccgcttcga gagatgaaat gtttctgaag tcgggaaggg
    48541 gcagagtaga tccgcaaatg aagcgcaaat aggtcccaga aacctcgata atccgcacag
    48601 catgcttgcg ccgttcggtc tcataggtgg gcaagagggc agcaatgtca gcacgatctt
    48661 tggcggcaag gcctatcttc catgcgagat ttgcagcatc cagaatagaa gcgtttagcc
    48721 cgaaagctcc catgacgcta tggacgtgtc tgaatcgtgg cttgagttag aaagacctcg
    48781 ccattaaggg ggggaatgtt gggtgggggg gggtggttgg gggggggggg gtggttgggt
    48841 tgacgaacgc agcatctccc acaaggtgaa ctcgcatatc gggagaagag tacgaccggg
    48901 ccactctctc cgaaactacc gattacgttt gcgttagatc ggaactttca tatttcacaa
    48961 aaggtttgtg tgtagaaaac cgagggggac gtactcttcc agatggcaaa ccagctcagg
    49021 ggtgccccga acttgagctt gtagggagca aagatgcgat tggcctgctc gaggacctcc
    49081 tctggtgtga tggagtggac gtccacattg cctccagatt ctgcaaaagt cgggtcactc
    49141 gcctgcctcg aagtagcaat gtgaccggtc tgggaaacgt ccagctgagt gtacaggctg
    49201 gaagatttgt caattcaatc tcctttcatc tcaatcgttt ccgaggactg tcctaagggg
    49261 agtgtggacc gtaccgaatg tatccgtctt cacggggaat aataacgcaa ccgccgtgct
    49321 tcgagctgat aaccgatctg gtcgaagagg cccgttttta gtacagaaac ttcttaatgc
    49381 aagtaacgtc tcagaggcag ggagtcgcgc ggagtctcgt cttcggatcc tcgtataata
    49441 acttacccaa agacccaggc atgggggtag tcggtctcga agatgcagtc cataataccc
    49501 cagtaaatat cggtgctgac tccatcaaag gggactttga gcgattttcg aatgctgctg
    49561 gccgctccat cgctgccaac gaggaacttg gctctgatga cctcttcttc gcccgtacga
    49621 ttgttccgaa ccgtagcgca cacgggatgc gtcgcgtctc cgctcgtctc gtcgactttg
    49681 aaatcgctaa cgatgctgct ccgttcgacc aagaccttct ggcgagccaa gtcccgaata
    49741 tagatgcgct caatctggcc ctgggtgatg atgtgcaagc cgcggtaccg cgagtcagac
    49801 tgatgagaac gattgaaaag aagttttttc ccatccttat aaagggccgt tctctcaatc
    49861 aagggccctt cctcatggat ttcgctggct agtccccata gggcgacggt ttccaggaat
    49921 ctgggttgga ctccatctgc gcgtcccgcc gtgagtggcc cgtcggcctt gtctggtgtt
    49981 tccgaaaagt gttagcttcc gaatttccgg gacaccgcgc tatgaagttt gaacaagccg
    50041 gacactggat cttctccggt cgcgcgagat tgactatcct agcacaggag agcgaaagtg
    50101 atttaccaat gattcgaaac gacacgccct gtctcgcgag actgacggcg acttcaaggc
    50161 cacttgggcc ggctatacat aatacttctg tgtcagtgtt ttgttctgaa cttgttaatg
    50221 agatgatcgc cgtccatgat tttcctcacc tccacagatg agcacgtcga cggccttctc
    50281 gggagcccac caagagggga cgccgtgggg actgttcgtc ccgtcataca aggtaggcca
    50341 gttgcggacg acgttgatgc cgagcgaatt atggctcggg gatgagacca actcaacatc
    50401 gggcggcgta acgtaatcat cggcgtcagt catctcctgc ccctgtggcc acacccaagg
    50461 cgtggcatcc gagctcggtt ggcggaagcc gttctcccac gtgtacccag gtaacttggt
    50521 ggccattatg gggtgagttg ctaaaagcgg ataagatcag cacaacaggg gtcatggctt
    50581 gtcggtaact ctcgagtgga acgaagaata gggggggtgg gtggggatta gtgatggcag
    50641 tgcagtgggc agcgggcagt gggcagcgca ctgacgggtg gacactggac aactggacag
    50701 tgcacagcgg atttggttaa gaactctagt aacgagttgg acacaaacag atcttcttct
    50761 ttctctacac gttcttgcaa ttcgacgggt gcatcattgc cacccataat gcacagttca
    50821 tgtagtgtct cttattggca gtgggacttg gtctacgctg tttcccagtg ctggcatttc
    50881 cctggcccga agttctggcc ccaggttctg gtgtctggtc ctggacggtc caagaggccc
    50941 gcacggaact tatactcggg tcccgcggcc cctggactgg ggttcaacgg cgataacacc
    51001 gttcgcgata ggacttaagt ctgcatacgt caatgggccg tgcctatttc atgctcagcg
    51061 ggtttccact gacgttgttt tccctccccc ccccccccct ggcaagatac ggctcggcgc
    51121 actggcatca taccaacgaa ttgacaacgc cccccttctt cgcttttgca tactagtcac
    51181 tccgctcgca tacacacaca tacaggcaca catctcttca cgcaattggt tagccctatc
    51241 tattaccaaa tcgacattat tctcacaatg gaacgatcgt ccgaccttga ctgttctgag
    51301 ctcctgcagc tcggtgagct gatccagtct gccattgcac ggctggtggc cgcacgccaa
    51361 gaaaagccga cccctcccct tggcaacggc accgcaggat cgacggccac ggatcttccc
    51421 gaatggcggg tgttcgaagc ccagcgaacc ctgctcgcgg cagtgggatc tcttacggaa
    51481 ctcgttagcg agccggccaa tcgtgtgctc gaggtatcgt ctcaatactt tgaggctcgt
    51541 gccttgcaca tcgctgccga tgctcgaatt cccgacatcc ttgctcgatc tggcagcgag
    51601 ggtgtttccg tcaagattct cgcttctgag atcggaatcg agccacggaa gctctgtaag
    51661 ccattaccac tccctttctc cacgattgtg gcactgtagc ctatggggcc tatgaagcac
    51721 ttaggagaac gccactggca ttggggctcg gttaagcacc cgagcaaatt aaactctagg
    51781 tacgctaaca aatcggcctg tgtcattccg ccttgccttc cagctcgggt tatgcgctgc
    51841 ttgtgttcaa tccatatctt ccaagagatc gggccagacg tctttgccaa caataccatc
    51901 tcggcctcgc tcgtcggcaa cgagcccctc cgcgcgtaca ttctgttatt gtgagtaata
    51961 cctcaacccc cctgacgctc ctcactacgc agtcactagt cattctatgt ctcaacttct
    52021 attggagggc aagggggaaa atgattgaag atcgaaactg acacgtcgac agcggacttg
    52081 atctgtacac gagctccgat tatctcccta aggcccttta cgactctact aagggccctt
    52141 cgtacgctgt ccatgagaca gcttggcagg acgccatagg aactgccaag ccacgctggg
    52201 actggctgga agagaagacc aacgttgccg cgctgcagga gggtcgcaac ggcggcgacg
    52261 ggtccaagtg cgcctacccg ggtgtgtttg gaagcgaact gaaacgggca gtcggcgaac
    52321 ctgtcggaga taaagatcaa ggtgtggctc gtccagagca tgggatcttc agtttggcca
    52381 tggtcggtgg aggaagagtg ttcggtcgcg cccatctcta tggtgagaaa gaggttcctt
    52441 ctccaccccc gttccaacct caccctcc
//
