# Supplementary material for: Alkaliphilic/Alkali-Tolerant Fungi: Molecular, Biochemical, and Biotechnological Aspects
Source: J Fungi (Basel). 2023 Jun 9;9(6):652. doi: 10.3390/jof9060652 (PMC10301932; doi:10.3390/jof9060652)
Supplement: Supplementary file 1 [file jof-09-00652-s001.zip › S2/ENANITX01000574NITX01000574.1.region001.gbk]

LOCUS       ENANITX01000574NITX01000574.1 45366 bp    DNA     linear   UNK 01-JAN-1980
DEFINITION  ENA|NITX01000574|NITX01000574.1 Sodiomyces alkalinus F11
            SODALscaffold_16_Cont574, whole genome shotgun sequence..
ACCESSION   ENANITX01000574NITX01000574
VERSION     ENANITX01000574NITX01000574.1
KEYWORDS    .
SOURCE      
  ORGANISM  
            .
COMMENT     ##antiSMASH-Data-START##
            Version      :: 7.0.0beta2-86685d9d
            Run date     :: 2023-03-25 18:34:59
            Original ID  :: ENA|NITX01000574|NITX01000574.1
            NOTE: This is a single region extracted from a larger record!
            Orig. start  :: 26927
            Orig. end    :: 72293
            ##antiSMASH-Data-END##
FEATURES             Location/Qualifiers
     protocluster    1..45366
                     /aStool="rule-based-clusters"
                     /category="PKS"
                     /contig_edge="True"
                     /core_location="[56927:65224]"
                     /cutoff="20000"
                     /detection_rule="cds(PKS_AT and (PKS_KS or ene_KS or mod_KS
                     or hyb_KS or itr_KS or tra_KS))"
                     /neighbourhood="30000"
                     /product="T1PKS"
                     /protocluster_number="1"
                     /tool="antismash"
     proto_core      30001..38297
                     /aStool="rule-based-clusters"
                     /tool="antismash"
                     /cutoff="20000"
                     /detection_rule="cds(PKS_AT and (PKS_KS or ene_KS or mod_KS
                     or hyb_KS or itr_KS or tra_KS))"
                     /neighbourhood="30000"
                     /product="T1PKS"
                     /protocluster_number="1"
     cand_cluster    1..45366
                     /SMILES=""
                     /candidate_cluster_number="1"
                     /contig_edge="True"
                     /detection_rules="cds(PKS_AT and (PKS_KS or ene_KS or
                     mod_KS or hyb_KS or itr_KS or tra_KS))"
                     /kind="single"
                     /product="T1PKS"
                     /protoclusters="1"
                     /tool="antismash"
     region          1..45366
                     /candidate_cluster_numbers="1"
                     /contig_edge="True"
                     /product="T1PKS"
                     /region_number="1"
                     /rules="cds(PKS_AT and (PKS_KS or ene_KS or mod_KS or
                     hyb_KS or itr_KS or tra_KS))"
                     /tool="antismash"
     CDS             complement(1837..3399)
                     /ID="input.cds10.1"
                     /Name="input.path1.gene10"
                     /Note="single-exon"
                     /gene="input.path1.gene10"
                     /phase="0"
                     /source="GlimmerHMM"
                     /transl_table=1
                     /translation="MAAAGYPHLSGRLRPNALQRPYTLSNPPTQSLDREVLQALPTESP
                     TTVIICQLPKGITLEQLHLLVLWSDEIVDMEVLPETPGEQYGSAKVEFRSAAGAMEAKN
                     RLDGKQNMLVDIVDLAGASRNYASEAQIGTASADSSSTGSSAPASRRGAHFSGAFSGMG
                     SLSPHMVNSFALNNELPSPENSGRYRDLFSPHSPIGNHLNDLPRISGKSLITHDSVDDD
                     ETRELLKDPVAYAENGASTSQRRATAPQLPISQLASLSLNTNLGPGPSPGPSSLPPYGH
                     HNVLPPGHRSAMSPTATHGGGGHGAPFAMGSPHHSGHPPLPAINPADRNPPCNTLYVGN
                     LPINTSEEELKAMFSKQRGYKRLCFRTKHNGPMCFVEFEDIACASKALTELYGRPLHNS
                     TAKGGIRLSFSKNPLGVRSGQNTGQGAGHSMTGMMPGPSGGFMATNGPPPGLAAPPGLG
                     HGRYGGGPSTSQAGTPAGFPAAGGPSPAWAAYDNGPMTLGGPNSGVNGQNSYIFIPSHM
                     MGR"
     PFAM_domain     complement(2200..2394)
                     /aSDomain="RRM_1"
                     /aSTool="clusterhmmer"
                     /database="34.0"
                     /db_xref="PF00076.24"
                     /db_xref="GO:0003676"
                     /description="RNA recognition motif. (a.k.a. RRM, RBD, or
                     RNP domain)"
                     /detection="hmmscan"
                     /domain_id="clusterhmmer_input.path1.gene10_0001"
                     /evalue="3.60E-12"
                     /gene_ontologies="GO:0003676: nucleic acid binding"
                     /label="input.path1.gene10"
                     /locus_tag="input.path1.gene10"
                     /protein_end="400"
                     /protein_start="335"
                     /score="46.0"
                     /tool="antismash"
                     /translation="LYVGNLPINTSEEELKAMFSKQRGYKRLCFRTKHNGPMCFVEFED
                     IACASKALTELYGRPLHNST"
     CDS             10649..11809
                     /ID="input.cds11.1"
                     /NRPS_PKS="Domain: PKS_KR (30-120). E-value: 5.1e-07.
                     Score: 21.6. Matches aSDomain:
                     nrpspksdomains_input.path1.gene11_PKS_KR.1"
                     /Name="input.path1.gene11"
                     /Note="single-exon"
                     /gene="input.path1.gene11"
                     /gene_functions="biosynthetic-additional (smcogs)
                     SMCOG1001:short-chain dehydrogenase/reductase SDR (Score:
                     104.1; E-value: 1.5e-31)"
                     /gene_kind="biosynthetic-additional"
                     /phase="0"
                     /source="GlimmerHMM"
                     /transl_table=1
                     /translation="MGYHDLTETAKLSPPIDTSQPYDITKVVGKTILITGGALGLGAAF
                     ARHWAAHGANLVIGDINDTAGEQLVAEFRTRHPDASHHFFHCDVTDWDSQVALFKAAAR
                     ASPHGGIDVVVANAGVNLPPANYRFENPLADPSDPDAPPRPDTRIIDINVTAAMHTAHL
                     ALFWLPRNAPSQLNPAPRDSHSSSHSSSSSVSPSRDRCLLLVGSVAGLSPFVGQVQYTA
                     SKHAITGLFRALRGSAWTHGVRTTLLCPYFVSGSNMLPTAIEAAFLAGGAGGASIEDVV
                     DAATRLVADDGIVGRALVVGPRVGDVEEDDGEGANGSKETNRGQETRATTGIWDCYAED
                     YKDAETFIWRWVRMLNAVEKAKGVVGLVTDLVAILFRTKRSARAWS"
     PFAM_domain     10736..11143
                     /aSDomain="adh_short"
                     /aSTool="clusterhmmer"
                     /database="34.0"
                     /db_xref="PF00106.27"
                     /db_xref="GO:0055114"
                     /description="short chain dehydrogenase"
                     /detection="hmmscan"
                     /domain_id="clusterhmmer_input.path1.gene11_0002"
                     /evalue="6.30E-18"
                     /gene_ontologies="GO:0055114: oxidation-reduction process"
                     /label="input.path1.gene11"
                     /locus_tag="input.path1.gene11"
                     /protein_end="165"
                     /protein_start="29"
                     /score="65.0"
                     /tool="antismash"
                     /translation="KTILITGGALGLGAAFARHWAAHGANLVIGDINDTAGEQLVAEFR
                     TRHPDASHHFFHCDVTDWDSQVALFKAAARASPHGGIDVVVANAGVNLPPANYRFENPL
                     ADPSDPDAPPRPDTRIIDINVTAAMHTAHLAL"
     CDS_motif       10739..10810
                     /aSTool="nrps_pks_domains"
                     /database="abmotifs"
                     /detection="hmmscan"
                     /domain_id="nrpspksmotif_input.path1.gene11_0001"
                     /evalue="3.20E-05"
                     /label="PKSI-KR_m1"
                     /locus_tag="input.path1.gene11"
                     /protein_end="54"
                     /protein_start="30"
                     /score="16.6"
                     /tool="antismash"
                     /translation="TILITGGALGLGAAFARHWAAHGA"
     aSDomain        10739..11008
                     /aSDomain="PKS_KR"
                     /aSTool="nrps_pks_domains"
                     /database="nrpspksdomains.hmm"
                     /detection="hmmscan"
                     /domain_id="nrpspksdomains_input.path1.gene11_PKS_KR.1"
                     /evalue="5.10E-07"
                     /label="input.path1.gene11_PKS_KR.1"
                     /locus_tag="input.path1.gene11"
                     /protein_end="120"
                     /protein_start="30"
                     /score="21.6"
                     /specificity="KR activity: inactive"
                     /specificity="KR stereochemistry: C1"
                     /tool="antismash"
                     /translation="TILITGGALGLGAAFARHWAAHGANLVIGDINDTAGEQLVAEFRT
                     RHPDASHHFFHCDVTDWDSQVALFKAAARASPHGGIDVVVANAGV"
     PFAM_domain     11258..11425
                     /aSDomain="adh_short"
                     /aSTool="clusterhmmer"
                     /database="34.0"
                     /db_xref="PF00106.27"
                     /db_xref="GO:0055114"
                     /description="short chain dehydrogenase"
                     /detection="hmmscan"
                     /domain_id="clusterhmmer_input.path1.gene11_0003"
                     /evalue="3.80E-09"
                     /gene_ontologies="GO:0055114: oxidation-reduction process"
                     /label="input.path1.gene11"
                     /locus_tag="input.path1.gene11"
                     /protein_end="259"
                     /protein_start="203"
                     /score="36.4"
                     /tool="antismash"
                     /translation="LVGSVAGLSPFVGQVQYTASKHAITGLFRALRGSAWTHGVRTTLL
                     CPYFVSGSNML"
     aSDomain        join(18223..18475,18563..18582)
                     /aSDomain="TIGR00231"
                     /aSTool="tigrfam"
                     /description="small_GTP: small GTP-binding protein domain"
                     /detection="hmmscan"
                     /domain_id="TIGRFam_input.path1.gene12_0001"
                     /evalue="2.20E-13"
                     /identifier="TIGR00231"
                     /label="input.path1.gene12"
                     /locus_tag="input.path1.gene12"
                     /protein_end="91"
                     /protein_start="0"
                     /score="48.3"
                     /tool="antismash"
                     /translation="MRDLYMKSGQGFILVFSITSSSSMSEIEMLREEITRIKDDENVPI
                     VIVGNKADLEDQRSVPRQRAFACSQSWNAPYYETSARTRTNVNAVF"
     PFAM_domain     join(18223..18475,18563..18603)
                     /aSDomain="Ras"
                     /aSTool="clusterhmmer"
                     /database="34.0"
                     /db_xref="PF00071.24"
                     /db_xref="GO:0003924"
                     /db_xref="GO:0005525"
                     /description="Ras family"
                     /detection="hmmscan"
                     /domain_id="clusterhmmer_input.path1.gene12_0004"
                     /evalue="8.00E-26"
                     /gene_ontologies="GO:0003924: GTPase activity"
                     /gene_ontologies="GO:0005525: GTP binding"
                     /label="input.path1.gene12"
                     /locus_tag="input.path1.gene12"
                     /protein_end="98"
                     /protein_start="0"
                     /score="90.7"
                     /tool="antismash"
                     /translation="MRDLYMKSGQGFILVFSITSSSSMSEIEMLREEITRIKDDENVPI
                     VIVGNKADLEDQRSVPRQRAFACSQSWNAPYYETSARTRTNVNAVFIDICRQL"
     CDS             join(18223..18475,18563..18740,19035..19119)
                     /Name="input.path1.gene12"
                     /gene="input.path1.gene12"
                     /source="GlimmerHMM"
                     /transl_table=1
                     /translation="MRDLYMKSGQGFILVFSITSSSSMSEIEMLREEITRIKDDENVPI
                     VIVGNKADLEDQRSVPRQRAFACSQSWNAPYYETSARTRTNVNAVFIDICRQLLLRDEK
                     YGDLDRLSDDRDYDKDGIMGLGKRKKRRTRRPDGNRCVILTPATGARLWMPRDEFMNRK
                     FTEMTNDT"
     CDS             complement(join(19524..19572,19712..20529,20851..20982))
                     /Name="input.path1.gene13"
                     /gene="input.path1.gene13"
                     /source="GlimmerHMM"
                     /transl_table=1
                     /translation="MGTPERGSWKLVPEFRNARVENPQSSTPLNVQFRRSNRVDTSSCA
                     MIDHRQHGQDRSIDERTLPAMASSTTVPAPPSSSSRPHLSLRGPEPTVSSSSPSVPSLR
                     LHPASPGLDSPASPPSPTLSSSSRSSSNSSHELLPPAPAATTVTTTTTTTTTTSHADGR
                     TTPLWSPDSDAAVNPNLPAPPPYALRDALSSSSSSPSSSPSAAAAGGGGESRPSSRART
                     HSNEESSSFPPFTSIQSRPSTASSSGKGRTRRGFGLGFGFDLGSKNSRSDVSMGPHMFG
                     DRKLLGVVASEDLAARRRRAQKLKLGLFAGGLCLVVHLVAAICWVNGGANK"
     CDS             join(22133..22165,22321..22771,22872..23070,23206..23313,
                     23333..23501)
                     /Name="input.path1.gene14"
                     /gene="input.path1.gene14"
                     /source="GlimmerHMM"
                     /transl_table=1
                     /translation="MATREKSSTSSNRRLPETVRCWDREHRNRFGARNVPCGNRVGAAR
                     VLDQNLRVSYAGAHRPPVERDQRILRYARQVLPTKLGQDRRPHQGYAEVRLPFLDETRY
                     CLPKRHVVDVALLRHENQIRRRASRRTGHTTRRPRKPISTDARANSSRDHVCPSVLTSA
                     TTPRTKIMRRMKPHRGMPQHRRRCRSPFSPTSSALARGRPSGVPSRLPGANGQDERVRR
                     NQLPRLPLTGQLCLQSLLAGKVAQVVKPAAWSLPAVHHGSQTSGKLVMLPLASMALTES
                     ISSVSLGGRRIADNRLKGRGDCVVFLISTGSGALVAAT"
     CDS             join(28362..29254,29327..29558)
                     /Name="input.path1.gene15"
                     /gene="input.path1.gene15"
                     /source="GlimmerHMM"
                     /transl_table=1
                     /translation="MLWKHLAATGLAVTTAQASLVVPDVFLDDFIKALPVVHADSPAQP
                     VQEQTIKLECPGCPVQLRRGEGRWDTKTDIENYLELKFAIDTTTDAADRLLVNEFEIYP
                     DSAPWYSSLSAPQILEFTQAVTSHRHKGRPLPRPLGYGLSIRPVVTEEDGGEEVELIEI
                     DLQVIEVGNSFVQGIPNVKVQLLRTASGKLLIASAEKTASTTAPAETPSGDDVECETTY
                     CRWRSAVMKGLKNMQHHCGGAVQTSSQGADQSGHTHEHMPGQYKKHHTWARLVKNVTWS
                     ILLPVIIGLVAGISVSIFGMLVGTVVIFLWRVLVRRQSPWVRRQCRRRGHSCSKASRRE
                     TAAAAEEKVALMESQDDDVAHLPPYEENRNTAQP"
     CDS             complement(join(30001..30014,30560..31370,31437..32056,
                     32120..32412,32473..32629,32852..34966,34971..35098,
                     35152..36722,36789..37223,37471..37673,37739..37804,
                     37861..37948,38002..38058,38127..38297))
                     /NRPS_PKS="Domain: PKS_KS(Iterative-KS) (3-374). E-value:
                     4.5e-73. Score: 238.4. Matches aSDomain:
                     nrpspksdomains_input.path1.gene16_PKS_KS.1"
                     /NRPS_PKS="Domain: PKS_AT (510-827). E-value: 3.4e-88.
                     Score: 287.7. Matches aSDomain:
                     nrpspksdomains_input.path1.gene16_PKS_AT.1"
                     /NRPS_PKS="Domain: PKS_DH (916-1099). E-value: 4.1e-26.
                     Score: 84.2. Matches aSDomain:
                     nrpspksdomains_input.path1.gene16_PKS_DH.1"
                     /NRPS_PKS="Domain: PKS_ER (1608-1842). E-value: 8.3e-19.
                     Score: 59.6. Matches aSDomain:
                     nrpspksdomains_input.path1.gene16_PKS_ER.1"
                     /NRPS_PKS="Domain: PKS_KR (1874-2065). E-value: 1.8e-43.
                     Score: 140.4. Matches aSDomain:
                     nrpspksdomains_input.path1.gene16_PKS_KR.1"
                     /Name="input.path1.gene16"
                     /gene="input.path1.gene16"
                     /gene_functions="biosynthetic (rule-based-clusters) T1PKS:
                     itr_KS"
                     /gene_functions="biosynthetic (rule-based-clusters) T1PKS:
                     PKS_AT"
                     /gene_functions="biosynthetic-additional
                     (rule-based-clusters) adh_short"
                     /gene_functions="biosynthetic-additional (smcogs)
                     SMCOG1022:Beta-ketoacyl synthase (Score: 107; E-value:
                     1.9e-32)"
                     /gene_kind="biosynthetic"
                     /sec_met_domain="itr_KS (E-value: 2.3e-77, bitscore: 250.7,
                     seeds: 96, tool: rule-based-clusters)"
                     /sec_met_domain="PKS_AT (E-value: 1e-88, bitscore: 287.7,
                     seeds: 1682, tool: rule-based-clusters)"
                     /sec_met_domain="adh_short (E-value: 5e-40, bitscore:
                     127.5, seeds: 230, tool: rule-based-clusters)"
                     /source="GlimmerHMM"
                     /transl_table=1
                     /translation="MADIAVIGMSCRFPGDATSPEKLWKMLKARKTAWSKFPEDRMNMK
                     GFYHPDGHRQGSISFRGAHFLRDDIASFDASFFYMNEDDVSAMDPQQRLLLETSYEAIE
                     NSGLLVEDLKGSDTSVYVGSFVRDYEQVSLRDMDYQPQYAATGTGTAIMSNRISYFYDL
                     RGESITLDTGCSGSLVAVHHACQSLLSGASSIRLSDALKDNDPIRAVIKGTHVNQDGRT
                     PGITLPSKVAQVDNIRSVYNKAGLDFCKTAYVECHGTGTKAGDLTELTAVAETIASGRH
                     SGEALLVGSVKPNVGHLEGAAGIAGLIKGVLVVEKGEIPPNANFKMGNREIDFDAWGLK
                     VPTQPLSWPTSGLRRVSVNCFGFGGTNAHAVVDEGAYYVEQYRASKMVRASPVTAKENE
                     SDTLHLNGDHDQMKEQLLVLSAPDQQGALRVVKALAEHFRSSSSNLSQGDLDNLAYTLG
                     CRRSKFEWKAHVVANSRAEVLEQLALIERQRGLTRSRTNTNTNGHVLCKVSFVFCGQGA
                     QWATMGGDLMGFPVYRESIHAAEAYLRDRLGFQLNLVVEMAKGASASRISQPQISQPAT
                     TALQVALVDLLGAFGIKPRSVVGHSSGEIAAAYASGMIDRETAWAVAYYRGLCATAAKV
                     GSASRVEGSMCVLAMSEDQAREYLARTDKQSTVQIACLNSPRCVTLSGDRDDVQWIVRH
                     ARSEGFLARELPVEVAYHSSHMLSVAPEYLASLQDVVGLARDTDGEVEVDTGTCTPTAE
                     MFSTVTGGRLLPHELRSPRYWADNLVSPVMFSRAVRTMISETRPDVVLDISPHGTLKGP
                     FEEIVDAMSAKPSPLYRSVMDRKGNAVYTILGACGHLWTRGYPLNMQAVVRKCTQLTIH
                     FLLQRVVTWPSRDSHGSAILSLGPWEEILARISTDQYRFRNFGRRDLIGSPTPDSMPQE
                     PRWRGFLRVSENPWLGDHQVQKTIVYPAAGMISMVIEGSRQRVARDATPSGFVITNVRI
                     ENPMVIPETSYGLEVCLNMKQGSQEVLHGISFDWTIYGRTLNGKWTRHAYGCVEVRLCS
                     SSCPTEATATPCCGEAFEKARSNSTKAVDPKHLYDMLDIVGMNYGPTFRNIKSVSKGDK
                     QCVGTVVIPDTKSGMPCQFEFDHILHPATLDAVFQMLFAIDETPMVPTSLSSLFVSADV
                     AQGAGKELFGYASAARSGLRGAEADIAMTTVDWDRPSIIVEGLRMTALPTTDYIPSHHN
                     LCTEIQWKEDVCSASVGQDQFEELLCLLAHKYPGLSILQRGGDHHLAKHILDHVSSPDG
                     YAPRLLRYSLSDTTSPQTLDHLQKAFLGSPTRHFLEERTLRYDTDLDPEYHLIISCENK
                     GDDEYLEKLLLPDGLLLSRRDSEGFTGGDTGRACSSWDAGSGCFTMTYKIDIHVTATTT
                     TTMGFNAQRVTRTHAPHRTRAILIIMPDHPNEEVDKLGQALSCLLSNDHHIQVEIVHLE
                     NLCALRCAQASRKVVVSLLDLGPAQSFVWNWTHEHFTLFRNVYKAAEAVLWVTRGANRR
                     PTIPCNSPVIGLARTLVSEDPETVVTTLDLDEATQISEAGRSIFSVLDRSIISPPLVGP
                     RESEYAEDHGRIFIPRLVPLKELNDLVEDTFSSMDLMGTITRVGANVKGIYPNDEVVGL
                     AQQGSLKSQHRVDHRFVKKIPGGLRMKGQRVLILCGASIYGQAALQIAQLKGAEVFSTI
                     SGPNSNAQWQLLGDAFGLDDRHVENCDDPDWHTKLLSKSGGQWMDIVYAPTLDCLDGTD
                     RVVKTTGTLIYMENHSDARPCAAFSRLSMLRLDLAALLAEDPDLIAEIFNRVEDMHLKK
                     RHAIKPSQLVDTFCLSGLSDAFRCLQTPASAVFVTAGPDTTVALPRRRQLKPLRDSIDS
                     GTYVLAGGLGGLGRSIAQLLVDNGARNLVFLSRSATKSDDANTFLTSLEKQGVTAKHFP
                     VDISDTAALRGVYEKDILLDMPPVSGVVQCAAVLQDALFDNMQYESWQKVVAPKGEGTR
                     NLVNTFGRNRSNSDNNSDSGSDSGPFFIFLSSSAGIIGNRGQANYSAGNVFMDSLARSG
                     TIAGRAISLDIGPVLEAGMVADDDATMQKLRDSGFYGIRHQDFLKIIERAIAGEIYDGV
                     PLPAQVVLGIGTGGLIRQNRPADPYWSRTAAYAYLNLVDMPPPDLTVVGSDASTAGTGA
                     ATLKARLASCSSPAEASDLICQALKRELAARLSTVKAEDIYEGSCPKEYGIDSLMAVRI
                     RVWALDEVGATQNK"
     aSDomain        complement(join(31080..31370,31437..31718))
                     /ASF="KR domain putatively catalyzing D-configuration
                     product formation"
                     /ASF="catalytic triad S,Y,N found: True"
                     /aSDomain="PKS_KR"
                     /aSTool="nrps_pks_domains"
                     /database="nrpspksdomains.hmm"
                     /detection="hmmscan"
                     /domain_id="nrpspksdomains_input.path1.gene16_PKS_KR.1"
                     /evalue="1.80E-43"
                     /label="input.path1.gene16_PKS_KR.1"
                     /locus_tag="input.path1.gene16"
                     /protein_end="2065"
                     /protein_start="1874"
                     /score="140.4"
                     /specificity="KR activity: active"
                     /specificity="KR stereochemistry: (unknown)"
                     /tool="antismash"
                     /translation="GTYVLAGGLGGLGRSIAQLLVDNGARNLVFLSRSATKSDDANTFL
                     TSLEKQGVTAKHFPVDISDTAALRGVYEKDILLDMPPVSGVVQCAAVLQDALFDNMQYE
                     SWQKVVAPKGEGTRNLVNTFGRNRSNSDNNSDSGSDSGPFFIFLSSSAGIIGNRGQANY
                     SAGNVFMDSLARSGTIAGRAISLDIGPV"
     PFAM_domain     complement(join(31080..31370,31437..31718))
                     /aSDomain="KR"
                     /aSTool="clusterhmmer"
                     /database="34.0"
                     /db_xref="PF08659.12"
                     /description="KR domain"
                     /detection="hmmscan"
                     /domain_id="clusterhmmer_input.path1.gene16_0010"
                     /evalue="2.10E-46"
                     /label="input.path1.gene16"
                     /locus_tag="input.path1.gene16"
                     /protein_end="2065"
                     /protein_start="1874"
                     /score="158.2"
                     /tool="antismash"
                     /translation="GTYVLAGGLGGLGRSIAQLLVDNGARNLVFLSRSATKSDDANTFL
                     TSLEKQGVTAKHFPVDISDTAALRGVYEKDILLDMPPVSGVVQCAAVLQDALFDNMQYE
                     SWQKVVAPKGEGTRNLVNTFGRNRSNSDNNSDSGSDSGPFFIFLSSSAGIIGNRGQANY
                     SAGNVFMDSLARSGTIAGRAISLDIGPV"
     aSModule        31080..38288
                     /domains="nrpspksdomains_input.path1.gene16_PKS_KS.1"
                     /domains="nrpspksdomains_input.path1.gene16_PKS_AT.1"
                     /domains="nrpspksdomains_input.path1.gene16_PKS_DH.1"
                     /domains="nrpspksdomains_input.path1.gene16_PKS_ER.1"
                     /domains="nrpspksdomains_input.path1.gene16_PKS_KR.1"
                     /incomplete
                     /iterative
                     /locus_tags="input.path1.gene16"
                     /tool="antismash"
                     /type="pks"
     CDS_motif       complement(31128..31223)
                     /aSTool="nrps_pks_domains"
                     /database="abmotifs"
                     /detection="hmmscan"
                     /domain_id="nrpspksmotif_input.path1.gene16_0010"
                     /evalue="6.80E-17"
                     /label="PKSI-KR_m4"
                     /locus_tag="input.path1.gene16"
                     /protein_end="2049"
                     /protein_start="2017"
                     /score="54.0"
                     /tool="antismash"
                     /translation="FFIFLSSSAGIIGNRGQANYSAGNVFMDSLAR"
     CDS_motif       complement(31617..31715)
                     /aSTool="nrps_pks_domains"
                     /database="abmotifs"
                     /detection="hmmscan"
                     /domain_id="nrpspksmotif_input.path1.gene16_0009"
                     /evalue="4.10E-16"
                     /label="PKSI-KR_m1"
                     /locus_tag="input.path1.gene16"
                     /protein_end="1908"
                     /protein_start="1875"
                     /score="51.5"
                     /tool="antismash"
                     /translation="TYVLAGGLGGLGRSIAQLLVDNGARNLVFLSRS"
     aSDomain        complement(join(31815..32056,32120..32412,32473..32629,
                     32852..32861))
                     /aSDomain="PKS_ER"
                     /aSTool="nrps_pks_domains"
                     /database="nrpspksdomains.hmm"
                     /detection="hmmscan"
                     /domain_id="nrpspksdomains_input.path1.gene16_PKS_ER.1"
                     /evalue="8.30E-19"
                     /label="input.path1.gene16_PKS_ER.1"
                     /locus_tag="input.path1.gene16"
                     /protein_end="1842"
                     /protein_start="1608"
                     /score="59.6"
                     /tool="antismash"
                     /translation="TFSSMDLMGTITRVGANVKGIYPNDEVVGLAQQGSLKSQHRVDHR
                     FVKKIPGGLRMKGQRVLILCGASIYGQAALQIAQLKGAEVFSTISGPNSNAQWQLLGDA
                     FGLDDRHVENCDDPDWHTKLLSKSGGQWMDIVYAPTLDCLDGTDRVVKTTGTLIYMENH
                     SDARPCAAFSRLSMLRLDLAALLAEDPDLIAEIFNRVEDMHLKKRHAIKPSQLVDTFCL
                     SGLSDAFRCLQT"
     CDS_motif       complement(31842..31880)
                     /aSTool="nrps_pks_domains"
                     /database="abmotifs"
                     /detection="hmmscan"
                     /domain_id="nrpspksmotif_input.path1.gene16_0008"
                     /evalue="5.80E+00"
                     /label="PKSI-KS_m3"
                     /locus_tag="input.path1.gene16"
                     /protein_end="1833"
                     /protein_start="1820"
                     /score="0.6"
                     /tool="antismash"
                     /translation="PSQLVDTFCLSGL"
     CDS_motif       complement(32346..32408)
                     /aSTool="nrps_pks_domains"
                     /database="abmotifs"
                     /detection="hmmscan"
                     /domain_id="nrpspksmotif_input.path1.gene16_0007"
                     /evalue="1.70E-03"
                     /label="PKSI-ER_m5"
                     /locus_tag="input.path1.gene16"
                     /protein_end="1686"
                     /protein_start="1665"
                     /score="11.1"
                     /tool="antismash"
                     /translation="GQRVLILCGASIYGQAALQIA"
     PFAM_domain     complement(34041..34937)
                     /aSDomain="PS-DH"
                     /aSTool="clusterhmmer"
                     /database="34.0"
                     /db_xref="PF14765.8"
                     /description="Polyketide synthase dehydratase"
                     /detection="hmmscan"
                     /domain_id="clusterhmmer_input.path1.gene16_0009"
                     /evalue="7.90E-53"
                     /label="input.path1.gene16"
                     /locus_tag="input.path1.gene16"
                     /protein_end="1215"
                     /protein_start="916"
                     /score="179.7"
                     /tool="antismash"
                     /translation="DLIGSPTPDSMPQEPRWRGFLRVSENPWLGDHQVQKTIVYPAAGM
                     ISMVIEGSRQRVARDATPSGFVITNVRIENPMVIPETSYGLEVCLNMKQGSQEVLHGIS
                     FDWTIYGRTLNGKWTRHAYGCVEVRLCSSSCPTEATATPCCGEAFEKARSNSTKAVDPK
                     HLYDMLDIVGMNYGPTFRNIKSVSKGDKQCVGTVVIPDTKSGMPCQFEFDHILHPATLD
                     AVFQMLFAIDETPMVPTSLSSLFVSADVAQGAGKELFGYASAARSGLRGAEADIAMTTV
                     DWDRPSIIVEGLRMTALP"
     aSDomain        complement(34389..34937)
                     /ASF="catalytic triad H,G,P inconclusive"
                     /aSDomain="PKS_DH"
                     /aSTool="nrps_pks_domains"
                     /database="nrpspksdomains.hmm"
                     /detection="hmmscan"
                     /domain_id="nrpspksdomains_input.path1.gene16_PKS_DH.1"
                     /evalue="4.10E-26"
                     /label="input.path1.gene16_PKS_DH.1"
                     /locus_tag="input.path1.gene16"
                     /protein_end="1099"
                     /protein_start="916"
                     /score="84.2"
                     /tool="antismash"
                     /translation="DLIGSPTPDSMPQEPRWRGFLRVSENPWLGDHQVQKTIVYPAAGM
                     ISMVIEGSRQRVARDATPSGFVITNVRIENPMVIPETSYGLEVCLNMKQGSQEVLHGIS
                     FDWTIYGRTLNGKWTRHAYGCVEVRLCSSSCPTEATATPCCGEAFEKARSNSTKAVDPK
                     HLYDMLDIVGMNYGPTFRNI"
     CDS_motif       complement(34782..34856)
                     /aSTool="nrps_pks_domains"
                     /database="abmotifs"
                     /detection="hmmscan"
                     /domain_id="nrpspksmotif_input.path1.gene16_0006"
                     /evalue="1.80E-10"
                     /label="PKSI-DH_m2"
                     /locus_tag="input.path1.gene16"
                     /protein_end="968"
                     /protein_start="943"
                     /score="33.2"
                     /tool="antismash"
                     /translation="WLGDHQVQKTIVYPAAGMISMVIEG"
     aSDomain        complement(35262..36212)
                     /ASF="Neither malonyl-CoA or methylmalonyl-CoA specific"
                     /ASF="found active site serine: True, scaffold matched
                     GHGE: True"
                     /aSDomain="PKS_AT"
                     /aSTool="nrps_pks_domains"
                     /database="nrpspksdomains.hmm"
                     /detection="hmmscan"
                     /domain_id="nrpspksdomains_input.path1.gene16_PKS_AT.1"
                     /evalue="3.40E-88"
                     /label="input.path1.gene16_PKS_AT.1"
                     /locus_tag="input.path1.gene16"
                     /protein_end="827"
                     /protein_start="510"
                     /score="287.7"
                     /specificity="substrate consensus: pk"
                     /specificity="PKS signature: Malonyl-CoA"
                     /specificity="Minowa: mmal"
                     /tool="antismash"
                     /translation="VFCGQGAQWATMGGDLMGFPVYRESIHAAEAYLRDRLGFQLNLVV
                     EMAKGASASRISQPQISQPATTALQVALVDLLGAFGIKPRSVVGHSSGEIAAAYASGMI
                     DRETAWAVAYYRGLCATAAKVGSASRVEGSMCVLAMSEDQAREYLARTDKQSTVQIACL
                     NSPRCVTLSGDRDDVQWIVRHARSEGFLARELPVEVAYHSSHMLSVAPEYLASLQDVVG
                     LARDTDGEVEVDTGTCTPTAEMFSTVTGGRLLPHELRSPRYWADNLVSPVMFSRAVRTM
                     ISETRPDVVLDISPHGTLKGPFEEIVDAMSAKPSPL"
     PFAM_domain     complement(35301..36215)
                     /aSDomain="Acyl_transf_1"
                     /aSTool="clusterhmmer"
                     /database="34.0"
                     /db_xref="PF00698.23"
                     /description="Acyl transferase domain"
                     /detection="hmmscan"
                     /domain_id="clusterhmmer_input.path1.gene16_0008"
                     /evalue="1.00E-49"
                     /label="input.path1.gene16"
                     /locus_tag="input.path1.gene16"
                     /protein_end="814"
                     /protein_start="509"
                     /score="169.9"
                     /tool="antismash"
                     /translation="FVFCGQGAQWATMGGDLMGFPVYRESIHAAEAYLRDRLGFQLNLV
                     VEMAKGASASRISQPQISQPATTALQVALVDLLGAFGIKPRSVVGHSSGEIAAAYASGM
                     IDRETAWAVAYYRGLCATAAKVGSASRVEGSMCVLAMSEDQAREYLARTDKQSTVQIAC
                     LNSPRCVTLSGDRDDVQWIVRHARSEGFLARELPVEVAYHSSHMLSVAPEYLASLQDVV
                     GLARDTDGEVEVDTGTCTPTAEMFSTVTGGRLLPHELRSPRYWADNLVSPVMFSRAVRT
                     MISETRPDVVLDISPHGTLKGPFE"
     CDS_motif       complement(35877..35972)
                     /aSTool="nrps_pks_domains"
                     /database="abmotifs"
                     /detection="hmmscan"
                     /domain_id="nrpspksmotif_input.path1.gene16_0005"
                     /evalue="9.50E-09"
                     /label="PKSI-AT-mM_m3"
                     /locus_tag="input.path1.gene16"
                     /protein_end="622"
                     /protein_start="590"
                     /score="27.8"
                     /tool="antismash"
                     /translation="GIKPRSVVGHSSGEIAAAYASGMIDRETAWAV"
     CDS_motif       complement(36162..36215)
                     /aSTool="nrps_pks_domains"
                     /database="abmotifs"
                     /detection="hmmscan"
                     /domain_id="nrpspksmotif_input.path1.gene16_0004"
                     /evalue="1.00E-05"
                     /label="PKSI-AT-mM_m1"
                     /locus_tag="input.path1.gene16"
                     /protein_end="527"
                     /protein_start="509"
                     /score="17.9"
                     /tool="antismash"
                     /translation="FVFCGQGAQWATMGGDLM"
     PFAM_domain     complement(join(36333..36722,36789..36824))
                     /aSDomain="KAsynt_C_assoc"
                     /aSTool="clusterhmmer"
                     /database="34.0"
                     /db_xref="PF16197.7"
                     /description="Ketoacyl-synthetase C-terminal extension"
                     /detection="hmmscan"
                     /domain_id="clusterhmmer_input.path1.gene16_0007"
                     /evalue="7.00E-14"
                     /label="input.path1.gene16"
                     /locus_tag="input.path1.gene16"
                     /protein_end="470"
                     /protein_start="328"
                     /score="52.3"
                     /tool="antismash"
                     /translation="NREIDFDAWGLKVPTQPLSWPTSGLRRVSVNCFGFGGTNAHAVVD
                     EGAYYVEQYRASKMVRASPVTAKENESDTLHLNGDHDQMKEQLLVLSAPDQQGALRVVK
                     ALAEHFRSSSSNLSQGDLDNLAYTLGCRRSKFEWKAHV"
     aSDomain        complement(join(36621..36722,36789..37223,37471..37673,
                     37739..37804,37861..37948,38002..38058,38127..38288))
                     /ASF="found active site cysteine: True, scaffold matched
                     GSSS: False"
                     /ASF="found active site histidines: True"
                     /aSDomain="PKS_KS"
                     /aSTool="nrps_pks_domains"
                     /database="nrpspksdomains.hmm"
                     /detection="hmmscan"
                     /domain_id="nrpspksdomains_input.path1.gene16_PKS_KS.1"
                     /domain_subtypes="Iterative-KS"
                     /evalue="4.50E-73"
                     /label="input.path1.gene16_PKS_KS.1"
                     /locus_tag="input.path1.gene16"
                     /protein_end="374"
                     /protein_start="3"
                     /score="238.4"
                     /tool="antismash"
                     /translation="IAVIGMSCRFPGDATSPEKLWKMLKARKTAWSKFPEDRMNMKGFY
                     HPDGHRQGSISFRGAHFLRDDIASFDASFFYMNEDDVSAMDPQQRLLLETSYEAIENSG
                     LLVEDLKGSDTSVYVGSFVRDYEQVSLRDMDYQPQYAATGTGTAIMSNRISYFYDLRGE
                     SITLDTGCSGSLVAVHHACQSLLSGASSIRLSDALKDNDPIRAVIKGTHVNQDGRTPGI
                     TLPSKVAQVDNIRSVYNKAGLDFCKTAYVECHGTGTKAGDLTELTAVAETIASGRHSGE
                     ALLVGSVKPNVGHLEGAAGIAGLIKGVLVVEKGEIPPNANFKMGNREIDFDAWGLKVPT
                     QPLSWPTSGLRRVSVNCFGFGGTNAHAVVDE"
     PFAM_domain     complement(36834..37184)
                     /aSDomain="Ketoacyl-synt_C"
                     /aSTool="clusterhmmer"
                     /database="34.0"
                     /db_xref="PF02801.24"
                     /description="Beta-ketoacyl synthase, C-terminal domain"
                     /detection="hmmscan"
                     /domain_id="clusterhmmer_input.path1.gene16_0006"
                     /evalue="2.10E-33"
                     /label="input.path1.gene16"
                     /locus_tag="input.path1.gene16"
                     /protein_end="325"
                     /protein_start="208"
                     /score="114.9"
                     /tool="antismash"
                     /translation="AVIKGTHVNQDGRTPGITLPSKVAQVDNIRSVYNKAGLDFCKTAY
                     VECHGTGTKAGDLTELTAVAETIASGRHSGEALLVGSVKPNVGHLEGAAGIAGLIKGVL
                     VVEKGEIPPNANF"
     CDS_motif       complement(36900..36944)
                     /aSTool="nrps_pks_domains"
                     /database="abmotifs"
                     /detection="hmmscan"
                     /domain_id="nrpspksmotif_input.path1.gene16_0003"
                     /evalue="2.50E-03"
                     /label="PKSI-KS_m6"
                     /locus_tag="input.path1.gene16"
                     /protein_end="303"
                     /protein_start="288"
                     /score="10.6"
                     /tool="antismash"
                     /translation="GSVKPNVGHLEGAAG"
     CDS_motif       complement(37005..37052)
                     /aSTool="nrps_pks_domains"
                     /database="abmotifs"
                     /detection="hmmscan"
                     /domain_id="nrpspksmotif_input.path1.gene16_0002"
                     /evalue="7.30E-04"
                     /label="PKSI-KS_m5"
                     /locus_tag="input.path1.gene16"
                     /protein_end="268"
                     /protein_start="252"
                     /score="11.9"
                     /tool="antismash"
                     /translation="YVECHGTGTKAGDLTE"
     PFAM_domain     complement(join(37474..37673,37739..37804,37861..37948,
                     38002..38058,38127..38294))
                     /aSDomain="ketoacyl-synt"
                     /aSTool="clusterhmmer"
                     /database="34.0"
                     /db_xref="PF00109.28"
                     /description="Beta-ketoacyl synthase, N-terminal domain"
                     /detection="hmmscan"
                     /domain_id="clusterhmmer_input.path1.gene16_0005"
                     /evalue="3.90E-50"
                     /label="input.path1.gene16"
                     /locus_tag="input.path1.gene16"
                     /protein_end="194"
                     /protein_start="1"
                     /score="170.9"
                     /tool="antismash"
                     /translation="ADIAVIGMSCRFPGDATSPEKLWKMLKARKTAWSKFPEDRMNMKG
                     FYHPDGHRQGSISFRGAHFLRDDIASFDASFFYMNEDDVSAMDPQQRLLLETSYEAIEN
                     SGLLVEDLKGSDTSVYVGSFVRDYEQVSLRDMDYQPQYAATGTGTAIMSNRISYFYDLR
                     GESITLDTGCSGSLVAVHHACQSLLSGASS"
     CDS_motif       complement(37516..37563)
                     /aSTool="nrps_pks_domains"
                     /database="abmotifs"
                     /detection="hmmscan"
                     /domain_id="nrpspksmotif_input.path1.gene16_0001"
                     /evalue="6.00E-04"
                     /label="PKSI-KS_m3"
                     /locus_tag="input.path1.gene16"
                     /protein_end="180"
                     /protein_start="164"
                     /score="12.4"
                     /tool="antismash"
                     /translation="GESITLDTGCSGSLVA"
     CDS             complement(40502..42453)
                     /ID="input.cds17.1"
                     /Name="input.path1.gene17"
                     /Note="final-exon"
                     /gene="input.path1.gene17"
                     /phase="2"
                     /source="GlimmerHMM"
                     /transl_table=1
                     /translation="PWTIPRPPLPLPALP"
ORIGIN
        1 ctcctgctgc gcgtccacct cctaaggcaa aggagaaacc caggctacaa ggcaagaggt
       61 cggccggtca accagccaca caacatgcgc catggacggg gtatttactt tgtatgcctt
      121 cgagccgaga aatgtctggg tgacctgtcc atccctccca cccccttctc tcgagtctgc
      181 ccattttcac ccgctgtcac ttgaggaata cacccctcgg cacagggtgt ttagtcttgt
      241 gcgttttcga caacggaaca cttggaaaga caagatccaa acaagaatat attactcatc
      301 atacccgctg tattattccc gacggcttgt ttgcccttat atgcccatcc gaggcaccat
      361 gcgccatgaa acatgatccc tgtgaaggga cgggataaga aacctgaatc gcgctcaaat
      421 gacaagtaaa cgatgacaag gaatgtgact cctgtcaagc caaagaaacg aggagagtcg
      481 atgatgagga aacagtagca ccagtgctat ggcccataca tagtcttact cccctcctcg
      541 tccttctttc cggcctcccc ttgttttgtc ttgaacgaat gcgcccattc ccgtcatcta
      601 tgccgaagaa gaaaaagaga gagataagag aaaatgaaaa taaaagaagg aaagaagcaa
      661 aagcgcgcca acccttctct tctcctcttt tcccatgcat gcaccatgct caaccgaatg
      721 acaatgccgc gtgattccca gtcccaagag aatggaagag gtagaagaag ggttcttaga
      781 agatgcgggt gatgcttcgt gtccgtctcc cccttactcc gtaacaacaa tccgaccagt
      841 tttgccttgg tcagtagccg acacccgaaa ttcccggcca cgtcgtctcc cgggtgttct
      901 aggacctcgt tcagaccgaa cagttgtttt gaatgatccg cgacgcttct tcatgtagct
      961 tttggccgtt atggcatccg tactcttccg tgcttttcga caaagttttt tttctcgttt
     1021 tttttttctc gttttggttt ggtttgtttt cccttttcga accagaattt gtgacagggg
     1081 cgatcggtat ccgatcacct caagaggata gaatcgcttt cgtgccatgt cgcattagct
     1141 gctttgacgt cgtcgtggac cccttctcgg cgctttccca aggcagttaa aggaatgata
     1201 gaacgccgtc cgcaaagaaa agaagaaaaa aaagcaagga atcgcttatc ccgtatctcc
     1261 ctggctatga ggttcgcccc gtgtttaatc tttccgttga atgtgtgtcg cctttcccat
     1321 gcccctagct tcaataccat gccttccaga ataaattgca gctcctgcgc caaaaggtgg
     1381 gggcgaaata cgacaaagaa aacaaagaaa gaaagacagc caagacgaaa accaactgcc
     1441 tcgatgaaac ctgaacgccg gccaagtatc atcaaacata gtcgtccgaa tcgcatccat
     1501 cgccaaagct ggccgctgct cagcatgggc agtgccgaat tcgtaacggc agttgaacca
     1561 cggccgaatg agagacgcca accaactact aagcttggtc aaggccggca gctagttgcc
     1621 gatgaaaaat gcacatgtga tctgatgcat cgacaaattt cggaggcttt ctggatagtc
     1681 ccgaggtgcc gttcctgttg aaatgacagg tgggagggga agaaaggaaa acaaaaagaa
     1741 aacataaacc acaaaagccc aaaaacccaa aaacccacga aatgacaacg ctcactcaat
     1801 gacctggaga tttctggcga ttggtatcgg gatcagttat cggcccatca tgtgcgacgg
     1861 tatgaaaatg taagaatttt ggccgttcac gcctgagttc ggccccccga gtgtcatggg
     1921 tccattgtcg tacgcagccc aggcagggct gggaccgcca gcggctggga agccagcagg
     1981 ggtacctgcc tgactggtag atggcccacc accataccgg ccgtgaccta gcccaggagg
     2041 ggcagcaaga ccaggagggg gtccgttggt ggccatgaag ccgcccgatg gtccaggcat
     2101 catgccggtc atggagtgcc ccgccccttg ccccgtgttc tggcccgatc gcacgcccaa
     2161 cgggttcttg gagaagctga gacgaattcc tcccttcgcc gtgctgttat ggagggggcg
     2221 gccatataat tcagtcagcg ccttgctggc acacgcgatg tcctcgaact ccacgaagca
     2281 cataggaccg ttgtgcttcg tcctgaagca aagccgttta tagcctcgct gtttcgaaaa
     2341 catggccttg agctcctcct ccgacgtgtt aatgggcagg tttccgacat agagagtgtt
     2401 gcagggaggg ttccggtctg ccgggttgat ggcgggcaag ggggggtgac cactatgatg
     2461 agggctgccc atggcgaaag gcgctccgtg acccccaccg ccatgagtgg cggtgggcga
     2521 catggcagaa cggtgaccgg gaggtaaaac attgtggtgg ccgtacggtg gcagggaaga
     2581 cgggccgggg ctggggccgg ggccgagatt ggtgttcagt gacaagctgg ccaactggga
     2641 aatgggcaac tgaggagctg tggctcgtct ctgagaagtg gacgcgccgt tctctgcgta
     2701 tgcgacggga tccttcagga gctcgcgcgt ttcgtcatcg tccaccgagt cgtgcgtgat
     2761 cagcgacttt cccgagatgc gtgggaggtc gttaaggtga tttccgatgg gagagtgcgg
     2821 ggaaaacaag tcccgatacc gtccgctatt ctccgggctg ggtagttcgt tgttgagcgc
     2881 gaagctgttg accatgtgcg gcgagaggct tcccatccct gaaaaggctc cgctgaagtg
     2941 agcaccacgt cgcgaagccg gcgcggacga ccctgtcgag gaagagtcgg cgcttgctgt
     3001 accaatttgc gcctcgctcg cgtagttcct cgaggcaccc gccaagtcaa cgatatccac
     3061 aagcatgttc tgctttccgt caagcctatt cttcgcctcc atggcaccgg cagctgatcg
     3121 gaactcaacc ttggcggaac cgtactgttc tccgggggtt tccggtaaaa cctccatgtc
     3181 cactatctcg tccgaccaga gcacgagcag gtggagttgt tctagcgtta tccctttggg
     3241 aagctggcaa atgatcacag tggtaggaga ctctgttggg agggcctgca gcacctcgcg
     3301 atcaagggac tgggttgggg gattcgacaa ggtataggga cgctggagcg cgtttggtcg
     3361 caaacgaccc gacaggtgcg ggtatcccgc tgcggccatc gtcatggctg gagtggccat
     3421 cgaggacaag gaagtcgaag tgggcgccga tgttggcgct tccgtggtcg ttgttggggg
     3481 gggagggctc gtgcgattcg ggttcatcgc aggagcggcg cgaatcagaa ctgatgttcc
     3541 cgaaccccag gtgtcggtca acaatcaatg aaatgggttt ttgaaaatgc gccgagatat
     3601 cgcggatatt ggcgacaatg agccctaagg aattttcgga cgtgagactt atgcgacgag
     3661 gctatgcgac gtgtattgtt tgtttggtat gtataaatct tgaccaagcg aaacacgcga
     3721 taacgcgata caatgggttt gaacgccaag acgcgcaacg atgaagatat gatgtagggt
     3781 accaatgaat gtgcggcgaa aatgaacaga ggggtattat ggaagagcac ggtactgtgg
     3841 tttgttgtga agagggggga aagcgagtag gtgggaaaga aagaaaaaag caatcaataa
     3901 gggaagaaaa aaaatggtga tgcgaatgga tgggggtgga agaatgcggt gatgcggcga
     3961 aatgggaggg ggggaagagg cgtgggtgtt ttagtgattg agatgaaggc gctgcaaggg
     4021 ttttgtattg gctcttgcac acttgaggta cagtacctaa ggtatcgaag agggaggtag
     4081 ccttgaggac gaggacacaa ggggggtggg aggagaaggt ggtgggaaag gtattgtaca
     4141 tacctaaggt actctgtatt acaacataag gtccaggaga gggacggcag taggtatcta
     4201 cgtactttag taccgacgag ggaaacaacc aagaagaaag tgggaaagag agagtgacaa
     4261 ggacgaatga aaagggggct gggcgtaggg tgcctactct tggggtagga ggttgtcggg
     4321 ctcacttgct acgtctctct tttcagtgac cttgggtttg ctgggtccct tggtggctct
     4381 gattcgggcg gtgttccggt tatctccaag gaccacccca agaaagtcaa ggtgtgctgg
     4441 gctatgagct agtgagctgc tgatggggct agggtctagt ggggttagtg ggagggaggg
     4501 gaggggtggg aggggaaagg caccacctaa ccttagtggg gctggttcta ctccagtacg
     4561 aagtaatcag ttggtctagt ccgtactccg tacgcttgcc ggggcttatc gaagcttgaa
     4621 tgacaaggtg tccaatggga cgtcggcaag gatcacgaca cggtatcgga aaacctgggg
     4681 ggccagggct gcgtgcttcg tagatcagaa tccgcttaac ggggagcgac aggatccggc
     4741 gaggtactgg gacgtgtaga ccatgaacgt ctggcccaag gtaaggtcag ctttggtgca
     4801 cgcagcacac ggtcttgact tgactcctct ttaggaccag gaccagatag caaggtctgc
     4861 ggagaaatgc aagatgagtt taagaggtgc ttactgccgt accttctgtt ctttttcccc
     4921 tctctctttc ccagagtttg gacaatgcga tgatgaacat gcaacgtggt aagcgtccaa
     4981 cgctgtcttc gtttattact gtcgctgtag ttgtggtcgt gtcagttcgg caagattgta
     5041 gagcggcaga ctcgagcctt ttatactgct gttgacgagc cccaatgacc ctagaggcag
     5101 ctttgcggcg cgcgtgacgt tgaatggcaa ggccgatgaa gagcatttcg ccacgagaag
     5161 ctagggaagg gggctttagg cggcggatca tttgaaaacc gaggtgcaat gacgcgagag
     5221 ttgtgtacga aatacatcga atacatctac cttatataca aagacgaatt ggccaagttt
     5281 cgatactgag ggagcagaat cgggatgtac cagggagtcg taagatgacg ataggtggga
     5341 tgcgagggaa ggatgtcaat aattacagag taggctgtgg atgaagactc agtagtgacg
     5401 gtatctgcag aaggaaaaac gaaggcaatt cgagagagtt tgataaagag cccatgccgc
     5461 catttctgtt cgtaaaaaaa aaaagctgtg gtggcatgta tattaggccg tatggatatc
     5521 gtgtctatat tcaaagtgta tgcacatggc ttttacggcg gctctagact agatgactag
     5581 ggaagatggg gggaaaaggg caaaaaaaga aataaagaaa gggctgcagg gaactgcaga
     5641 cggtgtacca catatctccg gattaattac attaattaca tgccactagg aatgttaccc
     5701 agcccagttt ggcagaatga cgaggtgaac gtacaaaatc gaggcgttgg actcgaacgc
     5761 ctgtcgtgat cgaggtgctt ttaagaagac gaaagttgga gtaggtcctg aaacgtactt
     5821 cgacagacaa aaaaaagggt ggcgggggga gagagaaaat aacaaggcct aataaatgat
     5881 gagaacgcgg aatcagggga gtcagtaatt atacagtaac cgacggtgac caaggtggac
     5941 agtctccagg aaaaaagcct accttagacg aacgaagtaa ggtaggtgtt tgtgtttgta
     6001 cgaagtaatt gtacgaagtg attgtagagt gactaagctt ttgttggcgc accggagtca
     6061 actttatttt ccatttcccc tcctttctct tttcccatca tggatcatgt cccatacgta
     6121 ggtacacatc atcgctacct aaagtgctga atgctgaaag gcctgtaaag ccgagatcct
     6181 gaccagctcc aagcagagtg gctaacgagt tgtctacctt atatgccgag ttgtggctgc
     6241 tggagctaat accaatcgag atgcaagtac cgcgatatgg cttttacgga gtactaagta
     6301 cacctcctgt ctctccgtct ctctccatct tcccctcctc tcccctctcc attgattttt
     6361 ccccttttaa ccttacaatg gcgccattgc tgccgggaca ttgattgcta cgtatgtaca
     6421 ttgtacgctg taagccgccc ctcagaagcg ccagcgtgca ggggttagtt accacggttc
     6481 ggaggaaacc ggtgagaaaa cacggccaga agctgcgggt cgtggctaat caacatcaga
     6541 atccggttcc gaagactccg tttagtccct catcccccca gtctccccaa tccctcccac
     6601 gttgttacca tcgtgcccat cgagcctaca acgtacacct cagtcggact gcgggtatta
     6661 aaaccactaa tcgctactta ctcagtacat gggcgtccgt cccccatccc tggccccggg
     6721 ctcctgggcc tgccttggat gcgtcccgtc atggtacagc agctacagag cgttgcctac
     6781 ataaggtagg tactcgttcg gaagtcgtaa ggactcccga ttgctcgagt tcacagggat
     6841 gactgaaaaa gttccgcgcg atgcggaaca tgtgaccggc tcggacgcag tagttgatca
     6901 ctgggttctt gggggtttca ggttcttaca tacacacaaa gtacggacac aatcgttgac
     6961 tcgtatgcag acggatgcgg atccttatcg tttccgtcag ggacagatgc cattgccgca
     7021 gctaaacaga cccagactct gtcggatgca ggtacctttc tctagccttc tctaccttgg
     7081 tgggcggctc tctcttgacg cggccgagcg aagtctctgc atctgtctcc tctgggatcg
     7141 caaatccctt tcttcatgat ccgctgacgt gcagcagacg agcgggggaa gagagtcggt
     7201 ttgaagcatt gaaagtgtga agagagagtc ggtggggcct tgcagtgagg ttcctcctta
     7261 ttagcaatca acagcatgtg tgagttgcgt cctaaataat aattaaggcg tgtgaagaag
     7321 cagttgcgag gtgattgctt gcagccaact cagcccattc cttaggtcac tcgggaccaa
     7381 tcagcgtgtg cgtccttggt ccgagataat ggagatgtgg catccctcca aacgaaccca
     7441 gccaagatac aaggtgtacg ttgtacaccc tgcgcccgcc aaagttatgg atgggtcgtg
     7501 caagggtatc cctgtcgtag aaacaactct tccgcttcgt aaagtacctg gtacgaagta
     7561 ctccatacga attacaatac cttacgttac cttatgaaga aagctcaaaa aaaattaata
     7621 aacccccaaa gcaaccaaaa acatacaaag catgcctctg gatagactcg aactacctta
     7681 ctctgtagga tacgggcgac gatggagaaa caacgaccaa gtgcggtaat gcaggtcgca
     7741 tgccgaaggc cccgcaaagt acatttacca cgggatgcac aagtacctta cacttggatc
     7801 ttcaagaaat acgccgctta tcctaaaaaa gaattctgtg tcgagatgca tccagggtac
     7861 ctgattacgt tgtctcgtct gcaataaccc acaggctcca tcctccgtct gacgtagttt
     7921 tttcttgtcc ttttgtgtcg tgacctgggt tcgtggtggg atggatggct ctcagccggg
     7981 acccctaata acctacctta ccgtaagatg gctattttct ggctcccgac cgacaatatc
     8041 atgaagcgat tcttcagctt tgtctcccga catatgcgcc ctattcgtac ttcgtagggg
     8101 ggcgctttct atacgaagga ttccacctcc acaactttat caacccaaca tcatagcatc
     8161 catcaccact tccgccatcc aagcttcttc tcatcttcaa tcgccgaaac ttgcttcgag
     8221 gagccatctg ccgctcgtgt ttcccgccac aggggtgggg gccctcacgt acctgtcaaa
     8281 gcccttcaca ctcccatgtc aaccatgctt atcgaccagt agggcgatgg atatatccgt
     8341 gtatatatcc gtgtgattgc gacgattccg ggacttccat cctgcctaac cgacgaagcg
     8401 ttctttggaa acgaccggta tgccctgtac ggatacctca gcgctctaat caccttccgt
     8461 cgacatcagt tgcgtcctaa gagaagtaag ttctcaaaac cttacgggtt acttcgtagt
     8521 taggaagggg atctcaaatc tcctttgccc tggagctgga ggtcagctca gcaagttcct
     8581 gaacgctcct gaacactgaa caagccccac gagcggctcg caaacccaca accacaacca
     8641 aagctccagt tccatcttgc atccctacca acctactcca ttcaccgggt cgtttctcgt
     8701 tagtgtagat tccccgctcc aacacacgtc gcgggtgttg ggcttaaact ggttccgttg
     8761 atccccatag caaaacttcc ccgccctcat ccctggcgaa cgatagacca agtgggcagt
     8821 ccagaccggt ctcagtacac caccgcccac gccgtcggcc gagaagcttc ttcgatctag
     8881 cgcgtgcccg tgcgatcgaa ggcttcacca taacgtcatg ctggctcaaa acgactagcg
     8941 gaccggggta gcgaacactt gtcctccagt tgttgttccc ggattagtaa atctgactcc
     9001 actcaagtgg aaggaatgtc acgatcacga gacggtaaca aagaacccag gtcttcggtg
     9061 tgcccatgct caatccggag tccagaagca cacatcatct gctttttggc aagagacgaa
     9121 aaaccacggg tgttgaatag aaagaagaag aaggatgata acatcctcac ttggcacgcc
     9181 gaaccgtttt gaccactccc ctcggaactg atccaagatg attaataatg cagggcccac
     9241 ggagtttgag gactaatgta cacgtgtagt gtacgtgtac aggcggtttg tcctgatatc
     9301 tccgactctc ggaaatcccc cggttgcagg gaactaatta tggactgata tgataacatc
     9361 ccagatctcc gagtcccgaa gtagacacct ggggccccca ggcagacaag ccacctacct
     9421 aagttggcct caagtcttca cgaactcgga ggccctcgtg cgaccgcgga aacggaccgg
     9481 ggaaggtggt cgcatcctca gatgcagcca gtcctgtcag ctcaccactc ttatatagcc
     9541 gcagattccg actcattcgt gcgcgtgggg ttgatcagtt acgaagtatt gcggatacag
     9601 tacctacact gcaggcagtt tacactacct agtcgtcatg aagatcctcg ccgcgttggt
     9661 gttagagagc tgcgatccag gctgacaggg gctccacact cctagagccg ctgttctcgc
     9721 ggggcaacta gcatcatggt cgcagccaac agggtgccat gccgcgaggc ggaggatgac
     9781 tggcgcacga tgcatggaca ctgctccttg tcccatagag accagacgtc taggccggcc
     9841 tttagggaga agcaggagcg agactgggcg gaaagtcttg tgtacgaagt aattactccg
     9901 tatgtgtacg aagtactccg tatacgtgct ccgtactctg tacgttacac agtcttcatg
     9961 gggagtggag acctataaaa cttggcgtta tagatcgttt ctgttattcc atttggacga
    10021 tccgtatgga gcagagggcg agcagggctg gcttggctgg tgggctaacc aacaacttcc
    10081 gttgtagaaa aactcggcat cgacatgttg atattgatac tgggataaga gatgacacaa
    10141 agaaccaggt catgtctgta aaaaatcctt gtgcgagaca aaaatgggga aaaggaggat
    10201 tgggagtgta gtgtaagctt cgggtttgaa gggggcaacg taattacgga tagatcgatc
    10261 ttcctttgtg ccactgcatc ttttccgtcc tcgtcctatc tcttacctct cctccccgtc
    10321 aaacgagagc cttggccttc agggaatatc cgtaattata gggctggagt agagcgagag
    10381 aggtacagac cccagagtac atcacgaatg taccttgccg aatttacatc cccaatcttg
    10441 cgccagttat cgctgtacta ggtatcttat ctttcaccgc tccggatacc cctatcttca
    10501 ccgagcgcac ggacccagag agatgaccat aaacagagtg aatcgtcgag gtggacgtca
    10561 gagccagggt cacagggaga ggtgaaaatt attccgacaa aggcatcatc agatcagtag
    10621 caccgcacct atacctcacc catttataat gggataccac gatctcacag agacggcgaa
    10681 gctgtcccct cccatcgaca cctcccagcc ctacgacata accaaggtag tcggcaagac
    10741 tatcctcatc acgggggggg ctctcggcct gggcgccgcc ttcgcccggc actgggccgc
    10801 acacggcgcc aacctggtca tcggcgacat caacgacacc gccggcgagc agctcgtcgc
    10861 cgagttccgc acgcggcacc ctgacgccag ccaccacttc ttccactgcg acgtcaccga
    10921 ctgggactcc caagtcgccc tcttcaaggc cgccgcccgc gcctcgccgc atggaggcat
    10981 cgacgtcgtc gtcgccaatg caggcgtcaa cttgccgccc gccaactacc gcttcgagaa
    11041 ccccctggcc gacccttccg acccggacgc cccgccgcgg cccgacaccc gcatcatcga
    11101 catcaacgtc acagccgcca tgcacaccgc ccacctcgcc ctcttctggc tcccgcggaa
    11161 cgctcctagt cagctgaacc cggccccgcg tgactcgcac tcgtcgtcgc actcgtcgtc
    11221 gtcgtcggtg tcgccgtcgc gggaccgctg cctcctcctc gtcggctccg tggccggcct
    11281 ctcccccttc gtaggccagg tccagtacac ggcctcgaag cacgccatca cgggtctgtt
    11341 ccgtgccctg cgcggaagcg cctggacgca cggcgtccgt acaacgctgt tgtgccctta
    11401 ctttgtcagc gggtccaaca tgctcccgac tgccatcgag gctgctttcc tcgccggtgg
    11461 cgccggcggt gcgtccatcg aagacgtcgt tgacgcagct acgcgtctgg tagccgacga
    11521 tggaatcgtc ggcagggcac tggtggttgg gccacgtgtg ggcgatgtcg aggaggatga
    11581 cggcgagggc gcgaatggca gcaaggaaac gaatcggggc caagagacca gggcgacaac
    11641 gggtatctgg gattgctacg ctgaagatta caaggatgcc gagacattca tttggcgatg
    11701 ggtgaggatg ttgaacgccg tggagaaggc caagggcgtg gtaggcttgg tcacggacct
    11761 ggtggccatt cttttcagga cgaaaagaag cgcgcgagcc tggtcgtaag tcgttggggg
    11821 tcgtctacct tgagtgatat ctacacttga ttaatagagc ctggatgggc aagtttgtcc
    11881 gtatctccca tctcatcatt acaacagtgt gagcgtgtct agcgtgcgcc ttgttttctc
    11941 ggaccgctgg tagcttgacc agctgaactc ctgaggcctt aacagcttgg tgcctagtcc
    12001 gcaaaggctt cggcttcttt ggcatgccgc tattcaagac acgctgctag cttctcgggt
    12061 catcgctgga gcagggcgtg cccttgccgc gtcttgcatc ttgcatgttt gtgaagcaac
    12121 gtcttcccgt gacgtggatt ttcctctctt ctacattttc tccaagggcg ggccaagggg
    12181 gatcgcggat gtttccaaaa cggtcatcgc ggcaagcacg agaacgccca agtgcgagca
    12241 gtgacaatct tggagccctt gctgaaagaa acggacatgt gaaattggaa tatccacgcc
    12301 accacggtat agcggaacaa aaaacgtcag tgacccatgt tgtacgcccg acatattcgt
    12361 attttcgcaa gtttcacaag ggagctcact aactttgtag ttggttaggg aatccggccc
    12421 cttggatgtt actaggccga caaacgccct cagcgaaggg aagctaacgg ctgtgaccac
    12481 caccgactta tagtagtagt agtagtatta tttgacgtcg ggatatctct aagaagagta
    12541 aaggacgcct aacgtgtctc tcttcgctaa ataatagata ttgtaaccgc gcaaaagcgt
    12601 ctttggtgca aggctgcggc tgatcacata accaagggaa agggggtggc acgaccatcc
    12661 acctgtataa taggtaggat agtagctaga tggtccctca gtgggaccac cgatttgggc
    12721 tgctacccga acctgaccac aatatatatc ttttggaaga atgaaatact aatatatgaa
    12781 cccggcgtcg ataaaactgg tgatacggac ggctaatggt gataaacatg ccacacttcc
    12841 gcgacaaagt acgaacggag agaataactg atactcgaca tggaacttcg gatgattatc
    12901 gaggcttgaa aaaaaatcgc gattggacta aaaccgatgc caatgcatcg gcacaaaggg
    12961 gatccccctg tccggacgag tctcgcgtgg cttgacaagg tgacacgtgg gggcaaaccg
    13021 aagtaggctg cgacacaagc aaacacgtcg tgcgccatcg tcccacggcc cgatgcatca
    13081 atagccacat agtactccgt actggataat ttgagtaatc acagctttcg cgctgcgagc
    13141 tcctcgcatt gacgagcctc gctggcgggt gcggctgacg ttgagtgccg cgaacagatc
    13201 atccggatca ttatgggatg ttgacagata tgtccgccca cgaaggtgcc ccgggatgaa
    13261 agacaccgaa tggacctcca agggcaagct catgggcggt cttgtcaggg attgcagtaa
    13321 tcacggatgg atcagtgggt acaaggtcag gcggcaacgg catcttctct tggttggaca
    13381 acggcgtagc gtgatatgga gtgatatgga ggagccttcg gataggtccg aggagaatga
    13441 gacgtcagcg cgagtgcatt taagccctgg gccatcgtct tggcagttga tgtgggatgg
    13501 ttgtgagtat tagctcctct ggggtcgatc ccatattcga ttccgcatca ggttcattca
    13561 tatccgcaac ttcatatgtt ggttgatctg ctcggaattt cgaccgaaac gacgaatttg
    13621 aggagaggtg gtcgtcgtcg tcgaatcact gctcgttcag ccctgctcag ttctcttcat
    13681 catgctatgc cggacttgca agctcgatgt tggtactcga agtggccccg aacttgtcgt
    13741 aatagatcgg atctcgaaac ccccaagaga taatataaga agaggcggaa atcaacagaa
    13801 tgcgaatgat acgcttgctt ggtccagccc cccgttcccc cgtctgcttc ttcccagaac
    13861 gagggatagg atcattatgg caaggaaacc acgcctgcca atgatgtaag acaattaact
    13921 gaatatgcac cgtggggtgg cttgcaaggc ggttcagttg agagatttga gagactgttc
    13981 acgtatctgg accaaagaac gtgggggctt cattagtcgg gagaagatcg cgaacgcgac
    14041 ctttcgatgc caatatagct gaggcctaat gtattttgag tattacgcga cgaggagtcg
    14101 ctggcatcgt ggtcatggaa acatggtcgg tgttgtcaat tggcagatgc caataatagc
    14161 gtgctgtgta agatgatttc tcagcttcag tgacagcacc actacggcgg tcagccttgc
    14221 aaaatagaac acggataatt cgagtgtccc tttttggctt gttattgaca gcagtggtcc
    14281 aagctcgctc acgtctttga gccgtctcat cccgtcggcc aatcctcttt tcttgcatgc
    14341 ttcttacctc taattcgccc cgaaggaagc cgcgctacgc ggttcatatc ctgggtggcc
    14401 gagcgatgtg agaacgggaa ggccgcctca aagcagcacc gaggttggag gagttcgccg
    14461 ataggggtgt aggttttgcg aagacacaag ccggaggagg gacgacaggc tggctgctat
    14521 gccgcaaagg aacacaagaa caacgataag gcgaaaaaag aaaagaaaaa ttgaagggtg
    14581 cacgccccgt gatgttactt cgaggcaatg ctcttgaagc tgtgcttcac tccgaagtag
    14641 cgtatgaaga tatgtttcgc gtggggtgat aagacttgcc cccatgcaca catcccctgg
    14701 acctactcgg tagcagattc agcaatgaga aggcgggacg gatggggtct catgaccgag
    14761 ctcaatattg agatctggac aatccgagac tgcttggacc gggcaacgag gatcaaggcg
    14821 ggcatgtggc gaaggtcccg cgcgattcgt ggaatggcac attgcatatc gtgtcgtatg
    14881 tgtcgtatgt gcattgagag ctgcacgttc agctcctgcg aacgtctttg cgcccctcct
    14941 tgcagcagga ccattttagg gcatttgccc ccccgccttc tccctcttag acgccagcgt
    15001 ccattcgtga agaaagcagt cctcgggagg taaattgcgt tgtggcaata gctatcaatt
    15061 cagctacagg accaaaacat gtgggaagag agtctcaccc agagaggttg tcgtgatagt
    15121 ttgcggttgg aattgtctgc cggttatggg gtgattttgg cgatgggtgg tggaagaagg
    15181 gaaaatggac gggaaacccc gcaacgggcc tcgaacagtc accttttcct gctttgtagg
    15241 gcaaaacgca atggggcttg gtggggtgtg caggctcctt ctttatgtac tccatagtcg
    15301 aatactgcac gaatattgga gcctgcctcg cctgcaattc ttcgcctaag gtacatagaa
    15361 cgtaccttca ggttcgtatt tcgtgaccag tcctccgtgc agctgcaagg ggatcagtgc
    15421 cataaggtac cttaggtatc gtattgtacc tgcttcggta aatgttacga agtttggcgg
    15481 ggcaagtgtt aggttagcag gctaagagat aggtacccta ttcgtacgtt gtatatcacc
    15541 gatgtacttc gtacgaacta ccttagtaag cattaaataa atgctgggac acactccgtg
    15601 tactgcgtcc gtacgaatac cttagtaagg tagtatctgc ctagtgcctc tcgaccaact
    15661 gccctggtga ctgcaaatga agttggttca atctatccct ctgaatcgtc cgtgttaaga
    15721 catgagcacc aacatgagcc aacatgagcc aacgtgaagg aggggatacc acaaagcgcg
    15781 aagtactacg gggagaacgt taccgcaaga gggactcgtc ctgacacttg gtacctcaac
    15841 ggtcctggct ggctggccct ggggtagcga ggtctatata ccttagtccg gagacccctg
    15901 atgaaaatgc ccggcccggc catcccaccc cctttctagt atcgtacggg acatatccga
    15961 gcgcgacagt tgggcgtgac agaagagcaa gcaaactagg gccgaaaaag gacacccaca
    16021 aacaggctac tttttactac tactttcgta gtaattggct aggaccagtg acacctggac
    16081 ggttattaag accttagaag gcgagtatcc aatcgttaca gtactcgttg gcttggacct
    16141 cgtgtatctt gttgctttac gtacgttgta cccatatacc tcgagatgcc tactcgtata
    16201 gtaccactga ctaccttgcc aacggccgtt cgttcgttct tttcttcttt ttccttttct
    16261 ttttatttta gatagaagaa tacgcaagac agaaaaggaa gcggtggggg agagagacgc
    16321 aagaaaaaaa aggaaaatcg agaggaaaaa ggagttgggg aagaaaagga aaaagccagg
    16381 gaaaaacacc agtacgtgta cggtataaag agggggaaag aaagggtcca tctttccgag
    16441 tatctcctca tcccctgcgc accccctgca ttctaggtac ttcgtccatt gtatccgcac
    16501 tagcttacca aggtacccag gtagtcaagg ccttctttcc cataggcctg cctgccttcc
    16561 taaccgactg gcccagcgta tcgggcaagg aggccacgac ccgtccgcat tctggcctgt
    16621 gagtcctgcg aagatcctga gagatccgtc atgtagtcag atggcagcct ggattcctca
    16681 gacccaaacc tcttctcaca ctctttttat cctctcaatt gtccattcat tttcacccat
    16741 cccacaagtt cccctggcag tcttactctc agaggaacga acggccctca tcctcatcct
    16801 tcccgtcccc ccccagacac cacgacagag gagtacaacg tacgctgtag gattgtcgac
    16861 gcgtgcaaat ctggtccctc ggcccaccag agaaggtgtc aattccggga caacctccgt
    16921 cgtctcgatc gtcagcttct tccgccttta aaccccctcc ctcggacggg catatcgtcc
    16981 cctaaaccac accatccaat ccatcgatat cctcccccgc ggcaacccct tgcgaggaaa
    17041 ggcaaaaaaa aaaaaaggcc ttaccctaca attaccaccg cgtcgtctca taggttccct
    17101 tttatgcttg agagcccgcc ttcgatctct tcgcggccat agcgctgcat ttttcgtcgc
    17161 ttcttcggaa aaagtcgaca ttgcggaaga gactgccagg gagcgaactc aaaacccagc
    17221 tcagctactc agctatccga tctatccaaa cctacgggcc tacggctggc agtcgggcga
    17281 ccattttgcg cattttattt ttatttttat tttttatttt ttatttacct cgacatcctc
    17341 acctggatgt tgaccggcat tcccgtcgat ctatctctct tcctagacaa gccgaacttc
    17401 attttggaga attgctctag aatctcccga cttcgaaacg ttctagcgta gtgcgtcagc
    17461 gccatcttag tggccctgac tcaccctcct cttagcagtc cgtcccatct acagacacct
    17521 tcaccgtcga ctcgccatgt ctcgacacaa gcatcatcag ccctggtacg actgaacttc
    17581 tctctttctc tctgccctcc actaaactta ccttatgaac tcccgatact gactacatcg
    17641 ctcagtcgtg agctccatgt cgttgtgctg ggcgccggta agcctacccg ccgttccgtt
    17701 ctctcttgtc gccgaggttc actttcacat gtgaactgac tatttccccc tccgtctgct
    17761 cggtcatata ggaggtgttg gaaagagctg tttgactggt gagtccgttc cctcactgat
    17821 gcagtccccg attttttaag cgcaaccgct catacatgcg gatcatcagc ccagttcgtt
    17881 cacaatgagt ggatcgagag ctatgatccg acaatcgaag acacctatcg gactcagctt
    17941 caggtcgatg taagtgaagt cgtctttgta tatgtattta accaatactc gctggctaac
    18001 tcgtgctgtc aaaccagggg agacaagtcg tcttggaaat gtaggtccag ccctgttacc
    18061 cagggtcctg tcgcctctct aacacgtact tccgccagtc tggataccgc aggaacagag
    18121 cagttcggta tgtgactttt cttcttcttt cttctgggtt cctgttttcg catcatgaat
    18181 tgtggcgagt gacacaactg actaatcctc tgtgtagtcg ccatgcgaga tctctacatg
    18241 aaatccggcc aaggttttat tctcgtcttc agcatcacgt cttcatcctc catgagcgag
    18301 atcgaaatgc tgcgcgagga gatcacccgc attaaggatg atgagaatgt gcctatcgtc
    18361 attgtcggaa acaaggccga cctcgaggat cagcgatccg tcccccgcca gagagccttc
    18421 gcgtgttctc agtcatggaa cgcgccctat tacgagacga gcgccaggac gaggagtaag
    18481 cccgtcaccc gcaatgtcct tatccccgtc attttctggc tcctcgcccg ctgacttttg
    18541 ttttcttttt ctctcatctc agcaaatgtc aacgccgtct tcatcgacat atgcagacag
    18601 ctccttttaa gggatgaaaa atacggtgat ctcgatagac tgagcgatga ccgtgactac
    18661 gacaaggacg gcattatggg tctcgggaaa cgcaagaaga gaagaacacg acgtccggat
    18721 ggcaaccgtt gtgtcattct gtaagccgaa aacggccccg ggcggtacga tggcgaggcg
    18781 ccacaaactt cacgcgggga gaattgtgtc tctctcgggt gttaaggctt gagtgagaca
    18841 cggctcagtg tggcatggcg actgacacag gggtcggact cgaattatga gggagcagcg
    18901 ctcttacgac atgacagaaa cgagacggga agaggtagca gaagaagggg aacgaagcga
    18961 aaaagaagag aaaaacaaag aaaacagaaa gaaaaaaaag agggggggca gaaacgacaa
    19021 gaaaagaaaa acaggacccc ggcaacgggc gcacgacttt ggatgcctcg ggacgaattc
    19081 atgaaccgaa agttcacaga aatgacaaat gacacctaga tgtcccgcag gataaggaca
    19141 cctcatgatt attatagctc ccttgtcaac ggcatttgat ttttaacgtc tggagtattt
    19201 taggagaatg ggcgttggtt ctttttggga gagtaggagg ctaacgacac gagtttgaca
    19261 tgtactgcat atctgttgtc tactacttgc actgcatctc tactttgatt tacgaaaaag
    19321 gttgaccaca gaggaaacga agaaggggaa ggcttgcctg agaaaatggc cgaggcggtt
    19381 gtatatgatt ccgttcatct gattccgtct agtagtaccc catctagtgc ccaaacctga
    19441 aaatattcca ccaacgcccc cattctcagg ttccttcttt ttgttttaac cgtttataga
    19501 atacgcattc tcatggcaaa ggcttatttg ttggctccgc cattgaccca gcagatggca
    19561 gcaacgaggt gtctgtcatt ttcatacttc ctttcgacac agcaacgagt aagccaagca
    19621 accagggaga aggactccct aatcatcgcc tccaatatcc gatttcacga agccgacgct
    19681 aacccctaca gctagcccca cgagcaccaa cacgacaaga cagagaccgc cagcaaagag
    19741 cccaagcttg agcttctggg ccctccgcct ccgcgcagcg aggtcctccg acgcaacgac
    19801 gcccaagagc ttacggtccc cgaacatgtg agggcccatt gagacgtccg agcgagagtt
    19861 tttggagccc aggtcgaagc cgaagccgag gccgaagccg cgacgtgtcc gcccttttcc
    19921 cgaggaagat gccgtacttg gacgtgactg gatggaagtg aaggggggga aggaagaaga
    19981 ttcctcgttg ctgtgggtgc gggcgcggga ggagggtctc gattctcctc ctcctcctgc
    20041 tgctgctgct gatggtgatg atgatggtga tgatgatgat gacgacaacg cgtcgcgaag
    20101 ggcgtaggga ggcggtgcgg ggaggttggg gttgacggcc gcgtcgctgt ccggggacca
    20161 gagcggggta gtgcggccgt cggcatggct tgttgttgtt gttgttgttg ttgttgttgt
    20221 tacggtggtg gcagcgggag caggggggag gagttcatgg ctgctgttac tgctgctgcg
    20281 gctgctactc gagagagtgg gagagggcgg agaggcgggg gaatcgagac cggggctggc
    20341 gggatggaga cgaagggagg gaacggacgg cgaagatgat gatacggtcg gctctggacc
    20401 gcggagggac aggtgcggac gagatgaaga ggatggaggc gcgggaactg tggttgagga
    20461 ggccatggcg ggcagtgttc tctcgtcgat gctgcggtct tggccgtgtt gccgatggtc
    20521 aatcatggcc tgggagtttt gttgcttcgc tctcgttcca agtctgggga atcaagcgcg
    20581 tccaggcgat atggtcatgt atcgtgaaga ggtagatatc ggtcatcggt catcggtcgt
    20641 cagttttatc ataagacgaa aagaacgacg aagtagaaag aaagaaaaag aagaaaaaag
    20701 ggtcgccagc gagccttctt gtcaatgtct ttagatcata aggaatgact ggaatagaag
    20761 atcaagagga agaggaggat ggactcgtga gagagaaaag catggcctga caacgtgcca
    20821 gtggcaacat tttcccacct tgcagctcac acagcttgac gtgtccaccc ggttgctgcg
    20881 acggaattgg acgttcaagg gggtggacga ttggggattt tcgacccttg cgtttcggaa
    20941 ttctggaacc agtttccaac tccccctttc cggcgtaccc atattacctt aggtacgcac
    21001 ctaaggtact tttcttttct tttcccaaga ccgaccggac catgatatcc gataagataa
    21061 ggagaagcca tgtacctaag gtacctaagg caccttaggt aacgactaac ggtgcggtct
    21121 tattcgtccg tgagtaattg ttgtcagggg taaattgtaa ccccaccctt ggcgaacccc
    21181 cccctccctg attaccgaag tactggtaac gagataatta agagttacgg agcacgaacg
    21241 gctagggcac ccattcgctt ccgacgtgtt tgtagtcatt tgccacaacc tctcctaggt
    21301 cgcgcgtact ctgtataacc attccaacaa ttcgcaacac aacaactgtc cctcgtacaa
    21361 tgtatcacca ccttcgcgtg tttgatgttt ttgcttgaac tccatttcgg ctttattctg
    21421 gtatcacgat aataatgggc agggctatcc agctagcctg ctgcctcccc catctcctcg
    21481 ccatatatgt acagtgattt ttctcgatgc aagagtcccc aggcgccggg cccgctcaac
    21541 aagtccatct ctaacgtaac gtaggtaggt atcagaaaaa atagaacaaa gaagaaaaga
    21601 agaaaagaag aaacacaaaa agaaaagtcg acgaagccat gccgctgggg cgggggcgtt
    21661 gtgttacaag acaaccgccc atcagcaccc agcttgccct gatcccccaa acgcaagccg
    21721 actgccggtg ctatgccgta ccaaccatac cagtgctaga agaagcctat tttgtcacct
    21781 cagcccgtga ggcatcccgc tgttatatgc tacacgcagt ccctttagcc ccccgctgtc
    21841 atctgctagt agcgacataa ccaaacaggc tcgtctgtcc cgtagagctg gcgcttattg
    21901 cgcctcggtg tcctccggat tgttttcttc tgaaacattg atcaggaaat tcaccaggtc
    21961 gaccagaacg ccatcagcca gcctcactcg cctcgccatg tcccgcgtga agccacttcc
    22021 tccgtcggcc tccccatcgc ggctcccgcg gctcgccgcc gcgaaaaacc gctgcagcac
    22081 cgtctgagac tccgtcgctg catcgaggga tctctcctgg agaataaaca gaatggctac
    22141 ccgtgaaaag tcgagcactt cctccgtgac ggtaaatgtc gctgacgggg gcgaagagct
    22201 gaccgtcgaa gccaccgccg gaatgtcgtc tgagctggta ggaggggcgg tgcttagcgg
    22261 aggtggcggc agcggcagaa tggaagtgat tgtcgtcgtg actgtaacag tgccgctcag
    22321 aatcgtcgtc tccctgaaac tgtcaggtgc tgggaccgtg agcaccggaa caggttcggc
    22381 gcccgcaatg tcccctgcgg gaaccgtgtt ggcgccgccc gtgtcctcga tcaaaacctc
    22441 cgtgtcagct acgccggtgc gcatcgacct cccgtcgaac gtgaccagcg aattttgcgc
    22501 tatgcacgac aagttctccc gactaaactt ggccaggatc gtcgtcccca ccaggggtat
    22561 gctgaagttc gtctgccctt cctggatgag acgcggtatt gcttgcccaa gcgtcacgtt
    22621 gttgatgttg ccctcctccg ccatgagaac cagattcgtc gtcgtgcatc ccgccgtacc
    22681 ggccacacca cacgtcgacc ccgtaaaccc attagtacag atgcacgagc aaactcctcc
    22741 cgcgatcacg tttgtccctc cgttctgaca tgtgagttgc gattgacatt ccgtgttagc
    22801 cggcaccgcc tgcctgttgt tctcctgacc gggcagcaga acaaagaagt agatgggcac
    22861 aatgaccgca gccgccacga cgccgaggac gaagatcatg agaagaatga agccccacag
    22921 gggcatgccg cagcaccgtc gtcgttgtcg ctcccctttc tctccgacat cgtcggctct
    22981 tgcccgcggc cgcccgagtg gtgttccgtc ccgactaccc ggcgccaatg gccaggacga
    23041 gcgagtgcgg aggaaccagc tgccgcggct gtgacgcgtc ggtccaggcg tcccagccgg
    23101 cggcggaaat gccgccagca tgtctgaaag acctgattgg tgtcgatctt gccctgccgc
    23161 cttgtcagaa tacgggctga ggccgccgta gaatcgggga aataggccac ttactggtca
    23221 actctgtctc cagagccttc tcgccggcaa agtcgctcag gtcgtcaagc cggctgcctg
    23281 gtcgcttccc gcggtccatc atggcagcca gacgtgttgc gcgcttgatc aggtcgggta
    23341 agctcgtcat gcttcccctg gcctccatgg ccctaaccga gtccatatca agcgtcagct
    23401 tgggaggccg ccgcatcgcc gataaccggc tgaaaggccg cggtgactgt gtcgtcttcc
    23461 tcatctctac cggatcggga gcactggttg ctgctacata ggcgcctagc atggcgtcgg
    23521 cggttggcgg cacggctgcc ccggcgtgtt tcttgacggc gggtacattg tcggatgagc
    23581 tagatgaggg gccggtatag tcggtcccgc tatgaaaagg acccctacgc ccttgccctg
    23641 gggtagggtc gggccggatt gacgatggac cagactgagt ccccttcgtt ccttgctctc
    23701 cagccggtcc tcggttcatg ataagggctg gtttccccct cttgcctatg cttgcacttc
    23761 tcatgagcct gctctcgtct ccgtcatcat cgccttgtga tggggagtat acactatcct
    23821 cctcagcaat gggctcctcg ccatgggggg ctgttcgatg catgggactc ggctcgggag
    23881 atccaagtcc ccaactctcc ggcattgccg cactcgaggc aaatgacgta cgcgacctcg
    23941 aacgcggact ctcttcaggg atcggcgaca cgaaagacgc gttagaataa aacgacaaaa
    24001 gccctctcct cgatgaaggg ggtgggccga ggtcgatact cctcctttgt ggtggtgcca
    24061 aggtcggttg cggggctgtt tgggtcgtcg cggatggtat ggggaaatcg ggtatcgatc
    24121 cgacggacga aacggttgac tgagtttgtc tcgacgaagt cgtcggcgga accgacttgt
    24181 gcagatcgcg gctttgcgtc gaatctcggt cgtttagcgg ggtgtatgcg aacaccggag
    24241 tagggtcctg gacacgagag ccgtccagga ttgaaggtac ttgactcgga cgcggaggcc
    24301 gttggggtgg ttgggatcgt cctggagggg ggtgatacgg ctcagccccc gttgtagtag
    24361 caggcggcgg aatagagcta ggcaacggcc actgaggaat tcgagtcggt cgggagatag
    24421 gaacccctag accgtttccg tctttgtctt gtcctttcgg aagttcttga ggtctcggga
    24481 ttcgagactg cgtcgtggct gctcctcgtg cggcgggacg aggtgaagag gtaggggaca
    24541 tatctggtgt caaatcattc tccggttgac gcgcagaacg cgccagctga gcccgttctc
    24601 tcgccctctt aacagatcct cctgctagtg gtacatccat atctcttcca taatggggtc
    24661 gactcattta ggtatccgta agattggcgt ttctccagcc aaacattcaa cagctttctc
    24721 cctttcctgc ctcagatgat gaactggccg gttctgcaag ggcaaaatca tgtagctcgt
    24781 ttggtcgctg gggttgcgga atgcttctgc gggttcccgg cgtacgtttg cgatcgtagg
    24841 ggagcacgag aaatttggag agcaggcgag cagatggttt cgtagacttg gcggatagtc
    24901 ttgacagaag actcggcgtg aatcggaaag gtgaaagggg gcgacaggtt gcgctacggt
    24961 aggggttcgt tcaaccacag caaggtaggt ggtgtaacgg tcaaaaggct ccgaatggca
    25021 gatcagaggt cgataaacga gtgaaatgga agcagaagcc tgcacaaggg accggggcga
    25081 tggggccaaa gccagacagc cgactttagt gtgactagcg gtggttttct ggatactgtt
    25141 agcatatggg gactgtgatt atccgtgaag acgaggcaac tgggccagag gacaggcaac
    25201 atatgggccc ctgaccatga gccgccgaat tgtagttgcg aggttaccgc actccgccgt
    25261 gggccacccc cggagaaagg gggagacctc agcaggcaag gctgggatga agagcagagt
    25321 tacgtacgct tgacgcttcg gggttgactg aggagacgca ggatgccact gactatctct
    25381 tgggaggaga tgtttcgtaa aaccacacac gcacgtcctg aaggaggagg acttcgtatc
    25441 acccctcgtt gagggagcac aaaagcggga gacgttcgca aataaggccg gcggcaagaa
    25501 cgcaaacaag aggtcgtctt gccaccacac caggtgtatg gtcgcgatgg cggtggcacc
    25561 aacgacaatg aaaacagaga gagggtgaga caagcctggc tcacaagacg cggaacgatg
    25621 tggtgcgaga aagaaagaac ggttcgtgtg ttgtttaagg ggcggcgaga cgagcaagga
    25681 ggcacggaga agatgttgga agattcggcg tccggaaacc agcagatcaa gcaacaatca
    25741 tgcgcgagag ggctcggtgg ttgcagaccg ttgtgttgtt agaaaaatga atggcaactg
    25801 ttgagcgttt ttgatccagc tgaagcacct ggctcccgat attcccaatg actcgagggt
    25861 cggcgtttcg aagggagcca aagcgaaagg taagcaaatg ggttgggtta gaagacagcg
    25921 agtgacggca gcgcggtgct tcgggagacc agactgtagg tactggaccg caaagaccaa
    25981 tacttcctag acaaaaagaa acgattgtgt gtaagtttga aaggctcgac cgccgagatc
    26041 tcggatcctg tcgtggccgg tgtcgtggcc ggtgtctgtg tcggtgcggg tggtacggag
    26101 tgaaatcgat aaagagcgca tacacagaca agtgaaggga ctgttctcgg cgtgtgagac
    26161 gagatggaag aaggaaaaga aagaggggaa gacaaccgag gtgaaggtct cgtagtaaga
    26221 agagaagcca agagaaaaga gcggtaacaa aatgaggaaa cgagaccagg ggccaaagcc
    26281 tggagcaagt tcagagagaa gaattacaag tgcaaggtac gaagcacgaa ttaaacaaat
    26341 agacatgcga cggcgggatt acattggccg gggaaagagg aaggagaagc aagaagcaag
    26401 aagcaaggag cggaaggggg agtgcacacg gacgacatgg ggtaggtagc ccggggcagg
    26461 caggggtctg aatctgatct acgagtacct accttacata cgttgcaggt aggtttgtga
    26521 cgtttcttgc tgtacttcca catatgaatg gtaggtaatt gattgattgg gcggtcgttc
    26581 tttccttcgc cttcgcgaag gatacggggt gtagtcgcac tttgtactcc gtaccttcct
    26641 taaacgcatc ttagccatta ggttcctacc taccttacct taccttaggt aggtggattc
    26701 gtacttgaaa agagttctag gccaagtcca aagaagtgtt cttcacacca cacggcacaa
    26761 caatgtattg atgaaagata atgtatgaat actcattatg catttgcctc tttataaggt
    26821 acgcaaaagt gctgttggcg cggagtgaaa ttagatcata tagctgagat aatccaaatg
    26881 tgatatgttt ttagggtatc ctcgtatctc tctaccaccg taaggtactg aggtattaat
    26941 ggtgaataat gtgcttaccg gtcaagtcaa aaagaaattg cgtagtaatt aaggtatagt
    27001 accttcacca acgtccttgt tagcccaggt ccgattacta ttcgtacatc gtacaaacct
    27061 ttcatacgtt ctacttcgtc acatcttggt tactgacgtt tcgtgtctat ttctgtgtat
    27121 ctctttgacc tcgtgtgaga cgaaccaccg ggagagagaa gaggctagat gactggaaaa
    27181 gagagagaga gacagacgtc gtcgttcgtt aggcatcacc tcactgatcc gctacgtggg
    27241 gctttatggg gctttgctaa atcagaaaca ctagcgcagg aacctgcaac caacacctgt
    27301 ctcggccttt tctgtcccgc gggggcacag accacataag gcaaagtacc gaagcagctc
    27361 gtggcgggga ttccattcag ccacacgcga ctggtaatga tttcacatag gaccccttgg
    27421 aataggtact tcgaatacag atgtacttgg aagaaagacc agggtggaca caaccaaggc
    27481 agtatttttc gatttttttt aacttatttt gccatttttt ccgaccttgg ccccttcatt
    27541 tcgatccctc gaggtccatt ctaggcgact taagcaccag agcttgggcc acaacatcct
    27601 cactttgata tacttaggta tcaacttcag ccacagaccc aacataaaag aaggtcgatc
    27661 ttcgagaaac gaatagacgg gaggatggat gttcataacg acagacggtt gatgagccat
    27721 tcacgacagc gtatagatgg gatggggttg gcatctttcc tttctactgg ttgggcactg
    27781 gaacaatgta tccatacaaa gcagtctgtt cgacgaaacc ccctagaata cctacatagg
    27841 tagacaggta ctcagcctgg agatatatca tcgatgctgc tgtaccatgg agaaaaaaag
    27901 aacgcctgaa gggcaaacca gttaaagcac tacaaattga tacatcgcat ggcttaatta
    27961 tacgacatac acctacagaa actccggagt acggagtacg gagtacgaat aagtacttcg
    28021 tacagatggt gttcccgcaa gaattgataa ttatctaatc atctcacgag accagccccc
    28081 gtcatgtgat gacctagctt ccccgttgaa ttatgactaa gcagatgtcc tttaggcgtc
    28141 gtcatcaact tccactttcg ggtctttcgg cggcaacacc catcactcca ctttccaaca
    28201 ccatctctcc cattcacctt caaagacaaa ccaccgacaa catccgaatg tacgaacact
    28261 aaatcttctc catcctctcg cgaatcttcg catcttcgac tcaatccatt ccctactttt
    28321 gttgattttg ctctgctctc ccatctcata gtctcacaac catgctctgg aagcatcttg
    28381 ccgccactgg cctggcggtg accacggccc aagcctctct cgtggttccc gacgtcttcc
    28441 tcgatgactt catcaaagcc cttcctgtcg tccacgccga cagcccagca caacccgtac
    28501 aggagcagac tatcaagctt gagtgtcccg ggtgcccagt ccagctgcgg cgtggggaag
    28561 ggcggtggga taccaagacc gacattgaaa actacctcga gttgaaattc gccatcgata
    28621 ccactaccga cgccgccgac cgtctgctcg tcaacgagtt tgagatctac ccggattccg
    28681 ccccttggta ctcttcgctg agcgccccgc aaatcctcga gttcactcag gcggtcacca
    28741 gccaccggca caaggggcgc cctttgcccc ggcctctggg ctacggcctg tccatccgac
    28801 ctgtcgtgac agaggaggat ggcggcgagg aggtggagct catcgagatc gatctccagg
    28861 tcatcgaggt cggaaatagc tttgttcagg gcattcccaa cgtcaaggta caactgcttc
    28921 gcaccgccag cggcaagctt ttgatcgctt ccgccgagaa gactgcttcc accaccgccc
    28981 ctgccgaaac cccgagcggt gacgacgtcg agtgcgagac tacatactgc aggtggcgct
    29041 ctgccgtcat gaagggcctt aagaacatgc aacaccactg cggcggcgct gttcagacct
    29101 cctcgcaggg tgctgaccag tctggccata ctcacgagca catgcctgga cagtacaaga
    29161 agcaccacac ttgggcccgc ttggtcaaga acgtgacttg gagcatcctg cttcccgtca
    29221 tcatcggtct cgtcgccggt atcagcgtca gcatgtaagt tttgagactt tcatcatcca
    29281 taccccgctc ttttgggccc gggaagcgaa ctgacaggtg tattagtttc ggcatgctgg
    29341 tcggcactgt cgtcatcttc ctctggcgcg tccttgttcg ccgccagtcc ccctgggtgc
    29401 gccgccagtg ccgccgccgc ggccattctt gctccaaggc ctctcggcgc gagactgccg
    29461 ccgccgccga agagaaagta gctcttatgg agagtcagga tgacgacgtt gcccatctcc
    29521 ccccgtacga ggagaaccgc aacacggctc agccctgatc atattcttcc cttccgtaca
    29581 tggtattcgc ctcgacgtgt cgtggaacgg aaacaagtaa aagaaaagaa gaaaaaaagg
    29641 aaccatcctt atcggctttc tttggatgac aaagaaaaat attgcacaac atgggacaga
    29701 ggattgatat aacggccttg caacgacact cgaaaacaaa atcaacaatt caaaaacata
    29761 ataaaaaaat aagaatcgga aatcccgaaa aactcaagat tcgaactcga agatagtccg
    29821 gaaaacaacc aacaacggcg ttatgttcct ttctgtctgc tttggacgtt atcctccctc
    29881 gctgcggcaa agcttggggt tgagcgaggt caagaagcaa cgccatgcgt tgggatcttg
    29941 cgagactgac gaagcgtgcc agtctagcga ggataacaca gcacagtcgc tctccttttc
    30001 ttacttgttc tgcgcttttc tgctgtgatt gtatcatcgt ttatcatagg cgaataccga
    30061 aatacccaca ttcctttggt tgttctttga agcggtttag ataggaaatt gacttctgta
    30121 ccaacttcaa cttcacatgc gtctcattca ttgcgtgttg tctgtgggtg ccttccatgc
    30181 catgatcgcc aagagaagtt gaggaatcat gaccgatttt atcaaaataa ttatcaaaat
    30241 acggttggtt atccagccat gcccggcaag atttggcttt ggtttgcagt cttgccagat
    30301 gggcaacacc gacatctcgg gcatatatat gtacacaaaa gcccatatcc acggcctgtc
    30361 tttttttttt ccgtccccct tcttcttccg agtgttcttt ttttttcttt tttttttctt
    30421 gtaccttaca ccaacacgaa aaaaacacaa cgtatccgcc tttccgcccg ttaccctcat
    30481 tccgctagaa cctggtccgc catccgacta gcaagctcga gaatcgtatt atcgcccaaa
    30541 atattaaaga ccgaaatact ggcgccgacc tcgtccagcg cccacacgcg gatgcgaacc
    30601 gccatgaggg agtcgatccc gtactccttg ggacagctgc cctcgtagat atcctccgcc
    30661 ttgacggtcg acagccttgc cgccagctct cgtttcagcg cctggcagat gagatcggag
    30721 gcctcggccg gggacgaaca cgacgccaac cgcgccttca acgtcgcggc cccggtcccg
    30781 gcggtcgaag catcggatcc gacgacggtg aggtcgggcg gaggcatatc caccaggtta
    30841 aggtaagcgt aggccgcagt ccgagaccag taagggtccg cggggcggtt ttggcggatg
    30901 agcccccccg taccgatccc cagcacgacc tgagcgggca ggggcacgcc gtcgtagatt
    30961 tcccccgcga tggcgcgctc gatgattttc agaaagtcct ggtggcggat tccgtagaag
    31021 ccgctgtcgc gtagcttttg catggtcgcg tcgtcgtcgg ctaccattcc ggcctccagc
    31081 acggggccga tgtcgaggga aatggcccgg cccgcaatgg tgccgcttcg ggctagggag
    31141 tccatgaaca cgttgccggc cgagtagttg gcctggccgc gattgccgat aatgccggcg
    31201 gagctggaaa ggaagatgaa aaaggggccg gagtcggagc cggagtcgga gttgttgtca
    31261 ctgttgctgc ggtttcggcc gaacgtgttt acaagattgc gggtgccctc tcccttgggc
    31321 gccacgacct tttgccagga ctcgtactgc atgttgtcga agagcgcatc ctaagaacaa
    31381 gaaggtcaat aaatactatt cctaggaaga gaagcaatga aattatgccg ccgtacctga
    31441 agaaccgcgg cacactggac cacgccggag acgggcggca tatccagtag gatatccttc
    31501 tcatataccc cccgaagtgc cgctgtgtca gaaatgtcta ccggaaagtg cttcgccgtg
    31561 acgccctgct tctcaagaga agtcaggaaa gtattggcgt catccgattt ggtcgccgac
    31621 cgagatagga aaacaagatt gcgagcaccg ttgtccacaa gcagctgggc gatacttcgc
    31681 cccaggccac caagacctcc tgccagaaca taggtcccac tgtcgatgct atctcggagc
    31741 ggctttagct gcctcctacg gggcaaagcg accgttgtgt ccgggccggc ggtcacgaac
    31801 acggcgctgg caggggtttg gagacatcgg aaggcgtcag acagcccaga caaacagaag
    31861 gtatcgacga gctggctcgg tttaatagca tgccttttct taaggtgcat gtcttcgacg
    31921 cggttgaaaa tctcggcaat gagatcagga tcttccgcta acaaggccgc caggtccaga
    31981 cgcagcatgg agagacgaga gaaggcagca caaggacggg cgtctgagtg gttctccatg
    32041 taaataaggg tgccagctgg gaagagaatt aacatggtta tcggtcgcca tggggggggg
    32101 ggggttataa tgaacttact cgtcttcacc acacgatccg tcccatcaag gcaatccaaa
    32161 gtgggagcgt acacaatgtc catccactgg cctcccgact ttgaaagaag cttggtatgc
    32221 cagtctggat cgtcacaatt ctctacatga cggtcatcaa ggccgaaagc gtcccctagc
    32281 agttgccact gcgcattcga gttcggccca gaaatggtag agaatacctc agcccctttg
    32341 agctgcgcga tctgaagagc agcttgcccg tagatgctgg caccacagag aatgagcacc
    32401 ctctggccct tcctgagata acaacgcatg cagagactgt agtatgctga aatccaggcg
    32461 ctggggacgc acatccgtag tccgccgggg atcttcttga caaatctatg atcaacccga
    32521 tgctgacttt tcagtgaacc ttgctgggcg agaccgacaa cttcatcgtt cggatagatg
    32581 cctttcacgt tggctccgac acgagttatc gtccccatga ggtccatgcc tatagtcgtt
    32641 ttgcgagaat gaccggtgat cgtttgccaa tcgtcatggt gaagaattga tccaccgaaa
    32701 ctcatctcga tctcgtaggg ggaaaggtcc ccgtcaactg ttccgtatct gtactcgaaa
    32761 tttccgcatt cctcacggtg ttcgtttggt ggaagtacca gcagttcctt cgtctctccg
    32821 tcaagaaagg ggtgcatgga ggagggcgta ctggagaagg tatcttcaac caggtcgttc
    32881 agttccttga ggggaactag tcgagggata aaaattcggc catggtcctc ggcatattcg
    32941 gattctcgtg gcccgacgag gggagggctg atgattgagc gatccaagac agagaaaatg
    33001 cttcgaccag cttccgatat ttgcgtggcc tcatccaagt ccaacgtggt aacgaccgtc
    33061 tcgggatcct ctgacaccaa agtccgcgcc aggcctatga caggagaatt acaggggatt
    33121 gtaggccttc ggttggcacc ccgcgtcacc cacaggacgg cctcggcggc cttgtagaca
    33181 ttccggaaga gcgtgaaatg ctcgtgagtc cagttccaga cgaaagattg tgcagggcct
    33241 aggtcgagga gggacaccac gacctttcgg ctagcttggg cgcagcgtag ggcgcagaga
    33301 ttttcgagat ggacaatctc aacctggata tgatgatcgt tgctaagaag acaggaaaga
    33361 gcctggccga gcttgtccac ctcctcgttc ggatggtctg gcatgataat gagaatagca
    33421 cgcgtacggt gtggggcatg ggtgcgggtg acacgttgag cgttgaaacc catcgtcgtc
    33481 gtcgtcgtcg ccgtcacgtg gatatcgatt ttgtaggtca tcgtaaagca accggagccg
    33541 gcatcccacg agctgcatgc cctgccagtg tctcctcccg tgaaaccttc gctgtccctt
    33601 ctggagagga gcaacccatc cgggagaaga agtttctcga ggtactcatc gtctcccttg
    33661 ttctcgcatg agatgatgag atgatattca gggtccaggt cggtgtcgta ccgcaaggtg
    33721 cgctcttcca agaaatgtcg agttggggaa ccgagaaaag ccttctggag gtgatcaaga
    33781 gtctggggcg atgtggtgtc ggaaaggctg tacctcaaga gacgtggtgc gtatccatcc
    33841 ggtgagctga cgtggtcgag aatgtgtttg gctaggtggt gatcgccccc tcgttgaagg
    33901 atggacaggc cgggatactt gtgtgccaac agacacagca gctcctcgaa ctgatcctga
    33961 ccaacagaag ccgaacagac gtcctctttc cactgaatct cggtacagag attgtggtgg
    34021 ctggggatgt agtcggttgt gggcagggcc gtcatgcgca gtccctcgac gatgatggat
    34081 ggacggtccc agtcgacggt ggtcatggca atatcggctt cggcacctcg aaggcccgac
    34141 ctcgcagcgg atgcgtatcc gaaaagctcc ttgcccgctc cttgggccac gtcggcagac
    34201 acgaacaagc tggagaggga cgtaggtacc atcggcgtct cgtcaatcgc aaagagcatc
    34261 tggaaaaccg cgtcgagtgt agccggatgg aggatgtggt cgaattcgaa ctgacagggc
    34321 atgccggatt tggtgtcggg gatcacaacg gttccgacgc attgcttgtc tcccttcgac
    34381 accgatttga tgttccgaaa ggtagggccg tagttcatcc ccacgatatc gagcatgtcg
    34441 tacagatgtt tggggtccac agccttggtg gagttggatc tggccttctc gaaagcttcg
    34501 ccgcaacagg gggttgccgt cgcctcggtt gggcagctgg aggagcaaag tcgaacctcc
    34561 acgcaaccat aggcgtgtct agtccacttc ccgttcaggg ttcgtccgta tatggtccag
    34621 tcgaaagaga tgccatggag cacttcctga gacccctgtt tcatgttaag gcagacctca
    34681 aggccgtaag aggtctccgg tataaccata gggttctcga tgcgcacgtt ggtgatgacg
    34741 aagccgctgg gggtagcatc tctagctact ctctgtcggc ttccttcaat gaccatgctt
    34801 atcattcccg cagccggata aacgatggtc ttctggactt ggtggtcccc gagccagggg
    34861 ttttcagaga ctcgcagaaa acctcgccat ctcggctctt gcggcatcga gtcaggcgta
    34921 ggagacccga tgagatcacg acggccaaag ttgcggaatc gatattctac ggtcagtgga
    34981 gattcgtgcc aaaatctctt cccatggtcc cagggataag atggcagatc cgtgagagtc
    35041 tcgagaaggc catgtgacga ccctctgcaa caagaaatgg atggttagct gcgtgcacct
    35101 gtgtatgtca cagtaatata ccactcagaa ggcatccaga gaaccactta ctttctgacg
    35161 accgcttgca tgttgagggg gtaccctcgc gtccacaaat ggccacaagc tcctaagatg
    35221 gtatagaccg cgttcccctt tcggtccatt acagaacggt agagcggact gggtttggca
    35281 gacatggcgt cgacaatttc ctcaaacggt cccttcagcg ttccgtgtgg gctaatgtcg
    35341 agcaccacat ccggtcgagt ctccgagatc atggtccgaa cggcacggga gaacatgacc
    35401 ggggatacta ggttatccgc ccaatatcgg gggcttcgca gctcatgggg caataggcgg
    35461 ccaccagtaa ccgtagagaa catttccgca gtgggggtgc acgttcccgt gtccacctcc
    35521 acctccccgt ccgtgtccct cgccaggcct accacgtctt gaagagaagc cagatactcc
    35581 ggcgcaacgg ataacatgtg gcttgaatga taggcaactt cgaccgggag ttctcgggct
    35641 aagaaccctt cgcttcgagc gtggcggacg atccactgga cgtcatctcg gtcccccgac
    35701 agggtaacgc atctgggact gttgagacag gctatctgga cagtgctctg tttgtcggtc
    35761 cgtgcaagat actctcgagc ttggtcttcc gacatggcca ggacacacat ggagccctcg
    35821 actctggagg cagagccgac tttggctgcg gtagcacaga gccccctgta atacgccacg
    35881 gcccaggccg tttcgcggtc gatcatccca gaggcgtacg cggcagcaat ctcgccggaa
    35941 gaatgcccga caacagatcg aggcttgatg ccaaaggctc cgaggaggtc tacgagtgcc
    36001 acctgaagcg ccgtcgttgc cggttggctg atctgcggtt ggcttatacg gctggcgctc
    36061 gcccctttgg ccatctccac gaccagattc agttggaacc ctaggcggtc tcggaggtaa
    36121 gcttctgctg catgaatgct ttccctgtaa accgggaaac ccatcagatc ccctcccatg
    36181 gtcgcccatt gggcaccttg gccacagaaa acgaaagaaa ctttgcacag gacatggcca
    36241 ttcgtattcg tgtttgtcct cgaccgagtg agtcctcgtt gtctctcgat caaagccagc
    36301 tgttccaaaa cttcagctct ggagttggca accacatgtg ccttccactc aaacttcgac
    36361 cgtcgacagc ccagagtgta ggcgagatta tcgaggtccc cttgtgagag atttgacgac
    36421 gaggatcgaa agtgctccgc caacgccttg acaacgcgca atgcgccttg ctgatctggt
    36481 gccgacagta caaggagctg ttctttcatc tggtcatggt cgccgttcaa gtgcagcgtg
    36541 tcggattcat tctccttggc cgttacggga ctggccctca ccatcttaga ggcgcggtac
    36601 tgctcaacgt agtatgctcc ctcatctacg acggcatgag cattggtgcc accaaagccg
    36661 aagcagttga cgctcacccg gcggagacca gaagtcggcc aagaaagcgg ttgtgtcgga
    36721 acctgacggg acgaaaaggt cagctatcgt cagcataaag cggcacgcat atcatctcaa
    36781 caacgtacct tcagtcccca tgcgtcaaag tcaatctccc ggttgcccat cttgaaattg
    36841 gcattgggtg ggatctctcc tttctctacc accaacacgc ccttgatgag acccgcaatc
    36901 ccggcggcgc cctcgagatg gccgacgttc ggcttgacgg atcccacaag gagagcttct
    36961 ccagagtgac gtccggaggc gatggtctct gcgaccgccg tcagttctgt gaggtctcca
    37021 gctttggtgc ccgtcccgtg gcactcgacg tacgccgtct tgcagaaatc taatccggcc
    37081 ttgttatata cgctccggat attgtcgact tgggcaacct tgctcggcag ggtgataccg
    37141 ggagtccggc cgtcctgatt cacgtgagtg cccttgatca cagctcgtat ggggtcatta
    37201 tccttgaggg cgtcggacaa tctcttcaag acgacaaagc ccactccttc tccccggcca
    37261 tatccgtttg ctcgataatc gaatgtaaag catttcccat cgggactgag gaaattcaat
    37321 gcagtcatcg gcatcatggt gttgggagtt aaaataatcc ccgcgccagc agccagagcc
    37381 ttgtcatcag agagagtcag tcagtgggaa accggatcga gagggcggaa gcacagagcc
    37441 ataagcttgg gcttttagct aacaactcac aatcgaactg gctccggaaa ggaggctctg
    37501 gcaggcgtgg tggacggcga caagactacc gctacatcct gtgtccaggg tgatgctttc
    37561 tccacgcaga tcgtagaaat aggagattcg gttggacata atagccgttc ccgtaccggt
    37621 cgccgcgtat tgaggttggt agtccatatc ccgcagggat acttgttcat aatctgtaga
    37681 accatggtta aattatcttc tttacatgta gcatgaccac gagggatgcg gaacgaacct
    37741 ctcacaaagg agccaacgta aaccgacgta tcggatccct tcaaatcttc cacgaggagg
    37801 ccagctacat gtggtcagtg catcgaatga catccatgaa aaggccattg accagcttac
    37861 agttttctat cgcttcgtag gacgtctcaa gaaggagacg ttgttgagga tccatggcgc
    37921 tgacatcatc ctcgttcatg tagaaaaact atcaccgtca gtaagatacg ctctatctcg
    37981 tcggtactaa atcacacata cagaggcgtc gaatgaagcg atatcatccc gaaggaagtg
    38041 ggcacctcga aacgaaatct atgtctccac cgatcagtac gtctgagggc ctaaatagga
    38101 ggattccagg acggatgttc actcacgctg ccctgtcgat gaccgtcggg gtggtagaaa
    38161 cccttcatgt tcatacgatc ttcaggaaac ttggaccaag ctgtcttccg cgccttgagc
    38221 attttccata gcttctccgg agacgtggca tctccgggga aacggcagct catgccgatg
    38281 acggcgatgt cagccattgg gaaggtttgt agtcttacat caaccgctgg aggatggagc
    38341 gtgagatgtg gcgaagttgc tcaaccttct tcgatgatca atggcacaga gatgttgtca
    38401 tggagggggg gggacagggt gggatgatga tgaaaagaga aggggtttta gtcttttggc
    38461 acaaaaggta gaggtaaaag agtgaatgaa atgaaatttt gcagagccag ggaaggagcg
    38521 acttttgtgg gatagggagt agaaaatagg cacagggaaa taaaggaagg gaccctaccg
    38581 gattcacaat aacctaacgt cttctctttc atcttaagca ttgccgctgc cgaattggga
    38641 agagccggtg actgaaaaag ctgaacggtg atccatgaac ggggatgagt tggagagaac
    38701 tctgatgaca gaataatgga cgccgtaaga tcatgaaatt gcaggacata atgcctccgc
    38761 ccattaatag ggggaagggc caggaaacca tgttagtgta gtacaaaaac agatggtgta
    38821 tggtcaataa aaatctcaaa gagtatatct caacatagcc catagactct agagtgagta
    38881 tcaccaaaaa tgtgtgatgc aggcggcggc tagccctttg aaggtagcaa gtcagggact
    38941 aactggtaac agaagctgga cagacctttg ctgtctacaa acaatattga gttggcaaag
    39001 gacgctgtaa gaagattttc acagggtctg aactagtccc ggtcccgaca ggagtcggct
    39061 cgaaccaaga cttggacctc gaatagggac acaataaaat ggttggcgac aaaagcattg
    39121 ggataggtct gcaaacgcca gactgaagtg tcctcggcat caaggctgtt tctgcattgg
    39181 ataggacgat gacgatgacg acgacgacga cgaggaggtg attttcaccc gcgcaatctg
    39241 aaccgcatgg tacgaatctg caaaaccatc gtctagacca gcgacgacga caatcgagag
    39301 gcacgaactg gatattgccg catggtccgg tccggctgtg aactcaaaaa acgctccgca
    39361 tacagacagc tagacggtcc gagggtgcag agggtggcag agggtgtcat aacagaagac
    39421 cgaagatgtg ctgtcccgga gacagcccaa atcaatgggg tcagaggaga tccgtgtcat
    39481 cgtattcgtg atgcagaact aagaacgtaa ttcgatcctg cagataccct acacataaac
    39541 ataagttcac agcttgatcg gatgagggcg caaagcaggt aagaactggc ggcagctcta
    39601 ggttcgaaac ctggtagaca tgtgaagtcg agagcgatgc ccagtgtatg gatgcgaaag
    39661 agatgaggtt atttatttgt cacgtgctat acttcagaga tatgtctcgg gtcacgtgac
    39721 gtacgtgaca acgacgtcga ctctacaagg cttgcttgct ctctatttct tcgtccggca
    39781 agtcatgata cgtgatagga ccaaacatat ggattctgca tacctaggca tatcgtctcc
    39841 ggggctcacg aagtctgttc tcgcagggag cgggatccgt tgtgttcttg atgccgcatt
    39901 gccgacttca gcgaacgcaa gggcacgccc cgaaccgagt tattacgccc aaacactgta
    39961 atatgttgct attttaagcc tattgtctgc ctttctgtcc taagagctac ttacttgaga
    40021 tgatccatcc ttgattcttt ctaggtagga gcaggctctc ggatccccat gttttcatgt
    40081 gtccagcgag gtaagaccga tatttttctt caacccgtct tgctcaacca tggtaaatcc
    40141 tggcggcctt gccctctgtc ctccgctcac aatttttttt tttgtttggg ttttcttctt
    40201 ttgtctaccc atcattgcca tgcattcttt ttctagcctt cccttttttt ttcctttttc
    40261 ttttctgggg gaaaaggagg ggtttcgtgt ttttttccct gtctcttttt ttttctctga
    40321 cttcattttc ttcttcattt tcttcgtaat cgttgctgat cctccaattg atccatatcg
    40381 ctgtgctccg aaggcatgga gtatcatttc ttccaaagca gattctaacc gaatcttcgc
    40441 atccaattgg gatggcatgc aagatcaatc ccgaggagac gcgtgctcaa tgtatgcacc
    40501 tttatccagc caaggctgtc gattttccaa agaatgttcc ctggcatgat gggtccactg
    40561 catcctcagg gggcttctgc cacgggcagt aagtgtcaag gtcacttccg tagtccaagt
    40621 tatgcagcag cgtagcgaag accatgggca aaaggggtcc ggcagcctcg tacaaaggca
    40681 tattgttgac ttgctcgacc tcgagggggt cgcacgccac cctggcgttg cttcgtcgcc
    40741 ggtcaccgat gacaccgacg acaccgacgc tacgctggag acggcgattg tgggcctgtt
    40801 gaatcacgac atccatggag tcgggaaagt cgtcggcggc cgcatggaac tggtgataaa
    40861 cctttctgtt gcggttttcg aggttttcga gtgcttcgca agtcttagcg aacgaaccca
    40921 ccacgtgctg ccgacgttca agcagtggat aatgcgtcgc ccactcttcg gatacggtga
    40981 tgggctcgtg catattgggc atcccgtagg gataatattt cctgacctcc tccggaaact
    41041 tggtgtccac aacgtcgtct ccggtgtgga tggcgtggag aacggactgc agccgaccca
    41101 cgaccggcga agtatgacgg gacgaaacct cgggaaacga tgtggcccgt aattcagcga
    41161 gagaagactc gtaggtgaga ggtcgatccg gttggaagac gggcggctcc ccagcaccac
    41221 cagatacagc caactccata atgggacaat gccgaagagc gacgacggac ggcgatcttg
    41281 tctcatgatg cctggtattg ctgtcaacca gagccctgaa ttcgacagcc gcagcgtcgt
    41341 tctcggaaac gacaagccca cgacggccgc ggctatgaag ggcacgaagt gccgagtcaa
    41401 aagtcgaagg gttgtattgg cgatggccag gggggcctgc agttagaggg agcggggcgc
    41461 cggggccggt tgccaaagtc gacttgtagc ctccacagat gttggtaacg ttgacagctt
    41521 ccccagttgg ctccccgaag gcctggcggt tatggttaag ataatgagcc cgcgaggaag
    41581 gaaacgtgtc gcggtttttc ggctcacgag ggggtgcatt gctaaaacga ctcgagcgag
    41641 tctctgccgg tgaacgggat tgtctgcctc tcccggctgt atccaaatgt ccaggggtct
    41701 ggggagcaac ggaagcgata ctgaaacgac tgttgtttac agcattgacg ggttccgagt
    41761 gggagaggcg tggcctaggt tgcagcagtt tcagagccct cttctggttc ggattcgggt
    41821 atgaagccag gttatgaaga gacttgacag ttaggcgacc gagagcatgc tcgaaggggc
    41881 tgccattgga agacaagtca ccgtcttctt cagcggcaca gtcttgctgg ctggcctcgt
    41941 cgacttcgtt cccgttaaca gccggcgtca tcatacctgg gctaggctga gactgagagg
    42001 agtgcaggct ccgggactga gaccgcgggg cagacatgcc aatgcggtca ggcgtctcaa
    42061 tatccttctt agcatgaggc ggggtcacgg cacggtcttg gttctgctgc agaggattat
    42121 ataccggcat ggcacgggct ggggcgctgt cgaagtcggc ttgatcataa ggtgaaagca
    42181 tctcctgcag cgacaaagct tcaagggctg acttggggaa gagggaccgt tccatggtgc
    42241 caggactagg accgggcggg tcgggaggcc acttgaaggc acggcggagg cgagtgggag
    42301 gtttgatggg ctgaactgcc ttgggattgt agatggtacc cgccgtggtg tacttcggag
    42361 agtctgcctc gttgtggttt ctctcagggc ctggggagaa gctggttatg gcagtgctgg
    42421 cagaggaaga ggcgggcgag ggattgtcca tggctcgaga cgttatttat cgcgtttgca
    42481 tggcaggttt cgtcttggct tgaacgatca agtggacggc ttctggtctg gccaggcact
    42541 tgcaatccgt ttacctcgta gggaaggcgt gttgaaagtt gactggactg ggagcaaaac
    42601 ttaatagaag ctcccatgca gcaatggggc tggaactgac cgtaaaagaa gagagattgc
    42661 ggccgatgtc gtcgaatgaa gatagattga acagtgctct ttctggcgta ttgagaacag
    42721 agaaagcgtt gccacgatgg aacaacactt agtagggaat ggtgtacaat ggaaagatgc
    42781 gcgaataagt tgaccgactg cctgtagatg acgatggcga ggcgcggaaa gaagaagatg
    42841 ggtaaagtcc aaagaagcgg aaggttcaga acgaggatag ccctagggac tagagtgggc
    42901 tgaagtgcaa gtacggagag gaacggtaag aagcggaagg gtaaggggaa ggagttatct
    42961 caggcagaca tcttaggtga gatcgccagg tgatgactga tgaggtatgg caacgaaggc
    43021 aaggaagcct agaagtcacc aacaactccc aggggaaagg cggaataaaa agggagggac
    43081 actccagtaa cattacaagc cagaaggggg gaagggaagt tgcgtagagt tagcgggagg
    43141 gggggattca aggaaggaag gaaagaaaga aagaaggaag ggacggggaa agagtcgtgg
    43201 aaggtgggga tgagccgagg cgttccaagg cttcaaccac agatattggt ttaagtacag
    43261 taatggcagg ctggcgcaac ggataatcac tggaaagtta ttgtattgaa tagcaggccg
    43321 ccatcgacat tgaagagaat aacgaatggc ccaaatggcc aggggcttca acctacacgt
    43381 ttggtggtag atgactgaaa ggaaagcccc gtcgagggaa ggtttgatct atgtacagcc
    43441 accacatacc tgatttacgg ataagttaca gaggaacatc acggttaaga gcaaagggga
    43501 aatgggtacg agacccagta ccggatgatg gtattgacag taagccgcta cttaaggtac
    43561 cttacactta cctcagacca ggctagggat atgaggtagt caagtataat tgcaggatgc
    43621 acgaaagacg cagaaatgaa cgttgtatta tcgccggata tgctaggtgg tgttttctgt
    43681 ccaggagaac cactaggtca atctctactc agcccagcgg gaaagccaag agagggaaca
    43741 acgttaaagc cacggccaca acagtaaggt aggtggtctt ttactccgaa aaaagcgagg
    43801 ctcggtgttg ataacgacaa gtggaggatg gctgattatt cgaaacgaga caggctgtaa
    43861 atcggaatca agtatttcag gcgtagtgta ggtcgtctgg gtcaaaagac gcccttgtta
    43921 tcccctcaca gttggtttca tccatgctac ccacctcgat taaactgtct ccgtatcctt
    43981 acagcatgtg agttcccgag tgaaacggcc ctgagcgccg acgaagtccc atatcaactt
    44041 cctccaaccc tgggtccaaa gctgatggtt tctttttccc tcctgaagtc accggtaacc
    44101 ctttccccgg ctgtcgttcc gggtttgatc gggactgatt tggcaaacgc ctcgttcctc
    44161 tcgcagaaga tgaaagcatc gaatatcgag ttacatagac gccgaggttg aaatcgaccg
    44221 acgccccagc taaaggccac ctcccgtggc accattcata catttgtgct tgaaacaatc
    44281 attcctctac gataactgtt catgcggacc tcaggacggc aactccggtg tatccccctt
    44341 tgctttaata tttttttgtt gacgagacga gaaggaaatg gagggaatat acgtgtcgag
    44401 agtcgaaact tcaagaagaa aaagaagaag aagaaaagcc cagggtactg tttcgtacga
    44461 cagtggggta ccgaagtagt cgagacaagt agctgatcgg agtcaagacg catcaagttg
    44521 tcgtgtctct tcggggggtg aggcacatct gcgattatca agagtttcca acaaggttgg
    44581 ccatatacat agagagagag atagaaggta aaattgagcg aattgaaagc gctatatgtg
    44641 cgcggcttat tacccgaaga aatttgcgcc aaaatcagcg tgcagaaaag agaagagtcc
    44701 gatgtcgtcg acgcgcggag aaaaaggttc agagaggtcc ctgaggatac gcgctcccgg
    44761 gaattaatcc accacccccg cctccgggag gaggcgccat ccggcctccg ggaagctgga
    44821 agtccggatt actgttgagg agtatatcct gttgctgggg acgtcgtgga ggtggctggc
    44881 gcccgtagcc aggcatggga ggtggagggt tccagcgcgg gttcacgccc cgttgtgata
    44941 tcgaagtaaa attcgaacga tcagagtccg cgccagggct tacaccacgg gggggaacgc
    45001 gtccatcgtt ggagctctcg tatgatttgg agggcggcat gtcagtttga tgggagacag
    45061 gcgcattgga gtgggtgggg cccgcagacg cgaatcgcgg atcgatgtcc tcatagtagt
    45121 cgtggcttgg cgatgttgca ccctgtggtg acgcaacacg gacggcaggg agttctgcag
    45181 ctgcccgtgt attcagaggg gagggtacgt tcggagaatg acgtccctgc gcatggcctt
    45241 gcgcccatgc ctgacgtggt ggtacgtatt ggctgttgtg gtgttaggca acggtactat
    45301 tcgggtgcgg tcgaggagag ataaaacggg gcttttcttt tcttattctt attctttttt
    45361 ttttct
//
