# Supplementary material for: Alkaliphilic/Alkali-Tolerant Fungi: Molecular, Biochemical, and Biotechnological Aspects
Source: J Fungi (Basel). 2023 Jun 9;9(6):652. doi: 10.3390/jof9060652 (PMC10301932; doi:10.3390/jof9060652)
Supplement: Supplementary file 1 [file jof-09-00652-s001.zip › S2/ENANITX01000600NITX01000600.1.region001.gbk]

LOCUS       ENANITX01000600NITX01000600.1 35864 bp    DNA     linear   UNK 01-JAN-1980
DEFINITION  ENA|NITX01000600|NITX01000600.1 Sodiomyces alkalinus F11
            SODALscaffold_19_Cont600, whole genome shotgun sequence..
ACCESSION   ENANITX01000600NITX01000600
VERSION     ENANITX01000600NITX01000600.1
KEYWORDS    .
SOURCE      
  ORGANISM  
            .
COMMENT     ##antiSMASH-Data-START##
            Version      :: 7.0.0beta2-86685d9d
            Run date     :: 2023-03-25 18:34:59
            Original ID  :: ENA|NITX01000600|NITX01000600.1
            NOTE: This is a single region extracted from a larger record!
            Orig. start  :: 69837
            Orig. end    :: 105701
            ##antiSMASH-Data-END##
FEATURES             Location/Qualifiers
     protocluster    1..35864
                     /aStool="rule-based-clusters"
                     /category="PKS"
                     /contig_edge="True"
                     /core_location="[99837:105550]"
                     /cutoff="20000"
                     /detection_rule="cds(PKS_AT and (PKS_KS or ene_KS or mod_KS
                     or hyb_KS or itr_KS or tra_KS))"
                     /neighbourhood="30000"
                     /product="T1PKS"
                     /protocluster_number="1"
                     /tool="antismash"
     proto_core      30001..35713
                     /aStool="rule-based-clusters"
                     /tool="antismash"
                     /cutoff="20000"
                     /detection_rule="cds(PKS_AT and (PKS_KS or ene_KS or mod_KS
                     or hyb_KS or itr_KS or tra_KS))"
                     /neighbourhood="30000"
                     /product="T1PKS"
                     /protocluster_number="1"
     cand_cluster    1..35864
                     /SMILES=""
                     /candidate_cluster_number="1"
                     /contig_edge="True"
                     /detection_rules="cds(PKS_AT and (PKS_KS or ene_KS or
                     mod_KS or hyb_KS or itr_KS or tra_KS))"
                     /kind="single"
                     /product="T1PKS"
                     /protoclusters="1"
                     /tool="antismash"
     region          1..35864
                     /candidate_cluster_numbers="1"
                     /contig_edge="True"
                     /product="T1PKS"
                     /region_number="1"
                     /rules="cds(PKS_AT and (PKS_KS or ene_KS or mod_KS or
                     hyb_KS or itr_KS or tra_KS))"
                     /tool="antismash"
     CDS             324..1352
                     /ID="input.cds23.1"
                     /Name="input.path1.gene23"
                     /Note="single-exon"
                     /gene="input.path1.gene23"
                     /gene_functions="biosynthetic-additional
                     (rule-based-clusters) APH"
                     /gene_kind="biosynthetic-additional"
                     /phase="0"
                     /sec_met_domain="APH (E-value: 2.4e-13, bitscore: 41.7,
                     seeds: 156, tool: rule-based-clusters)"
                     /source="GlimmerHMM"
                     /transl_table=1
                     /translation="MFIITDLVPGQPLNRKLLLGGNEEQRSDFLSQLIDVLAELRRLEF
                     PAIGSLRPNASGNSYPDLGHVGPVISMSAAMLSQPSWRTVASATLRQTHRGPFTSAEDY
                     LRYHFGLISDMFSLPVCDHTIEDVKEEIFALNSMDRISLQVIDPRLDKGPFVLHHLDLR
                     SANIIVDDNLRIQGIIDWEFTSTVPRQLFTPPSWITGHDLDETNEQLHTEFRAALDEKS
                     ETDGLCDQLRREWYGQSDSNTDEERGKMDMAFWVAHVLRRPTDITDIFCNFIAQKQSDK
                     PVDELISEFFKQNLALALEVQVRAEQCERYTEYLKRNRLYETDVDRLLAESRALKAKWG
                     WS"
     PFAM_domain     336..887
                     /aSDomain="APH"
                     /aSTool="clusterhmmer"
                     /database="34.0"
                     /db_xref="PF01636.25"
                     /description="Phosphotransferase enzyme family"
                     /detection="hmmscan"
                     /domain_id="clusterhmmer_input.path1.gene23_0001"
                     /evalue="4.20E-10"
                     /label="input.path1.gene23"
                     /locus_tag="input.path1.gene23"
                     /protein_end="188"
                     /protein_start="4"
                     /score="40.0"
                     /tool="antismash"
                     /translation="TDLVPGQPLNRKLLLGGNEEQRSDFLSQLIDVLAELRRLEFPAIG
                     SLRPNASGNSYPDLGHVGPVISMSAAMLSQPSWRTVASATLRQTHRGPFTSAEDYLRYH
                     FGLISDMFSLPVCDHTIEDVKEEIFALNSMDRISLQVIDPRLDKGPFVLHHLDLRSANI
                     IVDDNLRIQGIIDWEFTSTVP"
     CDS             join(2214..2294,2352..2519)
                     /Name="input.path1.gene24"
                     /gene="input.path1.gene24"
                     /phase="0"
                     /source="GlimmerHMM"
                     /transl_table=1
                     /translation="MVIEVPVSGTKVVAVVHVREQSFLPPVPLQRPRPSRPPGIELVGV
                     VAILADVLASLLPVHGIVRRVARVDELIEQVFALVPV"
     CDS             complement(join(3619..3849,3952..4801,4868..4984,
                     5058..5182,5857..7039,7322..7359,7433..7554,7620..7667,
                     7690..7798,7864..8028))
                     /Name="input.path1.gene25"
                     /gene="input.path1.gene25"
                     /source="GlimmerHMM"
                     /transl_table=1
                     /translation="MTITKSLALFLALGHQTLVDATCCVHSQERRDCWKKGIDIHSDPD
                     FVIPEGRLREYELTISNELINPDGYWKNATVFNGKNPLQQVAVDETWTYPGPLIEADWG
                     DTLRIIIHNNLTNYNGTAVHWHGIRQQNTVWEDGVPGVTQCPSKPGTSQVYEFQARHLI
                     WREFFTDRAPIPNSMVLNGKGVFDCDPQSDPHCSGDGELFDVTFEPGTRYKIGLVNTGS
                     LLTETFWIDGHNFTVISNDFVQIEPFETDVINIGIGQRYEIIVEANADLANGTNFWINA
                     HYCDMPDLMEKHVGIVRYDSSDKSDPITGPPAHLDYGCSDPGPDELVPVVPKQVGRRVN
                     DMEPADYLKIGLEGWPNASDPNSLIRKWALGSGPMYSDWREPSVKRLTLNSGDEAQFPP
                     DSEPMHIDFETGEWVYLVIENNHEMPIGNPPRVIPRSVHPIHMHGHDVYVLAQGKGRFN
                     ESVVPNLDNPPRRDVANCPIYGYLWIAFPVDNPGAWLLHCHIAWHSSAGFSIQLLEQTS
                     KIIPLMEEAGALTEMEERCAEWKDYYENEHPDRGNQVDTQAIDDVYRTVATCKDEAKRE
                     EGKKIVEKIASLKYEVQHDRPPIEDDGFPDVSLYNRELKELGSAGWLNGPWLFLECYLF
                     RRMSTFFSLSKHWKNYDVFNRQKINTFRSSRPAVLELASRYKELVEELRSEKKATRDEE
                     AERLLFSEMCEVCLWGNATDLSLLTTLSYEDIQKLQGSEARKSAEKNILINDLPAAFDT
                     LKKAKADGKAERRVDIILDNAGFELYVDLILAGYFLSAGLATHVVLHPKSIPWFVSDVL
                     PSDFAQTLSLIANPKPFYETPSEDEKLQGTTPAPLSTVDEANMAFLFQEWSNFHAEGQL
                     IIRPNRYWTHPNPYWNLPEEAKDLYEDLKTSELIIFKGDLNYRKLTGDCDWDPTTPFTD
                     TIKGMGPGSGLNILSLRTCKADVVVGLPPGKDEELKASEGGGGDSGARQWAWNGKWAVM
                     SFSGDK"
     PFAM_domain     complement(join(3712..3849,3952..4801,4868..4984,
                     5058..5182,5857..5877))
                     /aSDomain="ARMT1-like_dom"
                     /aSTool="clusterhmmer"
                     /database="34.0"
                     /db_xref="PF01937.21"
                     /description="Damage-control phosphatase ARMT1-like domain"
                     /detection="hmmscan"
                     /domain_id="clusterhmmer_input.path1.gene25_0005"
                     /evalue="2.80E-125"
                     /label="input.path1.gene25"
                     /locus_tag="input.path1.gene25"
                     /protein_end="965"
                     /protein_start="548"
                     /score="418.1"
                     /tool="antismash"
                     /translation="DRGNQVDTQAIDDVYRTVATCKDEAKREEGKKIVEKIASLKYEVQ
                     HDRPPIEDDGFPDVSLYNRELKELGSAGWLNGPWLFLECYLFRRMSTFFSLSKHWKNYD
                     VFNRQKINTFRSSRPAVLELASRYKELVEELRSEKKATRDEEAERLLFSEMCEVCLWGN
                     ATDLSLLTTLSYEDIQKLQGSEARKSAEKNILINDLPAAFDTLKKAKADGKAERRVDII
                     LDNAGFELYVDLILAGYFLSAGLATHVVLHPKSIPWFVSDVLPSDFAQTLSLIANPKPF
                     YETPSEDEKLQGTTPAPLSTVDEANMAFLFQEWSNFHAEGQLIIRPNRYWTHPNPYWNL
                     PEEAKDLYEDLKTSELIIFKGDLNYRKLTGDCDWDPTTPFTDTIKGMGPGSGLNILSLR
                     TCKADVVVGLPPGKDEEL"
     PFAM_domain     complement(5974..6390)
                     /aSDomain="Cu-oxidase_2"
                     /aSTool="clusterhmmer"
                     /database="34.0"
                     /db_xref="PF07731.16"
                     /db_xref="GO:0005507"
                     /db_xref="GO:0016491"
                     /db_xref="GO:0055114"
                     /description="Multicopper oxidase"
                     /detection="hmmscan"
                     /domain_id="clusterhmmer_input.path1.gene25_0004"
                     /evalue="4.40E-34"
                     /gene_ontologies="GO:0005507: copper ion binding"
                     /gene_ontologies="GO:0016491: oxidoreductase activity"
                     /gene_ontologies="GO:0055114: oxidation-reduction process"
                     /label="input.path1.gene25"
                     /locus_tag="input.path1.gene25"
                     /protein_end="516"
                     /protein_start="377"
                     /score="117.3"
                     /tool="antismash"
                     /translation="DWREPSVKRLTLNSGDEAQFPPDSEPMHIDFETGEWVYLVIENNH
                     EMPIGNPPRVIPRSVHPIHMHGHDVYVLAQGKGRFNESVVPNLDNPPRRDVANCPIYGY
                     LWIAFPVDNPGAWLLHCHIAWHSSAGFSIQLLEQT"
     PFAM_domain     complement(6670..7029)
                     /aSDomain="Cu-oxidase"
                     /aSTool="clusterhmmer"
                     /database="34.0"
                     /db_xref="PF00394.24"
                     /db_xref="GO:0055114"
                     /description="Multicopper oxidase"
                     /detection="hmmscan"
                     /domain_id="clusterhmmer_input.path1.gene25_0003"
                     /evalue="8.90E-26"
                     /gene_ontologies="GO:0055114: oxidation-reduction process"
                     /label="input.path1.gene25"
                     /locus_tag="input.path1.gene25"
                     /protein_end="284"
                     /protein_start="164"
                     /score="91.0"
                     /tool="antismash"
                     /translation="REFFTDRAPIPNSMVLNGKGVFDCDPQSDPHCSGDGELFDVTFEP
                     GTRYKIGLVNTGSLLTETFWIDGHNFTVISNDFVQIEPFETDVINIGIGQRYEIIVEAN
                     ADLANGTNFWINAHYC"
     PFAM_domain     complement(join(7039,7322..7359,7433..7554,7620..7665))
                     /aSDomain="Cu-oxidase_3"
                     /aSTool="clusterhmmer"
                     /database="34.0"
                     /db_xref="PF07732.17"
                     /db_xref="GO:0005507"
                     /description="Multicopper oxidase"
                     /detection="hmmscan"
                     /domain_id="clusterhmmer_input.path1.gene25_0002"
                     /evalue="5.10E-22"
                     /gene_ontologies="GO:0005507: copper ion binding"
                     /label="input.path1.gene25"
                     /locus_tag="input.path1.gene25"
                     /protein_end="161"
                     /protein_start="92"
                     /score="78.2"
                     /tool="antismash"
                     /translation="TYPGPLIEADWGDTLRIIIHNNLTNYNGTAVHWHGIRQQNTVWED
                     GVPGVTQCPSKPGTSQVYEFQARH"
     CDS             join(9016..9038,9338..9998)
                     /Name="input.path1.gene26"
                     /gene="input.path1.gene26"
                     /gene_functions="biosynthetic-additional
                     (rule-based-clusters) GST_N_3"
                     /gene_functions="biosynthetic-additional
                     (rule-based-clusters) GST_C"
                     /gene_functions="biosynthetic-additional (smcogs)
                     SMCOG1193:glutathione S-transferase (Score: 156.8; E-value:
                     8.8e-48)"
                     /gene_kind="biosynthetic-additional"
                     /sec_met_domain="GST_N_3 (E-value: 2e-18, bitscore: 57.8,
                     seeds: 52, tool: rule-based-clusters)"
                     /sec_met_domain="GST_C (E-value: 3.5e-14, bitscore: 44.1,
                     seeds: 35, tool: rule-based-clusters)"
                     /source="GlimmerHMM"
                     /transl_table=1
                     /translation="MGTLCQELMSSLKPIKVWGKGGPNPPKVAIVMEELGLPYEVVPVP
                     FTDVKKPEYLAINPNGRLPAIHDPNTDMTLWESGAIIEYLAEKYDTDHRISFPRGTAEA
                     YESMQYQYFQASGQGPYFGQATWFKKFHPEQVPSALERYIKEMHRVTGVLENILASKKA
                     SAGQDRTWLVGGKYSLADLSFISWINVVTVIFDKSDYNLEDYLNVKDWVDRMLERPAVK
                     TALGK"
     PFAM_domain     9354..9575
                     /aSDomain="GST_N"
                     /aSTool="clusterhmmer"
                     /database="34.0"
                     /db_xref="PF02798.22"
                     /db_xref="GO:0005515"
                     /db_xref="GO:0006749"
                     /description="Glutathione S-transferase, N-terminal domain"
                     /detection="hmmscan"
                     /domain_id="clusterhmmer_input.path1.gene26_0006"
                     /evalue="1.90E-15"
                     /gene_ontologies="GO:0005515: protein binding"
                     /gene_ontologies="GO:0006749: glutathione metabolic
                     process"
                     /label="input.path1.gene26"
                     /locus_tag="input.path1.gene26"
                     /protein_end="87"
                     /protein_start="13"
                     /score="57.0"
                     /tool="antismash"
                     /translation="PIKVWGKGGPNPPKVAIVMEELGLPYEVVPVPFTDVKKPEYLAIN
                     PNGRLPAIHDPNTDMTLWESGAIIEYLAE"
     PFAM_domain     9678..9971
                     /aSDomain="GST_C"
                     /aSTool="clusterhmmer"
                     /database="34.0"
                     /db_xref="PF00043.27"
                     /description="Glutathione S-transferase, C-terminal domain"
                     /detection="hmmscan"
                     /domain_id="clusterhmmer_input.path1.gene26_0007"
                     /evalue="2.00E-11"
                     /label="input.path1.gene26"
                     /locus_tag="input.path1.gene26"
                     /protein_end="219"
                     /protein_start="121"
                     /score="44.0"
                     /tool="antismash"
                     /translation="FGQATWFKKFHPEQVPSALERYIKEMHRVTGVLENILASKKASAG
                     QDRTWLVGGKYSLADLSFISWINVVTVIFDKSDYNLEDYLNVKDWVDRMLERP"
     CDS             complement(join(10136..10378,10449..10513,10553..10655))
                     /Name="input.path1.gene27"
                     /gene="input.path1.gene27"
                     /source="GlimmerHMM"
                     /transl_table=1
                     /translation="MAAEAEAQRATLDKFIDGWRRSSAADMVATWSADSRNSTEVMATL
                     PMLQKVVTEYKLTIHEVVHDVSQHKAAVYALSTGKTPFGDWTNDYAVFFTFNESGTEIV
                     KLEEMVDSAFMKEFFPKFQGFMREQASKAQPV"
     CDS             join(11593..11805,11957..13414)
                     /Name="input.path1.gene28"
                     /gene="input.path1.gene28"
                     /phase="0"
                     /source="GlimmerHMM"
                     /transl_table=1
                     /translation="MGYHCSLRAWLPALAAASLAVSSNSQPTTRIDYLIIGGGPAGLVL
                     AERLSQRAAKNVVLLEAGPDSIDDPNPDANLGGYAPGIAQGHTLGGGAAVNGMAYCRGS
                     SSLFDDWAETSGNEGLAWDSMLEEFKEVSRYRDPPHADYEQFVNASGYGNGPVEVSRSS
                     GLTGFEFPFARAIEAELGLQQQDLTDGTGIGIDLGLSSIFAKNRTRSHPRNTFGIIAEG
                     RPNLQIIHSARVTKVHFEGTTAVGVTYQFGGEAVEVEAAEIIVSAGAINTPRLLMLSGV
                     GPREKLEALGISVVSDNPEVGANLRDHPFSIMQLQVTPEVLTVWQWLSNETQAVIAHEQ
                     YAANASGPLGWNNGYSFAAFRLPDSAWPEGVDNTHYLSLPEDRPHVLIQFSTVPFIPSP
                     NSTIIAWASLMQPEAAGSVSLRSADYRDGPLIHTNFYGSEGDKAAALWTYKKLREILRR
                     PEVSHLIVAERYPGPDVISDEAIWAAMGQQTYSFRHAVGTAAIGKALDSNWRVKGLKGI
                     RVVDSSAFPFPTTCHPQAVVYALASRAAKDILLGDSCKK"
     PFAM_domain     join(11686..11805,11957..12670)
                     /aSDomain="GMC_oxred_N"
                     /aSTool="clusterhmmer"
                     /database="34.0"
                     /db_xref="PF00732.21"
                     /db_xref="GO:0016614"
                     /db_xref="GO:0050660"
                     /db_xref="GO:0055114"
                     /description="GMC oxidoreductase"
                     /detection="hmmscan"
                     /domain_id="clusterhmmer_input.path1.gene28_0008"
                     /evalue="7.50E-51"
                     /gene_ontologies="GO:0016614: oxidoreductase activity,
                     acting on CH-OH group of donors"
                     /gene_ontologies="GO:0050660: flavin adenine dinucleotide
                     binding"
                     /gene_ontologies="GO:0055114: oxidation-reduction process"
                     /label="input.path1.gene28"
                     /locus_tag="input.path1.gene28"
                     /protein_end="309"
                     /protein_start="31"
                     /score="173.3"
                     /tool="antismash"
                     /translation="DYLIIGGGPAGLVLAERLSQRAAKNVVLLEAGPDSIDDPNPDANL
                     GGYAPGIAQGHTLGGGAAVNGMAYCRGSSSLFDDWAETSGNEGLAWDSMLEEFKEVSRY
                     RDPPHADYEQFVNASGYGNGPVEVSRSSGLTGFEFPFARAIEAELGLQQQDLTDGTGIG
                     IDLGLSSIFAKNRTRSHPRNTFGIIAEGRPNLQIIHSARVTKVHFEGTTAVGVTYQFGG
                     EAVEVEAAEIIVSAGAINTPRLLMLSGVGPREKLEALGISVVSDNPEVGANLRDHP"
     PFAM_domain     12977..13375
                     /aSDomain="GMC_oxred_C"
                     /aSTool="clusterhmmer"
                     /database="34.0"
                     /db_xref="PF05199.15"
                     /db_xref="GO:0016614"
                     /db_xref="GO:0055114"
                     /description="GMC oxidoreductase"
                     /detection="hmmscan"
                     /domain_id="clusterhmmer_input.path1.gene28_0009"
                     /evalue="8.20E-31"
                     /gene_ontologies="GO:0016614: oxidoreductase activity,
                     acting on CH-OH group of donors"
                     /gene_ontologies="GO:0055114: oxidation-reduction process"
                     /label="input.path1.gene28"
                     /locus_tag="input.path1.gene28"
                     /protein_end="544"
                     /protein_start="411"
                     /score="107.5"
                     /tool="antismash"
                     /translation="PEAAGSVSLRSADYRDGPLIHTNFYGSEGDKAAALWTYKKLREIL
                     RRPEVSHLIVAERYPGPDVISDEAIWAAMGQQTYSFRHAVGTAAIGKALDSNWRVKGLK
                     GIRVVDSSAFPFPTTCHPQAVVYALASRA"
     CDS             join(19522..21884,22036..22162)
                     /Name="input.path1.gene29"
                     /gene="input.path1.gene29"
                     /source="GlimmerHMM"
                     /transl_table=1
                     /translation="MSITTTTVEATVETPFTSGAVRSGSNIDFWRSYIESRPNPPEDFF
                     QLINEYHQKHGDNTSDIAHDVGTGPGNIAARLAAYFKHVVGSDVNSDALAVAPALMPQH
                     LSGRLAFIHSPAEDLAVKTPATSGGNGTTDLITVSECMPLLNAPKALKAFHHLLRPGGT
                     LGIYFYGPCIFADGDVEKCNAAYDKVATRICTFNQPMKGTPGFPFHLHAAETLESYMDN
                     IAFPAEDWENVVRHKWNCDMPLLFNSKAGFDFDFGAVDRRSKDEGTEEAINRDFWGAEW
                     SVADIKAYLDSVYPNYRDKAGARYAEVEELLQELDVAMGGEKRKVSFPVVLLLATKKGA
                     VFTTKPKASRVQLSADCGSLGRVNEIPSDAVRKTEELLQKNHDEFHIFWRDQNGHNHMA
                     HSLLTTFAIGGDAEDVQRAYEDGLPVQRAQPEANPEVIKGLANDENMFAILGQVAQYTN
                     VMTFFEQLMDQRDWRDVLDQYCFSGTKLADIILARMYEGAYHPIIHLGLGVEFEQPSII
                     AEALAQAITHPVSGIPDCLLASSEIADQANGGRMDLSLVELFNMARENDIIFRGPRWED
                     MTLKMKDGVLGRSREAIVRLAAQLRVDPCDIERRAAESVNGSAYLAGASQRPGKAAKID
                     FFHMHAVTSSIFLTVLVRQPWISLENKVRLVEWKGRTDLFWYAASGCSKLDIREINDYK
                     AGASAGMGWSELYRSINKMHDDGHVAKFVRALKSGQEVSKPFEQANQATFRLQGDAWLN
                     LARMAYDSTIGLPDEIKWIWGAGFAQAWGNVAARALCRAQSVVMASTPYIITCWTAESR
                     QHRRRQIMTSKYFAGGI"
     PFAM_domain     19714..20007
                     /aSDomain="Methyltransf_25"
                     /aSTool="clusterhmmer"
                     /database="34.0"
                     /db_xref="PF13649.8"
                     /description="Methyltransferase domain"
                     /detection="hmmscan"
                     /domain_id="clusterhmmer_input.path1.gene29_0010"
                     /evalue="2.50E-09"
                     /label="input.path1.gene29"
                     /locus_tag="input.path1.gene29"
                     /protein_end="162"
                     /protein_start="64"
                     /score="37.8"
                     /tool="antismash"
                     /translation="DVGTGPGNIAARLAAYFKHVVGSDVNSDALAVAPALMPQHLSGRL
                     AFIHSPAEDLAVKTPATSGGNGTTDLITVSECMPLLNAPKALKAFHHLLRPGG"
     PFAM_domain     20704..21699
                     /aSDomain="Questin_oxidase"
                     /aSTool="clusterhmmer"
                     /database="34.0"
                     /db_xref="PF14027.8"
                     /db_xref="GO:0016491"
                     /description="Questin oxidase-like"
                     /detection="hmmscan"
                     /domain_id="clusterhmmer_input.path1.gene29_0011"
                     /evalue="4.90E-79"
                     /gene_ontologies="GO:0016491: oxidoreductase activity"
                     /label="input.path1.gene29"
                     /locus_tag="input.path1.gene29"
                     /protein_end="726"
                     /protein_start="394"
                     /score="266.5"
                     /tool="antismash"
                     /translation="HNHMAHSLLTTFAIGGDAEDVQRAYEDGLPVQRAQPEANPEVIKG
                     LANDENMFAILGQVAQYTNVMTFFEQLMDQRDWRDVLDQYCFSGTKLADIILARMYEGA
                     YHPIIHLGLGVEFEQPSIIAEALAQAITHPVSGIPDCLLASSEIADQANGGRMDLSLVE
                     LFNMARENDIIFRGPRWEDMTLKMKDGVLGRSREAIVRLAAQLRVDPCDIERRAAESVN
                     GSAYLAGASQRPGKAAKIDFFHMHAVTSSIFLTVLVRQPWISLENKVRLVEWKGRTDLF
                     WYAASGCSKLDIREINDYKAGASAGMGWSELYRSINKMHDDGHVAKFVRAL"
     CDS             complement(22332..23177)
                     /ID="input.cds30.1"
                     /Name="input.path1.gene30"
                     /Note="single-exon"
                     /gene="input.path1.gene30"
                     /phase="0"
                     /source="GlimmerHMM"
                     /transl_table=1
                     /translation="MGAAKLILAVRNLQRGQEAKEDILSTTGRTKDVIDIWEVDMASYV
                     SVEKFAARVNSELDRVDIFLANAGIAPGKYTLAEGNEASITVNFISTMLLTALVVPKLK
                     ATAKAYKVRPTLTIVSSDVHAHTTFPQKSAPEGKILEAVSDKEACEKNWDEQYPVSKIL
                     GVFAVRALANRYPASTFPVTINLVNPGLCHSELGRDIPTWTFWLIKLLLARSTEAGSRT
                     LVHAASQGVESHGQYMTDCGTGAPSAFVTSAEGQKAQERVWDELCKKLELIHPEWMSNF
                     "
     PFAM_domain     complement(22860..23144)
                     /aSDomain="adh_short"
                     /aSTool="clusterhmmer"
                     /database="34.0"
                     /db_xref="PF00106.27"
                     /db_xref="GO:0055114"
                     /description="short chain dehydrogenase"
                     /detection="hmmscan"
                     /domain_id="clusterhmmer_input.path1.gene30_0012"
                     /evalue="2.40E-11"
                     /gene_ontologies="GO:0055114: oxidation-reduction process"
                     /label="input.path1.gene30"
                     /locus_tag="input.path1.gene30"
                     /protein_end="106"
                     /protein_start="11"
                     /score="43.6"
                     /tool="antismash"
                     /translation="NLQRGQEAKEDILSTTGRTKDVIDIWEVDMASYVSVEKFAARVNS
                     ELDRVDIFLANAGIAPGKYTLAEGNEASITVNFISTMLLTALVVPKLKAT"
     CDS             join(24000..24643,25065..25098)
                     /Name="input.path1.gene31"
                     /gene="input.path1.gene31"
                     /gene_functions="biosynthetic-additional
                     (rule-based-clusters) Polysacc_synt_2"
                     /gene_kind="biosynthetic-additional"
                     /sec_met_domain="Polysacc_synt_2 (E-value: 9.7e-09,
                     bitscore: 25.8, seeds: 77, tool: rule-based-clusters)"
                     /source="GlimmerHMM"
                     /transl_table=1
                     /translation="MVSYAILGGTGNCGSGLIQNLLRSSDADINVYCRNEAKLYAMLPE
                     TANNKRVKVFAGSIQDVKLMENCIRGTKAVFMTVTTNDNIPGCSLSQDTASSVIQALQN
                     IRAASPDTFMAPKMVLLSSATIDDHLARHMPFWFRPIMLTAASHVYRDLRLAEEYLRRQ
                     EDWVTTIYIKPGGLSLDIQRGHQLNFDEEESFISYLDLSAAMIEAADDEQGHYFKMGDR
                     LFK"
     PFAM_domain     24021..24632
                     /aSDomain="NAD_binding_10"
                     /aSTool="clusterhmmer"
                     /database="34.0"
                     /db_xref="PF13460.8"
                     /description="NAD(P)H-binding"
                     /detection="hmmscan"
                     /domain_id="clusterhmmer_input.path1.gene31_0013"
                     /evalue="1.10E-15"
                     /label="input.path1.gene31"
                     /locus_tag="input.path1.gene31"
                     /protein_end="211"
                     /protein_start="7"
                     /score="58.1"
                     /tool="antismash"
                     /translation="GGTGNCGSGLIQNLLRSSDADINVYCRNEAKLYAMLPETANNKRV
                     KVFAGSIQDVKLMENCIRGTKAVFMTVTTNDNIPGCSLSQDTASSVIQALQNIRAASPD
                     TFMAPKMVLLSSATIDDHLARHMPFWFRPIMLTAASHVYRDLRLAEEYLRRQEDWVTTI
                     YIKPGGLSLDIQRGHQLNFDEEESFISYLDLSAAMIEAADD"
     CDS             join(28091..28529,28895..28930,29124..29209)
                     /Name="input.path1.gene32"
                     /gene="input.path1.gene32"
                     /source="GlimmerHMM"
                     /transl_table=1
                     /translation="MSPKAPQRLHDLPFSFQSAPQLSVYLGRQVPYGDSVRRIPDGAML
                     IVHFLQAVHERAQVFCHAGSVTENIVTCEHGILFLEYEAHVILRVSRDMESPDSRTFNP
                     EHLTIVDVLLAILCLVLVNGVTQMWIESEQVRYAAGMISMPMAALVGKHDFDVCYYLAW
                     NAVGTEMETGNLLTARISENIPW"
     CDS             join(30001..30359,30448..31864,31939..34299,34353..35512,
                     35692..35713)
                     /NRPS_PKS="Domain: SAT (34-268). E-value: 3e-60. Score:
                     195.6. Matches aSDomain:
                     nrpspksdomains_input.path1.gene33_SAT.1"
                     /NRPS_PKS="Domain: PKS_KS(Iterative-KS) (414-847). E-value:
                     3.6e-146. Score: 479.2. Matches aSDomain:
                     nrpspksdomains_input.path1.gene33_PKS_KS.1"
                     /NRPS_PKS="Domain: PKS_AT (947-1238). E-value: 5.8e-90.
                     Score: 293.5. Matches aSDomain:
                     nrpspksdomains_input.path1.gene33_PKS_AT.1"
                     /NRPS_PKS="Domain: PT (1332-1653). E-value: 8.1e-111.
                     Score: 362.2. Matches aSDomain:
                     nrpspksdomains_input.path1.gene33_PT.1"
                     /Name="input.path1.gene33"
                     /gene="input.path1.gene33"
                     /gene_functions="biosynthetic (rule-based-clusters) T1PKS:
                     itr_KS"
                     /gene_functions="biosynthetic (rule-based-clusters) T1PKS:
                     PKS_AT"
                     /gene_functions="biosynthetic-additional (smcogs)
                     SMCOG1093:Beta-ketoacyl synthase (Score: 76.1; E-value:
                     3.7e-23)"
                     /gene_kind="biosynthetic"
                     /sec_met_domain="itr_KS (E-value: 5.5e-159, bitscore:
                     520.5, seeds: 96, tool: rule-based-clusters)"
                     /sec_met_domain="PKS_AT (E-value: 3.6e-90, bitscore: 293.5,
                     seeds: 1682, tool: rule-based-clusters)"
                     /source="GlimmerHMM"
                     /transl_table=1
                     /translation="MAIYSSKTPSWSDLGSDICKKMSFMYFNNDFPSGSVQDQLRHLHN
                     HSKDNNHPVLARFIAEATRVIKEEIQCLPTELKTLILPFNNVFSWAENENLREGLVCGA
                     VEGVLLVTLQLAAYIGYLEKNPADLRDASASGLCGLGVGLLSSTAVSLSPTVCELAVAG
                     ADAVRLAFRLGIHVIGVSENLEARDMSEKPDTWAYVVHRIDPAEVQNELDSINTRSNTP
                     STGKIFVSAVSPTSVTISGPPSTLKKLFSKSEFFRKARSMPLPVYGGLCHAPHVYGRED
                     MQSIVYGSQLSTVTAKTVPLIPVYSTSTGLPYSAADAGALFECVVSELLEKAIHWHQTV
                     GGLVNRIKRMGAEDVTFHCFGNSLPLNDLTAQVKSALQEAEAADSEVSINDLTSWIDQA
                     APAASVPRSPGQSKLAVVGMSCRLPGGATSNEKFWEILEKGLDVSRQIPADRFDISTHY
                     DPEGKQINKTMTQYGCFIDEPGMFDAPFFNMSPREAQVVDPQMRLALVTAYEALEQAGF
                     VPNRTPSTQLNRIGTYYGQAADDYREVNQGQEVNTYYIPGGCRAFGPGRINYFFKFAGP
                     SYSIDTACSSGLAAIQVACQALWSGDIDMAVTGGVNVLTNPDGFAGLCNGHFLTKGPNA
                     CKTWDATADGYCRADGIGSLVIKRLEDAEADNDNILGVILGAGTNHSAEAVSITHPHAG
                     HQSDLSRQVLRQAGVNPLDVSYVELHGTGTQAGDFEELQGIMDVYAPLTKARSKDKPLY
                     IGAVKANVGHGESVAGTTALIKVLLMLQKNAIPPHVGIKTEINPRFPRDFDQRNLHIPL
                     EMTDWTPVGGRKRLAAVNNFGAAGGNTTVVLEEAPTRLATEPDPRQTHVVAVSAKNKVS
                     LAGNIKSLIGYLEDHPDTNLSNLSYTTTARRYQHTHRIAPICSSVDQLKKQLTTSLDGI
                     ESIRPVSKSGPQSIAFAFTGQGASYQSMSLELYQHVPVFRQTIDRLDALAQRQGFPSFI
                     LALDGSHGKDHEHSPVVTQLALVSTEIALAKYWASLGVQPDVVVGHSLGEYAAMHVAGV
                     LTASDALFMVGRRAEMMQKKCTRGSHCMMAVRASLRQIAVAAPNERYTIACINSPSDTV
                     LSGTTQEVDRVASVLEAAGFRCIKLSVAYAFHSEQVDPLLDDFEAICKTAVRFQEPKIP
                     YISPLLGKVVFDGKTLNANYCRRATREPVDFVSALGNAQNVSTISAEDTVWIEIGPHPV
                     CTAFVKSTIPSTLLALPSIHRTQDNLKTIAESMAALHLVGVKVSWTEFHHPFENRLRLL
                     DLPTYSWNEKNYWLQYNGDWCLTKGNTFYGTQQTIGAKLGSSPPSRLQTSTVHEIIEET
                     SDNSGCSLVIQSNLMQSDFYAAAYGHRMNDCGVVTSSIHADIAFTLGDYLHRNLLHLTG
                     NMADMNIANLVVSKGLVANSDTSSPQLIRVTATTADTKSGAVDLTWQNVANDGTASEPF
                     ATANILFGDASEWLASWSPLTHLIQGRIEALERMAAEGKASRFSRNMAYTLFASNLVDY
                     ADKYRGMHSVVMHELEGFADIQLTSKESGVWTVPPYFIDSVAHLAGFIMNCSDSMDCKN
                     NYCVTPGWKTMRFAKPLLPGAKYRSYVKMIPTVQDPTVYFGDVYIMQNDEIIGMVGGIQ
                     FRSFPRILLSRFFSPPDKNGAHGTKGKTQTTKSSPHTTVAKARHDDAVSKPSPPVKATA
                     TTTPPLPSQSASGTPSEPSATSPSAATIGAQSDSLADKALQIIAREAAMEVASLEDDAS
                     FDSLGIDSLMEFIYSD"
     PFAM_domain     join(30100..30359,30448..30892)
                     /aSDomain="SAT"
                     /aSTool="clusterhmmer"
                     /database="34.0"
                     /db_xref="PF16073.7"
                     /description="Starter unit:ACP transacylase in aflatoxin
                     biosynthesis"
                     /detection="hmmscan"
                     /domain_id="clusterhmmer_input.path1.gene33_0014"
                     /evalue="9.80E-51"
                     /label="input.path1.gene33"
                     /locus_tag="input.path1.gene33"
                     /protein_end="268"
                     /protein_start="33"
                     /score="172.8"
                     /tool="antismash"
                     /translation="GSVQDQLRHLHNHSKDNNHPVLARFIAEATRVIKEEIQCLPTELK
                     TLILPFNNVFSWAENENLREGLVCGAVEGVLLVTLQLAAYIGYLEKNPADLRDASASGL
                     CGLGVGLLSSTAVSLSPTVCELAVAGADAVRLAFRLGIHVIGVSENLEARDMSEKPDTW
                     AYVVHRIDPAEVQNELDSINTRSNTPSTGKIFVSAVSPTSVTISGPPSTLKKLFSKSEF
                     FRKARSMPLPVYG"
     aSDomain        join(30103..30359,30448..30892)
                     /aSDomain="SAT"
                     /aSTool="nrps_pks_domains"
                     /database="nrpspksdomains.hmm"
                     /detection="hmmscan"
                     /domain_id="nrpspksdomains_input.path1.gene33_SAT.1"
                     /evalue="3.00E-60"
                     /label="input.path1.gene33_SAT.1"
                     /locus_tag="input.path1.gene33"
                     /protein_end="268"
                     /protein_start="34"
                     /score="195.6"
                     /tool="antismash"
                     /translation="SVQDQLRHLHNHSKDNNHPVLARFIAEATRVIKEEIQCLPTELKT
                     LILPFNNVFSWAENENLREGLVCGAVEGVLLVTLQLAAYIGYLEKNPADLRDASASGLC
                     GLGVGLLSSTAVSLSPTVCELAVAGADAVRLAFRLGIHVIGVSENLEARDMSEKPDTWA
                     YVVHRIDPAEVQNELDSINTRSNTPSTGKIFVSAVSPTSVTISGPPSTLKKLFSKSEFF
                     RKARSMPLPVYG"
     CDS_motif       30479..30502
                     /aSTool="nrps_pks_domains"
                     /database="abmotifs"
                     /detection="hmmscan"
                     /domain_id="nrpspksmotif_input.path1.gene33_0001"
                     /evalue="9.90E+01"
                     /label="PKSI-KS_m4"
                     /locus_tag="input.path1.gene33"
                     /protein_end="138"
                     /protein_start="130"
                     /score="-2.4"
                     /tool="antismash"
                     /translation="DASASGLC"
     PFAM_domain     join(31325..31864,31939..32151)
                     /aSDomain="ketoacyl-synt"
                     /aSTool="clusterhmmer"
                     /database="34.0"
                     /db_xref="PF00109.28"
                     /description="Beta-ketoacyl synthase, N-terminal domain"
                     /detection="hmmscan"
                     /domain_id="clusterhmmer_input.path1.gene33_0015"
                     /evalue="2.80E-71"
                     /label="input.path1.gene33"
                     /locus_tag="input.path1.gene33"
                     /protein_end="663"
                     /protein_start="412"
                     /score="240.1"
                     /tool="antismash"
                     /translation="KLAVVGMSCRLPGGATSNEKFWEILEKGLDVSRQIPADRFDISTH
                     YDPEGKQINKTMTQYGCFIDEPGMFDAPFFNMSPREAQVVDPQMRLALVTAYEALEQAG
                     FVPNRTPSTQLNRIGTYYGQAADDYREVNQGQEVNTYYIPGGCRAFGPGRINYFFKFAG
                     PSYSIDTACSSGLAAIQVACQALWSGDIDMAVTGGVNVLTNPDGFAGLCNGHFLTKGPN
                     ACKTWDATADGYCRADGIGSLVIKRLEDA"
     aSDomain        join(31331..31864,31939..32703)
                     /ASF="found active site cysteine: True, scaffold matched
                     GSSS: False"
                     /ASF="found active site histidines: True"
                     /aSDomain="PKS_KS"
                     /aSTool="nrps_pks_domains"
                     /database="nrpspksdomains.hmm"
                     /detection="hmmscan"
                     /domain_id="nrpspksdomains_input.path1.gene33_PKS_KS.1"
                     /domain_subtypes="Iterative-KS"
                     /evalue="3.60E-146"
                     /label="input.path1.gene33_PKS_KS.1"
                     /locus_tag="input.path1.gene33"
                     /protein_end="847"
                     /protein_start="414"
                     /score="479.2"
                     /tool="antismash"
                     /translation="AVVGMSCRLPGGATSNEKFWEILEKGLDVSRQIPADRFDISTHYD
                     PEGKQINKTMTQYGCFIDEPGMFDAPFFNMSPREAQVVDPQMRLALVTAYEALEQAGFV
                     PNRTPSTQLNRIGTYYGQAADDYREVNQGQEVNTYYIPGGCRAFGPGRINYFFKFAGPS
                     YSIDTACSSGLAAIQVACQALWSGDIDMAVTGGVNVLTNPDGFAGLCNGHFLTKGPNAC
                     KTWDATADGYCRADGIGSLVIKRLEDAEADNDNILGVILGAGTNHSAEAVSITHPHAGH
                     QSDLSRQVLRQAGVNPLDVSYVELHGTGTQAGDFEELQGIMDVYAPLTKARSKDKPLYI
                     GAVKANVGHGESVAGTTALIKVLLMLQKNAIPPHVGIKTEINPRFPRDFDQRNLHIPLE
                     MTDWTPVGGRKRLAAVNNFGAAGGNTTVVLEEAP"
     aSModule        31331..35174
                     /domains="nrpspksdomains_input.path1.gene33_PKS_KS.1"
                     /domains="nrpspksdomains_input.path1.gene33_PKS_AT.1"
                     /domains="nrpspksdomains_input.path1.gene33_PT.1"
                     /incomplete
                     /iterative
                     /locus_tags="input.path1.gene33"
                     /tool="antismash"
                     /type="pks"
     CDS_motif       31811..31858
                     /aSTool="nrps_pks_domains"
                     /database="abmotifs"
                     /detection="hmmscan"
                     /domain_id="nrpspksmotif_input.path1.gene33_0002"
                     /evalue="7.10E-06"
                     /label="PKSI-KS_m3"
                     /locus_tag="input.path1.gene33"
                     /protein_end="590"
                     /protein_start="574"
                     /score="18.1"
                     /tool="antismash"
                     /translation="GPSYSIDTACSSGLAA"
     CDS_motif       32077..32115
                     /aSTool="nrps_pks_domains"
                     /database="abmotifs"
                     /detection="hmmscan"
                     /domain_id="nrpspksmotif_input.path1.gene33_0003"
                     /evalue="2.20E-03"
                     /label="PKSI-KS_m4"
                     /locus_tag="input.path1.gene33"
                     /protein_end="651"
                     /protein_start="638"
                     /score="11.3"
                     /tool="antismash"
                     /translation="WDATADGYCRADG"
     PFAM_domain     32173..32535
                     /aSDomain="Ketoacyl-synt_C"
                     /aSTool="clusterhmmer"
                     /database="34.0"
                     /db_xref="PF02801.24"
                     /description="Beta-ketoacyl synthase, C-terminal domain"
                     /detection="hmmscan"
                     /domain_id="clusterhmmer_input.path1.gene33_0016"
                     /evalue="1.10E-32"
                     /label="input.path1.gene33"
                     /locus_tag="input.path1.gene33"
                     /protein_end="791"
                     /protein_start="670"
                     /score="112.6"
                     /tool="antismash"
                     /translation="LGVILGAGTNHSAEAVSITHPHAGHQSDLSRQVLRQAGVNPLDVS
                     YVELHGTGTQAGDFEELQGIMDVYAPLTKARSKDKPLYIGAVKANVGHGESVAGTTALI
                     KVLLMLQKNAIPPHVGI"
     CDS_motif       32308..32355
                     /aSTool="nrps_pks_domains"
                     /database="abmotifs"
                     /detection="hmmscan"
                     /domain_id="nrpspksmotif_input.path1.gene33_0004"
                     /evalue="3.60E-03"
                     /label="PKSI-KS_m5"
                     /locus_tag="input.path1.gene33"
                     /protein_end="731"
                     /protein_start="715"
                     /score="10.1"
                     /tool="antismash"
                     /translation="YVELHGTGTQAGDFEE"
     PFAM_domain     32569..32886
                     /aSDomain="KAsynt_C_assoc"
                     /aSTool="clusterhmmer"
                     /database="34.0"
                     /db_xref="PF16197.7"
                     /description="Ketoacyl-synthetase C-terminal extension"
                     /detection="hmmscan"
                     /domain_id="clusterhmmer_input.path1.gene33_0017"
                     /evalue="3.70E-10"
                     /label="input.path1.gene33"
                     /locus_tag="input.path1.gene33"
                     /protein_end="908"
                     /protein_start="802"
                     /score="40.4"
                     /tool="antismash"
                     /translation="FDQRNLHIPLEMTDWTPVGGRKRLAAVNNFGAAGGNTTVVLEEAP
                     TRLATEPDPRQTHVVAVSAKNKVSLAGNIKSLIGYLEDHPDTNLSNLSYTTTARRYQHT
                     HR"
     PFAM_domain     32998..33963
                     /aSDomain="Acyl_transf_1"
                     /aSTool="clusterhmmer"
                     /database="34.0"
                     /db_xref="PF00698.23"
                     /description="Acyl transferase domain"
                     /detection="hmmscan"
                     /domain_id="clusterhmmer_input.path1.gene33_0018"
                     /evalue="9.00E-51"
                     /label="input.path1.gene33"
                     /locus_tag="input.path1.gene33"
                     /protein_end="1267"
                     /protein_start="945"
                     /score="173.4"
                     /tool="antismash"
                     /translation="FAFTGQGASYQSMSLELYQHVPVFRQTIDRLDALAQRQGFPSFIL
                     ALDGSHGKDHEHSPVVTQLALVSTEIALAKYWASLGVQPDVVVGHSLGEYAAMHVAGVL
                     TASDALFMVGRRAEMMQKKCTRGSHCMMAVRASLRQIAVAAPNERYTIACINSPSDTVL
                     SGTTQEVDRVASVLEAAGFRCIKLSVAYAFHSEQVDPLLDDFEAICKTAVRFQEPKIPY
                     ISPLLGKVVFDGKTLNANYCRRATREPVDFVSALGNAQNVSTISAEDTVWIEIGPHPVC
                     TAFVKSTIPSTLLALPSIHRTQDNLKTIAESMAALHLVGVK"
     CDS_motif       33004..33051
                     /aSTool="nrps_pks_domains"
                     /database="abmotifs"
                     /detection="hmmscan"
                     /domain_id="nrpspksmotif_input.path1.gene33_0005"
                     /evalue="2.00E-03"
                     /label="PKSI-AT-M_m1"
                     /locus_tag="input.path1.gene33"
                     /protein_end="963"
                     /protein_start="947"
                     /score="11.2"
                     /tool="antismash"
                     /translation="FTGQGASYQSMSLELY"
     aSDomain        33004..33876
                     /ASF="(Methyl)Malonyl-CoA specificity inconclusive"
                     /ASF="found active site serine: True, scaffold matched
                     GHGE: True"
                     /aSDomain="PKS_AT"
                     /aSTool="nrps_pks_domains"
                     /database="nrpspksdomains.hmm"
                     /detection="hmmscan"
                     /domain_id="nrpspksdomains_input.path1.gene33_PKS_AT.1"
                     /evalue="5.80E-90"
                     /label="input.path1.gene33_PKS_AT.1"
                     /locus_tag="input.path1.gene33"
                     /protein_end="1238"
                     /protein_start="947"
                     /score="293.5"
                     /specificity="substrate consensus: mal"
                     /specificity="PKS signature: Malonyl-CoA"
                     /specificity="Minowa: mal"
                     /tool="antismash"
                     /translation="FTGQGASYQSMSLELYQHVPVFRQTIDRLDALAQRQGFPSFILAL
                     DGSHGKDHEHSPVVTQLALVSTEIALAKYWASLGVQPDVVVGHSLGEYAAMHVAGVLTA
                     SDALFMVGRRAEMMQKKCTRGSHCMMAVRASLRQIAVAAPNERYTIACINSPSDTVLSG
                     TTQEVDRVASVLEAAGFRCIKLSVAYAFHSEQVDPLLDDFEAICKTAVRFQEPKIPYIS
                     PLLGKVVFDGKTLNANYCRRATREPVDFVSALGNAQNVSTISAEDTVWIEIGPHPVCTA
                     FVKSTIPSTL"
     CDS_motif       33238..33360
                     /aSTool="nrps_pks_domains"
                     /database="abmotifs"
                     /detection="hmmscan"
                     /domain_id="nrpspksmotif_input.path1.gene33_0006"
                     /evalue="7.30E-18"
                     /label="PKSI-AT-M_m3"
                     /locus_tag="input.path1.gene33"
                     /protein_end="1066"
                     /protein_start="1025"
                     /score="56.7"
                     /tool="antismash"
                     /translation="GVQPDVVVGHSLGEYAAMHVAGVLTASDALFMVGRRAEMMQ"
     aSDomain        join(34159..34299,34353..35174)
                     /aSDomain="PT"
                     /aSTool="nrps_pks_domains"
                     /database="nrpspksdomains.hmm"
                     /detection="hmmscan"
                     /domain_id="nrpspksdomains_input.path1.gene33_PT.1"
                     /evalue="8.10E-111"
                     /label="input.path1.gene33_PT.1"
                     /locus_tag="input.path1.gene33"
                     /protein_end="1653"
                     /protein_start="1332"
                     /score="362.2"
                     /tool="antismash"
                     /translation="TSTVHEIIEETSDNSGCSLVIQSNLMQSDFYAAAYGHRMNDCGVV
                     TSSIHADIAFTLGDYLHRNLLHLTGNMADMNIANLVVSKGLVANSDTSSPQLIRVTATT
                     ADTKSGAVDLTWQNVANDGTASEPFATANILFGDASEWLASWSPLTHLIQGRIEALERM
                     AAEGKASRFSRNMAYTLFASNLVDYADKYRGMHSVVMHELEGFADIQLTSKESGVWTVP
                     PYFIDSVAHLAGFIMNCSDSMDCKNNYCVTPGWKTMRFAKPLLPGAKYRSYVKMIPTVQ
                     DPTVYFGDVYIMQNDEIIGMVGGIQFRSFPRILLSRFFSP"
     aSDomain        join(34159..34299,34353..35174)
                     /aSDomain="TIGR04532"
                     /aSTool="tigrfam"
                     /description="PT_fungal_PKS: polyketide product template
                     domain"
                     /detection="hmmscan"
                     /domain_id="TIGRFam_input.path1.gene33_0001"
                     /evalue="6.60E-109"
                     /identifier="TIGR04532"
                     /label="input.path1.gene33"
                     /locus_tag="input.path1.gene33"
                     /protein_end="1653"
                     /protein_start="1332"
                     /score="362.2"
                     /tool="antismash"
                     /translation="TSTVHEIIEETSDNSGCSLVIQSNLMQSDFYAAAYGHRMNDCGVV
                     TSSIHADIAFTLGDYLHRNLLHLTGNMADMNIANLVVSKGLVANSDTSSPQLIRVTATT
                     ADTKSGAVDLTWQNVANDGTASEPFATANILFGDASEWLASWSPLTHLIQGRIEALERM
                     AAEGKASRFSRNMAYTLFASNLVDYADKYRGMHSVVMHELEGFADIQLTSKESGVWTVP
                     PYFIDSVAHLAGFIMNCSDSMDCKNNYCVTPGWKTMRFAKPLLPGAKYRSYVKMIPTVQ
                     DPTVYFGDVYIMQNDEIIGMVGGIQFRSFPRILLSRFFSP"
     PFAM_domain     34410..35147
                     /aSDomain="PS-DH"
                     /aSTool="clusterhmmer"
                     /database="34.0"
                     /db_xref="PF14765.8"
                     /description="Polyketide synthase dehydratase"
                     /detection="hmmscan"
                     /domain_id="clusterhmmer_input.path1.gene33_0019"
                     /evalue="5.00E-10"
                     /label="input.path1.gene33"
                     /locus_tag="input.path1.gene33"
                     /protein_end="1644"
                     /protein_start="1398"
                     /score="39.2"
                     /tool="antismash"
                     /translation="HLTGNMADMNIANLVVSKGLVANSDTSSPQLIRVTATTADTKSGA
                     VDLTWQNVANDGTASEPFATANILFGDASEWLASWSPLTHLIQGRIEALERMAAEGKAS
                     RFSRNMAYTLFASNLVDYADKYRGMHSVVMHELEGFADIQLTSKESGVWTVPPYFIDSV
                     AHLAGFIMNCSDSMDCKNNYCVTPGWKTMRFAKPLLPGAKYRSYVKMIPTVQDPTVYFG
                     DVYIMQNDEIIGMVGGIQFRSFPR"
     CDS             complement(35759..35863)
                     /ID="input.cds34.1"
                     /Name="input.path1.gene34"
                     /Note="final-exon"
                     /gene="input.path1.gene34"
                     /phase="0"
                     /source="GlimmerHMM"
                     /transl_table=1
                     /translation="NPNPNPNPNPNPNPNPNPNPNPNPNPNPNPNQYYL"
ORIGIN
        1 aacggcaaat cttgccaggt tgtgaacaag gccagcggca gctttaatgt ttgcttcttc
       61 gtcgattttg atgatgactc tgatgaggga actaaatggg tggtgagggt cccgattgag
      121 cccgctttcg acgatccctg ggacaagtta ctaagcgaag taacgaccat gcagtgagta
      181 ctgggttttg cactctcttt gacatttgtg accggtgctc acgcaatcac agatatctcg
      241 agcgcaacac tcgcattccc gtccctcaca tccatgccta tggacgcgac gtcaaattga
      301 ccaagggcag tacggggacg cagatgttca tcatcacgga tctcgttcca ggccaaccat
      361 tgaataggaa actcttgctt ggaggcaacg aggagcaacg aagtgatttc ttgtcccagc
      421 tcatcgatgt tctagcagaa cttaggaggc tcgagttccc ggcaataggt tccctgaggc
      481 cgaatgctag cggcaactcc tatcccgatc tgggacatgt aggtccagtc atttccatgt
      541 cggccgccat gctcagccaa ccatcttgga gaacagttgc ctctgccacg cttcgccaga
      601 cgcatcgtgg tccatttact tcggctgagg attacttgag atatcatttc ggtcttatat
      661 cagacatgtt ttcgctgccg gtttgtgacc atactattga agatgtcaaa gaagagatct
      721 tcgctctcaa cagtatggac cggatatctc tccaggttat cgatcctcgg ttggacaagg
      781 gcccttttgt gttgcatcat ttggacttac gaagcgccaa catcatcgtg gacgacaacc
      841 tgagaattca gggcatcatt gactgggagt ttacaagcac tgttccacgt cagctcttca
      901 cccctccatc atggattacc ggtcacgatt tagacgagac gaacgagcag ctacacaccg
      961 agttccgcgc cgctctcgac gaaaagagtg aaaccgatgg tctttgcgac caactcagaa
     1021 gggagtggta cggtcaatca gattcgaaca ccgacgaaga gagagggaaa atggacatgg
     1081 cattctgggt tgctcacgtc ctacgtcgtc caaccgatat caccgatata ttctgcaact
     1141 ttatcgccca gaaacaatcg gacaaacctg tggatgagtt aatctctgaa tttttcaaac
     1201 agaatctggc gctggcttta gaggtccaag ttcgtgcgga acagtgcgag cgctacacag
     1261 agtacttgaa gaggaacagg ctgtatgaga ccgatgtgga cagattgctt gccgagtcga
     1321 gggcattgaa ggcaaagtgg ggttggtcat agaagcaaga taatgaatcg agttattcgt
     1381 cgcctcttat cctttctttt cgaggtcctc cttttgcttc tgcagatcgt ttatcttctc
     1441 ccacaatcgt ccgatcttcg cttctatatg atgtcgcttg ttttcatact cttccttttc
     1501 ttcctttata gacttagtcc cggcctttct tctcctattt cgcgcactcg aggcactccg
     1561 tgacatcttt cctaagtcgg cttcgctaat gctctccaga taacgcaaga tgtcatccaa
     1621 cttctcttgt tcctccgcta acactcctat tatttcgctg attctcttat taagggcttg
     1681 gacttcatca ggtttgcggg tcatcttgac gatagtctgc tgttgctggt gccgctgcag
     1741 ttgcgtagct ctagtggaaa ctgcggcgta tattctgtgg aacgaactaa ggatcggatc
     1801 aatatagtgc ggacctgcgg taatatctga atataaatat tctgtccgca aagtttgtta
     1861 ataacctctc atgtatgagt atccgaggag atcgaaataa gcgtaagtac cttgattaat
     1921 gcgctacttt gagttcctcc ctgttaattt agggaagtgt accagaactt gtaagtgggg
     1981 gatggaaacg aaataatgct aggacgatat atacgatagg agaatcagcg acttgctcct
     2041 ccccgccttc cccgccctcc ctccccgctc tcctaatcat tgcctccaca cccatcagtc
     2101 cagccacccg cagcctcaac aatcttgttg ttcttctagc aacgtgcaca aacccataca
     2161 ggagtcctaa acgttgcttt ccactcataa cctccgtgtt ccaacggatt gtcatggtaa
     2221 ttgaagttcc agttagtggt accaaggtcg tagcagtggt tcatgttagg gagcagagtt
     2281 ttctgccccc agtcgtaagt ggagaatccg gcgcctcgac ggtatattcg ctacaaagaa
     2341 acttgtgcca gcccttgcag cggccaaggc cgtcccgacc gcctgggatt gagctcgtag
     2401 gtgtagtcgc catcttggcg gatgtacttg cctccctgct tccagttcat gggattgtca
     2461 gacgagtcgc acgagtggat gagcttatcg aacaagtctt cgcactcgtc cctgtctaag
     2521 ctgccgcggc agttggtcag cgtgatggag tactcgtgct cctccggggt gcccttgtcg
     2581 taggtctgct cgtactcccc agttgaccgt gttggacggg tgactctcct cgacctcctc
     2641 gcagaatttc gtatacgact cgttggcacg gtcggcgctg acgtagttcc tactgttacc
     2701 cttggagtgg cacgtgaact catccttgat ttcgcaggac tcaggagggc gaggcgacgt
     2761 tgagcaccgg ggaacggatg tccataagct cagctagtgc gaacgaggcg atagtaagat
     2821 gccctttttc gttgggatga aactagaagc agaatattgt catcagccat ggctgatgcc
     2881 aacagcaaga agggcaacaa gccaacaacc aagaaaaaca aaagaaagat agaaagaaca
     2941 ttgaagataa cgacggcaac aacgacgata aggaggagga ggaagaggtt gagcaaaagg
     3001 ggctggggtt aagggagcgg ggaaggggca taggttcaca actaacatta cggccgacgt
     3061 ggtccggcat gcctaagcca aaagttatgt ccgcgccata atcgccagga cagcccgggc
     3121 ggccgggccc tgtctcccgt actccgttgg cagaagaccc ctggacattt ccccctattc
     3181 ttacctgccc ctgaatcccg ttgcgtcctt gtacttagta cgaagtaggg atgcattagt
     3241 aatagagact gtccaggggt ggccatatca cgtgacattg gaccagttct tcaggcaccc
     3301 agcaccatcg tatggagtag tgattaatct tgctgtgaaa actggcacag atattcttcc
     3361 tagcattatg cttacgagaa tcgatccaaa ccaagtgcaa cactacgcga aacgacggac
     3421 tggccgagtg atatggagaa agtcaagttt caacaacatg attgataagc ggttgaggct
     3481 tcccgcttga aatgctgatg acgggacggg gtgaggttca tcgattgaga atctaatttt
     3541 attcagtgtc ttggtctatc tatatcaatg attcctccgc aagtctattt ccagtcgtga
     3601 cgagctggtc gcctaggttt acttgtcacc cgagaaagac ataacagccc acttgccgtt
     3661 ccatgcccac tgtctggcac ccgagtcacc gccgccgccc tcgctggcct taagctcctc
     3721 atccttgcct ggcggcagtc caactaccac atcggccttg caggtccgaa gagagagtat
     3781 gttaagcccg gagcctggtc ccatgccctt gatagtgtcg gtgaacggag tcgtgggatc
     3841 ccagtcgcac taccatcaag agttagccaa ttgcatacat gaagttgatg ctcggggaag
     3901 cgaaaacatg gagaaaagaa gggatgggag aaagactgga gaaagactca cgtccccggt
     3961 aagtttccgg tagttgaggt cgcccttgaa gataatgagc tcactggttt tgaggtcttc
     4021 gtacaggtcc ttggcctcct cgggcaagtt ccagtacggg ttggggtgcg tccagtagcg
     4081 gttgggacgg atgatgagct gtccctcggc gtggaagttg ctccactcct ggaagaggaa
     4141 ggccatgttc gcctcgtcga cggtggacag cggcgccggc gtggtgccct gcagcttctc
     4201 gtcttccgag ggcgtctcgt agaatggttt ggggttggca atgaggctca gggtctgggc
     4261 gaagtcggac ggaagaacgt ccgagacgaa ccaggggatg gacttggggt ggaggacgac
     4321 gtgcgtggca agcccagcgg agaggaagta gccggcgagg atgaggtcaa cgtacagttc
     4381 aaagccggcg ttatcgagga taatgtcgac tctgcgttcc gccttaccgt ctgccttggc
     4441 cttcttgaga gtatcaaagg cggcagggag gtcgttgatg aggatgttct tctccgccga
     4501 cttgcgggcc tcggagccct gcagcttctg gatgtcctcg tacgacaggg tcgtgaggag
     4561 agacaagtca gtggcgtttc cccaaaggca gacttcgcac atctcggaga agaggagcct
     4621 ctcggcctcc tcatcgcggg tggccttctt ctcggaccgg agttcctcga cgagttcctt
     4681 gtagcgggag gccagttcga ggacagcggg ccgggaagat cggaatgtgt tgatcttctg
     4741 gcggttgaag acatcgtagt tcttccaatg tttcgagaga ctgaagaagg tactcatgcg
     4801 cctaatgtcg acagtcgaca ttcgtcagcg tgtcttcttg tctgtgagga ccgtcactcg
     4861 accccacctg aaaagatagc actcgaggaa cagccatggg ccattaagcc agcccgccga
     4921 gcccagttcc ttcagctctc tgttgtagag cgaaacatcg ggaaatccat cgtcttcaat
     4981 gggcctagag tagtagttat tgtcagctac cgccgtaaaa tagaacaagg gcccaattgg
     5041 gacaaccata cgccaacggc cgatcatgct gaacctcata cttgaggctg gcgatcttct
     5101 cgacgatttt cttgccctcc tccctcttgg cctcgtcttt gcatgtcgcg actgtccggt
     5161 agacgtcgtc aatcgcttgc gtctgtttcg cactgctatt agtatggcag ctttaacgtc
     5221 gcgcaacctt gtctttgcat cggggagaaa tctcgtacca ggatcacggg ccaacgcacc
     5281 cgcgcagtct gccacgcaaa ggaattctta tcgccggtcg aagagaaagc taggatattg
     5341 cattctacgt tagctatgtg tcgcactcaa gttcgagagg ggcggaattt cgtgggatgt
     5401 cgtactcggc atcttgagat aagtcgatgg gatgtgaatg ccagtggatg ttagaattgg
     5461 gctcggggag aaggcagaaa caaaaagtca agacgcaata gaaaaaaaac ttttaaaatg
     5521 gttaaaatct tttaataatc aagaacaaca agactgttga tcttgccctg cgacgtcccg
     5581 atgtggagga ccggtggagg aggggtggag gggtagcggg gcagccaaga cgaacaaggt
     5641 cctcatagtt tacctaggta cttcattttt gtgtgtaccg tgcgtatcta gtgtccacgg
     5701 actgtggggg tcatgtgact tggttcatgg cctaagatac gaagcttact aatatattgt
     5761 tgtatttctc atacgaccac ggaccaactt tcatttcatc gaccgcttgt gtcacgtcag
     5821 gcttaatatc atcgtctcct cgcggcctac ttatacatcg acttggttac ccctatcggg
     5881 atgctcattc tcgtagtaat ctttccactc agcacagcgc tcctccatct ccgtcagcgc
     5941 tccggcctcc tccatgaggg gtatgatctt cgacgtctgc tccaggagct gaatggaaaa
     6001 cccagcgcta gagtgccagg caatgtggca gtgaagcaac caggcgccgg gattatccac
     6061 cgggaaagca atccacaaat acccgtagat cgggcagttg gcgacatcgc gtcgaggcgg
     6121 gttgtccaga ttcggaacga cgctctcatt gaaccggccc ttgccctgtg ccaggacgta
     6181 gacgtcgtgt ccgtgcatat ggatggggtg caccgaccgc ggaatcacgc gaggcgggtt
     6241 tcctatcggc atttcatgat tgttctcaat caccaagtac acccactcgc cggtttcaaa
     6301 gtcaatgtgc atcggctcag agtctggtgg aaactgcgct tcgtcgcccg agttgagggt
     6361 gagcctcttc acgctcggct ctctccagtc gctgtacatg ggacccgaac ccagcgccca
     6421 tttgcggatc agagagttgg ggtcgctcgc gttaggccag ccttcgagtc caatcttgag
     6481 atagtcggcg ggttccatgt cgttgacgcg cctgccgacc tgcttcggca ccacgggcac
     6541 aagctcatcc ggacctgggt cggaacagcc gtagtcgagg tgcgctggtg ggcccgtgat
     6601 gggatcactc ttgtcgctcg aatcgtaccg cacgatgccc acgtgcttct ccataaggtc
     6661 aggcatgtcg cagtagtgcg cgttgatcca gaagttggtg ccgttggcaa ggtccgcgtt
     6721 ggcctccaca atgatctcgt aacgttgacc tatgccgatg ttgataacat ccgtctcaaa
     6781 tggctcaatc tgaacgaaat cattggagat gacggtaaag ttgtgtccat ctatccagaa
     6841 agtctccgtg agcagcgagc cggtgttgac gagtccgatc ttgtatctgg tgccaggttc
     6901 aaaggtcaca tcgaacagtt cgccgtcgcc cgaacagtga gggtcgcttt ggggatcgca
     6961 atcgaaaacg cctttgccgt tcagcaccat cgagttgggg atgggggcgc ggtcagtgaa
     7021 gaattcgcgc cagatgagac tgaaggcatc atcatgatac cagtcagaga gaatccaggg
     7081 cccaagatca acgtcccagt ttgcgctgga gggcccatgg atcacgagtg gtcctgtgtg
     7141 tttagggtaa gtaatctatc tgtacaagga agatgatatt taggtctgtg tattaccgta
     7201 tgcaccattg ctgtctgtct gcaaatcagc ttgatggaac gaacatggca tggcttcgct
     7261 ggggaaatct tgagacttac actgcaaacc gaaatgagag tggtaccatg aagtaccata
     7321 ctgtcgggcc tggaactcat acacttgcga ggtgccaggc taacatctat tcgttagaat
     7381 caccaaaaca gcttgcttga caagttgatg ttatgtaagg agcatgacac accttggatg
     7441 gacattgcgt gacaccaggt acaccatctt cccagacagt attctgctgt cgaataccat
     7501 gccaatgaac agccgtgcca ttgtaattgg tcaaattgtt gtgaatgatg atacctagtt
     7561 ttcgtcggtc agactcgatg ttctcaattc cacaagttga gggcaagaga cacgcttacg
     7621 gagcgtatca ccccaatcgg cctcgataag gggtccggga tatgtcccta tagaaagtca
     7681 gaatcctaca ggtctcgtcc acggctactt gttgtaaggg attcttgcca ttgaaaactg
     7741 tcgcattttt ccaatatcca tcggggttga tcagttcgtt gctaatggtg agttcgtact
     7801 gcgatgatga gtatactatg ctttcttcaa agacgacccg tcctgtgatg agtgcctact
     7861 cacttctcgc aatcttccct ctggtattac gaaatcaggg tccgaatgga tgtcgattcc
     7921 cttcttccag cagtctcgcc tctcctggct gtgaacgcaa caagtcgcat caaccagagt
     7981 ctggtggccc aaggccaaga acagagccaa agatttcgtg atagtcattg gattgtacgt
     8041 ccacaagata ttcatgccaa gcgagccctc tataggtatg aacctgcttc ctttttggaa
     8101 tacatataaa catttctgct tcctatctca cacacacccc ggcatatgac gggtagggag
     8161 atggtgacta accaggttta ttttcaccga agtcggcttt gcgcggctgg gctgcgtcgt
     8221 cgtcggggat cgggccccgg gccccacgcc gagcttggct gcatgtccaa ctcaccgagg
     8281 gccgatctcc gcgtgagaca ccgccttccg cctttagaga cgcggaggtg attctgacca
     8341 aggatggtct ttgttgatct tgcggcaatg tatcgccatc ctggcatgat agagttcaga
     8401 accaccacgt tcaactatcg tggggcgtgt cctacgaaac acaatctttg atggcgtgtt
     8461 tttttttctt cttccggctt ggaccgaagg gtgtcggtca agttgcttaa ttccggtctc
     8521 ctcctgttac ctcgccttta tccgcggcct tcttccatat atcgcgtctc cgagataccg
     8581 ttatgcactt tgaatttcgc ctcgcggctt gccgtcgctt gcggaatggt ttctttacag
     8641 gttgatcaac cagcaccaaa tatcagactt tttctaaaat aagatcagac gtacagtact
     8701 ggtggagtaa gaggcaccta ccgacatccg aagactgttg gtggtgttaa ggactaaatc
     8761 cgctacggct cattgatttg taagctcacg taccatggtg gccaacagga tcatcatgca
     8821 ggccgcatat tcggaccccg aatagcgaat aataacaccc tgagactata cactagaact
     8881 gtagaagcat gacgagaatc gtgcaaacat gcaggggcaa tgtacagtgg gggtcagaag
     8941 ttattgtacc tatttataac atcgaaaagt agaatagggc taaattttag gtatatagta
     9001 cataggtgtt cgtagatggg tacattatgc caggaactgt acgtagcccc ttatcccccc
     9061 accaaaagaa ggactgctga gacgcccaca tgtacctata ttcaggaggg gcaatgtaat
     9121 tacattaaca atagaaaaga ggatttcaaa tagaaaagag gccataatag aaaaggggag
     9181 ggtaggagag ccaacatgtt ttaaatagca ggtagacaag atttattcaa agattgaaga
     9241 tcctcctttc tgcatctcct ccttgatcgc atcacgcatc tcctcgttca attctcctaa
     9301 cttagaccga acttcctgca caaatacatt ataccagcat gtccagcctc aagccaatca
     9361 aagtctgggg taagggcggc cccaaccccc ccaaggtcgc catcgtcatg gaggagcttg
     9421 gcttgcctta cgaggtggtt cctgttccct tcaccgatgt caagaagccc gagtacttgg
     9481 caatcaaccc caatggacgc ttgccggcca tccatgaccc caataccgac atgacattgt
     9541 gggagtctgg cgccattatt gagtacctgg ccgagaagta tgacaccgac caccggatca
     9601 gcttcccccg cggcacggcc gaggcctacg agtctatgca ataccaatat ttccaagcca
     9661 gtggccaggg gccttacttt ggccaggcca cctggttcaa gaagttccac cctgaacagg
     9721 tccccagcgc cctggagcgc tacatcaagg agatgcatcg tgtcacgggt gtgttggaga
     9781 acatccttgc ttcgaagaag gcttccgctg gccaggatcg aacgtggctc gtgggaggaa
     9841 agtattcgct cgccgatctc tctttcattt cctggatcaa tgtcgtcacc gtcatttttg
     9901 acaagagcga ctacaatctg gaggattatt tgaacgtcaa ggattgggta gaccgcatgc
     9961 tggagcggcc ggcagtcaag actgcactgg gcaagtagac gtttcaagtc tagtcgtacc
    10021 aagatgaaaa agatcgattc cattaaagac agtcccattg aacgtaacta aatagaactc
    10081 ccaactaaaa tggcatggtc cctgtctccc ttccacaccc gtagaaatat ccggcttaaa
    10141 ccggctgtgc cttggatgct tgttcacgca tgaagccctg gaacttggga aagaattcct
    10201 tcataaaggc cgagtccacc atctcctcca gctttacaat ttccgtcccg ctttcattga
    10261 acgtaaagaa gactgcatag tcgtttgtcc aatctccaaa gggagtcttg ccggtagaga
    10321 gtgcatacac ggcagccttg tgctgcgaca catcatgaac cacttcatga atggtaagct
    10381 gattaggatt agtatcagta ttagtagttg ctgtttcaaa atgtttgcat ggaggtttga
    10441 acgctcacct tgtattctgt cacaaccttt tgcagcatag gcagagtcgc cataacctca
    10501 gtactgttgc gcgctgcatg tcccaatgca aatggcaggg ttctctgcgt acagtccgca
    10561 gaccaagtcg ccaccatgtc tgcggctgaa gaccttcgcc atccgtcaat aaacttgtcg
    10621 agcgtggctc tttgggcttc tgcttccgct gccatggtga gaatggaaaa tggaaaattt
    10681 gaaatgctac gcggttgtga ctaatgcgag tcagatcaag ttggttgata agaagaaaaa
    10741 agtacacatt gaagaataaa atgagagtgc tctttgctgg agaatatgga gataacagca
    10801 gcattttgaa gcatcctggc attatagtcg acccgcgttg tgccggcagc ttctggcatc
    10861 ttatcccgac gttatctaca gcactacgca aacgccctcg gtatacgatt tattcttaca
    10921 cgtttccagc cctgcgctca gggcattccc cggcgtgctg cgaagctatc caagtggccg
    10981 cgaagtgtct aagggaaaaa ataaaagaag aacaaaaaga aaacgagaaa agagaaaatg
    11041 caaggtgaga cgaagacccc acatgccaag tatttcgctc cccgtggcga catcggagag
    11101 cgaacaatga cctaagcggt aggagtaatt acgttgtacg tgtagagtgc gtcttaagcc
    11161 ggtggggcta tgccagttga attaggtagg ttgggggtgg ggggggggtg gtatgtttag
    11221 cactaagact catcggagcc gaaatccgga caagccaatg cgaatagtaa tcaagtatta
    11281 ttatagccag tatccgacaa accacgcaat ctccgagttt ttctagacta tatcctaaat
    11341 taaaataatt cggcatcagt acttggatga cccttgtttt gatccctgga taattgacga
    11401 gacggattaa ggaaagaaaa acgactgctt acttcgtatt atggatcgat cggtgcagca
    11461 atgagtagcc cccttaataa actgggaaag accacgtaaa aagtcttggg tttcttttac
    11521 aagacggtaa ccatttactc ctactatatt cgagaacaag caaactcttt cgaccgagat
    11581 accaatccaa agatgggcta ccattgctcc cttagagcct ggctgccagc tctcgctgct
    11641 gccagcctgg ctgtttcgtc caattctcaa cccacgacac gaattgacta tctcatcatc
    11701 ggaggcggtc ctgctggact tgtccttgca gaaagactgt ctcaacgtgc tgccaagaat
    11761 gttgttctct tggaggcagg gccagacagc atcgatgacc caaacgtaag cagtgagtta
    11821 gcacccagca cccgagtcat tcatccattc cttttatcct atattctaac cagatttctg
    11881 tcatggttgt gcttggctca cagtaccggc atactatcca ctcatccaag acaaaaagcc
    11941 aaattatgtg acggagcctg acgccaatct cggcggctat gcccctggta tcgcacaagg
    12001 tcacacgctc ggaggcggcg cagccgtcaa tggaatggcg tactgccgag gatcttcatc
    12061 tctatttgac gactgggcgg agacctctgg aaacgaaggg ctcgcatggg attccatgtt
    12121 ggaggagttc aaagaagtca gtcgctaccg ggacccgcca cacgccgatt acgagcagtt
    12181 tgtcaatgcg tcggggtatg ggaatgggcc ggtcgaagtg agtcgatcga gcggcttgac
    12241 tggcttcgag tttcccttcg cgagagctat tgaagcagag cttggtcttc agcagcagga
    12301 cctgacggat ggtacgggaa ttggaatcga cctaggcctt tcctctatct ttgccaaaaa
    12361 caggaccagg tcccatcctc gcaatacctt tggtatcatt gccgagggcc ggccaaactt
    12421 acagattata cacagtgctc gggtcaccaa ggttcatttc gaagggacga cggccgtcgg
    12481 tgttacgtac cagttcggtg gagaagccgt cgaagtcgag gccgccgaga tcatcgtcag
    12541 cgctggtgcc atcaacacac ccaggctcct catgctctct ggtgttgggc cccgggaaaa
    12601 actggaagct ttgggtattt cggtcgtttc agacaaccca gaagtaggag cgaacctccg
    12661 agaccaccca ttctccatca tgcaactcca ggtcacacca gaggtcctga cagtctggca
    12721 gtggttgtcc aatgagactc aggctgtcat agcccatgag caatatgctg ccaatgcgtc
    12781 gggtcctctc ggatggaaca atggatactc gttcgccgcc ttccgattgc cagactcggc
    12841 ttggcccgag ggcgtcgaca acacccatta cctctcccta cccgaagatc ggccgcacgt
    12901 cctcattcag ttcagcaccg tgccattcat accgtccccc aacagcacca tcattgcttg
    12961 ggcgagcttg atgcagcctg aagccgccgg atcagtcagc ctgagatcgg ctgactatcg
    13021 tgacggccct ttgatacaca ccaactttta cggctccgag ggcgacaagg cagcggctct
    13081 atggacctac aagaagctga gggagattct gcgacgccca gaggtcagcc atctgatcgt
    13141 ggcggaaagg tatcccgggc ccgacgtaat ttccgatgag gctatctggg ccgccatggg
    13201 gcagcagacg tactctttcc ggcacgcggt cggcacggcg gctattggaa aagccctcga
    13261 ctcgaattgg agggtgaagg gcctcaaggg gatcagagtt gtggactcga gcgcgttccc
    13321 tttcccgaca acctgtcacc cacaagccgt tgtctatgca ctggcgagca gagcggcaaa
    13381 ggacattctt ctcggcgact catgcaagaa gtagttcttg tattgcactt tatatgtact
    13441 agttagcata agtagtgctt cataccaaga aatctcactc aaagccataa ctgctcgggg
    13501 ggtcatctct attgtgattc ataatcttag attacgaatc taaagtgcta caactgccgc
    13561 aatgtattta caagccgaga agaaatgctt ctcacctgct tccgaagatc ctcctctagt
    13621 tgacatagaa atgtagtcga gaatggaaca cttccatccg tactgtcttg cctttccttg
    13681 acagatgagc tctctgctct cgtatctata tctttaccgg gcccagtttt gtttgtcctg
    13741 agccgctgag acagggtatt caccagcccc tgcacgcggt ggagtttgac aagtacagcc
    13801 tggacggcta acttagggtg gggattgtcc tcgtcgacca tcagacgtct ccctttggtg
    13861 gaggaggctc cgtatagaga agtctgggcc agagtttccg cgtcttccgt ggaccgacga
    13921 gccgcatcct cgtacctggc caacgcttta aagaccacca gagacatgag agccagaagg
    13981 tatctgtcct gctggcaggg ccgggggcac tgtagcatgg agcggattgt ttcgatggcg
    14041 tgctccccgt ctgcgaacga agcgttggct gatccagtag cgagcatccg gtcatgactc
    14101 gacaccgagc tcccgggaga ccaggccatg ggagaagtcg gaggcgaagt actagtggcg
    14161 ggttcttgga aaagttggct caccaggccc agcgtttggg caacgcagga gcacgacggg
    14221 tcgttgatcg ctggtctcga gtcggttttc tgctgcttct gctcgttttg tcgctgattt
    14281 ttttcttgtt gttgttgttg ttgttgttgc ccctcgtgat cttcctgcgg cggtcgttgg
    14341 tggtgatgtg gccgtgattg tgtctgtgat ggtggtggat ggtttcttgt ggatgattga
    14401 gtcgatgaga tggatggcat tagttccagg tctgctgaac catggagtgt tcgtaaatca
    14461 cggccaagat taaagactgc cttgtccagt agttgagtcc agggcatagt agcatcggga
    14521 acaggatctg gaagacagct ctgcccgaag aaatactcgg cgccattgct gacatctgat
    14581 ccgtccacca tggacaaatc cttaggtgaa gggtagaaat cgtcaaaatt cataatcagc
    14641 tctccaggtg tttgtagagc agaagagcga gatgaggttg tcgtcatcag atccgagtta
    14701 aaatcgtcat agttattgtt ggtgtactga tctcggagga cattcacatg aatagtagag
    14761 ccagctgttg ccgccgccgt tgttgctggc ggttggcttg tcgtcacatc gctttggctg
    14821 cttctcttcc acgcagatga acatgattga gcggattgtc ctggaggagg tgcaggtgct
    14881 gctgaggctg gatttgtttc tgtgctgact tgaatgctgc tcttgcttgc gtgtttccta
    14941 ccggctctcc gtgtgacaaa atactggcaa gatttgccgc gtttggcaca acgagaacat
    15001 gtcggtttct ctttggtgca ccggagcttg gacgaggcac aagcgtggca gctgtctcta
    15061 agcttaaccg tcggcgtggt gctatttgta gcattggagg tggagggacc gtccggtgtt
    15121 ggcagtataa ctgtgggcaa catgacgaac gactggccac tggaggcgag gattcctttg
    15181 gcgcacgttg gagcggggca atgggaaagt ttccagtaaa atgtaatgac ctttcaaggt
    15241 cactcgaggc ccaaacgtga tatatactac ctttaggtag taccgagata cgagactgcc
    15301 acgcgtgcgg cgtcgaccgt ctttggtagt ctaattgaag ctatctatgc cagcagataa
    15361 atgtttcctc cctgctctcg gccggccctc ggcccctcgc cacgtaaggc tgcacggaag
    15421 ttcactaccg gcccatctcg cctctgtata cagtatacct gcctcaaatg agatacctgc
    15481 agaatatggc tgcatggcac cctgtccttg cctaggacgc cacccgtctc aaatgccacg
    15541 gatagacgaa aagtaacaag ttttaccggg tgggtggcaa tatagggtat agtatcgcca
    15601 caacgagtaa ccgaaggtgc tagattccct gaaatttccg ccctgcaggg gtcagggctg
    15661 ggcgaatcag gacccttact tacgccctat caggcgtgga cgatgataag gagggatgga
    15721 aggcctcctt agtaggaaca agcattcgca ttctggcggg gacatatgca tgcaatctta
    15781 catgcataag agggggaagc ttgtctagcc gccctcaatt acttaaggga gtaccttttg
    15841 cagtgagctt ttctggaccg ctgatgcctc gcttaactcg ccttcgcgag tacggagtac
    15901 gtaacgattt catgaggatc ttcaagacga ataagagcaa gttataacta cctacgagtg
    15961 gatagcctaa tcgacatggg atgaaagctc gatgcaaaat gttgatggtg aacgagttct
    16021 ttctcaaatt ctttctttgc atataagaag tcattgaacg gacagccatt cggtgggaac
    16081 tactagcaat ctcaactaac tagtagtagt agtctctatc ttgcatggat ttcatcgccc
    16141 aactcatcgc ctccacaacg gccacggtcg ccgatcttaa gaaattcgtt gcaagctgtc
    16201 aagagacatt gggagggata tctagcgaac ccgcggaatt accacggcgc ctttcgaacg
    16261 agcttcgcca gtcaaagcag gtggtattag ccgatattgt ggaactacag cgcttaatca
    16321 tgggcccctc ggatttaatt cagcagctcg catgccacgt acgtctctct ctcttatctg
    16381 tttcctgtga tgtcgctgcc ccaatacttc tctgtttttt tttctgggtt cacaaaagaa
    16441 gtcaggccaa ccaaaaaaaa aaaaaaaaaa aaaaaaaagg agaagaaata gtaataaaag
    16501 aaagagaaag gctaaaacaa tgttcttagg cccaaatact ggcttgcctt cactggctat
    16561 gtcactttca agttctggct tgcattccgc tccgcgaaag cgcttcgagc agagacatcg
    16621 cggacctagt cggcgtcccc gagactcaat tgagtcggat tgtacgcatg acggcgacct
    16681 atggttttct gcgtgagccg gcgccgggca aggtcgcaca cagcgcattg tcggccgaat
    16741 ttgtcacgaa cccgtcactc ctggacgctg tcgtgtttct ggccaatacg gctgtacctg
    16801 cagccctcca catgccagcc agtacccagc aattctgcga ctccagattc ccgtcggaga
    16861 cggcctataa cctggccagc aactcgcccg tccctttcaa caccgcgtgc gaacagcgac
    16921 ccaagctccg gcgacagtgg gccgccttca aggaacacgg tacgacaaat gtggacggga
    16981 ccctcgtggg gctgctgcag tcgttacaat gcgccgatca actccttggc gaggctggtg
    17041 tcattgtgga ggtatgtaaa gtctcaggca actcctgcct ggcggtctgg atttaaccgc
    17101 tgctgacatt tcccggcccc tctccccccg ctctgaagat tggggctagc tcaacatcgg
    17161 aagccgtcat gatcgccaat cattttcctt tactcaaagt ctttgtgcag gtggaggatc
    17221 aggaaaccaa tccggtctct caaggccgat ggccgaagcc cctcggcccg agctcaacgc
    17281 cagaacacgt gcagcaacaa tgccttatgg atgggcgggt ctctctccaa cggcgtacca
    17341 tgggtacccc ccagccggta cgcgatgcca ccgtatacgt tttccaccta aacgggttcg
    17401 caaacggagg tttaggcccc acagctctgg agcgtatcca aagcgagctc aaacaactcg
    17461 tggacgtatt gaggatgaac agcacggcaa ccctcgtcct tacctccgga ttgctcccgg
    17521 acctgggcag tgtaggcgtc agagcggaag ctcgagctcg tttgcgtgac atgacgcttt
    17581 tccagctcac gaaccagcac gataatgagg tgggcgaaat cctcgcaatg ttgtccacac
    17641 tgagcgacat tacgggccgg ctggttctgg tcaataagaa ttgctcgccg agaactggcg
    17701 atctggcact agagctcaag taccaggcgt ttgcataaga acggagtggg tatactaggc
    17761 ggggtgcttc gcagagagac caataacaag aaaatgttgc cgccataccc agtcgatggc
    17821 tcttggactg tcctgtgctg atttctgaac cctcttaccc ccacgcacgg agaattatac
    17881 ctagtcttag cccctccctg atctattccc ttggcggcgc taggaaggct gtgcctcgcg
    17941 gcccgctatg acccgctatg acacgcccga tgttttgtga atctagccga gcttacggta
    18001 tagttcgtac gggtaagaat cggacaatcc tatataccga actaaaaggg cgctaaatcc
    18061 gtgacttctt attgcctaac aggcgccatg ccagctgcag gacccgccta agacataacc
    18121 tggaggaacc aatcggaaat agtaagatat tgggctctta acctaaaaag gtaaggggag
    18181 agtaatatct agacgtactt cttatacctg cccccctaat tacacgtgta cctagcatgc
    18241 tctttgtaca cgtatatacc tgctctgttt tacgggtccg attatatcca ctttgggccc
    18301 agtttgaggt gcatcctacg aaaagtcatc cgatatttac acctgcaacc gttggacggt
    18361 agtatttgtc gtatctctga cctgtccgcg gtgggtgatg cttgatgttg tttggttccc
    18421 gcagatagta ttagccactt ttggatgtac ctacacatat acgagccgcc gtaccgttgt
    18481 tcccagaact gcgccaagac aatagccgga atccgaagag acatacgctg atagcggatc
    18541 caggaacccg taggtagggc tgctaagctc tgaattatgg cgccatacac gggacgcgtt
    18601 tgcgctaaag aacgccacaa tcggtaggaa gacagacata ggcccgatac cgacccgtct
    18661 agcgtacata cctccaacaa tctagattag gaatattgta gatggttaat aacgcttagc
    18721 gagagcggag gagtttcgat acccgtgtaa atgtcttact aacgttaagg ggcagagtat
    18781 ctattattag ctttactcta gtattataat aggctatacg ataagagcgg cgatctagta
    18841 tagttgtatc ttatttgtat atcttctctc ggcctaagta gcagcgtagg acggtaagat
    18901 ataaattaac caatacaata tcgattatga cttgtcgatt ttcagttggt cgcccaagac
    18961 tactttgact ctctaactct agactatata aatgtcggca agagaatacc tatggctatt
    19021 agcgtgatat agtaagcttg tttaatatac atgctgatta gttaatgtta cttaagttta
    19081 agggccgatc cagaaaataa actaaaagaa aacggctaac ggattcgcca atcatgatcc
    19141 cgacagtcga cttatccgct gcacgtgtgc atatcaactc gagtctaggt agactccgaa
    19201 agacagttat gcccggcgcc cggcctttat tgttggactt tggcttctcg ggcatgccgc
    19261 tcccgccact cctaataccc cgatactaag aggcgagtat agacgataaa cccccgatag
    19321 attgctacca acgttacatc tagactctta aagtcggaag gccgagtagg gacaaaatat
    19381 acgggactgg tgcttctact cagtatataa tgttcctttc ataatcgaat ttgtaaaaga
    19441 agtagacatc tatcaaacaa atcaaccccc tctgttgact tgatcaaggt tactactgct
    19501 actcccagag ataccatcgt catgtctatc accacgacaa ctgtggaagc gacagttgag
    19561 acgccattca cttcgggcgc cgtcaggagt ggcagcaaca ttgacttctg gcggtcgtac
    19621 atcgaatccc gtccaaaccc tccggaagac ttcttccagc tcatcaacga gtaccaccaa
    19681 aagcacggag acaacacatc cgacattgct cacgatgtcg ggacgggccc cggaaacatt
    19741 gccgcgagac tggcagctta cttcaagcat gttgttggtt ccgatgtgaa cagcgacgct
    19801 ctggcggtag caccggcact catgccacag cacctcagcg gcaggcttgc cttcatccac
    19861 tctccggccg aggacttggc agtgaagaca cccgcaacct ccggaggaaa cggaaccacc
    19921 gacttgatca ccgtcagcga gtgcatgcct ctcctcaatg cgcccaaggc gctcaaggcc
    19981 ttccatcatc tgcttcgtcc ggggggtacg ctaggcatct acttctacgg accttgcatc
    20041 tttgcggacg gcgatgttga aaagtgcaat gcggcatacg acaaggtggc cacccggatc
    20101 tgcaccttca accagccgat gaagggcaca cccggctttc ccttccacct ccacgccgca
    20161 gagactttgg agagctacat ggacaacatc gcctttccgg ccgaagactg ggagaacgta
    20221 gttcgtcaca agtggaactg cgacatgccc cttcttttca actccaaggc cggattcgac
    20281 tttgactttg gtgcggtgga tcgcagatcc aaggacgagg ggacggaaga ggccatcaac
    20341 cgtgacttct ggggtgcaga gtggtctgtt gccgatatca aggcctacct ggactcggtc
    20401 tatcccaact atcgcgacaa ggccggcgcc cgctatgccg aagttgagga actgctgcaa
    20461 gagctcgatg ttgccatggg tggggaaaag agaaaagtga gctttcctgt ggtgctgctg
    20521 ctggcgacaa agaaaggagc cgtgttcaca accaagccca aagctagtcg ggttcagctc
    20581 tcggccgatt gcgggagcct gggtcgagtc aacgagattc caagcgacgc tgtgcgaaag
    20641 acggaagagc tgctgcagaa gaaccacgac gagtttcata ttttctggcg tgaccagaac
    20701 ggccacaacc acatggccca ctctctgctg acgacgtttg ccatcggggg cgacgctgag
    20761 gatgtgcagc gtgcctacga agacggtttg cccgtgcagc gcgcccagcc cgaagccaac
    20821 cccgaagtga tcaagggact cgccaatgac gaaaacatgt ttgccatcct gggtcaagtt
    20881 gcccagtata ccaatgtcat gaccttcttc gagcagctga tggaccaacg cgactggaga
    20941 gacgtactcg accagtactg cttcagcggc accaagctgg ccgatatcat cttggctcgg
    21001 atgtacgagg gcgcctatca tcccatcatc cacctaggcc tcggcgtgga gtttgagcag
    21061 ccgagtatca tcgccgaagc ccttgcccag gcgattacgc atccggtgtc cggtattcca
    21121 gactgtctcc tcgccagctc ggagattgcc gaccaggcca acggtggtcg gatggacctg
    21181 tctcttgtcg agttgtttaa catggctcga gagaatgata ttatcttccg tggtccacgc
    21241 tgggaggaca tgactctcaa gatgaaggac ggcgtcttgg gcaggtcaag agaggccatt
    21301 gtcagactgg cagcgcagct ccgagtggac ccgtgtgaca tagagcgacg tgccgctgag
    21361 tccgtcaacg gcagcgctta cctcgccggc gcatcccagc gacccggcaa ggcagccaag
    21421 attgacttct tccacatgca cgccgtcacc agctccatat tcctgaccgt cttggtccgg
    21481 cagccttgga ttagcctgga gaataaggtc cgcctggtcg aatggaaagg ccgtaccgat
    21541 cttttctggt atgccgccag cggatgcagc aagctcgaca tccgagagat caacgactac
    21601 aaggccggtg cgagcgccgg catgggctgg agcgaactgt accgcagcat caacaagatg
    21661 cacgacgacg gtcacgtagc caagtttgtt cgtgcgctga agagcggcca ggaagtctct
    21721 aagcccttcg agcaggccaa ccaggccact ttccgccttc agggagacgc ctggttgaat
    21781 ttggctcgta tggcatatga ttctactatc ggcctgcctg acgagattaa gtggatttgg
    21841 ggtgctggat ttgcccaggc ctggggtaat gtggctgcca gagcgtaagg atgcgaacgg
    21901 catatgttag tgaatctcca aggttacctt agctccttac cttcgctcaa tgttgcgaac
    21961 atggttaata aatggctact cgtcaatgtc aattggtttc aaagtgcaac ccgaatttca
    22021 tacatatgtc atcagcttat gccgtgctca atctgtggtg atggcgagta caccgtacat
    22081 catcacttgc tggaccgccg agtctcgaca acatcgtaga aggcagataa tgacctcgaa
    22141 atatttcgct ggtggcatat aggagggggg gcataaatgg ttcggacaat caaacgagaa
    22201 aacaagaaag aaaaaaaaaa ggaaaaggaa aaaggaaaag gggctatatg cagtcaactt
    22261 tgcgcagaga gaatccgtca tatatattaa aggttgtcat atagctcgcc atcttagagg
    22321 ccacatgcaa attaaaagtt actcatccac tccgggtgga taagctcaag cttcttgcac
    22381 agctcgtccc acactctctc ttgtgccttc tgcccttccg cactggtcac aaaggcggac
    22441 ggggcgcccg ttccgcagtc cgtcatgtac tggccatggg actccacccc ttgtgaggcg
    22501 gcgtgcacca aggtcctact gccagcctcg gtcgaccgag ccaagagcag cttgatgagc
    22561 caaaatgtcc atgtcggaat gtcacggcca agctcggagt ggcacaaccc cggattgacc
    22621 aggttgatgg tgacgggaaa ggtggaggcg ggatatctat tggccagggc tcgtacggcg
    22681 aagacgccaa ggatcttgga gacgggatac tgctcatccc aattcttctc gcaggcctcc
    22741 ttgtcgctga cggcctccag gatcttcccc tcgggcgccg acttctgcgg gaatgtggtg
    22801 tgggcgtgga catcggacga cacaatggtg agcgtgggcc tgaccttgta agctttggcc
    22861 gtggccttga gcttgggcac cacgagggcg gtaaggagca tggtcgagat aaagttgacg
    22921 gtaatgcttg cttcgttgcc ctcggccagc gtgtatttcc ccggggcgat accagcattg
    22981 gcaaggaaga tgtcgacgcg gtccagttcg ctgttgacgc gcgccgcgaa cttttccacg
    23041 ctcacgtagc tggccatgtc cacctcccag atgtcgatga cgtcctttgt gcggcccgtc
    23101 gtgctcaaaa tgtcctcctt ggcctcctgt cctcgttgga gattgcgcac ggcgagaatg
    23161 agcttggcgg cgcccatgcg agcgaagtgg cgcgctgctt ctttgcccag ccctacattg
    23221 ctgcctgtga tgacgatggt ttggccggaa taatcgccag ttgggtatgg caggtgcttg
    23281 aacagctgac tgtataggaa actagggaaa ctcatgttga ctcgctgaga ctccaatgtt
    23341 ggattggcaa gtgcgggtgt cgtttggcag cccttttctt tttctttttt tggggggagt
    23401 tgattgacta tgaggaataa gagaatacct aggtagcgaa aaagtcgggg cgaggccgtt
    23461 ggaacggggg cgcgcgtgtg aaaggagaag ccccgttaca taggcgtcgg caagtgtgtg
    23521 ttgtacactt cgggtgtgtg cctatgaatt tcatgtggat tttgccaagt tgttacagtg
    23581 tccggggtcc cctgtgaatt gccttacagg tccacttcgc tcaccgaact gcataccgta
    23641 caggtctttc ctctaaacat ccgatggacg atgccctcat acgaagcagc cgtcgataat
    23701 tgtcaataaa tagcagtcgg ccttgtttcg gaagtgcggt actgtattgt gctatgctgt
    23761 gtacctaacc ttagtaagcg gccgatatcc taagtcccat caactacccc gtatacatcg
    23821 gacaaatgta gcctgctcag gaatcaggta gctacttaga ctcactctga cgagcaccgc
    23881 ccctcgctcc cttcgactac accaatcctt ttctctttgc cgcatagtta catatctaca
    23941 gtctttagca aacacactac tggctgccag atccaaaccg tcaacttcca ttgttcaaca
    24001 tggtctccta tgccatctta ggcggcacag gaaactgcgg gtctggcctg attcaaaacc
    24061 tactccggtc gtcagatgca gacatcaacg tttactgccg caatgaagcc aagttgtacg
    24121 ccatgcttcc agagacggcc aacaacaagc gcgtcaaggt cttcgcaggc agcattcaag
    24181 acgtcaagct catggaaaat tgcattcggg gcaccaaggc cgttttcatg accgtcacga
    24241 caaacgacaa catccccggc tgctccctga gccaggatac tgcctcgagc gtgatccagg
    24301 cgctgcagaa catcagggcc gcttcccccg ataccttcat ggcgcccaag atggtgctgc
    24361 tgagctcggc cacaatcgac gaccacctcg ctcgccatat gcccttctgg ttccgcccaa
    24421 tcatgctgac ggcggcttcg cacgtgtacc gcgacttaag gctcgccgaa gagtatctgc
    24481 ggcgccagga ggactgggta acaaccatct acatcaagcc gggaggtctc tcgctcgaca
    24541 tccagcgtgg tcatcagcta aacttcgacg aggaggagag tttcatcagt tatttggacc
    24601 tgtcggctgc tatgattgag gccgcagacg acgagcaagg acagtacgat aacaggaatg
    24661 tttcggtagt gaacaaaaag cgcggtcagg gagccaaatt cccacggggg acgccaaagt
    24721 gcatcatggt cggcctttgt cggcatttct ttccatttgc tcataattgg ttgcccaaga
    24781 cgggtccggc gtagtggact tgttggagga tcagcccata catgtagtta caacagacag
    24841 ataattgaca gagtagcgac gacgatcttt ggaattggga ccatctatca tcaagagagg
    24901 cacccaagaa tagggctatg ctgctgttac cccgggccta taagtcgatg tcggggtaca
    24961 ggaaaaagta ctacagcaac accgggttgg acgtaccaaa agaccacatt taggtaccat
    25021 cattgatatt tattctgatc gtacaacata ctttatacgt aaagctattt taagatgggc
    25081 gacaggctgt tcaagtgagg actacacctt cggataatac ccttaataaa aagttactgt
    25141 agcttaaact atctagacta ggtatggatg gatcatggat agagaacgta atatttagtg
    25201 gtgaatgcga ggataccttg tatttctagc tctgggtgtg ttttttcctg taccccgata
    25261 tcgacatgga atgatggccc atgggttcta tttttttatg cctctctcga cagtcccttg
    25321 gaaattgggc ccagtcccgt ttgcgaaagc taaccagttg gcagaatcaa ctgcgcacgt
    25381 ccggaagata tgacatgatt gacatcgtgc ccatattgat gccccgaaat ctaaacgtca
    25441 tgtccctcgc agtgcagccc acatgaatcg gggaaaacgg accccgaggg gccgagcccg
    25501 acaaagacct atcgggccta tcgcaatctt ttggtgactt tctcatctca ctttcccaga
    25561 tgtagataaa aacgcccttc gcagcgcccg tcataccctc cttcaggtca cagcaacacg
    25621 tttcctgctt tgattattaa cttaccacaa gtttgaaccc tccgactcgg tcaaaaaaac
    25681 cagtaaccat ggcgaaaaca atcaccggaa cggctgcggt tatttcgggg tctttcctct
    25741 ctggtttgtg acacccaaag acatcaatta tcgcagatgt ctgctttact agagcaagta
    25801 cacacaacta acacactcct ctcaggggca atgatgtctc tttgctttat catggttccc
    25861 gtcctcttgg atgtcgcagc cggccccacc ctctttgttt cccaatggcg acacatgtac
    25921 tggtacggcc acaagacaat gccattcctg gctatcggca ctttcagctt gtatgcctcg
    25981 cggtgcatcg gtctgcgccg ggcgagacag tcctggggcg tccccgccct ggccgcagcg
    26041 actacactga ccatgctgcc gtttacttgg atctgcatgg ctcccacgaa caacacgcta
    26101 tttcgactgg atgctgaggg acaattggga acactggaca ttggtatcga ggaggcaaaa
    26161 gggttggtgg tgaaatgggc ctggctccat ttcgtgcgat gcctgttccc cttgtcaggt
    26221 gcgctcatcg gagcgtttgg acagcgctga gtcgctagtt tgatcttgtc ttgtacatct
    26281 ggctctgctc ttccacttag agttgtcaac ttgttagagc agagtataga ctctcgaggg
    26341 gcgacgagaa taagtaggta tatgtatgta acagagggcc cgtagatagg tagcagcagg
    26401 tccaaacaag tgactgtgcc aatctcggaa aggcgtcata taaggaaaag acccctatta
    26461 actcccttgg cgctccctgc agattctggg ctctgacaag aatcgcggcg tctttagaag
    26521 tttagatcat ctattacgga ccagagtcca tagcaccgga aacttagttt ggagcaagcg
    26581 aacataaacg tgattaggat ctacataagc cttcttgtta atctatcatg attcttgtat
    26641 tcttaaacgg ctggatgtct ctaacaagag caaggacgcc taaggcgact gctcaacatc
    26701 tacataaatg gcatgcagtg tgtcaataga gtcacgagcc aaaaacccaa ccagaacaga
    26761 tagaataatc gcaagtatac actgtaatga aaacctagag gagccagaag aaccaaggtg
    26821 cggccggact gaatgtgaat atggggaagc cttcttctca tggaatacaa ccccatcctt
    26881 aatcagttcc gtgacccagc caatggtcat catgctccgc ttagtatcgg caaacttctc
    26941 atggtcgccc tgtaaatgct ctttatacca cgggtcctgc ttcattcgct tataatcgtc
    27001 cacgttgtgg aacacgacct ggctgaagca gtcaaagtct gcgagccgcg tcatctggtg
    27061 gtcaaaaagc cgtgtcataa gactacgcgt gtcggtagtg ttgtggatct atggcttctg
    27121 ttagaaaacg aaaatggctc gagaagatta agagaatgcg ggtgctttat gcgaaaagca
    27181 agatgaaaga ggagtaaaat ataaattggc aatgcaaggg aaagacgctc accatcgtcc
    27241 actttttgac gccatatttc accatcaagc cacttgtcat tggtgccgaa actttagtca
    27301 tgtggtgtct atagtcctcc tcgctcatgc caggtcgtcg atagccgcag atggtcaagc
    27361 agaggaattg agtggcaggg tcgccaggag gggcggcggg aatgtcttga tcaccagaca
    27421 tgatgttgca cgtgagcttc tgtaaaggaa agtgctgagt aatagcaaat gtatcgtttc
    27481 ttggaaatcc gtcggtcttt agtaacttaa tccctctggc tatatggggg agctttctag
    27541 agtctgaggg cagagttact aatatcataa gtgatggatt tttgggatcc tatggaatct
    27601 ggttagaccg aagttagcta agccactatt actaataatt gcccgatcgg ttcggcccga
    27661 accgatcggg cgattttgtc cctagtccga gccccgactc ccgatccccg acccccggag
    27721 aacattgacg catcggctgg ccgagttatg ctgtacatat cacatgccac aatgacattc
    27781 actaagaatt cccaagtcgg actatggata tcaatttgaa gaggaaaaaa aaaaaaaaaa
    27841 aaaaaaaaaa gaagcagaca gaccctccag agaccgggag accgggggag aattaggccg
    27901 caacatcgac tgcataccac ttcctctcct tctccccccg tcggacctga aaaccaaccc
    27961 gatagtcccc cgccaacttg cggagtacct catcaataaa gggctccaat gccaaggtcc
    28021 tcgtgctctc gtctagcgat tcgccgtaga tctccgtcac aatctccttg acagtgacag
    28081 tcctcgagcc atgagtccca aggctcctca gcgcctgcat gacctgcctt tctcgtttca
    28141 atctgctccc caactctctg tctatcttgg ccggcaggtc ccttatggtg attccgtgcg
    28201 caggataccc gatggtgcaa tgttgatcgt ccattttctg caagctgttc atgaacgtgc
    28261 ccaggtcttc tgccacgctg gttccgtgac cgagaacatt gtcacctgtg aacatggcat
    28321 tctcttcctc gagtatgaag cacatgtgat cctccgagtg tccagggaca tggagagccc
    28381 ggacagtcgc accttcaacc cggaacacct gaccatcgta gatgtcctgc tggccatact
    28441 ctgcctcgtt cttgtaaatg gagtcaccca gatgtggata gagtcggagc aggtccggta
    28501 cgccgccggt atgatctcca tgccaatggg tcagtagcac gtgggaaagt ctgatgccca
    28561 tctgttgcag tgtagatgag atcagttcag cccaagccgg ttcccctccg cccgtatcca
    28621 caataagtcg atgacttccg gttccgacga cataggtgtt tgtcccttga taggtgaact
    28681 gcgccaaagt gtgagcaaga aatatgtttg tcgaagcaca gcgtagtaaa agtgtgacag
    28741 tgaatattat acctttcccg ggttctggcc caatatgcgt aggacgcgag gagtgagctg
    28801 ttcgacgtct gggagattgg gaagatttgc tgtctggccg ttgagatagt cttcgaatgc
    28861 acagatattc agggacttgt tgatctttct gtagccgccc ttgtcggcaa gcatgacttc
    28921 gatgtctgtt gtgtgtttca ttttatgtct tgtcgacttc gtccaatccg cacaatattg
    28981 aaaaacggga gtgagtgcct aatccaggca gtagtattga ttcttttcaa gattttgcag
    29041 catgtaatca agcgatgagc aagaagtatg tcgaatatgg caagtcgagg ttcataccat
    29101 ccatgctcgc agaaaccatg tagactacct cgcatggaac gctgtgggaa ctgaaatgga
    29161 gacgggtaat ctcttgactg ctcggataag tgaaaacatt ccttggtgag cttcagtctt
    29221 agacccgtca agttcggagt ccgatgcgac cgccctaagt tctgaagttc acatggcatg
    29281 gcgacgtcca tgcatctagc ggctaaccgg ccatactttt tctttcatta tacttccggc
    29341 gaggacttct tacaacctct tgatagtagg aaatcccgaa tcggcctaca aggcatccgg
    29401 tcagaagtca catcatgctc gggcgcggtg tatttgcgta caccgtagtc accgacaccc
    29461 ggccaccact tcaagagtcg gagtaacact ctaacttgac cgacacgggg tttcgggaaa
    29521 gccagtatca gtgtctaatg tagacacaga gcacagagtc cggtctcttg caaacaatac
    29581 gcagaagaca ctcaggtctg atccacccca ctagtcccgt ctctggcctc tagcaccgat
    29641 atcattgtac aaccactgcc gaggcggcag gtcgcttatg ttccttcacc gaacataagg
    29701 taataactta agcataattg catgtattta atgtatatac aagagctcct cttccgcatt
    29761 tatcaagttc caaagtcccg acaatagtct cagccgcgga aacgaagcgt cccacaccct
    29821 atcgagattc gacacgaatc ctcccaacta gagcccttgt ccggatcttg aagtgtactc
    29881 gcgcaaagtt gtttcgttga gctgggcacg tgctaagacc caaaatcctc cacatttatt
    29941 cattctttga ttgattcgcc cttttactcc tggcgctcac tatatccccc gccgcccgcc
    30001 atggccatct actcttccaa gacaccatca tggagtgatc ttggtagcga tatatgcaaa
    30061 aaaatgagtt tcatgtactt caacaacgac ttccctagtg gtagtgtaca agatcagtta
    30121 cgccatctac acaaccatag caaggacaac aaccacccag tactagctcg attcattgct
    30181 gaagcgacgc gggtgatcaa ggaagagatc cagtgtctgc cgacggagct gaagaccttg
    30241 attctgccgt ttaacaacgt cttcagctgg gccgagaatg aaaatcttcg agagggtctt
    30301 gtttgtggtg cggtcgaggg agttcttctc gtcacacttc aactcgcagc gtacattggg
    30361 taagtgtcat gatgcatctt catcgcgggc tctcttaagt tccattgctt gtttttcctt
    30421 tctactataa ctaactctca ttgaaagcta tctcgaaaag aacccggccg atttgcgtga
    30481 tgcctccgcc tccgggctct gtggattggg cgttggcctg ctgtcctcca cggccgtctc
    30541 tttgtcaccc acggtgtgtg agctggcggt ggctggtgcg gacgcggtcc gattggcatt
    30601 ccgcttaggc attcatgtca ttggagtctc agagaatctt gaagccagag acatgtcaga
    30661 aaagcccgat acttgggcgt atgtggtgca tcgtatcgat ccggccgaag tgcagaatga
    30721 gctcgactcc atcaacacgc ggtccaatac cccaagtacc ggcaagatct ttgtcagcgc
    30781 tgtcagtccc acctcggtga caatcagcgg acccccttcg acactgaaga agctgttcag
    30841 caagtccgag ttcttccgca aggcaaggtc catgcctttg cccgtatacg gaggcctctg
    30901 ccacgccccc cacgtctatg gtcgcgagga tatgcagagc atcgtctacg gcagccaact
    30961 aagcactgtc accgccaaaa ctgtgcctct gattccggtg tactcaacga gcaccggact
    31021 cccatattcg gcagccgatg ccggtgctct cttcgagtgc gtcgtctccg agctgctcga
    31081 gaaggcaatt cactggcatc aaaccgttgg cggtctcgtc aaccgtatca agcggatggg
    31141 agcggaagat gtgacgttcc attgtttcgg gaactccctc cccctgaacg atcttactgc
    31201 ccaggtgaaa tctgcccttc aagaagcaga agcggcagac tcggaagtct ccattaatga
    31261 cttgacatcc tggatagacc aagctgcgcc ggctgcttct gttccccgca gcccaggcca
    31321 atccaagctc gccgtcgtgg gcatgtcgtg caggcttcca ggcggcgcga ctagcaacga
    31381 aaagttctgg gagattctcg agaagggcct ggatgtctct cgccagattc ccgcggatcg
    31441 ttttgacatc agcacgcact acgacccaga gggcaagcag attaacaaga ccatgacgca
    31501 gtacggctgt ttcatcgacg agcctggcat gtttgacgct cctttcttca acatgtcccc
    31561 tcgcgaggcg caggtcgtag acccccaaat gcggcttgct ctggtcacgg catacgaggc
    31621 gttggaacag gccggctttg ttcccaaccg caccccgtcc acgcagttga atcgtatcgg
    31681 cacgtactat ggccaggcag ccgacgacta ccgcgaagtg aaccagggtc aggaagtcaa
    31741 cacctactat attcccggtg ggtgccgggc ttttggtcct ggtcgaatca actacttctt
    31801 caagtttgcc ggtccgagtt atagcatcga cacggcctgc tcttcggggc ttgcggcaat
    31861 tcaggtatgt gcagtcattg actacctttg aaacaccaca ctatatccaa gacacatgtt
    31921 aatatcatcg tctattaggt tgcctgtcag gctctctggt ctggtgacat cgatatggcc
    31981 gtcaccggtg gtgtcaatgt cctgactaac ccggacggat tcgccggctt gtgcaatggt
    32041 cacttcctca ccaagggccc caacgcatgc aaaacctggg atgccacggc cgatgggtac
    32101 tgtcgagcag acggtatcgg gtccctggta atcaagaggc ttgaagacgc cgaggcggat
    32161 aacgacaaca tcctcggggt tatcctgggt gccgggacca accattccgc cgaggccgtg
    32221 tctattaccc atcctcatgc aggccatcaa tctgatctct ctcgtcaggt cctccggcag
    32281 gcgggtgtca acccgttgga tgtgtcctat gtcgagctgc acgggacagg cacccaggcg
    32341 ggagactttg aggagctgca gggcatcatg gacgtgtacg cgcctctgac caaagctcgc
    32401 agcaaagata agccccttta catcggcgcc gtcaaggcca acgtgggaca tggagaatct
    32461 gttgccggca cgacggcgct gatcaaggtg ttgctcatgt tgcagaagaa cgccatcccg
    32521 ccacacgtcg gcatcaagac cgagatcaac cctcgtttcc cgcgggactt tgaccagcgt
    32581 aatcttcaca ttcctcttga aatgaccgac tggacgcctg tgggaggtag gaagcggctc
    32641 gctgcggtga ataactttgg tgccgccggt ggcaatacga ctgtggtcct cgaggaagcg
    32701 ccgacgcgcc tggccacgga gccggacccg agacagaccc acgtcgtcgc cgtatcggca
    32761 aagaacaagg tctctctggc tggaaacatt aagtccttga ttggctatct cgaagatcac
    32821 cccgatacca acctcagcaa cctctcttac actacaactg cacgccggta ccagcacaca
    32881 catcgcatcg cccccatttg ctcgagtgta gatcaactga agaagcaact gacaacgagt
    32941 cttgacggca tcgaatccat ccgcccggtt tccaagtcgg gcccgcagtc catcgccttc
    33001 gcctttacag gccagggagc ttcctatcaa tccatgagcc tcgagttgta tcagcatgtt
    33061 cccgtcttcc gccagaccat tgaccgcctc gacgctctcg cacagcggca aggattcccc
    33121 tctttcattc tcgcactgga tggatcgcat ggcaaagacc acgaacactc gcccgtggtt
    33181 acgcagctcg ccttggtcag caccgagatt gccctcgcca agtactgggc ttcgcttggt
    33241 gtccaaccag acgtcgtcgt cggccacagc ctgggtgaat acgcggcgat gcacgtagct
    33301 ggcgtcctca ccgccagcga tgccctgttc atggtcggtc gtagggccga gatgatgcag
    33361 aaaaagtgca caagaggcag ccactgcatg atggctgtcc gagcctcctt gaggcaaatc
    33421 gccgtcgccg caccgaacga gcggtacacc atcgcctgca tcaacagtcc ttccgataca
    33481 gtcctcagcg gtacaaccca ggaagtggac cgtgtcgcca gtgtcctcga ggcagctggc
    33541 ttccggtgta ttaagctgtc cgtcgcctat gctttccact cggagcaggt cgaccctctc
    33601 ctcgatgatt tcgaagccat ttgcaagacc gccgtccgtt tccaggagcc caagattccc
    33661 tatatctcgc cgctactcgg caaggtcgtc ttcgacggta agacgctaaa tgccaactac
    33721 tgccgtcgcg caacgagaga accagtcgac tttgtatccg ccctggggaa cgcccagaac
    33781 gtttctacta tcagcgccga ggacacggtc tggatcgaga ttggtcctca tcccgtgtgc
    33841 accgccttcg tcaagtccac cattccgtcg actctgcttg ccctgccctc tattcatcgc
    33901 acccaagata acctgaagac gattgctgag agcatggctg ccttgcatct tgttggggtc
    33961 aaggtctcgt ggaccgagtt ccatcacccc tttgagaacc gacttcgact gcttgatcta
    34021 cccacctatt cgtggaacga gaagaactac tggcttcagt ataacggcga ttggtgcttg
    34081 acgaaaggaa acacgttcta tggcactcaa cagactatcg gagccaagct tgggtcctcg
    34141 cccccgagtc gtctccaaac gtcgacggtc catgagatta tcgaggagac atctgacaac
    34201 tctggctgtt cactcgttat ccagtccaat ctcatgcagt ctgatttcta tgctgcagca
    34261 tacggacatc gaatgaacga ctgcggcgtt gttacatcgg taagtttttg gacgaaaaac
    34321 aggaaaacat taacgtggct aacacatcac agtctatcca cgctgatatc gcctttaccc
    34381 tcggcgacta cctccacaga aacctccttc accttacggg taacatggcc gacatgaaca
    34441 ttgcgaacct agtcgtctca aagggtctcg tcgccaacag cgatacttca tcgcctcagc
    34501 tgattcgagt gaccgcaacc acagccgaca cgaaatccgg cgcagtcgac ttgacatggc
    34561 agaacgtagc caacgatggc actgcatcgg agccattcgc cacggccaac atcttgtttg
    34621 gcgatgcaag cgaatggctc gcatcgtgga gtcctctgac gcacctcatc cagggccgca
    34681 tcgaggcact cgagcgcatg gctgctgaag gaaaagctag tcgcttctct cgcaacatgg
    34741 cctataccct cttcgccagc aacctggtcg actacgctga caagtatcgc ggcatgcact
    34801 ccgtcgtgat gcacgagctt gaaggtttcg cggacatcca actcaccagc aaagaaagcg
    34861 gcgtctggac cgtgccgccc tacttcatcg acagcgtggc ccatcttgcc gggtttatca
    34921 tgaactgctc cgactcgatg gactgcaaga acaactactg cgtgactccc ggctggaaga
    34981 caatgcgttt cgcgaagccg ctactgcctg gcgccaagta ccgttcttac gttaagatga
    35041 tcccaaccgt tcaggatccg accgtctact ttggcgatgt gtacatcatg caaaacgacg
    35101 agattatcgg catggttggc ggcatccagt tccgcagctt cccacgcatt ttgctcagtc
    35161 gtttcttctc gccaccagat aagaacggcg cacatggcac caaagggaag acacagacca
    35221 ccaagtcctc cccgcacaca accgtggcta aggccagaca tgacgatgct gtgagcaagc
    35281 catcaccgcc tgtcaaggcc acagcgacta caacgccacc actcccttca cagtctgcat
    35341 ctggcacacc cagtgaaccc tctgccacct caccctccgc cgccactata ggagctcaga
    35401 gcgacagcct ggccgacaag gcgttgcaaa tcattgcgag agaggcagcc atggaggtcg
    35461 ctagcttaga ggacgatgcc agctttgata gcctgggcat tgacagtctt atgtcactgg
    35521 tcatagtgga aaaactaaag atagagcttg atgtaaaggt agggggtagt cttttcctcg
    35581 actacccaac tattgggaat tttaagcagt ggctattaga tatagcgtag ttaatgttgt
    35641 taaaattaaa gactttagtt atttaattat aagactactt attctaacta gggaatttat
    35701 ttattccgac tagcgtatta ctaaaagcac ctaacgctag taatataaag ctatatatta
    35761 aatagtattg gttagggtta gggttagggt tagggttagg gttagggtta gggttagggt
    35821 tagggttagg gttagggtta gggttagggt tagggttagg gtta
//
