# Supplementary material for: Alkaliphilic/Alkali-Tolerant Fungi: Molecular, Biochemical, and Biotechnological Aspects
Source: J Fungi (Basel). 2023 Jun 9;9(6):652. doi: 10.3390/jof9060652 (PMC10301932; doi:10.3390/jof9060652)
Supplement: Supplementary file 1 [file jof-09-00652-s001.zip › S2/fungi-d337d7b5-141a-40bf-85d1-912368550a50.log]

INFO     25/03 17:40:53   antiSMASH version: 7.0.0beta2-86685d9d
INFO     25/03 17:40:54   diamond using executable: /usr/bin/diamond-aligner (2.0.7)
INFO     25/03 17:40:54   hmmpfam2 using executable: /usr/bin/hmm2pfam (2.3.2)
INFO     25/03 17:40:54   fasttree using executable: /usr/bin/fasttree
INFO     25/03 17:40:54   hmmsearch using executable: /usr/bin/hmmsearch (3.3.2)
INFO     25/03 17:40:54   hmmpress using executable: /usr/bin/hmmpress (3.3.2)
INFO     25/03 17:40:54   hmmscan using executable: /usr/bin/hmmscan (3.3.2)
INFO     25/03 17:40:54   meme using executable: /usr/bin/meme (4.11.2)
INFO     25/03 17:40:54   fimo using executable: /usr/bin/fimo (4.11.2)
INFO     25/03 17:40:54   glimmerhmm using executable: /usr/bin/glimmerhmm
INFO     25/03 17:40:54   prodigal using executable: /usr/bin/prodigal (V2.6.3)
INFO     25/03 17:40:55   java using executable: /usr/bin/java (11.0.14)
INFO     25/03 17:40:55   blastp using executable: /usr/bin/blastp (2.11.0+)
INFO     25/03 17:40:55   makeblastdb using executable: /usr/bin/makeblastdb (2.11.0+)
DEBUG    25/03 17:40:55   Checking prerequisites for antismash.detection.hmm_detection
DEBUG    25/03 17:40:55   Found file '/usr/local/lib/python3.9/dist-packages/antismash/detection/hmm_detection/data/bgc_seeds.hmm'
DEBUG    25/03 17:40:55   Found file '/usr/local/lib/python3.9/dist-packages/antismash/detection/hmm_detection/data/bgc_seeds.hmm.h3f'
DEBUG    25/03 17:40:55   Found file '/usr/local/lib/python3.9/dist-packages/antismash/detection/hmm_detection/data/bgc_seeds.hmm.h3i'
DEBUG    25/03 17:40:55   Found file '/usr/local/lib/python3.9/dist-packages/antismash/detection/hmm_detection/data/bgc_seeds.hmm.h3m'
DEBUG    25/03 17:40:55   Found file '/usr/local/lib/python3.9/dist-packages/antismash/detection/hmm_detection/data/bgc_seeds.hmm.h3p'
DEBUG    25/03 17:40:55   Checking prerequisites for antismash.detection.cassis
DEBUG    25/03 17:40:55   Checking prerequisites for antismash.detection.cluster_hmmer
DEBUG    25/03 17:40:55   Found file '/databases/pfam/34.0/Pfam-A.hmm'
DEBUG    25/03 17:40:55   Found file '/databases/pfam/34.0/Pfam-A.hmm.h3f'
DEBUG    25/03 17:40:55   Found file '/databases/pfam/34.0/Pfam-A.hmm.h3i'
DEBUG    25/03 17:40:55   Found file '/databases/pfam/34.0/Pfam-A.hmm.h3m'
DEBUG    25/03 17:40:55   Found file '/databases/pfam/34.0/Pfam-A.hmm.h3p'
DEBUG    25/03 17:40:55   Checking prerequisites for antismash.detection.genefunctions
DEBUG    25/03 17:40:55   Found file '/databases/resfam/Resfams.hmm'
DEBUG    25/03 17:40:55   Found file '/usr/local/lib/python3.9/dist-packages/antismash/detection/genefunctions/data/smcogs.hmm.h3f'
DEBUG    25/03 17:40:55   Found file '/usr/local/lib/python3.9/dist-packages/antismash/detection/genefunctions/data/smcogs.hmm.h3i'
DEBUG    25/03 17:40:55   Found file '/usr/local/lib/python3.9/dist-packages/antismash/detection/genefunctions/data/smcogs.hmm.h3m'
DEBUG    25/03 17:40:55   Found file '/usr/local/lib/python3.9/dist-packages/antismash/detection/genefunctions/data/smcogs.hmm.h3p'
DEBUG    25/03 17:40:55   Found file '/databases/resfam/Resfams.hmm.h3f'
DEBUG    25/03 17:40:55   Found file '/databases/resfam/Resfams.hmm.h3i'
DEBUG    25/03 17:40:55   Found file '/databases/resfam/Resfams.hmm.h3m'
DEBUG    25/03 17:40:55   Found file '/databases/resfam/Resfams.hmm.h3p'
DEBUG    25/03 17:40:55   Checking prerequisites for antismash.detection.nrps_pks_domains
DEBUG    25/03 17:40:55   Found file '/usr/local/lib/python3.9/dist-packages/antismash/detection/nrps_pks_domains/data/abmotifs.hmm.h3f'
DEBUG    25/03 17:40:55   Found file '/usr/local/lib/python3.9/dist-packages/antismash/detection/nrps_pks_domains/data/abmotifs.hmm.h3i'
DEBUG    25/03 17:40:55   Found file '/usr/local/lib/python3.9/dist-packages/antismash/detection/nrps_pks_domains/data/abmotifs.hmm.h3m'
DEBUG    25/03 17:40:55   Found file '/usr/local/lib/python3.9/dist-packages/antismash/detection/nrps_pks_domains/data/abmotifs.hmm.h3p'
DEBUG    25/03 17:40:55   Found file '/usr/local/lib/python3.9/dist-packages/antismash/detection/nrps_pks_domains/data/dockingdomains.hmm.h3f'
DEBUG    25/03 17:40:55   Found file '/usr/local/lib/python3.9/dist-packages/antismash/detection/nrps_pks_domains/data/dockingdomains.hmm.h3i'
DEBUG    25/03 17:40:55   Found file '/usr/local/lib/python3.9/dist-packages/antismash/detection/nrps_pks_domains/data/dockingdomains.hmm.h3m'
DEBUG    25/03 17:40:55   Found file '/usr/local/lib/python3.9/dist-packages/antismash/detection/nrps_pks_domains/data/dockingdomains.hmm.h3p'
DEBUG    25/03 17:40:55   Found file '/usr/local/lib/python3.9/dist-packages/antismash/detection/nrps_pks_domains/data/ksdomains.hmm.h3f'
DEBUG    25/03 17:40:55   Found file '/usr/local/lib/python3.9/dist-packages/antismash/detection/nrps_pks_domains/data/ksdomains.hmm.h3i'
DEBUG    25/03 17:40:55   Found file '/usr/local/lib/python3.9/dist-packages/antismash/detection/nrps_pks_domains/data/ksdomains.hmm.h3m'
DEBUG    25/03 17:40:55   Found file '/usr/local/lib/python3.9/dist-packages/antismash/detection/nrps_pks_domains/data/ksdomains.hmm.h3p'
DEBUG    25/03 17:40:55   Found file '/usr/local/lib/python3.9/dist-packages/antismash/detection/nrps_pks_domains/data/nrpspksdomains.hmm.h3f'
DEBUG    25/03 17:40:55   Found file '/usr/local/lib/python3.9/dist-packages/antismash/detection/nrps_pks_domains/data/nrpspksdomains.hmm.h3i'
DEBUG    25/03 17:40:55   Found file '/usr/local/lib/python3.9/dist-packages/antismash/detection/nrps_pks_domains/data/nrpspksdomains.hmm.h3m'
DEBUG    25/03 17:40:55   Found file '/usr/local/lib/python3.9/dist-packages/antismash/detection/nrps_pks_domains/data/nrpspksdomains.hmm.h3p'
DEBUG    25/03 17:40:55   Found file '/databases/nrps_pks/transATor/2023.02.23/transATor.hmm.h3f'
DEBUG    25/03 17:40:55   Found file '/databases/nrps_pks/transATor/2023.02.23/transATor.hmm.h3i'
DEBUG    25/03 17:40:55   Found file '/databases/nrps_pks/transATor/2023.02.23/transATor.hmm.h3m'
DEBUG    25/03 17:40:55   Found file '/databases/nrps_pks/transATor/2023.02.23/transATor.hmm.h3p'
DEBUG    25/03 17:40:55   Checking prerequisites for antismash.detection.tigrfam
DEBUG    25/03 17:40:55   Found file '/databases/tigrfam/TIGRFam.hmm'
DEBUG    25/03 17:40:55   Found file '/databases/tigrfam/TIGRFam.hmm.h3f'
DEBUG    25/03 17:40:55   Found file '/databases/tigrfam/TIGRFam.hmm.h3i'
DEBUG    25/03 17:40:55   Found file '/databases/tigrfam/TIGRFam.hmm.h3m'
DEBUG    25/03 17:40:55   Found file '/databases/tigrfam/TIGRFam.hmm.h3p'
DEBUG    25/03 17:40:55   Checking prerequisites for antismash.modules.active_site_finder
DEBUG    25/03 17:40:55   Found file '/usr/local/lib/python3.9/dist-packages/antismash/modules/active_site_finder/data/PKSI-KR.hmm2'
DEBUG    25/03 17:40:55   Found file '/usr/local/lib/python3.9/dist-packages/antismash/modules/active_site_finder/data/PKSI-KS_N.hmm2'
DEBUG    25/03 17:40:55   Found file '/usr/local/lib/python3.9/dist-packages/antismash/modules/active_site_finder/data/PKSI-KS_C.hmm2'
DEBUG    25/03 17:40:55   Found file '/usr/local/lib/python3.9/dist-packages/antismash/modules/active_site_finder/data/PKSI-AT.hmm2'
DEBUG    25/03 17:40:55   Found file '/usr/local/lib/python3.9/dist-packages/antismash/modules/active_site_finder/data/PKSI-ACP.hmm2'
DEBUG    25/03 17:40:55   Found file '/usr/local/lib/python3.9/dist-packages/antismash/modules/active_site_finder/data/PKSI-DH.hmm2'
DEBUG    25/03 17:40:55   Found file '/usr/local/lib/python3.9/dist-packages/antismash/modules/active_site_finder/data/Thioesterase.hmm2'
DEBUG    25/03 17:40:55   Found file '/usr/local/lib/python3.9/dist-packages/antismash/modules/active_site_finder/data/PKSI-ER.hmm2'
DEBUG    25/03 17:40:55   Found file '/usr/local/lib/python3.9/dist-packages/antismash/modules/active_site_finder/data/p450.hmm2'
DEBUG    25/03 17:40:55   Checking prerequisites for antismash.modules.cluster_compare
DEBUG    25/03 17:40:55   Found file '/databases/clustercompare/mibig/3.1/data.json'
DEBUG    25/03 17:40:55   Found file '/databases/clustercompare/mibig/3.1/proteins.fasta'
DEBUG    25/03 17:40:55   Found file '/databases/clustercompare/mibig/3.1/proteins.dmnd'
DEBUG    25/03 17:40:55   Found file '/databases/clustercompare/mibig/3.1/proteins.dmnd'
DEBUG    25/03 17:40:55   Checking prerequisites for antismash.modules.clusterblast
DEBUG    25/03 17:40:55   Found file '/databases/knownclusterblast/3.1/clusters.txt'
DEBUG    25/03 17:40:55   Found file '/databases/knownclusterblast/3.1/proteins.fasta'
DEBUG    25/03 17:40:55   Found file '/databases/knownclusterblast/3.1/proteins.dmnd'
DEBUG    25/03 17:40:55   Found file '/databases/knownclusterblast/3.1/proteins.dmnd'
DEBUG    25/03 17:40:55   Found file '/databases/clusterblast/clusters.txt'
DEBUG    25/03 17:40:55   Found file '/databases/clusterblast/proteins.fasta'
DEBUG    25/03 17:40:55   Found file '/databases/clusterblast/proteins.dmnd'
DEBUG    25/03 17:40:55   Found file '/databases/clusterblast/proteins.dmnd'
DEBUG    25/03 17:40:55   Found file '/usr/local/lib/python3.9/dist-packages/antismash/modules/clusterblast/data/sub/proteins.fasta'
DEBUG    25/03 17:40:55   Found file '/usr/local/lib/python3.9/dist-packages/antismash/modules/clusterblast/data/sub/proteins.fasta.phr'
DEBUG    25/03 17:40:55   Found file '/usr/local/lib/python3.9/dist-packages/antismash/modules/clusterblast/data/sub/proteins.fasta.pin'
DEBUG    25/03 17:40:55   Found file '/usr/local/lib/python3.9/dist-packages/antismash/modules/clusterblast/data/sub/proteins.fasta.psq'
DEBUG    25/03 17:40:55   Found file '/usr/local/lib/python3.9/dist-packages/antismash/modules/clusterblast/data/sub/clusters.txt'
DEBUG    25/03 17:40:55   Checking prerequisites for antismash.modules.lanthipeptides
DEBUG    25/03 17:40:55   Found file '/databases/comparippson/asdb/3.0/cores.fa.pdb'
DEBUG    25/03 17:40:55   Found file '/databases/comparippson/asdb/3.0/cores.fa.phr'
DEBUG    25/03 17:40:55   Found file '/databases/comparippson/asdb/3.0/cores.fa.pin'
DEBUG    25/03 17:40:55   Found file '/databases/comparippson/asdb/3.0/cores.fa.pot'
DEBUG    25/03 17:40:55   Found file '/databases/comparippson/asdb/3.0/cores.fa.psq'
DEBUG    25/03 17:40:55   Found file '/databases/comparippson/asdb/3.0/cores.fa.ptf'
DEBUG    25/03 17:40:55   Found file '/databases/comparippson/asdb/3.0/cores.fa.pto'
DEBUG    25/03 17:40:55   Found file '/databases/comparippson/mibig/3.1/cores.fa.pdb'
DEBUG    25/03 17:40:55   Found file '/databases/comparippson/mibig/3.1/cores.fa.phr'
DEBUG    25/03 17:40:55   Found file '/databases/comparippson/mibig/3.1/cores.fa.pin'
DEBUG    25/03 17:40:55   Found file '/databases/comparippson/mibig/3.1/cores.fa.pot'
DEBUG    25/03 17:40:55   Found file '/databases/comparippson/mibig/3.1/cores.fa.psq'
DEBUG    25/03 17:40:55   Found file '/databases/comparippson/mibig/3.1/cores.fa.ptf'
DEBUG    25/03 17:40:55   Found file '/databases/comparippson/mibig/3.1/cores.fa.pto'
DEBUG    25/03 17:40:55   Checking prerequisites for antismash.modules.lassopeptides
DEBUG    25/03 17:40:55   Checking prerequisites for antismash.modules.nrps_pks
DEBUG    25/03 17:40:55   Found existing cache for /usr/local/lib/python3.9/dist-packages/antismash/modules/nrps_pks/data/terminals/cterm.fasta
DEBUG    25/03 17:40:55   Found existing cache for /usr/local/lib/python3.9/dist-packages/antismash/modules/nrps_pks/data/terminals/nterm.fasta
DEBUG    25/03 17:40:55   Found existing cache for /usr/local/lib/python3.9/dist-packages/antismash/modules/nrps_pks/at_analysis/data/AT_domains_muscle.fasta
DEBUG    25/03 17:40:56   Found existing cache for /usr/local/lib/python3.9/dist-packages/antismash/modules/nrps_pks/kr_analysis/data/KRdomains_muscle.fasta
DEBUG    25/03 17:40:56   Found existing cache for /usr/local/lib/python3.9/dist-packages/antismash/modules/nrps_pks/minowa/data/AT_domains_muscle.fasta
DEBUG    25/03 17:40:56   Found existing cache for /usr/local/lib/python3.9/dist-packages/antismash/modules/nrps_pks/minowa/data/CAL_domains_muscle.fasta
DEBUG    25/03 17:40:56   Checking prerequisites for antismash.modules.pfam2go
DEBUG    25/03 17:40:56   Found file '/usr/local/lib/python3.9/dist-packages/antismash/modules/pfam2go/data/pfam2go.txt'
DEBUG    25/03 17:40:56   Checking prerequisites for antismash.modules.rrefinder
DEBUG    25/03 17:40:56   Found file '/usr/local/lib/python3.9/dist-packages/antismash/modules/rrefinder/data/RREFam.hmm.h3f'
DEBUG    25/03 17:40:56   Found file '/usr/local/lib/python3.9/dist-packages/antismash/modules/rrefinder/data/RREFam.hmm.h3i'
DEBUG    25/03 17:40:56   Found file '/usr/local/lib/python3.9/dist-packages/antismash/modules/rrefinder/data/RREFam.hmm.h3m'
DEBUG    25/03 17:40:56   Found file '/usr/local/lib/python3.9/dist-packages/antismash/modules/rrefinder/data/RREFam.hmm.h3p'
DEBUG    25/03 17:40:56   Checking prerequisites for antismash.modules.sactipeptides
DEBUG    25/03 17:40:56   Checking prerequisites for antismash.modules.t2pks
DEBUG    25/03 17:40:56   Found file '/usr/local/lib/python3.9/dist-packages/antismash/modules/t2pks/data/KSIII.fasta'
DEBUG    25/03 17:40:56   Found file '/usr/local/lib/python3.9/dist-packages/antismash/modules/t2pks/data/KSIII.phr'
DEBUG    25/03 17:40:56   Found file '/usr/local/lib/python3.9/dist-packages/antismash/modules/t2pks/data/KSIII.pin'
DEBUG    25/03 17:40:56   Found file '/usr/local/lib/python3.9/dist-packages/antismash/modules/t2pks/data/KSIII.psq'
DEBUG    25/03 17:40:56   Found file '/usr/local/lib/python3.9/dist-packages/antismash/modules/t2pks/data/AT.fasta'
DEBUG    25/03 17:40:56   Found file '/usr/local/lib/python3.9/dist-packages/antismash/modules/t2pks/data/AT.phr'
DEBUG    25/03 17:40:56   Found file '/usr/local/lib/python3.9/dist-packages/antismash/modules/t2pks/data/AT.pin'
DEBUG    25/03 17:40:56   Found file '/usr/local/lib/python3.9/dist-packages/antismash/modules/t2pks/data/AT.psq'
DEBUG    25/03 17:40:56   Found file '/usr/local/lib/python3.9/dist-packages/antismash/modules/t2pks/data/LIG.fasta'
DEBUG    25/03 17:40:56   Found file '/usr/local/lib/python3.9/dist-packages/antismash/modules/t2pks/data/LIG.phr'
DEBUG    25/03 17:40:56   Found file '/usr/local/lib/python3.9/dist-packages/antismash/modules/t2pks/data/LIG.pin'
DEBUG    25/03 17:40:56   Found file '/usr/local/lib/python3.9/dist-packages/antismash/modules/t2pks/data/LIG.psq'
DEBUG    25/03 17:40:56   Found file '/usr/local/lib/python3.9/dist-packages/antismash/modules/t2pks/data/t2pks.hmm.h3f'
DEBUG    25/03 17:40:56   Found file '/usr/local/lib/python3.9/dist-packages/antismash/modules/t2pks/data/t2pks.hmm.h3i'
DEBUG    25/03 17:40:56   Found file '/usr/local/lib/python3.9/dist-packages/antismash/modules/t2pks/data/t2pks.hmm.h3m'
DEBUG    25/03 17:40:56   Found file '/usr/local/lib/python3.9/dist-packages/antismash/modules/t2pks/data/t2pks.hmm.h3p'
DEBUG    25/03 17:40:56   Checking prerequisites for antismash.modules.thiopeptides
DEBUG    25/03 17:40:56   Found file '/usr/local/lib/python3.9/dist-packages/antismash/modules/thiopeptides/data/thiopep3.hmm.h3f'
DEBUG    25/03 17:40:56   Found file '/usr/local/lib/python3.9/dist-packages/antismash/modules/thiopeptides/data/thiopep3.hmm.h3i'
DEBUG    25/03 17:40:56   Found file '/usr/local/lib/python3.9/dist-packages/antismash/modules/thiopeptides/data/thiopep3.hmm.h3m'
DEBUG    25/03 17:40:56   Found file '/usr/local/lib/python3.9/dist-packages/antismash/modules/thiopeptides/data/thiopep3.hmm.h3p'
DEBUG    25/03 17:40:56   Checking prerequisites for antismash.modules.tta
DEBUG    25/03 17:40:56   Checking prerequisites for antismash.outputs.html
DEBUG    25/03 17:40:56   Found file '/usr/local/lib/python3.9/dist-packages/antismash/outputs/html/css/bacteria.css'
DEBUG    25/03 17:40:56   Found file '/usr/local/lib/python3.9/dist-packages/antismash/outputs/html/css/fungi.css'
DEBUG    25/03 17:40:56   Found file '/usr/local/lib/python3.9/dist-packages/antismash/outputs/html/css/plants.css'
DEBUG    25/03 17:40:56   Checking prerequisites for antismash.support.genefinding
DEBUG    25/03 17:40:56   Checking options for antismash.detection.hmm_detection
DEBUG    25/03 17:40:56   Checking options for antismash.detection.cassis
DEBUG    25/03 17:40:56   Checking options for antismash.detection.cluster_hmmer
DEBUG    25/03 17:40:56   Found file '/databases/pfam/34.0/Pfam-A.hmm'
DEBUG    25/03 17:40:56   Found file '/databases/pfam/34.0/Pfam-A.hmm.h3f'
DEBUG    25/03 17:40:56   Found file '/databases/pfam/34.0/Pfam-A.hmm.h3i'
DEBUG    25/03 17:40:56   Found file '/databases/pfam/34.0/Pfam-A.hmm.h3m'
DEBUG    25/03 17:40:56   Found file '/databases/pfam/34.0/Pfam-A.hmm.h3p'
DEBUG    25/03 17:40:56   Checking options for antismash.detection.genefunctions
DEBUG    25/03 17:40:56   Checking options for antismash.detection.nrps_pks_domains
DEBUG    25/03 17:40:56   Checking options for antismash.detection.tigrfam
DEBUG    25/03 17:40:56   Checking options for antismash.modules.active_site_finder
DEBUG    25/03 17:40:56   Checking options for antismash.modules.cluster_compare
DEBUG    25/03 17:40:56   Checking options for antismash.modules.clusterblast
DEBUG    25/03 17:40:56   Checking options for antismash.modules.lanthipeptides
DEBUG    25/03 17:40:56   Checking options for antismash.modules.lassopeptides
DEBUG    25/03 17:40:56   Checking options for antismash.modules.nrps_pks
DEBUG    25/03 17:40:56   Checking options for antismash.modules.pfam2go
DEBUG    25/03 17:40:56   Checking options for antismash.modules.rrefinder
DEBUG    25/03 17:40:56   Checking options for antismash.modules.sactipeptides
DEBUG    25/03 17:40:56   Checking options for antismash.modules.t2pks
DEBUG    25/03 17:40:56   Checking options for antismash.modules.thiopeptides
DEBUG    25/03 17:40:56   Checking options for antismash.modules.tta
DEBUG    25/03 17:40:56   Checking options for antismash.outputs.html
DEBUG    25/03 17:40:56   Checking options for antismash.support.genefinding
INFO     25/03 17:40:56   Parsing input sequence '/input/NITX01.fasta'
DEBUG    25/03 17:40:57   Stripping antiSMASH features and annotations from record: ENA|NITX01000001|NITX01000001.1
DEBUG    25/03 17:40:57   Stripping antiSMASH features and annotations from record: ENA|NITX01000002|NITX01000002.1
DEBUG    25/03 17:40:57   Stripping antiSMASH features and annotations from record: ENA|NITX01000003|NITX01000003.1
DEBUG    25/03 17:40:57   Stripping antiSMASH features and annotations from record: ENA|NITX01000004|NITX01000004.1
DEBUG    25/03 17:40:57   Stripping antiSMASH features and annotations from record: ENA|NITX01000005|NITX01000005.1
DEBUG    25/03 17:40:57   Stripping antiSMASH features and annotations from record: ENA|NITX01000006|NITX01000006.1
DEBUG    25/03 17:40:57   Stripping antiSMASH features and annotations from record: ENA|NITX01000007|NITX01000007.1
DEBUG    25/03 17:40:57   Stripping antiSMASH features and annotations from record: ENA|NITX01000008|NITX01000008.1
DEBUG    25/03 17:40:57   Stripping antiSMASH features and annotations from record: ENA|NITX01000009|NITX01000009.1
DEBUG    25/03 17:40:57   Stripping antiSMASH features and annotations from record: ENA|NITX01000010|NITX01000010.1
DEBUG    25/03 17:40:57   Stripping antiSMASH features and annotations from record: ENA|NITX01000011|NITX01000011.1
DEBUG    25/03 17:40:57   Stripping antiSMASH features and annotations from record: ENA|NITX01000012|NITX01000012.1
DEBUG    25/03 17:40:57   Stripping antiSMASH features and annotations from record: ENA|NITX01000013|NITX01000013.1
DEBUG    25/03 17:40:57   Stripping antiSMASH features and annotations from record: ENA|NITX01000014|NITX01000014.1
DEBUG    25/03 17:40:57   Stripping antiSMASH features and annotations from record: ENA|NITX01000015|NITX01000015.1
DEBUG    25/03 17:40:57   Stripping antiSMASH features and annotations from record: ENA|NITX01000016|NITX01000016.1
DEBUG    25/03 17:40:57   Stripping antiSMASH features and annotations from record: ENA|NITX01000017|NITX01000017.1
DEBUG    25/03 17:40:57   Stripping antiSMASH features and annotations from record: ENA|NITX01000018|NITX01000018.1
DEBUG    25/03 17:40:57   Stripping antiSMASH features and annotations from record: ENA|NITX01000019|NITX01000019.1
DEBUG    25/03 17:40:57   Stripping antiSMASH features and annotations from record: ENA|NITX01000020|NITX01000020.1
DEBUG    25/03 17:40:57   Stripping antiSMASH features and annotations from record: ENA|NITX01000021|NITX01000021.1
DEBUG    25/03 17:40:57   Stripping antiSMASH features and annotations from record: ENA|NITX01000022|NITX01000022.1
DEBUG    25/03 17:40:57   Stripping antiSMASH features and annotations from record: ENA|NITX01000023|NITX01000023.1
DEBUG    25/03 17:40:57   Stripping antiSMASH features and annotations from record: ENA|NITX01000024|NITX01000024.1
DEBUG    25/03 17:40:57   Stripping antiSMASH features and annotations from record: ENA|NITX01000025|NITX01000025.1
DEBUG    25/03 17:40:57   Stripping antiSMASH features and annotations from record: ENA|NITX01000026|NITX01000026.1
DEBUG    25/03 17:40:57   Stripping antiSMASH features and annotations from record: ENA|NITX01000027|NITX01000027.1
DEBUG    25/03 17:40:57   Stripping antiSMASH features and annotations from record: ENA|NITX01000028|NITX01000028.1
DEBUG    25/03 17:40:57   Stripping antiSMASH features and annotations from record: ENA|NITX01000029|NITX01000029.1
DEBUG    25/03 17:40:57   Stripping antiSMASH features and annotations from record: ENA|NITX01000030|NITX01000030.1
DEBUG    25/03 17:40:57   Stripping antiSMASH features and annotations from record: ENA|NITX01000031|NITX01000031.1
DEBUG    25/03 17:40:57   Stripping antiSMASH features and annotations from record: ENA|NITX01000032|NITX01000032.1
DEBUG    25/03 17:40:57   Stripping antiSMASH features and annotations from record: ENA|NITX01000033|NITX01000033.1
DEBUG    25/03 17:40:57   Stripping antiSMASH features and annotations from record: ENA|NITX01000034|NITX01000034.1
DEBUG    25/03 17:40:57   Stripping antiSMASH features and annotations from record: ENA|NITX01000035|NITX01000035.1
DEBUG    25/03 17:40:57   Stripping antiSMASH features and annotations from record: ENA|NITX01000036|NITX01000036.1
DEBUG    25/03 17:40:57   Stripping antiSMASH features and annotations from record: ENA|NITX01000037|NITX01000037.1
DEBUG    25/03 17:40:57   Stripping antiSMASH features and annotations from record: ENA|NITX01000039|NITX01000039.1
DEBUG    25/03 17:40:57   Stripping antiSMASH features and annotations from record: ENA|NITX01000040|NITX01000040.1
DEBUG    25/03 17:40:57   Stripping antiSMASH features and annotations from record: ENA|NITX01000041|NITX01000041.1
DEBUG    25/03 17:40:57   Stripping antiSMASH features and annotations from record: ENA|NITX01000042|NITX01000042.1
DEBUG    25/03 17:40:57   Stripping antiSMASH features and annotations from record: ENA|NITX01000043|NITX01000043.1
DEBUG    25/03 17:40:57   Stripping antiSMASH features and annotations from record: ENA|NITX01000044|NITX01000044.1
DEBUG    25/03 17:40:57   Stripping antiSMASH features and annotations from record: ENA|NITX01000045|NITX01000045.1
DEBUG    25/03 17:40:57   Stripping antiSMASH features and annotations from record: ENA|NITX01000046|NITX01000046.1
DEBUG    25/03 17:40:57   Stripping antiSMASH features and annotations from record: ENA|NITX01000047|NITX01000047.1
DEBUG    25/03 17:40:57   Stripping antiSMASH features and annotations from record: ENA|NITX01000048|NITX01000048.1
DEBUG    25/03 17:40:57   Stripping antiSMASH features and annotations from record: ENA|NITX01000049|NITX01000049.1
DEBUG    25/03 17:40:57   Stripping antiSMASH features and annotations from record: ENA|NITX01000050|NITX01000050.1
DEBUG    25/03 17:40:57   Stripping antiSMASH features and annotations from record: ENA|NITX01000051|NITX01000051.1
DEBUG    25/03 17:40:57   Stripping antiSMASH features and annotations from record: ENA|NITX01000052|NITX01000052.1
DEBUG    25/03 17:40:57   Stripping antiSMASH features and annotations from record: ENA|NITX01000053|NITX01000053.1
DEBUG    25/03 17:40:57   Stripping antiSMASH features and annotations from record: ENA|NITX01000054|NITX01000054.1
DEBUG    25/03 17:40:57   Stripping antiSMASH features and annotations from record: ENA|NITX01000055|NITX01000055.1
DEBUG    25/03 17:40:57   Stripping antiSMASH features and annotations from record: ENA|NITX01000056|NITX01000056.1
DEBUG    25/03 17:40:57   Stripping antiSMASH features and annotations from record: ENA|NITX01000057|NITX01000057.1
DEBUG    25/03 17:40:57   Stripping antiSMASH features and annotations from record: ENA|NITX01000058|NITX01000058.1
DEBUG    25/03 17:40:57   Stripping antiSMASH features and annotations from record: ENA|NITX01000059|NITX01000059.1
DEBUG    25/03 17:40:57   Stripping antiSMASH features and annotations from record: ENA|NITX01000060|NITX01000060.1
DEBUG    25/03 17:40:57   Stripping antiSMASH features and annotations from record: ENA|NITX01000061|NITX01000061.1
DEBUG    25/03 17:40:57   Stripping antiSMASH features and annotations from record: ENA|NITX01000062|NITX01000062.1
DEBUG    25/03 17:40:57   Stripping antiSMASH features and annotations from record: ENA|NITX01000063|NITX01000063.1
DEBUG    25/03 17:40:57   Stripping antiSMASH features and annotations from record: ENA|NITX01000064|NITX01000064.1
DEBUG    25/03 17:40:57   Stripping antiSMASH features and annotations from record: ENA|NITX01000065|NITX01000065.1
DEBUG    25/03 17:40:57   Stripping antiSMASH features and annotations from record: ENA|NITX01000066|NITX01000066.1
DEBUG    25/03 17:40:57   Stripping antiSMASH features and annotations from record: ENA|NITX01000067|NITX01000067.1
DEBUG    25/03 17:40:57   Stripping antiSMASH features and annotations from record: ENA|NITX01000068|NITX01000068.1
DEBUG    25/03 17:40:57   Stripping antiSMASH features and annotations from record: ENA|NITX01000069|NITX01000069.1
DEBUG    25/03 17:40:57   Stripping antiSMASH features and annotations from record: ENA|NITX01000070|NITX01000070.1
DEBUG    25/03 17:40:57   Stripping antiSMASH features and annotations from record: ENA|NITX01000071|NITX01000071.1
DEBUG    25/03 17:40:57   Stripping antiSMASH features and annotations from record: ENA|NITX01000072|NITX01000072.1
DEBUG    25/03 17:40:57   Stripping antiSMASH features and annotations from record: ENA|NITX01000073|NITX01000073.1
DEBUG    25/03 17:40:57   Stripping antiSMASH features and annotations from record: ENA|NITX01000074|NITX01000074.1
DEBUG    25/03 17:40:57   Stripping antiSMASH features and annotations from record: ENA|NITX01000075|NITX01000075.1
DEBUG    25/03 17:40:57   Stripping antiSMASH features and annotations from record: ENA|NITX01000076|NITX01000076.1
DEBUG    25/03 17:40:57   Stripping antiSMASH features and annotations from record: ENA|NITX01000077|NITX01000077.1
DEBUG    25/03 17:40:57   Stripping antiSMASH features and annotations from record: ENA|NITX01000078|NITX01000078.1
DEBUG    25/03 17:40:57   Stripping antiSMASH features and annotations from record: ENA|NITX01000079|NITX01000079.1
DEBUG    25/03 17:40:57   Stripping antiSMASH features and annotations from record: ENA|NITX01000080|NITX01000080.1
DEBUG    25/03 17:40:57   Stripping antiSMASH features and annotations from record: ENA|NITX01000081|NITX01000081.1
DEBUG    25/03 17:40:57   Stripping antiSMASH features and annotations from record: ENA|NITX01000082|NITX01000082.1
DEBUG    25/03 17:40:57   Stripping antiSMASH features and annotations from record: ENA|NITX01000083|NITX01000083.1
DEBUG    25/03 17:40:57   Stripping antiSMASH features and annotations from record: ENA|NITX01000084|NITX01000084.1
DEBUG    25/03 17:40:57   Stripping antiSMASH features and annotations from record: ENA|NITX01000085|NITX01000085.1
DEBUG    25/03 17:40:57   Stripping antiSMASH features and annotations from record: ENA|NITX01000086|NITX01000086.1
DEBUG    25/03 17:40:57   Stripping antiSMASH features and annotations from record: ENA|NITX01000087|NITX01000087.1
DEBUG    25/03 17:40:57   Stripping antiSMASH features and annotations from record: ENA|NITX01000088|NITX01000088.1
DEBUG    25/03 17:40:57   Stripping antiSMASH features and annotations from record: ENA|NITX01000089|NITX01000089.1
DEBUG    25/03 17:40:57   Stripping antiSMASH features and annotations from record: ENA|NITX01000090|NITX01000090.1
DEBUG    25/03 17:40:57   Stripping antiSMASH features and annotations from record: ENA|NITX01000091|NITX01000091.1
DEBUG    25/03 17:40:57   Stripping antiSMASH features and annotations from record: ENA|NITX01000092|NITX01000092.1
DEBUG    25/03 17:40:57   Stripping antiSMASH features and annotations from record: ENA|NITX01000093|NITX01000093.1
DEBUG    25/03 17:40:57   Stripping antiSMASH features and annotations from record: ENA|NITX01000094|NITX01000094.1
DEBUG    25/03 17:40:57   Stripping antiSMASH features and annotations from record: ENA|NITX01000095|NITX01000095.1
DEBUG    25/03 17:40:57   Stripping antiSMASH features and annotations from record: ENA|NITX01000096|NITX01000096.1
DEBUG    25/03 17:40:57   Stripping antiSMASH features and annotations from record: ENA|NITX01000097|NITX01000097.1
DEBUG    25/03 17:40:57   Stripping antiSMASH features and annotations from record: ENA|NITX01000098|NITX01000098.1
DEBUG    25/03 17:40:57   Stripping antiSMASH features and annotations from record: ENA|NITX01000099|NITX01000099.1
DEBUG    25/03 17:40:57   Stripping antiSMASH features and annotations from record: ENA|NITX01000100|NITX01000100.1
DEBUG    25/03 17:40:57   Stripping antiSMASH features and annotations from record: ENA|NITX01000101|NITX01000101.1
DEBUG    25/03 17:40:57   Stripping antiSMASH features and annotations from record: ENA|NITX01000102|NITX01000102.1
DEBUG    25/03 17:40:57   Stripping antiSMASH features and annotations from record: ENA|NITX01000103|NITX01000103.1
DEBUG    25/03 17:40:57   Stripping antiSMASH features and annotations from record: ENA|NITX01000104|NITX01000104.1
DEBUG    25/03 17:40:57   Stripping antiSMASH features and annotations from record: ENA|NITX01000105|NITX01000105.1
DEBUG    25/03 17:40:57   Stripping antiSMASH features and annotations from record: ENA|NITX01000106|NITX01000106.1
DEBUG    25/03 17:40:57   Stripping antiSMASH features and annotations from record: ENA|NITX01000107|NITX01000107.1
DEBUG    25/03 17:40:57   Stripping antiSMASH features and annotations from record: ENA|NITX01000108|NITX01000108.1
DEBUG    25/03 17:40:57   Stripping antiSMASH features and annotations from record: ENA|NITX01000109|NITX01000109.1
DEBUG    25/03 17:40:57   Stripping antiSMASH features and annotations from record: ENA|NITX01000110|NITX01000110.1
DEBUG    25/03 17:40:57   Stripping antiSMASH features and annotations from record: ENA|NITX01000111|NITX01000111.1
DEBUG    25/03 17:40:57   Stripping antiSMASH features and annotations from record: ENA|NITX01000112|NITX01000112.1
DEBUG    25/03 17:40:57   Stripping antiSMASH features and annotations from record: ENA|NITX01000113|NITX01000113.1
DEBUG    25/03 17:40:57   Stripping antiSMASH features and annotations from record: ENA|NITX01000114|NITX01000114.1
DEBUG    25/03 17:40:57   Stripping antiSMASH features and annotations from record: ENA|NITX01000115|NITX01000115.1
DEBUG    25/03 17:40:57   Stripping antiSMASH features and annotations from record: ENA|NITX01000116|NITX01000116.1
DEBUG    25/03 17:40:57   Stripping antiSMASH features and annotations from record: ENA|NITX01000117|NITX01000117.1
DEBUG    25/03 17:40:57   Stripping antiSMASH features and annotations from record: ENA|NITX01000118|NITX01000118.1
DEBUG    25/03 17:40:57   Stripping antiSMASH features and annotations from record: ENA|NITX01000119|NITX01000119.1
DEBUG    25/03 17:40:57   Stripping antiSMASH features and annotations from record: ENA|NITX01000120|NITX01000120.1
DEBUG    25/03 17:40:57   Stripping antiSMASH features and annotations from record: ENA|NITX01000121|NITX01000121.1
DEBUG    25/03 17:40:57   Stripping antiSMASH features and annotations from record: ENA|NITX01000122|NITX01000122.1
DEBUG    25/03 17:40:57   Stripping antiSMASH features and annotations from record: ENA|NITX01000123|NITX01000123.1
DEBUG    25/03 17:40:57   Stripping antiSMASH features and annotations from record: ENA|NITX01000124|NITX01000124.1
DEBUG    25/03 17:40:57   Stripping antiSMASH features and annotations from record: ENA|NITX01000125|NITX01000125.1
DEBUG    25/03 17:40:57   Stripping antiSMASH features and annotations from record: ENA|NITX01000126|NITX01000126.1
DEBUG    25/03 17:40:57   Stripping antiSMASH features and annotations from record: ENA|NITX01000127|NITX01000127.1
DEBUG    25/03 17:40:57   Stripping antiSMASH features and annotations from record: ENA|NITX01000128|NITX01000128.1
DEBUG    25/03 17:40:57   Stripping antiSMASH features and annotations from record: ENA|NITX01000129|NITX01000129.1
DEBUG    25/03 17:40:57   Stripping antiSMASH features and annotations from record: ENA|NITX01000130|NITX01000130.1
DEBUG    25/03 17:40:57   Stripping antiSMASH features and annotations from record: ENA|NITX01000131|NITX01000131.1
DEBUG    25/03 17:40:57   Stripping antiSMASH features and annotations from record: ENA|NITX01000132|NITX01000132.1
DEBUG    25/03 17:40:57   Stripping antiSMASH features and annotations from record: ENA|NITX01000133|NITX01000133.1
DEBUG    25/03 17:40:57   Stripping antiSMASH features and annotations from record: ENA|NITX01000134|NITX01000134.1
DEBUG    25/03 17:40:57   Stripping antiSMASH features and annotations from record: ENA|NITX01000135|NITX01000135.1
DEBUG    25/03 17:40:57   Stripping antiSMASH features and annotations from record: ENA|NITX01000136|NITX01000136.1
DEBUG    25/03 17:40:57   Stripping antiSMASH features and annotations from record: ENA|NITX01000137|NITX01000137.1
DEBUG    25/03 17:40:57   Stripping antiSMASH features and annotations from record: ENA|NITX01000138|NITX01000138.1
DEBUG    25/03 17:40:57   Stripping antiSMASH features and annotations from record: ENA|NITX01000139|NITX01000139.1
DEBUG    25/03 17:40:57   Stripping antiSMASH features and annotations from record: ENA|NITX01000140|NITX01000140.1
DEBUG    25/03 17:40:57   Stripping antiSMASH features and annotations from record: ENA|NITX01000141|NITX01000141.1
DEBUG    25/03 17:40:57   Stripping antiSMASH features and annotations from record: ENA|NITX01000142|NITX01000142.1
DEBUG    25/03 17:40:57   Stripping antiSMASH features and annotations from record: ENA|NITX01000143|NITX01000143.1
DEBUG    25/03 17:40:57   Stripping antiSMASH features and annotations from record: ENA|NITX01000144|NITX01000144.1
DEBUG    25/03 17:40:57   Stripping antiSMASH features and annotations from record: ENA|NITX01000145|NITX01000145.1
DEBUG    25/03 17:40:57   Stripping antiSMASH features and annotations from record: ENA|NITX01000146|NITX01000146.1
DEBUG    25/03 17:40:57   Stripping antiSMASH features and annotations from record: ENA|NITX01000147|NITX01000147.1
DEBUG    25/03 17:40:57   Stripping antiSMASH features and annotations from record: ENA|NITX01000148|NITX01000148.1
DEBUG    25/03 17:40:57   Stripping antiSMASH features and annotations from record: ENA|NITX01000149|NITX01000149.1
DEBUG    25/03 17:40:57   Stripping antiSMASH features and annotations from record: ENA|NITX01000150|NITX01000150.1
DEBUG    25/03 17:40:57   Stripping antiSMASH features and annotations from record: ENA|NITX01000151|NITX01000151.1
DEBUG    25/03 17:40:57   Stripping antiSMASH features and annotations from record: ENA|NITX01000152|NITX01000152.1
DEBUG    25/03 17:40:57   Stripping antiSMASH features and annotations from record: ENA|NITX01000153|NITX01000153.1
DEBUG    25/03 17:40:57   Stripping antiSMASH features and annotations from record: ENA|NITX01000154|NITX01000154.1
DEBUG    25/03 17:40:57   Stripping antiSMASH features and annotations from record: ENA|NITX01000155|NITX01000155.1
DEBUG    25/03 17:40:57   Stripping antiSMASH features and annotations from record: ENA|NITX01000156|NITX01000156.1
DEBUG    25/03 17:40:57   Stripping antiSMASH features and annotations from record: ENA|NITX01000157|NITX01000157.1
DEBUG    25/03 17:40:57   Stripping antiSMASH features and annotations from record: ENA|NITX01000158|NITX01000158.1
DEBUG    25/03 17:40:57   Stripping antiSMASH features and annotations from record: ENA|NITX01000159|NITX01000159.1
DEBUG    25/03 17:40:57   Stripping antiSMASH features and annotations from record: ENA|NITX01000160|NITX01000160.1
DEBUG    25/03 17:40:57   Stripping antiSMASH features and annotations from record: ENA|NITX01000161|NITX01000161.1
DEBUG    25/03 17:40:57   Stripping antiSMASH features and annotations from record: ENA|NITX01000162|NITX01000162.1
DEBUG    25/03 17:40:57   Stripping antiSMASH features and annotations from record: ENA|NITX01000163|NITX01000163.1
DEBUG    25/03 17:40:57   Stripping antiSMASH features and annotations from record: ENA|NITX01000164|NITX01000164.1
DEBUG    25/03 17:40:57   Stripping antiSMASH features and annotations from record: ENA|NITX01000165|NITX01000165.1
DEBUG    25/03 17:40:57   Stripping antiSMASH features and annotations from record: ENA|NITX01000166|NITX01000166.1
DEBUG    25/03 17:40:57   Stripping antiSMASH features and annotations from record: ENA|NITX01000167|NITX01000167.1
DEBUG    25/03 17:40:57   Stripping antiSMASH features and annotations from record: ENA|NITX01000168|NITX01000168.1
DEBUG    25/03 17:40:57   Stripping antiSMASH features and annotations from record: ENA|NITX01000169|NITX01000169.1
DEBUG    25/03 17:40:57   Stripping antiSMASH features and annotations from record: ENA|NITX01000170|NITX01000170.1
DEBUG    25/03 17:40:57   Stripping antiSMASH features and annotations from record: ENA|NITX01000171|NITX01000171.1
DEBUG    25/03 17:40:57   Stripping antiSMASH features and annotations from record: ENA|NITX01000172|NITX01000172.1
DEBUG    25/03 17:40:57   Stripping antiSMASH features and annotations from record: ENA|NITX01000173|NITX01000173.1
DEBUG    25/03 17:40:57   Stripping antiSMASH features and annotations from record: ENA|NITX01000174|NITX01000174.1
DEBUG    25/03 17:40:57   Stripping antiSMASH features and annotations from record: ENA|NITX01000175|NITX01000175.1
DEBUG    25/03 17:40:57   Stripping antiSMASH features and annotations from record: ENA|NITX01000176|NITX01000176.1
DEBUG    25/03 17:40:57   Stripping antiSMASH features and annotations from record: ENA|NITX01000177|NITX01000177.1
DEBUG    25/03 17:40:57   Stripping antiSMASH features and annotations from record: ENA|NITX01000178|NITX01000178.1
DEBUG    25/03 17:40:57   Stripping antiSMASH features and annotations from record: ENA|NITX01000179|NITX01000179.1
DEBUG    25/03 17:40:57   Stripping antiSMASH features and annotations from record: ENA|NITX01000180|NITX01000180.1
DEBUG    25/03 17:40:57   Stripping antiSMASH features and annotations from record: ENA|NITX01000181|NITX01000181.1
DEBUG    25/03 17:40:57   Stripping antiSMASH features and annotations from record: ENA|NITX01000182|NITX01000182.1
DEBUG    25/03 17:40:57   Stripping antiSMASH features and annotations from record: ENA|NITX01000183|NITX01000183.1
DEBUG    25/03 17:40:57   Stripping antiSMASH features and annotations from record: ENA|NITX01000184|NITX01000184.1
DEBUG    25/03 17:40:57   Stripping antiSMASH features and annotations from record: ENA|NITX01000185|NITX01000185.1
DEBUG    25/03 17:40:57   Stripping antiSMASH features and annotations from record: ENA|NITX01000186|NITX01000186.1
DEBUG    25/03 17:40:57   Stripping antiSMASH features and annotations from record: ENA|NITX01000187|NITX01000187.1
DEBUG    25/03 17:40:57   Stripping antiSMASH features and annotations from record: ENA|NITX01000188|NITX01000188.1
DEBUG    25/03 17:40:57   Stripping antiSMASH features and annotations from record: ENA|NITX01000189|NITX01000189.1
DEBUG    25/03 17:40:57   Stripping antiSMASH features and annotations from record: ENA|NITX01000190|NITX01000190.1
DEBUG    25/03 17:40:57   Stripping antiSMASH features and annotations from record: ENA|NITX01000191|NITX01000191.1
DEBUG    25/03 17:40:57   Stripping antiSMASH features and annotations from record: ENA|NITX01000192|NITX01000192.1
DEBUG    25/03 17:40:57   Stripping antiSMASH features and annotations from record: ENA|NITX01000193|NITX01000193.1
DEBUG    25/03 17:40:57   Stripping antiSMASH features and annotations from record: ENA|NITX01000194|NITX01000194.1
DEBUG    25/03 17:40:57   Stripping antiSMASH features and annotations from record: ENA|NITX01000195|NITX01000195.1
DEBUG    25/03 17:40:57   Stripping antiSMASH features and annotations from record: ENA|NITX01000196|NITX01000196.1
DEBUG    25/03 17:40:57   Stripping antiSMASH features and annotations from record: ENA|NITX01000197|NITX01000197.1
DEBUG    25/03 17:40:57   Stripping antiSMASH features and annotations from record: ENA|NITX01000198|NITX01000198.1
DEBUG    25/03 17:40:57   Stripping antiSMASH features and annotations from record: ENA|NITX01000199|NITX01000199.1
DEBUG    25/03 17:40:57   Stripping antiSMASH features and annotations from record: ENA|NITX01000200|NITX01000200.1
DEBUG    25/03 17:40:57   Stripping antiSMASH features and annotations from record: ENA|NITX01000201|NITX01000201.1
DEBUG    25/03 17:40:57   Stripping antiSMASH features and annotations from record: ENA|NITX01000202|NITX01000202.1
DEBUG    25/03 17:40:57   Stripping antiSMASH features and annotations from record: ENA|NITX01000203|NITX01000203.1
DEBUG    25/03 17:40:57   Stripping antiSMASH features and annotations from record: ENA|NITX01000204|NITX01000204.1
DEBUG    25/03 17:40:57   Stripping antiSMASH features and annotations from record: ENA|NITX01000205|NITX01000205.1
DEBUG    25/03 17:40:57   Stripping antiSMASH features and annotations from record: ENA|NITX01000206|NITX01000206.1
DEBUG    25/03 17:40:57   Stripping antiSMASH features and annotations from record: ENA|NITX01000207|NITX01000207.1
DEBUG    25/03 17:40:57   Stripping antiSMASH features and annotations from record: ENA|NITX01000208|NITX01000208.1
DEBUG    25/03 17:40:57   Stripping antiSMASH features and annotations from record: ENA|NITX01000209|NITX01000209.1
DEBUG    25/03 17:40:57   Stripping antiSMASH features and annotations from record: ENA|NITX01000210|NITX01000210.1
DEBUG    25/03 17:40:57   Stripping antiSMASH features and annotations from record: ENA|NITX01000211|NITX01000211.1
DEBUG    25/03 17:40:57   Stripping antiSMASH features and annotations from record: ENA|NITX01000212|NITX01000212.1
DEBUG    25/03 17:40:57   Stripping antiSMASH features and annotations from record: ENA|NITX01000213|NITX01000213.1
DEBUG    25/03 17:40:57   Stripping antiSMASH features and annotations from record: ENA|NITX01000214|NITX01000214.1
DEBUG    25/03 17:40:57   Stripping antiSMASH features and annotations from record: ENA|NITX01000215|NITX01000215.1
DEBUG    25/03 17:40:57   Stripping antiSMASH features and annotations from record: ENA|NITX01000216|NITX01000216.1
DEBUG    25/03 17:40:57   Stripping antiSMASH features and annotations from record: ENA|NITX01000217|NITX01000217.1
DEBUG    25/03 17:40:57   Stripping antiSMASH features and annotations from record: ENA|NITX01000218|NITX01000218.1
DEBUG    25/03 17:40:57   Stripping antiSMASH features and annotations from record: ENA|NITX01000219|NITX01000219.1
DEBUG    25/03 17:40:57   Stripping antiSMASH features and annotations from record: ENA|NITX01000220|NITX01000220.1
DEBUG    25/03 17:40:57   Stripping antiSMASH features and annotations from record: ENA|NITX01000221|NITX01000221.1
DEBUG    25/03 17:40:57   Stripping antiSMASH features and annotations from record: ENA|NITX01000222|NITX01000222.1
DEBUG    25/03 17:40:57   Stripping antiSMASH features and annotations from record: ENA|NITX01000223|NITX01000223.1
DEBUG    25/03 17:40:57   Stripping antiSMASH features and annotations from record: ENA|NITX01000224|NITX01000224.1
DEBUG    25/03 17:40:57   Stripping antiSMASH features and annotations from record: ENA|NITX01000225|NITX01000225.1
DEBUG    25/03 17:40:57   Stripping antiSMASH features and annotations from record: ENA|NITX01000226|NITX01000226.1
DEBUG    25/03 17:40:57   Stripping antiSMASH features and annotations from record: ENA|NITX01000227|NITX01000227.1
DEBUG    25/03 17:40:57   Stripping antiSMASH features and annotations from record: ENA|NITX01000228|NITX01000228.1
DEBUG    25/03 17:40:57   Stripping antiSMASH features and annotations from record: ENA|NITX01000229|NITX01000229.1
DEBUG    25/03 17:40:57   Stripping antiSMASH features and annotations from record: ENA|NITX01000230|NITX01000230.1
DEBUG    25/03 17:40:57   Stripping antiSMASH features and annotations from record: ENA|NITX01000231|NITX01000231.1
DEBUG    25/03 17:40:57   Stripping antiSMASH features and annotations from record: ENA|NITX01000232|NITX01000232.1
DEBUG    25/03 17:40:57   Stripping antiSMASH features and annotations from record: ENA|NITX01000233|NITX01000233.1
DEBUG    25/03 17:40:57   Stripping antiSMASH features and annotations from record: ENA|NITX01000234|NITX01000234.1
DEBUG    25/03 17:40:57   Stripping antiSMASH features and annotations from record: ENA|NITX01000235|NITX01000235.1
DEBUG    25/03 17:40:57   Stripping antiSMASH features and annotations from record: ENA|NITX01000236|NITX01000236.1
DEBUG    25/03 17:40:57   Stripping antiSMASH features and annotations from record: ENA|NITX01000237|NITX01000237.1
DEBUG    25/03 17:40:57   Stripping antiSMASH features and annotations from record: ENA|NITX01000238|NITX01000238.1
DEBUG    25/03 17:40:57   Stripping antiSMASH features and annotations from record: ENA|NITX01000239|NITX01000239.1
DEBUG    25/03 17:40:57   Stripping antiSMASH features and annotations from record: ENA|NITX01000240|NITX01000240.1
DEBUG    25/03 17:40:57   Stripping antiSMASH features and annotations from record: ENA|NITX01000241|NITX01000241.1
DEBUG    25/03 17:40:57   Stripping antiSMASH features and annotations from record: ENA|NITX01000242|NITX01000242.1
DEBUG    25/03 17:40:57   Stripping antiSMASH features and annotations from record: ENA|NITX01000243|NITX01000243.1
DEBUG    25/03 17:40:57   Stripping antiSMASH features and annotations from record: ENA|NITX01000244|NITX01000244.1
DEBUG    25/03 17:40:57   Stripping antiSMASH features and annotations from record: ENA|NITX01000245|NITX01000245.1
DEBUG    25/03 17:40:57   Stripping antiSMASH features and annotations from record: ENA|NITX01000246|NITX01000246.1
DEBUG    25/03 17:40:57   Stripping antiSMASH features and annotations from record: ENA|NITX01000247|NITX01000247.1
DEBUG    25/03 17:40:57   Stripping antiSMASH features and annotations from record: ENA|NITX01000248|NITX01000248.1
DEBUG    25/03 17:40:57   Stripping antiSMASH features and annotations from record: ENA|NITX01000249|NITX01000249.1
DEBUG    25/03 17:40:57   Stripping antiSMASH features and annotations from record: ENA|NITX01000250|NITX01000250.1
DEBUG    25/03 17:40:57   Stripping antiSMASH features and annotations from record: ENA|NITX01000251|NITX01000251.1
DEBUG    25/03 17:40:57   Stripping antiSMASH features and annotations from record: ENA|NITX01000252|NITX01000252.1
DEBUG    25/03 17:40:57   Stripping antiSMASH features and annotations from record: ENA|NITX01000253|NITX01000253.1
DEBUG    25/03 17:40:57   Stripping antiSMASH features and annotations from record: ENA|NITX01000254|NITX01000254.1
DEBUG    25/03 17:40:57   Stripping antiSMASH features and annotations from record: ENA|NITX01000255|NITX01000255.1
DEBUG    25/03 17:40:57   Stripping antiSMASH features and annotations from record: ENA|NITX01000256|NITX01000256.1
DEBUG    25/03 17:40:57   Stripping antiSMASH features and annotations from record: ENA|NITX01000257|NITX01000257.1
DEBUG    25/03 17:40:57   Stripping antiSMASH features and annotations from record: ENA|NITX01000258|NITX01000258.1
DEBUG    25/03 17:40:57   Stripping antiSMASH features and annotations from record: ENA|NITX01000259|NITX01000259.1
DEBUG    25/03 17:40:57   Stripping antiSMASH features and annotations from record: ENA|NITX01000260|NITX01000260.1
DEBUG    25/03 17:40:57   Stripping antiSMASH features and annotations from record: ENA|NITX01000261|NITX01000261.1
DEBUG    25/03 17:40:57   Stripping antiSMASH features and annotations from record: ENA|NITX01000262|NITX01000262.1
DEBUG    25/03 17:40:57   Stripping antiSMASH features and annotations from record: ENA|NITX01000263|NITX01000263.1
DEBUG    25/03 17:40:57   Stripping antiSMASH features and annotations from record: ENA|NITX01000264|NITX01000264.1
DEBUG    25/03 17:40:57   Stripping antiSMASH features and annotations from record: ENA|NITX01000265|NITX01000265.1
DEBUG    25/03 17:40:57   Stripping antiSMASH features and annotations from record: ENA|NITX01000266|NITX01000266.1
DEBUG    25/03 17:40:57   Stripping antiSMASH features and annotations from record: ENA|NITX01000267|NITX01000267.1
DEBUG    25/03 17:40:57   Stripping antiSMASH features and annotations from record: ENA|NITX01000268|NITX01000268.1
DEBUG    25/03 17:40:57   Stripping antiSMASH features and annotations from record: ENA|NITX01000269|NITX01000269.1
DEBUG    25/03 17:40:57   Stripping antiSMASH features and annotations from record: ENA|NITX01000270|NITX01000270.1
DEBUG    25/03 17:40:57   Stripping antiSMASH features and annotations from record: ENA|NITX01000271|NITX01000271.1
DEBUG    25/03 17:40:57   Stripping antiSMASH features and annotations from record: ENA|NITX01000272|NITX01000272.1
DEBUG    25/03 17:40:57   Stripping antiSMASH features and annotations from record: ENA|NITX01000273|NITX01000273.1
DEBUG    25/03 17:40:57   Stripping antiSMASH features and annotations from record: ENA|NITX01000274|NITX01000274.1
DEBUG    25/03 17:40:57   Stripping antiSMASH features and annotations from record: ENA|NITX01000275|NITX01000275.1
DEBUG    25/03 17:40:57   Stripping antiSMASH features and annotations from record: ENA|NITX01000276|NITX01000276.1
DEBUG    25/03 17:40:57   Stripping antiSMASH features and annotations from record: ENA|NITX01000277|NITX01000277.1
DEBUG    25/03 17:40:57   Stripping antiSMASH features and annotations from record: ENA|NITX01000278|NITX01000278.1
DEBUG    25/03 17:40:57   Stripping antiSMASH features and annotations from record: ENA|NITX01000279|NITX01000279.1
DEBUG    25/03 17:40:57   Stripping antiSMASH features and annotations from record: ENA|NITX01000280|NITX01000280.1
DEBUG    25/03 17:40:57   Stripping antiSMASH features and annotations from record: ENA|NITX01000281|NITX01000281.1
DEBUG    25/03 17:40:57   Stripping antiSMASH features and annotations from record: ENA|NITX01000282|NITX01000282.1
DEBUG    25/03 17:40:57   Stripping antiSMASH features and annotations from record: ENA|NITX01000283|NITX01000283.1
DEBUG    25/03 17:40:57   Stripping antiSMASH features and annotations from record: ENA|NITX01000284|NITX01000284.1
DEBUG    25/03 17:40:57   Stripping antiSMASH features and annotations from record: ENA|NITX01000285|NITX01000285.1
DEBUG    25/03 17:40:57   Stripping antiSMASH features and annotations from record: ENA|NITX01000286|NITX01000286.1
DEBUG    25/03 17:40:57   Stripping antiSMASH features and annotations from record: ENA|NITX01000287|NITX01000287.1
DEBUG    25/03 17:40:57   Stripping antiSMASH features and annotations from record: ENA|NITX01000288|NITX01000288.1
DEBUG    25/03 17:40:57   Stripping antiSMASH features and annotations from record: ENA|NITX01000289|NITX01000289.1
DEBUG    25/03 17:40:57   Stripping antiSMASH features and annotations from record: ENA|NITX01000290|NITX01000290.1
DEBUG    25/03 17:40:57   Stripping antiSMASH features and annotations from record: ENA|NITX01000291|NITX01000291.1
DEBUG    25/03 17:40:57   Stripping antiSMASH features and annotations from record: ENA|NITX01000292|NITX01000292.1
DEBUG    25/03 17:40:57   Stripping antiSMASH features and annotations from record: ENA|NITX01000293|NITX01000293.1
DEBUG    25/03 17:40:57   Stripping antiSMASH features and annotations from record: ENA|NITX01000294|NITX01000294.1
DEBUG    25/03 17:40:57   Stripping antiSMASH features and annotations from record: ENA|NITX01000295|NITX01000295.1
DEBUG    25/03 17:40:57   Stripping antiSMASH features and annotations from record: ENA|NITX01000296|NITX01000296.1
DEBUG    25/03 17:40:57   Stripping antiSMASH features and annotations from record: ENA|NITX01000297|NITX01000297.1
DEBUG    25/03 17:40:57   Stripping antiSMASH features and annotations from record: ENA|NITX01000298|NITX01000298.1
DEBUG    25/03 17:40:57   Stripping antiSMASH features and annotations from record: ENA|NITX01000299|NITX01000299.1
DEBUG    25/03 17:40:57   Stripping antiSMASH features and annotations from record: ENA|NITX01000300|NITX01000300.1
DEBUG    25/03 17:40:57   Stripping antiSMASH features and annotations from record: ENA|NITX01000301|NITX01000301.1
DEBUG    25/03 17:40:57   Stripping antiSMASH features and annotations from record: ENA|NITX01000302|NITX01000302.1
DEBUG    25/03 17:40:57   Stripping antiSMASH features and annotations from record: ENA|NITX01000303|NITX01000303.1
DEBUG    25/03 17:40:57   Stripping antiSMASH features and annotations from record: ENA|NITX01000304|NITX01000304.1
DEBUG    25/03 17:40:57   Stripping antiSMASH features and annotations from record: ENA|NITX01000305|NITX01000305.1
DEBUG    25/03 17:40:57   Stripping antiSMASH features and annotations from record: ENA|NITX01000306|NITX01000306.1
DEBUG    25/03 17:40:57   Stripping antiSMASH features and annotations from record: ENA|NITX01000307|NITX01000307.1
DEBUG    25/03 17:40:57   Stripping antiSMASH features and annotations from record: ENA|NITX01000308|NITX01000308.1
DEBUG    25/03 17:40:57   Stripping antiSMASH features and annotations from record: ENA|NITX01000309|NITX01000309.1
DEBUG    25/03 17:40:57   Stripping antiSMASH features and annotations from record: ENA|NITX01000310|NITX01000310.1
DEBUG    25/03 17:40:57   Stripping antiSMASH features and annotations from record: ENA|NITX01000311|NITX01000311.1
DEBUG    25/03 17:40:57   Stripping antiSMASH features and annotations from record: ENA|NITX01000312|NITX01000312.1
DEBUG    25/03 17:40:57   Stripping antiSMASH features and annotations from record: ENA|NITX01000313|NITX01000313.1
DEBUG    25/03 17:40:57   Stripping antiSMASH features and annotations from record: ENA|NITX01000314|NITX01000314.1
DEBUG    25/03 17:40:57   Stripping antiSMASH features and annotations from record: ENA|NITX01000315|NITX01000315.1
DEBUG    25/03 17:40:57   Stripping antiSMASH features and annotations from record: ENA|NITX01000316|NITX01000316.1
DEBUG    25/03 17:40:57   Stripping antiSMASH features and annotations from record: ENA|NITX01000317|NITX01000317.1
DEBUG    25/03 17:40:57   Stripping antiSMASH features and annotations from record: ENA|NITX01000318|NITX01000318.1
DEBUG    25/03 17:40:57   Stripping antiSMASH features and annotations from record: ENA|NITX01000319|NITX01000319.1
DEBUG    25/03 17:40:57   Stripping antiSMASH features and annotations from record: ENA|NITX01000320|NITX01000320.1
DEBUG    25/03 17:40:57   Stripping antiSMASH features and annotations from record: ENA|NITX01000321|NITX01000321.1
DEBUG    25/03 17:40:57   Stripping antiSMASH features and annotations from record: ENA|NITX01000322|NITX01000322.1
DEBUG    25/03 17:40:57   Stripping antiSMASH features and annotations from record: ENA|NITX01000323|NITX01000323.1
DEBUG    25/03 17:40:57   Stripping antiSMASH features and annotations from record: ENA|NITX01000324|NITX01000324.1
DEBUG    25/03 17:40:57   Stripping antiSMASH features and annotations from record: ENA|NITX01000325|NITX01000325.1
DEBUG    25/03 17:40:57   Stripping antiSMASH features and annotations from record: ENA|NITX01000326|NITX01000326.1
DEBUG    25/03 17:40:57   Stripping antiSMASH features and annotations from record: ENA|NITX01000327|NITX01000327.1
DEBUG    25/03 17:40:57   Stripping antiSMASH features and annotations from record: ENA|NITX01000328|NITX01000328.1
DEBUG    25/03 17:40:57   Stripping antiSMASH features and annotations from record: ENA|NITX01000329|NITX01000329.1
DEBUG    25/03 17:40:57   Stripping antiSMASH features and annotations from record: ENA|NITX01000330|NITX01000330.1
DEBUG    25/03 17:40:57   Stripping antiSMASH features and annotations from record: ENA|NITX01000331|NITX01000331.1
DEBUG    25/03 17:40:57   Stripping antiSMASH features and annotations from record: ENA|NITX01000332|NITX01000332.1
DEBUG    25/03 17:40:57   Stripping antiSMASH features and annotations from record: ENA|NITX01000333|NITX01000333.1
DEBUG    25/03 17:40:57   Stripping antiSMASH features and annotations from record: ENA|NITX01000334|NITX01000334.1
DEBUG    25/03 17:40:57   Stripping antiSMASH features and annotations from record: ENA|NITX01000335|NITX01000335.1
DEBUG    25/03 17:40:57   Stripping antiSMASH features and annotations from record: ENA|NITX01000336|NITX01000336.1
DEBUG    25/03 17:40:57   Stripping antiSMASH features and annotations from record: ENA|NITX01000337|NITX01000337.1
DEBUG    25/03 17:40:57   Stripping antiSMASH features and annotations from record: ENA|NITX01000338|NITX01000338.1
DEBUG    25/03 17:40:57   Stripping antiSMASH features and annotations from record: ENA|NITX01000339|NITX01000339.1
DEBUG    25/03 17:40:57   Stripping antiSMASH features and annotations from record: ENA|NITX01000340|NITX01000340.1
DEBUG    25/03 17:40:57   Stripping antiSMASH features and annotations from record: ENA|NITX01000341|NITX01000341.1
DEBUG    25/03 17:40:57   Stripping antiSMASH features and annotations from record: ENA|NITX01000342|NITX01000342.1
DEBUG    25/03 17:40:57   Stripping antiSMASH features and annotations from record: ENA|NITX01000343|NITX01000343.1
DEBUG    25/03 17:40:57   Stripping antiSMASH features and annotations from record: ENA|NITX01000344|NITX01000344.1
DEBUG    25/03 17:40:57   Stripping antiSMASH features and annotations from record: ENA|NITX01000345|NITX01000345.1
DEBUG    25/03 17:40:57   Stripping antiSMASH features and annotations from record: ENA|NITX01000346|NITX01000346.1
DEBUG    25/03 17:40:57   Stripping antiSMASH features and annotations from record: ENA|NITX01000347|NITX01000347.1
DEBUG    25/03 17:40:57   Stripping antiSMASH features and annotations from record: ENA|NITX01000348|NITX01000348.1
DEBUG    25/03 17:40:57   Stripping antiSMASH features and annotations from record: ENA|NITX01000349|NITX01000349.1
DEBUG    25/03 17:40:57   Stripping antiSMASH features and annotations from record: ENA|NITX01000350|NITX01000350.1
DEBUG    25/03 17:40:57   Stripping antiSMASH features and annotations from record: ENA|NITX01000351|NITX01000351.1
DEBUG    25/03 17:40:57   Stripping antiSMASH features and annotations from record: ENA|NITX01000352|NITX01000352.1
DEBUG    25/03 17:40:57   Stripping antiSMASH features and annotations from record: ENA|NITX01000353|NITX01000353.1
DEBUG    25/03 17:40:57   Stripping antiSMASH features and annotations from record: ENA|NITX01000354|NITX01000354.1
DEBUG    25/03 17:40:57   Stripping antiSMASH features and annotations from record: ENA|NITX01000355|NITX01000355.1
DEBUG    25/03 17:40:57   Stripping antiSMASH features and annotations from record: ENA|NITX01000356|NITX01000356.1
DEBUG    25/03 17:40:57   Stripping antiSMASH features and annotations from record: ENA|NITX01000357|NITX01000357.1
DEBUG    25/03 17:40:57   Stripping antiSMASH features and annotations from record: ENA|NITX01000358|NITX01000358.1
DEBUG    25/03 17:40:57   Stripping antiSMASH features and annotations from record: ENA|NITX01000359|NITX01000359.1
DEBUG    25/03 17:40:57   Stripping antiSMASH features and annotations from record: ENA|NITX01000360|NITX01000360.1
DEBUG    25/03 17:40:57   Stripping antiSMASH features and annotations from record: ENA|NITX01000361|NITX01000361.1
DEBUG    25/03 17:40:57   Stripping antiSMASH features and annotations from record: ENA|NITX01000362|NITX01000362.1
DEBUG    25/03 17:40:57   Stripping antiSMASH features and annotations from record: ENA|NITX01000363|NITX01000363.1
DEBUG    25/03 17:40:57   Stripping antiSMASH features and annotations from record: ENA|NITX01000364|NITX01000364.1
DEBUG    25/03 17:40:57   Stripping antiSMASH features and annotations from record: ENA|NITX01000365|NITX01000365.1
DEBUG    25/03 17:40:57   Stripping antiSMASH features and annotations from record: ENA|NITX01000366|NITX01000366.1
DEBUG    25/03 17:40:57   Stripping antiSMASH features and annotations from record: ENA|NITX01000367|NITX01000367.1
DEBUG    25/03 17:40:57   Stripping antiSMASH features and annotations from record: ENA|NITX01000368|NITX01000368.1
DEBUG    25/03 17:40:57   Stripping antiSMASH features and annotations from record: ENA|NITX01000369|NITX01000369.1
DEBUG    25/03 17:40:57   Stripping antiSMASH features and annotations from record: ENA|NITX01000370|NITX01000370.1
DEBUG    25/03 17:40:57   Stripping antiSMASH features and annotations from record: ENA|NITX01000371|NITX01000371.1
DEBUG    25/03 17:40:57   Stripping antiSMASH features and annotations from record: ENA|NITX01000372|NITX01000372.1
DEBUG    25/03 17:40:57   Stripping antiSMASH features and annotations from record: ENA|NITX01000373|NITX01000373.1
DEBUG    25/03 17:40:57   Stripping antiSMASH features and annotations from record: ENA|NITX01000374|NITX01000374.1
DEBUG    25/03 17:40:57   Stripping antiSMASH features and annotations from record: ENA|NITX01000375|NITX01000375.1
DEBUG    25/03 17:40:57   Stripping antiSMASH features and annotations from record: ENA|NITX01000376|NITX01000376.1
DEBUG    25/03 17:40:57   Stripping antiSMASH features and annotations from record: ENA|NITX01000377|NITX01000377.1
DEBUG    25/03 17:40:57   Stripping antiSMASH features and annotations from record: ENA|NITX01000378|NITX01000378.1
DEBUG    25/03 17:40:57   Stripping antiSMASH features and annotations from record: ENA|NITX01000379|NITX01000379.1
DEBUG    25/03 17:40:57   Stripping antiSMASH features and annotations from record: ENA|NITX01000380|NITX01000380.1
DEBUG    25/03 17:40:57   Stripping antiSMASH features and annotations from record: ENA|NITX01000381|NITX01000381.1
DEBUG    25/03 17:40:57   Stripping antiSMASH features and annotations from record: ENA|NITX01000382|NITX01000382.1
DEBUG    25/03 17:40:57   Stripping antiSMASH features and annotations from record: ENA|NITX01000383|NITX01000383.1
DEBUG    25/03 17:40:57   Stripping antiSMASH features and annotations from record: ENA|NITX01000384|NITX01000384.1
DEBUG    25/03 17:40:57   Stripping antiSMASH features and annotations from record: ENA|NITX01000385|NITX01000385.1
DEBUG    25/03 17:40:57   Stripping antiSMASH features and annotations from record: ENA|NITX01000386|NITX01000386.1
DEBUG    25/03 17:40:57   Stripping antiSMASH features and annotations from record: ENA|NITX01000387|NITX01000387.1
DEBUG    25/03 17:40:57   Stripping antiSMASH features and annotations from record: ENA|NITX01000388|NITX01000388.1
DEBUG    25/03 17:40:57   Stripping antiSMASH features and annotations from record: ENA|NITX01000389|NITX01000389.1
DEBUG    25/03 17:40:57   Stripping antiSMASH features and annotations from record: ENA|NITX01000390|NITX01000390.1
DEBUG    25/03 17:40:57   Stripping antiSMASH features and annotations from record: ENA|NITX01000391|NITX01000391.1
DEBUG    25/03 17:40:57   Stripping antiSMASH features and annotations from record: ENA|NITX01000392|NITX01000392.1
DEBUG    25/03 17:40:57   Stripping antiSMASH features and annotations from record: ENA|NITX01000393|NITX01000393.1
DEBUG    25/03 17:40:57   Stripping antiSMASH features and annotations from record: ENA|NITX01000394|NITX01000394.1
DEBUG    25/03 17:40:57   Stripping antiSMASH features and annotations from record: ENA|NITX01000395|NITX01000395.1
DEBUG    25/03 17:40:57   Stripping antiSMASH features and annotations from record: ENA|NITX01000396|NITX01000396.1
DEBUG    25/03 17:40:57   Stripping antiSMASH features and annotations from record: ENA|NITX01000397|NITX01000397.1
DEBUG    25/03 17:40:57   Stripping antiSMASH features and annotations from record: ENA|NITX01000398|NITX01000398.1
DEBUG    25/03 17:40:57   Stripping antiSMASH features and annotations from record: ENA|NITX01000399|NITX01000399.1
DEBUG    25/03 17:40:57   Stripping antiSMASH features and annotations from record: ENA|NITX01000400|NITX01000400.1
DEBUG    25/03 17:40:57   Stripping antiSMASH features and annotations from record: ENA|NITX01000401|NITX01000401.1
DEBUG    25/03 17:40:57   Stripping antiSMASH features and annotations from record: ENA|NITX01000402|NITX01000402.1
DEBUG    25/03 17:40:57   Stripping antiSMASH features and annotations from record: ENA|NITX01000403|NITX01000403.1
DEBUG    25/03 17:40:57   Stripping antiSMASH features and annotations from record: ENA|NITX01000404|NITX01000404.1
DEBUG    25/03 17:40:57   Stripping antiSMASH features and annotations from record: ENA|NITX01000405|NITX01000405.1
DEBUG    25/03 17:40:57   Stripping antiSMASH features and annotations from record: ENA|NITX01000406|NITX01000406.1
DEBUG    25/03 17:40:57   Stripping antiSMASH features and annotations from record: ENA|NITX01000407|NITX01000407.1
DEBUG    25/03 17:40:57   Stripping antiSMASH features and annotations from record: ENA|NITX01000408|NITX01000408.1
DEBUG    25/03 17:40:57   Stripping antiSMASH features and annotations from record: ENA|NITX01000409|NITX01000409.1
DEBUG    25/03 17:40:57   Stripping antiSMASH features and annotations from record: ENA|NITX01000410|NITX01000410.1
DEBUG    25/03 17:40:57   Stripping antiSMASH features and annotations from record: ENA|NITX01000411|NITX01000411.1
DEBUG    25/03 17:40:57   Stripping antiSMASH features and annotations from record: ENA|NITX01000412|NITX01000412.1
DEBUG    25/03 17:40:57   Stripping antiSMASH features and annotations from record: ENA|NITX01000413|NITX01000413.1
DEBUG    25/03 17:40:57   Stripping antiSMASH features and annotations from record: ENA|NITX01000414|NITX01000414.1
DEBUG    25/03 17:40:57   Stripping antiSMASH features and annotations from record: ENA|NITX01000415|NITX01000415.1
DEBUG    25/03 17:40:57   Stripping antiSMASH features and annotations from record: ENA|NITX01000416|NITX01000416.1
DEBUG    25/03 17:40:57   Stripping antiSMASH features and annotations from record: ENA|NITX01000417|NITX01000417.1
DEBUG    25/03 17:40:57   Stripping antiSMASH features and annotations from record: ENA|NITX01000418|NITX01000418.1
DEBUG    25/03 17:40:57   Stripping antiSMASH features and annotations from record: ENA|NITX01000419|NITX01000419.1
DEBUG    25/03 17:40:57   Stripping antiSMASH features and annotations from record: ENA|NITX01000420|NITX01000420.1
DEBUG    25/03 17:40:57   Stripping antiSMASH features and annotations from record: ENA|NITX01000421|NITX01000421.1
DEBUG    25/03 17:40:57   Stripping antiSMASH features and annotations from record: ENA|NITX01000422|NITX01000422.1
DEBUG    25/03 17:40:57   Stripping antiSMASH features and annotations from record: ENA|NITX01000423|NITX01000423.1
DEBUG    25/03 17:40:57   Stripping antiSMASH features and annotations from record: ENA|NITX01000424|NITX01000424.1
DEBUG    25/03 17:40:57   Stripping antiSMASH features and annotations from record: ENA|NITX01000425|NITX01000425.1
DEBUG    25/03 17:40:57   Stripping antiSMASH features and annotations from record: ENA|NITX01000426|NITX01000426.1
DEBUG    25/03 17:40:57   Stripping antiSMASH features and annotations from record: ENA|NITX01000427|NITX01000427.1
DEBUG    25/03 17:40:57   Stripping antiSMASH features and annotations from record: ENA|NITX01000428|NITX01000428.1
DEBUG    25/03 17:40:57   Stripping antiSMASH features and annotations from record: ENA|NITX01000429|NITX01000429.1
DEBUG    25/03 17:40:57   Stripping antiSMASH features and annotations from record: ENA|NITX01000430|NITX01000430.1
DEBUG    25/03 17:40:57   Stripping antiSMASH features and annotations from record: ENA|NITX01000431|NITX01000431.1
DEBUG    25/03 17:40:57   Stripping antiSMASH features and annotations from record: ENA|NITX01000432|NITX01000432.1
DEBUG    25/03 17:40:57   Stripping antiSMASH features and annotations from record: ENA|NITX01000433|NITX01000433.1
DEBUG    25/03 17:40:57   Stripping antiSMASH features and annotations from record: ENA|NITX01000434|NITX01000434.1
DEBUG    25/03 17:40:57   Stripping antiSMASH features and annotations from record: ENA|NITX01000435|NITX01000435.1
DEBUG    25/03 17:40:57   Stripping antiSMASH features and annotations from record: ENA|NITX01000436|NITX01000436.1
DEBUG    25/03 17:40:57   Stripping antiSMASH features and annotations from record: ENA|NITX01000437|NITX01000437.1
DEBUG    25/03 17:40:57   Stripping antiSMASH features and annotations from record: ENA|NITX01000438|NITX01000438.1
DEBUG    25/03 17:40:57   Stripping antiSMASH features and annotations from record: ENA|NITX01000439|NITX01000439.1
DEBUG    25/03 17:40:57   Stripping antiSMASH features and annotations from record: ENA|NITX01000440|NITX01000440.1
DEBUG    25/03 17:40:57   Stripping antiSMASH features and annotations from record: ENA|NITX01000441|NITX01000441.1
DEBUG    25/03 17:40:57   Stripping antiSMASH features and annotations from record: ENA|NITX01000442|NITX01000442.1
DEBUG    25/03 17:40:57   Stripping antiSMASH features and annotations from record: ENA|NITX01000443|NITX01000443.1
DEBUG    25/03 17:40:57   Stripping antiSMASH features and annotations from record: ENA|NITX01000444|NITX01000444.1
DEBUG    25/03 17:40:57   Stripping antiSMASH features and annotations from record: ENA|NITX01000445|NITX01000445.1
DEBUG    25/03 17:40:57   Stripping antiSMASH features and annotations from record: ENA|NITX01000446|NITX01000446.1
DEBUG    25/03 17:40:57   Stripping antiSMASH features and annotations from record: ENA|NITX01000447|NITX01000447.1
DEBUG    25/03 17:40:57   Stripping antiSMASH features and annotations from record: ENA|NITX01000448|NITX01000448.1
DEBUG    25/03 17:40:57   Stripping antiSMASH features and annotations from record: ENA|NITX01000449|NITX01000449.1
DEBUG    25/03 17:40:57   Stripping antiSMASH features and annotations from record: ENA|NITX01000450|NITX01000450.1
DEBUG    25/03 17:40:57   Stripping antiSMASH features and annotations from record: ENA|NITX01000451|NITX01000451.1
DEBUG    25/03 17:40:57   Stripping antiSMASH features and annotations from record: ENA|NITX01000452|NITX01000452.1
DEBUG    25/03 17:40:57   Stripping antiSMASH features and annotations from record: ENA|NITX01000453|NITX01000453.1
DEBUG    25/03 17:40:57   Stripping antiSMASH features and annotations from record: ENA|NITX01000454|NITX01000454.1
DEBUG    25/03 17:40:57   Stripping antiSMASH features and annotations from record: ENA|NITX01000455|NITX01000455.1
DEBUG    25/03 17:40:57   Stripping antiSMASH features and annotations from record: ENA|NITX01000456|NITX01000456.1
DEBUG    25/03 17:40:57   Stripping antiSMASH features and annotations from record: ENA|NITX01000457|NITX01000457.1
DEBUG    25/03 17:40:57   Stripping antiSMASH features and annotations from record: ENA|NITX01000458|NITX01000458.1
DEBUG    25/03 17:40:57   Stripping antiSMASH features and annotations from record: ENA|NITX01000459|NITX01000459.1
DEBUG    25/03 17:40:57   Stripping antiSMASH features and annotations from record: ENA|NITX01000460|NITX01000460.1
DEBUG    25/03 17:40:57   Stripping antiSMASH features and annotations from record: ENA|NITX01000461|NITX01000461.1
DEBUG    25/03 17:40:57   Stripping antiSMASH features and annotations from record: ENA|NITX01000462|NITX01000462.1
DEBUG    25/03 17:40:57   Stripping antiSMASH features and annotations from record: ENA|NITX01000463|NITX01000463.1
DEBUG    25/03 17:40:57   Stripping antiSMASH features and annotations from record: ENA|NITX01000464|NITX01000464.1
DEBUG    25/03 17:40:57   Stripping antiSMASH features and annotations from record: ENA|NITX01000466|NITX01000466.1
DEBUG    25/03 17:40:57   Stripping antiSMASH features and annotations from record: ENA|NITX01000467|NITX01000467.1
DEBUG    25/03 17:40:57   Stripping antiSMASH features and annotations from record: ENA|NITX01000468|NITX01000468.1
DEBUG    25/03 17:40:57   Stripping antiSMASH features and annotations from record: ENA|NITX01000469|NITX01000469.1
DEBUG    25/03 17:40:57   Stripping antiSMASH features and annotations from record: ENA|NITX01000470|NITX01000470.1
DEBUG    25/03 17:40:57   Stripping antiSMASH features and annotations from record: ENA|NITX01000471|NITX01000471.1
DEBUG    25/03 17:40:57   Stripping antiSMASH features and annotations from record: ENA|NITX01000472|NITX01000472.1
DEBUG    25/03 17:40:57   Stripping antiSMASH features and annotations from record: ENA|NITX01000474|NITX01000474.1
DEBUG    25/03 17:40:57   Stripping antiSMASH features and annotations from record: ENA|NITX01000475|NITX01000475.1
DEBUG    25/03 17:40:57   Stripping antiSMASH features and annotations from record: ENA|NITX01000476|NITX01000476.1
DEBUG    25/03 17:40:57   Stripping antiSMASH features and annotations from record: ENA|NITX01000477|NITX01000477.1
DEBUG    25/03 17:40:57   Stripping antiSMASH features and annotations from record: ENA|NITX01000478|NITX01000478.1
DEBUG    25/03 17:40:57   Stripping antiSMASH features and annotations from record: ENA|NITX01000479|NITX01000479.1
DEBUG    25/03 17:40:57   Stripping antiSMASH features and annotations from record: ENA|NITX01000480|NITX01000480.1
DEBUG    25/03 17:40:57   Stripping antiSMASH features and annotations from record: ENA|NITX01000481|NITX01000481.1
DEBUG    25/03 17:40:57   Stripping antiSMASH features and annotations from record: ENA|NITX01000482|NITX01000482.1
DEBUG    25/03 17:40:57   Stripping antiSMASH features and annotations from record: ENA|NITX01000483|NITX01000483.1
DEBUG    25/03 17:40:57   Stripping antiSMASH features and annotations from record: ENA|NITX01000484|NITX01000484.1
DEBUG    25/03 17:40:57   Stripping antiSMASH features and annotations from record: ENA|NITX01000485|NITX01000485.1
DEBUG    25/03 17:40:57   Stripping antiSMASH features and annotations from record: ENA|NITX01000486|NITX01000486.1
DEBUG    25/03 17:40:57   Stripping antiSMASH features and annotations from record: ENA|NITX01000487|NITX01000487.1
DEBUG    25/03 17:40:57   Stripping antiSMASH features and annotations from record: ENA|NITX01000488|NITX01000488.1
DEBUG    25/03 17:40:57   Stripping antiSMASH features and annotations from record: ENA|NITX01000489|NITX01000489.1
DEBUG    25/03 17:40:57   Stripping antiSMASH features and annotations from record: ENA|NITX01000490|NITX01000490.1
DEBUG    25/03 17:40:57   Stripping antiSMASH features and annotations from record: ENA|NITX01000491|NITX01000491.1
DEBUG    25/03 17:40:57   Stripping antiSMASH features and annotations from record: ENA|NITX01000492|NITX01000492.1
DEBUG    25/03 17:40:57   Stripping antiSMASH features and annotations from record: ENA|NITX01000493|NITX01000493.1
DEBUG    25/03 17:40:57   Stripping antiSMASH features and annotations from record: ENA|NITX01000494|NITX01000494.1
DEBUG    25/03 17:40:57   Stripping antiSMASH features and annotations from record: ENA|NITX01000495|NITX01000495.1
DEBUG    25/03 17:40:57   Stripping antiSMASH features and annotations from record: ENA|NITX01000496|NITX01000496.1
DEBUG    25/03 17:40:57   Stripping antiSMASH features and annotations from record: ENA|NITX01000497|NITX01000497.1
DEBUG    25/03 17:40:57   Stripping antiSMASH features and annotations from record: ENA|NITX01000498|NITX01000498.1
DEBUG    25/03 17:40:57   Stripping antiSMASH features and annotations from record: ENA|NITX01000499|NITX01000499.1
DEBUG    25/03 17:40:57   Stripping antiSMASH features and annotations from record: ENA|NITX01000500|NITX01000500.1
DEBUG    25/03 17:40:57   Stripping antiSMASH features and annotations from record: ENA|NITX01000501|NITX01000501.1
DEBUG    25/03 17:40:57   Stripping antiSMASH features and annotations from record: ENA|NITX01000502|NITX01000502.1
DEBUG    25/03 17:40:57   Stripping antiSMASH features and annotations from record: ENA|NITX01000503|NITX01000503.1
DEBUG    25/03 17:40:57   Stripping antiSMASH features and annotations from record: ENA|NITX01000504|NITX01000504.1
DEBUG    25/03 17:40:57   Stripping antiSMASH features and annotations from record: ENA|NITX01000505|NITX01000505.1
DEBUG    25/03 17:40:57   Stripping antiSMASH features and annotations from record: ENA|NITX01000506|NITX01000506.1
DEBUG    25/03 17:40:57   Stripping antiSMASH features and annotations from record: ENA|NITX01000507|NITX01000507.1
DEBUG    25/03 17:40:57   Stripping antiSMASH features and annotations from record: ENA|NITX01000508|NITX01000508.1
DEBUG    25/03 17:40:57   Stripping antiSMASH features and annotations from record: ENA|NITX01000509|NITX01000509.1
DEBUG    25/03 17:40:57   Stripping antiSMASH features and annotations from record: ENA|NITX01000510|NITX01000510.1
DEBUG    25/03 17:40:57   Stripping antiSMASH features and annotations from record: ENA|NITX01000511|NITX01000511.1
DEBUG    25/03 17:40:57   Stripping antiSMASH features and annotations from record: ENA|NITX01000512|NITX01000512.1
DEBUG    25/03 17:40:57   Stripping antiSMASH features and annotations from record: ENA|NITX01000513|NITX01000513.1
DEBUG    25/03 17:40:57   Stripping antiSMASH features and annotations from record: ENA|NITX01000514|NITX01000514.1
DEBUG    25/03 17:40:57   Stripping antiSMASH features and annotations from record: ENA|NITX01000515|NITX01000515.1
DEBUG    25/03 17:40:57   Stripping antiSMASH features and annotations from record: ENA|NITX01000516|NITX01000516.1
DEBUG    25/03 17:40:57   Stripping antiSMASH features and annotations from record: ENA|NITX01000517|NITX01000517.1
DEBUG    25/03 17:40:57   Stripping antiSMASH features and annotations from record: ENA|NITX01000518|NITX01000518.1
DEBUG    25/03 17:40:57   Stripping antiSMASH features and annotations from record: ENA|NITX01000519|NITX01000519.1
DEBUG    25/03 17:40:57   Stripping antiSMASH features and annotations from record: ENA|NITX01000520|NITX01000520.1
DEBUG    25/03 17:40:57   Stripping antiSMASH features and annotations from record: ENA|NITX01000521|NITX01000521.1
DEBUG    25/03 17:40:57   Stripping antiSMASH features and annotations from record: ENA|NITX01000522|NITX01000522.1
DEBUG    25/03 17:40:57   Stripping antiSMASH features and annotations from record: ENA|NITX01000523|NITX01000523.1
DEBUG    25/03 17:40:57   Stripping antiSMASH features and annotations from record: ENA|NITX01000524|NITX01000524.1
DEBUG    25/03 17:40:57   Stripping antiSMASH features and annotations from record: ENA|NITX01000525|NITX01000525.1
DEBUG    25/03 17:40:57   Stripping antiSMASH features and annotations from record: ENA|NITX01000526|NITX01000526.1
DEBUG    25/03 17:40:57   Stripping antiSMASH features and annotations from record: ENA|NITX01000527|NITX01000527.1
DEBUG    25/03 17:40:57   Stripping antiSMASH features and annotations from record: ENA|NITX01000528|NITX01000528.1
DEBUG    25/03 17:40:57   Stripping antiSMASH features and annotations from record: ENA|NITX01000529|NITX01000529.1
DEBUG    25/03 17:40:57   Stripping antiSMASH features and annotations from record: ENA|NITX01000530|NITX01000530.1
DEBUG    25/03 17:40:57   Stripping antiSMASH features and annotations from record: ENA|NITX01000531|NITX01000531.1
DEBUG    25/03 17:40:57   Stripping antiSMASH features and annotations from record: ENA|NITX01000532|NITX01000532.1
DEBUG    25/03 17:40:57   Stripping antiSMASH features and annotations from record: ENA|NITX01000533|NITX01000533.1
DEBUG    25/03 17:40:57   Stripping antiSMASH features and annotations from record: ENA|NITX01000534|NITX01000534.1
DEBUG    25/03 17:40:57   Stripping antiSMASH features and annotations from record: ENA|NITX01000535|NITX01000535.1
DEBUG    25/03 17:40:57   Stripping antiSMASH features and annotations from record: ENA|NITX01000536|NITX01000536.1
DEBUG    25/03 17:40:57   Stripping antiSMASH features and annotations from record: ENA|NITX01000537|NITX01000537.1
DEBUG    25/03 17:40:57   Stripping antiSMASH features and annotations from record: ENA|NITX01000538|NITX01000538.1
DEBUG    25/03 17:40:57   Stripping antiSMASH features and annotations from record: ENA|NITX01000539|NITX01000539.1
DEBUG    25/03 17:40:57   Stripping antiSMASH features and annotations from record: ENA|NITX01000540|NITX01000540.1
DEBUG    25/03 17:40:57   Stripping antiSMASH features and annotations from record: ENA|NITX01000541|NITX01000541.1
DEBUG    25/03 17:40:57   Stripping antiSMASH features and annotations from record: ENA|NITX01000542|NITX01000542.1
DEBUG    25/03 17:40:57   Stripping antiSMASH features and annotations from record: ENA|NITX01000543|NITX01000543.1
DEBUG    25/03 17:40:57   Stripping antiSMASH features and annotations from record: ENA|NITX01000544|NITX01000544.1
DEBUG    25/03 17:40:57   Stripping antiSMASH features and annotations from record: ENA|NITX01000545|NITX01000545.1
DEBUG    25/03 17:40:57   Stripping antiSMASH features and annotations from record: ENA|NITX01000546|NITX01000546.1
DEBUG    25/03 17:40:57   Stripping antiSMASH features and annotations from record: ENA|NITX01000547|NITX01000547.1
DEBUG    25/03 17:40:57   Stripping antiSMASH features and annotations from record: ENA|NITX01000548|NITX01000548.1
DEBUG    25/03 17:40:57   Stripping antiSMASH features and annotations from record: ENA|NITX01000549|NITX01000549.1
DEBUG    25/03 17:40:57   Stripping antiSMASH features and annotations from record: ENA|NITX01000550|NITX01000550.1
DEBUG    25/03 17:40:57   Stripping antiSMASH features and annotations from record: ENA|NITX01000551|NITX01000551.1
DEBUG    25/03 17:40:57   Stripping antiSMASH features and annotations from record: ENA|NITX01000552|NITX01000552.1
DEBUG    25/03 17:40:57   Stripping antiSMASH features and annotations from record: ENA|NITX01000553|NITX01000553.1
DEBUG    25/03 17:40:57   Stripping antiSMASH features and annotations from record: ENA|NITX01000554|NITX01000554.1
DEBUG    25/03 17:40:57   Stripping antiSMASH features and annotations from record: ENA|NITX01000555|NITX01000555.1
DEBUG    25/03 17:40:57   Stripping antiSMASH features and annotations from record: ENA|NITX01000556|NITX01000556.1
DEBUG    25/03 17:40:57   Stripping antiSMASH features and annotations from record: ENA|NITX01000557|NITX01000557.1
DEBUG    25/03 17:40:57   Stripping antiSMASH features and annotations from record: ENA|NITX01000558|NITX01000558.1
DEBUG    25/03 17:40:57   Stripping antiSMASH features and annotations from record: ENA|NITX01000559|NITX01000559.1
DEBUG    25/03 17:40:57   Stripping antiSMASH features and annotations from record: ENA|NITX01000560|NITX01000560.1
DEBUG    25/03 17:40:57   Stripping antiSMASH features and annotations from record: ENA|NITX01000561|NITX01000561.1
DEBUG    25/03 17:40:57   Stripping antiSMASH features and annotations from record: ENA|NITX01000562|NITX01000562.1
DEBUG    25/03 17:40:57   Stripping antiSMASH features and annotations from record: ENA|NITX01000563|NITX01000563.1
DEBUG    25/03 17:40:57   Stripping antiSMASH features and annotations from record: ENA|NITX01000564|NITX01000564.1
DEBUG    25/03 17:40:57   Stripping antiSMASH features and annotations from record: ENA|NITX01000565|NITX01000565.1
DEBUG    25/03 17:40:57   Stripping antiSMASH features and annotations from record: ENA|NITX01000566|NITX01000566.1
DEBUG    25/03 17:40:57   Stripping antiSMASH features and annotations from record: ENA|NITX01000567|NITX01000567.1
DEBUG    25/03 17:40:57   Stripping antiSMASH features and annotations from record: ENA|NITX01000568|NITX01000568.1
DEBUG    25/03 17:40:57   Stripping antiSMASH features and annotations from record: ENA|NITX01000569|NITX01000569.1
DEBUG    25/03 17:40:57   Stripping antiSMASH features and annotations from record: ENA|NITX01000570|NITX01000570.1
DEBUG    25/03 17:40:57   Stripping antiSMASH features and annotations from record: ENA|NITX01000571|NITX01000571.1
DEBUG    25/03 17:40:57   Stripping antiSMASH features and annotations from record: ENA|NITX01000572|NITX01000572.1
DEBUG    25/03 17:40:57   Stripping antiSMASH features and annotations from record: ENA|NITX01000573|NITX01000573.1
DEBUG    25/03 17:40:57   Stripping antiSMASH features and annotations from record: ENA|NITX01000574|NITX01000574.1
DEBUG    25/03 17:40:57   Stripping antiSMASH features and annotations from record: ENA|NITX01000575|NITX01000575.1
DEBUG    25/03 17:40:57   Stripping antiSMASH features and annotations from record: ENA|NITX01000576|NITX01000576.1
DEBUG    25/03 17:40:57   Stripping antiSMASH features and annotations from record: ENA|NITX01000578|NITX01000578.1
DEBUG    25/03 17:40:57   Stripping antiSMASH features and annotations from record: ENA|NITX01000579|NITX01000579.1
DEBUG    25/03 17:40:57   Stripping antiSMASH features and annotations from record: ENA|NITX01000580|NITX01000580.1
DEBUG    25/03 17:40:57   Stripping antiSMASH features and annotations from record: ENA|NITX01000581|NITX01000581.1
DEBUG    25/03 17:40:57   Stripping antiSMASH features and annotations from record: ENA|NITX01000582|NITX01000582.1
DEBUG    25/03 17:40:57   Stripping antiSMASH features and annotations from record: ENA|NITX01000583|NITX01000583.1
DEBUG    25/03 17:40:57   Stripping antiSMASH features and annotations from record: ENA|NITX01000584|NITX01000584.1
DEBUG    25/03 17:40:57   Stripping antiSMASH features and annotations from record: ENA|NITX01000585|NITX01000585.1
DEBUG    25/03 17:40:57   Stripping antiSMASH features and annotations from record: ENA|NITX01000586|NITX01000586.1
DEBUG    25/03 17:40:57   Stripping antiSMASH features and annotations from record: ENA|NITX01000587|NITX01000587.1
DEBUG    25/03 17:40:57   Stripping antiSMASH features and annotations from record: ENA|NITX01000588|NITX01000588.1
DEBUG    25/03 17:40:57   Stripping antiSMASH features and annotations from record: ENA|NITX01000589|NITX01000589.1
DEBUG    25/03 17:40:57   Stripping antiSMASH features and annotations from record: ENA|NITX01000590|NITX01000590.1
DEBUG    25/03 17:40:57   Stripping antiSMASH features and annotations from record: ENA|NITX01000591|NITX01000591.1
DEBUG    25/03 17:40:57   Stripping antiSMASH features and annotations from record: ENA|NITX01000592|NITX01000592.1
DEBUG    25/03 17:40:57   Stripping antiSMASH features and annotations from record: ENA|NITX01000593|NITX01000593.1
DEBUG    25/03 17:40:57   Stripping antiSMASH features and annotations from record: ENA|NITX01000594|NITX01000594.1
DEBUG    25/03 17:40:57   Stripping antiSMASH features and annotations from record: ENA|NITX01000595|NITX01000595.1
DEBUG    25/03 17:40:57   Stripping antiSMASH features and annotations from record: ENA|NITX01000596|NITX01000596.1
DEBUG    25/03 17:40:57   Stripping antiSMASH features and annotations from record: ENA|NITX01000597|NITX01000597.1
DEBUG    25/03 17:40:57   Stripping antiSMASH features and annotations from record: ENA|NITX01000598|NITX01000598.1
DEBUG    25/03 17:40:57   Stripping antiSMASH features and annotations from record: ENA|NITX01000599|NITX01000599.1
DEBUG    25/03 17:40:57   Stripping antiSMASH features and annotations from record: ENA|NITX01000600|NITX01000600.1
DEBUG    25/03 17:40:57   Stripping antiSMASH features and annotations from record: ENA|NITX01000601|NITX01000601.1
DEBUG    25/03 17:40:57   Stripping antiSMASH features and annotations from record: ENA|NITX01000602|NITX01000602.1
DEBUG    25/03 17:40:57   Stripping antiSMASH features and annotations from record: ENA|NITX01000603|NITX01000603.1
DEBUG    25/03 17:40:57   Stripping antiSMASH features and annotations from record: ENA|NITX01000604|NITX01000604.1
DEBUG    25/03 17:40:57   Stripping antiSMASH features and annotations from record: ENA|NITX01000605|NITX01000605.1
DEBUG    25/03 17:40:57   Stripping antiSMASH features and annotations from record: ENA|NITX01000606|NITX01000606.1
DEBUG    25/03 17:40:57   Stripping antiSMASH features and annotations from record: ENA|NITX01000607|NITX01000607.1
DEBUG    25/03 17:40:57   Stripping antiSMASH features and annotations from record: ENA|NITX01000608|NITX01000608.1
DEBUG    25/03 17:40:57   Stripping antiSMASH features and annotations from record: ENA|NITX01000609|NITX01000609.1
DEBUG    25/03 17:40:57   Stripping antiSMASH features and annotations from record: ENA|NITX01000610|NITX01000610.1
DEBUG    25/03 17:40:57   Stripping antiSMASH features and annotations from record: ENA|NITX01000611|NITX01000611.1
DEBUG    25/03 17:40:57   Converting records from biopython to secmet
DEBUG    25/03 17:40:58   Removing existing region genbank files
DEBUG    25/03 17:40:58   Reusing output directory: /data/antismash/upload/fungi-d337d7b5-141a-40bf-85d1-912368550a50
DEBUG    25/03 17:40:58   Preprocessing 607 sequences
DEBUG    25/03 17:40:58   Sanitising record ids and sequences
DEBUG    25/03 17:41:02   Removing sequences smaller than 1000 bases
DEBUG    25/03 17:41:02   Ensuring records have CDS features with all required information
INFO     25/03 17:41:02   No CDS features found in record 'ENANITX01000001NITX01000001.1', running gene finding.
DEBUG    25/03 17:41:02   Running glimmerhmm genefinding
INFO     25/03 17:41:02   No CDS features found in record 'ENANITX01000040NITX01000040.1', running gene finding.
DEBUG    25/03 17:41:02   Running glimmerhmm genefinding
INFO     25/03 17:41:02   No CDS features found in record 'ENANITX01000078NITX01000078.1', running gene finding.
DEBUG    25/03 17:41:02   Running glimmerhmm genefinding
INFO     25/03 17:41:02   No CDS features found in record 'ENANITX01000116NITX01000116.1', running gene finding.
DEBUG    25/03 17:41:02   Running glimmerhmm genefinding
INFO     25/03 17:41:02   No CDS features found in record 'ENANITX01000002NITX01000002.1', running gene finding.
DEBUG    25/03 17:41:02   Running glimmerhmm genefinding
INFO     25/03 17:41:02   No CDS features found in record 'ENANITX01000003NITX01000003.1', running gene finding.
DEBUG    25/03 17:41:02   Running glimmerhmm genefinding
INFO     25/03 17:41:02   No CDS features found in record 'ENANITX01000041NITX01000041.1', running gene finding.
DEBUG    25/03 17:41:02   Running glimmerhmm genefinding
INFO     25/03 17:41:02   No CDS features found in record 'ENANITX01000004NITX01000004.1', running gene finding.
DEBUG    25/03 17:41:02   Running glimmerhmm genefinding
INFO     25/03 17:41:02   No CDS features found in record 'ENANITX01000005NITX01000005.1', running gene finding.
DEBUG    25/03 17:41:02   Running glimmerhmm genefinding
INFO     25/03 17:41:03   No CDS features found in record 'ENANITX01000117NITX01000117.1', running gene finding.
DEBUG    25/03 17:41:03   Running glimmerhmm genefinding
INFO     25/03 17:41:03   No CDS features found in record 'ENANITX01000006NITX01000006.1', running gene finding.
DEBUG    25/03 17:41:03   Running glimmerhmm genefinding
INFO     25/03 17:41:03   No CDS features found in record 'ENANITX01000118NITX01000118.1', running gene finding.
DEBUG    25/03 17:41:03   Running glimmerhmm genefinding
INFO     25/03 17:41:03   No CDS features found in record 'ENANITX01000119NITX01000119.1', running gene finding.
DEBUG    25/03 17:41:03   Running glimmerhmm genefinding
INFO     25/03 17:41:03   No CDS features found in record 'ENANITX01000042NITX01000042.1', running gene finding.
DEBUG    25/03 17:41:03   Running glimmerhmm genefinding
INFO     25/03 17:41:03   No CDS features found in record 'ENANITX01000079NITX01000079.1', running gene finding.
DEBUG    25/03 17:41:03   Running glimmerhmm genefinding
INFO     25/03 17:41:04   No CDS features found in record 'ENANITX01000120NITX01000120.1', running gene finding.
DEBUG    25/03 17:41:04   Running glimmerhmm genefinding
INFO     25/03 17:41:04   No CDS features found in record 'ENANITX01000080NITX01000080.1', running gene finding.
DEBUG    25/03 17:41:04   Running glimmerhmm genefinding
INFO     25/03 17:41:04   No CDS features found in record 'ENANITX01000007NITX01000007.1', running gene finding.
DEBUG    25/03 17:41:04   Running glimmerhmm genefinding
INFO     25/03 17:41:04   No CDS features found in record 'ENANITX01000121NITX01000121.1', running gene finding.
DEBUG    25/03 17:41:04   Running glimmerhmm genefinding
INFO     25/03 17:41:04   No CDS features found in record 'ENANITX01000122NITX01000122.1', running gene finding.
DEBUG    25/03 17:41:04   Running glimmerhmm genefinding
INFO     25/03 17:41:04   No CDS features found in record 'ENANITX01000043NITX01000043.1', running gene finding.
DEBUG    25/03 17:41:04   Running glimmerhmm genefinding
INFO     25/03 17:41:04   No CDS features found in record 'ENANITX01000044NITX01000044.1', running gene finding.
DEBUG    25/03 17:41:04   Running glimmerhmm genefinding
INFO     25/03 17:41:04   No CDS features found in record 'ENANITX01000123NITX01000123.1', running gene finding.
DEBUG    25/03 17:41:04   Running glimmerhmm genefinding
INFO     25/03 17:41:05   No CDS features found in record 'ENANITX01000124NITX01000124.1', running gene finding.
DEBUG    25/03 17:41:05   Running glimmerhmm genefinding
INFO     25/03 17:41:05   No CDS features found in record 'ENANITX01000045NITX01000045.1', running gene finding.
DEBUG    25/03 17:41:05   Running glimmerhmm genefinding
INFO     25/03 17:41:05   No CDS features found in record 'ENANITX01000046NITX01000046.1', running gene finding.
DEBUG    25/03 17:41:05   Running glimmerhmm genefinding
INFO     25/03 17:41:05   No CDS features found in record 'ENANITX01000081NITX01000081.1', running gene finding.
DEBUG    25/03 17:41:05   Running glimmerhmm genefinding
INFO     25/03 17:41:05   No CDS features found in record 'ENANITX01000047NITX01000047.1', running gene finding.
DEBUG    25/03 17:41:05   Running glimmerhmm genefinding
INFO     25/03 17:41:05   No CDS features found in record 'ENANITX01000125NITX01000125.1', running gene finding.
DEBUG    25/03 17:41:05   Running glimmerhmm genefinding
INFO     25/03 17:41:05   No CDS features found in record 'ENANITX01000048NITX01000048.1', running gene finding.
DEBUG    25/03 17:41:05   Running glimmerhmm genefinding
INFO     25/03 17:41:05   No CDS features found in record 'ENANITX01000049NITX01000049.1', running gene finding.
DEBUG    25/03 17:41:05   Running glimmerhmm genefinding
INFO     25/03 17:41:05   No CDS features found in record 'ENANITX01000126NITX01000126.1', running gene finding.
DEBUG    25/03 17:41:05   Running glimmerhmm genefinding
INFO     25/03 17:41:06   No CDS features found in record 'ENANITX01000008NITX01000008.1', running gene finding.
DEBUG    25/03 17:41:06   Running glimmerhmm genefinding
INFO     25/03 17:41:06   No CDS features found in record 'ENANITX01000050NITX01000050.1', running gene finding.
DEBUG    25/03 17:41:06   Running glimmerhmm genefinding
INFO     25/03 17:41:06   No CDS features found in record 'ENANITX01000051NITX01000051.1', running gene finding.
DEBUG    25/03 17:41:06   Running glimmerhmm genefinding
INFO     25/03 17:41:06   No CDS features found in record 'ENANITX01000127NITX01000127.1', running gene finding.
DEBUG    25/03 17:41:06   Running glimmerhmm genefinding
INFO     25/03 17:41:06   No CDS features found in record 'ENANITX01000128NITX01000128.1', running gene finding.
DEBUG    25/03 17:41:06   Running glimmerhmm genefinding
INFO     25/03 17:41:06   No CDS features found in record 'ENANITX01000052NITX01000052.1', running gene finding.
DEBUG    25/03 17:41:06   Running glimmerhmm genefinding
INFO     25/03 17:41:06   No CDS features found in record 'ENANITX01000129NITX01000129.1', running gene finding.
DEBUG    25/03 17:41:06   Running glimmerhmm genefinding
INFO     25/03 17:41:07   No CDS features found in record 'ENANITX01000009NITX01000009.1', running gene finding.
DEBUG    25/03 17:41:07   Running glimmerhmm genefinding
INFO     25/03 17:41:07   No CDS features found in record 'ENANITX01000082NITX01000082.1', running gene finding.
DEBUG    25/03 17:41:07   Running glimmerhmm genefinding
INFO     25/03 17:41:07   No CDS features found in record 'ENANITX01000130NITX01000130.1', running gene finding.
DEBUG    25/03 17:41:07   Running glimmerhmm genefinding
INFO     25/03 17:41:07   No CDS features found in record 'ENANITX01000131NITX01000131.1', running gene finding.
DEBUG    25/03 17:41:07   Running glimmerhmm genefinding
INFO     25/03 17:41:07   No CDS features found in record 'ENANITX01000053NITX01000053.1', running gene finding.
DEBUG    25/03 17:41:07   Running glimmerhmm genefinding
INFO     25/03 17:41:07   No CDS features found in record 'ENANITX01000083NITX01000083.1', running gene finding.
DEBUG    25/03 17:41:07   Running glimmerhmm genefinding
INFO     25/03 17:41:07   No CDS features found in record 'ENANITX01000132NITX01000132.1', running gene finding.
DEBUG    25/03 17:41:07   Running glimmerhmm genefinding
INFO     25/03 17:41:07   No CDS features found in record 'ENANITX01000054NITX01000054.1', running gene finding.
DEBUG    25/03 17:41:07   Running glimmerhmm genefinding
INFO     25/03 17:41:08   No CDS features found in record 'ENANITX01000084NITX01000084.1', running gene finding.
DEBUG    25/03 17:41:08   Running glimmerhmm genefinding
INFO     25/03 17:41:08   No CDS features found in record 'ENANITX01000055NITX01000055.1', running gene finding.
DEBUG    25/03 17:41:08   Running glimmerhmm genefinding
INFO     25/03 17:41:08   No CDS features found in record 'ENANITX01000133NITX01000133.1', running gene finding.
DEBUG    25/03 17:41:08   Running glimmerhmm genefinding
INFO     25/03 17:41:08   No CDS features found in record 'ENANITX01000134NITX01000134.1', running gene finding.
DEBUG    25/03 17:41:08   Running glimmerhmm genefinding
INFO     25/03 17:41:08   No CDS features found in record 'ENANITX01000085NITX01000085.1', running gene finding.
DEBUG    25/03 17:41:08   Running glimmerhmm genefinding
INFO     25/03 17:41:08   No CDS features found in record 'ENANITX01000010NITX01000010.1', running gene finding.
DEBUG    25/03 17:41:08   Running glimmerhmm genefinding
INFO     25/03 17:41:08   No CDS features found in record 'ENANITX01000056NITX01000056.1', running gene finding.
DEBUG    25/03 17:41:08   Running glimmerhmm genefinding
INFO     25/03 17:41:08   No CDS features found in record 'ENANITX01000057NITX01000057.1', running gene finding.
DEBUG    25/03 17:41:08   Running glimmerhmm genefinding
INFO     25/03 17:41:08   No CDS features found in record 'ENANITX01000058NITX01000058.1', running gene finding.
DEBUG    25/03 17:41:08   Running glimmerhmm genefinding
INFO     25/03 17:41:09   No CDS features found in record 'ENANITX01000135NITX01000135.1', running gene finding.
DEBUG    25/03 17:41:09   Running glimmerhmm genefinding
INFO     25/03 17:41:09   No CDS features found in record 'ENANITX01000059NITX01000059.1', running gene finding.
DEBUG    25/03 17:41:09   Running glimmerhmm genefinding
INFO     25/03 17:41:09   No CDS features found in record 'ENANITX01000136NITX01000136.1', running gene finding.
DEBUG    25/03 17:41:09   Running glimmerhmm genefinding
INFO     25/03 17:41:09   No CDS features found in record 'ENANITX01000060NITX01000060.1', running gene finding.
DEBUG    25/03 17:41:09   Running glimmerhmm genefinding
INFO     25/03 17:41:09   No CDS features found in record 'ENANITX01000061NITX01000061.1', running gene finding.
DEBUG    25/03 17:41:09   Running glimmerhmm genefinding
INFO     25/03 17:41:09   No CDS features found in record 'ENANITX01000086NITX01000086.1', running gene finding.
DEBUG    25/03 17:41:09   Running glimmerhmm genefinding
INFO     25/03 17:41:09   No CDS features found in record 'ENANITX01000062NITX01000062.1', running gene finding.
DEBUG    25/03 17:41:09   Running glimmerhmm genefinding
INFO     25/03 17:41:10   No CDS features found in record 'ENANITX01000087NITX01000087.1', running gene finding.
DEBUG    25/03 17:41:10   Running glimmerhmm genefinding
INFO     25/03 17:41:10   No CDS features found in record 'ENANITX01000011NITX01000011.1', running gene finding.
DEBUG    25/03 17:41:10   Running glimmerhmm genefinding
INFO     25/03 17:41:10   No CDS features found in record 'ENANITX01000137NITX01000137.1', running gene finding.
DEBUG    25/03 17:41:10   Running glimmerhmm genefinding
INFO     25/03 17:41:10   No CDS features found in record 'ENANITX01000088NITX01000088.1', running gene finding.
DEBUG    25/03 17:41:10   Running glimmerhmm genefinding
INFO     25/03 17:41:10   No CDS features found in record 'ENANITX01000089NITX01000089.1', running gene finding.
DEBUG    25/03 17:41:10   Running glimmerhmm genefinding
INFO     25/03 17:41:10   No CDS features found in record 'ENANITX01000012NITX01000012.1', running gene finding.
DEBUG    25/03 17:41:10   Running glimmerhmm genefinding
INFO     25/03 17:41:10   No CDS features found in record 'ENANITX01000090NITX01000090.1', running gene finding.
DEBUG    25/03 17:41:10   Running glimmerhmm genefinding
INFO     25/03 17:41:10   No CDS features found in record 'ENANITX01000138NITX01000138.1', running gene finding.
DEBUG    25/03 17:41:10   Running glimmerhmm genefinding
INFO     25/03 17:41:10   No CDS features found in record 'ENANITX01000013NITX01000013.1', running gene finding.
DEBUG    25/03 17:41:10   Running glimmerhmm genefinding
INFO     25/03 17:41:10   No CDS features found in record 'ENANITX01000139NITX01000139.1', running gene finding.
DEBUG    25/03 17:41:10   Running glimmerhmm genefinding
INFO     25/03 17:41:11   No CDS features found in record 'ENANITX01000014NITX01000014.1', running gene finding.
DEBUG    25/03 17:41:11   Running glimmerhmm genefinding
INFO     25/03 17:41:11   No CDS features found in record 'ENANITX01000063NITX01000063.1', running gene finding.
DEBUG    25/03 17:41:11   Running glimmerhmm genefinding
INFO     25/03 17:41:11   No CDS features found in record 'ENANITX01000091NITX01000091.1', running gene finding.
DEBUG    25/03 17:41:11   Running glimmerhmm genefinding
INFO     25/03 17:41:11   No CDS features found in record 'ENANITX01000064NITX01000064.1', running gene finding.
DEBUG    25/03 17:41:11   Running glimmerhmm genefinding
INFO     25/03 17:41:11   No CDS features found in record 'ENANITX01000065NITX01000065.1', running gene finding.
DEBUG    25/03 17:41:11   Running glimmerhmm genefinding
INFO     25/03 17:41:11   No CDS features found in record 'ENANITX01000015NITX01000015.1', running gene finding.
DEBUG    25/03 17:41:11   Running glimmerhmm genefinding
INFO     25/03 17:41:11   No CDS features found in record 'ENANITX01000066NITX01000066.1', running gene finding.
DEBUG    25/03 17:41:11   Running glimmerhmm genefinding
INFO     25/03 17:41:12   No CDS features found in record 'ENANITX01000067NITX01000067.1', running gene finding.
DEBUG    25/03 17:41:12   Running glimmerhmm genefinding
INFO     25/03 17:41:12   No CDS features found in record 'ENANITX01000016NITX01000016.1', running gene finding.
DEBUG    25/03 17:41:12   Running glimmerhmm genefinding
INFO     25/03 17:41:12   No CDS features found in record 'ENANITX01000092NITX01000092.1', running gene finding.
DEBUG    25/03 17:41:12   Running glimmerhmm genefinding
INFO     25/03 17:41:12   No CDS features found in record 'ENANITX01000017NITX01000017.1', running gene finding.
DEBUG    25/03 17:41:12   Running glimmerhmm genefinding
INFO     25/03 17:41:12   No CDS features found in record 'ENANITX01000093NITX01000093.1', running gene finding.
DEBUG    25/03 17:41:12   Running glimmerhmm genefinding
INFO     25/03 17:41:12   No CDS features found in record 'ENANITX01000140NITX01000140.1', running gene finding.
DEBUG    25/03 17:41:12   Running glimmerhmm genefinding
INFO     25/03 17:41:12   No CDS features found in record 'ENANITX01000094NITX01000094.1', running gene finding.
DEBUG    25/03 17:41:12   Running glimmerhmm genefinding
INFO     25/03 17:41:13   No CDS features found in record 'ENANITX01000068NITX01000068.1', running gene finding.
DEBUG    25/03 17:41:13   Running glimmerhmm genefinding
INFO     25/03 17:41:13   No CDS features found in record 'ENANITX01000069NITX01000069.1', running gene finding.
DEBUG    25/03 17:41:13   Running glimmerhmm genefinding
INFO     25/03 17:41:13   No CDS features found in record 'ENANITX01000018NITX01000018.1', running gene finding.
DEBUG    25/03 17:41:13   Running glimmerhmm genefinding
INFO     25/03 17:41:13   No CDS features found in record 'ENANITX01000019NITX01000019.1', running gene finding.
DEBUG    25/03 17:41:13   Running glimmerhmm genefinding
INFO     25/03 17:41:13   No CDS features found in record 'ENANITX01000095NITX01000095.1', running gene finding.
DEBUG    25/03 17:41:13   Running glimmerhmm genefinding
INFO     25/03 17:41:13   No CDS features found in record 'ENANITX01000096NITX01000096.1', running gene finding.
DEBUG    25/03 17:41:13   Running glimmerhmm genefinding
INFO     25/03 17:41:13   No CDS features found in record 'ENANITX01000020NITX01000020.1', running gene finding.
DEBUG    25/03 17:41:13   Running glimmerhmm genefinding
INFO     25/03 17:41:13   No CDS features found in record 'ENANITX01000141NITX01000141.1', running gene finding.
DEBUG    25/03 17:41:13   Running glimmerhmm genefinding
INFO     25/03 17:41:14   No CDS features found in record 'ENANITX01000097NITX01000097.1', running gene finding.
DEBUG    25/03 17:41:14   Running glimmerhmm genefinding
INFO     25/03 17:41:14   No CDS features found in record 'ENANITX01000098NITX01000098.1', running gene finding.
DEBUG    25/03 17:41:14   Running glimmerhmm genefinding
INFO     25/03 17:41:14   No CDS features found in record 'ENANITX01000142NITX01000142.1', running gene finding.
DEBUG    25/03 17:41:14   Running glimmerhmm genefinding
INFO     25/03 17:41:14   No CDS features found in record 'ENANITX01000070NITX01000070.1', running gene finding.
DEBUG    25/03 17:41:14   Running glimmerhmm genefinding
INFO     25/03 17:41:14   No CDS features found in record 'ENANITX01000099NITX01000099.1', running gene finding.
DEBUG    25/03 17:41:14   Running glimmerhmm genefinding
INFO     25/03 17:41:14   No CDS features found in record 'ENANITX01000071NITX01000071.1', running gene finding.
DEBUG    25/03 17:41:14   Running glimmerhmm genefinding
INFO     25/03 17:41:14   No CDS features found in record 'ENANITX01000143NITX01000143.1', running gene finding.
DEBUG    25/03 17:41:14   Running glimmerhmm genefinding
INFO     25/03 17:41:14   No CDS features found in record 'ENANITX01000144NITX01000144.1', running gene finding.
DEBUG    25/03 17:41:14   Running glimmerhmm genefinding
INFO     25/03 17:41:15   No CDS features found in record 'ENANITX01000100NITX01000100.1', running gene finding.
DEBUG    25/03 17:41:15   Running glimmerhmm genefinding
INFO     25/03 17:41:15   No CDS features found in record 'ENANITX01000072NITX01000072.1', running gene finding.
DEBUG    25/03 17:41:15   Running glimmerhmm genefinding
INFO     25/03 17:41:15   No CDS features found in record 'ENANITX01000021NITX01000021.1', running gene finding.
DEBUG    25/03 17:41:15   Running glimmerhmm genefinding
INFO     25/03 17:41:15   No CDS features found in record 'ENANITX01000145NITX01000145.1', running gene finding.
DEBUG    25/03 17:41:15   Running glimmerhmm genefinding
INFO     25/03 17:41:15   No CDS features found in record 'ENANITX01000101NITX01000101.1', running gene finding.
DEBUG    25/03 17:41:15   Running glimmerhmm genefinding
INFO     25/03 17:41:15   No CDS features found in record 'ENANITX01000146NITX01000146.1', running gene finding.
DEBUG    25/03 17:41:15   Running glimmerhmm genefinding
INFO     25/03 17:41:15   No CDS features found in record 'ENANITX01000102NITX01000102.1', running gene finding.
DEBUG    25/03 17:41:15   Running glimmerhmm genefinding
INFO     25/03 17:41:15   No CDS features found in record 'ENANITX01000073NITX01000073.1', running gene finding.
DEBUG    25/03 17:41:15   Running glimmerhmm genefinding
INFO     25/03 17:41:15   No CDS features found in record 'ENANITX01000022NITX01000022.1', running gene finding.
DEBUG    25/03 17:41:15   Running glimmerhmm genefinding
INFO     25/03 17:41:15   No CDS features found in record 'ENANITX01000023NITX01000023.1', running gene finding.
DEBUG    25/03 17:41:15   Running glimmerhmm genefinding
INFO     25/03 17:41:15   No CDS features found in record 'ENANITX01000074NITX01000074.1', running gene finding.
DEBUG    25/03 17:41:15   Running glimmerhmm genefinding
INFO     25/03 17:41:15   No CDS features found in record 'ENANITX01000024NITX01000024.1', running gene finding.
DEBUG    25/03 17:41:15   Running glimmerhmm genefinding
INFO     25/03 17:41:16   No CDS features found in record 'ENANITX01000103NITX01000103.1', running gene finding.
DEBUG    25/03 17:41:16   Running glimmerhmm genefinding
INFO     25/03 17:41:16   No CDS features found in record 'ENANITX01000075NITX01000075.1', running gene finding.
DEBUG    25/03 17:41:16   Running glimmerhmm genefinding
INFO     25/03 17:41:16   No CDS features found in record 'ENANITX01000025NITX01000025.1', running gene finding.
DEBUG    25/03 17:41:16   Running glimmerhmm genefinding
INFO     25/03 17:41:16   No CDS features found in record 'ENANITX01000147NITX01000147.1', running gene finding.
DEBUG    25/03 17:41:16   Running glimmerhmm genefinding
INFO     25/03 17:41:16   No CDS features found in record 'ENANITX01000076NITX01000076.1', running gene finding.
DEBUG    25/03 17:41:16   Running glimmerhmm genefinding
INFO     25/03 17:41:16   No CDS features found in record 'ENANITX01000148NITX01000148.1', running gene finding.
DEBUG    25/03 17:41:16   Running glimmerhmm genefinding
INFO     25/03 17:41:16   No CDS features found in record 'ENANITX01000077NITX01000077.1', running gene finding.
DEBUG    25/03 17:41:16   Running glimmerhmm genefinding
INFO     25/03 17:41:17   No CDS features found in record 'ENANITX01000104NITX01000104.1', running gene finding.
DEBUG    25/03 17:41:17   Running glimmerhmm genefinding
INFO     25/03 17:41:17   No CDS features found in record 'ENANITX01000154NITX01000154.1', running gene finding.
DEBUG    25/03 17:41:17   Running glimmerhmm genefinding
INFO     25/03 17:41:17   No CDS features found in record 'ENANITX01000105NITX01000105.1', running gene finding.
DEBUG    25/03 17:41:17   Running glimmerhmm genefinding
INFO     25/03 17:41:17   No CDS features found in record 'ENANITX01000155NITX01000155.1', running gene finding.
DEBUG    25/03 17:41:17   Running glimmerhmm genefinding
INFO     25/03 17:41:17   No CDS features found in record 'ENANITX01000149NITX01000149.1', running gene finding.
DEBUG    25/03 17:41:17   Running glimmerhmm genefinding
INFO     25/03 17:41:17   No CDS features found in record 'ENANITX01000156NITX01000156.1', running gene finding.
DEBUG    25/03 17:41:17   Running glimmerhmm genefinding
INFO     25/03 17:41:17   No CDS features found in record 'ENANITX01000150NITX01000150.1', running gene finding.
DEBUG    25/03 17:41:17   Running glimmerhmm genefinding
INFO     25/03 17:41:17   No CDS features found in record 'ENANITX01000026NITX01000026.1', running gene finding.
DEBUG    25/03 17:41:17   Running glimmerhmm genefinding
INFO     25/03 17:41:17   No CDS features found in record 'ENANITX01000027NITX01000027.1', running gene finding.
DEBUG    25/03 17:41:17   Running glimmerhmm genefinding
INFO     25/03 17:41:18   No CDS features found in record 'ENANITX01000028NITX01000028.1', running gene finding.
DEBUG    25/03 17:41:18   Running glimmerhmm genefinding
INFO     25/03 17:41:18   No CDS features found in record 'ENANITX01000151NITX01000151.1', running gene finding.
DEBUG    25/03 17:41:18   Running glimmerhmm genefinding
INFO     25/03 17:41:18   No CDS features found in record 'ENANITX01000157NITX01000157.1', running gene finding.
DEBUG    25/03 17:41:18   Running glimmerhmm genefinding
INFO     25/03 17:41:18   No CDS features found in record 'ENANITX01000158NITX01000158.1', running gene finding.
DEBUG    25/03 17:41:18   Running glimmerhmm genefinding
INFO     25/03 17:41:18   No CDS features found in record 'ENANITX01000106NITX01000106.1', running gene finding.
DEBUG    25/03 17:41:18   Running glimmerhmm genefinding
INFO     25/03 17:41:18   No CDS features found in record 'ENANITX01000107NITX01000107.1', running gene finding.
DEBUG    25/03 17:41:18   Running glimmerhmm genefinding
INFO     25/03 17:41:18   No CDS features found in record 'ENANITX01000152NITX01000152.1', running gene finding.
DEBUG    25/03 17:41:18   Running glimmerhmm genefinding
INFO     25/03 17:41:18   No CDS features found in record 'ENANITX01000108NITX01000108.1', running gene finding.
DEBUG    25/03 17:41:18   Running glimmerhmm genefinding
INFO     25/03 17:41:18   No CDS features found in record 'ENANITX01000109NITX01000109.1', running gene finding.
DEBUG    25/03 17:41:18   Running glimmerhmm genefinding
INFO     25/03 17:41:18   No CDS features found in record 'ENANITX01000153NITX01000153.1', running gene finding.
DEBUG    25/03 17:41:18   Running glimmerhmm genefinding
INFO     25/03 17:41:18   No CDS features found in record 'ENANITX01000029NITX01000029.1', running gene finding.
DEBUG    25/03 17:41:18   Running glimmerhmm genefinding
INFO     25/03 17:41:18   No CDS features found in record 'ENANITX01000110NITX01000110.1', running gene finding.
DEBUG    25/03 17:41:18   Running glimmerhmm genefinding
INFO     25/03 17:41:18   No CDS features found in record 'ENANITX01000159NITX01000159.1', running gene finding.
DEBUG    25/03 17:41:18   Running glimmerhmm genefinding
INFO     25/03 17:41:18   No CDS features found in record 'ENANITX01000111NITX01000111.1', running gene finding.
DEBUG    25/03 17:41:18   Running glimmerhmm genefinding
INFO     25/03 17:41:19   No CDS features found in record 'ENANITX01000112NITX01000112.1', running gene finding.
DEBUG    25/03 17:41:19   Running glimmerhmm genefinding
INFO     25/03 17:41:19   No CDS features found in record 'ENANITX01000192NITX01000192.1', running gene finding.
DEBUG    25/03 17:41:19   Running glimmerhmm genefinding
INFO     25/03 17:41:19   No CDS features found in record 'ENANITX01000113NITX01000113.1', running gene finding.
DEBUG    25/03 17:41:19   Running glimmerhmm genefinding
INFO     25/03 17:41:19   No CDS features found in record 'ENANITX01000030NITX01000030.1', running gene finding.
DEBUG    25/03 17:41:19   Running glimmerhmm genefinding
INFO     25/03 17:41:19   No CDS features found in record 'ENANITX01000160NITX01000160.1', running gene finding.
DEBUG    25/03 17:41:19   Running glimmerhmm genefinding
INFO     25/03 17:41:19   No CDS features found in record 'ENANITX01000031NITX01000031.1', running gene finding.
DEBUG    25/03 17:41:19   Running glimmerhmm genefinding
INFO     25/03 17:41:19   No CDS features found in record 'ENANITX01000161NITX01000161.1', running gene finding.
DEBUG    25/03 17:41:19   Running glimmerhmm genefinding
INFO     25/03 17:41:19   No CDS features found in record 'ENANITX01000162NITX01000162.1', running gene finding.
DEBUG    25/03 17:41:19   Running glimmerhmm genefinding
INFO     25/03 17:41:19   No CDS features found in record 'ENANITX01000114NITX01000114.1', running gene finding.
DEBUG    25/03 17:41:19   Running glimmerhmm genefinding
INFO     25/03 17:41:20   No CDS features found in record 'ENANITX01000115NITX01000115.1', running gene finding.
DEBUG    25/03 17:41:20   Running glimmerhmm genefinding
INFO     25/03 17:41:20   No CDS features found in record 'ENANITX01000163NITX01000163.1', running gene finding.
DEBUG    25/03 17:41:20   Running glimmerhmm genefinding
INFO     25/03 17:41:20   No CDS features found in record 'ENANITX01000032NITX01000032.1', running gene finding.
DEBUG    25/03 17:41:20   Running glimmerhmm genefinding
INFO     25/03 17:41:20   No CDS features found in record 'ENANITX01000164NITX01000164.1', running gene finding.
DEBUG    25/03 17:41:20   Running glimmerhmm genefinding
INFO     25/03 17:41:20   No CDS features found in record 'ENANITX01000033NITX01000033.1', running gene finding.
DEBUG    25/03 17:41:20   Running glimmerhmm genefinding
INFO     25/03 17:41:20   No CDS features found in record 'ENANITX01000034NITX01000034.1', running gene finding.
DEBUG    25/03 17:41:20   Running glimmerhmm genefinding
INFO     25/03 17:41:20   No CDS features found in record 'ENANITX01000193NITX01000193.1', running gene finding.
DEBUG    25/03 17:41:20   Running glimmerhmm genefinding
INFO     25/03 17:41:20   No CDS features found in record 'ENANITX01000035NITX01000035.1', running gene finding.
DEBUG    25/03 17:41:20   Running glimmerhmm genefinding
INFO     25/03 17:41:20   No CDS features found in record 'ENANITX01000230NITX01000230.1', running gene finding.
DEBUG    25/03 17:41:20   Running glimmerhmm genefinding
INFO     25/03 17:41:20   No CDS features found in record 'ENANITX01000194NITX01000194.1', running gene finding.
DEBUG    25/03 17:41:20   Running glimmerhmm genefinding
INFO     25/03 17:41:21   No CDS features found in record 'ENANITX01000036NITX01000036.1', running gene finding.
DEBUG    25/03 17:41:21   Running glimmerhmm genefinding
INFO     25/03 17:41:21   No CDS features found in record 'ENANITX01000037NITX01000037.1', running gene finding.
DEBUG    25/03 17:41:21   Running glimmerhmm genefinding
INFO     25/03 17:41:21   No CDS features found in record 'ENANITX01000039NITX01000039.1', running gene finding.
DEBUG    25/03 17:41:21   Running glimmerhmm genefinding
INFO     25/03 17:41:21   No CDS features found in record 'ENANITX01000195NITX01000195.1', running gene finding.
DEBUG    25/03 17:41:21   Running glimmerhmm genefinding
INFO     25/03 17:41:21   No CDS features found in record 'ENANITX01000268NITX01000268.1', running gene finding.
DEBUG    25/03 17:41:21   Running glimmerhmm genefinding
INFO     25/03 17:41:21   No CDS features found in record 'ENANITX01000196NITX01000196.1', running gene finding.
DEBUG    25/03 17:41:21   Running glimmerhmm genefinding
INFO     25/03 17:41:21   No CDS features found in record 'ENANITX01000231NITX01000231.1', running gene finding.
DEBUG    25/03 17:41:21   Running glimmerhmm genefinding
INFO     25/03 17:41:21   No CDS features found in record 'ENANITX01000269NITX01000269.1', running gene finding.
DEBUG    25/03 17:41:21   Running glimmerhmm genefinding
INFO     25/03 17:41:21   No CDS features found in record 'ENANITX01000165NITX01000165.1', running gene finding.
DEBUG    25/03 17:41:21   Running glimmerhmm genefinding
INFO     25/03 17:41:21   No CDS features found in record 'ENANITX01000197NITX01000197.1', running gene finding.
DEBUG    25/03 17:41:21   Running glimmerhmm genefinding
INFO     25/03 17:41:21   No CDS features found in record 'ENANITX01000166NITX01000166.1', running gene finding.
DEBUG    25/03 17:41:21   Running glimmerhmm genefinding
INFO     25/03 17:41:22   No CDS features found in record 'ENANITX01000167NITX01000167.1', running gene finding.
DEBUG    25/03 17:41:22   Running glimmerhmm genefinding
INFO     25/03 17:41:22   No CDS features found in record 'ENANITX01000198NITX01000198.1', running gene finding.
DEBUG    25/03 17:41:22   Running glimmerhmm genefinding
INFO     25/03 17:41:22   No CDS features found in record 'ENANITX01000232NITX01000232.1', running gene finding.
DEBUG    25/03 17:41:22   Running glimmerhmm genefinding
INFO     25/03 17:41:22   No CDS features found in record 'ENANITX01000168NITX01000168.1', running gene finding.
DEBUG    25/03 17:41:22   Running glimmerhmm genefinding
INFO     25/03 17:41:22   No CDS features found in record 'ENANITX01000169NITX01000169.1', running gene finding.
DEBUG    25/03 17:41:22   Running glimmerhmm genefinding
INFO     25/03 17:41:22   No CDS features found in record 'ENANITX01000199NITX01000199.1', running gene finding.
DEBUG    25/03 17:41:22   Running glimmerhmm genefinding
INFO     25/03 17:41:22   No CDS features found in record 'ENANITX01000233NITX01000233.1', running gene finding.
DEBUG    25/03 17:41:22   Running glimmerhmm genefinding
INFO     25/03 17:41:22   No CDS features found in record 'ENANITX01000270NITX01000270.1', running gene finding.
DEBUG    25/03 17:41:22   Running glimmerhmm genefinding
INFO     25/03 17:41:22   No CDS features found in record 'ENANITX01000170NITX01000170.1', running gene finding.
DEBUG    25/03 17:41:22   Running glimmerhmm genefinding
INFO     25/03 17:41:22   No CDS features found in record 'ENANITX01000271NITX01000271.1', running gene finding.
DEBUG    25/03 17:41:22   Running glimmerhmm genefinding
INFO     25/03 17:41:22   No CDS features found in record 'ENANITX01000234NITX01000234.1', running gene finding.
DEBUG    25/03 17:41:22   Running glimmerhmm genefinding
INFO     25/03 17:41:23   No CDS features found in record 'ENANITX01000200NITX01000200.1', running gene finding.
DEBUG    25/03 17:41:23   Running glimmerhmm genefinding
INFO     25/03 17:41:23   No CDS features found in record 'ENANITX01000235NITX01000235.1', running gene finding.
DEBUG    25/03 17:41:23   Running glimmerhmm genefinding
INFO     25/03 17:41:23   No CDS features found in record 'ENANITX01000201NITX01000201.1', running gene finding.
DEBUG    25/03 17:41:23   Running glimmerhmm genefinding
INFO     25/03 17:41:23   No CDS features found in record 'ENANITX01000272NITX01000272.1', running gene finding.
DEBUG    25/03 17:41:23   Running glimmerhmm genefinding
INFO     25/03 17:41:23   No CDS features found in record 'ENANITX01000236NITX01000236.1', running gene finding.
DEBUG    25/03 17:41:23   Running glimmerhmm genefinding
INFO     25/03 17:41:23   No CDS features found in record 'ENANITX01000237NITX01000237.1', running gene finding.
DEBUG    25/03 17:41:23   Running glimmerhmm genefinding
INFO     25/03 17:41:23   No CDS features found in record 'ENANITX01000171NITX01000171.1', running gene finding.
DEBUG    25/03 17:41:23   Running glimmerhmm genefinding
INFO     25/03 17:41:23   No CDS features found in record 'ENANITX01000238NITX01000238.1', running gene finding.
DEBUG    25/03 17:41:23   Running glimmerhmm genefinding
INFO     25/03 17:41:23   No CDS features found in record 'ENANITX01000172NITX01000172.1', running gene finding.
DEBUG    25/03 17:41:23   Running glimmerhmm genefinding
INFO     25/03 17:41:24   No CDS features found in record 'ENANITX01000173NITX01000173.1', running gene finding.
DEBUG    25/03 17:41:24   Running glimmerhmm genefinding
INFO     25/03 17:41:24   No CDS features found in record 'ENANITX01000239NITX01000239.1', running gene finding.
DEBUG    25/03 17:41:24   Running glimmerhmm genefinding
INFO     25/03 17:41:24   No CDS features found in record 'ENANITX01000174NITX01000174.1', running gene finding.
DEBUG    25/03 17:41:24   Running glimmerhmm genefinding
INFO     25/03 17:41:24   No CDS features found in record 'ENANITX01000240NITX01000240.1', running gene finding.
DEBUG    25/03 17:41:24   Running glimmerhmm genefinding
INFO     25/03 17:41:24   No CDS features found in record 'ENANITX01000202NITX01000202.1', running gene finding.
DEBUG    25/03 17:41:24   Running glimmerhmm genefinding
INFO     25/03 17:41:24   No CDS features found in record 'ENANITX01000241NITX01000241.1', running gene finding.
DEBUG    25/03 17:41:24   Running glimmerhmm genefinding
INFO     25/03 17:41:24   No CDS features found in record 'ENANITX01000273NITX01000273.1', running gene finding.
DEBUG    25/03 17:41:24   Running glimmerhmm genefinding
INFO     25/03 17:41:24   No CDS features found in record 'ENANITX01000242NITX01000242.1', running gene finding.
DEBUG    25/03 17:41:24   Running glimmerhmm genefinding
INFO     25/03 17:41:24   No CDS features found in record 'ENANITX01000175NITX01000175.1', running gene finding.
DEBUG    25/03 17:41:24   Running glimmerhmm genefinding
INFO     25/03 17:41:24   No CDS features found in record 'ENANITX01000243NITX01000243.1', running gene finding.
DEBUG    25/03 17:41:24   Running glimmerhmm genefinding
INFO     25/03 17:41:24   No CDS features found in record 'ENANITX01000244NITX01000244.1', running gene finding.
DEBUG    25/03 17:41:24   Running glimmerhmm genefinding
INFO     25/03 17:41:24   No CDS features found in record 'ENANITX01000245NITX01000245.1', running gene finding.
DEBUG    25/03 17:41:24   Running glimmerhmm genefinding
INFO     25/03 17:41:25   No CDS features found in record 'ENANITX01000274NITX01000274.1', running gene finding.
DEBUG    25/03 17:41:25   Running glimmerhmm genefinding
INFO     25/03 17:41:25   No CDS features found in record 'ENANITX01000246NITX01000246.1', running gene finding.
DEBUG    25/03 17:41:25   Running glimmerhmm genefinding
INFO     25/03 17:41:25   No CDS features found in record 'ENANITX01000203NITX01000203.1', running gene finding.
DEBUG    25/03 17:41:25   Running glimmerhmm genefinding
INFO     25/03 17:41:25   No CDS features found in record 'ENANITX01000275NITX01000275.1', running gene finding.
DEBUG    25/03 17:41:25   Running glimmerhmm genefinding
INFO     25/03 17:41:25   No CDS features found in record 'ENANITX01000204NITX01000204.1', running gene finding.
DEBUG    25/03 17:41:25   Running glimmerhmm genefinding
INFO     25/03 17:41:25   No CDS features found in record 'ENANITX01000176NITX01000176.1', running gene finding.
DEBUG    25/03 17:41:25   Running glimmerhmm genefinding
INFO     25/03 17:41:25   No CDS features found in record 'ENANITX01000276NITX01000276.1', running gene finding.
DEBUG    25/03 17:41:25   Running glimmerhmm genefinding
INFO     25/03 17:41:26   No CDS features found in record 'ENANITX01000277NITX01000277.1', running gene finding.
DEBUG    25/03 17:41:26   Running glimmerhmm genefinding
INFO     25/03 17:41:26   No CDS features found in record 'ENANITX01000177NITX01000177.1', running gene finding.
DEBUG    25/03 17:41:26   Running glimmerhmm genefinding
INFO     25/03 17:41:26   No CDS features found in record 'ENANITX01000278NITX01000278.1', running gene finding.
DEBUG    25/03 17:41:26   Running glimmerhmm genefinding
INFO     25/03 17:41:26   No CDS features found in record 'ENANITX01000247NITX01000247.1', running gene finding.
DEBUG    25/03 17:41:26   Running glimmerhmm genefinding
INFO     25/03 17:41:26   No CDS features found in record 'ENANITX01000248NITX01000248.1', running gene finding.
DEBUG    25/03 17:41:26   Running glimmerhmm genefinding
INFO     25/03 17:41:27   No CDS features found in record 'ENANITX01000205NITX01000205.1', running gene finding.
DEBUG    25/03 17:41:27   Running glimmerhmm genefinding
INFO     25/03 17:41:27   No CDS features found in record 'ENANITX01000206NITX01000206.1', running gene finding.
DEBUG    25/03 17:41:27   Running glimmerhmm genefinding
INFO     25/03 17:41:27   No CDS features found in record 'ENANITX01000279NITX01000279.1', running gene finding.
DEBUG    25/03 17:41:27   Running glimmerhmm genefinding
INFO     25/03 17:41:27   No CDS features found in record 'ENANITX01000178NITX01000178.1', running gene finding.
DEBUG    25/03 17:41:27   Running glimmerhmm genefinding
INFO     25/03 17:41:27   No CDS features found in record 'ENANITX01000280NITX01000280.1', running gene finding.
DEBUG    25/03 17:41:27   Running glimmerhmm genefinding
INFO     25/03 17:41:28   No CDS features found in record 'ENANITX01000207NITX01000207.1', running gene finding.
DEBUG    25/03 17:41:28   Running glimmerhmm genefinding
INFO     25/03 17:41:28   No CDS features found in record 'ENANITX01000208NITX01000208.1', running gene finding.
DEBUG    25/03 17:41:28   Running glimmerhmm genefinding
INFO     25/03 17:41:28   No CDS features found in record 'ENANITX01000281NITX01000281.1', running gene finding.
DEBUG    25/03 17:41:28   Running glimmerhmm genefinding
INFO     25/03 17:41:28   No CDS features found in record 'ENANITX01000249NITX01000249.1', running gene finding.
DEBUG    25/03 17:41:28   Running glimmerhmm genefinding
INFO     25/03 17:41:28   No CDS features found in record 'ENANITX01000179NITX01000179.1', running gene finding.
DEBUG    25/03 17:41:28   Running glimmerhmm genefinding
INFO     25/03 17:41:28   No CDS features found in record 'ENANITX01000209NITX01000209.1', running gene finding.
DEBUG    25/03 17:41:28   Running glimmerhmm genefinding
INFO     25/03 17:41:28   No CDS features found in record 'ENANITX01000210NITX01000210.1', running gene finding.
DEBUG    25/03 17:41:28   Running glimmerhmm genefinding
INFO     25/03 17:41:28   No CDS features found in record 'ENANITX01000180NITX01000180.1', running gene finding.
DEBUG    25/03 17:41:28   Running glimmerhmm genefinding
INFO     25/03 17:41:29   No CDS features found in record 'ENANITX01000250NITX01000250.1', running gene finding.
DEBUG    25/03 17:41:29   Running glimmerhmm genefinding
INFO     25/03 17:41:29   No CDS features found in record 'ENANITX01000211NITX01000211.1', running gene finding.
DEBUG    25/03 17:41:29   Running glimmerhmm genefinding
INFO     25/03 17:41:29   No CDS features found in record 'ENANITX01000181NITX01000181.1', running gene finding.
DEBUG    25/03 17:41:29   Running glimmerhmm genefinding
INFO     25/03 17:41:29   No CDS features found in record 'ENANITX01000212NITX01000212.1', running gene finding.
DEBUG    25/03 17:41:29   Running glimmerhmm genefinding
INFO     25/03 17:41:29   No CDS features found in record 'ENANITX01000182NITX01000182.1', running gene finding.
DEBUG    25/03 17:41:29   Running glimmerhmm genefinding
INFO     25/03 17:41:29   No CDS features found in record 'ENANITX01000183NITX01000183.1', running gene finding.
DEBUG    25/03 17:41:29   Running glimmerhmm genefinding
INFO     25/03 17:41:29   No CDS features found in record 'ENANITX01000282NITX01000282.1', running gene finding.
DEBUG    25/03 17:41:29   Running glimmerhmm genefinding
INFO     25/03 17:41:29   No CDS features found in record 'ENANITX01000251NITX01000251.1', running gene finding.
DEBUG    25/03 17:41:29   Running glimmerhmm genefinding
INFO     25/03 17:41:29   No CDS features found in record 'ENANITX01000283NITX01000283.1', running gene finding.
DEBUG    25/03 17:41:29   Running glimmerhmm genefinding
INFO     25/03 17:41:29   No CDS features found in record 'ENANITX01000284NITX01000284.1', running gene finding.
DEBUG    25/03 17:41:29   Running glimmerhmm genefinding
INFO     25/03 17:41:30   No CDS features found in record 'ENANITX01000252NITX01000252.1', running gene finding.
DEBUG    25/03 17:41:30   Running glimmerhmm genefinding
INFO     25/03 17:41:30   No CDS features found in record 'ENANITX01000285NITX01000285.1', running gene finding.
DEBUG    25/03 17:41:30   Running glimmerhmm genefinding
INFO     25/03 17:41:30   No CDS features found in record 'ENANITX01000253NITX01000253.1', running gene finding.
DEBUG    25/03 17:41:30   Running glimmerhmm genefinding
INFO     25/03 17:41:30   No CDS features found in record 'ENANITX01000286NITX01000286.1', running gene finding.
DEBUG    25/03 17:41:30   Running glimmerhmm genefinding
INFO     25/03 17:41:30   No CDS features found in record 'ENANITX01000184NITX01000184.1', running gene finding.
DEBUG    25/03 17:41:30   Running glimmerhmm genefinding
INFO     25/03 17:41:30   No CDS features found in record 'ENANITX01000185NITX01000185.1', running gene finding.
DEBUG    25/03 17:41:30   Running glimmerhmm genefinding
INFO     25/03 17:41:30   No CDS features found in record 'ENANITX01000254NITX01000254.1', running gene finding.
DEBUG    25/03 17:41:30   Running glimmerhmm genefinding
INFO     25/03 17:41:30   No CDS features found in record 'ENANITX01000287NITX01000287.1', running gene finding.
DEBUG    25/03 17:41:30   Running glimmerhmm genefinding
INFO     25/03 17:41:30   No CDS features found in record 'ENANITX01000213NITX01000213.1', running gene finding.
DEBUG    25/03 17:41:30   Running glimmerhmm genefinding
INFO     25/03 17:41:30   No CDS features found in record 'ENANITX01000288NITX01000288.1', running gene finding.
DEBUG    25/03 17:41:30   Running glimmerhmm genefinding
INFO     25/03 17:41:30   No CDS features found in record 'ENANITX01000289NITX01000289.1', running gene finding.
DEBUG    25/03 17:41:30   Running glimmerhmm genefinding
INFO     25/03 17:41:30   No CDS features found in record 'ENANITX01000255NITX01000255.1', running gene finding.
DEBUG    25/03 17:41:30   Running glimmerhmm genefinding
INFO     25/03 17:41:30   No CDS features found in record 'ENANITX01000290NITX01000290.1', running gene finding.
DEBUG    25/03 17:41:30   Running glimmerhmm genefinding
INFO     25/03 17:41:30   No CDS features found in record 'ENANITX01000256NITX01000256.1', running gene finding.
DEBUG    25/03 17:41:30   Running glimmerhmm genefinding
INFO     25/03 17:41:31   No CDS features found in record 'ENANITX01000291NITX01000291.1', running gene finding.
DEBUG    25/03 17:41:31   Running glimmerhmm genefinding
INFO     25/03 17:41:31   No CDS features found in record 'ENANITX01000186NITX01000186.1', running gene finding.
DEBUG    25/03 17:41:31   Running glimmerhmm genefinding
INFO     25/03 17:41:31   No CDS features found in record 'ENANITX01000292NITX01000292.1', running gene finding.
DEBUG    25/03 17:41:31   Running glimmerhmm genefinding
INFO     25/03 17:41:31   No CDS features found in record 'ENANITX01000293NITX01000293.1', running gene finding.
DEBUG    25/03 17:41:31   Running glimmerhmm genefinding
INFO     25/03 17:41:31   No CDS features found in record 'ENANITX01000257NITX01000257.1', running gene finding.
DEBUG    25/03 17:41:31   Running glimmerhmm genefinding
INFO     25/03 17:41:31   No CDS features found in record 'ENANITX01000187NITX01000187.1', running gene finding.
DEBUG    25/03 17:41:31   Running glimmerhmm genefinding
INFO     25/03 17:41:31   No CDS features found in record 'ENANITX01000214NITX01000214.1', running gene finding.
DEBUG    25/03 17:41:31   Running glimmerhmm genefinding
INFO     25/03 17:41:31   No CDS features found in record 'ENANITX01000188NITX01000188.1', running gene finding.
DEBUG    25/03 17:41:31   Running glimmerhmm genefinding
INFO     25/03 17:41:31   No CDS features found in record 'ENANITX01000258NITX01000258.1', running gene finding.
DEBUG    25/03 17:41:31   Running glimmerhmm genefinding
INFO     25/03 17:41:31   No CDS features found in record 'ENANITX01000189NITX01000189.1', running gene finding.
DEBUG    25/03 17:41:31   Running glimmerhmm genefinding
INFO     25/03 17:41:31   No CDS features found in record 'ENANITX01000259NITX01000259.1', running gene finding.
DEBUG    25/03 17:41:31   Running glimmerhmm genefinding
INFO     25/03 17:41:31   No CDS features found in record 'ENANITX01000294NITX01000294.1', running gene finding.
DEBUG    25/03 17:41:31   Running glimmerhmm genefinding
INFO     25/03 17:41:31   No CDS features found in record 'ENANITX01000190NITX01000190.1', running gene finding.
DEBUG    25/03 17:41:31   Running glimmerhmm genefinding
INFO     25/03 17:41:31   No CDS features found in record 'ENANITX01000215NITX01000215.1', running gene finding.
DEBUG    25/03 17:41:31   Running glimmerhmm genefinding
INFO     25/03 17:41:32   No CDS features found in record 'ENANITX01000295NITX01000295.1', running gene finding.
DEBUG    25/03 17:41:32   Running glimmerhmm genefinding
INFO     25/03 17:41:32   No CDS features found in record 'ENANITX01000260NITX01000260.1', running gene finding.
DEBUG    25/03 17:41:32   Running glimmerhmm genefinding
INFO     25/03 17:41:32   No CDS features found in record 'ENANITX01000191NITX01000191.1', running gene finding.
DEBUG    25/03 17:41:32   Running glimmerhmm genefinding
INFO     25/03 17:41:32   No CDS features found in record 'ENANITX01000296NITX01000296.1', running gene finding.
DEBUG    25/03 17:41:32   Running glimmerhmm genefinding
INFO     25/03 17:41:32   No CDS features found in record 'ENANITX01000306NITX01000306.1', running gene finding.
DEBUG    25/03 17:41:32   Running glimmerhmm genefinding
INFO     25/03 17:41:32   No CDS features found in record 'ENANITX01000307NITX01000307.1', running gene finding.
DEBUG    25/03 17:41:32   Running glimmerhmm genefinding
INFO     25/03 17:41:32   No CDS features found in record 'ENANITX01000261NITX01000261.1', running gene finding.
DEBUG    25/03 17:41:32   Running glimmerhmm genefinding
INFO     25/03 17:41:32   No CDS features found in record 'ENANITX01000216NITX01000216.1', running gene finding.
DEBUG    25/03 17:41:32   Running glimmerhmm genefinding
INFO     25/03 17:41:32   No CDS features found in record 'ENANITX01000297NITX01000297.1', running gene finding.
DEBUG    25/03 17:41:32   Running glimmerhmm genefinding
INFO     25/03 17:41:32   No CDS features found in record 'ENANITX01000262NITX01000262.1', running gene finding.
DEBUG    25/03 17:41:32   Running glimmerhmm genefinding
INFO     25/03 17:41:33   No CDS features found in record 'ENANITX01000298NITX01000298.1', running gene finding.
DEBUG    25/03 17:41:33   Running glimmerhmm genefinding
INFO     25/03 17:41:33   No CDS features found in record 'ENANITX01000263NITX01000263.1', running gene finding.
DEBUG    25/03 17:41:33   Running glimmerhmm genefinding
INFO     25/03 17:41:33   No CDS features found in record 'ENANITX01000308NITX01000308.1', running gene finding.
DEBUG    25/03 17:41:33   Running glimmerhmm genefinding
INFO     25/03 17:41:33   No CDS features found in record 'ENANITX01000309NITX01000309.1', running gene finding.
DEBUG    25/03 17:41:33   Running glimmerhmm genefinding
INFO     25/03 17:41:33   No CDS features found in record 'ENANITX01000264NITX01000264.1', running gene finding.
DEBUG    25/03 17:41:33   Running glimmerhmm genefinding
INFO     25/03 17:41:33   No CDS features found in record 'ENANITX01000310NITX01000310.1', running gene finding.
DEBUG    25/03 17:41:33   Running glimmerhmm genefinding
INFO     25/03 17:41:33   No CDS features found in record 'ENANITX01000265NITX01000265.1', running gene finding.
DEBUG    25/03 17:41:33   Running glimmerhmm genefinding
INFO     25/03 17:41:33   No CDS features found in record 'ENANITX01000299NITX01000299.1', running gene finding.
DEBUG    25/03 17:41:33   Running glimmerhmm genefinding
INFO     25/03 17:41:33   No CDS features found in record 'ENANITX01000266NITX01000266.1', running gene finding.
DEBUG    25/03 17:41:33   Running glimmerhmm genefinding
INFO     25/03 17:41:34   No CDS features found in record 'ENANITX01000300NITX01000300.1', running gene finding.
DEBUG    25/03 17:41:34   Running glimmerhmm genefinding
INFO     25/03 17:41:34   No CDS features found in record 'ENANITX01000301NITX01000301.1', running gene finding.
DEBUG    25/03 17:41:34   Running glimmerhmm genefinding
INFO     25/03 17:41:34   No CDS features found in record 'ENANITX01000302NITX01000302.1', running gene finding.
DEBUG    25/03 17:41:34   Running glimmerhmm genefinding
INFO     25/03 17:41:34   No CDS features found in record 'ENANITX01000267NITX01000267.1', running gene finding.
DEBUG    25/03 17:41:34   Running glimmerhmm genefinding
INFO     25/03 17:41:35   No CDS features found in record 'ENANITX01000311NITX01000311.1', running gene finding.
DEBUG    25/03 17:41:35   Running glimmerhmm genefinding
INFO     25/03 17:41:35   No CDS features found in record 'ENANITX01000344NITX01000344.1', running gene finding.
DEBUG    25/03 17:41:35   Running glimmerhmm genefinding
INFO     25/03 17:41:35   No CDS features found in record 'ENANITX01000345NITX01000345.1', running gene finding.
DEBUG    25/03 17:41:35   Running glimmerhmm genefinding
INFO     25/03 17:41:35   No CDS features found in record 'ENANITX01000303NITX01000303.1', running gene finding.
DEBUG    25/03 17:41:35   Running glimmerhmm genefinding
INFO     25/03 17:41:35   No CDS features found in record 'ENANITX01000346NITX01000346.1', running gene finding.
DEBUG    25/03 17:41:35   Running glimmerhmm genefinding
INFO     25/03 17:41:35   No CDS features found in record 'ENANITX01000347NITX01000347.1', running gene finding.
DEBUG    25/03 17:41:35   Running glimmerhmm genefinding
INFO     25/03 17:41:35   No CDS features found in record 'ENANITX01000312NITX01000312.1', running gene finding.
DEBUG    25/03 17:41:35   Running glimmerhmm genefinding
INFO     25/03 17:41:35   No CDS features found in record 'ENANITX01000304NITX01000304.1', running gene finding.
DEBUG    25/03 17:41:35   Running glimmerhmm genefinding
INFO     25/03 17:41:35   No CDS features found in record 'ENANITX01000305NITX01000305.1', running gene finding.
DEBUG    25/03 17:41:35   Running glimmerhmm genefinding
INFO     25/03 17:41:35   No CDS features found in record 'ENANITX01000382NITX01000382.1', running gene finding.
DEBUG    25/03 17:41:35   Running glimmerhmm genefinding
INFO     25/03 17:41:35   No CDS features found in record 'ENANITX01000313NITX01000313.1', running gene finding.
DEBUG    25/03 17:41:35   Running glimmerhmm genefinding
INFO     25/03 17:41:35   No CDS features found in record 'ENANITX01000383NITX01000383.1', running gene finding.
DEBUG    25/03 17:41:35   Running glimmerhmm genefinding
INFO     25/03 17:41:35   No CDS features found in record 'ENANITX01000348NITX01000348.1', running gene finding.
DEBUG    25/03 17:41:35   Running glimmerhmm genefinding
INFO     25/03 17:41:36   No CDS features found in record 'ENANITX01000217NITX01000217.1', running gene finding.
DEBUG    25/03 17:41:36   Running glimmerhmm genefinding
INFO     25/03 17:41:36   No CDS features found in record 'ENANITX01000218NITX01000218.1', running gene finding.
DEBUG    25/03 17:41:36   Running glimmerhmm genefinding
INFO     25/03 17:41:36   No CDS features found in record 'ENANITX01000314NITX01000314.1', running gene finding.
DEBUG    25/03 17:41:36   Running glimmerhmm genefinding
INFO     25/03 17:41:36   No CDS features found in record 'ENANITX01000219NITX01000219.1', running gene finding.
DEBUG    25/03 17:41:36   Running glimmerhmm genefinding
INFO     25/03 17:41:36   No CDS features found in record 'ENANITX01000349NITX01000349.1', running gene finding.
DEBUG    25/03 17:41:36   Running glimmerhmm genefinding
INFO     25/03 17:41:36   No CDS features found in record 'ENANITX01000384NITX01000384.1', running gene finding.
DEBUG    25/03 17:41:36   Running glimmerhmm genefinding
INFO     25/03 17:41:36   No CDS features found in record 'ENANITX01000350NITX01000350.1', running gene finding.
DEBUG    25/03 17:41:36   Running glimmerhmm genefinding
INFO     25/03 17:41:37   No CDS features found in record 'ENANITX01000351NITX01000351.1', running gene finding.
DEBUG    25/03 17:41:37   Running glimmerhmm genefinding
INFO     25/03 17:41:37   No CDS features found in record 'ENANITX01000220NITX01000220.1', running gene finding.
DEBUG    25/03 17:41:37   Running glimmerhmm genefinding
INFO     25/03 17:41:37   No CDS features found in record 'ENANITX01000385NITX01000385.1', running gene finding.
DEBUG    25/03 17:41:37   Running glimmerhmm genefinding
INFO     25/03 17:41:37   No CDS features found in record 'ENANITX01000386NITX01000386.1', running gene finding.
DEBUG    25/03 17:41:37   Running glimmerhmm genefinding
INFO     25/03 17:41:37   No CDS features found in record 'ENANITX01000387NITX01000387.1', running gene finding.
DEBUG    25/03 17:41:37   Running glimmerhmm genefinding
INFO     25/03 17:41:37   No CDS features found in record 'ENANITX01000388NITX01000388.1', running gene finding.
DEBUG    25/03 17:41:37   Running glimmerhmm genefinding
INFO     25/03 17:41:38   No CDS features found in record 'ENANITX01000221NITX01000221.1', running gene finding.
DEBUG    25/03 17:41:38   Running glimmerhmm genefinding
INFO     25/03 17:41:38   No CDS features found in record 'ENANITX01000315NITX01000315.1', running gene finding.
DEBUG    25/03 17:41:38   Running glimmerhmm genefinding
INFO     25/03 17:41:38   No CDS features found in record 'ENANITX01000389NITX01000389.1', running gene finding.
DEBUG    25/03 17:41:38   Running glimmerhmm genefinding
INFO     25/03 17:41:38   No CDS features found in record 'ENANITX01000352NITX01000352.1', running gene finding.
DEBUG    25/03 17:41:38   Running glimmerhmm genefinding
INFO     25/03 17:41:38   No CDS features found in record 'ENANITX01000316NITX01000316.1', running gene finding.
DEBUG    25/03 17:41:38   Running glimmerhmm genefinding
INFO     25/03 17:41:38   No CDS features found in record 'ENANITX01000317NITX01000317.1', running gene finding.
DEBUG    25/03 17:41:38   Running glimmerhmm genefinding
INFO     25/03 17:41:39   No CDS features found in record 'ENANITX01000222NITX01000222.1', running gene finding.
DEBUG    25/03 17:41:39   Running glimmerhmm genefinding
INFO     25/03 17:41:39   No CDS features found in record 'ENANITX01000390NITX01000390.1', running gene finding.
DEBUG    25/03 17:41:39   Running glimmerhmm genefinding
INFO     25/03 17:41:39   No CDS features found in record 'ENANITX01000391NITX01000391.1', running gene finding.
DEBUG    25/03 17:41:39   Running glimmerhmm genefinding
INFO     25/03 17:41:39   No CDS features found in record 'ENANITX01000392NITX01000392.1', running gene finding.
DEBUG    25/03 17:41:39   Running glimmerhmm genefinding
INFO     25/03 17:41:39   No CDS features found in record 'ENANITX01000393NITX01000393.1', running gene finding.
DEBUG    25/03 17:41:39   Running glimmerhmm genefinding
INFO     25/03 17:41:39   No CDS features found in record 'ENANITX01000394NITX01000394.1', running gene finding.
DEBUG    25/03 17:41:39   Running glimmerhmm genefinding
INFO     25/03 17:41:40   No CDS features found in record 'ENANITX01000223NITX01000223.1', running gene finding.
DEBUG    25/03 17:41:40   Running glimmerhmm genefinding
INFO     25/03 17:41:40   No CDS features found in record 'ENANITX01000224NITX01000224.1', running gene finding.
DEBUG    25/03 17:41:40   Running glimmerhmm genefinding
INFO     25/03 17:41:41   No CDS features found in record 'ENANITX01000225NITX01000225.1', running gene finding.
DEBUG    25/03 17:41:41   Running glimmerhmm genefinding
INFO     25/03 17:41:41   No CDS features found in record 'ENANITX01000395NITX01000395.1', running gene finding.
DEBUG    25/03 17:41:41   Running glimmerhmm genefinding
INFO     25/03 17:41:41   No CDS features found in record 'ENANITX01000318NITX01000318.1', running gene finding.
DEBUG    25/03 17:41:41   Running glimmerhmm genefinding
INFO     25/03 17:41:41   No CDS features found in record 'ENANITX01000319NITX01000319.1', running gene finding.
DEBUG    25/03 17:41:41   Running glimmerhmm genefinding
INFO     25/03 17:41:41   No CDS features found in record 'ENANITX01000226NITX01000226.1', running gene finding.
DEBUG    25/03 17:41:41   Running glimmerhmm genefinding
INFO     25/03 17:41:41   No CDS features found in record 'ENANITX01000353NITX01000353.1', running gene finding.
DEBUG    25/03 17:41:41   Running glimmerhmm genefinding
INFO     25/03 17:41:41   No CDS features found in record 'ENANITX01000396NITX01000396.1', running gene finding.
DEBUG    25/03 17:41:41   Running glimmerhmm genefinding
INFO     25/03 17:41:41   No CDS features found in record 'ENANITX01000397NITX01000397.1', running gene finding.
DEBUG    25/03 17:41:41   Running glimmerhmm genefinding
INFO     25/03 17:41:41   No CDS features found in record 'ENANITX01000227NITX01000227.1', running gene finding.
DEBUG    25/03 17:41:41   Running glimmerhmm genefinding
INFO     25/03 17:41:42   No CDS features found in record 'ENANITX01000398NITX01000398.1', running gene finding.
DEBUG    25/03 17:41:42   Running glimmerhmm genefinding
INFO     25/03 17:41:42   No CDS features found in record 'ENANITX01000399NITX01000399.1', running gene finding.
DEBUG    25/03 17:41:42   Running glimmerhmm genefinding
INFO     25/03 17:41:42   No CDS features found in record 'ENANITX01000354NITX01000354.1', running gene finding.
DEBUG    25/03 17:41:42   Running glimmerhmm genefinding
INFO     25/03 17:41:42   No CDS features found in record 'ENANITX01000400NITX01000400.1', running gene finding.
DEBUG    25/03 17:41:42   Running glimmerhmm genefinding
INFO     25/03 17:41:42   No CDS features found in record 'ENANITX01000401NITX01000401.1', running gene finding.
DEBUG    25/03 17:41:42   Running glimmerhmm genefinding
INFO     25/03 17:41:42   No CDS features found in record 'ENANITX01000355NITX01000355.1', running gene finding.
DEBUG    25/03 17:41:42   Running glimmerhmm genefinding
INFO     25/03 17:41:42   No CDS features found in record 'ENANITX01000402NITX01000402.1', running gene finding.
DEBUG    25/03 17:41:42   Running glimmerhmm genefinding
INFO     25/03 17:41:42   No CDS features found in record 'ENANITX01000403NITX01000403.1', running gene finding.
DEBUG    25/03 17:41:42   Running glimmerhmm genefinding
INFO     25/03 17:41:42   No CDS features found in record 'ENANITX01000228NITX01000228.1', running gene finding.
DEBUG    25/03 17:41:42   Running glimmerhmm genefinding
INFO     25/03 17:41:42   No CDS features found in record 'ENANITX01000356NITX01000356.1', running gene finding.
DEBUG    25/03 17:41:42   Running glimmerhmm genefinding
INFO     25/03 17:41:42   No CDS features found in record 'ENANITX01000320NITX01000320.1', running gene finding.
DEBUG    25/03 17:41:42   Running glimmerhmm genefinding
INFO     25/03 17:41:43   No CDS features found in record 'ENANITX01000321NITX01000321.1', running gene finding.
DEBUG    25/03 17:41:43   Running glimmerhmm genefinding
INFO     25/03 17:41:43   No CDS features found in record 'ENANITX01000229NITX01000229.1', running gene finding.
DEBUG    25/03 17:41:43   Running glimmerhmm genefinding
INFO     25/03 17:41:43   No CDS features found in record 'ENANITX01000357NITX01000357.1', running gene finding.
DEBUG    25/03 17:41:43   Running glimmerhmm genefinding
INFO     25/03 17:41:43   No CDS features found in record 'ENANITX01000358NITX01000358.1', running gene finding.
DEBUG    25/03 17:41:43   Running glimmerhmm genefinding
INFO     25/03 17:41:43   No CDS features found in record 'ENANITX01000404NITX01000404.1', running gene finding.
DEBUG    25/03 17:41:43   Running glimmerhmm genefinding
INFO     25/03 17:41:43   No CDS features found in record 'ENANITX01000420NITX01000420.1', running gene finding.
DEBUG    25/03 17:41:43   Running glimmerhmm genefinding
INFO     25/03 17:41:43   No CDS features found in record 'ENANITX01000359NITX01000359.1', running gene finding.
DEBUG    25/03 17:41:43   Running glimmerhmm genefinding
INFO     25/03 17:41:43   No CDS features found in record 'ENANITX01000405NITX01000405.1', running gene finding.
DEBUG    25/03 17:41:43   Running glimmerhmm genefinding
INFO     25/03 17:41:43   No CDS features found in record 'ENANITX01000406NITX01000406.1', running gene finding.
DEBUG    25/03 17:41:43   Running glimmerhmm genefinding
INFO     25/03 17:41:43   No CDS features found in record 'ENANITX01000421NITX01000421.1', running gene finding.
DEBUG    25/03 17:41:43   Running glimmerhmm genefinding
INFO     25/03 17:41:44   No CDS features found in record 'ENANITX01000322NITX01000322.1', running gene finding.
DEBUG    25/03 17:41:44   Running glimmerhmm genefinding
INFO     25/03 17:41:44   No CDS features found in record 'ENANITX01000323NITX01000323.1', running gene finding.
DEBUG    25/03 17:41:44   Running glimmerhmm genefinding
INFO     25/03 17:41:44   No CDS features found in record 'ENANITX01000422NITX01000422.1', running gene finding.
DEBUG    25/03 17:41:44   Running glimmerhmm genefinding
INFO     25/03 17:41:44   No CDS features found in record 'ENANITX01000360NITX01000360.1', running gene finding.
DEBUG    25/03 17:41:44   Running glimmerhmm genefinding
INFO     25/03 17:41:44   No CDS features found in record 'ENANITX01000407NITX01000407.1', running gene finding.
DEBUG    25/03 17:41:44   Running glimmerhmm genefinding
INFO     25/03 17:41:44   No CDS features found in record 'ENANITX01000408NITX01000408.1', running gene finding.
DEBUG    25/03 17:41:44   Running glimmerhmm genefinding
INFO     25/03 17:41:44   No CDS features found in record 'ENANITX01000324NITX01000324.1', running gene finding.
DEBUG    25/03 17:41:44   Running glimmerhmm genefinding
INFO     25/03 17:41:44   No CDS features found in record 'ENANITX01000423NITX01000423.1', running gene finding.
DEBUG    25/03 17:41:44   Running glimmerhmm genefinding
INFO     25/03 17:41:44   No CDS features found in record 'ENANITX01000424NITX01000424.1', running gene finding.
DEBUG    25/03 17:41:44   Running glimmerhmm genefinding
INFO     25/03 17:41:44   No CDS features found in record 'ENANITX01000325NITX01000325.1', running gene finding.
DEBUG    25/03 17:41:44   Running glimmerhmm genefinding
INFO     25/03 17:41:44   No CDS features found in record 'ENANITX01000326NITX01000326.1', running gene finding.
DEBUG    25/03 17:41:44   Running glimmerhmm genefinding
INFO     25/03 17:41:44   No CDS features found in record 'ENANITX01000425NITX01000425.1', running gene finding.
DEBUG    25/03 17:41:44   Running glimmerhmm genefinding
INFO     25/03 17:41:44   No CDS features found in record 'ENANITX01000361NITX01000361.1', running gene finding.
DEBUG    25/03 17:41:44   Running glimmerhmm genefinding
INFO     25/03 17:41:44   No CDS features found in record 'ENANITX01000327NITX01000327.1', running gene finding.
DEBUG    25/03 17:41:44   Running glimmerhmm genefinding
INFO     25/03 17:41:44   No CDS features found in record 'ENANITX01000362NITX01000362.1', running gene finding.
DEBUG    25/03 17:41:44   Running glimmerhmm genefinding
INFO     25/03 17:41:44   No CDS features found in record 'ENANITX01000328NITX01000328.1', running gene finding.
DEBUG    25/03 17:41:44   Running glimmerhmm genefinding
INFO     25/03 17:41:45   No CDS features found in record 'ENANITX01000409NITX01000409.1', running gene finding.
DEBUG    25/03 17:41:45   Running glimmerhmm genefinding
INFO     25/03 17:41:45   No CDS features found in record 'ENANITX01000426NITX01000426.1', running gene finding.
DEBUG    25/03 17:41:45   Running glimmerhmm genefinding
INFO     25/03 17:41:45   No CDS features found in record 'ENANITX01000410NITX01000410.1', running gene finding.
DEBUG    25/03 17:41:45   Running glimmerhmm genefinding
INFO     25/03 17:41:45   No CDS features found in record 'ENANITX01000411NITX01000411.1', running gene finding.
DEBUG    25/03 17:41:45   Running glimmerhmm genefinding
INFO     25/03 17:41:45   No CDS features found in record 'ENANITX01000363NITX01000363.1', running gene finding.
DEBUG    25/03 17:41:45   Running glimmerhmm genefinding
INFO     25/03 17:41:45   No CDS features found in record 'ENANITX01000329NITX01000329.1', running gene finding.
DEBUG    25/03 17:41:45   Running glimmerhmm genefinding
INFO     25/03 17:41:45   No CDS features found in record 'ENANITX01000330NITX01000330.1', running gene finding.
DEBUG    25/03 17:41:45   Running glimmerhmm genefinding
INFO     25/03 17:41:45   No CDS features found in record 'ENANITX01000427NITX01000427.1', running gene finding.
DEBUG    25/03 17:41:45   Running glimmerhmm genefinding
INFO     25/03 17:41:45   No CDS features found in record 'ENANITX01000428NITX01000428.1', running gene finding.
DEBUG    25/03 17:41:45   Running glimmerhmm genefinding
INFO     25/03 17:41:45   No CDS features found in record 'ENANITX01000364NITX01000364.1', running gene finding.
DEBUG    25/03 17:41:45   Running glimmerhmm genefinding
INFO     25/03 17:41:45   No CDS features found in record 'ENANITX01000412NITX01000412.1', running gene finding.
DEBUG    25/03 17:41:45   Running glimmerhmm genefinding
INFO     25/03 17:41:45   No CDS features found in record 'ENANITX01000413NITX01000413.1', running gene finding.
DEBUG    25/03 17:41:45   Running glimmerhmm genefinding
INFO     25/03 17:41:45   No CDS features found in record 'ENANITX01000331NITX01000331.1', running gene finding.
DEBUG    25/03 17:41:45   Running glimmerhmm genefinding
INFO     25/03 17:41:45   No CDS features found in record 'ENANITX01000429NITX01000429.1', running gene finding.
DEBUG    25/03 17:41:45   Running glimmerhmm genefinding
INFO     25/03 17:41:45   No CDS features found in record 'ENANITX01000414NITX01000414.1', running gene finding.
DEBUG    25/03 17:41:45   Running glimmerhmm genefinding
INFO     25/03 17:41:46   No CDS features found in record 'ENANITX01000430NITX01000430.1', running gene finding.
DEBUG    25/03 17:41:46   Running glimmerhmm genefinding
INFO     25/03 17:41:46   No CDS features found in record 'ENANITX01000365NITX01000365.1', running gene finding.
DEBUG    25/03 17:41:46   Running glimmerhmm genefinding
INFO     25/03 17:41:46   No CDS features found in record 'ENANITX01000332NITX01000332.1', running gene finding.
DEBUG    25/03 17:41:46   Running glimmerhmm genefinding
INFO     25/03 17:41:46   No CDS features found in record 'ENANITX01000333NITX01000333.1', running gene finding.
DEBUG    25/03 17:41:46   Running glimmerhmm genefinding
INFO     25/03 17:41:46   No CDS features found in record 'ENANITX01000334NITX01000334.1', running gene finding.
DEBUG    25/03 17:41:46   Running glimmerhmm genefinding
INFO     25/03 17:41:46   No CDS features found in record 'ENANITX01000366NITX01000366.1', running gene finding.
DEBUG    25/03 17:41:46   Running glimmerhmm genefinding
INFO     25/03 17:41:47   No CDS features found in record 'ENANITX01000415NITX01000415.1', running gene finding.
DEBUG    25/03 17:41:47   Running glimmerhmm genefinding
INFO     25/03 17:41:47   No CDS features found in record 'ENANITX01000367NITX01000367.1', running gene finding.
DEBUG    25/03 17:41:47   Running glimmerhmm genefinding
INFO     25/03 17:41:47   No CDS features found in record 'ENANITX01000368NITX01000368.1', running gene finding.
DEBUG    25/03 17:41:47   Running glimmerhmm genefinding
INFO     25/03 17:41:47   No CDS features found in record 'ENANITX01000335NITX01000335.1', running gene finding.
DEBUG    25/03 17:41:47   Running glimmerhmm genefinding
INFO     25/03 17:41:47   No CDS features found in record 'ENANITX01000431NITX01000431.1', running gene finding.
DEBUG    25/03 17:41:47   Running glimmerhmm genefinding
INFO     25/03 17:41:47   No CDS features found in record 'ENANITX01000432NITX01000432.1', running gene finding.
DEBUG    25/03 17:41:47   Running glimmerhmm genefinding
INFO     25/03 17:41:48   No CDS features found in record 'ENANITX01000416NITX01000416.1', running gene finding.
DEBUG    25/03 17:41:48   Running glimmerhmm genefinding
INFO     25/03 17:41:48   No CDS features found in record 'ENANITX01000336NITX01000336.1', running gene finding.
DEBUG    25/03 17:41:48   Running glimmerhmm genefinding
INFO     25/03 17:41:48   No CDS features found in record 'ENANITX01000433NITX01000433.1', running gene finding.
DEBUG    25/03 17:41:48   Running glimmerhmm genefinding
INFO     25/03 17:41:48   No CDS features found in record 'ENANITX01000369NITX01000369.1', running gene finding.
DEBUG    25/03 17:41:48   Running glimmerhmm genefinding
INFO     25/03 17:41:48   No CDS features found in record 'ENANITX01000417NITX01000417.1', running gene finding.
DEBUG    25/03 17:41:48   Running glimmerhmm genefinding
INFO     25/03 17:41:48   No CDS features found in record 'ENANITX01000337NITX01000337.1', running gene finding.
DEBUG    25/03 17:41:48   Running glimmerhmm genefinding
INFO     25/03 17:41:48   No CDS features found in record 'ENANITX01000418NITX01000418.1', running gene finding.
DEBUG    25/03 17:41:48   Running glimmerhmm genefinding
INFO     25/03 17:41:48   No CDS features found in record 'ENANITX01000370NITX01000370.1', running gene finding.
DEBUG    25/03 17:41:48   Running glimmerhmm genefinding
INFO     25/03 17:41:48   No CDS features found in record 'ENANITX01000419NITX01000419.1', running gene finding.
DEBUG    25/03 17:41:48   Running glimmerhmm genefinding
INFO     25/03 17:41:49   No CDS features found in record 'ENANITX01000434NITX01000434.1', running gene finding.
DEBUG    25/03 17:41:49   Running glimmerhmm genefinding
INFO     25/03 17:41:49   No CDS features found in record 'ENANITX01000458NITX01000458.1', running gene finding.
DEBUG    25/03 17:41:49   Running glimmerhmm genefinding
INFO     25/03 17:41:49   No CDS features found in record 'ENANITX01000435NITX01000435.1', running gene finding.
DEBUG    25/03 17:41:49   Running glimmerhmm genefinding
INFO     25/03 17:41:49   No CDS features found in record 'ENANITX01000338NITX01000338.1', running gene finding.
DEBUG    25/03 17:41:49   Running glimmerhmm genefinding
INFO     25/03 17:41:49   No CDS features found in record 'ENANITX01000371NITX01000371.1', running gene finding.
DEBUG    25/03 17:41:49   Running glimmerhmm genefinding
INFO     25/03 17:41:49   No CDS features found in record 'ENANITX01000372NITX01000372.1', running gene finding.
DEBUG    25/03 17:41:49   Running glimmerhmm genefinding
INFO     25/03 17:41:49   No CDS features found in record 'ENANITX01000373NITX01000373.1', running gene finding.
DEBUG    25/03 17:41:49   Running glimmerhmm genefinding
INFO     25/03 17:41:49   No CDS features found in record 'ENANITX01000459NITX01000459.1', running gene finding.
DEBUG    25/03 17:41:49   Running glimmerhmm genefinding
INFO     25/03 17:41:49   No CDS features found in record 'ENANITX01000374NITX01000374.1', running gene finding.
DEBUG    25/03 17:41:49   Running glimmerhmm genefinding
INFO     25/03 17:41:49   No CDS features found in record 'ENANITX01000339NITX01000339.1', running gene finding.
DEBUG    25/03 17:41:49   Running glimmerhmm genefinding
INFO     25/03 17:41:49   No CDS features found in record 'ENANITX01000340NITX01000340.1', running gene finding.
DEBUG    25/03 17:41:49   Running glimmerhmm genefinding
INFO     25/03 17:41:49   No CDS features found in record 'ENANITX01000436NITX01000436.1', running gene finding.
DEBUG    25/03 17:41:49   Running glimmerhmm genefinding
INFO     25/03 17:41:49   No CDS features found in record 'ENANITX01000375NITX01000375.1', running gene finding.
DEBUG    25/03 17:41:49   Running glimmerhmm genefinding
INFO     25/03 17:41:50   No CDS features found in record 'ENANITX01000341NITX01000341.1', running gene finding.
DEBUG    25/03 17:41:50   Running glimmerhmm genefinding
INFO     25/03 17:41:50   No CDS features found in record 'ENANITX01000437NITX01000437.1', running gene finding.
DEBUG    25/03 17:41:50   Running glimmerhmm genefinding
INFO     25/03 17:41:50   No CDS features found in record 'ENANITX01000460NITX01000460.1', running gene finding.
DEBUG    25/03 17:41:50   Running glimmerhmm genefinding
INFO     25/03 17:41:50   No CDS features found in record 'ENANITX01000376NITX01000376.1', running gene finding.
DEBUG    25/03 17:41:50   Running glimmerhmm genefinding
INFO     25/03 17:41:50   No CDS features found in record 'ENANITX01000461NITX01000461.1', running gene finding.
DEBUG    25/03 17:41:50   Running glimmerhmm genefinding
INFO     25/03 17:41:50   No CDS features found in record 'ENANITX01000342NITX01000342.1', running gene finding.
DEBUG    25/03 17:41:50   Running glimmerhmm genefinding
INFO     25/03 17:41:50   No CDS features found in record 'ENANITX01000462NITX01000462.1', running gene finding.
DEBUG    25/03 17:41:50   Running glimmerhmm genefinding
INFO     25/03 17:41:50   No CDS features found in record 'ENANITX01000343NITX01000343.1', running gene finding.
DEBUG    25/03 17:41:50   Running glimmerhmm genefinding
INFO     25/03 17:41:50   No CDS features found in record 'ENANITX01000438NITX01000438.1', running gene finding.
DEBUG    25/03 17:41:50   Running glimmerhmm genefinding
INFO     25/03 17:41:50   No CDS features found in record 'ENANITX01000439NITX01000439.1', running gene finding.
DEBUG    25/03 17:41:50   Running glimmerhmm genefinding
INFO     25/03 17:41:50   No CDS features found in record 'ENANITX01000377NITX01000377.1', running gene finding.
DEBUG    25/03 17:41:50   Running glimmerhmm genefinding
INFO     25/03 17:41:50   No CDS features found in record 'ENANITX01000498NITX01000498.1', running gene finding.
DEBUG    25/03 17:41:50   Running glimmerhmm genefinding
INFO     25/03 17:41:50   No CDS features found in record 'ENANITX01000463NITX01000463.1', running gene finding.
DEBUG    25/03 17:41:50   Running glimmerhmm genefinding
INFO     25/03 17:41:51   No CDS features found in record 'ENANITX01000499NITX01000499.1', running gene finding.
DEBUG    25/03 17:41:51   Running glimmerhmm genefinding
INFO     25/03 17:41:51   No CDS features found in record 'ENANITX01000440NITX01000440.1', running gene finding.
DEBUG    25/03 17:41:51   Running glimmerhmm genefinding
INFO     25/03 17:41:51   No CDS features found in record 'ENANITX01000378NITX01000378.1', running gene finding.
DEBUG    25/03 17:41:51   Running glimmerhmm genefinding
INFO     25/03 17:41:51   No CDS features found in record 'ENANITX01000441NITX01000441.1', running gene finding.
DEBUG    25/03 17:41:51   Running glimmerhmm genefinding
INFO     25/03 17:41:51   No CDS features found in record 'ENANITX01000464NITX01000464.1', running gene finding.
DEBUG    25/03 17:41:51   Running glimmerhmm genefinding
INFO     25/03 17:41:51   No CDS features found in record 'ENANITX01000442NITX01000442.1', running gene finding.
DEBUG    25/03 17:41:51   Running glimmerhmm genefinding
INFO     25/03 17:41:51   No CDS features found in record 'ENANITX01000379NITX01000379.1', running gene finding.
DEBUG    25/03 17:41:51   Running glimmerhmm genefinding
INFO     25/03 17:41:51   No CDS features found in record 'ENANITX01000443NITX01000443.1', running gene finding.
DEBUG    25/03 17:41:51   Running glimmerhmm genefinding
INFO     25/03 17:41:52   No CDS features found in record 'ENANITX01000444NITX01000444.1', running gene finding.
DEBUG    25/03 17:41:52   Running glimmerhmm genefinding
INFO     25/03 17:41:52   No CDS features found in record 'ENANITX01000500NITX01000500.1', running gene finding.
DEBUG    25/03 17:41:52   Running glimmerhmm genefinding
INFO     25/03 17:41:52   No CDS features found in record 'ENANITX01000445NITX01000445.1', running gene finding.
DEBUG    25/03 17:41:52   Running glimmerhmm genefinding
INFO     25/03 17:41:52   No CDS features found in record 'ENANITX01000501NITX01000501.1', running gene finding.
DEBUG    25/03 17:41:52   Running glimmerhmm genefinding
INFO     25/03 17:41:52   No CDS features found in record 'ENANITX01000446NITX01000446.1', running gene finding.
DEBUG    25/03 17:41:52   Running glimmerhmm genefinding
INFO     25/03 17:41:52   No CDS features found in record 'ENANITX01000502NITX01000502.1', running gene finding.
DEBUG    25/03 17:41:52   Running glimmerhmm genefinding
INFO     25/03 17:41:52   No CDS features found in record 'ENANITX01000503NITX01000503.1', running gene finding.
DEBUG    25/03 17:41:52   Running glimmerhmm genefinding
INFO     25/03 17:41:52   No CDS features found in record 'ENANITX01000466NITX01000466.1', running gene finding.
DEBUG    25/03 17:41:52   Running glimmerhmm genefinding
INFO     25/03 17:41:52   No CDS features found in record 'ENANITX01000447NITX01000447.1', running gene finding.
DEBUG    25/03 17:41:52   Running glimmerhmm genefinding
INFO     25/03 17:41:53   No CDS features found in record 'ENANITX01000467NITX01000467.1', running gene finding.
DEBUG    25/03 17:41:53   Running glimmerhmm genefinding
INFO     25/03 17:41:53   No CDS features found in record 'ENANITX01000448NITX01000448.1', running gene finding.
DEBUG    25/03 17:41:53   Running glimmerhmm genefinding
INFO     25/03 17:41:53   No CDS features found in record 'ENANITX01000449NITX01000449.1', running gene finding.
DEBUG    25/03 17:41:53   Running glimmerhmm genefinding
INFO     25/03 17:41:53   No CDS features found in record 'ENANITX01000504NITX01000504.1', running gene finding.
DEBUG    25/03 17:41:53   Running glimmerhmm genefinding
INFO     25/03 17:41:53   No CDS features found in record 'ENANITX01000505NITX01000505.1', running gene finding.
DEBUG    25/03 17:41:53   Running glimmerhmm genefinding
INFO     25/03 17:41:53   No CDS features found in record 'ENANITX01000450NITX01000450.1', running gene finding.
DEBUG    25/03 17:41:53   Running glimmerhmm genefinding
INFO     25/03 17:41:53   No CDS features found in record 'ENANITX01000380NITX01000380.1', running gene finding.
DEBUG    25/03 17:41:53   Running glimmerhmm genefinding
INFO     25/03 17:41:53   No CDS features found in record 'ENANITX01000451NITX01000451.1', running gene finding.
DEBUG    25/03 17:41:53   Running glimmerhmm genefinding
INFO     25/03 17:41:53   No CDS features found in record 'ENANITX01000468NITX01000468.1', running gene finding.
DEBUG    25/03 17:41:53   Running glimmerhmm genefinding
INFO     25/03 17:41:53   No CDS features found in record 'ENANITX01000469NITX01000469.1', running gene finding.
DEBUG    25/03 17:41:53   Running glimmerhmm genefinding
INFO     25/03 17:41:53   No CDS features found in record 'ENANITX01000381NITX01000381.1', running gene finding.
DEBUG    25/03 17:41:53   Running glimmerhmm genefinding
INFO     25/03 17:41:53   No CDS features found in record 'ENANITX01000536NITX01000536.1', running gene finding.
DEBUG    25/03 17:41:53   Running glimmerhmm genefinding
INFO     25/03 17:41:53   No CDS features found in record 'ENANITX01000506NITX01000506.1', running gene finding.
DEBUG    25/03 17:41:53   Running glimmerhmm genefinding
INFO     25/03 17:41:53   No CDS features found in record 'ENANITX01000452NITX01000452.1', running gene finding.
DEBUG    25/03 17:41:53   Running glimmerhmm genefinding
INFO     25/03 17:41:54   No CDS features found in record 'ENANITX01000507NITX01000507.1', running gene finding.
DEBUG    25/03 17:41:54   Running glimmerhmm genefinding
INFO     25/03 17:41:54   No CDS features found in record 'ENANITX01000470NITX01000470.1', running gene finding.
DEBUG    25/03 17:41:54   Running glimmerhmm genefinding
INFO     25/03 17:41:54   No CDS features found in record 'ENANITX01000471NITX01000471.1', running gene finding.
DEBUG    25/03 17:41:54   Running glimmerhmm genefinding
INFO     25/03 17:41:54   No CDS features found in record 'ENANITX01000472NITX01000472.1', running gene finding.
DEBUG    25/03 17:41:54   Running glimmerhmm genefinding
INFO     25/03 17:41:54   No CDS features found in record 'ENANITX01000453NITX01000453.1', running gene finding.
DEBUG    25/03 17:41:54   Running glimmerhmm genefinding
INFO     25/03 17:41:54   No CDS features found in record 'ENANITX01000474NITX01000474.1', running gene finding.
DEBUG    25/03 17:41:54   Running glimmerhmm genefinding
INFO     25/03 17:41:54   No CDS features found in record 'ENANITX01000537NITX01000537.1', running gene finding.
DEBUG    25/03 17:41:54   Running glimmerhmm genefinding
INFO     25/03 17:41:54   No CDS features found in record 'ENANITX01000538NITX01000538.1', running gene finding.
DEBUG    25/03 17:41:54   Running glimmerhmm genefinding
INFO     25/03 17:41:54   No CDS features found in record 'ENANITX01000454NITX01000454.1', running gene finding.
DEBUG    25/03 17:41:54   Running glimmerhmm genefinding
INFO     25/03 17:41:54   No CDS features found in record 'ENANITX01000508NITX01000508.1', running gene finding.
DEBUG    25/03 17:41:54   Running glimmerhmm genefinding
INFO     25/03 17:41:55   No CDS features found in record 'ENANITX01000475NITX01000475.1', running gene finding.
DEBUG    25/03 17:41:55   Running glimmerhmm genefinding
INFO     25/03 17:41:55   No CDS features found in record 'ENANITX01000509NITX01000509.1', running gene finding.
DEBUG    25/03 17:41:55   Running glimmerhmm genefinding
INFO     25/03 17:41:55   No CDS features found in record 'ENANITX01000476NITX01000476.1', running gene finding.
DEBUG    25/03 17:41:55   Running glimmerhmm genefinding
INFO     25/03 17:41:55   No CDS features found in record 'ENANITX01000477NITX01000477.1', running gene finding.
DEBUG    25/03 17:41:55   Running glimmerhmm genefinding
INFO     25/03 17:41:55   No CDS features found in record 'ENANITX01000539NITX01000539.1', running gene finding.
DEBUG    25/03 17:41:55   Running glimmerhmm genefinding
INFO     25/03 17:41:55   No CDS features found in record 'ENANITX01000510NITX01000510.1', running gene finding.
DEBUG    25/03 17:41:55   Running glimmerhmm genefinding
INFO     25/03 17:41:55   No CDS features found in record 'ENANITX01000540NITX01000540.1', running gene finding.
DEBUG    25/03 17:41:55   Running glimmerhmm genefinding
INFO     25/03 17:41:55   No CDS features found in record 'ENANITX01000478NITX01000478.1', running gene finding.
DEBUG    25/03 17:41:55   Running glimmerhmm genefinding
INFO     25/03 17:41:55   No CDS features found in record 'ENANITX01000511NITX01000511.1', running gene finding.
DEBUG    25/03 17:41:55   Running glimmerhmm genefinding
INFO     25/03 17:41:55   No CDS features found in record 'ENANITX01000455NITX01000455.1', running gene finding.
DEBUG    25/03 17:41:55   Running glimmerhmm genefinding
INFO     25/03 17:41:55   No CDS features found in record 'ENANITX01000512NITX01000512.1', running gene finding.
DEBUG    25/03 17:41:55   Running glimmerhmm genefinding
INFO     25/03 17:41:55   No CDS features found in record 'ENANITX01000456NITX01000456.1', running gene finding.
DEBUG    25/03 17:41:55   Running glimmerhmm genefinding
INFO     25/03 17:41:56   No CDS features found in record 'ENANITX01000541NITX01000541.1', running gene finding.
DEBUG    25/03 17:41:56   Running glimmerhmm genefinding
INFO     25/03 17:41:56   No CDS features found in record 'ENANITX01000513NITX01000513.1', running gene finding.
DEBUG    25/03 17:41:56   Running glimmerhmm genefinding
INFO     25/03 17:41:56   No CDS features found in record 'ENANITX01000457NITX01000457.1', running gene finding.
DEBUG    25/03 17:41:56   Running glimmerhmm genefinding
INFO     25/03 17:41:56   No CDS features found in record 'ENANITX01000542NITX01000542.1', running gene finding.
DEBUG    25/03 17:41:56   Running glimmerhmm genefinding
INFO     25/03 17:41:56   No CDS features found in record 'ENANITX01000514NITX01000514.1', running gene finding.
DEBUG    25/03 17:41:56   Running glimmerhmm genefinding
INFO     25/03 17:41:56   No CDS features found in record 'ENANITX01000574NITX01000574.1', running gene finding.
DEBUG    25/03 17:41:56   Running glimmerhmm genefinding
INFO     25/03 17:41:56   No CDS features found in record 'ENANITX01000543NITX01000543.1', running gene finding.
DEBUG    25/03 17:41:56   Running glimmerhmm genefinding
INFO     25/03 17:41:56   No CDS features found in record 'ENANITX01000544NITX01000544.1', running gene finding.
DEBUG    25/03 17:41:56   Running glimmerhmm genefinding
INFO     25/03 17:41:57   No CDS features found in record 'ENANITX01000575NITX01000575.1', running gene finding.
DEBUG    25/03 17:41:57   Running glimmerhmm genefinding
INFO     25/03 17:41:57   No CDS features found in record 'ENANITX01000545NITX01000545.1', running gene finding.
DEBUG    25/03 17:41:57   Running glimmerhmm genefinding
INFO     25/03 17:41:57   No CDS features found in record 'ENANITX01000479NITX01000479.1', running gene finding.
DEBUG    25/03 17:41:57   Running glimmerhmm genefinding
INFO     25/03 17:41:57   No CDS features found in record 'ENANITX01000576NITX01000576.1', running gene finding.
DEBUG    25/03 17:41:57   Running glimmerhmm genefinding
INFO     25/03 17:41:57   No CDS features found in record 'ENANITX01000578NITX01000578.1', running gene finding.
INFO     25/03 17:41:57   No CDS features found in record 'ENANITX01000515NITX01000515.1', running gene finding.
DEBUG    25/03 17:41:57   Running glimmerhmm genefinding
DEBUG    25/03 17:41:57   Running glimmerhmm genefinding
INFO     25/03 17:41:57   No CDS features found in record 'ENANITX01000546NITX01000546.1', running gene finding.
DEBUG    25/03 17:41:57   Running glimmerhmm genefinding
INFO     25/03 17:41:57   No CDS features found in record 'ENANITX01000480NITX01000480.1', running gene finding.
DEBUG    25/03 17:41:57   Running glimmerhmm genefinding
INFO     25/03 17:41:57   No CDS features found in record 'ENANITX01000547NITX01000547.1', running gene finding.
DEBUG    25/03 17:41:57   Running glimmerhmm genefinding
INFO     25/03 17:41:57   No CDS features found in record 'ENANITX01000516NITX01000516.1', running gene finding.
DEBUG    25/03 17:41:57   Running glimmerhmm genefinding
INFO     25/03 17:41:57   No CDS features found in record 'ENANITX01000579NITX01000579.1', running gene finding.
DEBUG    25/03 17:41:57   Running glimmerhmm genefinding
INFO     25/03 17:41:57   No CDS features found in record 'ENANITX01000481NITX01000481.1', running gene finding.
DEBUG    25/03 17:41:57   Running glimmerhmm genefinding
INFO     25/03 17:41:58   No CDS features found in record 'ENANITX01000548NITX01000548.1', running gene finding.
DEBUG    25/03 17:41:58   Running glimmerhmm genefinding
INFO     25/03 17:41:58   No CDS features found in record 'ENANITX01000517NITX01000517.1', running gene finding.
DEBUG    25/03 17:41:58   Running glimmerhmm genefinding
INFO     25/03 17:41:58   No CDS features found in record 'ENANITX01000580NITX01000580.1', running gene finding.
DEBUG    25/03 17:41:58   Running glimmerhmm genefinding
INFO     25/03 17:41:58   No CDS features found in record 'ENANITX01000581NITX01000581.1', running gene finding.
DEBUG    25/03 17:41:58   Running glimmerhmm genefinding
INFO     25/03 17:41:58   No CDS features found in record 'ENANITX01000582NITX01000582.1', running gene finding.
DEBUG    25/03 17:41:58   Running glimmerhmm genefinding
INFO     25/03 17:41:58   No CDS features found in record 'ENANITX01000518NITX01000518.1', running gene finding.
DEBUG    25/03 17:41:58   Running glimmerhmm genefinding
INFO     25/03 17:41:58   No CDS features found in record 'ENANITX01000482NITX01000482.1', running gene finding.
DEBUG    25/03 17:41:58   Running glimmerhmm genefinding
INFO     25/03 17:41:58   No CDS features found in record 'ENANITX01000483NITX01000483.1', running gene finding.
DEBUG    25/03 17:41:58   Running glimmerhmm genefinding
INFO     25/03 17:41:58   No CDS features found in record 'ENANITX01000484NITX01000484.1', running gene finding.
DEBUG    25/03 17:41:58   Running glimmerhmm genefinding
INFO     25/03 17:41:58   No CDS features found in record 'ENANITX01000583NITX01000583.1', running gene finding.
DEBUG    25/03 17:41:58   Running glimmerhmm genefinding
INFO     25/03 17:41:58   No CDS features found in record 'ENANITX01000485NITX01000485.1', running gene finding.
DEBUG    25/03 17:41:58   Running glimmerhmm genefinding
INFO     25/03 17:41:58   No CDS features found in record 'ENANITX01000584NITX01000584.1', running gene finding.
DEBUG    25/03 17:41:58   Running glimmerhmm genefinding
INFO     25/03 17:41:58   No CDS features found in record 'ENANITX01000486NITX01000486.1', running gene finding.
DEBUG    25/03 17:41:58   Running glimmerhmm genefinding
INFO     25/03 17:41:59   No CDS features found in record 'ENANITX01000519NITX01000519.1', running gene finding.
DEBUG    25/03 17:41:59   Running glimmerhmm genefinding
INFO     25/03 17:41:59   No CDS features found in record 'ENANITX01000487NITX01000487.1', running gene finding.
DEBUG    25/03 17:41:59   Running glimmerhmm genefinding
INFO     25/03 17:41:59   No CDS features found in record 'ENANITX01000585NITX01000585.1', running gene finding.
DEBUG    25/03 17:41:59   Running glimmerhmm genefinding
INFO     25/03 17:41:59   No CDS features found in record 'ENANITX01000586NITX01000586.1', running gene finding.
DEBUG    25/03 17:41:59   Running glimmerhmm genefinding
INFO     25/03 17:41:59   No CDS features found in record 'ENANITX01000587NITX01000587.1', running gene finding.
DEBUG    25/03 17:41:59   Running glimmerhmm genefinding
INFO     25/03 17:41:59   No CDS features found in record 'ENANITX01000549NITX01000549.1', running gene finding.
DEBUG    25/03 17:41:59   Running glimmerhmm genefinding
INFO     25/03 17:41:59   No CDS features found in record 'ENANITX01000550NITX01000550.1', running gene finding.
DEBUG    25/03 17:41:59   Running glimmerhmm genefinding
INFO     25/03 17:41:59   No CDS features found in record 'ENANITX01000588NITX01000588.1', running gene finding.
DEBUG    25/03 17:41:59   Running glimmerhmm genefinding
INFO     25/03 17:41:59   No CDS features found in record 'ENANITX01000520NITX01000520.1', running gene finding.
DEBUG    25/03 17:41:59   Running glimmerhmm genefinding
INFO     25/03 17:42:00   No CDS features found in record 'ENANITX01000589NITX01000589.1', running gene finding.
DEBUG    25/03 17:42:00   Running glimmerhmm genefinding
INFO     25/03 17:42:00   No CDS features found in record 'ENANITX01000551NITX01000551.1', running gene finding.
DEBUG    25/03 17:42:00   Running glimmerhmm genefinding
INFO     25/03 17:42:00   No CDS features found in record 'ENANITX01000590NITX01000590.1', running gene finding.
DEBUG    25/03 17:42:00   Running glimmerhmm genefinding
INFO     25/03 17:42:00   No CDS features found in record 'ENANITX01000521NITX01000521.1', running gene finding.
DEBUG    25/03 17:42:00   Running glimmerhmm genefinding
INFO     25/03 17:42:00   No CDS features found in record 'ENANITX01000591NITX01000591.1', running gene finding.
DEBUG    25/03 17:42:00   Running glimmerhmm genefinding
INFO     25/03 17:42:00   No CDS features found in record 'ENANITX01000488NITX01000488.1', running gene finding.
DEBUG    25/03 17:42:00   Running glimmerhmm genefinding
INFO     25/03 17:42:00   No CDS features found in record 'ENANITX01000592NITX01000592.1', running gene finding.
DEBUG    25/03 17:42:00   Running glimmerhmm genefinding
INFO     25/03 17:42:00   No CDS features found in record 'ENANITX01000489NITX01000489.1', running gene finding.
DEBUG    25/03 17:42:00   Running glimmerhmm genefinding
INFO     25/03 17:42:01   No CDS features found in record 'ENANITX01000490NITX01000490.1', running gene finding.
DEBUG    25/03 17:42:01   Running glimmerhmm genefinding
INFO     25/03 17:42:01   No CDS features found in record 'ENANITX01000491NITX01000491.1', running gene finding.
DEBUG    25/03 17:42:01   Running glimmerhmm genefinding
INFO     25/03 17:42:01   No CDS features found in record 'ENANITX01000593NITX01000593.1', running gene finding.
DEBUG    25/03 17:42:01   Running glimmerhmm genefinding
INFO     25/03 17:42:01   No CDS features found in record 'ENANITX01000594NITX01000594.1', running gene finding.
DEBUG    25/03 17:42:01   Running glimmerhmm genefinding
INFO     25/03 17:42:01   No CDS features found in record 'ENANITX01000552NITX01000552.1', running gene finding.
DEBUG    25/03 17:42:01   Running glimmerhmm genefinding
INFO     25/03 17:42:01   No CDS features found in record 'ENANITX01000492NITX01000492.1', running gene finding.
DEBUG    25/03 17:42:01   Running glimmerhmm genefinding
INFO     25/03 17:42:01   No CDS features found in record 'ENANITX01000493NITX01000493.1', running gene finding.
DEBUG    25/03 17:42:01   Running glimmerhmm genefinding
INFO     25/03 17:42:02   No CDS features found in record 'ENANITX01000494NITX01000494.1', running gene finding.
DEBUG    25/03 17:42:02   Running glimmerhmm genefinding
INFO     25/03 17:42:02   No CDS features found in record 'ENANITX01000553NITX01000553.1', running gene finding.
DEBUG    25/03 17:42:02   Running glimmerhmm genefinding
INFO     25/03 17:42:02   No CDS features found in record 'ENANITX01000595NITX01000595.1', running gene finding.
DEBUG    25/03 17:42:02   Running glimmerhmm genefinding
INFO     25/03 17:42:02   No CDS features found in record 'ENANITX01000522NITX01000522.1', running gene finding.
DEBUG    25/03 17:42:02   Running glimmerhmm genefinding
INFO     25/03 17:42:02   No CDS features found in record 'ENANITX01000523NITX01000523.1', running gene finding.
DEBUG    25/03 17:42:02   Running glimmerhmm genefinding
INFO     25/03 17:42:02   No CDS features found in record 'ENANITX01000495NITX01000495.1', running gene finding.
DEBUG    25/03 17:42:02   Running glimmerhmm genefinding
INFO     25/03 17:42:02   No CDS features found in record 'ENANITX01000524NITX01000524.1', running gene finding.
DEBUG    25/03 17:42:02   Running glimmerhmm genefinding
INFO     25/03 17:42:02   No CDS features found in record 'ENANITX01000596NITX01000596.1', running gene finding.
DEBUG    25/03 17:42:02   Running glimmerhmm genefinding
INFO     25/03 17:42:02   No CDS features found in record 'ENANITX01000554NITX01000554.1', running gene finding.
DEBUG    25/03 17:42:02   Running glimmerhmm genefinding
INFO     25/03 17:42:02   No CDS features found in record 'ENANITX01000496NITX01000496.1', running gene finding.
DEBUG    25/03 17:42:02   Running glimmerhmm genefinding
INFO     25/03 17:42:03   No CDS features found in record 'ENANITX01000555NITX01000555.1', running gene finding.
DEBUG    25/03 17:42:03   Running glimmerhmm genefinding
INFO     25/03 17:42:03   No CDS features found in record 'ENANITX01000597NITX01000597.1', running gene finding.
DEBUG    25/03 17:42:03   Running glimmerhmm genefinding
INFO     25/03 17:42:03   No CDS features found in record 'ENANITX01000525NITX01000525.1', running gene finding.
DEBUG    25/03 17:42:03   Running glimmerhmm genefinding
INFO     25/03 17:42:03   No CDS features found in record 'ENANITX01000598NITX01000598.1', running gene finding.
DEBUG    25/03 17:42:03   Running glimmerhmm genefinding
INFO     25/03 17:42:03   No CDS features found in record 'ENANITX01000497NITX01000497.1', running gene finding.
DEBUG    25/03 17:42:03   Running glimmerhmm genefinding
INFO     25/03 17:42:03   No CDS features found in record 'ENANITX01000526NITX01000526.1', running gene finding.
DEBUG    25/03 17:42:03   Running glimmerhmm genefinding
INFO     25/03 17:42:03   No CDS features found in record 'ENANITX01000527NITX01000527.1', running gene finding.
DEBUG    25/03 17:42:03   Running glimmerhmm genefinding
INFO     25/03 17:42:04   No CDS features found in record 'ENANITX01000599NITX01000599.1', running gene finding.
DEBUG    25/03 17:42:04   Running glimmerhmm genefinding
INFO     25/03 17:42:04   No CDS features found in record 'ENANITX01000556NITX01000556.1', running gene finding.
DEBUG    25/03 17:42:04   Running glimmerhmm genefinding
INFO     25/03 17:42:04   No CDS features found in record 'ENANITX01000528NITX01000528.1', running gene finding.
DEBUG    25/03 17:42:04   Running glimmerhmm genefinding
INFO     25/03 17:42:04   No CDS features found in record 'ENANITX01000600NITX01000600.1', running gene finding.
DEBUG    25/03 17:42:04   Running glimmerhmm genefinding
INFO     25/03 17:42:04   No CDS features found in record 'ENANITX01000529NITX01000529.1', running gene finding.
DEBUG    25/03 17:42:04   Running glimmerhmm genefinding
INFO     25/03 17:42:04   No CDS features found in record 'ENANITX01000557NITX01000557.1', running gene finding.
DEBUG    25/03 17:42:04   Running glimmerhmm genefinding
INFO     25/03 17:42:04   No CDS features found in record 'ENANITX01000558NITX01000558.1', running gene finding.
DEBUG    25/03 17:42:04   Running glimmerhmm genefinding
INFO     25/03 17:42:04   No CDS features found in record 'ENANITX01000601NITX01000601.1', running gene finding.
DEBUG    25/03 17:42:04   Running glimmerhmm genefinding
INFO     25/03 17:42:05   No CDS features found in record 'ENANITX01000602NITX01000602.1', running gene finding.
DEBUG    25/03 17:42:05   Running glimmerhmm genefinding
INFO     25/03 17:42:05   No CDS features found in record 'ENANITX01000559NITX01000559.1', running gene finding.
DEBUG    25/03 17:42:05   Running glimmerhmm genefinding
INFO     25/03 17:42:05   No CDS features found in record 'ENANITX01000560NITX01000560.1', running gene finding.
DEBUG    25/03 17:42:05   Running glimmerhmm genefinding
INFO     25/03 17:42:05   No CDS features found in record 'ENANITX01000603NITX01000603.1', running gene finding.
DEBUG    25/03 17:42:05   Running glimmerhmm genefinding
INFO     25/03 17:42:05   No CDS features found in record 'ENANITX01000530NITX01000530.1', running gene finding.
DEBUG    25/03 17:42:05   Running glimmerhmm genefinding
INFO     25/03 17:42:05   No CDS features found in record 'ENANITX01000604NITX01000604.1', running gene finding.
DEBUG    25/03 17:42:05   Running glimmerhmm genefinding
INFO     25/03 17:42:05   No CDS features found in record 'ENANITX01000531NITX01000531.1', running gene finding.
DEBUG    25/03 17:42:05   Running glimmerhmm genefinding
INFO     25/03 17:42:06   No CDS features found in record 'ENANITX01000561NITX01000561.1', running gene finding.
DEBUG    25/03 17:42:06   Running glimmerhmm genefinding
INFO     25/03 17:42:06   No CDS features found in record 'ENANITX01000532NITX01000532.1', running gene finding.
DEBUG    25/03 17:42:06   Running glimmerhmm genefinding
INFO     25/03 17:42:06   No CDS features found in record 'ENANITX01000605NITX01000605.1', running gene finding.
DEBUG    25/03 17:42:06   Running glimmerhmm genefinding
INFO     25/03 17:42:06   No CDS features found in record 'ENANITX01000533NITX01000533.1', running gene finding.
DEBUG    25/03 17:42:06   Running glimmerhmm genefinding
INFO     25/03 17:42:06   No CDS features found in record 'ENANITX01000606NITX01000606.1', running gene finding.
DEBUG    25/03 17:42:06   Running glimmerhmm genefinding
INFO     25/03 17:42:06   No CDS features found in record 'ENANITX01000534NITX01000534.1', running gene finding.
DEBUG    25/03 17:42:06   Running glimmerhmm genefinding
INFO     25/03 17:42:06   No CDS features found in record 'ENANITX01000607NITX01000607.1', running gene finding.
DEBUG    25/03 17:42:06   Running glimmerhmm genefinding
INFO     25/03 17:42:06   No CDS features found in record 'ENANITX01000608NITX01000608.1', running gene finding.
DEBUG    25/03 17:42:06   Running glimmerhmm genefinding
INFO     25/03 17:42:06   No CDS features found in record 'ENANITX01000609NITX01000609.1', running gene finding.
DEBUG    25/03 17:42:06   Running glimmerhmm genefinding
INFO     25/03 17:42:06   No genes found, skipping record
INFO     25/03 17:42:06   No CDS features found in record 'ENANITX01000610NITX01000610.1', running gene finding.
DEBUG    25/03 17:42:06   Running glimmerhmm genefinding
INFO     25/03 17:42:06   No CDS features found in record 'ENANITX01000611NITX01000611.1', running gene finding.
DEBUG    25/03 17:42:06   Running glimmerhmm genefinding
INFO     25/03 17:42:07   No CDS features found in record 'ENANITX01000535NITX01000535.1', running gene finding.
DEBUG    25/03 17:42:07   Running glimmerhmm genefinding
INFO     25/03 17:42:07   No CDS features found in record 'ENANITX01000562NITX01000562.1', running gene finding.
DEBUG    25/03 17:42:07   Running glimmerhmm genefinding
INFO     25/03 17:42:08   No CDS features found in record 'ENANITX01000563NITX01000563.1', running gene finding.
DEBUG    25/03 17:42:08   Running glimmerhmm genefinding
INFO     25/03 17:42:08   No CDS features found in record 'ENANITX01000564NITX01000564.1', running gene finding.
DEBUG    25/03 17:42:08   Running glimmerhmm genefinding
INFO     25/03 17:42:08   No CDS features found in record 'ENANITX01000565NITX01000565.1', running gene finding.
DEBUG    25/03 17:42:08   Running glimmerhmm genefinding
INFO     25/03 17:42:08   No CDS features found in record 'ENANITX01000566NITX01000566.1', running gene finding.
DEBUG    25/03 17:42:08   Running glimmerhmm genefinding
INFO     25/03 17:42:09   No CDS features found in record 'ENANITX01000567NITX01000567.1', running gene finding.
DEBUG    25/03 17:42:09   Running glimmerhmm genefinding
INFO     25/03 17:42:09   No CDS features found in record 'ENANITX01000568NITX01000568.1', running gene finding.
DEBUG    25/03 17:42:09   Running glimmerhmm genefinding
INFO     25/03 17:42:09   No CDS features found in record 'ENANITX01000569NITX01000569.1', running gene finding.
DEBUG    25/03 17:42:09   Running glimmerhmm genefinding
INFO     25/03 17:42:09   No CDS features found in record 'ENANITX01000570NITX01000570.1', running gene finding.
DEBUG    25/03 17:42:09   Running glimmerhmm genefinding
INFO     25/03 17:42:09   No CDS features found in record 'ENANITX01000571NITX01000571.1', running gene finding.
DEBUG    25/03 17:42:09   Running glimmerhmm genefinding
INFO     25/03 17:42:10   No CDS features found in record 'ENANITX01000572NITX01000572.1', running gene finding.
DEBUG    25/03 17:42:10   Running glimmerhmm genefinding
INFO     25/03 17:42:10   No CDS features found in record 'ENANITX01000573NITX01000573.1', running gene finding.
DEBUG    25/03 17:42:10   Running glimmerhmm genefinding
INFO     25/03 17:42:10   Analysing record: ENANITX01000001NITX01000001.1
INFO     25/03 17:42:10   Detecting secondary metabolite clusters
DEBUG    25/03 17:42:10   Checking if antismash.detection.hmm_detection should be run
INFO     25/03 17:42:10   Running antismash.detection.hmm_detection
INFO     25/03 17:42:10   HMM detection using strictness: relaxed
DEBUG    25/03 17:42:11   0 rule-based cluster(s) found in record
DEBUG    25/03 17:42:11   Checking if antismash.detection.cassis should be run
INFO     25/03 17:42:11   Running antismash.detection.cassis
INFO     25/03 17:42:11   Detecting gene cluster regions using CASSIS
DEBUG    25/03 17:42:11   Record has 0 anchor genes
DEBUG    25/03 17:42:11   Cassis detected 0 cluster(s)
DEBUG    25/03 17:42:11   0 protoclusters found
DEBUG    25/03 17:42:11   0 subregions found
INFO     25/03 17:42:11   No regions detected, skipping record
INFO     25/03 17:42:11   Analysing record: ENANITX01000002NITX01000002.1
INFO     25/03 17:42:11   Detecting secondary metabolite clusters
DEBUG    25/03 17:42:11   Checking if antismash.detection.hmm_detection should be run
INFO     25/03 17:42:11   Running antismash.detection.hmm_detection
INFO     25/03 17:42:11   HMM detection using strictness: relaxed
DEBUG    25/03 17:42:11   0 rule-based cluster(s) found in record
DEBUG    25/03 17:42:11   Checking if antismash.detection.cassis should be run
INFO     25/03 17:42:11   Running antismash.detection.cassis
INFO     25/03 17:42:11   Detecting gene cluster regions using CASSIS
DEBUG    25/03 17:42:11   Record has 0 anchor genes
DEBUG    25/03 17:42:11   Cassis detected 0 cluster(s)
DEBUG    25/03 17:42:11   0 protoclusters found
DEBUG    25/03 17:42:11   0 subregions found
INFO     25/03 17:42:11   No regions detected, skipping record
INFO     25/03 17:42:11   Analysing record: ENANITX01000003NITX01000003.1
INFO     25/03 17:42:11   Detecting secondary metabolite clusters
DEBUG    25/03 17:42:11   Checking if antismash.detection.hmm_detection should be run
INFO     25/03 17:42:11   Running antismash.detection.hmm_detection
INFO     25/03 17:42:11   HMM detection using strictness: relaxed
DEBUG    25/03 17:42:12   0 rule-based cluster(s) found in record
DEBUG    25/03 17:42:12   Checking if antismash.detection.cassis should be run
INFO     25/03 17:42:12   Running antismash.detection.cassis
INFO     25/03 17:42:12   Detecting gene cluster regions using CASSIS
DEBUG    25/03 17:42:12   Record has 0 anchor genes
DEBUG    25/03 17:42:12   Cassis detected 0 cluster(s)
DEBUG    25/03 17:42:12   0 protoclusters found
DEBUG    25/03 17:42:12   0 subregions found
INFO     25/03 17:42:12   No regions detected, skipping record
INFO     25/03 17:42:12   Analysing record: ENANITX01000004NITX01000004.1
INFO     25/03 17:42:12   Detecting secondary metabolite clusters
DEBUG    25/03 17:42:12   Checking if antismash.detection.hmm_detection should be run
INFO     25/03 17:42:12   Running antismash.detection.hmm_detection
INFO     25/03 17:42:12   HMM detection using strictness: relaxed
DEBUG    25/03 17:42:12   0 rule-based cluster(s) found in record
DEBUG    25/03 17:42:12   Checking if antismash.detection.cassis should be run
INFO     25/03 17:42:12   Running antismash.detection.cassis
INFO     25/03 17:42:12   Detecting gene cluster regions using CASSIS
DEBUG    25/03 17:42:12   Record has 0 anchor genes
DEBUG    25/03 17:42:12   Cassis detected 0 cluster(s)
DEBUG    25/03 17:42:12   0 protoclusters found
DEBUG    25/03 17:42:12   0 subregions found
INFO     25/03 17:42:12   No regions detected, skipping record
INFO     25/03 17:42:12   Analysing record: ENANITX01000005NITX01000005.1
INFO     25/03 17:42:12   Detecting secondary metabolite clusters
DEBUG    25/03 17:42:12   Checking if antismash.detection.hmm_detection should be run
INFO     25/03 17:42:12   Running antismash.detection.hmm_detection
INFO     25/03 17:42:12   HMM detection using strictness: relaxed
DEBUG    25/03 17:42:13   0 rule-based cluster(s) found in record
DEBUG    25/03 17:42:13   Checking if antismash.detection.cassis should be run
INFO     25/03 17:42:13   Running antismash.detection.cassis
INFO     25/03 17:42:13   Detecting gene cluster regions using CASSIS
DEBUG    25/03 17:42:13   Record has 0 anchor genes
DEBUG    25/03 17:42:13   Cassis detected 0 cluster(s)
DEBUG    25/03 17:42:13   0 protoclusters found
DEBUG    25/03 17:42:13   0 subregions found
INFO     25/03 17:42:13   No regions detected, skipping record
INFO     25/03 17:42:13   Analysing record: ENANITX01000006NITX01000006.1
INFO     25/03 17:42:13   Detecting secondary metabolite clusters
DEBUG    25/03 17:42:13   Checking if antismash.detection.hmm_detection should be run
INFO     25/03 17:42:13   Running antismash.detection.hmm_detection
INFO     25/03 17:42:13   HMM detection using strictness: relaxed
DEBUG    25/03 17:42:13   0 rule-based cluster(s) found in record
DEBUG    25/03 17:42:13   Checking if antismash.detection.cassis should be run
INFO     25/03 17:42:13   Running antismash.detection.cassis
INFO     25/03 17:42:13   Detecting gene cluster regions using CASSIS
DEBUG    25/03 17:42:13   Record has 0 anchor genes
DEBUG    25/03 17:42:13   Cassis detected 0 cluster(s)
DEBUG    25/03 17:42:13   0 protoclusters found
DEBUG    25/03 17:42:13   0 subregions found
INFO     25/03 17:42:13   No regions detected, skipping record
INFO     25/03 17:42:13   Analysing record: ENANITX01000007NITX01000007.1
INFO     25/03 17:42:13   Detecting secondary metabolite clusters
DEBUG    25/03 17:42:13   Checking if antismash.detection.hmm_detection should be run
INFO     25/03 17:42:13   Running antismash.detection.hmm_detection
INFO     25/03 17:42:13   HMM detection using strictness: relaxed
DEBUG    25/03 17:42:14   0 rule-based cluster(s) found in record
DEBUG    25/03 17:42:14   Checking if antismash.detection.cassis should be run
INFO     25/03 17:42:14   Running antismash.detection.cassis
INFO     25/03 17:42:14   Detecting gene cluster regions using CASSIS
DEBUG    25/03 17:42:14   Record has 0 anchor genes
DEBUG    25/03 17:42:14   Cassis detected 0 cluster(s)
DEBUG    25/03 17:42:14   0 protoclusters found
DEBUG    25/03 17:42:14   0 subregions found
INFO     25/03 17:42:14   No regions detected, skipping record
INFO     25/03 17:42:14   Analysing record: ENANITX01000008NITX01000008.1
INFO     25/03 17:42:14   Detecting secondary metabolite clusters
DEBUG    25/03 17:42:14   Checking if antismash.detection.hmm_detection should be run
INFO     25/03 17:42:14   Running antismash.detection.hmm_detection
INFO     25/03 17:42:14   HMM detection using strictness: relaxed
DEBUG    25/03 17:42:15   0 rule-based cluster(s) found in record
DEBUG    25/03 17:42:15   Checking if antismash.detection.cassis should be run
INFO     25/03 17:42:15   Running antismash.detection.cassis
INFO     25/03 17:42:15   Detecting gene cluster regions using CASSIS
DEBUG    25/03 17:42:15   Record has 0 anchor genes
DEBUG    25/03 17:42:15   Cassis detected 0 cluster(s)
DEBUG    25/03 17:42:15   0 protoclusters found
DEBUG    25/03 17:42:15   0 subregions found
INFO     25/03 17:42:15   No regions detected, skipping record
INFO     25/03 17:42:15   Analysing record: ENANITX01000009NITX01000009.1
INFO     25/03 17:42:15   Detecting secondary metabolite clusters
DEBUG    25/03 17:42:15   Checking if antismash.detection.hmm_detection should be run
INFO     25/03 17:42:15   Running antismash.detection.hmm_detection
INFO     25/03 17:42:15   HMM detection using strictness: relaxed
DEBUG    25/03 17:42:16   0 rule-based cluster(s) found in record
DEBUG    25/03 17:42:16   Checking if antismash.detection.cassis should be run
INFO     25/03 17:42:16   Running antismash.detection.cassis
INFO     25/03 17:42:16   Detecting gene cluster regions using CASSIS
DEBUG    25/03 17:42:16   Record has 0 anchor genes
DEBUG    25/03 17:42:16   Cassis detected 0 cluster(s)
DEBUG    25/03 17:42:16   0 protoclusters found
DEBUG    25/03 17:42:16   0 subregions found
INFO     25/03 17:42:16   No regions detected, skipping record
INFO     25/03 17:42:16   Analysing record: ENANITX01000010NITX01000010.1
INFO     25/03 17:42:16   Detecting secondary metabolite clusters
DEBUG    25/03 17:42:16   Checking if antismash.detection.hmm_detection should be run
INFO     25/03 17:42:16   Running antismash.detection.hmm_detection
INFO     25/03 17:42:16   HMM detection using strictness: relaxed
DEBUG    25/03 17:42:17   0 rule-based cluster(s) found in record
DEBUG    25/03 17:42:17   Checking if antismash.detection.cassis should be run
INFO     25/03 17:42:17   Running antismash.detection.cassis
INFO     25/03 17:42:17   Detecting gene cluster regions using CASSIS
DEBUG    25/03 17:42:17   Record has 0 anchor genes
DEBUG    25/03 17:42:17   Cassis detected 0 cluster(s)
DEBUG    25/03 17:42:17   0 protoclusters found
DEBUG    25/03 17:42:17   0 subregions found
INFO     25/03 17:42:17   No regions detected, skipping record
INFO     25/03 17:42:17   Analysing record: ENANITX01000011NITX01000011.1
INFO     25/03 17:42:17   Detecting secondary metabolite clusters
DEBUG    25/03 17:42:17   Checking if antismash.detection.hmm_detection should be run
INFO     25/03 17:42:17   Running antismash.detection.hmm_detection
INFO     25/03 17:42:17   HMM detection using strictness: relaxed
DEBUG    25/03 17:42:17   0 rule-based cluster(s) found in record
DEBUG    25/03 17:42:17   Checking if antismash.detection.cassis should be run
INFO     25/03 17:42:17   Running antismash.detection.cassis
INFO     25/03 17:42:17   Detecting gene cluster regions using CASSIS
DEBUG    25/03 17:42:17   Record has 0 anchor genes
DEBUG    25/03 17:42:17   Cassis detected 0 cluster(s)
DEBUG    25/03 17:42:17   0 protoclusters found
DEBUG    25/03 17:42:17   0 subregions found
INFO     25/03 17:42:17   No regions detected, skipping record
INFO     25/03 17:42:17   Analysing record: ENANITX01000012NITX01000012.1
INFO     25/03 17:42:17   Detecting secondary metabolite clusters
DEBUG    25/03 17:42:17   Checking if antismash.detection.hmm_detection should be run
INFO     25/03 17:42:17   Running antismash.detection.hmm_detection
INFO     25/03 17:42:17   HMM detection using strictness: relaxed
DEBUG    25/03 17:42:18   0 rule-based cluster(s) found in record
DEBUG    25/03 17:42:18   Checking if antismash.detection.cassis should be run
INFO     25/03 17:42:18   Running antismash.detection.cassis
INFO     25/03 17:42:18   Detecting gene cluster regions using CASSIS
DEBUG    25/03 17:42:18   Record has 0 anchor genes
DEBUG    25/03 17:42:18   Cassis detected 0 cluster(s)
DEBUG    25/03 17:42:18   0 protoclusters found
DEBUG    25/03 17:42:18   0 subregions found
INFO     25/03 17:42:18   No regions detected, skipping record
INFO     25/03 17:42:18   Analysing record: ENANITX01000013NITX01000013.1
INFO     25/03 17:42:18   Detecting secondary metabolite clusters
DEBUG    25/03 17:42:18   Checking if antismash.detection.hmm_detection should be run
INFO     25/03 17:42:18   Running antismash.detection.hmm_detection
INFO     25/03 17:42:18   HMM detection using strictness: relaxed
DEBUG    25/03 17:42:18   0 rule-based cluster(s) found in record
DEBUG    25/03 17:42:18   Checking if antismash.detection.cassis should be run
INFO     25/03 17:42:18   Running antismash.detection.cassis
INFO     25/03 17:42:18   Detecting gene cluster regions using CASSIS
DEBUG    25/03 17:42:18   Record has 0 anchor genes
DEBUG    25/03 17:42:18   Cassis detected 0 cluster(s)
DEBUG    25/03 17:42:18   0 protoclusters found
DEBUG    25/03 17:42:18   0 subregions found
INFO     25/03 17:42:18   No regions detected, skipping record
INFO     25/03 17:42:18   Analysing record: ENANITX01000014NITX01000014.1
INFO     25/03 17:42:18   Detecting secondary metabolite clusters
DEBUG    25/03 17:42:18   Checking if antismash.detection.hmm_detection should be run
INFO     25/03 17:42:18   Running antismash.detection.hmm_detection
INFO     25/03 17:42:18   HMM detection using strictness: relaxed
DEBUG    25/03 17:42:19   0 rule-based cluster(s) found in record
DEBUG    25/03 17:42:19   Checking if antismash.detection.cassis should be run
INFO     25/03 17:42:19   Running antismash.detection.cassis
INFO     25/03 17:42:19   Detecting gene cluster regions using CASSIS
DEBUG    25/03 17:42:19   Record has 0 anchor genes
DEBUG    25/03 17:42:19   Cassis detected 0 cluster(s)
DEBUG    25/03 17:42:19   0 protoclusters found
DEBUG    25/03 17:42:19   0 subregions found
INFO     25/03 17:42:19   No regions detected, skipping record
INFO     25/03 17:42:19   Analysing record: ENANITX01000015NITX01000015.1
INFO     25/03 17:42:19   Detecting secondary metabolite clusters
DEBUG    25/03 17:42:19   Checking if antismash.detection.hmm_detection should be run
INFO     25/03 17:42:19   Running antismash.detection.hmm_detection
INFO     25/03 17:42:19   HMM detection using strictness: relaxed
DEBUG    25/03 17:42:19   0 rule-based cluster(s) found in record
DEBUG    25/03 17:42:19   Checking if antismash.detection.cassis should be run
INFO     25/03 17:42:19   Running antismash.detection.cassis
INFO     25/03 17:42:19   Detecting gene cluster regions using CASSIS
DEBUG    25/03 17:42:19   Record has 0 anchor genes
DEBUG    25/03 17:42:19   Cassis detected 0 cluster(s)
DEBUG    25/03 17:42:19   0 protoclusters found
DEBUG    25/03 17:42:19   0 subregions found
INFO     25/03 17:42:19   No regions detected, skipping record
INFO     25/03 17:42:19   Analysing record: ENANITX01000016NITX01000016.1
INFO     25/03 17:42:19   Detecting secondary metabolite clusters
DEBUG    25/03 17:42:19   Checking if antismash.detection.hmm_detection should be run
INFO     25/03 17:42:19   Running antismash.detection.hmm_detection
INFO     25/03 17:42:19   HMM detection using strictness: relaxed
DEBUG    25/03 17:42:20   0 rule-based cluster(s) found in record
DEBUG    25/03 17:42:20   Checking if antismash.detection.cassis should be run
INFO     25/03 17:42:20   Running antismash.detection.cassis
INFO     25/03 17:42:20   Detecting gene cluster regions using CASSIS
DEBUG    25/03 17:42:20   Record has 0 anchor genes
DEBUG    25/03 17:42:20   Cassis detected 0 cluster(s)
DEBUG    25/03 17:42:20   0 protoclusters found
DEBUG    25/03 17:42:20   0 subregions found
INFO     25/03 17:42:20   No regions detected, skipping record
INFO     25/03 17:42:20   Analysing record: ENANITX01000017NITX01000017.1
INFO     25/03 17:42:20   Detecting secondary metabolite clusters
DEBUG    25/03 17:42:20   Checking if antismash.detection.hmm_detection should be run
INFO     25/03 17:42:20   Running antismash.detection.hmm_detection
INFO     25/03 17:42:20   HMM detection using strictness: relaxed
DEBUG    25/03 17:42:21   0 rule-based cluster(s) found in record
DEBUG    25/03 17:42:21   Checking if antismash.detection.cassis should be run
INFO     25/03 17:42:21   Running antismash.detection.cassis
INFO     25/03 17:42:21   Detecting gene cluster regions using CASSIS
DEBUG    25/03 17:42:21   Record has 0 anchor genes
DEBUG    25/03 17:42:21   Cassis detected 0 cluster(s)
DEBUG    25/03 17:42:21   0 protoclusters found
DEBUG    25/03 17:42:21   0 subregions found
INFO     25/03 17:42:21   No regions detected, skipping record
INFO     25/03 17:42:21   Analysing record: ENANITX01000018NITX01000018.1
INFO     25/03 17:42:21   Detecting secondary metabolite clusters
DEBUG    25/03 17:42:21   Checking if antismash.detection.hmm_detection should be run
INFO     25/03 17:42:21   Running antismash.detection.hmm_detection
INFO     25/03 17:42:21   HMM detection using strictness: relaxed
DEBUG    25/03 17:42:21   0 rule-based cluster(s) found in record
DEBUG    25/03 17:42:21   Checking if antismash.detection.cassis should be run
INFO     25/03 17:42:21   Running antismash.detection.cassis
INFO     25/03 17:42:21   Detecting gene cluster regions using CASSIS
DEBUG    25/03 17:42:21   Record has 0 anchor genes
DEBUG    25/03 17:42:21   Cassis detected 0 cluster(s)
DEBUG    25/03 17:42:21   0 protoclusters found
DEBUG    25/03 17:42:21   0 subregions found
INFO     25/03 17:42:21   No regions detected, skipping record
INFO     25/03 17:42:21   Analysing record: ENANITX01000019NITX01000019.1
INFO     25/03 17:42:21   Detecting secondary metabolite clusters
DEBUG    25/03 17:42:21   Checking if antismash.detection.hmm_detection should be run
INFO     25/03 17:42:21   Running antismash.detection.hmm_detection
INFO     25/03 17:42:21   HMM detection using strictness: relaxed
DEBUG    25/03 17:42:22   0 rule-based cluster(s) found in record
DEBUG    25/03 17:42:22   Checking if antismash.detection.cassis should be run
INFO     25/03 17:42:22   Running antismash.detection.cassis
INFO     25/03 17:42:22   Detecting gene cluster regions using CASSIS
DEBUG    25/03 17:42:22   Record has 0 anchor genes
DEBUG    25/03 17:42:22   Cassis detected 0 cluster(s)
DEBUG    25/03 17:42:22   0 protoclusters found
DEBUG    25/03 17:42:22   0 subregions found
INFO     25/03 17:42:22   No regions detected, skipping record
INFO     25/03 17:42:22   Analysing record: ENANITX01000020NITX01000020.1
INFO     25/03 17:42:22   Detecting secondary metabolite clusters
DEBUG    25/03 17:42:22   Checking if antismash.detection.hmm_detection should be run
INFO     25/03 17:42:22   Running antismash.detection.hmm_detection
INFO     25/03 17:42:22   HMM detection using strictness: relaxed
DEBUG    25/03 17:42:22   0 rule-based cluster(s) found in record
DEBUG    25/03 17:42:22   Checking if antismash.detection.cassis should be run
INFO     25/03 17:42:22   Running antismash.detection.cassis
INFO     25/03 17:42:22   Detecting gene cluster regions using CASSIS
DEBUG    25/03 17:42:22   Record has 0 anchor genes
DEBUG    25/03 17:42:22   Cassis detected 0 cluster(s)
DEBUG    25/03 17:42:22   0 protoclusters found
DEBUG    25/03 17:42:22   0 subregions found
INFO     25/03 17:42:22   No regions detected, skipping record
INFO     25/03 17:42:22   Analysing record: ENANITX01000021NITX01000021.1
INFO     25/03 17:42:22   Detecting secondary metabolite clusters
DEBUG    25/03 17:42:22   Checking if antismash.detection.hmm_detection should be run
INFO     25/03 17:42:22   Running antismash.detection.hmm_detection
INFO     25/03 17:42:22   HMM detection using strictness: relaxed
DEBUG    25/03 17:42:23   0 rule-based cluster(s) found in record
DEBUG    25/03 17:42:23   Checking if antismash.detection.cassis should be run
INFO     25/03 17:42:23   Running antismash.detection.cassis
INFO     25/03 17:42:23   Detecting gene cluster regions using CASSIS
DEBUG    25/03 17:42:23   Record has 0 anchor genes
DEBUG    25/03 17:42:23   Cassis detected 0 cluster(s)
DEBUG    25/03 17:42:23   0 protoclusters found
DEBUG    25/03 17:42:23   0 subregions found
INFO     25/03 17:42:23   No regions detected, skipping record
INFO     25/03 17:42:23   Analysing record: ENANITX01000022NITX01000022.1
INFO     25/03 17:42:23   Detecting secondary metabolite clusters
DEBUG    25/03 17:42:23   Checking if antismash.detection.hmm_detection should be run
INFO     25/03 17:42:23   Running antismash.detection.hmm_detection
INFO     25/03 17:42:23   HMM detection using strictness: relaxed
DEBUG    25/03 17:42:23   0 rule-based cluster(s) found in record
DEBUG    25/03 17:42:23   Checking if antismash.detection.cassis should be run
INFO     25/03 17:42:23   Running antismash.detection.cassis
INFO     25/03 17:42:23   Detecting gene cluster regions using CASSIS
DEBUG    25/03 17:42:23   Record has 0 anchor genes
DEBUG    25/03 17:42:23   Cassis detected 0 cluster(s)
DEBUG    25/03 17:42:23   0 protoclusters found
DEBUG    25/03 17:42:23   0 subregions found
INFO     25/03 17:42:23   No regions detected, skipping record
INFO     25/03 17:42:23   Analysing record: ENANITX01000023NITX01000023.1
INFO     25/03 17:42:23   Detecting secondary metabolite clusters
DEBUG    25/03 17:42:23   Checking if antismash.detection.hmm_detection should be run
INFO     25/03 17:42:23   Running antismash.detection.hmm_detection
INFO     25/03 17:42:23   HMM detection using strictness: relaxed
DEBUG    25/03 17:42:24   0 rule-based cluster(s) found in record
DEBUG    25/03 17:42:24   Checking if antismash.detection.cassis should be run
INFO     25/03 17:42:24   Running antismash.detection.cassis
INFO     25/03 17:42:24   Detecting gene cluster regions using CASSIS
DEBUG    25/03 17:42:24   Record has 0 anchor genes
DEBUG    25/03 17:42:24   Cassis detected 0 cluster(s)
DEBUG    25/03 17:42:24   0 protoclusters found
DEBUG    25/03 17:42:24   0 subregions found
INFO     25/03 17:42:24   No regions detected, skipping record
INFO     25/03 17:42:24   Analysing record: ENANITX01000024NITX01000024.1
INFO     25/03 17:42:24   Detecting secondary metabolite clusters
DEBUG    25/03 17:42:24   Checking if antismash.detection.hmm_detection should be run
INFO     25/03 17:42:24   Running antismash.detection.hmm_detection
INFO     25/03 17:42:24   HMM detection using strictness: relaxed
DEBUG    25/03 17:42:24   0 rule-based cluster(s) found in record
DEBUG    25/03 17:42:24   Checking if antismash.detection.cassis should be run
INFO     25/03 17:42:24   Running antismash.detection.cassis
INFO     25/03 17:42:24   Detecting gene cluster regions using CASSIS
DEBUG    25/03 17:42:24   Record has 0 anchor genes
DEBUG    25/03 17:42:24   Cassis detected 0 cluster(s)
DEBUG    25/03 17:42:24   0 protoclusters found
DEBUG    25/03 17:42:24   0 subregions found
INFO     25/03 17:42:24   No regions detected, skipping record
INFO     25/03 17:42:24   Analysing record: ENANITX01000025NITX01000025.1
INFO     25/03 17:42:24   Detecting secondary metabolite clusters
DEBUG    25/03 17:42:24   Checking if antismash.detection.hmm_detection should be run
INFO     25/03 17:42:24   Running antismash.detection.hmm_detection
INFO     25/03 17:42:24   HMM detection using strictness: relaxed
DEBUG    25/03 17:42:25   0 rule-based cluster(s) found in record
DEBUG    25/03 17:42:25   Checking if antismash.detection.cassis should be run
INFO     25/03 17:42:25   Running antismash.detection.cassis
INFO     25/03 17:42:25   Detecting gene cluster regions using CASSIS
DEBUG    25/03 17:42:25   Record has 0 anchor genes
DEBUG    25/03 17:42:25   Cassis detected 0 cluster(s)
DEBUG    25/03 17:42:25   0 protoclusters found
DEBUG    25/03 17:42:25   0 subregions found
INFO     25/03 17:42:25   No regions detected, skipping record
INFO     25/03 17:42:25   Analysing record: ENANITX01000026NITX01000026.1
INFO     25/03 17:42:25   Detecting secondary metabolite clusters
DEBUG    25/03 17:42:25   Checking if antismash.detection.hmm_detection should be run
INFO     25/03 17:42:25   Running antismash.detection.hmm_detection
INFO     25/03 17:42:25   HMM detection using strictness: relaxed
DEBUG    25/03 17:42:26   1 rule-based cluster(s) found in record
DEBUG    25/03 17:42:26   Checking if antismash.detection.cassis should be run
INFO     25/03 17:42:26   Running antismash.detection.cassis
INFO     25/03 17:42:26   Detecting gene cluster regions using CASSIS
DEBUG    25/03 17:42:26   Record has 1 anchor genes
DEBUG    25/03 17:42:26   Record has 0 features of type 'gene'
DEBUG    25/03 17:42:26   Cassis detected 0 cluster(s)
DEBUG    25/03 17:42:26   1 protoclusters found
DEBUG    25/03 17:42:26   0 subregions found
INFO     25/03 17:42:26   1 region(s) detected in record
DEBUG    25/03 17:42:26   Checking if antismash.detection.cluster_hmmer should be run
INFO     25/03 17:42:26   Running antismash.detection.cluster_hmmer
INFO     25/03 17:42:26   Running cluster PFAM search
DEBUG    25/03 17:42:30   Building name mapping for HMMer database Pfam-A.hmm
DEBUG    25/03 17:42:35   Building cutoff mapping for HMMer database /databases/pfam/34.0/Pfam-A.hmm
DEBUG    25/03 17:42:40   Adding detection results from antismash.detection.cluster_hmmer to record
DEBUG    25/03 17:42:40   Checking if antismash.detection.genefunctions should be run
INFO     25/03 17:42:40   Running antismash.detection.genefunctions
DEBUG    25/03 17:42:41   Adding detection results from antismash.detection.genefunctions to record
DEBUG    25/03 17:42:41   annotating CDS features with resist info: 0 CDSes
DEBUG    25/03 17:42:41   annotating CDS features with smcogs info: 3 CDSes
DEBUG    25/03 17:42:41   Checking if antismash.detection.nrps_pks_domains should be run
INFO     25/03 17:42:41   Running antismash.detection.nrps_pks_domains
DEBUG    25/03 17:42:41   Marking NRPS/PKS CDS features and domains in clusters
DEBUG    25/03 17:42:41   Adding detection results from antismash.detection.nrps_pks_domains to record
DEBUG    25/03 17:42:41   Checking if antismash.detection.tigrfam should be run
INFO     25/03 17:42:41   Running antismash.detection.tigrfam
INFO     25/03 17:42:41   Running TIGRFam search
DEBUG    25/03 17:42:43   Building name mapping for HMMer database TIGRFam.hmm
DEBUG    25/03 17:42:46   Adding detection results from antismash.detection.tigrfam to record
DEBUG    25/03 17:42:46   Checking if antismash.modules.active_site_finder should be run
INFO     25/03 17:42:46   Running antismash.modules.active_site_finder
DEBUG    25/03 17:42:46   Checking if antismash.modules.cluster_compare should be run
INFO     25/03 17:42:46   Running antismash.modules.cluster_compare
DEBUG    25/03 17:42:46   Loading comparison database: MIBiG
DEBUG    25/03 17:42:47   Comparison database loaded
INFO     25/03 17:42:47   Comparing regions to reference database
DEBUG    25/03 17:42:49   Checking if antismash.modules.clusterblast should be run
INFO     25/03 17:42:49   Running antismash.modules.clusterblast
INFO     25/03 17:42:49   Finding internal homologs in each gene cluster...
INFO     25/03 17:42:50   Running ClusterBlast
INFO     25/03 17:42:50   ClusterBlast: Loading gene cluster database into memory...
INFO     25/03 17:42:52   ClusterBlast: Loading gene cluster database proteins into memory...
INFO     25/03 17:43:05   Comparing regions to reference database
INFO     25/03 17:44:11   Running subcluster search
INFO     25/03 17:44:11   SubClusterBlast: Loading gene cluster database into memory...
INFO     25/03 17:44:11   SubClusterBlast: Loading gene cluster database proteins into memory...
INFO     25/03 17:44:12   Running known cluster search
INFO     25/03 17:44:12   KnownClusterBlast: Loading gene cluster database into memory...
INFO     25/03 17:44:12   KnownClusterBlast: Loading gene cluster database proteins into memory...
DEBUG    25/03 17:44:12   Running DIAMOND knowncluster searches..
INFO     25/03 17:44:12   Comparing regions to reference database
DEBUG    25/03 17:44:15   Checking if antismash.modules.lanthipeptides should be run
INFO     25/03 17:44:15   Running antismash.modules.lanthipeptides
DEBUG    25/03 17:44:15   Lanthipeptide module marked 0 motifs
DEBUG    25/03 17:44:16   Checking if antismash.modules.lassopeptides should be run
INFO     25/03 17:44:16   Running antismash.modules.lassopeptides
DEBUG    25/03 17:44:18   Lassopeptide module marked 0 motifs
DEBUG    25/03 17:44:18   Checking if antismash.modules.nrps_pks should be run
INFO     25/03 17:44:18   Running antismash.modules.nrps_pks
DEBUG    25/03 17:44:18   No NRPS or PKS genes found, skipping analysis
DEBUG    25/03 17:44:18   Checking if antismash.modules.pfam2go should be run
INFO     25/03 17:44:18   Running antismash.modules.pfam2go
DEBUG    25/03 17:44:18   Checking if antismash.modules.rrefinder should be run
INFO     25/03 17:44:18   Running antismash.modules.rrefinder
DEBUG    25/03 17:44:18   Checking if antismash.modules.sactipeptides should be run
INFO     25/03 17:44:18   Running antismash.modules.sactipeptides
DEBUG    25/03 17:44:18   Found no sactipeptide motifs
DEBUG    25/03 17:44:19   Checking if antismash.modules.t2pks should be run
INFO     25/03 17:44:19   Running antismash.modules.t2pks
DEBUG    25/03 17:44:19   No type II PKS clusters to analyze
DEBUG    25/03 17:44:19   Checking if antismash.modules.thiopeptides should be run
INFO     25/03 17:44:19   Running antismash.modules.thiopeptides
DEBUG    25/03 17:44:19   Thiopeptides marked 0 motifs
DEBUG    25/03 17:44:20   Checking if antismash.modules.tta should be run
INFO     25/03 17:44:20   Running antismash.modules.tta
INFO     25/03 17:44:20   Skipping TTA codon detection, GC content too low: 51%
INFO     25/03 17:44:20   Analysing record: ENANITX01000027NITX01000027.1
INFO     25/03 17:44:20   Detecting secondary metabolite clusters
DEBUG    25/03 17:44:20   Checking if antismash.detection.hmm_detection should be run
INFO     25/03 17:44:20   Running antismash.detection.hmm_detection
INFO     25/03 17:44:20   HMM detection using strictness: relaxed
DEBUG    25/03 17:44:21   0 rule-based cluster(s) found in record
DEBUG    25/03 17:44:21   Checking if antismash.detection.cassis should be run
INFO     25/03 17:44:21   Running antismash.detection.cassis
INFO     25/03 17:44:21   Detecting gene cluster regions using CASSIS
DEBUG    25/03 17:44:21   Record has 0 anchor genes
DEBUG    25/03 17:44:21   Cassis detected 0 cluster(s)
DEBUG    25/03 17:44:21   0 protoclusters found
DEBUG    25/03 17:44:21   0 subregions found
INFO     25/03 17:44:21   No regions detected, skipping record
INFO     25/03 17:44:21   Analysing record: ENANITX01000028NITX01000028.1
INFO     25/03 17:44:21   Detecting secondary metabolite clusters
DEBUG    25/03 17:44:21   Checking if antismash.detection.hmm_detection should be run
INFO     25/03 17:44:21   Running antismash.detection.hmm_detection
INFO     25/03 17:44:21   HMM detection using strictness: relaxed
DEBUG    25/03 17:44:22   0 rule-based cluster(s) found in record
DEBUG    25/03 17:44:22   Checking if antismash.detection.cassis should be run
INFO     25/03 17:44:22   Running antismash.detection.cassis
INFO     25/03 17:44:22   Detecting gene cluster regions using CASSIS
DEBUG    25/03 17:44:22   Record has 0 anchor genes
DEBUG    25/03 17:44:22   Cassis detected 0 cluster(s)
DEBUG    25/03 17:44:22   0 protoclusters found
DEBUG    25/03 17:44:22   0 subregions found
INFO     25/03 17:44:22   No regions detected, skipping record
INFO     25/03 17:44:22   Analysing record: ENANITX01000029NITX01000029.1
INFO     25/03 17:44:22   Detecting secondary metabolite clusters
DEBUG    25/03 17:44:22   Checking if antismash.detection.hmm_detection should be run
INFO     25/03 17:44:22   Running antismash.detection.hmm_detection
INFO     25/03 17:44:22   HMM detection using strictness: relaxed
DEBUG    25/03 17:44:22   0 rule-based cluster(s) found in record
DEBUG    25/03 17:44:22   Checking if antismash.detection.cassis should be run
INFO     25/03 17:44:22   Running antismash.detection.cassis
INFO     25/03 17:44:22   Detecting gene cluster regions using CASSIS
DEBUG    25/03 17:44:22   Record has 0 anchor genes
DEBUG    25/03 17:44:22   Cassis detected 0 cluster(s)
DEBUG    25/03 17:44:22   0 protoclusters found
DEBUG    25/03 17:44:22   0 subregions found
INFO     25/03 17:44:22   No regions detected, skipping record
INFO     25/03 17:44:22   Analysing record: ENANITX01000030NITX01000030.1
INFO     25/03 17:44:22   Detecting secondary metabolite clusters
DEBUG    25/03 17:44:22   Checking if antismash.detection.hmm_detection should be run
INFO     25/03 17:44:22   Running antismash.detection.hmm_detection
INFO     25/03 17:44:22   HMM detection using strictness: relaxed
DEBUG    25/03 17:44:23   0 rule-based cluster(s) found in record
DEBUG    25/03 17:44:23   Checking if antismash.detection.cassis should be run
INFO     25/03 17:44:23   Running antismash.detection.cassis
INFO     25/03 17:44:23   Detecting gene cluster regions using CASSIS
DEBUG    25/03 17:44:23   Record has 0 anchor genes
DEBUG    25/03 17:44:23   Cassis detected 0 cluster(s)
DEBUG    25/03 17:44:23   0 protoclusters found
DEBUG    25/03 17:44:23   0 subregions found
INFO     25/03 17:44:23   No regions detected, skipping record
INFO     25/03 17:44:23   Analysing record: ENANITX01000031NITX01000031.1
INFO     25/03 17:44:23   Detecting secondary metabolite clusters
DEBUG    25/03 17:44:23   Checking if antismash.detection.hmm_detection should be run
INFO     25/03 17:44:23   Running antismash.detection.hmm_detection
INFO     25/03 17:44:23   HMM detection using strictness: relaxed
DEBUG    25/03 17:44:23   0 rule-based cluster(s) found in record
DEBUG    25/03 17:44:23   Checking if antismash.detection.cassis should be run
INFO     25/03 17:44:23   Running antismash.detection.cassis
INFO     25/03 17:44:23   Detecting gene cluster regions using CASSIS
DEBUG    25/03 17:44:23   Record has 0 anchor genes
DEBUG    25/03 17:44:23   Cassis detected 0 cluster(s)
DEBUG    25/03 17:44:23   0 protoclusters found
DEBUG    25/03 17:44:23   0 subregions found
INFO     25/03 17:44:23   No regions detected, skipping record
INFO     25/03 17:44:23   Analysing record: ENANITX01000032NITX01000032.1
INFO     25/03 17:44:23   Detecting secondary metabolite clusters
DEBUG    25/03 17:44:23   Checking if antismash.detection.hmm_detection should be run
INFO     25/03 17:44:23   Running antismash.detection.hmm_detection
INFO     25/03 17:44:23   HMM detection using strictness: relaxed
DEBUG    25/03 17:44:24   0 rule-based cluster(s) found in record
DEBUG    25/03 17:44:24   Checking if antismash.detection.cassis should be run
INFO     25/03 17:44:24   Running antismash.detection.cassis
INFO     25/03 17:44:24   Detecting gene cluster regions using CASSIS
DEBUG    25/03 17:44:24   Record has 0 anchor genes
DEBUG    25/03 17:44:24   Cassis detected 0 cluster(s)
DEBUG    25/03 17:44:24   0 protoclusters found
DEBUG    25/03 17:44:24   0 subregions found
INFO     25/03 17:44:24   No regions detected, skipping record
INFO     25/03 17:44:24   Analysing record: ENANITX01000033NITX01000033.1
INFO     25/03 17:44:24   Detecting secondary metabolite clusters
DEBUG    25/03 17:44:24   Checking if antismash.detection.hmm_detection should be run
INFO     25/03 17:44:24   Running antismash.detection.hmm_detection
INFO     25/03 17:44:24   HMM detection using strictness: relaxed
DEBUG    25/03 17:44:25   0 rule-based cluster(s) found in record
DEBUG    25/03 17:44:25   Checking if antismash.detection.cassis should be run
INFO     25/03 17:44:25   Running antismash.detection.cassis
INFO     25/03 17:44:25   Detecting gene cluster regions using CASSIS
DEBUG    25/03 17:44:25   Record has 0 anchor genes
DEBUG    25/03 17:44:25   Cassis detected 0 cluster(s)
DEBUG    25/03 17:44:25   0 protoclusters found
DEBUG    25/03 17:44:25   0 subregions found
INFO     25/03 17:44:25   No regions detected, skipping record
INFO     25/03 17:44:25   Analysing record: ENANITX01000034NITX01000034.1
INFO     25/03 17:44:25   Detecting secondary metabolite clusters
DEBUG    25/03 17:44:25   Checking if antismash.detection.hmm_detection should be run
INFO     25/03 17:44:25   Running antismash.detection.hmm_detection
INFO     25/03 17:44:25   HMM detection using strictness: relaxed
DEBUG    25/03 17:44:25   0 rule-based cluster(s) found in record
DEBUG    25/03 17:44:25   Checking if antismash.detection.cassis should be run
INFO     25/03 17:44:25   Running antismash.detection.cassis
INFO     25/03 17:44:25   Detecting gene cluster regions using CASSIS
DEBUG    25/03 17:44:25   Record has 0 anchor genes
DEBUG    25/03 17:44:25   Cassis detected 0 cluster(s)
DEBUG    25/03 17:44:25   0 protoclusters found
DEBUG    25/03 17:44:25   0 subregions found
INFO     25/03 17:44:25   No regions detected, skipping record
INFO     25/03 17:44:25   Analysing record: ENANITX01000035NITX01000035.1
INFO     25/03 17:44:25   Detecting secondary metabolite clusters
DEBUG    25/03 17:44:25   Checking if antismash.detection.hmm_detection should be run
INFO     25/03 17:44:25   Running antismash.detection.hmm_detection
INFO     25/03 17:44:25   HMM detection using strictness: relaxed
DEBUG    25/03 17:44:26   0 rule-based cluster(s) found in record
DEBUG    25/03 17:44:26   Checking if antismash.detection.cassis should be run
INFO     25/03 17:44:26   Running antismash.detection.cassis
INFO     25/03 17:44:26   Detecting gene cluster regions using CASSIS
DEBUG    25/03 17:44:26   Record has 0 anchor genes
DEBUG    25/03 17:44:26   Cassis detected 0 cluster(s)
DEBUG    25/03 17:44:26   0 protoclusters found
DEBUG    25/03 17:44:26   0 subregions found
INFO     25/03 17:44:26   No regions detected, skipping record
INFO     25/03 17:44:26   Analysing record: ENANITX01000036NITX01000036.1
INFO     25/03 17:44:26   Detecting secondary metabolite clusters
DEBUG    25/03 17:44:26   Checking if antismash.detection.hmm_detection should be run
INFO     25/03 17:44:26   Running antismash.detection.hmm_detection
INFO     25/03 17:44:26   HMM detection using strictness: relaxed
DEBUG    25/03 17:44:26   0 rule-based cluster(s) found in record
DEBUG    25/03 17:44:26   Checking if antismash.detection.cassis should be run
INFO     25/03 17:44:26   Running antismash.detection.cassis
INFO     25/03 17:44:26   Detecting gene cluster regions using CASSIS
DEBUG    25/03 17:44:26   Record has 0 anchor genes
DEBUG    25/03 17:44:26   Cassis detected 0 cluster(s)
DEBUG    25/03 17:44:26   0 protoclusters found
DEBUG    25/03 17:44:26   0 subregions found
INFO     25/03 17:44:26   No regions detected, skipping record
INFO     25/03 17:44:26   Analysing record: ENANITX01000037NITX01000037.1
INFO     25/03 17:44:26   Detecting secondary metabolite clusters
DEBUG    25/03 17:44:26   Checking if antismash.detection.hmm_detection should be run
INFO     25/03 17:44:26   Running antismash.detection.hmm_detection
INFO     25/03 17:44:26   HMM detection using strictness: relaxed
DEBUG    25/03 17:44:27   0 rule-based cluster(s) found in record
DEBUG    25/03 17:44:27   Checking if antismash.detection.cassis should be run
INFO     25/03 17:44:27   Running antismash.detection.cassis
INFO     25/03 17:44:27   Detecting gene cluster regions using CASSIS
DEBUG    25/03 17:44:27   Record has 0 anchor genes
DEBUG    25/03 17:44:27   Cassis detected 0 cluster(s)
DEBUG    25/03 17:44:27   0 protoclusters found
DEBUG    25/03 17:44:27   0 subregions found
INFO     25/03 17:44:27   No regions detected, skipping record
INFO     25/03 17:44:27   Analysing record: ENANITX01000039NITX01000039.1
INFO     25/03 17:44:27   Detecting secondary metabolite clusters
DEBUG    25/03 17:44:27   Checking if antismash.detection.hmm_detection should be run
INFO     25/03 17:44:27   Running antismash.detection.hmm_detection
INFO     25/03 17:44:27   HMM detection using strictness: relaxed
DEBUG    25/03 17:44:27   0 rule-based cluster(s) found in record
DEBUG    25/03 17:44:27   Checking if antismash.detection.cassis should be run
INFO     25/03 17:44:27   Running antismash.detection.cassis
INFO     25/03 17:44:27   Detecting gene cluster regions using CASSIS
DEBUG    25/03 17:44:27   Record has 0 anchor genes
DEBUG    25/03 17:44:27   Cassis detected 0 cluster(s)
DEBUG    25/03 17:44:27   0 protoclusters found
DEBUG    25/03 17:44:27   0 subregions found
INFO     25/03 17:44:27   No regions detected, skipping record
INFO     25/03 17:44:27   Analysing record: ENANITX01000040NITX01000040.1
INFO     25/03 17:44:27   Detecting secondary metabolite clusters
DEBUG    25/03 17:44:27   Checking if antismash.detection.hmm_detection should be run
INFO     25/03 17:44:27   Running antismash.detection.hmm_detection
INFO     25/03 17:44:27   HMM detection using strictness: relaxed
DEBUG    25/03 17:44:28   0 rule-based cluster(s) found in record
DEBUG    25/03 17:44:28   Checking if antismash.detection.cassis should be run
INFO     25/03 17:44:28   Running antismash.detection.cassis
INFO     25/03 17:44:28   Detecting gene cluster regions using CASSIS
DEBUG    25/03 17:44:28   Record has 0 anchor genes
DEBUG    25/03 17:44:28   Cassis detected 0 cluster(s)
DEBUG    25/03 17:44:28   0 protoclusters found
DEBUG    25/03 17:44:28   0 subregions found
INFO     25/03 17:44:28   No regions detected, skipping record
INFO     25/03 17:44:28   Analysing record: ENANITX01000041NITX01000041.1
INFO     25/03 17:44:28   Detecting secondary metabolite clusters
DEBUG    25/03 17:44:28   Checking if antismash.detection.hmm_detection should be run
INFO     25/03 17:44:28   Running antismash.detection.hmm_detection
INFO     25/03 17:44:28   HMM detection using strictness: relaxed
DEBUG    25/03 17:44:28   0 rule-based cluster(s) found in record
DEBUG    25/03 17:44:28   Checking if antismash.detection.cassis should be run
INFO     25/03 17:44:28   Running antismash.detection.cassis
INFO     25/03 17:44:28   Detecting gene cluster regions using CASSIS
DEBUG    25/03 17:44:28   Record has 0 anchor genes
DEBUG    25/03 17:44:28   Cassis detected 0 cluster(s)
DEBUG    25/03 17:44:28   0 protoclusters found
DEBUG    25/03 17:44:28   0 subregions found
INFO     25/03 17:44:28   No regions detected, skipping record
INFO     25/03 17:44:28   Analysing record: ENANITX01000042NITX01000042.1
INFO     25/03 17:44:28   Detecting secondary metabolite clusters
DEBUG    25/03 17:44:28   Checking if antismash.detection.hmm_detection should be run
INFO     25/03 17:44:28   Running antismash.detection.hmm_detection
INFO     25/03 17:44:28   HMM detection using strictness: relaxed
DEBUG    25/03 17:44:29   0 rule-based cluster(s) found in record
DEBUG    25/03 17:44:29   Checking if antismash.detection.cassis should be run
INFO     25/03 17:44:29   Running antismash.detection.cassis
INFO     25/03 17:44:29   Detecting gene cluster regions using CASSIS
DEBUG    25/03 17:44:29   Record has 0 anchor genes
DEBUG    25/03 17:44:29   Cassis detected 0 cluster(s)
DEBUG    25/03 17:44:29   0 protoclusters found
DEBUG    25/03 17:44:29   0 subregions found
INFO     25/03 17:44:29   No regions detected, skipping record
INFO     25/03 17:44:29   Analysing record: ENANITX01000043NITX01000043.1
INFO     25/03 17:44:29   Detecting secondary metabolite clusters
DEBUG    25/03 17:44:29   Checking if antismash.detection.hmm_detection should be run
INFO     25/03 17:44:29   Running antismash.detection.hmm_detection
INFO     25/03 17:44:29   HMM detection using strictness: relaxed
DEBUG    25/03 17:44:29   0 rule-based cluster(s) found in record
DEBUG    25/03 17:44:29   Checking if antismash.detection.cassis should be run
INFO     25/03 17:44:29   Running antismash.detection.cassis
INFO     25/03 17:44:29   Detecting gene cluster regions using CASSIS
DEBUG    25/03 17:44:29   Record has 0 anchor genes
DEBUG    25/03 17:44:29   Cassis detected 0 cluster(s)
DEBUG    25/03 17:44:29   0 protoclusters found
DEBUG    25/03 17:44:29   0 subregions found
INFO     25/03 17:44:29   No regions detected, skipping record
INFO     25/03 17:44:29   Analysing record: ENANITX01000044NITX01000044.1
INFO     25/03 17:44:29   Detecting secondary metabolite clusters
DEBUG    25/03 17:44:29   Checking if antismash.detection.hmm_detection should be run
INFO     25/03 17:44:29   Running antismash.detection.hmm_detection
INFO     25/03 17:44:29   HMM detection using strictness: relaxed
DEBUG    25/03 17:44:30   0 rule-based cluster(s) found in record
DEBUG    25/03 17:44:30   Checking if antismash.detection.cassis should be run
INFO     25/03 17:44:30   Running antismash.detection.cassis
INFO     25/03 17:44:30   Detecting gene cluster regions using CASSIS
DEBUG    25/03 17:44:30   Record has 0 anchor genes
DEBUG    25/03 17:44:30   Cassis detected 0 cluster(s)
DEBUG    25/03 17:44:30   0 protoclusters found
DEBUG    25/03 17:44:30   0 subregions found
INFO     25/03 17:44:30   No regions detected, skipping record
INFO     25/03 17:44:30   Analysing record: ENANITX01000045NITX01000045.1
INFO     25/03 17:44:30   Detecting secondary metabolite clusters
DEBUG    25/03 17:44:30   Checking if antismash.detection.hmm_detection should be run
INFO     25/03 17:44:30   Running antismash.detection.hmm_detection
INFO     25/03 17:44:30   HMM detection using strictness: relaxed
DEBUG    25/03 17:44:31   0 rule-based cluster(s) found in record
DEBUG    25/03 17:44:31   Checking if antismash.detection.cassis should be run
INFO     25/03 17:44:31   Running antismash.detection.cassis
INFO     25/03 17:44:31   Detecting gene cluster regions using CASSIS
DEBUG    25/03 17:44:31   Record has 0 anchor genes
DEBUG    25/03 17:44:31   Cassis detected 0 cluster(s)
DEBUG    25/03 17:44:31   0 protoclusters found
DEBUG    25/03 17:44:31   0 subregions found
INFO     25/03 17:44:31   No regions detected, skipping record
INFO     25/03 17:44:31   Analysing record: ENANITX01000046NITX01000046.1
INFO     25/03 17:44:31   Detecting secondary metabolite clusters
DEBUG    25/03 17:44:31   Checking if antismash.detection.hmm_detection should be run
INFO     25/03 17:44:31   Running antismash.detection.hmm_detection
INFO     25/03 17:44:31   HMM detection using strictness: relaxed
DEBUG    25/03 17:44:31   0 rule-based cluster(s) found in record
DEBUG    25/03 17:44:31   Checking if antismash.detection.cassis should be run
INFO     25/03 17:44:31   Running antismash.detection.cassis
INFO     25/03 17:44:31   Detecting gene cluster regions using CASSIS
DEBUG    25/03 17:44:31   Record has 0 anchor genes
DEBUG    25/03 17:44:31   Cassis detected 0 cluster(s)
DEBUG    25/03 17:44:31   0 protoclusters found
DEBUG    25/03 17:44:31   0 subregions found
INFO     25/03 17:44:31   No regions detected, skipping record
INFO     25/03 17:44:31   Analysing record: ENANITX01000047NITX01000047.1
INFO     25/03 17:44:31   Detecting secondary metabolite clusters
DEBUG    25/03 17:44:31   Checking if antismash.detection.hmm_detection should be run
INFO     25/03 17:44:31   Running antismash.detection.hmm_detection
INFO     25/03 17:44:31   HMM detection using strictness: relaxed
DEBUG    25/03 17:44:32   0 rule-based cluster(s) found in record
DEBUG    25/03 17:44:32   Checking if antismash.detection.cassis should be run
INFO     25/03 17:44:32   Running antismash.detection.cassis
INFO     25/03 17:44:32   Detecting gene cluster regions using CASSIS
DEBUG    25/03 17:44:32   Record has 0 anchor genes
DEBUG    25/03 17:44:32   Cassis detected 0 cluster(s)
DEBUG    25/03 17:44:32   0 protoclusters found
DEBUG    25/03 17:44:32   0 subregions found
INFO     25/03 17:44:32   No regions detected, skipping record
INFO     25/03 17:44:32   Analysing record: ENANITX01000048NITX01000048.1
INFO     25/03 17:44:32   Detecting secondary metabolite clusters
DEBUG    25/03 17:44:32   Checking if antismash.detection.hmm_detection should be run
INFO     25/03 17:44:32   Running antismash.detection.hmm_detection
INFO     25/03 17:44:32   HMM detection using strictness: relaxed
DEBUG    25/03 17:44:32   0 rule-based cluster(s) found in record
DEBUG    25/03 17:44:32   Checking if antismash.detection.cassis should be run
INFO     25/03 17:44:32   Running antismash.detection.cassis
INFO     25/03 17:44:32   Detecting gene cluster regions using CASSIS
DEBUG    25/03 17:44:32   Record has 0 anchor genes
DEBUG    25/03 17:44:32   Cassis detected 0 cluster(s)
DEBUG    25/03 17:44:32   0 protoclusters found
DEBUG    25/03 17:44:32   0 subregions found
INFO     25/03 17:44:32   No regions detected, skipping record
INFO     25/03 17:44:32   Analysing record: ENANITX01000049NITX01000049.1
INFO     25/03 17:44:32   Detecting secondary metabolite clusters
DEBUG    25/03 17:44:32   Checking if antismash.detection.hmm_detection should be run
INFO     25/03 17:44:32   Running antismash.detection.hmm_detection
INFO     25/03 17:44:32   HMM detection using strictness: relaxed
DEBUG    25/03 17:44:33   0 rule-based cluster(s) found in record
DEBUG    25/03 17:44:33   Checking if antismash.detection.cassis should be run
INFO     25/03 17:44:33   Running antismash.detection.cassis
INFO     25/03 17:44:33   Detecting gene cluster regions using CASSIS
DEBUG    25/03 17:44:33   Record has 0 anchor genes
DEBUG    25/03 17:44:33   Cassis detected 0 cluster(s)
DEBUG    25/03 17:44:33   0 protoclusters found
DEBUG    25/03 17:44:33   0 subregions found
INFO     25/03 17:44:33   No regions detected, skipping record
INFO     25/03 17:44:33   Analysing record: ENANITX01000050NITX01000050.1
INFO     25/03 17:44:33   Detecting secondary metabolite clusters
DEBUG    25/03 17:44:33   Checking if antismash.detection.hmm_detection should be run
INFO     25/03 17:44:33   Running antismash.detection.hmm_detection
INFO     25/03 17:44:33   HMM detection using strictness: relaxed
DEBUG    25/03 17:44:34   0 rule-based cluster(s) found in record
DEBUG    25/03 17:44:34   Checking if antismash.detection.cassis should be run
INFO     25/03 17:44:34   Running antismash.detection.cassis
INFO     25/03 17:44:34   Detecting gene cluster regions using CASSIS
DEBUG    25/03 17:44:34   Record has 0 anchor genes
DEBUG    25/03 17:44:34   Cassis detected 0 cluster(s)
DEBUG    25/03 17:44:34   0 protoclusters found
DEBUG    25/03 17:44:34   0 subregions found
INFO     25/03 17:44:34   No regions detected, skipping record
INFO     25/03 17:44:34   Analysing record: ENANITX01000051NITX01000051.1
INFO     25/03 17:44:34   Detecting secondary metabolite clusters
DEBUG    25/03 17:44:34   Checking if antismash.detection.hmm_detection should be run
INFO     25/03 17:44:34   Running antismash.detection.hmm_detection
INFO     25/03 17:44:34   HMM detection using strictness: relaxed
DEBUG    25/03 17:44:34   0 rule-based cluster(s) found in record
DEBUG    25/03 17:44:34   Checking if antismash.detection.cassis should be run
INFO     25/03 17:44:34   Running antismash.detection.cassis
INFO     25/03 17:44:34   Detecting gene cluster regions using CASSIS
DEBUG    25/03 17:44:34   Record has 0 anchor genes
DEBUG    25/03 17:44:34   Cassis detected 0 cluster(s)
DEBUG    25/03 17:44:34   0 protoclusters found
DEBUG    25/03 17:44:34   0 subregions found
INFO     25/03 17:44:34   No regions detected, skipping record
INFO     25/03 17:44:34   Analysing record: ENANITX01000052NITX01000052.1
INFO     25/03 17:44:34   Detecting secondary metabolite clusters
DEBUG    25/03 17:44:34   Checking if antismash.detection.hmm_detection should be run
INFO     25/03 17:44:34   Running antismash.detection.hmm_detection
INFO     25/03 17:44:34   HMM detection using strictness: relaxed
DEBUG    25/03 17:44:35   0 rule-based cluster(s) found in record
DEBUG    25/03 17:44:35   Checking if antismash.detection.cassis should be run
INFO     25/03 17:44:35   Running antismash.detection.cassis
INFO     25/03 17:44:35   Detecting gene cluster regions using CASSIS
DEBUG    25/03 17:44:35   Record has 0 anchor genes
DEBUG    25/03 17:44:35   Cassis detected 0 cluster(s)
DEBUG    25/03 17:44:35   0 protoclusters found
DEBUG    25/03 17:44:35   0 subregions found
INFO     25/03 17:44:35   No regions detected, skipping record
INFO     25/03 17:44:35   Analysing record: ENANITX01000053NITX01000053.1
INFO     25/03 17:44:35   Detecting secondary metabolite clusters
DEBUG    25/03 17:44:35   Checking if antismash.detection.hmm_detection should be run
INFO     25/03 17:44:35   Running antismash.detection.hmm_detection
INFO     25/03 17:44:35   HMM detection using strictness: relaxed
DEBUG    25/03 17:44:35   0 rule-based cluster(s) found in record
DEBUG    25/03 17:44:35   Checking if antismash.detection.cassis should be run
INFO     25/03 17:44:35   Running antismash.detection.cassis
INFO     25/03 17:44:35   Detecting gene cluster regions using CASSIS
DEBUG    25/03 17:44:35   Record has 0 anchor genes
DEBUG    25/03 17:44:35   Cassis detected 0 cluster(s)
DEBUG    25/03 17:44:35   0 protoclusters found
DEBUG    25/03 17:44:35   0 subregions found
INFO     25/03 17:44:35   No regions detected, skipping record
INFO     25/03 17:44:35   Analysing record: ENANITX01000054NITX01000054.1
INFO     25/03 17:44:35   Detecting secondary metabolite clusters
DEBUG    25/03 17:44:35   Checking if antismash.detection.hmm_detection should be run
INFO     25/03 17:44:35   Running antismash.detection.hmm_detection
INFO     25/03 17:44:35   HMM detection using strictness: relaxed
DEBUG    25/03 17:44:36   0 rule-based cluster(s) found in record
DEBUG    25/03 17:44:36   Checking if antismash.detection.cassis should be run
INFO     25/03 17:44:36   Running antismash.detection.cassis
INFO     25/03 17:44:36   Detecting gene cluster regions using CASSIS
DEBUG    25/03 17:44:36   Record has 0 anchor genes
DEBUG    25/03 17:44:36   Cassis detected 0 cluster(s)
DEBUG    25/03 17:44:36   0 protoclusters found
DEBUG    25/03 17:44:36   0 subregions found
INFO     25/03 17:44:36   No regions detected, skipping record
INFO     25/03 17:44:36   Analysing record: ENANITX01000055NITX01000055.1
INFO     25/03 17:44:36   Detecting secondary metabolite clusters
DEBUG    25/03 17:44:36   Checking if antismash.detection.hmm_detection should be run
INFO     25/03 17:44:36   Running antismash.detection.hmm_detection
INFO     25/03 17:44:36   HMM detection using strictness: relaxed
DEBUG    25/03 17:44:37   0 rule-based cluster(s) found in record
DEBUG    25/03 17:44:37   Checking if antismash.detection.cassis should be run
INFO     25/03 17:44:37   Running antismash.detection.cassis
INFO     25/03 17:44:37   Detecting gene cluster regions using CASSIS
DEBUG    25/03 17:44:37   Record has 0 anchor genes
DEBUG    25/03 17:44:37   Cassis detected 0 cluster(s)
DEBUG    25/03 17:44:37   0 protoclusters found
DEBUG    25/03 17:44:37   0 subregions found
INFO     25/03 17:44:37   No regions detected, skipping record
INFO     25/03 17:44:37   Analysing record: ENANITX01000056NITX01000056.1
INFO     25/03 17:44:37   Detecting secondary metabolite clusters
DEBUG    25/03 17:44:37   Checking if antismash.detection.hmm_detection should be run
INFO     25/03 17:44:37   Running antismash.detection.hmm_detection
INFO     25/03 17:44:37   HMM detection using strictness: relaxed
DEBUG    25/03 17:44:37   0 rule-based cluster(s) found in record
DEBUG    25/03 17:44:37   Checking if antismash.detection.cassis should be run
INFO     25/03 17:44:37   Running antismash.detection.cassis
INFO     25/03 17:44:37   Detecting gene cluster regions using CASSIS
DEBUG    25/03 17:44:37   Record has 0 anchor genes
DEBUG    25/03 17:44:37   Cassis detected 0 cluster(s)
DEBUG    25/03 17:44:37   0 protoclusters found
DEBUG    25/03 17:44:37   0 subregions found
INFO     25/03 17:44:37   No regions detected, skipping record
INFO     25/03 17:44:37   Analysing record: ENANITX01000057NITX01000057.1
INFO     25/03 17:44:37   Detecting secondary metabolite clusters
DEBUG    25/03 17:44:37   Checking if antismash.detection.hmm_detection should be run
INFO     25/03 17:44:37   Running antismash.detection.hmm_detection
INFO     25/03 17:44:37   HMM detection using strictness: relaxed
DEBUG    25/03 17:44:38   0 rule-based cluster(s) found in record
DEBUG    25/03 17:44:38   Checking if antismash.detection.cassis should be run
INFO     25/03 17:44:38   Running antismash.detection.cassis
INFO     25/03 17:44:38   Detecting gene cluster regions using CASSIS
DEBUG    25/03 17:44:38   Record has 0 anchor genes
DEBUG    25/03 17:44:38   Cassis detected 0 cluster(s)
DEBUG    25/03 17:44:38   0 protoclusters found
DEBUG    25/03 17:44:38   0 subregions found
INFO     25/03 17:44:38   No regions detected, skipping record
INFO     25/03 17:44:38   Analysing record: ENANITX01000058NITX01000058.1
INFO     25/03 17:44:38   Detecting secondary metabolite clusters
DEBUG    25/03 17:44:38   Checking if antismash.detection.hmm_detection should be run
INFO     25/03 17:44:38   Running antismash.detection.hmm_detection
INFO     25/03 17:44:38   HMM detection using strictness: relaxed
DEBUG    25/03 17:44:38   0 rule-based cluster(s) found in record
DEBUG    25/03 17:44:38   Checking if antismash.detection.cassis should be run
INFO     25/03 17:44:38   Running antismash.detection.cassis
INFO     25/03 17:44:38   Detecting gene cluster regions using CASSIS
DEBUG    25/03 17:44:38   Record has 0 anchor genes
DEBUG    25/03 17:44:38   Cassis detected 0 cluster(s)
DEBUG    25/03 17:44:38   0 protoclusters found
DEBUG    25/03 17:44:38   0 subregions found
INFO     25/03 17:44:38   No regions detected, skipping record
INFO     25/03 17:44:38   Analysing record: ENANITX01000059NITX01000059.1
INFO     25/03 17:44:38   Detecting secondary metabolite clusters
DEBUG    25/03 17:44:38   Checking if antismash.detection.hmm_detection should be run
INFO     25/03 17:44:38   Running antismash.detection.hmm_detection
INFO     25/03 17:44:38   HMM detection using strictness: relaxed
DEBUG    25/03 17:44:39   0 rule-based cluster(s) found in record
DEBUG    25/03 17:44:39   Checking if antismash.detection.cassis should be run
INFO     25/03 17:44:39   Running antismash.detection.cassis
INFO     25/03 17:44:39   Detecting gene cluster regions using CASSIS
DEBUG    25/03 17:44:39   Record has 0 anchor genes
DEBUG    25/03 17:44:39   Cassis detected 0 cluster(s)
DEBUG    25/03 17:44:39   0 protoclusters found
DEBUG    25/03 17:44:39   0 subregions found
INFO     25/03 17:44:39   No regions detected, skipping record
INFO     25/03 17:44:39   Analysing record: ENANITX01000060NITX01000060.1
INFO     25/03 17:44:39   Detecting secondary metabolite clusters
DEBUG    25/03 17:44:39   Checking if antismash.detection.hmm_detection should be run
INFO     25/03 17:44:39   Running antismash.detection.hmm_detection
INFO     25/03 17:44:39   HMM detection using strictness: relaxed
DEBUG    25/03 17:44:39   0 rule-based cluster(s) found in record
DEBUG    25/03 17:44:39   Checking if antismash.detection.cassis should be run
INFO     25/03 17:44:39   Running antismash.detection.cassis
INFO     25/03 17:44:39   Detecting gene cluster regions using CASSIS
DEBUG    25/03 17:44:39   Record has 0 anchor genes
DEBUG    25/03 17:44:39   Cassis detected 0 cluster(s)
DEBUG    25/03 17:44:39   0 protoclusters found
DEBUG    25/03 17:44:39   0 subregions found
INFO     25/03 17:44:39   No regions detected, skipping record
INFO     25/03 17:44:39   Analysing record: ENANITX01000061NITX01000061.1
INFO     25/03 17:44:39   Detecting secondary metabolite clusters
DEBUG    25/03 17:44:39   Checking if antismash.detection.hmm_detection should be run
INFO     25/03 17:44:39   Running antismash.detection.hmm_detection
INFO     25/03 17:44:39   HMM detection using strictness: relaxed
DEBUG    25/03 17:44:40   0 rule-based cluster(s) found in record
DEBUG    25/03 17:44:40   Checking if antismash.detection.cassis should be run
INFO     25/03 17:44:40   Running antismash.detection.cassis
INFO     25/03 17:44:40   Detecting gene cluster regions using CASSIS
DEBUG    25/03 17:44:40   Record has 0 anchor genes
DEBUG    25/03 17:44:40   Cassis detected 0 cluster(s)
DEBUG    25/03 17:44:40   0 protoclusters found
DEBUG    25/03 17:44:40   0 subregions found
INFO     25/03 17:44:40   No regions detected, skipping record
INFO     25/03 17:44:40   Analysing record: ENANITX01000062NITX01000062.1
INFO     25/03 17:44:40   Detecting secondary metabolite clusters
DEBUG    25/03 17:44:40   Checking if antismash.detection.hmm_detection should be run
INFO     25/03 17:44:40   Running antismash.detection.hmm_detection
INFO     25/03 17:44:40   HMM detection using strictness: relaxed
DEBUG    25/03 17:44:41   1 rule-based cluster(s) found in record
DEBUG    25/03 17:44:41   Checking if antismash.detection.cassis should be run
INFO     25/03 17:44:41   Running antismash.detection.cassis
INFO     25/03 17:44:41   Detecting gene cluster regions using CASSIS
DEBUG    25/03 17:44:41   Record has 1 anchor genes
DEBUG    25/03 17:44:41   Record has 0 features of type 'gene'
DEBUG    25/03 17:44:41   Cassis detected 0 cluster(s)
DEBUG    25/03 17:44:41   1 protoclusters found
DEBUG    25/03 17:44:41   0 subregions found
INFO     25/03 17:44:41   1 region(s) detected in record
DEBUG    25/03 17:44:41   Checking if antismash.detection.cluster_hmmer should be run
INFO     25/03 17:44:41   Running antismash.detection.cluster_hmmer
INFO     25/03 17:44:41   Running cluster PFAM search
DEBUG    25/03 17:44:51   Adding detection results from antismash.detection.cluster_hmmer to record
DEBUG    25/03 17:44:51   Checking if antismash.detection.genefunctions should be run
INFO     25/03 17:44:51   Running antismash.detection.genefunctions
DEBUG    25/03 17:44:53   Adding detection results from antismash.detection.genefunctions to record
DEBUG    25/03 17:44:53   annotating CDS features with resist info: 0 CDSes
DEBUG    25/03 17:44:53   annotating CDS features with smcogs info: 6 CDSes
DEBUG    25/03 17:44:53   Checking if antismash.detection.nrps_pks_domains should be run
INFO     25/03 17:44:53   Running antismash.detection.nrps_pks_domains
DEBUG    25/03 17:44:53   Marking NRPS/PKS CDS features and domains in clusters
DEBUG    25/03 17:44:54   Adding detection results from antismash.detection.nrps_pks_domains to record
DEBUG    25/03 17:44:54   Checking if antismash.detection.tigrfam should be run
INFO     25/03 17:44:54   Running antismash.detection.tigrfam
INFO     25/03 17:44:54   Running TIGRFam search
DEBUG    25/03 17:44:57   Adding detection results from antismash.detection.tigrfam to record
DEBUG    25/03 17:44:57   Checking if antismash.modules.active_site_finder should be run
INFO     25/03 17:44:57   Running antismash.modules.active_site_finder
DEBUG    25/03 17:44:58   Checking if antismash.modules.cluster_compare should be run
INFO     25/03 17:44:58   Running antismash.modules.cluster_compare
DEBUG    25/03 17:44:58   Loading comparison database: MIBiG
DEBUG    25/03 17:44:58   Comparison database loaded
INFO     25/03 17:44:58   Comparing regions to reference database
DEBUG    25/03 17:45:01   Checking if antismash.modules.clusterblast should be run
INFO     25/03 17:45:01   Running antismash.modules.clusterblast
INFO     25/03 17:45:01   Finding internal homologs in each gene cluster...
INFO     25/03 17:45:01   Running ClusterBlast
INFO     25/03 17:45:01   ClusterBlast: Loading gene cluster database into memory...
INFO     25/03 17:45:04   ClusterBlast: Loading gene cluster database proteins into memory...
INFO     25/03 17:45:18   Comparing regions to reference database
INFO     25/03 17:46:30   Running subcluster search
INFO     25/03 17:46:30   SubClusterBlast: Loading gene cluster database into memory...
INFO     25/03 17:46:30   SubClusterBlast: Loading gene cluster database proteins into memory...
INFO     25/03 17:46:31   Running known cluster search
INFO     25/03 17:46:31   KnownClusterBlast: Loading gene cluster database into memory...
INFO     25/03 17:46:31   KnownClusterBlast: Loading gene cluster database proteins into memory...
DEBUG    25/03 17:46:31   Running DIAMOND knowncluster searches..
INFO     25/03 17:46:31   Comparing regions to reference database
DEBUG    25/03 17:46:35   Checking if antismash.modules.lanthipeptides should be run
INFO     25/03 17:46:35   Running antismash.modules.lanthipeptides
DEBUG    25/03 17:46:35   Lanthipeptide module marked 0 motifs
DEBUG    25/03 17:46:36   Checking if antismash.modules.lassopeptides should be run
INFO     25/03 17:46:36   Running antismash.modules.lassopeptides
DEBUG    25/03 17:46:38   Lassopeptide module marked 0 motifs
DEBUG    25/03 17:46:38   Checking if antismash.modules.nrps_pks should be run
INFO     25/03 17:46:38   Running antismash.modules.nrps_pks
INFO     25/03 17:46:38   Predicting PKS AT domain substrate specificities by Yadav et al. PKS signature sequences
INFO     25/03 17:46:38   Predicting PKS AT domain substrate specificities by Minowa et al. method
INFO     25/03 17:46:40   Predicting CAL domain substrate specificities by Minowa et al. method
INFO     25/03 17:46:40   Predicting PKS KR activity and stereochemistry using KR fingerprints from Starcevic et al.
DEBUG    25/03 17:46:40   CandidateCluster 1 monomer ordering method: colinear
DEBUG    25/03 17:46:40   Checking if antismash.modules.pfam2go should be run
INFO     25/03 17:46:40   Running antismash.modules.pfam2go
DEBUG    25/03 17:46:40   Checking if antismash.modules.rrefinder should be run
INFO     25/03 17:46:40   Running antismash.modules.rrefinder
DEBUG    25/03 17:46:40   Checking if antismash.modules.sactipeptides should be run
INFO     25/03 17:46:40   Running antismash.modules.sactipeptides
DEBUG    25/03 17:46:40   Found no sactipeptide motifs
DEBUG    25/03 17:46:42   Checking if antismash.modules.t2pks should be run
INFO     25/03 17:46:42   Running antismash.modules.t2pks
DEBUG    25/03 17:46:42   No type II PKS clusters to analyze
DEBUG    25/03 17:46:42   Checking if antismash.modules.thiopeptides should be run
INFO     25/03 17:46:42   Running antismash.modules.thiopeptides
DEBUG    25/03 17:46:42   Thiopeptides marked 0 motifs
DEBUG    25/03 17:46:43   Checking if antismash.modules.tta should be run
INFO     25/03 17:46:43   Running antismash.modules.tta
INFO     25/03 17:46:43   Skipping TTA codon detection, GC content too low: 52%
INFO     25/03 17:46:43   Analysing record: ENANITX01000063NITX01000063.1
INFO     25/03 17:46:43   Detecting secondary metabolite clusters
DEBUG    25/03 17:46:43   Checking if antismash.detection.hmm_detection should be run
INFO     25/03 17:46:43   Running antismash.detection.hmm_detection
INFO     25/03 17:46:43   HMM detection using strictness: relaxed
DEBUG    25/03 17:46:44   0 rule-based cluster(s) found in record
DEBUG    25/03 17:46:44   Checking if antismash.detection.cassis should be run
INFO     25/03 17:46:44   Running antismash.detection.cassis
INFO     25/03 17:46:44   Detecting gene cluster regions using CASSIS
DEBUG    25/03 17:46:44   Record has 0 anchor genes
DEBUG    25/03 17:46:44   Cassis detected 0 cluster(s)
DEBUG    25/03 17:46:44   0 protoclusters found
DEBUG    25/03 17:46:44   0 subregions found
INFO     25/03 17:46:44   No regions detected, skipping record
INFO     25/03 17:46:44   Analysing record: ENANITX01000064NITX01000064.1
INFO     25/03 17:46:44   Detecting secondary metabolite clusters
DEBUG    25/03 17:46:44   Checking if antismash.detection.hmm_detection should be run
INFO     25/03 17:46:44   Running antismash.detection.hmm_detection
INFO     25/03 17:46:44   HMM detection using strictness: relaxed
DEBUG    25/03 17:46:44   0 rule-based cluster(s) found in record
DEBUG    25/03 17:46:44   Checking if antismash.detection.cassis should be run
INFO     25/03 17:46:44   Running antismash.detection.cassis
INFO     25/03 17:46:44   Detecting gene cluster regions using CASSIS
DEBUG    25/03 17:46:44   Record has 0 anchor genes
DEBUG    25/03 17:46:44   Cassis detected 0 cluster(s)
DEBUG    25/03 17:46:44   0 protoclusters found
DEBUG    25/03 17:46:44   0 subregions found
INFO     25/03 17:46:44   No regions detected, skipping record
INFO     25/03 17:46:44   Analysing record: ENANITX01000065NITX01000065.1
INFO     25/03 17:46:44   Detecting secondary metabolite clusters
DEBUG    25/03 17:46:44   Checking if antismash.detection.hmm_detection should be run
INFO     25/03 17:46:44   Running antismash.detection.hmm_detection
INFO     25/03 17:46:44   HMM detection using strictness: relaxed
DEBUG    25/03 17:46:45   0 rule-based cluster(s) found in record
DEBUG    25/03 17:46:45   Checking if antismash.detection.cassis should be run
INFO     25/03 17:46:45   Running antismash.detection.cassis
INFO     25/03 17:46:45   Detecting gene cluster regions using CASSIS
DEBUG    25/03 17:46:45   Record has 0 anchor genes
DEBUG    25/03 17:46:45   Cassis detected 0 cluster(s)
DEBUG    25/03 17:46:45   0 protoclusters found
DEBUG    25/03 17:46:45   0 subregions found
INFO     25/03 17:46:45   No regions detected, skipping record
INFO     25/03 17:46:45   Analysing record: ENANITX01000066NITX01000066.1
INFO     25/03 17:46:45   Detecting secondary metabolite clusters
DEBUG    25/03 17:46:45   Checking if antismash.detection.hmm_detection should be run
INFO     25/03 17:46:45   Running antismash.detection.hmm_detection
INFO     25/03 17:46:45   HMM detection using strictness: relaxed
DEBUG    25/03 17:46:45   0 rule-based cluster(s) found in record
DEBUG    25/03 17:46:45   Checking if antismash.detection.cassis should be run
INFO     25/03 17:46:45   Running antismash.detection.cassis
INFO     25/03 17:46:45   Detecting gene cluster regions using CASSIS
DEBUG    25/03 17:46:45   Record has 0 anchor genes
DEBUG    25/03 17:46:45   Cassis detected 0 cluster(s)
DEBUG    25/03 17:46:45   0 protoclusters found
DEBUG    25/03 17:46:45   0 subregions found
INFO     25/03 17:46:45   No regions detected, skipping record
INFO     25/03 17:46:45   Analysing record: ENANITX01000067NITX01000067.1
INFO     25/03 17:46:45   Detecting secondary metabolite clusters
DEBUG    25/03 17:46:45   Checking if antismash.detection.hmm_detection should be run
INFO     25/03 17:46:45   Running antismash.detection.hmm_detection
INFO     25/03 17:46:45   HMM detection using strictness: relaxed
DEBUG    25/03 17:46:46   0 rule-based cluster(s) found in record
DEBUG    25/03 17:46:46   Checking if antismash.detection.cassis should be run
INFO     25/03 17:46:46   Running antismash.detection.cassis
INFO     25/03 17:46:46   Detecting gene cluster regions using CASSIS
DEBUG    25/03 17:46:46   Record has 0 anchor genes
DEBUG    25/03 17:46:46   Cassis detected 0 cluster(s)
DEBUG    25/03 17:46:46   0 protoclusters found
DEBUG    25/03 17:46:46   0 subregions found
INFO     25/03 17:46:46   No regions detected, skipping record
INFO     25/03 17:46:46   Analysing record: ENANITX01000068NITX01000068.1
INFO     25/03 17:46:46   Detecting secondary metabolite clusters
DEBUG    25/03 17:46:46   Checking if antismash.detection.hmm_detection should be run
INFO     25/03 17:46:46   Running antismash.detection.hmm_detection
INFO     25/03 17:46:46   HMM detection using strictness: relaxed
DEBUG    25/03 17:46:47   0 rule-based cluster(s) found in record
DEBUG    25/03 17:46:47   Checking if antismash.detection.cassis should be run
INFO     25/03 17:46:47   Running antismash.detection.cassis
INFO     25/03 17:46:47   Detecting gene cluster regions using CASSIS
DEBUG    25/03 17:46:47   Record has 0 anchor genes
DEBUG    25/03 17:46:47   Cassis detected 0 cluster(s)
DEBUG    25/03 17:46:47   0 protoclusters found
DEBUG    25/03 17:46:47   0 subregions found
INFO     25/03 17:46:47   No regions detected, skipping record
INFO     25/03 17:46:47   Analysing record: ENANITX01000069NITX01000069.1
INFO     25/03 17:46:47   Detecting secondary metabolite clusters
DEBUG    25/03 17:46:47   Checking if antismash.detection.hmm_detection should be run
INFO     25/03 17:46:47   Running antismash.detection.hmm_detection
INFO     25/03 17:46:47   HMM detection using strictness: relaxed
DEBUG    25/03 17:46:48   0 rule-based cluster(s) found in record
DEBUG    25/03 17:46:48   Checking if antismash.detection.cassis should be run
INFO     25/03 17:46:48   Running antismash.detection.cassis
INFO     25/03 17:46:48   Detecting gene cluster regions using CASSIS
DEBUG    25/03 17:46:48   Record has 0 anchor genes
DEBUG    25/03 17:46:48   Cassis detected 0 cluster(s)
DEBUG    25/03 17:46:48   0 protoclusters found
DEBUG    25/03 17:46:48   0 subregions found
INFO     25/03 17:46:48   No regions detected, skipping record
INFO     25/03 17:46:48   Analysing record: ENANITX01000070NITX01000070.1
INFO     25/03 17:46:48   Detecting secondary metabolite clusters
DEBUG    25/03 17:46:48   Checking if antismash.detection.hmm_detection should be run
INFO     25/03 17:46:48   Running antismash.detection.hmm_detection
INFO     25/03 17:46:48   HMM detection using strictness: relaxed
DEBUG    25/03 17:46:48   0 rule-based cluster(s) found in record
DEBUG    25/03 17:46:48   Checking if antismash.detection.cassis should be run
INFO     25/03 17:46:48   Running antismash.detection.cassis
INFO     25/03 17:46:48   Detecting gene cluster regions using CASSIS
DEBUG    25/03 17:46:48   Record has 0 anchor genes
DEBUG    25/03 17:46:48   Cassis detected 0 cluster(s)
DEBUG    25/03 17:46:48   0 protoclusters found
DEBUG    25/03 17:46:48   0 subregions found
INFO     25/03 17:46:48   No regions detected, skipping record
INFO     25/03 17:46:48   Analysing record: ENANITX01000071NITX01000071.1
INFO     25/03 17:46:48   Detecting secondary metabolite clusters
DEBUG    25/03 17:46:48   Checking if antismash.detection.hmm_detection should be run
INFO     25/03 17:46:48   Running antismash.detection.hmm_detection
INFO     25/03 17:46:48   HMM detection using strictness: relaxed
DEBUG    25/03 17:46:49   0 rule-based cluster(s) found in record
DEBUG    25/03 17:46:49   Checking if antismash.detection.cassis should be run
INFO     25/03 17:46:49   Running antismash.detection.cassis
INFO     25/03 17:46:49   Detecting gene cluster regions using CASSIS
DEBUG    25/03 17:46:49   Record has 0 anchor genes
DEBUG    25/03 17:46:49   Cassis detected 0 cluster(s)
DEBUG    25/03 17:46:49   0 protoclusters found
DEBUG    25/03 17:46:49   0 subregions found
INFO     25/03 17:46:49   No regions detected, skipping record
INFO     25/03 17:46:49   Analysing record: ENANITX01000072NITX01000072.1
INFO     25/03 17:46:49   Detecting secondary metabolite clusters
DEBUG    25/03 17:46:49   Checking if antismash.detection.hmm_detection should be run
INFO     25/03 17:46:49   Running antismash.detection.hmm_detection
INFO     25/03 17:46:49   HMM detection using strictness: relaxed
DEBUG    25/03 17:46:50   0 rule-based cluster(s) found in record
DEBUG    25/03 17:46:50   Checking if antismash.detection.cassis should be run
INFO     25/03 17:46:50   Running antismash.detection.cassis
INFO     25/03 17:46:50   Detecting gene cluster regions using CASSIS
DEBUG    25/03 17:46:50   Record has 0 anchor genes
DEBUG    25/03 17:46:50   Cassis detected 0 cluster(s)
DEBUG    25/03 17:46:50   0 protoclusters found
DEBUG    25/03 17:46:50   0 subregions found
INFO     25/03 17:46:50   No regions detected, skipping record
INFO     25/03 17:46:50   Analysing record: ENANITX01000073NITX01000073.1
INFO     25/03 17:46:50   Detecting secondary metabolite clusters
DEBUG    25/03 17:46:50   Checking if antismash.detection.hmm_detection should be run
INFO     25/03 17:46:50   Running antismash.detection.hmm_detection
INFO     25/03 17:46:50   HMM detection using strictness: relaxed
DEBUG    25/03 17:46:50   0 rule-based cluster(s) found in record
DEBUG    25/03 17:46:50   Checking if antismash.detection.cassis should be run
INFO     25/03 17:46:50   Running antismash.detection.cassis
INFO     25/03 17:46:50   Detecting gene cluster regions using CASSIS
DEBUG    25/03 17:46:50   Record has 0 anchor genes
DEBUG    25/03 17:46:50   Cassis detected 0 cluster(s)
DEBUG    25/03 17:46:50   0 protoclusters found
DEBUG    25/03 17:46:50   0 subregions found
INFO     25/03 17:46:50   No regions detected, skipping record
INFO     25/03 17:46:50   Analysing record: ENANITX01000074NITX01000074.1
INFO     25/03 17:46:50   Detecting secondary metabolite clusters
DEBUG    25/03 17:46:50   Checking if antismash.detection.hmm_detection should be run
INFO     25/03 17:46:50   Running antismash.detection.hmm_detection
INFO     25/03 17:46:50   HMM detection using strictness: relaxed
DEBUG    25/03 17:46:51   0 rule-based cluster(s) found in record
DEBUG    25/03 17:46:51   Checking if antismash.detection.cassis should be run
INFO     25/03 17:46:51   Running antismash.detection.cassis
INFO     25/03 17:46:51   Detecting gene cluster regions using CASSIS
DEBUG    25/03 17:46:51   Record has 0 anchor genes
DEBUG    25/03 17:46:51   Cassis detected 0 cluster(s)
DEBUG    25/03 17:46:51   0 protoclusters found
DEBUG    25/03 17:46:51   0 subregions found
INFO     25/03 17:46:51   No regions detected, skipping record
INFO     25/03 17:46:51   Analysing record: ENANITX01000075NITX01000075.1
INFO     25/03 17:46:51   Detecting secondary metabolite clusters
DEBUG    25/03 17:46:51   Checking if antismash.detection.hmm_detection should be run
INFO     25/03 17:46:51   Running antismash.detection.hmm_detection
INFO     25/03 17:46:51   HMM detection using strictness: relaxed
DEBUG    25/03 17:46:51   0 rule-based cluster(s) found in record
DEBUG    25/03 17:46:51   Checking if antismash.detection.cassis should be run
INFO     25/03 17:46:51   Running antismash.detection.cassis
INFO     25/03 17:46:51   Detecting gene cluster regions using CASSIS
DEBUG    25/03 17:46:51   Record has 0 anchor genes
DEBUG    25/03 17:46:51   Cassis detected 0 cluster(s)
DEBUG    25/03 17:46:51   0 protoclusters found
DEBUG    25/03 17:46:51   0 subregions found
INFO     25/03 17:46:51   No regions detected, skipping record
INFO     25/03 17:46:51   Analysing record: ENANITX01000076NITX01000076.1
INFO     25/03 17:46:51   Detecting secondary metabolite clusters
DEBUG    25/03 17:46:51   Checking if antismash.detection.hmm_detection should be run
INFO     25/03 17:46:51   Running antismash.detection.hmm_detection
INFO     25/03 17:46:51   HMM detection using strictness: relaxed
DEBUG    25/03 17:46:52   0 rule-based cluster(s) found in record
DEBUG    25/03 17:46:52   Checking if antismash.detection.cassis should be run
INFO     25/03 17:46:52   Running antismash.detection.cassis
INFO     25/03 17:46:52   Detecting gene cluster regions using CASSIS
DEBUG    25/03 17:46:52   Record has 0 anchor genes
DEBUG    25/03 17:46:52   Cassis detected 0 cluster(s)
DEBUG    25/03 17:46:52   0 protoclusters found
DEBUG    25/03 17:46:52   0 subregions found
INFO     25/03 17:46:52   No regions detected, skipping record
INFO     25/03 17:46:52   Analysing record: ENANITX01000077NITX01000077.1
INFO     25/03 17:46:52   Detecting secondary metabolite clusters
DEBUG    25/03 17:46:52   Checking if antismash.detection.hmm_detection should be run
INFO     25/03 17:46:52   Running antismash.detection.hmm_detection
INFO     25/03 17:46:52   HMM detection using strictness: relaxed
DEBUG    25/03 17:46:52   0 rule-based cluster(s) found in record
DEBUG    25/03 17:46:52   Checking if antismash.detection.cassis should be run
INFO     25/03 17:46:52   Running antismash.detection.cassis
INFO     25/03 17:46:52   Detecting gene cluster regions using CASSIS
DEBUG    25/03 17:46:52   Record has 0 anchor genes
DEBUG    25/03 17:46:52   Cassis detected 0 cluster(s)
DEBUG    25/03 17:46:52   0 protoclusters found
DEBUG    25/03 17:46:52   0 subregions found
INFO     25/03 17:46:52   No regions detected, skipping record
INFO     25/03 17:46:52   Analysing record: ENANITX01000078NITX01000078.1
INFO     25/03 17:46:52   Detecting secondary metabolite clusters
DEBUG    25/03 17:46:52   Checking if antismash.detection.hmm_detection should be run
INFO     25/03 17:46:52   Running antismash.detection.hmm_detection
INFO     25/03 17:46:52   HMM detection using strictness: relaxed
DEBUG    25/03 17:46:54   0 rule-based cluster(s) found in record
DEBUG    25/03 17:46:54   Checking if antismash.detection.cassis should be run
INFO     25/03 17:46:54   Running antismash.detection.cassis
INFO     25/03 17:46:54   Detecting gene cluster regions using CASSIS
DEBUG    25/03 17:46:54   Record has 0 anchor genes
DEBUG    25/03 17:46:54   Cassis detected 0 cluster(s)
DEBUG    25/03 17:46:54   0 protoclusters found
DEBUG    25/03 17:46:54   0 subregions found
INFO     25/03 17:46:54   No regions detected, skipping record
INFO     25/03 17:46:54   Analysing record: ENANITX01000079NITX01000079.1
INFO     25/03 17:46:54   Detecting secondary metabolite clusters
DEBUG    25/03 17:46:54   Checking if antismash.detection.hmm_detection should be run
INFO     25/03 17:46:54   Running antismash.detection.hmm_detection
INFO     25/03 17:46:54   HMM detection using strictness: relaxed
DEBUG    25/03 17:46:54   0 rule-based cluster(s) found in record
DEBUG    25/03 17:46:54   Checking if antismash.detection.cassis should be run
INFO     25/03 17:46:54   Running antismash.detection.cassis
INFO     25/03 17:46:54   Detecting gene cluster regions using CASSIS
DEBUG    25/03 17:46:54   Record has 0 anchor genes
DEBUG    25/03 17:46:54   Cassis detected 0 cluster(s)
DEBUG    25/03 17:46:54   0 protoclusters found
DEBUG    25/03 17:46:54   0 subregions found
INFO     25/03 17:46:54   No regions detected, skipping record
INFO     25/03 17:46:54   Analysing record: ENANITX01000080NITX01000080.1
INFO     25/03 17:46:54   Detecting secondary metabolite clusters
DEBUG    25/03 17:46:54   Checking if antismash.detection.hmm_detection should be run
INFO     25/03 17:46:54   Running antismash.detection.hmm_detection
INFO     25/03 17:46:54   HMM detection using strictness: relaxed
DEBUG    25/03 17:46:55   0 rule-based cluster(s) found in record
DEBUG    25/03 17:46:55   Checking if antismash.detection.cassis should be run
INFO     25/03 17:46:55   Running antismash.detection.cassis
INFO     25/03 17:46:55   Detecting gene cluster regions using CASSIS
DEBUG    25/03 17:46:55   Record has 0 anchor genes
DEBUG    25/03 17:46:55   Cassis detected 0 cluster(s)
DEBUG    25/03 17:46:55   0 protoclusters found
DEBUG    25/03 17:46:55   0 subregions found
INFO     25/03 17:46:55   No regions detected, skipping record
INFO     25/03 17:46:55   Analysing record: ENANITX01000081NITX01000081.1
INFO     25/03 17:46:55   Detecting secondary metabolite clusters
DEBUG    25/03 17:46:55   Checking if antismash.detection.hmm_detection should be run
INFO     25/03 17:46:55   Running antismash.detection.hmm_detection
INFO     25/03 17:46:55   HMM detection using strictness: relaxed
DEBUG    25/03 17:46:56   0 rule-based cluster(s) found in record
DEBUG    25/03 17:46:56   Checking if antismash.detection.cassis should be run
INFO     25/03 17:46:56   Running antismash.detection.cassis
INFO     25/03 17:46:56   Detecting gene cluster regions using CASSIS
DEBUG    25/03 17:46:56   Record has 0 anchor genes
DEBUG    25/03 17:46:56   Cassis detected 0 cluster(s)
DEBUG    25/03 17:46:56   0 protoclusters found
DEBUG    25/03 17:46:56   0 subregions found
INFO     25/03 17:46:56   No regions detected, skipping record
INFO     25/03 17:46:56   Analysing record: ENANITX01000082NITX01000082.1
INFO     25/03 17:46:56   Detecting secondary metabolite clusters
DEBUG    25/03 17:46:56   Checking if antismash.detection.hmm_detection should be run
INFO     25/03 17:46:56   Running antismash.detection.hmm_detection
INFO     25/03 17:46:56   HMM detection using strictness: relaxed
DEBUG    25/03 17:46:57   0 rule-based cluster(s) found in record
DEBUG    25/03 17:46:57   Checking if antismash.detection.cassis should be run
INFO     25/03 17:46:57   Running antismash.detection.cassis
INFO     25/03 17:46:57   Detecting gene cluster regions using CASSIS
DEBUG    25/03 17:46:57   Record has 0 anchor genes
DEBUG    25/03 17:46:57   Cassis detected 0 cluster(s)
DEBUG    25/03 17:46:57   0 protoclusters found
DEBUG    25/03 17:46:57   0 subregions found
INFO     25/03 17:46:57   No regions detected, skipping record
INFO     25/03 17:46:57   Analysing record: ENANITX01000083NITX01000083.1
INFO     25/03 17:46:57   Detecting secondary metabolite clusters
DEBUG    25/03 17:46:57   Checking if antismash.detection.hmm_detection should be run
INFO     25/03 17:46:57   Running antismash.detection.hmm_detection
INFO     25/03 17:46:57   HMM detection using strictness: relaxed
DEBUG    25/03 17:46:57   0 rule-based cluster(s) found in record
DEBUG    25/03 17:46:57   Checking if antismash.detection.cassis should be run
INFO     25/03 17:46:57   Running antismash.detection.cassis
INFO     25/03 17:46:57   Detecting gene cluster regions using CASSIS
DEBUG    25/03 17:46:57   Record has 0 anchor genes
DEBUG    25/03 17:46:57   Cassis detected 0 cluster(s)
DEBUG    25/03 17:46:57   0 protoclusters found
DEBUG    25/03 17:46:57   0 subregions found
INFO     25/03 17:46:57   No regions detected, skipping record
INFO     25/03 17:46:57   Analysing record: ENANITX01000084NITX01000084.1
INFO     25/03 17:46:57   Detecting secondary metabolite clusters
DEBUG    25/03 17:46:57   Checking if antismash.detection.hmm_detection should be run
INFO     25/03 17:46:57   Running antismash.detection.hmm_detection
INFO     25/03 17:46:57   HMM detection using strictness: relaxed
DEBUG    25/03 17:46:58   0 rule-based cluster(s) found in record
DEBUG    25/03 17:46:58   Checking if antismash.detection.cassis should be run
INFO     25/03 17:46:58   Running antismash.detection.cassis
INFO     25/03 17:46:58   Detecting gene cluster regions using CASSIS
DEBUG    25/03 17:46:58   Record has 0 anchor genes
DEBUG    25/03 17:46:58   Cassis detected 0 cluster(s)
DEBUG    25/03 17:46:58   0 protoclusters found
DEBUG    25/03 17:46:58   0 subregions found
INFO     25/03 17:46:58   No regions detected, skipping record
INFO     25/03 17:46:58   Analysing record: ENANITX01000085NITX01000085.1
INFO     25/03 17:46:58   Detecting secondary metabolite clusters
DEBUG    25/03 17:46:58   Checking if antismash.detection.hmm_detection should be run
INFO     25/03 17:46:58   Running antismash.detection.hmm_detection
INFO     25/03 17:46:58   HMM detection using strictness: relaxed
DEBUG    25/03 17:46:59   0 rule-based cluster(s) found in record
DEBUG    25/03 17:46:59   Checking if antismash.detection.cassis should be run
INFO     25/03 17:46:59   Running antismash.detection.cassis
INFO     25/03 17:46:59   Detecting gene cluster regions using CASSIS
DEBUG    25/03 17:46:59   Record has 0 anchor genes
DEBUG    25/03 17:46:59   Cassis detected 0 cluster(s)
DEBUG    25/03 17:46:59   0 protoclusters found
DEBUG    25/03 17:46:59   0 subregions found
INFO     25/03 17:46:59   No regions detected, skipping record
INFO     25/03 17:46:59   Analysing record: ENANITX01000086NITX01000086.1
INFO     25/03 17:46:59   Detecting secondary metabolite clusters
DEBUG    25/03 17:46:59   Checking if antismash.detection.hmm_detection should be run
INFO     25/03 17:46:59   Running antismash.detection.hmm_detection
INFO     25/03 17:46:59   HMM detection using strictness: relaxed
DEBUG    25/03 17:46:59   0 rule-based cluster(s) found in record
DEBUG    25/03 17:46:59   Checking if antismash.detection.cassis should be run
INFO     25/03 17:46:59   Running antismash.detection.cassis
INFO     25/03 17:46:59   Detecting gene cluster regions using CASSIS
DEBUG    25/03 17:46:59   Record has 0 anchor genes
DEBUG    25/03 17:46:59   Cassis detected 0 cluster(s)
DEBUG    25/03 17:46:59   0 protoclusters found
DEBUG    25/03 17:46:59   0 subregions found
INFO     25/03 17:46:59   No regions detected, skipping record
INFO     25/03 17:46:59   Analysing record: ENANITX01000087NITX01000087.1
INFO     25/03 17:46:59   Detecting secondary metabolite clusters
DEBUG    25/03 17:46:59   Checking if antismash.detection.hmm_detection should be run
INFO     25/03 17:46:59   Running antismash.detection.hmm_detection
INFO     25/03 17:46:59   HMM detection using strictness: relaxed
DEBUG    25/03 17:47:00   0 rule-based cluster(s) found in record
DEBUG    25/03 17:47:00   Checking if antismash.detection.cassis should be run
INFO     25/03 17:47:00   Running antismash.detection.cassis
INFO     25/03 17:47:00   Detecting gene cluster regions using CASSIS
DEBUG    25/03 17:47:00   Record has 0 anchor genes
DEBUG    25/03 17:47:00   Cassis detected 0 cluster(s)
DEBUG    25/03 17:47:00   0 protoclusters found
DEBUG    25/03 17:47:00   0 subregions found
INFO     25/03 17:47:00   No regions detected, skipping record
INFO     25/03 17:47:00   Analysing record: ENANITX01000088NITX01000088.1
INFO     25/03 17:47:00   Detecting secondary metabolite clusters
DEBUG    25/03 17:47:00   Checking if antismash.detection.hmm_detection should be run
INFO     25/03 17:47:00   Running antismash.detection.hmm_detection
INFO     25/03 17:47:00   HMM detection using strictness: relaxed
DEBUG    25/03 17:47:01   0 rule-based cluster(s) found in record
DEBUG    25/03 17:47:01   Checking if antismash.detection.cassis should be run
INFO     25/03 17:47:01   Running antismash.detection.cassis
INFO     25/03 17:47:01   Detecting gene cluster regions using CASSIS
DEBUG    25/03 17:47:01   Record has 0 anchor genes
DEBUG    25/03 17:47:01   Cassis detected 0 cluster(s)
DEBUG    25/03 17:47:01   0 protoclusters found
DEBUG    25/03 17:47:01   0 subregions found
INFO     25/03 17:47:01   No regions detected, skipping record
INFO     25/03 17:47:01   Analysing record: ENANITX01000089NITX01000089.1
INFO     25/03 17:47:01   Detecting secondary metabolite clusters
DEBUG    25/03 17:47:01   Checking if antismash.detection.hmm_detection should be run
INFO     25/03 17:47:01   Running antismash.detection.hmm_detection
INFO     25/03 17:47:01   HMM detection using strictness: relaxed
DEBUG    25/03 17:47:01   0 rule-based cluster(s) found in record
DEBUG    25/03 17:47:01   Checking if antismash.detection.cassis should be run
INFO     25/03 17:47:01   Running antismash.detection.cassis
INFO     25/03 17:47:01   Detecting gene cluster regions using CASSIS
DEBUG    25/03 17:47:01   Record has 0 anchor genes
DEBUG    25/03 17:47:01   Cassis detected 0 cluster(s)
DEBUG    25/03 17:47:01   0 protoclusters found
DEBUG    25/03 17:47:01   0 subregions found
INFO     25/03 17:47:01   No regions detected, skipping record
INFO     25/03 17:47:01   Analysing record: ENANITX01000090NITX01000090.1
INFO     25/03 17:47:01   Detecting secondary metabolite clusters
DEBUG    25/03 17:47:01   Checking if antismash.detection.hmm_detection should be run
INFO     25/03 17:47:01   Running antismash.detection.hmm_detection
INFO     25/03 17:47:01   HMM detection using strictness: relaxed
DEBUG    25/03 17:47:02   0 rule-based cluster(s) found in record
DEBUG    25/03 17:47:02   Checking if antismash.detection.cassis should be run
INFO     25/03 17:47:02   Running antismash.detection.cassis
INFO     25/03 17:47:02   Detecting gene cluster regions using CASSIS
DEBUG    25/03 17:47:02   Record has 0 anchor genes
DEBUG    25/03 17:47:02   Cassis detected 0 cluster(s)
DEBUG    25/03 17:47:02   0 protoclusters found
DEBUG    25/03 17:47:02   0 subregions found
INFO     25/03 17:47:02   No regions detected, skipping record
INFO     25/03 17:47:02   Analysing record: ENANITX01000091NITX01000091.1
INFO     25/03 17:47:02   Detecting secondary metabolite clusters
DEBUG    25/03 17:47:02   Checking if antismash.detection.hmm_detection should be run
INFO     25/03 17:47:02   Running antismash.detection.hmm_detection
INFO     25/03 17:47:02   HMM detection using strictness: relaxed
DEBUG    25/03 17:47:03   1 rule-based cluster(s) found in record
DEBUG    25/03 17:47:03   Checking if antismash.detection.cassis should be run
INFO     25/03 17:47:03   Running antismash.detection.cassis
INFO     25/03 17:47:03   Detecting gene cluster regions using CASSIS
DEBUG    25/03 17:47:03   Record has 1 anchor genes
DEBUG    25/03 17:47:03   Record has 0 features of type 'gene'
DEBUG    25/03 17:47:03   Cassis detected 0 cluster(s)
DEBUG    25/03 17:47:03   1 protoclusters found
DEBUG    25/03 17:47:03   0 subregions found
INFO     25/03 17:47:03   1 region(s) detected in record
DEBUG    25/03 17:47:03   Checking if antismash.detection.cluster_hmmer should be run
INFO     25/03 17:47:03   Running antismash.detection.cluster_hmmer
INFO     25/03 17:47:03   Running cluster PFAM search
DEBUG    25/03 17:47:12   Adding detection results from antismash.detection.cluster_hmmer to record
DEBUG    25/03 17:47:12   Checking if antismash.detection.genefunctions should be run
INFO     25/03 17:47:12   Running antismash.detection.genefunctions
DEBUG    25/03 17:47:14   Adding detection results from antismash.detection.genefunctions to record
DEBUG    25/03 17:47:14   annotating CDS features with resist info: 0 CDSes
DEBUG    25/03 17:47:14   annotating CDS features with smcogs info: 3 CDSes
DEBUG    25/03 17:47:14   Checking if antismash.detection.nrps_pks_domains should be run
INFO     25/03 17:47:14   Running antismash.detection.nrps_pks_domains
DEBUG    25/03 17:47:14   Marking NRPS/PKS CDS features and domains in clusters
DEBUG    25/03 17:47:15   Adding detection results from antismash.detection.nrps_pks_domains to record
DEBUG    25/03 17:47:15   Checking if antismash.detection.tigrfam should be run
INFO     25/03 17:47:15   Running antismash.detection.tigrfam
INFO     25/03 17:47:15   Running TIGRFam search
DEBUG    25/03 17:47:18   Adding detection results from antismash.detection.tigrfam to record
DEBUG    25/03 17:47:18   Checking if antismash.modules.active_site_finder should be run
INFO     25/03 17:47:18   Running antismash.modules.active_site_finder
DEBUG    25/03 17:47:18   Checking if antismash.modules.cluster_compare should be run
INFO     25/03 17:47:18   Running antismash.modules.cluster_compare
DEBUG    25/03 17:47:18   Loading comparison database: MIBiG
DEBUG    25/03 17:47:18   Comparison database loaded
INFO     25/03 17:47:18   Comparing regions to reference database
DEBUG    25/03 17:47:22   Checking if antismash.modules.clusterblast should be run
INFO     25/03 17:47:22   Running antismash.modules.clusterblast
INFO     25/03 17:47:22   Finding internal homologs in each gene cluster...
INFO     25/03 17:47:23   Running ClusterBlast
INFO     25/03 17:47:23   ClusterBlast: Loading gene cluster database into memory...
INFO     25/03 17:47:25   ClusterBlast: Loading gene cluster database proteins into memory...
INFO     25/03 17:47:39   Comparing regions to reference database
INFO     25/03 17:49:03   Running subcluster search
INFO     25/03 17:49:03   SubClusterBlast: Loading gene cluster database into memory...
INFO     25/03 17:49:03   SubClusterBlast: Loading gene cluster database proteins into memory...
INFO     25/03 17:49:04   Running known cluster search
INFO     25/03 17:49:04   KnownClusterBlast: Loading gene cluster database into memory...
INFO     25/03 17:49:04   KnownClusterBlast: Loading gene cluster database proteins into memory...
DEBUG    25/03 17:49:04   Running DIAMOND knowncluster searches..
INFO     25/03 17:49:04   Comparing regions to reference database
DEBUG    25/03 17:49:10   Checking if antismash.modules.lanthipeptides should be run
INFO     25/03 17:49:10   Running antismash.modules.lanthipeptides
DEBUG    25/03 17:49:10   Lanthipeptide module marked 0 motifs
DEBUG    25/03 17:49:11   Checking if antismash.modules.lassopeptides should be run
INFO     25/03 17:49:11   Running antismash.modules.lassopeptides
DEBUG    25/03 17:49:12   Lassopeptide module marked 0 motifs
DEBUG    25/03 17:49:12   Checking if antismash.modules.nrps_pks should be run
INFO     25/03 17:49:12   Running antismash.modules.nrps_pks
INFO     25/03 17:49:12   Predicting A domain substrate specificities with nrpys
DEBUG    25/03 17:49:13   CandidateCluster 1 monomer ordering method: colinear
DEBUG    25/03 17:49:13   Checking if antismash.modules.pfam2go should be run
INFO     25/03 17:49:13   Running antismash.modules.pfam2go
DEBUG    25/03 17:49:13   Checking if antismash.modules.rrefinder should be run
INFO     25/03 17:49:13   Running antismash.modules.rrefinder
DEBUG    25/03 17:49:13   Checking if antismash.modules.sactipeptides should be run
INFO     25/03 17:49:13   Running antismash.modules.sactipeptides
DEBUG    25/03 17:49:13   Found no sactipeptide motifs
DEBUG    25/03 17:49:14   Checking if antismash.modules.t2pks should be run
INFO     25/03 17:49:14   Running antismash.modules.t2pks
DEBUG    25/03 17:49:14   No type II PKS clusters to analyze
DEBUG    25/03 17:49:14   Checking if antismash.modules.thiopeptides should be run
INFO     25/03 17:49:14   Running antismash.modules.thiopeptides
DEBUG    25/03 17:49:14   Thiopeptides marked 0 motifs
DEBUG    25/03 17:49:15   Checking if antismash.modules.tta should be run
INFO     25/03 17:49:15   Running antismash.modules.tta
INFO     25/03 17:49:15   Skipping TTA codon detection, GC content too low: 54%
INFO     25/03 17:49:15   Analysing record: ENANITX01000092NITX01000092.1
INFO     25/03 17:49:15   Detecting secondary metabolite clusters
DEBUG    25/03 17:49:15   Checking if antismash.detection.hmm_detection should be run
INFO     25/03 17:49:15   Running antismash.detection.hmm_detection
INFO     25/03 17:49:15   HMM detection using strictness: relaxed
DEBUG    25/03 17:49:16   0 rule-based cluster(s) found in record
DEBUG    25/03 17:49:16   Checking if antismash.detection.cassis should be run
INFO     25/03 17:49:16   Running antismash.detection.cassis
INFO     25/03 17:49:16   Detecting gene cluster regions using CASSIS
DEBUG    25/03 17:49:16   Record has 0 anchor genes
DEBUG    25/03 17:49:16   Cassis detected 0 cluster(s)
DEBUG    25/03 17:49:16   0 protoclusters found
DEBUG    25/03 17:49:16   0 subregions found
INFO     25/03 17:49:16   No regions detected, skipping record
INFO     25/03 17:49:16   Analysing record: ENANITX01000093NITX01000093.1
INFO     25/03 17:49:16   Detecting secondary metabolite clusters
DEBUG    25/03 17:49:16   Checking if antismash.detection.hmm_detection should be run
INFO     25/03 17:49:16   Running antismash.detection.hmm_detection
INFO     25/03 17:49:16   HMM detection using strictness: relaxed
DEBUG    25/03 17:49:16   0 rule-based cluster(s) found in record
DEBUG    25/03 17:49:16   Checking if antismash.detection.cassis should be run
INFO     25/03 17:49:16   Running antismash.detection.cassis
INFO     25/03 17:49:16   Detecting gene cluster regions using CASSIS
DEBUG    25/03 17:49:16   Record has 0 anchor genes
DEBUG    25/03 17:49:16   Cassis detected 0 cluster(s)
DEBUG    25/03 17:49:16   0 protoclusters found
DEBUG    25/03 17:49:16   0 subregions found
INFO     25/03 17:49:16   No regions detected, skipping record
INFO     25/03 17:49:16   Analysing record: ENANITX01000094NITX01000094.1
INFO     25/03 17:49:16   Detecting secondary metabolite clusters
DEBUG    25/03 17:49:16   Checking if antismash.detection.hmm_detection should be run
INFO     25/03 17:49:16   Running antismash.detection.hmm_detection
INFO     25/03 17:49:16   HMM detection using strictness: relaxed
DEBUG    25/03 17:49:17   0 rule-based cluster(s) found in record
DEBUG    25/03 17:49:17   Checking if antismash.detection.cassis should be run
INFO     25/03 17:49:17   Running antismash.detection.cassis
INFO     25/03 17:49:17   Detecting gene cluster regions using CASSIS
DEBUG    25/03 17:49:17   Record has 0 anchor genes
DEBUG    25/03 17:49:17   Cassis detected 0 cluster(s)
DEBUG    25/03 17:49:17   0 protoclusters found
DEBUG    25/03 17:49:17   0 subregions found
INFO     25/03 17:49:17   No regions detected, skipping record
INFO     25/03 17:49:17   Analysing record: ENANITX01000095NITX01000095.1
INFO     25/03 17:49:17   Detecting secondary metabolite clusters
DEBUG    25/03 17:49:17   Checking if antismash.detection.hmm_detection should be run
INFO     25/03 17:49:17   Running antismash.detection.hmm_detection
INFO     25/03 17:49:17   HMM detection using strictness: relaxed
DEBUG    25/03 17:49:17   0 rule-based cluster(s) found in record
DEBUG    25/03 17:49:17   Checking if antismash.detection.cassis should be run
INFO     25/03 17:49:17   Running antismash.detection.cassis
INFO     25/03 17:49:17   Detecting gene cluster regions using CASSIS
DEBUG    25/03 17:49:17   Record has 0 anchor genes
DEBUG    25/03 17:49:17   Cassis detected 0 cluster(s)
DEBUG    25/03 17:49:17   0 protoclusters found
DEBUG    25/03 17:49:17   0 subregions found
INFO     25/03 17:49:17   No regions detected, skipping record
INFO     25/03 17:49:17   Analysing record: ENANITX01000096NITX01000096.1
INFO     25/03 17:49:17   Detecting secondary metabolite clusters
DEBUG    25/03 17:49:17   Checking if antismash.detection.hmm_detection should be run
INFO     25/03 17:49:17   Running antismash.detection.hmm_detection
INFO     25/03 17:49:17   HMM detection using strictness: relaxed
DEBUG    25/03 17:49:18   0 rule-based cluster(s) found in record
DEBUG    25/03 17:49:18   Checking if antismash.detection.cassis should be run
INFO     25/03 17:49:18   Running antismash.detection.cassis
INFO     25/03 17:49:18   Detecting gene cluster regions using CASSIS
DEBUG    25/03 17:49:18   Record has 0 anchor genes
DEBUG    25/03 17:49:18   Cassis detected 0 cluster(s)
DEBUG    25/03 17:49:18   0 protoclusters found
DEBUG    25/03 17:49:18   0 subregions found
INFO     25/03 17:49:18   No regions detected, skipping record
INFO     25/03 17:49:18   Analysing record: ENANITX01000097NITX01000097.1
INFO     25/03 17:49:18   Detecting secondary metabolite clusters
DEBUG    25/03 17:49:18   Checking if antismash.detection.hmm_detection should be run
INFO     25/03 17:49:18   Running antismash.detection.hmm_detection
INFO     25/03 17:49:18   HMM detection using strictness: relaxed
DEBUG    25/03 17:49:18   0 rule-based cluster(s) found in record
DEBUG    25/03 17:49:18   Checking if antismash.detection.cassis should be run
INFO     25/03 17:49:18   Running antismash.detection.cassis
INFO     25/03 17:49:18   Detecting gene cluster regions using CASSIS
DEBUG    25/03 17:49:18   Record has 0 anchor genes
DEBUG    25/03 17:49:18   Cassis detected 0 cluster(s)
DEBUG    25/03 17:49:18   0 protoclusters found
DEBUG    25/03 17:49:18   0 subregions found
INFO     25/03 17:49:18   No regions detected, skipping record
INFO     25/03 17:49:18   Analysing record: ENANITX01000098NITX01000098.1
INFO     25/03 17:49:18   Detecting secondary metabolite clusters
DEBUG    25/03 17:49:18   Checking if antismash.detection.hmm_detection should be run
INFO     25/03 17:49:18   Running antismash.detection.hmm_detection
INFO     25/03 17:49:18   HMM detection using strictness: relaxed
DEBUG    25/03 17:49:19   0 rule-based cluster(s) found in record
DEBUG    25/03 17:49:19   Checking if antismash.detection.cassis should be run
INFO     25/03 17:49:19   Running antismash.detection.cassis
INFO     25/03 17:49:19   Detecting gene cluster regions using CASSIS
DEBUG    25/03 17:49:19   Record has 0 anchor genes
DEBUG    25/03 17:49:19   Cassis detected 0 cluster(s)
DEBUG    25/03 17:49:19   0 protoclusters found
DEBUG    25/03 17:49:19   0 subregions found
INFO     25/03 17:49:19   No regions detected, skipping record
INFO     25/03 17:49:19   Analysing record: ENANITX01000099NITX01000099.1
INFO     25/03 17:49:19   Detecting secondary metabolite clusters
DEBUG    25/03 17:49:19   Checking if antismash.detection.hmm_detection should be run
INFO     25/03 17:49:19   Running antismash.detection.hmm_detection
INFO     25/03 17:49:19   HMM detection using strictness: relaxed
DEBUG    25/03 17:49:19   0 rule-based cluster(s) found in record
DEBUG    25/03 17:49:19   Checking if antismash.detection.cassis should be run
INFO     25/03 17:49:19   Running antismash.detection.cassis
INFO     25/03 17:49:19   Detecting gene cluster regions using CASSIS
DEBUG    25/03 17:49:19   Record has 0 anchor genes
DEBUG    25/03 17:49:19   Cassis detected 0 cluster(s)
DEBUG    25/03 17:49:19   0 protoclusters found
DEBUG    25/03 17:49:19   0 subregions found
INFO     25/03 17:49:19   No regions detected, skipping record
INFO     25/03 17:49:19   Analysing record: ENANITX01000100NITX01000100.1
INFO     25/03 17:49:19   Detecting secondary metabolite clusters
DEBUG    25/03 17:49:19   Checking if antismash.detection.hmm_detection should be run
INFO     25/03 17:49:19   Running antismash.detection.hmm_detection
INFO     25/03 17:49:19   HMM detection using strictness: relaxed
DEBUG    25/03 17:49:20   0 rule-based cluster(s) found in record
DEBUG    25/03 17:49:20   Checking if antismash.detection.cassis should be run
INFO     25/03 17:49:20   Running antismash.detection.cassis
INFO     25/03 17:49:20   Detecting gene cluster regions using CASSIS
DEBUG    25/03 17:49:20   Record has 0 anchor genes
DEBUG    25/03 17:49:20   Cassis detected 0 cluster(s)
DEBUG    25/03 17:49:20   0 protoclusters found
DEBUG    25/03 17:49:20   0 subregions found
INFO     25/03 17:49:20   No regions detected, skipping record
INFO     25/03 17:49:20   Analysing record: ENANITX01000101NITX01000101.1
INFO     25/03 17:49:20   Detecting secondary metabolite clusters
DEBUG    25/03 17:49:20   Checking if antismash.detection.hmm_detection should be run
INFO     25/03 17:49:20   Running antismash.detection.hmm_detection
INFO     25/03 17:49:20   HMM detection using strictness: relaxed
DEBUG    25/03 17:49:21   0 rule-based cluster(s) found in record
DEBUG    25/03 17:49:21   Checking if antismash.detection.cassis should be run
INFO     25/03 17:49:21   Running antismash.detection.cassis
INFO     25/03 17:49:21   Detecting gene cluster regions using CASSIS
DEBUG    25/03 17:49:21   Record has 0 anchor genes
DEBUG    25/03 17:49:21   Cassis detected 0 cluster(s)
DEBUG    25/03 17:49:21   0 protoclusters found
DEBUG    25/03 17:49:21   0 subregions found
INFO     25/03 17:49:21   No regions detected, skipping record
INFO     25/03 17:49:21   Analysing record: ENANITX01000102NITX01000102.1
INFO     25/03 17:49:21   Detecting secondary metabolite clusters
DEBUG    25/03 17:49:21   Checking if antismash.detection.hmm_detection should be run
INFO     25/03 17:49:21   Running antismash.detection.hmm_detection
INFO     25/03 17:49:21   HMM detection using strictness: relaxed
DEBUG    25/03 17:49:21   0 rule-based cluster(s) found in record
DEBUG    25/03 17:49:21   Checking if antismash.detection.cassis should be run
INFO     25/03 17:49:21   Running antismash.detection.cassis
INFO     25/03 17:49:21   Detecting gene cluster regions using CASSIS
DEBUG    25/03 17:49:21   Record has 0 anchor genes
DEBUG    25/03 17:49:21   Cassis detected 0 cluster(s)
DEBUG    25/03 17:49:21   0 protoclusters found
DEBUG    25/03 17:49:21   0 subregions found
INFO     25/03 17:49:21   No regions detected, skipping record
INFO     25/03 17:49:21   Analysing record: ENANITX01000103NITX01000103.1
INFO     25/03 17:49:21   Detecting secondary metabolite clusters
DEBUG    25/03 17:49:21   Checking if antismash.detection.hmm_detection should be run
INFO     25/03 17:49:21   Running antismash.detection.hmm_detection
INFO     25/03 17:49:21   HMM detection using strictness: relaxed
DEBUG    25/03 17:49:22   0 rule-based cluster(s) found in record
DEBUG    25/03 17:49:22   Checking if antismash.detection.cassis should be run
INFO     25/03 17:49:22   Running antismash.detection.cassis
INFO     25/03 17:49:22   Detecting gene cluster regions using CASSIS
DEBUG    25/03 17:49:22   Record has 0 anchor genes
DEBUG    25/03 17:49:22   Cassis detected 0 cluster(s)
DEBUG    25/03 17:49:22   0 protoclusters found
DEBUG    25/03 17:49:22   0 subregions found
INFO     25/03 17:49:22   No regions detected, skipping record
INFO     25/03 17:49:22   Analysing record: ENANITX01000104NITX01000104.1
INFO     25/03 17:49:22   Detecting secondary metabolite clusters
DEBUG    25/03 17:49:22   Checking if antismash.detection.hmm_detection should be run
INFO     25/03 17:49:22   Running antismash.detection.hmm_detection
INFO     25/03 17:49:22   HMM detection using strictness: relaxed
DEBUG    25/03 17:49:22   0 rule-based cluster(s) found in record
DEBUG    25/03 17:49:22   Checking if antismash.detection.cassis should be run
INFO     25/03 17:49:22   Running antismash.detection.cassis
INFO     25/03 17:49:22   Detecting gene cluster regions using CASSIS
DEBUG    25/03 17:49:22   Record has 0 anchor genes
DEBUG    25/03 17:49:22   Cassis detected 0 cluster(s)
DEBUG    25/03 17:49:22   0 protoclusters found
DEBUG    25/03 17:49:22   0 subregions found
INFO     25/03 17:49:22   No regions detected, skipping record
INFO     25/03 17:49:22   Analysing record: ENANITX01000105NITX01000105.1
INFO     25/03 17:49:22   Detecting secondary metabolite clusters
DEBUG    25/03 17:49:22   Checking if antismash.detection.hmm_detection should be run
INFO     25/03 17:49:22   Running antismash.detection.hmm_detection
INFO     25/03 17:49:22   HMM detection using strictness: relaxed
DEBUG    25/03 17:49:23   1 rule-based cluster(s) found in record
DEBUG    25/03 17:49:23   Checking if antismash.detection.cassis should be run
INFO     25/03 17:49:23   Running antismash.detection.cassis
INFO     25/03 17:49:23   Detecting gene cluster regions using CASSIS
DEBUG    25/03 17:49:23   Record has 1 anchor genes
DEBUG    25/03 17:49:23   Record has 0 features of type 'gene'
DEBUG    25/03 17:49:23   Cassis detected 0 cluster(s)
DEBUG    25/03 17:49:23   1 protoclusters found
DEBUG    25/03 17:49:23   0 subregions found
INFO     25/03 17:49:23   1 region(s) detected in record
DEBUG    25/03 17:49:23   Checking if antismash.detection.cluster_hmmer should be run
INFO     25/03 17:49:23   Running antismash.detection.cluster_hmmer
INFO     25/03 17:49:23   Running cluster PFAM search
DEBUG    25/03 17:49:29   Adding detection results from antismash.detection.cluster_hmmer to record
DEBUG    25/03 17:49:29   Checking if antismash.detection.genefunctions should be run
INFO     25/03 17:49:29   Running antismash.detection.genefunctions
DEBUG    25/03 17:49:30   Adding detection results from antismash.detection.genefunctions to record
DEBUG    25/03 17:49:30   annotating CDS features with resist info: 0 CDSes
DEBUG    25/03 17:49:30   annotating CDS features with smcogs info: 1 CDSes
DEBUG    25/03 17:49:30   Checking if antismash.detection.nrps_pks_domains should be run
INFO     25/03 17:49:30   Running antismash.detection.nrps_pks_domains
DEBUG    25/03 17:49:30   Marking NRPS/PKS CDS features and domains in clusters
DEBUG    25/03 17:49:31   Adding detection results from antismash.detection.nrps_pks_domains to record
DEBUG    25/03 17:49:31   Checking if antismash.detection.tigrfam should be run
INFO     25/03 17:49:31   Running antismash.detection.tigrfam
INFO     25/03 17:49:31   Running TIGRFam search
DEBUG    25/03 17:49:33   Adding detection results from antismash.detection.tigrfam to record
DEBUG    25/03 17:49:33   Checking if antismash.modules.active_site_finder should be run
INFO     25/03 17:49:33   Running antismash.modules.active_site_finder
DEBUG    25/03 17:49:33   Checking if antismash.modules.cluster_compare should be run
INFO     25/03 17:49:33   Running antismash.modules.cluster_compare
DEBUG    25/03 17:49:33   Loading comparison database: MIBiG
DEBUG    25/03 17:49:33   Comparison database loaded
INFO     25/03 17:49:33   Comparing regions to reference database
DEBUG    25/03 17:49:35   Checking if antismash.modules.clusterblast should be run
INFO     25/03 17:49:35   Running antismash.modules.clusterblast
INFO     25/03 17:49:35   Finding internal homologs in each gene cluster...
INFO     25/03 17:49:35   Running ClusterBlast
INFO     25/03 17:49:35   ClusterBlast: Loading gene cluster database into memory...
INFO     25/03 17:49:37   ClusterBlast: Loading gene cluster database proteins into memory...
INFO     25/03 17:49:51   Comparing regions to reference database
INFO     25/03 17:50:56   Running subcluster search
INFO     25/03 17:50:56   SubClusterBlast: Loading gene cluster database into memory...
INFO     25/03 17:50:56   SubClusterBlast: Loading gene cluster database proteins into memory...
INFO     25/03 17:50:57   Running known cluster search
INFO     25/03 17:50:57   KnownClusterBlast: Loading gene cluster database into memory...
INFO     25/03 17:50:57   KnownClusterBlast: Loading gene cluster database proteins into memory...
DEBUG    25/03 17:50:58   Running DIAMOND knowncluster searches..
INFO     25/03 17:50:58   Comparing regions to reference database
DEBUG    25/03 17:51:00   Checking if antismash.modules.lanthipeptides should be run
INFO     25/03 17:51:00   Running antismash.modules.lanthipeptides
DEBUG    25/03 17:51:00   Lanthipeptide module marked 0 motifs
DEBUG    25/03 17:51:02   Checking if antismash.modules.lassopeptides should be run
INFO     25/03 17:51:02   Running antismash.modules.lassopeptides
DEBUG    25/03 17:51:03   Lassopeptide module marked 0 motifs
DEBUG    25/03 17:51:03   Checking if antismash.modules.nrps_pks should be run
INFO     25/03 17:51:03   Running antismash.modules.nrps_pks
DEBUG    25/03 17:51:03   No NRPS or PKS genes found, skipping analysis
DEBUG    25/03 17:51:03   Checking if antismash.modules.pfam2go should be run
INFO     25/03 17:51:03   Running antismash.modules.pfam2go
DEBUG    25/03 17:51:03   Checking if antismash.modules.rrefinder should be run
INFO     25/03 17:51:03   Running antismash.modules.rrefinder
DEBUG    25/03 17:51:03   Checking if antismash.modules.sactipeptides should be run
INFO     25/03 17:51:03   Running antismash.modules.sactipeptides
DEBUG    25/03 17:51:03   Found no sactipeptide motifs
DEBUG    25/03 17:51:05   Checking if antismash.modules.t2pks should be run
INFO     25/03 17:51:05   Running antismash.modules.t2pks
DEBUG    25/03 17:51:05   No type II PKS clusters to analyze
DEBUG    25/03 17:51:05   Checking if antismash.modules.thiopeptides should be run
INFO     25/03 17:51:05   Running antismash.modules.thiopeptides
DEBUG    25/03 17:51:05   Thiopeptides marked 0 motifs
DEBUG    25/03 17:51:06   Checking if antismash.modules.tta should be run
INFO     25/03 17:51:06   Running antismash.modules.tta
INFO     25/03 17:51:06   Skipping TTA codon detection, GC content too low: 44%
INFO     25/03 17:51:06   Analysing record: ENANITX01000106NITX01000106.1
INFO     25/03 17:51:06   Detecting secondary metabolite clusters
DEBUG    25/03 17:51:06   Checking if antismash.detection.hmm_detection should be run
INFO     25/03 17:51:06   Running antismash.detection.hmm_detection
INFO     25/03 17:51:06   HMM detection using strictness: relaxed
DEBUG    25/03 17:51:06   0 rule-based cluster(s) found in record
DEBUG    25/03 17:51:06   Checking if antismash.detection.cassis should be run
INFO     25/03 17:51:06   Running antismash.detection.cassis
INFO     25/03 17:51:06   Detecting gene cluster regions using CASSIS
DEBUG    25/03 17:51:06   Record has 0 anchor genes
DEBUG    25/03 17:51:06   Cassis detected 0 cluster(s)
DEBUG    25/03 17:51:06   0 protoclusters found
DEBUG    25/03 17:51:06   0 subregions found
INFO     25/03 17:51:06   No regions detected, skipping record
INFO     25/03 17:51:06   Analysing record: ENANITX01000107NITX01000107.1
INFO     25/03 17:51:06   Detecting secondary metabolite clusters
DEBUG    25/03 17:51:06   Checking if antismash.detection.hmm_detection should be run
INFO     25/03 17:51:06   Running antismash.detection.hmm_detection
INFO     25/03 17:51:06   HMM detection using strictness: relaxed
DEBUG    25/03 17:51:07   0 rule-based cluster(s) found in record
DEBUG    25/03 17:51:07   Checking if antismash.detection.cassis should be run
INFO     25/03 17:51:07   Running antismash.detection.cassis
INFO     25/03 17:51:07   Detecting gene cluster regions using CASSIS
DEBUG    25/03 17:51:07   Record has 0 anchor genes
DEBUG    25/03 17:51:07   Cassis detected 0 cluster(s)
DEBUG    25/03 17:51:07   0 protoclusters found
DEBUG    25/03 17:51:07   0 subregions found
INFO     25/03 17:51:07   No regions detected, skipping record
INFO     25/03 17:51:07   Analysing record: ENANITX01000108NITX01000108.1
INFO     25/03 17:51:07   Detecting secondary metabolite clusters
DEBUG    25/03 17:51:07   Checking if antismash.detection.hmm_detection should be run
INFO     25/03 17:51:07   Running antismash.detection.hmm_detection
INFO     25/03 17:51:07   HMM detection using strictness: relaxed
DEBUG    25/03 17:51:07   0 rule-based cluster(s) found in record
DEBUG    25/03 17:51:08   Checking if antismash.detection.cassis should be run
INFO     25/03 17:51:08   Running antismash.detection.cassis
INFO     25/03 17:51:08   Detecting gene cluster regions using CASSIS
DEBUG    25/03 17:51:08   Record has 0 anchor genes
DEBUG    25/03 17:51:08   Cassis detected 0 cluster(s)
DEBUG    25/03 17:51:08   0 protoclusters found
DEBUG    25/03 17:51:08   0 subregions found
INFO     25/03 17:51:08   No regions detected, skipping record
INFO     25/03 17:51:08   Analysing record: ENANITX01000109NITX01000109.1
INFO     25/03 17:51:08   Detecting secondary metabolite clusters
DEBUG    25/03 17:51:08   Checking if antismash.detection.hmm_detection should be run
INFO     25/03 17:51:08   Running antismash.detection.hmm_detection
INFO     25/03 17:51:08   HMM detection using strictness: relaxed
DEBUG    25/03 17:51:08   0 rule-based cluster(s) found in record
DEBUG    25/03 17:51:08   Checking if antismash.detection.cassis should be run
INFO     25/03 17:51:08   Running antismash.detection.cassis
INFO     25/03 17:51:08   Detecting gene cluster regions using CASSIS
DEBUG    25/03 17:51:08   Record has 0 anchor genes
DEBUG    25/03 17:51:08   Cassis detected 0 cluster(s)
DEBUG    25/03 17:51:08   0 protoclusters found
DEBUG    25/03 17:51:08   0 subregions found
INFO     25/03 17:51:08   No regions detected, skipping record
INFO     25/03 17:51:08   Analysing record: ENANITX01000110NITX01000110.1
INFO     25/03 17:51:08   Detecting secondary metabolite clusters
DEBUG    25/03 17:51:08   Checking if antismash.detection.hmm_detection should be run
INFO     25/03 17:51:08   Running antismash.detection.hmm_detection
INFO     25/03 17:51:08   HMM detection using strictness: relaxed
DEBUG    25/03 17:51:09   0 rule-based cluster(s) found in record
DEBUG    25/03 17:51:09   Checking if antismash.detection.cassis should be run
INFO     25/03 17:51:09   Running antismash.detection.cassis
INFO     25/03 17:51:09   Detecting gene cluster regions using CASSIS
DEBUG    25/03 17:51:09   Record has 0 anchor genes
DEBUG    25/03 17:51:09   Cassis detected 0 cluster(s)
DEBUG    25/03 17:51:09   0 protoclusters found
DEBUG    25/03 17:51:09   0 subregions found
INFO     25/03 17:51:09   No regions detected, skipping record
INFO     25/03 17:51:09   Analysing record: ENANITX01000111NITX01000111.1
INFO     25/03 17:51:09   Detecting secondary metabolite clusters
DEBUG    25/03 17:51:09   Checking if antismash.detection.hmm_detection should be run
INFO     25/03 17:51:09   Running antismash.detection.hmm_detection
INFO     25/03 17:51:09   HMM detection using strictness: relaxed
DEBUG    25/03 17:51:09   0 rule-based cluster(s) found in record
DEBUG    25/03 17:51:09   Checking if antismash.detection.cassis should be run
INFO     25/03 17:51:09   Running antismash.detection.cassis
INFO     25/03 17:51:09   Detecting gene cluster regions using CASSIS
DEBUG    25/03 17:51:09   Record has 0 anchor genes
DEBUG    25/03 17:51:09   Cassis detected 0 cluster(s)
DEBUG    25/03 17:51:09   0 protoclusters found
DEBUG    25/03 17:51:09   0 subregions found
INFO     25/03 17:51:09   No regions detected, skipping record
INFO     25/03 17:51:09   Analysing record: ENANITX01000112NITX01000112.1
INFO     25/03 17:51:09   Detecting secondary metabolite clusters
DEBUG    25/03 17:51:09   Checking if antismash.detection.hmm_detection should be run
INFO     25/03 17:51:09   Running antismash.detection.hmm_detection
INFO     25/03 17:51:09   HMM detection using strictness: relaxed
DEBUG    25/03 17:51:10   0 rule-based cluster(s) found in record
DEBUG    25/03 17:51:10   Checking if antismash.detection.cassis should be run
INFO     25/03 17:51:10   Running antismash.detection.cassis
INFO     25/03 17:51:10   Detecting gene cluster regions using CASSIS
DEBUG    25/03 17:51:10   Record has 0 anchor genes
DEBUG    25/03 17:51:10   Cassis detected 0 cluster(s)
DEBUG    25/03 17:51:10   0 protoclusters found
DEBUG    25/03 17:51:10   0 subregions found
INFO     25/03 17:51:10   No regions detected, skipping record
INFO     25/03 17:51:10   Analysing record: ENANITX01000113NITX01000113.1
INFO     25/03 17:51:10   Detecting secondary metabolite clusters
DEBUG    25/03 17:51:10   Checking if antismash.detection.hmm_detection should be run
INFO     25/03 17:51:10   Running antismash.detection.hmm_detection
INFO     25/03 17:51:10   HMM detection using strictness: relaxed
DEBUG    25/03 17:51:10   0 rule-based cluster(s) found in record
DEBUG    25/03 17:51:10   Checking if antismash.detection.cassis should be run
INFO     25/03 17:51:10   Running antismash.detection.cassis
INFO     25/03 17:51:10   Detecting gene cluster regions using CASSIS
DEBUG    25/03 17:51:10   Record has 0 anchor genes
DEBUG    25/03 17:51:10   Cassis detected 0 cluster(s)
DEBUG    25/03 17:51:10   0 protoclusters found
DEBUG    25/03 17:51:10   0 subregions found
INFO     25/03 17:51:10   No regions detected, skipping record
INFO     25/03 17:51:10   Analysing record: ENANITX01000114NITX01000114.1
INFO     25/03 17:51:10   Detecting secondary metabolite clusters
DEBUG    25/03 17:51:10   Checking if antismash.detection.hmm_detection should be run
INFO     25/03 17:51:10   Running antismash.detection.hmm_detection
INFO     25/03 17:51:10   HMM detection using strictness: relaxed
DEBUG    25/03 17:51:11   1 rule-based cluster(s) found in record
DEBUG    25/03 17:51:11   Checking if antismash.detection.cassis should be run
INFO     25/03 17:51:11   Running antismash.detection.cassis
INFO     25/03 17:51:11   Detecting gene cluster regions using CASSIS
DEBUG    25/03 17:51:11   Record has 1 anchor genes
DEBUG    25/03 17:51:11   Record has 0 features of type 'gene'
DEBUG    25/03 17:51:11   Cassis detected 0 cluster(s)
DEBUG    25/03 17:51:11   1 protoclusters found
DEBUG    25/03 17:51:11   0 subregions found
INFO     25/03 17:51:11   1 region(s) detected in record
DEBUG    25/03 17:51:11   Checking if antismash.detection.cluster_hmmer should be run
INFO     25/03 17:51:11   Running antismash.detection.cluster_hmmer
INFO     25/03 17:51:11   Running cluster PFAM search
DEBUG    25/03 17:51:14   Adding detection results from antismash.detection.cluster_hmmer to record
DEBUG    25/03 17:51:14   Checking if antismash.detection.genefunctions should be run
INFO     25/03 17:51:14   Running antismash.detection.genefunctions
DEBUG    25/03 17:51:15   Adding detection results from antismash.detection.genefunctions to record
DEBUG    25/03 17:51:15   annotating CDS features with resist info: 0 CDSes
DEBUG    25/03 17:51:15   annotating CDS features with smcogs info: 3 CDSes
DEBUG    25/03 17:51:15   Checking if antismash.detection.nrps_pks_domains should be run
INFO     25/03 17:51:15   Running antismash.detection.nrps_pks_domains
DEBUG    25/03 17:51:15   Marking NRPS/PKS CDS features and domains in clusters
DEBUG    25/03 17:51:16   Adding detection results from antismash.detection.nrps_pks_domains to record
DEBUG    25/03 17:51:16   Checking if antismash.detection.tigrfam should be run
INFO     25/03 17:51:16   Running antismash.detection.tigrfam
INFO     25/03 17:51:16   Running TIGRFam search
DEBUG    25/03 17:51:17   Adding detection results from antismash.detection.tigrfam to record
DEBUG    25/03 17:51:17   Checking if antismash.modules.active_site_finder should be run
INFO     25/03 17:51:17   Running antismash.modules.active_site_finder
DEBUG    25/03 17:51:17   Checking if antismash.modules.cluster_compare should be run
INFO     25/03 17:51:17   Running antismash.modules.cluster_compare
DEBUG    25/03 17:51:17   Loading comparison database: MIBiG
DEBUG    25/03 17:51:17   Comparison database loaded
INFO     25/03 17:51:17   Comparing regions to reference database
DEBUG    25/03 17:51:19   Checking if antismash.modules.clusterblast should be run
INFO     25/03 17:51:19   Running antismash.modules.clusterblast
INFO     25/03 17:51:19   Finding internal homologs in each gene cluster...
INFO     25/03 17:51:20   Running ClusterBlast
INFO     25/03 17:51:20   ClusterBlast: Loading gene cluster database into memory...
INFO     25/03 17:51:21   ClusterBlast: Loading gene cluster database proteins into memory...
INFO     25/03 17:51:35   Comparing regions to reference database
INFO     25/03 17:52:48   Running subcluster search
INFO     25/03 17:52:48   SubClusterBlast: Loading gene cluster database into memory...
INFO     25/03 17:52:48   SubClusterBlast: Loading gene cluster database proteins into memory...
INFO     25/03 17:52:49   Running known cluster search
INFO     25/03 17:52:49   KnownClusterBlast: Loading gene cluster database into memory...
INFO     25/03 17:52:49   KnownClusterBlast: Loading gene cluster database proteins into memory...
DEBUG    25/03 17:52:50   Running DIAMOND knowncluster searches..
INFO     25/03 17:52:50   Comparing regions to reference database
DEBUG    25/03 17:52:53   Checking if antismash.modules.lanthipeptides should be run
INFO     25/03 17:52:53   Running antismash.modules.lanthipeptides
DEBUG    25/03 17:52:53   Lanthipeptide module marked 0 motifs
DEBUG    25/03 17:52:54   Checking if antismash.modules.lassopeptides should be run
INFO     25/03 17:52:54   Running antismash.modules.lassopeptides
DEBUG    25/03 17:52:56   Lassopeptide module marked 0 motifs
DEBUG    25/03 17:52:56   Checking if antismash.modules.nrps_pks should be run
INFO     25/03 17:52:56   Running antismash.modules.nrps_pks
INFO     25/03 17:52:56   Predicting A domain substrate specificities with nrpys
DEBUG    25/03 17:52:56   CandidateCluster 1 monomer ordering method: colinear
DEBUG    25/03 17:52:56   Checking if antismash.modules.pfam2go should be run
INFO     25/03 17:52:56   Running antismash.modules.pfam2go
DEBUG    25/03 17:52:56   Checking if antismash.modules.rrefinder should be run
INFO     25/03 17:52:56   Running antismash.modules.rrefinder
DEBUG    25/03 17:52:56   Checking if antismash.modules.sactipeptides should be run
INFO     25/03 17:52:56   Running antismash.modules.sactipeptides
DEBUG    25/03 17:52:56   Found no sactipeptide motifs
DEBUG    25/03 17:52:57   Checking if antismash.modules.t2pks should be run
INFO     25/03 17:52:57   Running antismash.modules.t2pks
DEBUG    25/03 17:52:57   No type II PKS clusters to analyze
DEBUG    25/03 17:52:57   Checking if antismash.modules.thiopeptides should be run
INFO     25/03 17:52:57   Running antismash.modules.thiopeptides
DEBUG    25/03 17:52:57   Thiopeptides marked 0 motifs
DEBUG    25/03 17:52:59   Checking if antismash.modules.tta should be run
INFO     25/03 17:52:59   Running antismash.modules.tta
INFO     25/03 17:52:59   Skipping TTA codon detection, GC content too low: 49%
INFO     25/03 17:52:59   Analysing record: ENANITX01000115NITX01000115.1
INFO     25/03 17:52:59   Detecting secondary metabolite clusters
DEBUG    25/03 17:52:59   Checking if antismash.detection.hmm_detection should be run
INFO     25/03 17:52:59   Running antismash.detection.hmm_detection
INFO     25/03 17:52:59   HMM detection using strictness: relaxed
DEBUG    25/03 17:52:59   0 rule-based cluster(s) found in record
DEBUG    25/03 17:52:59   Checking if antismash.detection.cassis should be run
INFO     25/03 17:52:59   Running antismash.detection.cassis
INFO     25/03 17:52:59   Detecting gene cluster regions using CASSIS
DEBUG    25/03 17:52:59   Record has 0 anchor genes
DEBUG    25/03 17:52:59   Cassis detected 0 cluster(s)
DEBUG    25/03 17:52:59   0 protoclusters found
DEBUG    25/03 17:52:59   0 subregions found
INFO     25/03 17:52:59   No regions detected, skipping record
INFO     25/03 17:52:59   Analysing record: ENANITX01000116NITX01000116.1
INFO     25/03 17:52:59   Detecting secondary metabolite clusters
DEBUG    25/03 17:52:59   Checking if antismash.detection.hmm_detection should be run
INFO     25/03 17:52:59   Running antismash.detection.hmm_detection
INFO     25/03 17:52:59   HMM detection using strictness: relaxed
DEBUG    25/03 17:53:00   0 rule-based cluster(s) found in record
DEBUG    25/03 17:53:00   Checking if antismash.detection.cassis should be run
INFO     25/03 17:53:00   Running antismash.detection.cassis
INFO     25/03 17:53:00   Detecting gene cluster regions using CASSIS
DEBUG    25/03 17:53:00   Record has 0 anchor genes
DEBUG    25/03 17:53:00   Cassis detected 0 cluster(s)
DEBUG    25/03 17:53:00   0 protoclusters found
DEBUG    25/03 17:53:00   0 subregions found
INFO     25/03 17:53:00   No regions detected, skipping record
INFO     25/03 17:53:00   Analysing record: ENANITX01000117NITX01000117.1
INFO     25/03 17:53:00   Detecting secondary metabolite clusters
DEBUG    25/03 17:53:00   Checking if antismash.detection.hmm_detection should be run
INFO     25/03 17:53:00   Running antismash.detection.hmm_detection
INFO     25/03 17:53:00   HMM detection using strictness: relaxed
DEBUG    25/03 17:53:01   0 rule-based cluster(s) found in record
DEBUG    25/03 17:53:01   Checking if antismash.detection.cassis should be run
INFO     25/03 17:53:01   Running antismash.detection.cassis
INFO     25/03 17:53:01   Detecting gene cluster regions using CASSIS
DEBUG    25/03 17:53:01   Record has 0 anchor genes
DEBUG    25/03 17:53:01   Cassis detected 0 cluster(s)
DEBUG    25/03 17:53:01   0 protoclusters found
DEBUG    25/03 17:53:01   0 subregions found
INFO     25/03 17:53:01   No regions detected, skipping record
INFO     25/03 17:53:01   Analysing record: ENANITX01000118NITX01000118.1
INFO     25/03 17:53:01   Detecting secondary metabolite clusters
DEBUG    25/03 17:53:01   Checking if antismash.detection.hmm_detection should be run
INFO     25/03 17:53:01   Running antismash.detection.hmm_detection
INFO     25/03 17:53:01   HMM detection using strictness: relaxed
DEBUG    25/03 17:53:01   0 rule-based cluster(s) found in record
DEBUG    25/03 17:53:01   Checking if antismash.detection.cassis should be run
INFO     25/03 17:53:01   Running antismash.detection.cassis
INFO     25/03 17:53:01   Detecting gene cluster regions using CASSIS
DEBUG    25/03 17:53:01   Record has 0 anchor genes
DEBUG    25/03 17:53:01   Cassis detected 0 cluster(s)
DEBUG    25/03 17:53:01   0 protoclusters found
DEBUG    25/03 17:53:01   0 subregions found
INFO     25/03 17:53:01   No regions detected, skipping record
INFO     25/03 17:53:01   Analysing record: ENANITX01000119NITX01000119.1
INFO     25/03 17:53:01   Detecting secondary metabolite clusters
DEBUG    25/03 17:53:01   Checking if antismash.detection.hmm_detection should be run
INFO     25/03 17:53:01   Running antismash.detection.hmm_detection
INFO     25/03 17:53:01   HMM detection using strictness: relaxed
DEBUG    25/03 17:53:02   0 rule-based cluster(s) found in record
DEBUG    25/03 17:53:02   Checking if antismash.detection.cassis should be run
INFO     25/03 17:53:02   Running antismash.detection.cassis
INFO     25/03 17:53:02   Detecting gene cluster regions using CASSIS
DEBUG    25/03 17:53:02   Record has 0 anchor genes
DEBUG    25/03 17:53:02   Cassis detected 0 cluster(s)
DEBUG    25/03 17:53:02   0 protoclusters found
DEBUG    25/03 17:53:02   0 subregions found
INFO     25/03 17:53:02   No regions detected, skipping record
INFO     25/03 17:53:02   Analysing record: ENANITX01000120NITX01000120.1
INFO     25/03 17:53:02   Detecting secondary metabolite clusters
DEBUG    25/03 17:53:02   Checking if antismash.detection.hmm_detection should be run
INFO     25/03 17:53:02   Running antismash.detection.hmm_detection
INFO     25/03 17:53:02   HMM detection using strictness: relaxed
DEBUG    25/03 17:53:03   0 rule-based cluster(s) found in record
DEBUG    25/03 17:53:03   Checking if antismash.detection.cassis should be run
INFO     25/03 17:53:03   Running antismash.detection.cassis
INFO     25/03 17:53:03   Detecting gene cluster regions using CASSIS
DEBUG    25/03 17:53:03   Record has 0 anchor genes
DEBUG    25/03 17:53:03   Cassis detected 0 cluster(s)
DEBUG    25/03 17:53:03   0 protoclusters found
DEBUG    25/03 17:53:03   0 subregions found
INFO     25/03 17:53:03   No regions detected, skipping record
INFO     25/03 17:53:03   Analysing record: ENANITX01000121NITX01000121.1
INFO     25/03 17:53:03   Detecting secondary metabolite clusters
DEBUG    25/03 17:53:03   Checking if antismash.detection.hmm_detection should be run
INFO     25/03 17:53:03   Running antismash.detection.hmm_detection
INFO     25/03 17:53:03   HMM detection using strictness: relaxed
DEBUG    25/03 17:53:03   0 rule-based cluster(s) found in record
DEBUG    25/03 17:53:03   Checking if antismash.detection.cassis should be run
INFO     25/03 17:53:03   Running antismash.detection.cassis
INFO     25/03 17:53:03   Detecting gene cluster regions using CASSIS
DEBUG    25/03 17:53:03   Record has 0 anchor genes
DEBUG    25/03 17:53:03   Cassis detected 0 cluster(s)
DEBUG    25/03 17:53:03   0 protoclusters found
DEBUG    25/03 17:53:03   0 subregions found
INFO     25/03 17:53:03   No regions detected, skipping record
INFO     25/03 17:53:03   Analysing record: ENANITX01000122NITX01000122.1
INFO     25/03 17:53:03   Detecting secondary metabolite clusters
DEBUG    25/03 17:53:03   Checking if antismash.detection.hmm_detection should be run
INFO     25/03 17:53:03   Running antismash.detection.hmm_detection
INFO     25/03 17:53:03   HMM detection using strictness: relaxed
DEBUG    25/03 17:53:04   0 rule-based cluster(s) found in record
DEBUG    25/03 17:53:04   Checking if antismash.detection.cassis should be run
INFO     25/03 17:53:04   Running antismash.detection.cassis
INFO     25/03 17:53:04   Detecting gene cluster regions using CASSIS
DEBUG    25/03 17:53:04   Record has 0 anchor genes
DEBUG    25/03 17:53:04   Cassis detected 0 cluster(s)
DEBUG    25/03 17:53:04   0 protoclusters found
DEBUG    25/03 17:53:04   0 subregions found
INFO     25/03 17:53:04   No regions detected, skipping record
INFO     25/03 17:53:04   Analysing record: ENANITX01000123NITX01000123.1
INFO     25/03 17:53:04   Detecting secondary metabolite clusters
DEBUG    25/03 17:53:04   Checking if antismash.detection.hmm_detection should be run
INFO     25/03 17:53:04   Running antismash.detection.hmm_detection
INFO     25/03 17:53:04   HMM detection using strictness: relaxed
DEBUG    25/03 17:53:04   0 rule-based cluster(s) found in record
DEBUG    25/03 17:53:04   Checking if antismash.detection.cassis should be run
INFO     25/03 17:53:04   Running antismash.detection.cassis
INFO     25/03 17:53:04   Detecting gene cluster regions using CASSIS
DEBUG    25/03 17:53:04   Record has 0 anchor genes
DEBUG    25/03 17:53:04   Cassis detected 0 cluster(s)
DEBUG    25/03 17:53:04   0 protoclusters found
DEBUG    25/03 17:53:04   0 subregions found
INFO     25/03 17:53:04   No regions detected, skipping record
INFO     25/03 17:53:04   Analysing record: ENANITX01000124NITX01000124.1
INFO     25/03 17:53:04   Detecting secondary metabolite clusters
DEBUG    25/03 17:53:04   Checking if antismash.detection.hmm_detection should be run
INFO     25/03 17:53:04   Running antismash.detection.hmm_detection
INFO     25/03 17:53:04   HMM detection using strictness: relaxed
DEBUG    25/03 17:53:05   0 rule-based cluster(s) found in record
DEBUG    25/03 17:53:05   Checking if antismash.detection.cassis should be run
INFO     25/03 17:53:05   Running antismash.detection.cassis
INFO     25/03 17:53:05   Detecting gene cluster regions using CASSIS
DEBUG    25/03 17:53:05   Record has 0 anchor genes
DEBUG    25/03 17:53:05   Cassis detected 0 cluster(s)
DEBUG    25/03 17:53:05   0 protoclusters found
DEBUG    25/03 17:53:05   0 subregions found
INFO     25/03 17:53:05   No regions detected, skipping record
INFO     25/03 17:53:05   Analysing record: ENANITX01000125NITX01000125.1
INFO     25/03 17:53:05   Detecting secondary metabolite clusters
DEBUG    25/03 17:53:05   Checking if antismash.detection.hmm_detection should be run
INFO     25/03 17:53:05   Running antismash.detection.hmm_detection
INFO     25/03 17:53:05   HMM detection using strictness: relaxed
DEBUG    25/03 17:53:06   0 rule-based cluster(s) found in record
DEBUG    25/03 17:53:06   Checking if antismash.detection.cassis should be run
INFO     25/03 17:53:06   Running antismash.detection.cassis
INFO     25/03 17:53:06   Detecting gene cluster regions using CASSIS
DEBUG    25/03 17:53:06   Record has 0 anchor genes
DEBUG    25/03 17:53:06   Cassis detected 0 cluster(s)
DEBUG    25/03 17:53:06   0 protoclusters found
DEBUG    25/03 17:53:06   0 subregions found
INFO     25/03 17:53:06   No regions detected, skipping record
INFO     25/03 17:53:06   Analysing record: ENANITX01000126NITX01000126.1
INFO     25/03 17:53:06   Detecting secondary metabolite clusters
DEBUG    25/03 17:53:06   Checking if antismash.detection.hmm_detection should be run
INFO     25/03 17:53:06   Running antismash.detection.hmm_detection
INFO     25/03 17:53:06   HMM detection using strictness: relaxed
DEBUG    25/03 17:53:06   1 rule-based cluster(s) found in record
DEBUG    25/03 17:53:06   Checking if antismash.detection.cassis should be run
INFO     25/03 17:53:06   Running antismash.detection.cassis
INFO     25/03 17:53:06   Detecting gene cluster regions using CASSIS
DEBUG    25/03 17:53:06   Record has 1 anchor genes
DEBUG    25/03 17:53:06   Record has 0 features of type 'gene'
DEBUG    25/03 17:53:06   Cassis detected 0 cluster(s)
DEBUG    25/03 17:53:06   1 protoclusters found
DEBUG    25/03 17:53:06   0 subregions found
INFO     25/03 17:53:06   1 region(s) detected in record
DEBUG    25/03 17:53:06   Checking if antismash.detection.cluster_hmmer should be run
INFO     25/03 17:53:06   Running antismash.detection.cluster_hmmer
INFO     25/03 17:53:06   Running cluster PFAM search
DEBUG    25/03 17:53:10   Adding detection results from antismash.detection.cluster_hmmer to record
DEBUG    25/03 17:53:10   Checking if antismash.detection.genefunctions should be run
INFO     25/03 17:53:10   Running antismash.detection.genefunctions
DEBUG    25/03 17:53:11   Adding detection results from antismash.detection.genefunctions to record
DEBUG    25/03 17:53:11   annotating CDS features with resist info: 0 CDSes
DEBUG    25/03 17:53:11   annotating CDS features with smcogs info: 1 CDSes
DEBUG    25/03 17:53:11   Checking if antismash.detection.nrps_pks_domains should be run
INFO     25/03 17:53:11   Running antismash.detection.nrps_pks_domains
DEBUG    25/03 17:53:11   Marking NRPS/PKS CDS features and domains in clusters
DEBUG    25/03 17:53:11   Adding detection results from antismash.detection.nrps_pks_domains to record
DEBUG    25/03 17:53:11   Checking if antismash.detection.tigrfam should be run
INFO     25/03 17:53:11   Running antismash.detection.tigrfam
INFO     25/03 17:53:11   Running TIGRFam search
DEBUG    25/03 17:53:12   Adding detection results from antismash.detection.tigrfam to record
DEBUG    25/03 17:53:12   Checking if antismash.modules.active_site_finder should be run
INFO     25/03 17:53:12   Running antismash.modules.active_site_finder
DEBUG    25/03 17:53:12   Checking if antismash.modules.cluster_compare should be run
INFO     25/03 17:53:12   Running antismash.modules.cluster_compare
DEBUG    25/03 17:53:12   Loading comparison database: MIBiG
DEBUG    25/03 17:53:12   Comparison database loaded
INFO     25/03 17:53:12   Comparing regions to reference database
DEBUG    25/03 17:53:14   Checking if antismash.modules.clusterblast should be run
INFO     25/03 17:53:14   Running antismash.modules.clusterblast
INFO     25/03 17:53:14   Finding internal homologs in each gene cluster...
INFO     25/03 17:53:15   Running ClusterBlast
INFO     25/03 17:53:15   ClusterBlast: Loading gene cluster database into memory...
INFO     25/03 17:53:16   ClusterBlast: Loading gene cluster database proteins into memory...
INFO     25/03 17:53:30   Comparing regions to reference database
INFO     25/03 17:54:35   Running subcluster search
INFO     25/03 17:54:35   SubClusterBlast: Loading gene cluster database into memory...
INFO     25/03 17:54:35   SubClusterBlast: Loading gene cluster database proteins into memory...
INFO     25/03 17:54:36   Running known cluster search
INFO     25/03 17:54:36   KnownClusterBlast: Loading gene cluster database into memory...
INFO     25/03 17:54:36   KnownClusterBlast: Loading gene cluster database proteins into memory...
DEBUG    25/03 17:54:36   Running DIAMOND knowncluster searches..
INFO     25/03 17:54:36   Comparing regions to reference database
DEBUG    25/03 17:54:39   Checking if antismash.modules.lanthipeptides should be run
INFO     25/03 17:54:39   Running antismash.modules.lanthipeptides
DEBUG    25/03 17:54:39   Lanthipeptide module marked 0 motifs
DEBUG    25/03 17:54:40   Checking if antismash.modules.lassopeptides should be run
INFO     25/03 17:54:40   Running antismash.modules.lassopeptides
DEBUG    25/03 17:54:41   Lassopeptide module marked 0 motifs
DEBUG    25/03 17:54:41   Checking if antismash.modules.nrps_pks should be run
INFO     25/03 17:54:41   Running antismash.modules.nrps_pks
DEBUG    25/03 17:54:41   No NRPS or PKS genes found, skipping analysis
DEBUG    25/03 17:54:41   Checking if antismash.modules.pfam2go should be run
INFO     25/03 17:54:41   Running antismash.modules.pfam2go
DEBUG    25/03 17:54:42   Checking if antismash.modules.rrefinder should be run
INFO     25/03 17:54:42   Running antismash.modules.rrefinder
DEBUG    25/03 17:54:42   Checking if antismash.modules.sactipeptides should be run
INFO     25/03 17:54:42   Running antismash.modules.sactipeptides
DEBUG    25/03 17:54:42   Found no sactipeptide motifs
DEBUG    25/03 17:54:43   Checking if antismash.modules.t2pks should be run
INFO     25/03 17:54:43   Running antismash.modules.t2pks
DEBUG    25/03 17:54:43   No type II PKS clusters to analyze
DEBUG    25/03 17:54:43   Checking if antismash.modules.thiopeptides should be run
INFO     25/03 17:54:43   Running antismash.modules.thiopeptides
DEBUG    25/03 17:54:43   Thiopeptides marked 0 motifs
DEBUG    25/03 17:54:44   Checking if antismash.modules.tta should be run
INFO     25/03 17:54:44   Running antismash.modules.tta
INFO     25/03 17:54:44   Skipping TTA codon detection, GC content too low: 53%
INFO     25/03 17:54:44   Analysing record: ENANITX01000127NITX01000127.1
INFO     25/03 17:54:44   Detecting secondary metabolite clusters
DEBUG    25/03 17:54:44   Checking if antismash.detection.hmm_detection should be run
INFO     25/03 17:54:44   Running antismash.detection.hmm_detection
INFO     25/03 17:54:44   HMM detection using strictness: relaxed
DEBUG    25/03 17:54:45   0 rule-based cluster(s) found in record
DEBUG    25/03 17:54:45   Checking if antismash.detection.cassis should be run
INFO     25/03 17:54:45   Running antismash.detection.cassis
INFO     25/03 17:54:45   Detecting gene cluster regions using CASSIS
DEBUG    25/03 17:54:45   Record has 0 anchor genes
DEBUG    25/03 17:54:45   Cassis detected 0 cluster(s)
DEBUG    25/03 17:54:45   0 protoclusters found
DEBUG    25/03 17:54:45   0 subregions found
INFO     25/03 17:54:45   No regions detected, skipping record
INFO     25/03 17:54:45   Analysing record: ENANITX01000128NITX01000128.1
INFO     25/03 17:54:45   Detecting secondary metabolite clusters
DEBUG    25/03 17:54:45   Checking if antismash.detection.hmm_detection should be run
INFO     25/03 17:54:45   Running antismash.detection.hmm_detection
INFO     25/03 17:54:45   HMM detection using strictness: relaxed
DEBUG    25/03 17:54:45   0 rule-based cluster(s) found in record
DEBUG    25/03 17:54:45   Checking if antismash.detection.cassis should be run
INFO     25/03 17:54:45   Running antismash.detection.cassis
INFO     25/03 17:54:45   Detecting gene cluster regions using CASSIS
DEBUG    25/03 17:54:45   Record has 0 anchor genes
DEBUG    25/03 17:54:45   Cassis detected 0 cluster(s)
DEBUG    25/03 17:54:45   0 protoclusters found
DEBUG    25/03 17:54:45   0 subregions found
INFO     25/03 17:54:45   No regions detected, skipping record
INFO     25/03 17:54:45   Analysing record: ENANITX01000129NITX01000129.1
INFO     25/03 17:54:45   Detecting secondary metabolite clusters
DEBUG    25/03 17:54:45   Checking if antismash.detection.hmm_detection should be run
INFO     25/03 17:54:45   Running antismash.detection.hmm_detection
INFO     25/03 17:54:45   HMM detection using strictness: relaxed
DEBUG    25/03 17:54:46   0 rule-based cluster(s) found in record
DEBUG    25/03 17:54:46   Checking if antismash.detection.cassis should be run
INFO     25/03 17:54:46   Running antismash.detection.cassis
INFO     25/03 17:54:46   Detecting gene cluster regions using CASSIS
DEBUG    25/03 17:54:46   Record has 0 anchor genes
DEBUG    25/03 17:54:46   Cassis detected 0 cluster(s)
DEBUG    25/03 17:54:46   0 protoclusters found
DEBUG    25/03 17:54:46   0 subregions found
INFO     25/03 17:54:46   No regions detected, skipping record
INFO     25/03 17:54:46   Analysing record: ENANITX01000130NITX01000130.1
INFO     25/03 17:54:46   Detecting secondary metabolite clusters
DEBUG    25/03 17:54:46   Checking if antismash.detection.hmm_detection should be run
INFO     25/03 17:54:46   Running antismash.detection.hmm_detection
INFO     25/03 17:54:46   HMM detection using strictness: relaxed
DEBUG    25/03 17:54:46   0 rule-based cluster(s) found in record
DEBUG    25/03 17:54:46   Checking if antismash.detection.cassis should be run
INFO     25/03 17:54:46   Running antismash.detection.cassis
INFO     25/03 17:54:46   Detecting gene cluster regions using CASSIS
DEBUG    25/03 17:54:46   Record has 0 anchor genes
DEBUG    25/03 17:54:46   Cassis detected 0 cluster(s)
DEBUG    25/03 17:54:46   0 protoclusters found
DEBUG    25/03 17:54:46   0 subregions found
INFO     25/03 17:54:46   No regions detected, skipping record
INFO     25/03 17:54:46   Analysing record: ENANITX01000131NITX01000131.1
INFO     25/03 17:54:46   Detecting secondary metabolite clusters
DEBUG    25/03 17:54:46   Checking if antismash.detection.hmm_detection should be run
INFO     25/03 17:54:46   Running antismash.detection.hmm_detection
INFO     25/03 17:54:46   HMM detection using strictness: relaxed
DEBUG    25/03 17:54:47   0 rule-based cluster(s) found in record
DEBUG    25/03 17:54:47   Checking if antismash.detection.cassis should be run
INFO     25/03 17:54:47   Running antismash.detection.cassis
INFO     25/03 17:54:47   Detecting gene cluster regions using CASSIS
DEBUG    25/03 17:54:47   Record has 0 anchor genes
DEBUG    25/03 17:54:47   Cassis detected 0 cluster(s)
DEBUG    25/03 17:54:47   0 protoclusters found
DEBUG    25/03 17:54:47   0 subregions found
INFO     25/03 17:54:47   No regions detected, skipping record
INFO     25/03 17:54:47   Analysing record: ENANITX01000132NITX01000132.1
INFO     25/03 17:54:47   Detecting secondary metabolite clusters
DEBUG    25/03 17:54:47   Checking if antismash.detection.hmm_detection should be run
INFO     25/03 17:54:47   Running antismash.detection.hmm_detection
INFO     25/03 17:54:47   HMM detection using strictness: relaxed
DEBUG    25/03 17:54:47   0 rule-based cluster(s) found in record
DEBUG    25/03 17:54:48   Checking if antismash.detection.cassis should be run
INFO     25/03 17:54:48   Running antismash.detection.cassis
INFO     25/03 17:54:48   Detecting gene cluster regions using CASSIS
DEBUG    25/03 17:54:48   Record has 0 anchor genes
DEBUG    25/03 17:54:48   Cassis detected 0 cluster(s)
DEBUG    25/03 17:54:48   0 protoclusters found
DEBUG    25/03 17:54:48   0 subregions found
INFO     25/03 17:54:48   No regions detected, skipping record
INFO     25/03 17:54:48   Analysing record: ENANITX01000133NITX01000133.1
INFO     25/03 17:54:48   Detecting secondary metabolite clusters
DEBUG    25/03 17:54:48   Checking if antismash.detection.hmm_detection should be run
INFO     25/03 17:54:48   Running antismash.detection.hmm_detection
INFO     25/03 17:54:48   HMM detection using strictness: relaxed
DEBUG    25/03 17:54:48   0 rule-based cluster(s) found in record
DEBUG    25/03 17:54:48   Checking if antismash.detection.cassis should be run
INFO     25/03 17:54:48   Running antismash.detection.cassis
INFO     25/03 17:54:48   Detecting gene cluster regions using CASSIS
DEBUG    25/03 17:54:48   Record has 0 anchor genes
DEBUG    25/03 17:54:48   Cassis detected 0 cluster(s)
DEBUG    25/03 17:54:48   0 protoclusters found
DEBUG    25/03 17:54:48   0 subregions found
INFO     25/03 17:54:48   No regions detected, skipping record
INFO     25/03 17:54:48   Analysing record: ENANITX01000134NITX01000134.1
INFO     25/03 17:54:48   Detecting secondary metabolite clusters
DEBUG    25/03 17:54:48   Checking if antismash.detection.hmm_detection should be run
INFO     25/03 17:54:48   Running antismash.detection.hmm_detection
INFO     25/03 17:54:48   HMM detection using strictness: relaxed
DEBUG    25/03 17:54:49   0 rule-based cluster(s) found in record
DEBUG    25/03 17:54:49   Checking if antismash.detection.cassis should be run
INFO     25/03 17:54:49   Running antismash.detection.cassis
INFO     25/03 17:54:49   Detecting gene cluster regions using CASSIS
DEBUG    25/03 17:54:49   Record has 0 anchor genes
DEBUG    25/03 17:54:49   Cassis detected 0 cluster(s)
DEBUG    25/03 17:54:49   0 protoclusters found
DEBUG    25/03 17:54:49   0 subregions found
INFO     25/03 17:54:49   No regions detected, skipping record
INFO     25/03 17:54:49   Analysing record: ENANITX01000135NITX01000135.1
INFO     25/03 17:54:49   Detecting secondary metabolite clusters
DEBUG    25/03 17:54:49   Checking if antismash.detection.hmm_detection should be run
INFO     25/03 17:54:49   Running antismash.detection.hmm_detection
INFO     25/03 17:54:49   HMM detection using strictness: relaxed
DEBUG    25/03 17:54:49   0 rule-based cluster(s) found in record
DEBUG    25/03 17:54:49   Checking if antismash.detection.cassis should be run
INFO     25/03 17:54:49   Running antismash.detection.cassis
INFO     25/03 17:54:49   Detecting gene cluster regions using CASSIS
DEBUG    25/03 17:54:49   Record has 0 anchor genes
DEBUG    25/03 17:54:49   Cassis detected 0 cluster(s)
DEBUG    25/03 17:54:49   0 protoclusters found
DEBUG    25/03 17:54:49   0 subregions found
INFO     25/03 17:54:49   No regions detected, skipping record
INFO     25/03 17:54:49   Analysing record: ENANITX01000136NITX01000136.1
INFO     25/03 17:54:49   Detecting secondary metabolite clusters
DEBUG    25/03 17:54:49   Checking if antismash.detection.hmm_detection should be run
INFO     25/03 17:54:49   Running antismash.detection.hmm_detection
INFO     25/03 17:54:49   HMM detection using strictness: relaxed
DEBUG    25/03 17:54:50   0 rule-based cluster(s) found in record
DEBUG    25/03 17:54:50   Checking if antismash.detection.cassis should be run
INFO     25/03 17:54:50   Running antismash.detection.cassis
INFO     25/03 17:54:50   Detecting gene cluster regions using CASSIS
DEBUG    25/03 17:54:50   Record has 0 anchor genes
DEBUG    25/03 17:54:50   Cassis detected 0 cluster(s)
DEBUG    25/03 17:54:50   0 protoclusters found
DEBUG    25/03 17:54:50   0 subregions found
INFO     25/03 17:54:50   No regions detected, skipping record
INFO     25/03 17:54:50   Analysing record: ENANITX01000137NITX01000137.1
INFO     25/03 17:54:50   Detecting secondary metabolite clusters
DEBUG    25/03 17:54:50   Checking if antismash.detection.hmm_detection should be run
INFO     25/03 17:54:50   Running antismash.detection.hmm_detection
INFO     25/03 17:54:50   HMM detection using strictness: relaxed
DEBUG    25/03 17:54:51   0 rule-based cluster(s) found in record
DEBUG    25/03 17:54:51   Checking if antismash.detection.cassis should be run
INFO     25/03 17:54:51   Running antismash.detection.cassis
INFO     25/03 17:54:51   Detecting gene cluster regions using CASSIS
DEBUG    25/03 17:54:51   Record has 0 anchor genes
DEBUG    25/03 17:54:51   Cassis detected 0 cluster(s)
DEBUG    25/03 17:54:51   0 protoclusters found
DEBUG    25/03 17:54:51   0 subregions found
INFO     25/03 17:54:51   No regions detected, skipping record
INFO     25/03 17:54:51   Analysing record: ENANITX01000138NITX01000138.1
INFO     25/03 17:54:51   Detecting secondary metabolite clusters
DEBUG    25/03 17:54:51   Checking if antismash.detection.hmm_detection should be run
INFO     25/03 17:54:51   Running antismash.detection.hmm_detection
INFO     25/03 17:54:51   HMM detection using strictness: relaxed
DEBUG    25/03 17:54:51   0 rule-based cluster(s) found in record
DEBUG    25/03 17:54:51   Checking if antismash.detection.cassis should be run
INFO     25/03 17:54:51   Running antismash.detection.cassis
INFO     25/03 17:54:51   Detecting gene cluster regions using CASSIS
DEBUG    25/03 17:54:51   Record has 0 anchor genes
DEBUG    25/03 17:54:51   Cassis detected 0 cluster(s)
DEBUG    25/03 17:54:51   0 protoclusters found
DEBUG    25/03 17:54:51   0 subregions found
INFO     25/03 17:54:51   No regions detected, skipping record
INFO     25/03 17:54:51   Analysing record: ENANITX01000139NITX01000139.1
INFO     25/03 17:54:51   Detecting secondary metabolite clusters
DEBUG    25/03 17:54:51   Checking if antismash.detection.hmm_detection should be run
INFO     25/03 17:54:51   Running antismash.detection.hmm_detection
INFO     25/03 17:54:51   HMM detection using strictness: relaxed
DEBUG    25/03 17:54:53   0 rule-based cluster(s) found in record
DEBUG    25/03 17:54:53   Checking if antismash.detection.cassis should be run
INFO     25/03 17:54:53   Running antismash.detection.cassis
INFO     25/03 17:54:53   Detecting gene cluster regions using CASSIS
DEBUG    25/03 17:54:53   Record has 0 anchor genes
DEBUG    25/03 17:54:53   Cassis detected 0 cluster(s)
DEBUG    25/03 17:54:53   0 protoclusters found
DEBUG    25/03 17:54:53   0 subregions found
INFO     25/03 17:54:53   No regions detected, skipping record
INFO     25/03 17:54:53   Analysing record: ENANITX01000140NITX01000140.1
INFO     25/03 17:54:53   Detecting secondary metabolite clusters
DEBUG    25/03 17:54:53   Checking if antismash.detection.hmm_detection should be run
INFO     25/03 17:54:53   Running antismash.detection.hmm_detection
INFO     25/03 17:54:53   HMM detection using strictness: relaxed
DEBUG    25/03 17:54:54   1 rule-based cluster(s) found in record
DEBUG    25/03 17:54:54   Checking if antismash.detection.cassis should be run
INFO     25/03 17:54:54   Running antismash.detection.cassis
INFO     25/03 17:54:54   Detecting gene cluster regions using CASSIS
DEBUG    25/03 17:54:54   Record has 1 anchor genes
DEBUG    25/03 17:54:54   Record has 0 features of type 'gene'
DEBUG    25/03 17:54:54   Cassis detected 0 cluster(s)
DEBUG    25/03 17:54:54   1 protoclusters found
DEBUG    25/03 17:54:54   0 subregions found
INFO     25/03 17:54:54   1 region(s) detected in record
DEBUG    25/03 17:54:54   Checking if antismash.detection.cluster_hmmer should be run
INFO     25/03 17:54:54   Running antismash.detection.cluster_hmmer
INFO     25/03 17:54:54   Running cluster PFAM search
DEBUG    25/03 17:54:57   Adding detection results from antismash.detection.cluster_hmmer to record
DEBUG    25/03 17:54:57   Checking if antismash.detection.genefunctions should be run
INFO     25/03 17:54:57   Running antismash.detection.genefunctions
DEBUG    25/03 17:54:58   Adding detection results from antismash.detection.genefunctions to record
DEBUG    25/03 17:54:58   annotating CDS features with resist info: 0 CDSes
DEBUG    25/03 17:54:58   annotating CDS features with smcogs info: 3 CDSes
DEBUG    25/03 17:54:58   Checking if antismash.detection.nrps_pks_domains should be run
INFO     25/03 17:54:58   Running antismash.detection.nrps_pks_domains
DEBUG    25/03 17:54:58   Marking NRPS/PKS CDS features and domains in clusters
DEBUG    25/03 17:54:59   Adding detection results from antismash.detection.nrps_pks_domains to record
DEBUG    25/03 17:54:59   Checking if antismash.detection.tigrfam should be run
INFO     25/03 17:54:59   Running antismash.detection.tigrfam
INFO     25/03 17:54:59   Running TIGRFam search
DEBUG    25/03 17:55:01   Adding detection results from antismash.detection.tigrfam to record
DEBUG    25/03 17:55:01   Checking if antismash.modules.active_site_finder should be run
INFO     25/03 17:55:01   Running antismash.modules.active_site_finder
DEBUG    25/03 17:55:01   Checking if antismash.modules.cluster_compare should be run
INFO     25/03 17:55:01   Running antismash.modules.cluster_compare
DEBUG    25/03 17:55:01   Loading comparison database: MIBiG
DEBUG    25/03 17:55:01   Comparison database loaded
INFO     25/03 17:55:01   Comparing regions to reference database
DEBUG    25/03 17:55:04   Checking if antismash.modules.clusterblast should be run
INFO     25/03 17:55:04   Running antismash.modules.clusterblast
INFO     25/03 17:55:04   Finding internal homologs in each gene cluster...
INFO     25/03 17:55:05   Running ClusterBlast
INFO     25/03 17:55:05   ClusterBlast: Loading gene cluster database into memory...
INFO     25/03 17:55:07   ClusterBlast: Loading gene cluster database proteins into memory...
INFO     25/03 17:55:21   Comparing regions to reference database
INFO     25/03 17:56:32   Running subcluster search
INFO     25/03 17:56:32   SubClusterBlast: Loading gene cluster database into memory...
INFO     25/03 17:56:32   SubClusterBlast: Loading gene cluster database proteins into memory...
INFO     25/03 17:56:34   Running known cluster search
INFO     25/03 17:56:34   KnownClusterBlast: Loading gene cluster database into memory...
INFO     25/03 17:56:34   KnownClusterBlast: Loading gene cluster database proteins into memory...
DEBUG    25/03 17:56:34   Running DIAMOND knowncluster searches..
INFO     25/03 17:56:34   Comparing regions to reference database
DEBUG    25/03 17:56:38   Checking if antismash.modules.lanthipeptides should be run
INFO     25/03 17:56:38   Running antismash.modules.lanthipeptides
DEBUG    25/03 17:56:38   Lanthipeptide module marked 0 motifs
DEBUG    25/03 17:56:39   Checking if antismash.modules.lassopeptides should be run
INFO     25/03 17:56:39   Running antismash.modules.lassopeptides
DEBUG    25/03 17:56:40   Lassopeptide module marked 0 motifs
DEBUG    25/03 17:56:40   Checking if antismash.modules.nrps_pks should be run
INFO     25/03 17:56:40   Running antismash.modules.nrps_pks
INFO     25/03 17:56:40   Predicting PKS AT domain substrate specificities by Yadav et al. PKS signature sequences
INFO     25/03 17:56:41   Predicting PKS AT domain substrate specificities by Minowa et al. method
INFO     25/03 17:56:43   Predicting CAL domain substrate specificities by Minowa et al. method
INFO     25/03 17:56:43   Predicting PKS KR activity and stereochemistry using KR fingerprints from Starcevic et al.
DEBUG    25/03 17:56:43   CandidateCluster 1 monomer ordering method: colinear
DEBUG    25/03 17:56:43   Checking if antismash.modules.pfam2go should be run
INFO     25/03 17:56:43   Running antismash.modules.pfam2go
DEBUG    25/03 17:56:43   Checking if antismash.modules.rrefinder should be run
INFO     25/03 17:56:43   Running antismash.modules.rrefinder
DEBUG    25/03 17:56:43   Checking if antismash.modules.sactipeptides should be run
INFO     25/03 17:56:43   Running antismash.modules.sactipeptides
DEBUG    25/03 17:56:43   Found no sactipeptide motifs
DEBUG    25/03 17:56:44   Checking if antismash.modules.t2pks should be run
INFO     25/03 17:56:44   Running antismash.modules.t2pks
DEBUG    25/03 17:56:44   No type II PKS clusters to analyze
DEBUG    25/03 17:56:44   Checking if antismash.modules.thiopeptides should be run
INFO     25/03 17:56:44   Running antismash.modules.thiopeptides
DEBUG    25/03 17:56:44   Thiopeptides marked 0 motifs
DEBUG    25/03 17:56:46   Checking if antismash.modules.tta should be run
INFO     25/03 17:56:46   Running antismash.modules.tta
INFO     25/03 17:56:46   Skipping TTA codon detection, GC content too low: 48%
INFO     25/03 17:56:46   Analysing record: ENANITX01000141NITX01000141.1
INFO     25/03 17:56:46   Detecting secondary metabolite clusters
DEBUG    25/03 17:56:46   Checking if antismash.detection.hmm_detection should be run
INFO     25/03 17:56:46   Running antismash.detection.hmm_detection
INFO     25/03 17:56:46   HMM detection using strictness: relaxed
DEBUG    25/03 17:56:46   0 rule-based cluster(s) found in record
DEBUG    25/03 17:56:46   Checking if antismash.detection.cassis should be run
INFO     25/03 17:56:46   Running antismash.detection.cassis
INFO     25/03 17:56:46   Detecting gene cluster regions using CASSIS
DEBUG    25/03 17:56:46   Record has 0 anchor genes
DEBUG    25/03 17:56:46   Cassis detected 0 cluster(s)
DEBUG    25/03 17:56:46   0 protoclusters found
DEBUG    25/03 17:56:46   0 subregions found
INFO     25/03 17:56:46   No regions detected, skipping record
INFO     25/03 17:56:46   Analysing record: ENANITX01000142NITX01000142.1
INFO     25/03 17:56:46   Detecting secondary metabolite clusters
DEBUG    25/03 17:56:46   Checking if antismash.detection.hmm_detection should be run
INFO     25/03 17:56:46   Running antismash.detection.hmm_detection
INFO     25/03 17:56:46   HMM detection using strictness: relaxed
DEBUG    25/03 17:56:47   0 rule-based cluster(s) found in record
DEBUG    25/03 17:56:47   Checking if antismash.detection.cassis should be run
INFO     25/03 17:56:47   Running antismash.detection.cassis
INFO     25/03 17:56:47   Detecting gene cluster regions using CASSIS
DEBUG    25/03 17:56:47   Record has 0 anchor genes
DEBUG    25/03 17:56:47   Cassis detected 0 cluster(s)
DEBUG    25/03 17:56:47   0 protoclusters found
DEBUG    25/03 17:56:47   0 subregions found
INFO     25/03 17:56:47   No regions detected, skipping record
INFO     25/03 17:56:47   Analysing record: ENANITX01000143NITX01000143.1
INFO     25/03 17:56:47   Detecting secondary metabolite clusters
DEBUG    25/03 17:56:47   Checking if antismash.detection.hmm_detection should be run
INFO     25/03 17:56:47   Running antismash.detection.hmm_detection
INFO     25/03 17:56:47   HMM detection using strictness: relaxed
DEBUG    25/03 17:56:47   0 rule-based cluster(s) found in record
DEBUG    25/03 17:56:47   Checking if antismash.detection.cassis should be run
INFO     25/03 17:56:47   Running antismash.detection.cassis
INFO     25/03 17:56:47   Detecting gene cluster regions using CASSIS
DEBUG    25/03 17:56:47   Record has 0 anchor genes
DEBUG    25/03 17:56:47   Cassis detected 0 cluster(s)
DEBUG    25/03 17:56:47   0 protoclusters found
DEBUG    25/03 17:56:47   0 subregions found
INFO     25/03 17:56:47   No regions detected, skipping record
INFO     25/03 17:56:47   Analysing record: ENANITX01000144NITX01000144.1
INFO     25/03 17:56:47   Detecting secondary metabolite clusters
DEBUG    25/03 17:56:47   Checking if antismash.detection.hmm_detection should be run
INFO     25/03 17:56:47   Running antismash.detection.hmm_detection
INFO     25/03 17:56:47   HMM detection using strictness: relaxed
DEBUG    25/03 17:56:48   0 rule-based cluster(s) found in record
DEBUG    25/03 17:56:48   Checking if antismash.detection.cassis should be run
INFO     25/03 17:56:48   Running antismash.detection.cassis
INFO     25/03 17:56:48   Detecting gene cluster regions using CASSIS
DEBUG    25/03 17:56:48   Record has 0 anchor genes
DEBUG    25/03 17:56:48   Cassis detected 0 cluster(s)
DEBUG    25/03 17:56:48   0 protoclusters found
DEBUG    25/03 17:56:48   0 subregions found
INFO     25/03 17:56:48   No regions detected, skipping record
INFO     25/03 17:56:48   Analysing record: ENANITX01000145NITX01000145.1
INFO     25/03 17:56:48   Detecting secondary metabolite clusters
DEBUG    25/03 17:56:48   Checking if antismash.detection.hmm_detection should be run
INFO     25/03 17:56:48   Running antismash.detection.hmm_detection
INFO     25/03 17:56:48   HMM detection using strictness: relaxed
DEBUG    25/03 17:56:48   0 rule-based cluster(s) found in record
DEBUG    25/03 17:56:48   Checking if antismash.detection.cassis should be run
INFO     25/03 17:56:48   Running antismash.detection.cassis
INFO     25/03 17:56:48   Detecting gene cluster regions using CASSIS
DEBUG    25/03 17:56:48   Record has 0 anchor genes
DEBUG    25/03 17:56:48   Cassis detected 0 cluster(s)
DEBUG    25/03 17:56:48   0 protoclusters found
DEBUG    25/03 17:56:48   0 subregions found
INFO     25/03 17:56:48   No regions detected, skipping record
INFO     25/03 17:56:48   Analysing record: ENANITX01000146NITX01000146.1
INFO     25/03 17:56:48   Detecting secondary metabolite clusters
DEBUG    25/03 17:56:48   Checking if antismash.detection.hmm_detection should be run
INFO     25/03 17:56:48   Running antismash.detection.hmm_detection
INFO     25/03 17:56:48   HMM detection using strictness: relaxed
DEBUG    25/03 17:56:49   0 rule-based cluster(s) found in record
DEBUG    25/03 17:56:49   Checking if antismash.detection.cassis should be run
INFO     25/03 17:56:49   Running antismash.detection.cassis
INFO     25/03 17:56:49   Detecting gene cluster regions using CASSIS
DEBUG    25/03 17:56:49   Record has 0 anchor genes
DEBUG    25/03 17:56:49   Cassis detected 0 cluster(s)
DEBUG    25/03 17:56:49   0 protoclusters found
DEBUG    25/03 17:56:49   0 subregions found
INFO     25/03 17:56:49   No regions detected, skipping record
INFO     25/03 17:56:49   Analysing record: ENANITX01000147NITX01000147.1
INFO     25/03 17:56:49   Detecting secondary metabolite clusters
DEBUG    25/03 17:56:49   Checking if antismash.detection.hmm_detection should be run
INFO     25/03 17:56:49   Running antismash.detection.hmm_detection
INFO     25/03 17:56:49   HMM detection using strictness: relaxed
DEBUG    25/03 17:56:50   0 rule-based cluster(s) found in record
DEBUG    25/03 17:56:50   Checking if antismash.detection.cassis should be run
INFO     25/03 17:56:50   Running antismash.detection.cassis
INFO     25/03 17:56:50   Detecting gene cluster regions using CASSIS
DEBUG    25/03 17:56:50   Record has 0 anchor genes
DEBUG    25/03 17:56:50   Cassis detected 0 cluster(s)
DEBUG    25/03 17:56:50   0 protoclusters found
DEBUG    25/03 17:56:50   0 subregions found
INFO     25/03 17:56:50   No regions detected, skipping record
INFO     25/03 17:56:50   Analysing record: ENANITX01000148NITX01000148.1
INFO     25/03 17:56:50   Detecting secondary metabolite clusters
DEBUG    25/03 17:56:50   Checking if antismash.detection.hmm_detection should be run
INFO     25/03 17:56:50   Running antismash.detection.hmm_detection
INFO     25/03 17:56:50   HMM detection using strictness: relaxed
DEBUG    25/03 17:56:51   0 rule-based cluster(s) found in record
DEBUG    25/03 17:56:51   Checking if antismash.detection.cassis should be run
INFO     25/03 17:56:51   Running antismash.detection.cassis
INFO     25/03 17:56:51   Detecting gene cluster regions using CASSIS
DEBUG    25/03 17:56:51   Record has 0 anchor genes
DEBUG    25/03 17:56:51   Cassis detected 0 cluster(s)
DEBUG    25/03 17:56:51   0 protoclusters found
DEBUG    25/03 17:56:51   0 subregions found
INFO     25/03 17:56:51   No regions detected, skipping record
INFO     25/03 17:56:51   Analysing record: ENANITX01000149NITX01000149.1
INFO     25/03 17:56:51   Detecting secondary metabolite clusters
DEBUG    25/03 17:56:51   Checking if antismash.detection.hmm_detection should be run
INFO     25/03 17:56:51   Running antismash.detection.hmm_detection
INFO     25/03 17:56:51   HMM detection using strictness: relaxed
DEBUG    25/03 17:56:51   0 rule-based cluster(s) found in record
DEBUG    25/03 17:56:51   Checking if antismash.detection.cassis should be run
INFO     25/03 17:56:51   Running antismash.detection.cassis
INFO     25/03 17:56:51   Detecting gene cluster regions using CASSIS
DEBUG    25/03 17:56:51   Record has 0 anchor genes
DEBUG    25/03 17:56:51   Cassis detected 0 cluster(s)
DEBUG    25/03 17:56:51   0 protoclusters found
DEBUG    25/03 17:56:51   0 subregions found
INFO     25/03 17:56:51   No regions detected, skipping record
INFO     25/03 17:56:51   Analysing record: ENANITX01000150NITX01000150.1
INFO     25/03 17:56:51   Detecting secondary metabolite clusters
DEBUG    25/03 17:56:51   Checking if antismash.detection.hmm_detection should be run
INFO     25/03 17:56:51   Running antismash.detection.hmm_detection
INFO     25/03 17:56:51   HMM detection using strictness: relaxed
DEBUG    25/03 17:56:52   0 rule-based cluster(s) found in record
DEBUG    25/03 17:56:52   Checking if antismash.detection.cassis should be run
INFO     25/03 17:56:52   Running antismash.detection.cassis
INFO     25/03 17:56:52   Detecting gene cluster regions using CASSIS
DEBUG    25/03 17:56:52   Record has 0 anchor genes
DEBUG    25/03 17:56:52   Cassis detected 0 cluster(s)
DEBUG    25/03 17:56:52   0 protoclusters found
DEBUG    25/03 17:56:52   0 subregions found
INFO     25/03 17:56:52   No regions detected, skipping record
INFO     25/03 17:56:52   Analysing record: ENANITX01000151NITX01000151.1
INFO     25/03 17:56:52   Detecting secondary metabolite clusters
DEBUG    25/03 17:56:52   Checking if antismash.detection.hmm_detection should be run
INFO     25/03 17:56:52   Running antismash.detection.hmm_detection
INFO     25/03 17:56:52   HMM detection using strictness: relaxed
DEBUG    25/03 17:56:53   0 rule-based cluster(s) found in record
DEBUG    25/03 17:56:53   Checking if antismash.detection.cassis should be run
INFO     25/03 17:56:53   Running antismash.detection.cassis
INFO     25/03 17:56:53   Detecting gene cluster regions using CASSIS
DEBUG    25/03 17:56:53   Record has 0 anchor genes
DEBUG    25/03 17:56:53   Cassis detected 0 cluster(s)
DEBUG    25/03 17:56:53   0 protoclusters found
DEBUG    25/03 17:56:53   0 subregions found
INFO     25/03 17:56:53   No regions detected, skipping record
INFO     25/03 17:56:53   Analysing record: ENANITX01000152NITX01000152.1
INFO     25/03 17:56:53   Detecting secondary metabolite clusters
DEBUG    25/03 17:56:53   Checking if antismash.detection.hmm_detection should be run
INFO     25/03 17:56:53   Running antismash.detection.hmm_detection
INFO     25/03 17:56:53   HMM detection using strictness: relaxed
DEBUG    25/03 17:56:54   1 rule-based cluster(s) found in record
DEBUG    25/03 17:56:54   Checking if antismash.detection.cassis should be run
INFO     25/03 17:56:54   Running antismash.detection.cassis
INFO     25/03 17:56:54   Detecting gene cluster regions using CASSIS
DEBUG    25/03 17:56:54   Record has 1 anchor genes
DEBUG    25/03 17:56:54   Record has 0 features of type 'gene'
DEBUG    25/03 17:56:54   Cassis detected 0 cluster(s)
DEBUG    25/03 17:56:54   1 protoclusters found
DEBUG    25/03 17:56:54   0 subregions found
INFO     25/03 17:56:54   1 region(s) detected in record
DEBUG    25/03 17:56:54   Checking if antismash.detection.cluster_hmmer should be run
INFO     25/03 17:56:54   Running antismash.detection.cluster_hmmer
INFO     25/03 17:56:54   Running cluster PFAM search
DEBUG    25/03 17:56:57   Adding detection results from antismash.detection.cluster_hmmer to record
DEBUG    25/03 17:56:57   Checking if antismash.detection.genefunctions should be run
INFO     25/03 17:56:57   Running antismash.detection.genefunctions
DEBUG    25/03 17:56:58   Adding detection results from antismash.detection.genefunctions to record
DEBUG    25/03 17:56:58   annotating CDS features with resist info: 0 CDSes
DEBUG    25/03 17:56:58   annotating CDS features with smcogs info: 4 CDSes
DEBUG    25/03 17:56:58   Checking if antismash.detection.nrps_pks_domains should be run
INFO     25/03 17:56:58   Running antismash.detection.nrps_pks_domains
DEBUG    25/03 17:56:58   Marking NRPS/PKS CDS features and domains in clusters
DEBUG    25/03 17:56:58   Adding detection results from antismash.detection.nrps_pks_domains to record
DEBUG    25/03 17:56:58   Checking if antismash.detection.tigrfam should be run
INFO     25/03 17:56:58   Running antismash.detection.tigrfam
INFO     25/03 17:56:58   Running TIGRFam search
DEBUG    25/03 17:57:00   Adding detection results from antismash.detection.tigrfam to record
DEBUG    25/03 17:57:00   Checking if antismash.modules.active_site_finder should be run
INFO     25/03 17:57:00   Running antismash.modules.active_site_finder
DEBUG    25/03 17:57:01   Checking if antismash.modules.cluster_compare should be run
INFO     25/03 17:57:01   Running antismash.modules.cluster_compare
DEBUG    25/03 17:57:01   Loading comparison database: MIBiG
DEBUG    25/03 17:57:01   Comparison database loaded
INFO     25/03 17:57:01   Comparing regions to reference database
DEBUG    25/03 17:57:03   Checking if antismash.modules.clusterblast should be run
INFO     25/03 17:57:03   Running antismash.modules.clusterblast
INFO     25/03 17:57:03   Finding internal homologs in each gene cluster...
INFO     25/03 17:57:04   Running ClusterBlast
INFO     25/03 17:57:04   ClusterBlast: Loading gene cluster database into memory...
INFO     25/03 17:57:06   ClusterBlast: Loading gene cluster database proteins into memory...
INFO     25/03 17:57:20   Comparing regions to reference database
INFO     25/03 17:58:31   Running subcluster search
INFO     25/03 17:58:31   SubClusterBlast: Loading gene cluster database into memory...
INFO     25/03 17:58:31   SubClusterBlast: Loading gene cluster database proteins into memory...
INFO     25/03 17:58:33   Running known cluster search
INFO     25/03 17:58:33   KnownClusterBlast: Loading gene cluster database into memory...
INFO     25/03 17:58:33   KnownClusterBlast: Loading gene cluster database proteins into memory...
DEBUG    25/03 17:58:33   Running DIAMOND knowncluster searches..
INFO     25/03 17:58:33   Comparing regions to reference database
DEBUG    25/03 17:58:37   Checking if antismash.modules.lanthipeptides should be run
INFO     25/03 17:58:37   Running antismash.modules.lanthipeptides
DEBUG    25/03 17:58:37   Lanthipeptide module marked 0 motifs
DEBUG    25/03 17:58:38   Checking if antismash.modules.lassopeptides should be run
INFO     25/03 17:58:38   Running antismash.modules.lassopeptides
DEBUG    25/03 17:58:39   Lassopeptide module marked 0 motifs
DEBUG    25/03 17:58:39   Checking if antismash.modules.nrps_pks should be run
INFO     25/03 17:58:39   Running antismash.modules.nrps_pks
INFO     25/03 17:58:39   Predicting PKS AT domain substrate specificities by Yadav et al. PKS signature sequences
INFO     25/03 17:58:40   Predicting PKS AT domain substrate specificities by Minowa et al. method
INFO     25/03 17:58:42   Predicting CAL domain substrate specificities by Minowa et al. method
INFO     25/03 17:58:42   Predicting PKS KR activity and stereochemistry using KR fingerprints from Starcevic et al.
DEBUG    25/03 17:58:42   CandidateCluster 1 monomer ordering method: colinear
DEBUG    25/03 17:58:42   Checking if antismash.modules.pfam2go should be run
INFO     25/03 17:58:42   Running antismash.modules.pfam2go
DEBUG    25/03 17:58:42   Checking if antismash.modules.rrefinder should be run
INFO     25/03 17:58:42   Running antismash.modules.rrefinder
DEBUG    25/03 17:58:42   Checking if antismash.modules.sactipeptides should be run
INFO     25/03 17:58:42   Running antismash.modules.sactipeptides
DEBUG    25/03 17:58:42   Found no sactipeptide motifs
DEBUG    25/03 17:58:44   Checking if antismash.modules.t2pks should be run
INFO     25/03 17:58:44   Running antismash.modules.t2pks
DEBUG    25/03 17:58:44   No type II PKS clusters to analyze
DEBUG    25/03 17:58:44   Checking if antismash.modules.thiopeptides should be run
INFO     25/03 17:58:44   Running antismash.modules.thiopeptides
DEBUG    25/03 17:58:44   Thiopeptides marked 0 motifs
DEBUG    25/03 17:58:45   Checking if antismash.modules.tta should be run
INFO     25/03 17:58:45   Running antismash.modules.tta
INFO     25/03 17:58:45   Skipping TTA codon detection, GC content too low: 50%
INFO     25/03 17:58:45   Analysing record: ENANITX01000153NITX01000153.1
INFO     25/03 17:58:45   Detecting secondary metabolite clusters
DEBUG    25/03 17:58:45   Checking if antismash.detection.hmm_detection should be run
INFO     25/03 17:58:45   Running antismash.detection.hmm_detection
INFO     25/03 17:58:45   HMM detection using strictness: relaxed
DEBUG    25/03 17:58:46   0 rule-based cluster(s) found in record
DEBUG    25/03 17:58:46   Checking if antismash.detection.cassis should be run
INFO     25/03 17:58:46   Running antismash.detection.cassis
INFO     25/03 17:58:46   Detecting gene cluster regions using CASSIS
DEBUG    25/03 17:58:46   Record has 0 anchor genes
DEBUG    25/03 17:58:46   Cassis detected 0 cluster(s)
DEBUG    25/03 17:58:46   0 protoclusters found
DEBUG    25/03 17:58:46   0 subregions found
INFO     25/03 17:58:46   No regions detected, skipping record
INFO     25/03 17:58:46   Analysing record: ENANITX01000154NITX01000154.1
INFO     25/03 17:58:46   Detecting secondary metabolite clusters
DEBUG    25/03 17:58:46   Checking if antismash.detection.hmm_detection should be run
INFO     25/03 17:58:46   Running antismash.detection.hmm_detection
INFO     25/03 17:58:46   HMM detection using strictness: relaxed
DEBUG    25/03 17:58:46   0 rule-based cluster(s) found in record
DEBUG    25/03 17:58:46   Checking if antismash.detection.cassis should be run
INFO     25/03 17:58:46   Running antismash.detection.cassis
INFO     25/03 17:58:46   Detecting gene cluster regions using CASSIS
DEBUG    25/03 17:58:46   Record has 0 anchor genes
DEBUG    25/03 17:58:46   Cassis detected 0 cluster(s)
DEBUG    25/03 17:58:46   0 protoclusters found
DEBUG    25/03 17:58:46   0 subregions found
INFO     25/03 17:58:46   No regions detected, skipping record
INFO     25/03 17:58:46   Analysing record: ENANITX01000155NITX01000155.1
INFO     25/03 17:58:46   Detecting secondary metabolite clusters
DEBUG    25/03 17:58:46   Checking if antismash.detection.hmm_detection should be run
INFO     25/03 17:58:46   Running antismash.detection.hmm_detection
INFO     25/03 17:58:46   HMM detection using strictness: relaxed
DEBUG    25/03 17:58:47   0 rule-based cluster(s) found in record
DEBUG    25/03 17:58:47   Checking if antismash.detection.cassis should be run
INFO     25/03 17:58:47   Running antismash.detection.cassis
INFO     25/03 17:58:47   Detecting gene cluster regions using CASSIS
DEBUG    25/03 17:58:47   Record has 0 anchor genes
DEBUG    25/03 17:58:47   Cassis detected 0 cluster(s)
DEBUG    25/03 17:58:47   0 protoclusters found
DEBUG    25/03 17:58:47   0 subregions found
INFO     25/03 17:58:47   No regions detected, skipping record
INFO     25/03 17:58:47   Analysing record: ENANITX01000156NITX01000156.1
INFO     25/03 17:58:47   Detecting secondary metabolite clusters
DEBUG    25/03 17:58:47   Checking if antismash.detection.hmm_detection should be run
INFO     25/03 17:58:47   Running antismash.detection.hmm_detection
INFO     25/03 17:58:47   HMM detection using strictness: relaxed
DEBUG    25/03 17:58:48   0 rule-based cluster(s) found in record
DEBUG    25/03 17:58:48   Checking if antismash.detection.cassis should be run
INFO     25/03 17:58:48   Running antismash.detection.cassis
INFO     25/03 17:58:48   Detecting gene cluster regions using CASSIS
DEBUG    25/03 17:58:48   Record has 0 anchor genes
DEBUG    25/03 17:58:48   Cassis detected 0 cluster(s)
DEBUG    25/03 17:58:48   0 protoclusters found
DEBUG    25/03 17:58:48   0 subregions found
INFO     25/03 17:58:48   No regions detected, skipping record
INFO     25/03 17:58:48   Analysing record: ENANITX01000157NITX01000157.1
INFO     25/03 17:58:48   Detecting secondary metabolite clusters
DEBUG    25/03 17:58:48   Checking if antismash.detection.hmm_detection should be run
INFO     25/03 17:58:48   Running antismash.detection.hmm_detection
INFO     25/03 17:58:48   HMM detection using strictness: relaxed
DEBUG    25/03 17:58:48   0 rule-based cluster(s) found in record
DEBUG    25/03 17:58:48   Checking if antismash.detection.cassis should be run
INFO     25/03 17:58:48   Running antismash.detection.cassis
INFO     25/03 17:58:48   Detecting gene cluster regions using CASSIS
DEBUG    25/03 17:58:48   Record has 0 anchor genes
DEBUG    25/03 17:58:48   Cassis detected 0 cluster(s)
DEBUG    25/03 17:58:48   0 protoclusters found
DEBUG    25/03 17:58:48   0 subregions found
INFO     25/03 17:58:48   No regions detected, skipping record
INFO     25/03 17:58:48   Analysing record: ENANITX01000158NITX01000158.1
INFO     25/03 17:58:48   Detecting secondary metabolite clusters
DEBUG    25/03 17:58:48   Checking if antismash.detection.hmm_detection should be run
INFO     25/03 17:58:48   Running antismash.detection.hmm_detection
INFO     25/03 17:58:48   HMM detection using strictness: relaxed
DEBUG    25/03 17:58:49   0 rule-based cluster(s) found in record
DEBUG    25/03 17:58:49   Checking if antismash.detection.cassis should be run
INFO     25/03 17:58:49   Running antismash.detection.cassis
INFO     25/03 17:58:49   Detecting gene cluster regions using CASSIS
DEBUG    25/03 17:58:49   Record has 0 anchor genes
DEBUG    25/03 17:58:49   Cassis detected 0 cluster(s)
DEBUG    25/03 17:58:49   0 protoclusters found
DEBUG    25/03 17:58:49   0 subregions found
INFO     25/03 17:58:49   No regions detected, skipping record
INFO     25/03 17:58:49   Analysing record: ENANITX01000159NITX01000159.1
INFO     25/03 17:58:49   Detecting secondary metabolite clusters
DEBUG    25/03 17:58:49   Checking if antismash.detection.hmm_detection should be run
INFO     25/03 17:58:49   Running antismash.detection.hmm_detection
INFO     25/03 17:58:49   HMM detection using strictness: relaxed
DEBUG    25/03 17:58:50   1 rule-based cluster(s) found in record
DEBUG    25/03 17:58:50   Checking if antismash.detection.cassis should be run
INFO     25/03 17:58:50   Running antismash.detection.cassis
INFO     25/03 17:58:50   Detecting gene cluster regions using CASSIS
DEBUG    25/03 17:58:50   Record has 1 anchor genes
DEBUG    25/03 17:58:50   Record has 0 features of type 'gene'
DEBUG    25/03 17:58:50   Cassis detected 0 cluster(s)
DEBUG    25/03 17:58:50   1 protoclusters found
DEBUG    25/03 17:58:50   0 subregions found
INFO     25/03 17:58:50   1 region(s) detected in record
DEBUG    25/03 17:58:50   Checking if antismash.detection.cluster_hmmer should be run
INFO     25/03 17:58:50   Running antismash.detection.cluster_hmmer
INFO     25/03 17:58:50   Running cluster PFAM search
DEBUG    25/03 17:58:57   Adding detection results from antismash.detection.cluster_hmmer to record
DEBUG    25/03 17:58:57   Checking if antismash.detection.genefunctions should be run
INFO     25/03 17:58:57   Running antismash.detection.genefunctions
DEBUG    25/03 17:58:59   Adding detection results from antismash.detection.genefunctions to record
DEBUG    25/03 17:58:59   annotating CDS features with resist info: 0 CDSes
DEBUG    25/03 17:58:59   annotating CDS features with smcogs info: 3 CDSes
DEBUG    25/03 17:58:59   Checking if antismash.detection.nrps_pks_domains should be run
INFO     25/03 17:58:59   Running antismash.detection.nrps_pks_domains
DEBUG    25/03 17:58:59   Marking NRPS/PKS CDS features and domains in clusters
DEBUG    25/03 17:58:59   Adding detection results from antismash.detection.nrps_pks_domains to record
DEBUG    25/03 17:58:59   Checking if antismash.detection.tigrfam should be run
INFO     25/03 17:58:59   Running antismash.detection.tigrfam
INFO     25/03 17:58:59   Running TIGRFam search
DEBUG    25/03 17:59:02   Adding detection results from antismash.detection.tigrfam to record
DEBUG    25/03 17:59:02   Checking if antismash.modules.active_site_finder should be run
INFO     25/03 17:59:02   Running antismash.modules.active_site_finder
DEBUG    25/03 17:59:03   Checking if antismash.modules.cluster_compare should be run
INFO     25/03 17:59:03   Running antismash.modules.cluster_compare
DEBUG    25/03 17:59:03   Loading comparison database: MIBiG
DEBUG    25/03 17:59:03   Comparison database loaded
INFO     25/03 17:59:03   Comparing regions to reference database
DEBUG    25/03 17:59:06   Checking if antismash.modules.clusterblast should be run
INFO     25/03 17:59:06   Running antismash.modules.clusterblast
INFO     25/03 17:59:06   Finding internal homologs in each gene cluster...
INFO     25/03 17:59:06   Running ClusterBlast
INFO     25/03 17:59:06   ClusterBlast: Loading gene cluster database into memory...
INFO     25/03 17:59:08   ClusterBlast: Loading gene cluster database proteins into memory...
INFO     25/03 17:59:22   Comparing regions to reference database
INFO     25/03 18:00:33   Running subcluster search
INFO     25/03 18:00:33   SubClusterBlast: Loading gene cluster database into memory...
INFO     25/03 18:00:33   SubClusterBlast: Loading gene cluster database proteins into memory...
INFO     25/03 18:00:34   Running known cluster search
INFO     25/03 18:00:34   KnownClusterBlast: Loading gene cluster database into memory...
INFO     25/03 18:00:34   KnownClusterBlast: Loading gene cluster database proteins into memory...
DEBUG    25/03 18:00:34   Running DIAMOND knowncluster searches..
INFO     25/03 18:00:34   Comparing regions to reference database
DEBUG    25/03 18:00:38   Checking if antismash.modules.lanthipeptides should be run
INFO     25/03 18:00:38   Running antismash.modules.lanthipeptides
DEBUG    25/03 18:00:38   Lanthipeptide module marked 0 motifs
DEBUG    25/03 18:00:39   Checking if antismash.modules.lassopeptides should be run
INFO     25/03 18:00:39   Running antismash.modules.lassopeptides
DEBUG    25/03 18:00:40   Lassopeptide module marked 0 motifs
DEBUG    25/03 18:00:40   Checking if antismash.modules.nrps_pks should be run
INFO     25/03 18:00:40   Running antismash.modules.nrps_pks
INFO     25/03 18:00:40   Predicting PKS AT domain substrate specificities by Yadav et al. PKS signature sequences
INFO     25/03 18:00:41   Predicting PKS AT domain substrate specificities by Minowa et al. method
INFO     25/03 18:00:43   Predicting CAL domain substrate specificities by Minowa et al. method
INFO     25/03 18:00:43   Predicting PKS KR activity and stereochemistry using KR fingerprints from Starcevic et al.
DEBUG    25/03 18:00:43   CandidateCluster 1 monomer ordering method: colinear
DEBUG    25/03 18:00:43   Checking if antismash.modules.pfam2go should be run
INFO     25/03 18:00:43   Running antismash.modules.pfam2go
DEBUG    25/03 18:00:43   Checking if antismash.modules.rrefinder should be run
INFO     25/03 18:00:43   Running antismash.modules.rrefinder
DEBUG    25/03 18:00:43   Checking if antismash.modules.sactipeptides should be run
INFO     25/03 18:00:43   Running antismash.modules.sactipeptides
DEBUG    25/03 18:00:43   Found no sactipeptide motifs
DEBUG    25/03 18:00:44   Checking if antismash.modules.t2pks should be run
INFO     25/03 18:00:44   Running antismash.modules.t2pks
DEBUG    25/03 18:00:44   No type II PKS clusters to analyze
DEBUG    25/03 18:00:44   Checking if antismash.modules.thiopeptides should be run
INFO     25/03 18:00:44   Running antismash.modules.thiopeptides
DEBUG    25/03 18:00:44   Thiopeptides marked 0 motifs
DEBUG    25/03 18:00:46   Checking if antismash.modules.tta should be run
INFO     25/03 18:00:46   Running antismash.modules.tta
INFO     25/03 18:00:46   Skipping TTA codon detection, GC content too low: 52%
INFO     25/03 18:00:46   Analysing record: ENANITX01000160NITX01000160.1
INFO     25/03 18:00:46   Detecting secondary metabolite clusters
DEBUG    25/03 18:00:46   Checking if antismash.detection.hmm_detection should be run
INFO     25/03 18:00:46   Running antismash.detection.hmm_detection
INFO     25/03 18:00:46   HMM detection using strictness: relaxed
DEBUG    25/03 18:00:46   0 rule-based cluster(s) found in record
DEBUG    25/03 18:00:46   Checking if antismash.detection.cassis should be run
INFO     25/03 18:00:46   Running antismash.detection.cassis
INFO     25/03 18:00:46   Detecting gene cluster regions using CASSIS
DEBUG    25/03 18:00:46   Record has 0 anchor genes
DEBUG    25/03 18:00:46   Cassis detected 0 cluster(s)
DEBUG    25/03 18:00:46   0 protoclusters found
DEBUG    25/03 18:00:46   0 subregions found
INFO     25/03 18:00:46   No regions detected, skipping record
INFO     25/03 18:00:46   Analysing record: ENANITX01000161NITX01000161.1
INFO     25/03 18:00:46   Detecting secondary metabolite clusters
DEBUG    25/03 18:00:46   Checking if antismash.detection.hmm_detection should be run
INFO     25/03 18:00:46   Running antismash.detection.hmm_detection
INFO     25/03 18:00:46   HMM detection using strictness: relaxed
DEBUG    25/03 18:00:47   0 rule-based cluster(s) found in record
DEBUG    25/03 18:00:47   Checking if antismash.detection.cassis should be run
INFO     25/03 18:00:47   Running antismash.detection.cassis
INFO     25/03 18:00:47   Detecting gene cluster regions using CASSIS
DEBUG    25/03 18:00:47   Record has 0 anchor genes
DEBUG    25/03 18:00:47   Cassis detected 0 cluster(s)
DEBUG    25/03 18:00:47   0 protoclusters found
DEBUG    25/03 18:00:47   0 subregions found
INFO     25/03 18:00:47   No regions detected, skipping record
INFO     25/03 18:00:47   Analysing record: ENANITX01000162NITX01000162.1
INFO     25/03 18:00:47   Detecting secondary metabolite clusters
DEBUG    25/03 18:00:47   Checking if antismash.detection.hmm_detection should be run
INFO     25/03 18:00:47   Running antismash.detection.hmm_detection
INFO     25/03 18:00:47   HMM detection using strictness: relaxed
DEBUG    25/03 18:00:48   0 rule-based cluster(s) found in record
DEBUG    25/03 18:00:48   Checking if antismash.detection.cassis should be run
INFO     25/03 18:00:48   Running antismash.detection.cassis
INFO     25/03 18:00:48   Detecting gene cluster regions using CASSIS
DEBUG    25/03 18:00:48   Record has 0 anchor genes
DEBUG    25/03 18:00:48   Cassis detected 0 cluster(s)
DEBUG    25/03 18:00:48   0 protoclusters found
DEBUG    25/03 18:00:48   0 subregions found
INFO     25/03 18:00:48   No regions detected, skipping record
INFO     25/03 18:00:48   Analysing record: ENANITX01000163NITX01000163.1
INFO     25/03 18:00:48   Detecting secondary metabolite clusters
DEBUG    25/03 18:00:48   Checking if antismash.detection.hmm_detection should be run
INFO     25/03 18:00:48   Running antismash.detection.hmm_detection
INFO     25/03 18:00:48   HMM detection using strictness: relaxed
DEBUG    25/03 18:00:48   0 rule-based cluster(s) found in record
DEBUG    25/03 18:00:48   Checking if antismash.detection.cassis should be run
INFO     25/03 18:00:48   Running antismash.detection.cassis
INFO     25/03 18:00:48   Detecting gene cluster regions using CASSIS
DEBUG    25/03 18:00:48   Record has 0 anchor genes
DEBUG    25/03 18:00:48   Cassis detected 0 cluster(s)
DEBUG    25/03 18:00:48   0 protoclusters found
DEBUG    25/03 18:00:48   0 subregions found
INFO     25/03 18:00:48   No regions detected, skipping record
INFO     25/03 18:00:48   Analysing record: ENANITX01000164NITX01000164.1
INFO     25/03 18:00:48   Detecting secondary metabolite clusters
DEBUG    25/03 18:00:48   Checking if antismash.detection.hmm_detection should be run
INFO     25/03 18:00:48   Running antismash.detection.hmm_detection
INFO     25/03 18:00:48   HMM detection using strictness: relaxed
DEBUG    25/03 18:00:49   0 rule-based cluster(s) found in record
DEBUG    25/03 18:00:49   Checking if antismash.detection.cassis should be run
INFO     25/03 18:00:49   Running antismash.detection.cassis
INFO     25/03 18:00:49   Detecting gene cluster regions using CASSIS
DEBUG    25/03 18:00:49   Record has 0 anchor genes
DEBUG    25/03 18:00:49   Cassis detected 0 cluster(s)
DEBUG    25/03 18:00:49   0 protoclusters found
DEBUG    25/03 18:00:49   0 subregions found
INFO     25/03 18:00:49   No regions detected, skipping record
INFO     25/03 18:00:49   Analysing record: ENANITX01000165NITX01000165.1
INFO     25/03 18:00:49   Detecting secondary metabolite clusters
DEBUG    25/03 18:00:49   Checking if antismash.detection.hmm_detection should be run
INFO     25/03 18:00:49   Running antismash.detection.hmm_detection
INFO     25/03 18:00:49   HMM detection using strictness: relaxed
DEBUG    25/03 18:00:50   0 rule-based cluster(s) found in record
DEBUG    25/03 18:00:50   Checking if antismash.detection.cassis should be run
INFO     25/03 18:00:50   Running antismash.detection.cassis
INFO     25/03 18:00:50   Detecting gene cluster regions using CASSIS
DEBUG    25/03 18:00:50   Record has 0 anchor genes
DEBUG    25/03 18:00:50   Cassis detected 0 cluster(s)
DEBUG    25/03 18:00:50   0 protoclusters found
DEBUG    25/03 18:00:50   0 subregions found
INFO     25/03 18:00:50   No regions detected, skipping record
INFO     25/03 18:00:50   Analysing record: ENANITX01000166NITX01000166.1
INFO     25/03 18:00:50   Detecting secondary metabolite clusters
DEBUG    25/03 18:00:50   Checking if antismash.detection.hmm_detection should be run
INFO     25/03 18:00:50   Running antismash.detection.hmm_detection
INFO     25/03 18:00:50   HMM detection using strictness: relaxed
DEBUG    25/03 18:00:50   0 rule-based cluster(s) found in record
DEBUG    25/03 18:00:50   Checking if antismash.detection.cassis should be run
INFO     25/03 18:00:50   Running antismash.detection.cassis
INFO     25/03 18:00:50   Detecting gene cluster regions using CASSIS
DEBUG    25/03 18:00:50   Record has 0 anchor genes
DEBUG    25/03 18:00:50   Cassis detected 0 cluster(s)
DEBUG    25/03 18:00:50   0 protoclusters found
DEBUG    25/03 18:00:50   0 subregions found
INFO     25/03 18:00:50   No regions detected, skipping record
INFO     25/03 18:00:50   Analysing record: ENANITX01000167NITX01000167.1
INFO     25/03 18:00:50   Detecting secondary metabolite clusters
DEBUG    25/03 18:00:50   Checking if antismash.detection.hmm_detection should be run
INFO     25/03 18:00:50   Running antismash.detection.hmm_detection
INFO     25/03 18:00:50   HMM detection using strictness: relaxed
DEBUG    25/03 18:00:51   0 rule-based cluster(s) found in record
DEBUG    25/03 18:00:51   Checking if antismash.detection.cassis should be run
INFO     25/03 18:00:51   Running antismash.detection.cassis
INFO     25/03 18:00:51   Detecting gene cluster regions using CASSIS
DEBUG    25/03 18:00:51   Record has 0 anchor genes
DEBUG    25/03 18:00:51   Cassis detected 0 cluster(s)
DEBUG    25/03 18:00:51   0 protoclusters found
DEBUG    25/03 18:00:51   0 subregions found
INFO     25/03 18:00:51   No regions detected, skipping record
INFO     25/03 18:00:51   Analysing record: ENANITX01000168NITX01000168.1
INFO     25/03 18:00:51   Detecting secondary metabolite clusters
DEBUG    25/03 18:00:51   Checking if antismash.detection.hmm_detection should be run
INFO     25/03 18:00:51   Running antismash.detection.hmm_detection
INFO     25/03 18:00:51   HMM detection using strictness: relaxed
DEBUG    25/03 18:00:51   0 rule-based cluster(s) found in record
DEBUG    25/03 18:00:51   Checking if antismash.detection.cassis should be run
INFO     25/03 18:00:51   Running antismash.detection.cassis
INFO     25/03 18:00:51   Detecting gene cluster regions using CASSIS
DEBUG    25/03 18:00:51   Record has 0 anchor genes
DEBUG    25/03 18:00:51   Cassis detected 0 cluster(s)
DEBUG    25/03 18:00:51   0 protoclusters found
DEBUG    25/03 18:00:51   0 subregions found
INFO     25/03 18:00:51   No regions detected, skipping record
INFO     25/03 18:00:51   Analysing record: ENANITX01000169NITX01000169.1
INFO     25/03 18:00:51   Detecting secondary metabolite clusters
DEBUG    25/03 18:00:51   Checking if antismash.detection.hmm_detection should be run
INFO     25/03 18:00:51   Running antismash.detection.hmm_detection
INFO     25/03 18:00:51   HMM detection using strictness: relaxed
DEBUG    25/03 18:00:52   0 rule-based cluster(s) found in record
DEBUG    25/03 18:00:52   Checking if antismash.detection.cassis should be run
INFO     25/03 18:00:52   Running antismash.detection.cassis
INFO     25/03 18:00:52   Detecting gene cluster regions using CASSIS
DEBUG    25/03 18:00:52   Record has 0 anchor genes
DEBUG    25/03 18:00:52   Cassis detected 0 cluster(s)
DEBUG    25/03 18:00:52   0 protoclusters found
DEBUG    25/03 18:00:52   0 subregions found
INFO     25/03 18:00:52   No regions detected, skipping record
INFO     25/03 18:00:52   Analysing record: ENANITX01000170NITX01000170.1
INFO     25/03 18:00:52   Detecting secondary metabolite clusters
DEBUG    25/03 18:00:52   Checking if antismash.detection.hmm_detection should be run
INFO     25/03 18:00:52   Running antismash.detection.hmm_detection
INFO     25/03 18:00:52   HMM detection using strictness: relaxed
DEBUG    25/03 18:00:53   0 rule-based cluster(s) found in record
DEBUG    25/03 18:00:53   Checking if antismash.detection.cassis should be run
INFO     25/03 18:00:53   Running antismash.detection.cassis
INFO     25/03 18:00:53   Detecting gene cluster regions using CASSIS
DEBUG    25/03 18:00:53   Record has 0 anchor genes
DEBUG    25/03 18:00:53   Cassis detected 0 cluster(s)
DEBUG    25/03 18:00:53   0 protoclusters found
DEBUG    25/03 18:00:53   0 subregions found
INFO     25/03 18:00:53   No regions detected, skipping record
INFO     25/03 18:00:53   Analysing record: ENANITX01000171NITX01000171.1
INFO     25/03 18:00:53   Detecting secondary metabolite clusters
DEBUG    25/03 18:00:53   Checking if antismash.detection.hmm_detection should be run
INFO     25/03 18:00:53   Running antismash.detection.hmm_detection
INFO     25/03 18:00:53   HMM detection using strictness: relaxed
DEBUG    25/03 18:00:54   2 rule-based cluster(s) found in record
DEBUG    25/03 18:00:54   Checking if antismash.detection.cassis should be run
INFO     25/03 18:00:54   Running antismash.detection.cassis
INFO     25/03 18:00:54   Detecting gene cluster regions using CASSIS
DEBUG    25/03 18:00:54   Record has 1 anchor genes
DEBUG    25/03 18:00:54   Record has 0 features of type 'gene'
DEBUG    25/03 18:00:54   Cassis detected 0 cluster(s)
DEBUG    25/03 18:00:54   2 protoclusters found
DEBUG    25/03 18:00:54   0 subregions found
INFO     25/03 18:00:54   1 region(s) detected in record
DEBUG    25/03 18:00:54   Checking if antismash.detection.cluster_hmmer should be run
INFO     25/03 18:00:54   Running antismash.detection.cluster_hmmer
INFO     25/03 18:00:54   Running cluster PFAM search
DEBUG    25/03 18:00:56   Adding detection results from antismash.detection.cluster_hmmer to record
DEBUG    25/03 18:00:56   Checking if antismash.detection.genefunctions should be run
INFO     25/03 18:00:56   Running antismash.detection.genefunctions
DEBUG    25/03 18:00:57   Adding detection results from antismash.detection.genefunctions to record
DEBUG    25/03 18:00:57   annotating CDS features with resist info: 0 CDSes
DEBUG    25/03 18:00:57   annotating CDS features with smcogs info: 1 CDSes
DEBUG    25/03 18:00:57   Checking if antismash.detection.nrps_pks_domains should be run
INFO     25/03 18:00:57   Running antismash.detection.nrps_pks_domains
DEBUG    25/03 18:00:57   Marking NRPS/PKS CDS features and domains in clusters
DEBUG    25/03 18:00:58   Adding detection results from antismash.detection.nrps_pks_domains to record
DEBUG    25/03 18:00:58   Checking if antismash.detection.tigrfam should be run
INFO     25/03 18:00:58   Running antismash.detection.tigrfam
INFO     25/03 18:00:58   Running TIGRFam search
DEBUG    25/03 18:00:59   Adding detection results from antismash.detection.tigrfam to record
DEBUG    25/03 18:00:59   Checking if antismash.modules.active_site_finder should be run
INFO     25/03 18:00:59   Running antismash.modules.active_site_finder
DEBUG    25/03 18:01:00   Checking if antismash.modules.cluster_compare should be run
INFO     25/03 18:01:00   Running antismash.modules.cluster_compare
DEBUG    25/03 18:01:00   Loading comparison database: MIBiG
DEBUG    25/03 18:01:00   Comparison database loaded
INFO     25/03 18:01:00   Comparing regions to reference database
DEBUG    25/03 18:01:03   Checking if antismash.modules.clusterblast should be run
INFO     25/03 18:01:03   Running antismash.modules.clusterblast
INFO     25/03 18:01:03   Finding internal homologs in each gene cluster...
INFO     25/03 18:01:04   Running ClusterBlast
INFO     25/03 18:01:04   ClusterBlast: Loading gene cluster database into memory...
INFO     25/03 18:01:06   ClusterBlast: Loading gene cluster database proteins into memory...
INFO     25/03 18:01:20   Comparing regions to reference database
INFO     25/03 18:02:41   Running subcluster search
INFO     25/03 18:02:41   SubClusterBlast: Loading gene cluster database into memory...
INFO     25/03 18:02:41   SubClusterBlast: Loading gene cluster database proteins into memory...
INFO     25/03 18:02:42   Running known cluster search
INFO     25/03 18:02:42   KnownClusterBlast: Loading gene cluster database into memory...
INFO     25/03 18:02:42   KnownClusterBlast: Loading gene cluster database proteins into memory...
DEBUG    25/03 18:02:42   Running DIAMOND knowncluster searches..
INFO     25/03 18:02:42   Comparing regions to reference database
DEBUG    25/03 18:02:47   Checking if antismash.modules.lanthipeptides should be run
INFO     25/03 18:02:47   Running antismash.modules.lanthipeptides
DEBUG    25/03 18:02:47   Lanthipeptide module marked 0 motifs
DEBUG    25/03 18:02:48   Checking if antismash.modules.lassopeptides should be run
INFO     25/03 18:02:48   Running antismash.modules.lassopeptides
DEBUG    25/03 18:02:50   Lassopeptide module marked 0 motifs
DEBUG    25/03 18:02:50   Checking if antismash.modules.nrps_pks should be run
INFO     25/03 18:02:50   Running antismash.modules.nrps_pks
INFO     25/03 18:02:50   Predicting A domain substrate specificities with nrpys
INFO     25/03 18:02:50   Predicting PKS AT domain substrate specificities by Yadav et al. PKS signature sequences
INFO     25/03 18:02:50   Predicting PKS AT domain substrate specificities by Minowa et al. method
INFO     25/03 18:02:52   Predicting CAL domain substrate specificities by Minowa et al. method
INFO     25/03 18:02:52   Predicting PKS KR activity and stereochemistry using KR fingerprints from Starcevic et al.
DEBUG    25/03 18:02:53   CandidateCluster 1 monomer ordering method: colinear
DEBUG    25/03 18:02:53   Checking if antismash.modules.pfam2go should be run
INFO     25/03 18:02:53   Running antismash.modules.pfam2go
DEBUG    25/03 18:02:53   Checking if antismash.modules.rrefinder should be run
INFO     25/03 18:02:53   Running antismash.modules.rrefinder
DEBUG    25/03 18:02:53   Checking if antismash.modules.sactipeptides should be run
INFO     25/03 18:02:53   Running antismash.modules.sactipeptides
DEBUG    25/03 18:02:53   Found no sactipeptide motifs
DEBUG    25/03 18:02:54   Checking if antismash.modules.t2pks should be run
INFO     25/03 18:02:54   Running antismash.modules.t2pks
DEBUG    25/03 18:02:54   No type II PKS clusters to analyze
DEBUG    25/03 18:02:54   Checking if antismash.modules.thiopeptides should be run
INFO     25/03 18:02:54   Running antismash.modules.thiopeptides
DEBUG    25/03 18:02:54   Thiopeptides marked 0 motifs
DEBUG    25/03 18:02:55   Checking if antismash.modules.tta should be run
INFO     25/03 18:02:55   Running antismash.modules.tta
INFO     25/03 18:02:55   Skipping TTA codon detection, GC content too low: 58%
INFO     25/03 18:02:55   Analysing record: ENANITX01000172NITX01000172.1
INFO     25/03 18:02:55   Detecting secondary metabolite clusters
DEBUG    25/03 18:02:55   Checking if antismash.detection.hmm_detection should be run
INFO     25/03 18:02:55   Running antismash.detection.hmm_detection
INFO     25/03 18:02:55   HMM detection using strictness: relaxed
DEBUG    25/03 18:02:56   0 rule-based cluster(s) found in record
DEBUG    25/03 18:02:56   Checking if antismash.detection.cassis should be run
INFO     25/03 18:02:56   Running antismash.detection.cassis
INFO     25/03 18:02:56   Detecting gene cluster regions using CASSIS
DEBUG    25/03 18:02:56   Record has 0 anchor genes
DEBUG    25/03 18:02:56   Cassis detected 0 cluster(s)
DEBUG    25/03 18:02:56   0 protoclusters found
DEBUG    25/03 18:02:56   0 subregions found
INFO     25/03 18:02:56   No regions detected, skipping record
INFO     25/03 18:02:56   Analysing record: ENANITX01000173NITX01000173.1
INFO     25/03 18:02:56   Detecting secondary metabolite clusters
DEBUG    25/03 18:02:56   Checking if antismash.detection.hmm_detection should be run
INFO     25/03 18:02:56   Running antismash.detection.hmm_detection
INFO     25/03 18:02:56   HMM detection using strictness: relaxed
DEBUG    25/03 18:02:56   0 rule-based cluster(s) found in record
DEBUG    25/03 18:02:56   Checking if antismash.detection.cassis should be run
INFO     25/03 18:02:56   Running antismash.detection.cassis
INFO     25/03 18:02:56   Detecting gene cluster regions using CASSIS
DEBUG    25/03 18:02:56   Record has 0 anchor genes
DEBUG    25/03 18:02:56   Cassis detected 0 cluster(s)
DEBUG    25/03 18:02:56   0 protoclusters found
DEBUG    25/03 18:02:56   0 subregions found
INFO     25/03 18:02:56   No regions detected, skipping record
INFO     25/03 18:02:56   Analysing record: ENANITX01000174NITX01000174.1
INFO     25/03 18:02:56   Detecting secondary metabolite clusters
DEBUG    25/03 18:02:56   Checking if antismash.detection.hmm_detection should be run
INFO     25/03 18:02:56   Running antismash.detection.hmm_detection
INFO     25/03 18:02:56   HMM detection using strictness: relaxed
DEBUG    25/03 18:02:57   0 rule-based cluster(s) found in record
DEBUG    25/03 18:02:57   Checking if antismash.detection.cassis should be run
INFO     25/03 18:02:57   Running antismash.detection.cassis
INFO     25/03 18:02:57   Detecting gene cluster regions using CASSIS
DEBUG    25/03 18:02:57   Record has 0 anchor genes
DEBUG    25/03 18:02:57   Cassis detected 0 cluster(s)
DEBUG    25/03 18:02:57   0 protoclusters found
DEBUG    25/03 18:02:57   0 subregions found
INFO     25/03 18:02:57   No regions detected, skipping record
INFO     25/03 18:02:57   Analysing record: ENANITX01000175NITX01000175.1
INFO     25/03 18:02:57   Detecting secondary metabolite clusters
DEBUG    25/03 18:02:57   Checking if antismash.detection.hmm_detection should be run
INFO     25/03 18:02:57   Running antismash.detection.hmm_detection
INFO     25/03 18:02:57   HMM detection using strictness: relaxed
DEBUG    25/03 18:02:58   0 rule-based cluster(s) found in record
DEBUG    25/03 18:02:58   Checking if antismash.detection.cassis should be run
INFO     25/03 18:02:58   Running antismash.detection.cassis
INFO     25/03 18:02:58   Detecting gene cluster regions using CASSIS
DEBUG    25/03 18:02:58   Record has 0 anchor genes
DEBUG    25/03 18:02:58   Cassis detected 0 cluster(s)
DEBUG    25/03 18:02:58   0 protoclusters found
DEBUG    25/03 18:02:58   0 subregions found
INFO     25/03 18:02:58   No regions detected, skipping record
INFO     25/03 18:02:58   Analysing record: ENANITX01000176NITX01000176.1
INFO     25/03 18:02:58   Detecting secondary metabolite clusters
DEBUG    25/03 18:02:58   Checking if antismash.detection.hmm_detection should be run
INFO     25/03 18:02:58   Running antismash.detection.hmm_detection
INFO     25/03 18:02:58   HMM detection using strictness: relaxed
DEBUG    25/03 18:02:59   0 rule-based cluster(s) found in record
DEBUG    25/03 18:02:59   Checking if antismash.detection.cassis should be run
INFO     25/03 18:02:59   Running antismash.detection.cassis
INFO     25/03 18:02:59   Detecting gene cluster regions using CASSIS
DEBUG    25/03 18:02:59   Record has 0 anchor genes
DEBUG    25/03 18:02:59   Cassis detected 0 cluster(s)
DEBUG    25/03 18:02:59   0 protoclusters found
DEBUG    25/03 18:02:59   0 subregions found
INFO     25/03 18:02:59   No regions detected, skipping record
INFO     25/03 18:02:59   Analysing record: ENANITX01000177NITX01000177.1
INFO     25/03 18:02:59   Detecting secondary metabolite clusters
DEBUG    25/03 18:02:59   Checking if antismash.detection.hmm_detection should be run
[truncated: 748,697 more chars]
