# Supplementary material for: Alkaliphilic/Alkali-Tolerant Fungi: Molecular, Biochemical, and Biotechnological Aspects
Source: J Fungi (Basel). 2023 Jun 9;9(6):652. doi: 10.3390/jof9060652 (PMC10301932; doi:10.3390/jof9060652)
Supplement: Supplementary file 1 [file jof-09-00652-s001.zip › S2/input/NITX01.fasta]

>ENA|NITX01000001|NITX01000001.1 Sodiomyces alkalinus F11 SODALscaffold_1_Cont1, whole genome shotgun sequence.
ATACTTAATTATAAGCCTATTAATATTATTAGTCTTATAGGGGAGGGTAGCGGGCTATAA
GGTCTTAATATAAAGGTCTATAAGCTCCTTAAATCGGCTATAAAGCCTAATAGCTAGCTA
ATATAGTATAAGGCGTTAGTATAGCTAATACCCTTTAACACGTAGCTCGCTCTTCAGGCA
GGCTACCTAGATACCGGTCTAATCTATAACTAAATACACGGGGAACTCCTATTTAACTAG
GTTATAAGCGCTATTATGGATTAGGATAGGGTAGTTATCTCTCCGATACCCTTCTTAGCC
GTAAGAGTAGTAATAGGCTAGCGGGGGCTAGCTATTATTCTAGGCACCTTTTTACTATCC
TAGGCGGTTATCGTGTTACTAGGTCGGGCAGCTATCGTTACGCTAGTTATTATATTTAGG
GCGGGGTCCTCCGTAGTAGATCTCCTCGGTATACTAGGCGTTATTAGGCTAGGAACGGCA
TTATTAGCCGAATTAGGGGTAGCGAAGTGTATTAAAGTAATTATCGTAGGCTAACGGGCG
TTCTTAAGGACGGTATAAAAGGCGTTCTTTAGATTAGACTTCGTGGCGAGGAGGGCTAAG
ACTTTCTCCGTTCCTATCCTCTTAGATAGGGTAAGCACTTAGGCGGTAATACCCCTAACG
CCTTTAGCTCTATTATAAAAAAGGGAAATAGTATACTTCTCGAGGAGGTAGGTAAGCTTA
TCTATATCTAATTATAAGGCTATAGACTCTTAGACTATAATAGGCCGCCTTAAGATTATA
GGCTAGAAAGCGGTACTATTAGGCTAATTAGACTTAGCTATACCTAGTATAGCGTCCCTA
TCTATAGGCTTACCCTCCGCTTCCTAGATATCCGTAGATTACTCGCGTAGTAGTTCCGAA
AGCAGCTTATAGCTCTTAACTATCTTTCTTAAGTCGGTGCCTCGAATCTTAAGCTTATTA
CTAATAAATATATAGATATCCCTATACAGAATAGTAAGGATAATACCGTAGGCTCGGAGT
CCTCGATAAAAAGGCCTTAGACCCGCTCTGCCTTAGCCTTCTAAATAGTGATTTACTATA
GTAAGTCCCTAACCTAATAAACGCTATTAATCTTATACGTCTTATGCTTTACCCGAAGCT
AGTAAACCTCGTAAGAGAAATTAAGTTAATAGTTAGGATTTAGATAAAAGAACTCTTTAA
CGAGCTTCTTAACCAGATTAGAGTAACCGCCTTTATCGGCTTAAACCTCTCTGACTAAGC
ATTCGATAGCGGGATAAAAAGCCGTATCCGTGTATAGGTTAACGTAGGTGATCTTATCGG
CTTTACTAAGGCGGTTAAGCTTAGTGTAGTTATCGTACTACTAAAGGAACGTGGAGAGGG
ACTTACTACTAAAGCGGGGAGCTCTAGTAGCGAGGGGATTTAGAGGTGCTCTTAATATAA
TAGTAGTAAGAGGCAGGGCTCTTATAACCTCGGTCATAGTACTCTCTTAGTCACGGTTTA
TTAGGGCTTATAGTAGCTTAATCAGGTCGTTAGCGGTAGTAGGGGAAGCGTTCGAAGCGG
GCTAGGTAGAGATAGTAATAGGGGTAGTGTTAGGGGTAGTTATCGAAATAGTAGCCGGAG
CCGCGGTAAACGTAGTAGTCGGCCTAGAAGCGGGCGGAGGTAAGGCCGTAGCCCCGATAT
CGTGGTTCTCCTAATCAGGGGTAGTAGAAGTAGTAGGCGTAAGAAGAGGGGGAATAGCCG
GCGAGGGAGCCTTATTATCGGAGTCGCTAATAACGATAATAGGGGTAAGCTCGCGATACT
AAGTCTAAGTGTCTATAGTGTCTTAGGTATAAGTGCTAGGGGGTAGGCGAATAATAATAA
TAGGGTTAGGGCGCTTAGGGTATTTAGGGAAAGGTTCTTCGAACTAATCGTCTAGCGAGA
AGATCTTATAGGTATTCTAGATACTAGCTAGGTTATTATATATATTATATTATCTTAATA
AGAGTGATAAGGTCTTTAATTAAAGGGCGGTCCTAGGTTTTACTCCTTAATACTTATCTT
CGGGGTCTAGCTTTTCTAACTCATTATAAAGGAAGAAGCCCCCTATAATTAGGAGATTAC
CTATTAGTAAAGGGACTATACTCACGAATATTAATATTAAAAGCATTACCCGCTAAGCCT
CCTGAAAAAGCATTATCATCTGCTTACGGGGTCTATAAAGGTCCTTACTAGACTATTAGG
TCCTTTTATAACGTATCGTTATTTCGCTCCCACGCTCGGTATTAGCTTTTTATTAGGTCT
GCTAGGGGTTAGTTACCCTAATCTGGGTAAGCTGCTCTTAGTAGTCTTATCTTTTCTTCG
CCGTTATACGAGAATCTATTTTAATTAGTGGTAGGGGCTATAAGCCCCCTATCGAGTCTA
TTCTATATCCGGAATCTAACTCTATCGCGATCTAAACGGTTTCTTCTATTTCTATAATTA
CTACCTCTATAGCGGCGGGTCTTATAATTAAAAGTGTTAATAATTCTTTAACTCTTACCT
AAGCAGTTATTTCTTTTCCTGATCTTATTAAGGTAAATCTCCCCTCGGTCTTAAAGCGTT
AAATTCTTCCTTAGTCGTTATCTTTATATTCTTCCTAGGGTTATTAACTAATAGTCCGTT
TAGGAGGACCGGAACCTCCCTCAAGCGCCTCTATTACTCTAATTAGGGTTAGAATACTTT
AAAAACGCCGAATAAATCCGCCTCCGAGCACTATATTATAACTGGATAAAGATATAGTGG
CACTAAATCGTCAAGATAAATATCAGATAAAGAGGTTAGTCCAGCGAAACCACGATATAT
AACCAAAATATAACTAACACCGCTATAACCTTTAGCGAAGAAGTAGATCGGTAGTTACTA
TTCTGATCAGGGTAACGTAAGTTAAACTGGAAAGATAC
>ENA|NITX01000002|NITX01000002.1 Sodiomyces alkalinus F11 SODALscaffold_1_Cont2, whole genome shotgun sequence.
TCTGCCTTAGCCTTCTAAATAGTGATTTACTATAGTAAGTCCCTAACCTAATAAACGCTA
TTAATCTTATACGTCTTATGCTTTACCCGAAGCTAGTAAACCTCGTAAGAGAAATTAAGT
TAATAGTTAGGATTTAGATAAAAGAACTCTTTAACGAGCTTCTTAACCAGATTAGAGTAA
CCGCCTTTATCGGCTTAAACCTCTCTGACTAAGCATTCGATAGCGGGATAAAAAGCCGTA
TCCGTGTATAGGTTAACGTAGGTGATCTTATCGGCTTTACTAAGGCGGTTAAGCTTAGTG
TAGTTATCGTACTACTAAAGGAACGTGGAGAGGGACTTACTACTAAAGCGGGGAGCTCTA
GTAGCGAGGGGATTTAGAGGTGCTCTTAATATAATAGTAGTAAGAGGCAGGGCTCTTATA
ACCTCGGTCATAGTACTCTCTTAGTCACGGTTTATTAGGGCTTATAGTAGCTTAATCAGG
TCGTTAGCGGTAGTAGGGGAAGCGTTCGAAGCGGGCTAGGTAGAGATAGTAATAGGGGTA
GTGTTAGGGGTAGTTATCGAAATAGTAGCCGGAGCCGCGGTAAACGTAGTAGTCGGCCTA
GAAGCGGGCGGAGGTAAGGCCGTAGCCCCGATATCGTGGTTCTCCTAATCAGGGGTAGTA
GAAGTAGTAGGCGTAAGAAGAGGGGGAATAGCCGGCGAGGGAGCCTTATTATCGGAGTCG
CTAATAACGATAATAGGGGTAAGCTCGCGATACTAAGTCTAAGTGTCTATAGTGTCTTAG
GTATAAGTGCTAGGGGGTAGGCGAATAATAATAATAGGGTTAGGGCGCTTAGGGTATTTA
GGGAAAGGTTCTTCGAACTAATCGTCTAGCGAGAAGATCTTATAGGTATTCTAGATACTA
GCTAGGTTATTATATATATTATATTATCTTAATAAGAGTGATAAGGTCTTTAATTAAAGG
GCGGTCCTAGGTTTTACTCCTTAATACTTATCTTCGGGGTCTAGCTTTTCTAACTCATTA
TAAAGGAAGAAGCCCCCTATAATTAGGAGATTACCTATTAGTAAAGGGACTATACTCACG
AATATTAATATTAAAAGCATTACCCGCTAAGCCTCCTGAAAAAGCATTATCATCTGCTTA
CGGGGTCTATAAAGGTCCTTACTAGACTATTAGGTCCTTTTATAACGTATCGTTATTTCG
CTCCCACGCTCGGTATTAGCTTTTTATTAGGTCTGCTAGGGGTTAGTTACCCTAATCCGG
GTAAGCTGCTCTCGGCGGTCTTATCTTTTCTTCGCCGTTATACGAGAATCTATTTTAATT
AGTGGTAGGGGCTATAAGCCCCCTATCGAGTCTATTCTATATCCGGAATCTAACTCTATC
GCGATCTAAACGGTTTCTTCTATTTCTATAATTACTACCTCTATAGCGGCGGGTCTTATA
ATTAAAAGTGTTAATAATTCTTTAACTCTTACCTAAGCAGTTATTTCTTTTCCTGATCTT
ATTAAGGTAAATCTCCCCTCGGTCTTAAAGCGTTAAATTCTTCCTTAGTCGTTATCTTTA
TATTCTTCCTAGGGTTATTAACTAATAGTCCGTTTAGGAGGACCGGAACCTCCCTCAAGC
GCCTCTATTACTCTAATTAGGGTTAGAATACTTTAAAAACGCCGAATAAATCCGCCTCCG
AGCACTATATTATAACTGGATAAAGATATAGTGGCACTAAATCGTCAAGATAAATATCAG
ATAAAGAGGTTAGTCCAGCGAAACCACGATATATAACCAAAATATAACTAACACCGCTAT
AACCTTTAGCGAAGAAGTAGATCGGTAGTTACTATTCTGATCAGGGTAACGTAAGTTAAA
CTGGAAAGATACCTTAAACGTAGAATAAGTAATTATAAAAGAGGATAATAATTATATAAT
AATCTCTTAATAAGAACGTCCCGAGCCTGTCCTTAATATATATATAGGCAGCGGATCCAG
CGGCCTTAAAAGGGGGGTTATATAACCGTCTGCCGAACCAGTCTAACGCCGCATCTGCGC
GGTTATACTAGGTGCTTTTTAGGTGATTTAGGGTCCTACTATAGCTGTGAACTAAAGTTA
GCTAATAAGACTATATAGGCTATTATAGCTGCCGTAGGGCCTTAAAGGAAAGGCCCCTCT
ACGAGCTAGTTAGCCTGTGAAGCCTGTTCAGAGCGCCTAAAGTTGAATTTAGGCGTTTTT
CGACGTGGGGTTTAAAGGATAGCTTAGGGTTAAACTAGATCCCTAGCCACCTAATAGCAC
TTAGCGAAGGTTTAACTAGGTGCCCCCCTATAGTAACCGGGGCGTCTTTAATAGAGTGTC
TTCGGTGGAAGTGAATAAGCTCTGTTTTATCCGGGTCGAAAAGGACGTGGTTATTATTAG
CTACTTCGAAAAGAGAGGCTACGGCTTTTTCTAGAATCTTATAGTTTTTCCTAGCTAACG
TAGACGCTATAGATAGCTGAAAGTCGTCTATATAGGATCATTGAAGACCTTTAAAATCCC
CGCTATAACTTTCCTAATATAAATTAGAACAAGAATAGGGGAAACTGGAGAGCCTTATAG
GACCCCTATATTTAGGGGGGTGGGCTGCTAAACCTAACCCTTAAAGGCTAGTTAGCTACG
CTTGTTTTCTGTAAAAGAGGCTACCTATTTAAGTAGATTCGAGGGTAATTAGAGCGCTTA
AAGGGTTTTTAGTAGCTAAGGGCGGGTAGCGTGATCGAAGGCTTCTTTAATATCCAAAAA
TAGCGTAGAAACCACGGTATTTTAACGCGATTTACGCTATTTTTTGATATAGTAGAGGAG
AAGGAGGGCCGTGTCGAAAGTAGATCGTTATTGTCTACCTCCTATTTAACTAGGGTGTAG
AAGGTCGTCGCGGGTATTAGCTATAAAGCTAAGCCTAGTAGCTATAATCCTTTCGAGGAC
TTTACCTAAGTAGTTTAGAAGGGCTATAATCCTATAAGACTTAGGATTAGAGTAGTCCTT
CTTCCCCGGCTTTAGTAGAACGACCCCTAGGGCCTCTTTCTAGTAGGTAGGGTAGTGGCC
TGCTGAAAATAAAGCTGAGTAGGCCTTTAAGAAGGGCCCGGGAATAGCCTTATAGGCCTG
TTAGATCGGCTATAAGATTATCCTATTAGACCCTGGGGCTTTCCCCTTAGTAGCTTTAAA
GATAGCGCGTTATAGTTCGGCAGCCTATAGGCTAGGCCACTCCCACGGTTTTCTAAGGCC
CTTACTACGTGATCTAGTCAGGCTTTAGGGGCTGTTAGAAGGGTTAGAGGGGCTTAGGTC
CCCCGAAGGGCCTGTAAATACAGGGGCTTTAGGGGCGTTAGTGGCGGAAGGAAGAGGAAA
AAGGGTCTGAAGAAGGGCGTTGTATTTTTTATCGAAGGCGTAGGCATTTTGTTTCGTAGC
CGTTTGAATCGGTGGGATCTTCGCGTTTAGGCCGCTTTTCGTATAGTTATAGGCCTTAAA
AATCTCAGGGCCTTAAGCATTGGCTAGGAAGGCCTCCTAGTGGTTCTTTTTTACTGTTTT
TACTGCCCTATAGTAGGCGTTTCGAGCCTTTTTCTACGTGATTTCTAGAGCCGTTAGTCG
GGTAGCCGAGGTCCCCTTTTGAGTTTGTCTAAAAACCCTAAAAGCCCTATTAGCTGTTTT
TCGCAGGGCCTTTAGCTCTAGGGTCTACCACGGTTTCGAACGCTCTACTATCCTTAGCTC
CGGTATAGACGCGTTAATAGCTAGGGAAATAGTATCCGATAGATAGCGACCTATAGAGTC
CTAGTCCGAGGCGTTAATAGCCTGTTATAGCTGCTAGTCGAGGCTAGGTTCTAGGCTCTT
TAGGGTGCTAGTAAATAGGTTCTAGTTCGCTAGCCTATAATTATAGGCCGGTGGAAGGGA
TCTATTTATAGGACCTTTAGAGCCTAGAATAGAGGCTGAAATCAGAATAGCGCGGTGTAG
AGAGGGAGTGTTTTTAATATATTCCTACTTATAAAAGCGGAGACGATCGAATCCGGGCGT
GTAAAATACTAGGTCTATAACAGACTCTTGGCGAAGATTAGACCTAAAAAAGGTCCCCCC
GTTTAGGTTAACTTCTTCAGGGTCCACTAAATAGGTGGCCTTAAGGCTGTTTAACCAGTC
TACTAGGGCCTAGGCCTTAATAGAAGCCTGATTCGTAGTAGCCCCGTTCTACTATTAGTA
GTTCCTGTTAAAGTGCCCTATAATAAGGGTCGGCGTAGGGACCTGAAGGCCCTATAGCAC
ACGATCTTCGGTCCAGGGTCGGCTTCTAGAGCCTAAAAAAGAAGGAAAAGAAGAAGAAGA
AGAAGTCGAAGAGGTAGAGGAGGTAGGGCTAGAGGGCCTCCCTACCCGTTGTCTCGGGGT
CCTGCTCTGTCTAATTATAGACGTTTAGAATATAGAAGGTCTATGGATAATACACCTTTA
TACGCTACGCGTCTATATTATCTAGAAGGTCTTCGCGGTGTGAAAAATCGATACCCGAGC
CCTTTCTTATATAAGTAAGGACCCTAGGCTTAATAGGAAAAAACTGGGTTTTCCGAGACG
TAGGTGTTATAGTATAGAAGGCCGGGTGGTTATGAATATACTACCCTTCTGGTGTCGGGA
CGTAGGAGGGTTCCTAGATAAGGACTATATTAGCCGAAGCCTTTACAGCCTATTCTAGGA
TAGCTTCCTGCGCCGGGCCCTGTTTATCGACGTTATGCTGAATCAACCAGATTTCCTTCG
AACTAAAAGACCCTTTATTTATAGGATTTAGGGTTTAGTAGCTTGAAAGACCTCGTAGTT
TTTACTATAAGGGGGGTGTACCCCCTCGTAGTTATAGTATTTATAGGTCCTGTATTCGTA
GTCGCTATATTCTTCGTACTCGTTATAGTAGTGGTCTTCGTCGCCGTGGCCCTCCGTAGC
GTAGATAGAGTAGGTAGTTAGGCTTTTATAGGTCCCTCGGGTATGCCCGAATTTCTAGTA
GTTAGAGCACTGGGTTCTAGGGGTTATAGGCCTATATTTATAGACCTTTAGCCGCTGGCC
AGCTATATAGAGCCCCTGTTTTAAGCAGTATTTCTGCTCTTTAGTAGTTAGCACTGAAAT
AACAATAGTGCCGTGAAGCCCGTCTAGGGTTCCTAGCCACCGAGGCTTCCCTACTACCCT
AATAGGGTTAAAGGTGCCGATTTCAGTGATTAGGTCCTTTAAACCTAGGCCCTATCGAAG
GCTGCGGTTTAGGGCTTCTAGCGGCCTGTCGGAAGGGTCGGCAGGGTCGGATAACAGGGT
TTCCCCCCCTCCAAAGGCCCTAGTAGGCACCTGTTTGATAATAAGCTTAAACTAGTCACC
TGTAGGTTAAGGGGGGCTGAAGAGGTAGGTTTAGCTCCTTAAACCACTGATTCTGCGAGT
TTAGGATCTGTTGAACGCTGTACTTCGGGCCCGGGGTCAAAATAAGGTTCCTATTAGTTA
ATAGGCTAATAGTCGTAATAGCAGAGATTTTTAGGGCCTTATTTAGCCTGTTCCGGAGCT
TAAGGGGATTAAAGTTCTCCCGGGGGATTATTTCCCCTGCCGTAGGCTATAAAATAACCT
TAGGGATCTTTTTAGGGTCCGTGGGGAGGGAGGCCGGGGGGGCTGAAGGTGCTAAGGCCC
TATAGGGGGCCTGGAGTGCTATAAAGCCTGTTTTTCCCTTTAAAGCCTCGCTATAAAGGG
GTTTAGGCTATTGTGTAAGCTTGCAAACTGCCTGGGCTAGTTCGTCGACCTTCTGCTTAA
GGGTGGGCGGCTGGGTCCCGTCGATAGCAGATTGAAGCCCTGAAGAGAGGGCTTTAATCT
AAGGGGTAGGGTCGAGGTTAAAGGCCTGTTAAAGTAGCTGAAAAGCCTGCTGGAGAAGAC
CCCTAGCCTGGGCCTTACTAGCCGAACTAGTCGACTTCTAGGGCGTAGTAGGGGGGTTTC
TAGTAGTTCTAGGGGCCTTTTTAGCCTATTAGAGCCTATAAGGCCCTGTTTTTCAGCAGG
GGGGGGCCTAGAGGGCGTTTCGAAGAGGCCTTCGGCCTCCGAGTTGGAGGGGGGCTCGGT
TCGGGTCCTAGAAAACCTTCTAGGGGTTGGGGTTAAAGGGCTAAGCTGCCTTTTCGAATT
AAAGGGCGTAATAAAGGTAGAAGTCCCTGTATGTATGGGGCTTTTAAAGGTTTCCCCTAT
TTCTACCTCCCCTAAGCCCTCTATAATTATAGGGGGCTTAGGGTTGGTTCCGGGGGCGTT
GGGGTGGGTTGGGGCGTTGTTGTGGCTGGTGCTGTGGCTGTTGTTGTGGCTGGGGCCTTT
TATGGGGTGCTGGGCTCGTGAGGCGTTGGTGGTTGCGGCTCTGCGTGGCTGCTTTGTCAG
CGTAGGCGCACGGGCCATGTTAAATTTTACCCCTGTACGCGAGGCACCCGTAGGTGCGTT
TCTAGGCGTTTTCGCACTTATTTTACGCCCTAAATAGCACCTGCGCGATATCGGGCTATA
GATAGGCGTATAGAGCTCGAAAAGACCTATCGATTGATATAGCTTTTAAGTGGTTTAGAG
CGTTTGCGCGTAGAACGTGGGTCCCCCTAAAAGAGTAGTAAGCAGGATAATATATGCAGC
TATTTTTAGTATAAAGAAGGAAGCTACGAAATTCACGGAAACAGTAACGATAGGCCCTAT
ATAATACTAGCATCGGGAGTCTTTATATAGATTAAAAGGATAACCCGAAAGAATAAAAGG
ATAGATTAGAAGACCCGGAGAGGAACTAGACTAGAACCTGTTTGGATCCTAGTAAGGACG
GTATCGGGTTCGAGGATAGGGATAGAATAGTTTCTATTAATAGACTAAAGGGGATAAAGG
GAGAGAGGGTATACCCGAGTCAGAGCCACGGCTAAGAAGGCTCTGTATAGAAACTAGGCG
GGACCCTATTAGGGTCCTATCGTGGAAGACTCTAGTTCAGGGTATTAAGGGATGTAGGGA
ACGGACTCGGAGACTGGATTTTCGGAGGAGCCGAGAGGCCGGCACGGATCGGGCGCTCCT
AAGGATAGGAGTATCCGGGGAAGGTTACTATATTAGGTGCCTATAGTAGTGGTTATAATA
GGTCCCTAATATAAACCTATAGAGGTCTAGGTATACCTAGTCTAAGACCCCTTAAGGTAT
AAATAAAGTAAGTTATTATATAGTAAATAGAATAGTCCCTCGAAGTAAATAAGGTAGTTC
TTAAGGAAGTAAATAAGCAGCCCCCGAAAAGCAGAGCGTAGTCTTAAGAAGCGAGGGAGC
CTCCCCTTAAAGGAGGAGGCTAGCGATTACTCTGATTCTTTGGCTATACCCATATTTTAA
CCCTATCATAATCCTATCGTGATTACACCTGGTTCCTTGCTTAACCCTACCTTTTCACTC
TTTGCGACTACCTATTTAACACATAACTACGCCGCTATATTAGTATTATAGTCCTTCCGT
ATACGAATAGCTATTACCGCCCGATTTAACCTAGAGATAAGACAGTTTAACGCCGTTAAC
GTGTTCGTTAATATAAGCCTTAAAGAGGAAGGATTTATAAAGATAGTGTAAGGCTACAAG
GTTCTAGGTAAGGTTCTGCTACTATAGAAAGCACTATTCGGCGTAAGGGTATTACTACTA
CTATAGTAAAAGGAACTTAGCGGTAGGCTATAGAATATAGGATTTAAGACATGCTTAATA
ACCCCTATATTTATAATCCGCGATGGTTTAATCCTATTCTTCTACGTTAACGATATCGGG
ATTACCTATTATAAAGATCGTAACACTAGTGCTAATAACCTCAAGGATACCTTTAAATAA
AGCTATAAGTTATCGGGAGGAGATAAAATCCTTTTATTCCGAGGGATTAAGGTCCAAAGG
GACCGAGCTACCCGTAGGATATAGTTATTATAAACTTCCTATATAGAGAAGATCGGGGTT
AAATACTACGAAGATATCCTTTATCGTAAAACGCTAGAAGTCCTATTATTAACTATGAAG
CCGTTAATACTAAGCAATAGCACCCGCGCATTAATTCTAGAGGTCCGCTAGTATTAGGGT
ATAATAGGGTTAATTCTATATACCGCTATTATAATAAGACCCGATATTACGTTTCTTATT
CGAAGCTTTCCTAATATAACGTTAACCCCTTATCTAACCACCTTAAGAGGGCCTAATAAG
CGCTACTATTCTTATACTATATAAGGCACTATTACCTAGAATTCGGTGGGGATAGACTCT
CCTTAGCTTCGGGCGATACATCTTTTAGGGATAATCCAGACCGTAAGAGTTTATAAGGAT
ATACAATAAAGCTCTTTAGCGGTATAATTAACTAGAAGGCGGGTAAGTAACTAACGGTTA
CGGCGTCGTTAATAGTGTCGGAACTACTAGCTCTTATAGAGGCGGCTAAGAAGACGTTAT
TCGTTAGCCGGATATTAAGAGATCTAAAGCTTTGGTTAGATTAATAATAACTATAGCTAT
ATTGTAATAATTAGTAGACTATTAACCTTATTAATAAGGAAGTATAACGCCTATGAATAA
GGCTACCGTATATCGATATATATACCTATTAGGCGTGCTAGTTAGTATAGTAAAGACCTT
TACAGGTTATATATATTAAAACAAAGGATATAATCGTAGACAGATTAAGGAAGACGTTAT
CTAAGATGGAGATTAAACGAATATAATAATAGCTTGATTTAACGGATTAAAAGGATTATA
TTAAGTGGTCAAAACGGTTACACGAAGAGATTAAGCGCGCTAGAGCCGCGACGAGAAGGG
CCAATAAGGACATAGAAGATCTAATAGATATAGATCCAATTATTCTAATTAGAACCAAGC
AACTAAGTATAATAGAATTACATTAAATTATTAGAAGGGGGGATTTAGATCCCTTTTACG
AGAACGTTTTCCTACTCTTTAAAGACTAGTATTTTTATAGTAGAAAACATTAAGAGCTTT
GAGTTTAAACTAAAGCCTCTAATTAGTTAGTTAAACTAGGAGGATCCACCTTAACTAAGG
GGGTGTGATATATAGGCACACAGACTATAATATAGTCCTTAGGGGATATATGCCTAACTA
AGGGCTTTAGACCTCGGGGCGCAGAATATAATATAAGTAGATATTAGTAAAGACTATATA
GGATCCAAATAATATAGTACCTATACTAGAGTCTTCACCACCCAAATTAAGGGTATAAGA
GACTTATACAGATATAACTTAAGATAATACTATCGCACGTCAAATAGACACTTGAATAAT
TCACTTAGTAGAGCAGAAATCTCGTGTATGTGTATTATGTTAAGTTATATCTGGGAGAGT
CTCTTATGCCCTTAATTTAGGTGGTGAAGACTCTGTTATGTATACTAAGTCATTGGGATC
CTATCCAGTCTTTTCCGGTATCCGCCCCTGTTATATCCGAAGCCCTTAGTTATAGCGTGG
ATCCCCCCTAGATCCCCTATAGACTACGTCGTAGTCCGTATACCTATACGATATACCCCC
TTAGTTAAGGTGGGTCTTCTTAGGTTAACTAACTACATATAGGCTTCGGTTTAAACCAAA
TGCTCTTAACTTTTCTATCGTGAAATTAATAGTTAAGGGAAAACGCCCTCGAAAAGGGAT
CTAAATCCGCCCTGTTTAACCGTTTAATTTGATTCTATCTTAATTAGTTCCTCGATTCTG
ATTAGCCGGATCTACTTAATCGGATCTATATCTATCGGATCTGCTATGCCCTCGCGGGCT
TTTGTAGTCGCTACGGTTTTAGCGCGTTTAATCTTTTCGTGTAGCCGTTTAGATTACTCG
ATACGGTCCTTTTAATCCGTTAAATTAAGCTATTACTATAGTCTTTTAATCCCTGCCTCC
GGTAATACCTTTATTAAACCGTCCGCGATTATCTCCTTTATATTAACGTATATAACCTTA
AAGAGGCCTTACTATCCTAACTAATATACCCACTAGTTATGAATATCGATATGCCATAGC
CTTATTCGTAGGCGTTATGCCTTCTTATTAACGAGGTTAATAGTCTACTAATTATCGTAG
TATAGCTATAGTTACTATTAATCTAACTAAAGCTTTAGATCCCTTAATATCCGACTAACG
AATAACGTCTCCTTAGCGGCTTCTATCAGAGCGAGTAGTTCCGACTCTATTAACGACGTC
GTAACCGTTAGTTACTTACCCGCCTTTTAGTTAATAGTGTCGCCGAAAAGCTTTATCGTA
TATCCTTATAAGCTTTTATGGTCTGGATTATCGCCGAAGGACGCGTCGCTTACGGTTAGG
AAGAGTCTATCCCCACCGAATTCCAGGTAGTGGTGCCTTATATAGTATAAGAATAGTAGC
ACTTATTAAGCCCTTTTAAGGTGGTTAGAGGAGGGGTTAACGTTATGTTAGGAAAGCTTT
AAATAGGCGAACACGATATTGGGTCTTATCACGATAAGGGTATATAGGATAGAACTGATT
ATACCCTAGTATAGGCGGACCTCGGGAATTAACGCGAGTATACCGTTATATAGTATTAGC
GGATTTATAGTCGATAATAGGACTTTTAGTGGTTTTCGGCAAAGGATATCTATATAGTAT
TTAACCGCGATCTTCTCTATATAGGAGGATTATAATAGCTATAACCTACGTGTGGCTTTA
TCCCTTAGAACCTTAATTCCGAGGAACTAACGGATTTCGTCGCCTCCCGACAACCTATAG
CTTCGTTTAAGGGCAGCCTTAAGGTTATCGGCGTTAGTCTTACGATCTCGATAGTAGATA
AGTCCGATATCGTTAACGTAGAAGAATAGGATTAAACTATCGCAGATTATAATATAGGGG
TTATTAGGCATGGCCGTGAATCCTATCTTTTATAGTATACCGCTAAATTCCTCTTACTAT
AGTAGTAGCGATACCCTTAAACCGAAAAGGGCTTTTCGTAGTAGTAGTACCTTACCTAGC
ACTTTATAGCCTTACGGTATCTTTATAAATACTTCATCTTTAAGGCTAGTATTAATACAC
GCGTTAATAGCGTTAAACTACCTTATTTCTAGGTTAAATCGTGCGGTAATCGCTATTAGT
ATACGGAAGGACCGCGAGGTAAGCATGGCAGCGTAGTTATCTTTAGTTTTTGACCGTTTT
TATTAATCCCTTATACTATAAGGCGTGCCTTATACTTAAGGAGGGTGCCCTCCTTATTAA
ATTTATAGGTGTATACCTATCTATAGGCGAGGACTTATTACTTATTAGCCTAATTACCAC
CTACCTCCTACTAGTAGCCTATTTCTTGGTGCCCTTTAAGGTATTCCCCCTCGGCCTATA
ACCACCGCTCCCGTAACGGGTAAAGGCGTATATTACGGTAGTGTTTTAGTGGAGGCGGGA
GATCCTCGCGGGTTATATACGATAACGGCTAGGAGGTATTAGAGGGAGTAGAATCTATAG
CACCGATATCGCCGTCATTAATAGCTTACTTCCTCGCGCATATAGGGTTATAAGTCCTTC
TAGCGTTAAAGAACGCCTTTTAGGCATTATCGTTCTAGACCTTCTTAGTCGTGTATAGAC
TTGCGATAGTTCTCGTGATAGATAAGCGCGCGGCCGATAAGCGTACGGCCGACGGGCACC
CCTTAGGGGTATCCGCAGCTATTTCTTTATAGTTATTATCTCCTTCCACCTTAACGCCCC
TAACCACCGCTAACGCTATAAGGAACGCGCGCGTAGGGTCTTCCGGGAATATTAGGGGCG
TGGGAAACGGTTTAAACCTCGTAGCAGTAAACCGCGAAGTATCCGTAATAATAGCGGTAG
CCTTTCCTATAGTAATAACGGTAGTATAGTCTTCTCCTATAGTAATAGTAGTATCCGTCA
TAATAACGGTGCCTATAATAATAGCGGTGTGGTCTATAGTAATAGTAGTGGCCTCTCTCG
TAGTAATAATAACGGCCTCGCCTTTACTAGTAATAATAGCAGTAGCGTTAGAGTTACGAG
GTTCTAAATCTATAGCCTAGCTATTAGGCTATAGATTTAGAACCTTATCTATAATAATAG
TAGTAGACTCTCTCGTAGTAATAGCGGCGGCCTCGCCTTTATCCGTAGCGTCGCCTTTAC
CCGTAGTAATAGCGGTAGCGTTAGAGTCTTCTAACTTAAGATCTAATACGTCTACGGCTA
TACCTTTTAATAGTAGCCTATTCACGGTCTTATTAGATTAGGTGATACGGATAGATTATA
GGCGTTCCCCGATTTCCTCGGCGGAAGCTATAGCTTATAGCGTTTTAATCCTACCGTTAA
ATATCTTATGTTTATTAAAGCCCACATCTTTTATAGTGATAATATCCGTTAGGTATAGTA
GCTAAATACAGAAACTATTCGAGGATTAGTATCAGATATAATAACCCATCTATACTTTCG
GTTCTAGCCTTTATAGGCGGTTCCTTTTAGTTTAGGTATTACGCGTTTTTATAAAGTCTT
TATAACCGTAAGCTTATAGGTGTATAAGATTAGGTTAACGGCCGCGTAGGCCTTCGTATA
GCGTTCGCTAGTCGTTAATATATTATAGCGTTCTATTATATAGATAGATAGTAGTCTTAA
AGATCTTAGGCTAGAGAGATATAGGTAGATTAGCCTTAATCCTTATAGCCCTCGCCCTCC
TTTTAACGATACCTTTAATCCGTTCTATAACGCCGTTCTAATCCTATAAATATAGTGCCG
ACGGCTAACCTTCTACCCCCTTAGTAGCGAGGAAAGTAACGACTTCTAGGTGCTAAAATA
TCTTAGAATCGGCCCGTAGGACGCGTAGCTTAGCGTCGAATTAAGTCTTAAGTAGGATAA
AGACGTTTTTTAACGTGTATAGGATAAAGCCTTAGTCTCTTTTTATAGGTAATAATCCTA
TATATAACCTATATATACGTCTATGACGAATATAATAGACTTATATAGGCCGCCTATTAA
CGACGCCGCCTTTTCTAGATTTTAAACATTAATAGCTAGGGCCTCTCCGGGCTTTAACGG
GTAAAGGGATAGTATCCGCCGGATCTACGTAGGTATTTACGATTACCTATACGCGTTATA
GTCGGCGGTACGTGGTCCCTTTATTCTTACCCCCTAAATAGCGTTAATAATCCTTATAAG
GGTATTGGTGCCATAATAGCTAAGGCGTTTATACTACCGCTACGATATAGTCTTCTACAG
TTACCGCGGTTATCGTGATCTTCTATACGGGTTATCGCGGGGGTGCCTTACCGAGACCGC
GAACGCGGTAATAGCCGTGGCTTCCGCGCGCTTGATTATATACTAGCCGTGGATATCTAG
TAGCTTATAGATAGGCCGGGTATTAGCGGAGCTAATAATAGTATTATTTACGGTATCCTA
GCGGTAACCTTATAGGCGTAGCTAGTATTCCGAGACGATATTAGTAACGAATTCCTTATA
ATATATAATATTATAAAGGCGTAGTAGCCTTTTCGTGCCTAATAAGGATTATATACGCAG
CTTAACGTCTCTGTATCCGAGGATAGAAGCCTTATAAGTACCTACCTAAAGAGATAAAGA
TAAAGTATCCATAGGTAGTCTAATAGCCGTAAAACGGCCTCGATTATTAAAGATATAGAT
TAACGATCCTAAGTCTAGGATCGCGTAGTATAATAGCGCTCTACCTTAGTTAATAAAGAG
GGATACCCCTTATTCTTATTATAATCTTAATAGTATCGTCGTATAATAACGGCGCGCTAC
CCCTTAGGTTAGGTAGGCGCCTAGTCTCCCCGTTATAGTAACGGATAAGTCTTTTAAAGC
TATACTTACGGGCGGCCTAATAACCCCCCGAATTTATTATATAGTAGTTATATTAGGCGT
AGTATTATAGAGTTAATCTTCCTAGACTTCCTCTATCTTATTAGCGGTAATAGCCCCTAA
GGCTTCCCGTCTTTTCTATATCGCGGTGTCTACGCGGCTTTTAAAACTATAATTACGTAT
CTTCTTTTCCGTAACCTTTATAATATCTTCACGGCTATACTAGGTATAAGGGCGTATATC
CGGCCTTATATACTAATAGGCGGCGGTAGTATAAGGGTTCTTATATATCTTATAAGGCCT
CCTTATTATAGAAGGGATAGCCTTTACGGATATATCACTATAAGGACGCTTCTTATTATT
ATCGTTATTAGTAGTATCCTTAGTATCGGGGAGGTTCCTAAGGGTATTAAAGGTGCCTCT
CCTAACTCTAGGCTTTATAGTAGTGGATTATCGGCTTTTTATATTACTAAGAACCGCTTA
TAAAGCCTTTACGAAGTTATTGATTATTAGCTTATTTTTCGTAATCTTATTATAGTTATA
TACTAGGTAGTTATTACTTTATTCCTAGGCGATAGGTCTAATAGCTTTTAACGCGTTTTC
TGCCTAATAGTCCGCGCTTAATAACTCTAAAACGCCTATATATTTATAGTATATTAGCGC
TTTTTTCTAACTTATAACCTAGCCGTTTATATCCTTAGGTATAGCCTTTATAGGCGTAGT
GTATCGTTAATATAGGACTAAGGCTTCCTTATAGAGGTCTATAGGGGTTAATCCTATATA
TGCGTATAAAAGAGTAATCTAAGCCTATAGGTCATTTACGGTATTATCCTATAGCTAAGC
GAGGAGGCTATATACTATAGTATAGATAGTCCTTTCGATATAGGAGTATACCTTATTAAA
TTCCTTTTATTATACGTTATAGTCTGCCTTTTCCTCGCACTATATACGGCGATCTTATAG
GTATCGCGTATACCTCTTTTTAAAGAGGTCGTTAATAGATATAGGCGTCCAGGTCGGTGG
TTTTTTTATTACGGCCGTAGCCTTCCGGCGGGCGGCCGTCTTCTTCTTACCGGTGGCTAT
AGCCGCCGTAGTAGTAGCCGTGGTAACGGCGGCGTCCGTGGCGTCCATGGCCTTATCACC
CTTTAGCGTAATAGTAGAAGACGGAGTAGCCGTGGCCTCCTCCGCTGTATTAGAGTCCAC
GGCGAGGGCCTTATATCTACGAATATTAGGCGGCGTAGGTATAGGAAGGAGGTAGGCGTT
AGCCTCCTTATCGCTTAGCTTTAGATTAAGGTAGTTATCCTAGTAGGAGGCCGATTTACT
GTGTATAGCGCACTCCTAAATTACCTAATCCCTTTAGTTAATAAGTGTAATAGCGGCCAC
CTTTTATTTAGCGTTAGAAGATATCTTTATTAGTTTTTCGTTTATCGGTTAGTTAATTAA
TAGGTAGGTTAATTAATCTTTTAATTACTCTAATTAGGTCCATAGTAGTTATTTAAGAGT
GCTTATATAAACGTAATTACTTTTTATAGTAGAATAGGGGTAGCCTTATTAATATCTATC
GTTTAGGCATTATAAACCGGGCTTATAACTATCGCACGTTAAATAAGCACTTAAATAATT
ATCTTAGTAGAGCAGAAATCTCGTGTATATATATTATATTAAGTTATATCTAGGAGAGTC
TCTTATACCCTTAATTTAGGTGGTGAAGACTCTATTATAGGTACTAAGTCATTTATATCC
TATCCGGTCTTTTCCGGTATCCGCCCCTATTATATTCGAAGCCCTTAGTTATAGCGTGGA
TCCCCCCTAGATCCCCTATAGACTACGTCGTGGTCCGTGTGCCTATACGAGAAATACACG
CACACGAGATTTCTGCTCTATTAGGATTATCACTATAATTGTTATATAAGTGCTATTTGA
CCTGCGATACCACACGTCTGACACAATGTCAGATGCCATAGCCACCTTATCGGGGTGTGA
TAAACTATATTATGTTAGACGTGTAGAGTACCTCGCTCCTATATATCCACCCTTATTTCC
CCTGCTTTTTCTGTATAGTTCGATATCCCCGTGAAGTATTATAAACTTTACTTAGATGAA
TATATATATAATTCCGCGTACCTTATTTATATTCGGATAGTTATAAGCCCGGCGTTCTTA
TAAACAAAGCTATTCCGATCGATCCTATAGCTTCTAGGCTATTAAATCAGCGTTAAGTCT
ATAGCGGATAGTTTAGTATTGTTAGTACGTCCGCCTGCTTTAATTTTATTTAATCGTTTT
ATCGTTTCTATCGTACCACTGTTTAATGCGTTTAGTATAGTTAATTAACCTTTTCGTTTA
TCCTATTCCACTGCTTTTTATTAGTATAACGATAGCTTCCACGGTAGTAGTGCCCGTTAT
AGGCCTCGTAATGCTTACCTCTCCGAAAGACTAAAGGCCTTGGATTAAAGCAGTGATAAC
TATCGCGCACTCCTATAATATCGCCGACCTCGTTAATCCCGACCTTAAAGAGGCTAAACG
GCCTAAGCGCCGTATTCGAACCGATCTACCGACGCCTTTAGCCTCTATTAAAGGAAAAGG
TAATTAGGATATACTATTTAAGATCTAGCAGGTGGAAGAGGATCGGTATAAGGCTGAAAA
CAGGGGGATTTAAGCACTCCACGACTATATCGCGAAGATGGTTAGCCCTGCTTTAAAGGA
TTAGTACGCCGGTAAAAAGGAAGTTAAAGATATCCTGTATACCCTTAAGACGCACCTTAA
GCTAACGAACACGGCCTAGAAGTCGCTAATTAAAAGACGCTAGGACGAATACCTTTTAAA
CGTTAGCCATATACCCGACGAGCGCTGGCTAGAAGACTTTATAAAGCTATACCGGGACGC
CGAGATATATAAAGTCCGAGAATATGATACTAAGGAATAATAGATAGACGGCTTCTTTAA
CGCTATGGCTACATAGCACTAAAGTGGTTAGAAGGACGCTTTATATAGCTTATCCGGTTA
GAAGAGTAGGACCTACCCTTAATTTAATCTATCGTGGAGGAATATACGATATAGCTTTAT
CGCCGTTACCCGTACCGACTCGATAAGAAGCCTACCGTAGTATCCTTTTATACGGTAACC
TTCCTAGGTAAGGATTAAGAAGGTAAGAATTAGCGAGTATAATTAGGATAATAAGATAAT
TAGTAGTCCTCTTTATAGTAAAAGAAAGAGTGGCTTTACGACTACCGTAATAAGAAGAGG
AGTAAATATAACTATAAGCTTTTATAGAAGTGCCTAAATGTTAACGAGGTATATAGGACA
AAGGGATACACACCTTTAAAAGAAATCTTAGAACGCTGCGACCGGATTATTAAGACTTAG
GATAACGAACGTTAAAAAAGATTCCGGGAGAATATCGAAAAGGACGCTAAAAGCCTAAAA
ACGGGTACTAAAAAGGACTCTTAGAAGTTATAGCCGAAAGAATCGTTAATAGAGGTATCT
AATTGTATCGATAACCAGGATAAGGATTCCGATAAGGAATCCTATAGGATATACTCTCTT
TTATAACTAAATGGTAATATTAGCAGTAACCTTTTTAACTAGCTATTAATCGATTCCGGG
ACCTCTAGGTATATTACTAACTAATAATACCTACGACAGGACTTCGAACCTGCTATAGAA
GAGTATTATTTTTAGACGGGTAATAGAGAGACAAAGCTAGTTAAGAGTTATAGCAGGATA
TAATTAGAGATAGACGACGAATACAGTAATCCCTTCGTTTTAATACTAAATCGCGTTACT
TTTATATAAGATTACCTAATAACCTTAATCGCGACTAGAAGATTAAAGGAATAGGGTATC
GTTTTTAATTCCGGCCTTAAAGTGCTAAAGGTGGAGGGCTTCGTAGCCCTGCCTCTAAAT
AACGTTAACGATTAATACGCTCTTATTCTACCGGATCGTTAATAGCACCTACTAAGTAGC
TTCTTTAATAGCTCTATAACGCCTACTATAAGCGTGGTAAACACTCGCTTATAGCACGAG
AGGCTAAGGTATACCGGCGCTATTACTCTCGATGAAATTAGAGATACCCTTATCGGAGGC
GTTATTAAAGGAAAAAGTTCTTTTATAGTGGATTATAAGGCCTATACCCTTAGTAAGGCG
AAGACGGTAGTATCCAGACGGTCGCCTACCTACTAAACGACGATACCGTGGTATAGGGTG
GAGGTTAACCTTTTTAGCTTTAATAAGGCCTATAACGGTATAAAGGTCGTGATACTTTTA
TACGATCCCTATACTTATTAAGCTATTATACGGTTCCCGCGTGACTATAAATTAGCCTTA
CCCACGTTAGTGAATTTTAAGTTCTTCTTTTAGAGGTAGTACCACTATATAATTACAGTA
ATCCACCTAGATAGAGAAAGATCCCTTTAGAAAGGCTTTGATAAATAGGCCGATAAGAGA
GGGATTTTGCTTAAGAGGTTATCGCTATATATAGCCGCGTAGAATCCGAAGGCAGAACGC
CACGGCGGCGTTATTTTTATTATCGCGAGGACCCTCGTAACGGCCTTAGGCATCTAATAG
GATATATAGCCAGAACTAATGGCTGCTATAGTATATCTATATAACCTTATCCATCGGAAG
GACCTTTAGTAGAAAACCCCTTAAGGGCAGATAGAGAATTAGATTAATAAATAAGGCCTG
AAGAAGATTCTAATAAAGCCTATCGTTAACCACTTAAAGAGATATAGTTATAGGGTATAT
CTATTAACCGCCGACTATTAACGAGGTCGTAACCGTAACGCTAAGCTCGCGGAGAGAGTA
TATATCGGCTATTTAATCGGCTACGAGAGCACTAATATATATCGGATTTAGGTGCTACAA
TTAGGGAGGATTCTACGGACGAGAGACGTTACCTTTAACGAAAAACCGCTATATAAAGAT
TATAACCACGAACCTAAGGTGTTAATTAAGGTTTTCGAGCAGCTTAATCTGCCTATAGAT
TATTAACTCTATAATCCTCTGGGTATTACTACTGACGTAGTCGATTTCCACCCTTAAACG
CTACTAGAATAGAATACTATAAGGGAGGCTATAGCGGCTACTGCTACTGCTAGTGCTTAT
AGGGGGGTAGATAGAGGTGCAGGTTTAATAACCACTATAGAATCTGTAGAAAAATAATAA
TAGCAGGAAGATTAACCTGCTAATTAAGAGACACGTGGAATAGGGTAAATAAACCCTATA
ACACCTTCCACGCTAACGCCTTCTATACCTCCGGCAGCACCTGCTTTAACGTCTTCTATA
ATTGCACCTAACATTATGCCTGCGACGGCACCTGTTTTCCCTCCTTTAATAACCATAAAC
GGCCCTCCTACACTATTAACTAGAACTACGGATCTGCCGCCTGTTTTTGAACGGCCTGAC
GATGCCGAAGATTAATCTGACGATACGGCCGTAACCGGCGATGCCGTTACGATAGGATTG
TTATCCCCTGACTAATCGGTTCTTAAAGAGGAATTAACCACTGCCACCGCCGTTAATCTG
GTATCTACGGCTCCTTCTACGGTAGAGCCACCTGCTATAGCTAAGTCTTTATAAACCTCT
TCTTCTACTACTATAGCTAACTAACCTGCTTCTATAAGTAGAAGAAACCGCCCTCCTATT
ATTCTAACGGCCGCTACCGACCGGCCTGTCCATAGTAGGCGTCTAACCGACTATTATACC
CCTCCTTCCTTTTATACCTTCTATAATTAGACTAAGATACCGAAGAAGCTGCTGCTACGC
CGCGATATACCGAAGGAACCTCTAAACTAGTCTTAAGTGCTAAAGAGTCTCTATAAATTG
GAATAGATTAAGGCCGCCTCCTAGGAGGTCGGCACGCTTAGGTTAATAGGCACCTTTAAA
CGGTGGGAATAGTCCTACTAGTAGGGGCACGGCTCGGGACTACCTGAATCAGTTCTAAGG
CTACTAGACCTTCAATAGGTTTTTAAGTATAAAGTCGATCCTACTAGTTACGTTAATAAG
TTTAAGGGGCGCCTTTACGTTTAAGGGGATTAATAACCTAATAGCCACCTTAACGCCTAC
GCCTCTACCCTCGCTAGCAGGACCTTTAGGTCGCTAATAGGTATTATAGCCTACTTCGAT
CTTAAGACTCGGTAACTTAACGCCGTTAACGTGTTTACTAATACCCTGCTTAACGAGGAA
ATCTATATTAAGGACCCTCCTAGTTAGTAGTTACTCTAGTCGGCTATAAGCCTTAAAGCC
TATAAACAGCTCGAGGACCTTTTAAAATAACGCCCTTTTATATAACGTAGAGGGATTTAA
CGGCTACGCCGGGCGTTATATAGCCTTCGGCATTCCCTAAAGCTATAGCACTAATAGCTC
TCTTTCGTACTAGGTAAGTGCGGTTTAAAGTAATTAACCGAAGACGATTACGTCTTTAAG
AAAGAGGTCCTGATTACTTTCTTTTACGTTAACGATATTATCCTAATCTATCGTAAGGAA
TATTAATCTACTACTAATAACCTAGTATAGCAGATATAGAAGAGCTTCTAAATCAGGGAT
CTAGGACTAATTAAGTGGTTCCTTAGAATCTGCCTAGGACGCAATTATTAATAATATAAG
CTATGGTTATCGCTTAATAACTATATCACCGATAAGATAAAGGCGTTAAAGGTGGATTAT
AAAGGGTATAGGGTTAAAAGCCCTCTTCCTTATCCTGACGTTCTAGAACCTGCCGACTAA
TAAGTCTCCTAGGAATTAATCTGTCTATATCTTCGGAAGGTCGGTTCTATTAATTACGCC
GCCTATTACACCCGGCCTAATATCTTTAAAGTCGCTTTAAGGCTTACTGAATTTAGTATT
ACTCCTTTAAAATAGTATCACGAAGCTGCCGATAAGTGCCTAAAGTATCTCGGCTCGATA
AAGACTCTATACCTCTACTTCGGACCACGTAAAGACTACTAAAAGCCTATACTCTTCTAT
ACTTCCGACGCCGCCTTCGTAGACGACCGTAAGACTAGGTATAGCTCGTAAGGGTATATA
ACCCTACTATTTAGGGGTCCTATTAACTAGAAAGTAAATAAGTAAATAGACGTCGTGACC
TTCAGTACTAAGGCCGAGCTAGTAGCCCTTTCTATTACTATTAGGTAGTATATCGCGACG
AGGCGTTTAATAAAGGACTTTACCCTTACTTTTAAGGAGGAACTACTCATAGTATACTAT
AATAATTAATAAACTAAGTAGCTACTAGAATCCCTTAGGCCCTAGGTTACCTTAAAATTA
AAGTATCTCGATATCCACGCCCTTTAGATCCGATAAACCGTTTTAAAAAGGACCGTCTTA
ATTAATTAGATTACTACCCACGATATAGTTAGCGATAGCCTTATAAAGGTACTGCCCCCG
TAGACATATAGGGCGTTTATATATCTATTAGGGATAGAGGTCCTAAGCCATAGGACTTAA
GGTAATTTATAAGAGGCGCGGTGCTAAGTTTATAATCTATAGCCTAGATTAACCGTGGTT
TTAGTGCCTTTTAGATTATTATTTAGGCACCCGTTTTTAACGTAGTTTTAAGGTTAATTT
AACCACCTATTTTTACACGTTTTTAACGTTTTTAGGTATAAAAGGAGCGCGCTTTTTAAT
AAGCCGTTCTTTAACCATTAGATTAATATCTAGGCCACTATTTTACCCTAGATTTACAGC
TTTAAATTCAGCAGAATAGTCAGGATTAATCCTATAGTTCTAGGGGGGTATGTTAGATAC
CATAGCCACTTTATCCGGGTGTAATAAACTATATTATATTAGACGTGTGGAGTACCTCGC
TCCTATATATCCACCCTTATTTCCCCTGCTTTTTCTGTATAGTTAGATATCCCCGTGAAG
TATCATAAACTTCACTTAGATGAATACACACATAATTCCGCGTACCTTATTTGTGTTCTG
ACACACAATATGGTTTGTCACACCCCGATAAGGTGGCTGTGGCATCGGATATCTGACGAG
AACCGAGATCTGTTCCTGTATCTACCTTATCCATGTGTTGTTTTCCGACACACATCCGCC
ATGAGTACGCACCACATTCGTCCCAAGTTTGACGTCCATCTTTTCTCGTCTCATTCCTTT
TACAAGCTATCTTCTCCTGCGAGATAGCCAATCATCCTCGGACATCTCTCGATTACAGGG
AACCAAGCCTCCACAGGTTCTGGCTGCCACGAACAACTACGATTCACCATGTGACGAAGA
TTCCCATCGGTTTTCTATCCCTCTCGCTGTTCTCTGCCTTGGTCCCTTATTCCACTCCCT
TCCGGACTGAACGAGCCATGGCCGACTTCTCGCTTACTTCCACAATAAGAGCCGATGGCC
TCTCCGTCACCGCTAATGGCTCAGAGATGTCTATCCCTTCGGCACTTGGTCCAGCCCATG
ATGCGGCCTCTGACAGCGGGACTTCGAGCTGGCTGGGCCTACTGGTCTGGTTTATCATCA
CGCTGATACAGTTCGCATCGTCCTGCCTGTATTTTATCATCCGCCTAAGCACGATTACCG
TGCCTACTTTCATCTTCTCATTGCTTTCCACGAGTTGGACTGTCACGATGAATGCCACTA
CCCTGTACGTCTGCTCGAATCTACACGGCAGTCGATGCCGCTAACGCATTATGTTTTATG
TAGGATGGTGATCATGGCGGCCGTGGCATCTGTTGCGACTTGGATAGTGCGGTATCGCAT
TCTCAACATGTACTCCCGACTTCCTCCGGAACCTCAACGGAAAGAGCCCGATATAGACCT
TTTCCCGGACTCGCACGAAGAGGGTGTGAAGCCAGGATTATCTAACTATCTAGACGAGTT
TCTTAGCGCCATCAAAATCTTTGGCTACCTCGAACGTCCAGTTTTCCACGAGTTGACCCG
GAGTATGCAGACGAGGAAGCTGATCGCCGGGGAAACTATCAATCTGGAGGAAGAGAAAGG
CTTCTGTATCGTGGTTGATGGATTTGTTGAGATTTTCGTCAAGTCTGGTCGCGCGTCGAG
ATCCGATGACACAAGCCTGCAACCCCGCTTCGACAGCGCCCCGGCGGATGAGAACGATGG
CTTCCCGTCTGCACAACAGTACCAGCTTCTTACTGAAGTGAAGAATGGGGCTCCCATGTC
TTCTCTGTTTTCGATAATGTCTCTTTTCACGGAAGATGTCCGTCTACGGGAGACAGACGA
GGACACGCCGGAACCCAACGCGGCGCACTTCGAGCACAAGAACCATCAGATGGGCAGAGG
TATGGCATCTCGAGCACCATCCCATCCGTCGTCTGGCTCTTATCCTGGCACACCGCATCT
TGACGCGAACGAGGAAAAGCAATCCAGCAGGCAAGACGAATATGCCCGCCCAGTGATGGG
GTCCAACGCAGGTAGTCGCTCCAGGATTCCATCTCTGTCTCTCGCCAGTGCGCCAACGCA
CCAGTTTTCGTCCACGCCTGATTTTCCCGATCACAAACCCTCCAGTTCAGCACATCCTGA
CATTATCGCCCGGGCGACTGTCGATACAACCGTCGCTATCATACCCGCCAGTGCCTTTCG
ACGGCTAACGAAAGTCTATCCAAAGGCGACGTCGCACATAGTCCAGGTTATACTCTCCCG
ATTCCAGAGGGTGACACTTGCGACTGCCTATTCATACCTTGGACTGTCGGACGAAGTTTT
GCAAACAGAAAAGAGCATGAACCAGTACACCATGTGTCAACTTCCCAATCTGCTGCGGGG
GGATGCGCTCTCGCGTCTGAAAACAAAATTTGCTCAGGAACGACAACGCCTTGGTATCGA
CGCAGATGGCAAGGGTATTGTTCTTCATAATGCCAACGCTCGGCGCCAGCGGCAGTCACG
GACGACATTGCGCCAAGATGCTAGGATGCACCCGGCAGGCAAGGAACAACGTACGCCAGC
GTCTGCAACGACCATGGACCATTCTCTCAGGGGCAAGACAGCGTCCGCTCACACCCCGAG
CCCCGGCGATCTCCTCTCAAACCTTCACTTAGCGCGTGTTGGTCATCGGCCATCTAGCTC
CGTGGACTTCTCTTATTACCCAGACACTCCGACTTCGCGGAGGGGGAGCCCCAGTCTTCC
TTCACGACGTTCAATTCATCCCTTCACATTGCCTAATTATTCCCGCGTCTCGATCGGTGC
TAGCGAGTCGACTGATGAAGACGGACTGTTTCGCACATCAATTCTGGAGTGCATGTTCAA
GGCAATGGGGTTGAACGCGGCCGGTGGTGGTTCCAGAGAACCAGAATCTGTCGAAGGATC
TCCGAAGCTGCCCCCCTACGACCAGAGACGCCAGAAGGCAGTGATGGGAAGCAATAATGC
ATTTGGCATCATCGGGCCCTTCGAAGGTGCGGACGGGGACACGGAATCCGTCACCTCGAG
CAGCATAACGTTGAACAACACACCCAGTGCCCAGACCCTAGCCCATGACATGAGAGACGA
GCTAGAGATTGTGTTCTTCCCCAAGGATTCTGTGCTGGTCGAACAAGGCGAAAGAAGCCC
TGGCTTATATTACGTGATTGACGGCTTCCTCGACATCTGCACTGCAAGCAAGGAGCACTC
TGCAGATATCTTCCGAACTGCAGGCAGATCATCTCTACAATCGGGCGTGCTAGCCAATCA
TGGCTCTTCATCCGACGCCGGTCAGCGAACTGGCGAGAGGAACAAGAAATGCAAAGTTCG
TCAGAGTGTCTCGCTCATCAAACCCGGCGGACTGGCCGGCTACATCAGCACAGTATCTTC
ATACAGGTCGTTCATCGATATTGTCGCCAAGACGGACGTGTATGTCGGCTTCCTGCCCCG
CTCCTCGCTGGATCGAATCGTGGATCGATATCCCATCGTTCTGCTGACTATGGCCAAACG
ATTGACGAGCCTCTTGCCCCGTCTCCTGCTTCATATCGACTTTGCACTGGATTGGGACCA
AGTCAATGCCGGCCAGGTCATCTTCCACGATGGTGACGAGAGTGAAGCCATTTACATAGT
GCTGAACGGGCGGCTTCGTTTAGTGGAAGATCGCAAGGGCGGAGGTCACGGGGTGACAGC
GCGAGCCGAGTTCGGACAGGGAGACAGTGTTGGTGAACTAGAAGTGCTCACCGAGTCGGC
TCGGTCGGGAACTTTACACGCAATACGGGAGACGGAACTCGTCAGGTTCCCTCGCAGTCT
CTTCAACAGCTTGGCTCAAGAACACCCGAACATAACCATTAAGATCTCGAAAATCATTGC
CTCCCGCATGCGGAGCCTCGTCGATGATCCGTCACCACTCATGACAAGGGAGGTAGGGGC
GTCAGCGTCCCTCGGCAAAGGCTCCTCGGCACTGAATCTAAGAACTGTGGCCATATTGCC
TGTCACATCGGGGGTTCCGGTTGTCGAGTTCGGCAGTCGTCTGATGAATGCTCTAGCACA
AGTTGGACCGAGTAACGGCGCCAAATCTCTGAACCAATCGGCCATCTTGAATCATCTTGG
GAAACACGCTTTTAACAAGATGGGCAAGCTTAAGCTATCCCAGTATTTGGCTGACTTGGA
AGAGAAGTATGGCCTTGTTGTCTATGTTGCAGGTTCGTACAGATCAGTCTTCTCCCGTCT
TCTCTTTCTCTTTCCATGATGAAAACCCGTTGTCCCAGAGGCCAAGCCGCTGATGGCTAT
TTGTTAACTCTAATTTTTTCCTGATCGTCGTCCTCTCTTATTCTGTCCACTCCTCATCCG
AATGAGATGTCGTTCATACTGACCCTCCTTTTTTGTATGGCAGACACCAACGTAAACTCC
CCTTGGACGCAGACATGTATCTCGCAGGCAGACTGTATTCTACTTGTGGGGCTTGCTGAG
GGCTCTCCTGAAATAGGCGAGTACGAGCGCTTCATGCTCGGCATGAAGTCTACTGCACGC
AAAATCTTAGTCCTTCTTCATGCGGAGCGTTATTCCACACCGGGCCTTGCTCGGTCATGG
CTTCGGAATCGCATGTGGATCAACGGTGGTCACTACCATGTACAGATGGAGTTTCGCGCG
AACATCATGCCGGTTCATTCTGCATCGAAACGGCCCAACACAACATTAAAGGAGCGGGTT
CAGATATTACAAGCTGAAATACAGAAGTACGCATCGAGGAAACTTCGCCACACTCCGTTC
TATTATCCAGACGCGCCTTTCAAGGGCGACTTCCACCGACTAGCACGAAGGCTTTGTGGG
AAGTCCGTGGGACTTGTGCTCGGCGGCGGGGGTGCAAGAGGCATCACCCAGATTGGCATC
ATTCGAGCCATGGAAGAAGCAGGCATACCCATCGACATCGTGGGCGGAACGTCCATCGGA
TCCTTCATCGGAGCTCTTTATGCGCGACATGCAGATGTTGTTCCCATCTATGGTTTGGCA
AAAAAGTTCTCTGGCCGCATGGCAAGCATCTGGCGCTTCGCTCTAGATTTGACCTACCCA
ACTGCCTCCTACACAACGGGCCATGAGTTCAACAGGGGCATCTTCAAGACCTTCGGCAAG
GATCAGATTGAAGACTTCTGGCTTGAATTTTACTGCAACACGACTAACATCAGCAAGAGT
CGGATTGAGTACCACACTAGCGGTTACGCCTGGCGATACATCCGAGCCTCCATGTCCCTT
GCTGGTCTCGTACCCCCCCTGGCGGATGAGGGCAGCATGCTCTTAGACGGCGGGTACATC
GACAACCTTACCGTCTCCCATATGAAAAGGCTTGGGGTGGACACCATCTTCGCTGTCGAT
GTAGGATCTCTTGATGACGATACACCCCAGGCTTACGGCGATTCCCTGTCTGGGGTGTGG
GCCTTTTTCAATCGGTGGAATCCATTTTCCTCTACACCTAACCCACCGACGCTTGCAGAG
ATACAGGCTAGGTTGGCGTATGTGTCCAGTGTAGACGCGCTAGAGCGAGCCAAGACGATG
CCAGGCTGCATATACATGCGCCCACCAGTCGACGAGTATGGCACGCTTGACTTTGGGAAG
TTCGACGAGATCTACAAGGTGGGATACGAGTACGGAACGAAGTTTTTGCGGAGGTTGCGA
GACCAGGGCGTACTTCCCCTGGTGGAAGAAACTGAGGCCAAGAAGGCGCTGCGGAGGACC
ATGGCGCCCCGGAGAGCGAGCATCTAATCGACCCGCGTGACTGTTGGGTGATGACATTCG
GCATTCCTGCTCGGGAGAAGGCCCATGCCTGTCAGCTACAGAGTTGCTCAAGGCCTCCCT
CCACATTCCCTCTACATCAGACAATCTCACTCCGTTCTCCCATTTTAGGCAGCGAGTATG
CTCCGGGATGTGCATGATGAGAAGAGCCGGCGTTTGTTTTGATTCACACAGTAGCTTAAC
ACTGCTTCCTCCTGTTTTGACCTCCCTGTATGCTGAGGTCGAATGTGAAATACGAGCATA
GCAGCTTGCCCTACGGGCAAGGCCGCTACGCTCGCCCCTACGGGGGGCTACGGATATAAC
CCGCTTATATAACTATATTATAAATATATATATACTAACTAATATAGATAAGTATTATTA
CTTATAGATACGGACTATGTATTTCAAATAATTTCTAAAATATTATAAAAATATAAAACT
ATAATAATCGACTATAAGATTAACATTATAGATATATAGATATATATACTTCCTTAAGTA
TATAAGGAAATTATACCTTAAGTATAATATAAAAAGAGCGATATATAATAGTATTGGTCT
TATATAATTTATATTTATATAGTGTTTCTACTTTTTATACTAATACTAATATAATATAAT
AATACTAAAATACCTTAATAGTTTAGTTTTATATCTATTTAAGTTCTTTTTATAATCTAT
TCTCCTTTAGCTACTCATATATCAAAATCCTTCTCTATTTTATACTTTTATAAAAGTATT
TTAATCTATAAATACTTTCTACTAATATATATACCTCTAATCTCTTTTTAGACTTAGATT
TATTTTAGTTTATCGTATTATTCGATAGAGGCTCTACGATATCGGGGCGTGACCTCGGGA
CCGTTTCGGGTATAGTTCGGGTATAGTCTTAGCAAGTACTAACGACTCTAAACAGCCCTA
ACCTCGGCTATATAAATAGTCATAGATACTTCCTATAAGGGAATCTTTCCCTTCTATAAA
AGAATACGACCGTGATTCCCGTACCGATATTCGTATTCAGATAGTTATAAGCCCGGTGCT
CTAGTAAACGATCCTATTCCGGAAGATATAATAGCTCTAAGAGACTATTACGGTTAGGGT
TATTTATTAGCACGTCTACCTGCTTTATTATTCTTCGGCCTTACCGCCGTTATTATATAG
TAACTCCCGAGGAGCACGCCCTTATATAAAGTCCTGGCGTTGACAAGGCACCTATTCTTC
GGCTTTGTGCTGTTATTATATAACTGCTCCCGAGGAGCACGCCCCTATAAAAAGTCCTCG
CGTTAACGAGCGAGGCACCTCTTTATTCTTTGGTTTTATACTAACCTCCTAACTATTCGG
TTAGCGATAGAGGTCGGTTACCTACCCCCTAGTTAATAGACCTATCAAAAACCATCACCG
AAGAGTTCCTAGATCTCTCGAAAACCTTATAAGGAAAAGAACCAGTTAATAAACCTACCG
AAAACCATTATAAACAAAGAATTACTAGACCTCTAGAAAACCACGTGTTATAGAAGAAGT
CAGCCCTCGCTCTAGCTCTTCGTTAAGACCTAGGGGGGTAAGGGAAGGCACCTCTATTAT
TATTACGGGAGCCGTTGCTCCTAGCGCTATTCCTGTTATTATTAGAGGAAAAGTATTGTA
TTGGCATGAGCCTCGGGGGTGGGCATAGGCCTCGGGGGCGGACATAAAAAGGGTGGACCT
ATAGTAAAATACTGGATAGGATCTAAATAGAGTAGTACTTCCGGAGGGATAATTAAAAGG
AGTATCGTTAAGCCGAAAATGACCCTAAGGTACCGTATTATCGATAAAATTAATTCTAAT
ATCGGATTCGGACTCTACGCCCTTAAAAGCACCGGAGACCGATATCGTAGCGAGACCGTA
AAGGGCGCGGTGAGTTATATACTATAGGGCGGCCTGTAGGGCTAACCGAACGCGATACCG
GTATACCACTATAAAGCGCCTAGAATATAATGACTAGAACTAACCCGGGGCGTATAGCCC
CGGGAAAGCCCTAAAAATCCTAGGCACCGAGCGGGCGTACTAAAGGCGTACTATATAAAT
TACGTACCTAATTTTCCGGACTACTAGCTAATAGGGTAAGCGCCGATAAGGCGCTAAAGC
TAGTATAGAAGATCCTTTAAACGTAATACTATAAGACTATTATAGGGAAGCCGCTACGCT
AATAACCCGGTAACGATATACCTCCTCTTATAATTAAAAGGCTTACCGATATAATCTAAT
AAGCCATTAAGGGTATACTAATAGAACTACTCGGGGTAATAGGACCTAAGACCTACGCCT
AGGTAGTAAAGAGTATACCCGGCGTAGCGCTAACGTATTAAGATAGCACCGGTAAAGGTT
ATACCTACCCGATACGCCTAAGAACTAATAGTCCGATACGGAGACGCTAAGACTAACCTT
AAAAGCCGAACCCTATAAGAGATTACTAAGGCGGTTGATTAAGTTACCCGCTATATAGAC
GTAATAGCCGCGCGATAACTCCCGAGTAATAATATAATTCTTATATTTAAGTATAGGAAT
AAATAGTGGATAGCGAACGCGAATAACTAGATTAAAGGCGTATTCGGTATAAAAGCCACG
ATATATAAGAAAACGTACTAAATTATAGTAAAAGGAATACCGATAGCGTAGCTACTAACT
TATGACCCCGACGCGGCGTTATAAGAACTTCGGCTATAGAATAATATAGCGATTACCCGG
ATTAAGGCTAGGAAACCCAGGAATAACGTAGCGTGGACGGCGTTACTAATTATTAAAGTC
GCCCGCCCCGAGGACACGGAGCGATTAATAAAGGAGGGAGTTCTTTAATTACGGATACTA
TAATAGTAAACCCTATAACCCCGAGATCTCCCTATAACGGTGCTTTAAGTGCCTTAACTT
CGGATATAAAGCAGGTTAGTGCTAGGCGATAAAAGCGCTATATGGGTATTACGGCGGTAT
AGAGTCAGCATACTAAGGGGGCTTTACGGCGTGCGAAGCTAAGATAAACCCGAAGAAAAG
GCGTTACGCCGCCTATAAAGGGCTATACGCGGTATTCGACGATAAATACCTAAATACAGT
AAAGGAAAGGGCGGGGACTAAGGAGGTATATACTAATAGGGTAAGGGGATTCGACCTTAT
CTAACTTAAGAAATATAGGGTAAAAAAGGAGTATAGCATCTTTACGGTGTTATTAGATAT
AATAGTAGTCCCCGAACTGCCTAAGAACAAGAGAAAGTAAAAAGGACGCCTTTTAGGGGC
GCGGAATATCCTCCTTAGATCGCGTACTACCCTCTTTACGCTTACTTAGGATAATAATAT
TATAAGGTTCCTCGCCTTTATTACTACCTTCTAGCCCTTATAAAGCTTTACCCTTTACCC
CCGGGCTATACCTAAGGCGTAACTATAAAGCGAAGCGAGCGCGGCGTAGCCGCCTAAGAT
AAATAATTAGAATCGCTTAGTAGAATATAGGGGGATAGCGGGATAGAGTATAATAGGTGC
TTTATAACCGTAGCGGGTATAATATAATAGCGGTAATGGAGCCCGGGTTAGATAAGAGGA
AGAACCTGATTTACCCGAGGGGATATAATTATAGGATAGTATAGGGGAGTAGGCGCGCCC
TACTCTATATATATAAGCGGTATGAGGCCGCTATATTTTTATAGCGTATTAGTAAGGATT
AGGCCTAAGCTATAATTAGAGTTAGGATATAATAGTAGGCGATAAATATATAGGTAGTAT
ACTTACTATACTATAAAGGAGAAGAGTAGGAGACCCTAATATATAATCTCGCGGCGGAAC
CGGAGCGGTAATACACTATCCTAATAGGAGACTTTAACCTAAAAAACCCCTTTAGGACGG
GTATAATAGATATAATAGATAATTAAAAGACCTTATTACGCTCGCGCATGAATAGTAACT
TAACCTTATAACCCTAAAAGGATATATTACTAGGACCTTGGCCGATACTAATCGATAGTA
TAGTATACTAGACCTTACCTAGGTTTTAGCGGACCTTATATACGTATACTAGGGGGACGA
TCTAGACCTAATAGGCTTAGACTATATAGCCTAGGTAATTAATATCGATATAGCGTAACC
GCGCTAGCGTATCGCTAGTAAAGGATAGAGGTAAAGGAAGTTGGACCGGGAAACGGCCTA
AAGAAAGGCCTAGAGGCTAGACTATAGAGAAATACCCCTTACCCCGGAAGTAATCGACTA
GGTAATAAACTAGATACTATAGGACCTTATTAGTATCACGGACGCTACGGCGCCGCGCCG
CGAGCTAGCCGCCTTCCGCGATAGGCCGTTATAATAAACGTAGGAGATAGTAAAGGCGAA
TAAGGAGATAATAAGGCTAACACGGCATTACTACGGGCGGAGGTTACGCGGTAAGTAGAA
TAAACTTAAGGAAGTAGAAAAATATCGCGATATTCTAATTAGAATAAAGAAGCGGAAAAG
CTAGCGGGGCGCCGTTAATATAATAGTAGTAGACTAAAGAAGCCTTTAGGTATTATAACG
CTAGGCCTAGACGGTAAGCCACCTGCCCCTAGACCTCCTATCTATCCCGCCCTTATAGCG
TAGCGCGGGCGGACCGGTCGCGATAATATATAACGGGAAAGCGATAATCCTTATAAAGAA
GTTTTCCCCCCTACTATACCTTATAGAAAGCGGGCGTATCGGCGGCGCGCCGAGGATAAC
GGTAATACTACTTATATAAGAGGTTACGGAAAAGGAGGTTTAATAGGTTATATAATAAAT
AGTAAAGTAAAAGGTACCCGGGGAGGATAGCCTATTAAATAGATTCCTACTCGCCTATAG
CTAACTACTCTATAGGCGACTAGTATAACTCTTCTCCGCGAGCCTTAAGGCTATATATTT
CCCGTAATAATACTATACCGTAAAAGTAGTAATACTTAAGAAACTAGGTAAACCGAAGGA
AGCTTATATAATAGCCTTAGGGTAATAACTGATATTACTTATTAGCGTAACCGGGAAGGT
CCTAAAGAAGATAATAGCAGGGAGAATTATAACCGTAGCGGAGGAGTACTAACTCCCCCC
CGCTGGATAGATAGGTAATTATAGATACTACGATATAATAGTAGCGGTTAAGGCCATTAT
AGAGGGAGTATACGCCGTGTAGGAGTATAGCGGGGCTATAGCGTAATTAAAGCTCGATAT
CTAGGGCGCCTTTAATATAGTACTATACTAAAAACTCCTTAAAGTCCTCGCCTAGTACGG
CTTCCCGGACTAGGTTATAAAATAGACTTAGTTATACCTTATAGCGCGCACAGCGCGCCT
ACGCTTTAACGGCGATATAGCGTATTAGGTAGAAATCTAGGCGGGAGTCCCCTAAGGATC
GCCCTTCTCCCCAATCCTCTTTATACTATTTATTAGGACGTTTTACTAAGAATTAATCCG
GATACCGCGGGTCGTGGTAATCGGCTTTACCGATAACACGAATATCGTAGCCTTTAGACG
TAATAAGGCTATACTACGGGCATACCTTAACGGGTATAATAAGTCTACTAAAGCTAGTCA
CGAAGGAGCGGACTACGATTTAAGCCACGGAAGTATAAGCTCCTTTACTTTATAAGAAAA
TAAAAACCGCTACTACTCCTACTATACCTGAAGGGCACGCCGGCGCTATAAGTTAGAGAG
ATAGAGGTCCTAGGGCTTATCCTTAACTAGAAGCTTATATTTCGTCCTTATATTAGAAAA
CTTAATGCTAAACTCTTTACCTAGAAATACGCCCTTATACGCCTTATAGCGTTAATATAG
GGCTACCGTATCGGGGACGCGCGTAAACTATACTAAATAGTAGTCCGGAGTGTTATACTA
TACGCGGCCCCGGCCTTCTATATAATAATAAGAAAAGAGGAGAAGCCGAGTAAAGTCCTT
AAAGGACTAGCTAGTAAGCAGGTATAATACCTATATATCGTTACCGGCGCGTATTAGGCT
ACTACTATAAAGGTAGTTAATATAGAGGCGGGGGTCCCCCCCCTTAACTTATACTATAAC
GCCCTAACCGTATAAGTAGTGCTACGGGTAAAGGATACCTAGATAGAGTAAGCGATACTT
TAGGTATAACGAGTAGCCGAAGCGGCTATATAGCATAGAAAACACGGGGGAGGGGTTAAG
CCTTACCTAAGGTCCTAAGAGATATAAAAGCAGGAGGTTAAGTCCTGGCTCCTCGGGAGG
GAATTAGCCTAGCGCCTTTAAGAGGAATAGGCGTACCGGTAAAAGCGTACCTTACTACGC
TAATATAGTAGCGTAGCTATAATATAGATACGCTAATTTAACTATGCGGCGCTTAGGAAG
TATAAGGGCCTTATAAAACTATAGAGTTCTATCCTTACCTAAATTTAAACGGAGAAAATA
GGCCTTCGCCACTTCCTCTTTATAAAAGGCGTACCGGAAATAGCGACGCCGTATTACCGG
TACGCTAATAAAGGGCCAGAGATAGCGGAATATATCGCGCTATAATACCGAGATATATTA
GGGGAGATATAAGAGCGCCTTATAGCCGATACGGGCGCGCGCTTATTAATAAAACAGGAC
TAGCTCCTAGCGCTCCGGAGTAAGGAGACTGCGGGGAAAATCGCGAAATAGTTCCTATAA
ACCGGGCGCCTCCCGGATTTCCGACTAGTATAATAACTAAAAGCGGAGGCGTAATAGAGC
CCCCGTAGCGCTAGAACTTTAGGTATAAATACGGGGAGGTAAAGACGACTATAAAAGGAG
GTAAAGACGACTATATAGGGAATAAGTAAAGGGAGAGTAAGATAATTATTAATAGCCGTT
ATATAACCGTGCTATGGGCGCGCTATATTTACTCTTTATCTATATACTTATAGGACTTAT
CGTTATTGTTATCGGAGCTAATCGCTTTATTATCTACTAGGATAACCTTATCCTTACCTT
TACCCTTATCCTTAGTAGCTAAGGCCGTAGGGTCTCCCGATAAAGGAATAGGGATACCCT
ATAATACGTGTTAGTAGCGGGGTCGGCACGGGGTCGGCGCGGGGTAACTTATAAGGTAGG
CGAGGATAAGCTTTAATATCTCGCCGTTATAAGCGTAGCTATTACTATAACTTTATAGGG
GCGCGGCGGCGGGGGCGGCGATTATACTAATACTACTAGCCCGGCAGAGGGCGGCGCGGT
ACGCCCGGAGGGCGTAAGTCTAATAGGTAGCCGCCTATTAATACTTCCGGATATTCTATA
ATAGGATTAGTAATAAGGATATAGTATATACGGTATAACGAAGAAGGGGAAAACCTATAA
AGGGAGTTAGGGCGGCGTGGGCGGCGGCGGCGGCGGCGATAAGAGCGGTAGCGGCGTTAT
GATAAGGGGGGGGACTTAATAAGACGATTAAAGGAGTAAGGGTACAGCGGGGGCGTAACG
GGGATAAACAGGGGCGTAATAGCTATTATTACGATTACTATTAATATATTTAATATAACG
GGCGCCGGCTCCTAAGTCGGGTTAGTAAATACGGCACGGAGCGGGGGCGCCGCGGGGGCG
TAGCGGGAATATAACGGAATACGACGGGATTATATACTAGGAGGGTTTTAGCAGGGTACG
GCTTAGTACTCTCGCGCTAGGGATACGACGTATAAGGTATAGGGCGATAAGCGGATAATA
GGGGTAGCGGCGGACTATACCCGGTTAGAATATAAAGCGGGGGCGTAAAGCGGGCGTAAC
GATAATAGAGCGGGGAACTTATAGTAGAAGACTAAGGGGTAGTCGGTCTTTTACCCTTAT
AGGCGCCGGCACCGGCTCCCCCTTTAGTGATAGAGGTCTTATTATTAGGTATCTAGAGGG
ATAGGAGAGTTAGACTAAGGCGGGCGTTACGGTAGCGGAGCGGGGGCGATACAAGAACGG
TATAACCCGGGACCCTATTAGATCCCCTACTATATAGCCGAACGGTACTAGGGATCCCGT
ACGGGAATTCTAGGGCTATACCTATATCGTACCGACCACGTAAAACTTACCTTAAGAATA
ATAGCTTAAAGGAGGAAAAGAGGAAAGGAGGAAAAGAGAGGAAAAGAGGGAGGGTTATAA
GAAAAGGGAGTAATAGATTAGCCCTACGAGTTACCACGCCTTCTAGGGAATAGTAGCCAC
GCCCGGCCTATACTATAGCGCCTACCCCGGAGAGCCTATATAGCGCGAGTAAAGGAGGTA
TATAACTAAATAAGGGCTACTACAAATAATAGGTATATAAAGGAGGTTTTAGAATAAACA
ATAAATAAAGGAAGGAGTAAGGGGGGGGGGGTAGGTATACCCCCCCCTTATAGAAGGGAA
GGAGAGTATAAAAAGGTACCGCGGTAAGGGAAGAATAACCTCGCCGGATCCGGAATAAAG
GAAAGGACGGCGGCGAGAGACCGTAGCGATAGCGTACCGAGGGCGCGTATAACCGATATA
GTACCTACTAAACTAACTAGCTAACCCCCGTTAGCCACTAGCCCGGAGGTAAGATCCGGT
TTTCGAATAACGATAAAAACGGGGCCGCGGAGCGATACCGTAGCGGCCACGCACGATAGA
CCTACTTATATAATAAGAGCGTAGGGGTTTTTATCTATTAACGGTTTCTCCTTAAGAATT
AGAGAAGGACTATTACCTAGGTGGCTAGCCTAGCTTAGCTAAGCGAGAGCAGAGTAATAA
ATAAATAATAATAATACTTCTGGAGGCGTACTACTCCTTATAAAAATAGGGTAAACGGTC
TCGCACACGTTATAACTTAATATAATACACATACGCGAAGACTTCCCCTAAGTCAGAAGA
GTTAGAAGAGTGTATTTTAACGTGCCATAGTTATCAGCCTGGTTTATAATACTTAAAGCC
ATTTAATATCTTCTACACCTTTAAGTTATCCTTTTTACCCTTCCACTATAAAAGCAGCTA
TATTATAAGCGCTTAGTCGACTATCGTTAATCTAATTAGGGTAACCTCTTCGCTTAAGTA
ATAGAAGATATCCTCTAATATTCACCGCGGTTAATAGATCCTAACTACCTAGAAGGACTA
GATTATATAGAAACGTAGTATCCGCGGAAAGTTCTCCTCTTTTTAGAACGATTACCTTAA
TCCTTAACTGGATAACGACGAAGTAGAAGCCTCCCTGCTACCTAAGCCTATACCTCCTAA
TACACGTAAATACGAAGCCGAGAAGGGCGTTAAGACGCCTTAGTTAATTAACGACCTCTT
AGATTAAGGCAGGGTTCGTTACCTTTAAAGCCGCCGTGTATATCGCGAAGAAAAGGCCGA
CTACGATAATCAGGAATAAGAACTTAACGCCCTACGCTCCTATATCCTGGCTATAATCTG
CGTTACTCTTAGGGACCTCCTTAGACTGTTATAAGAAGACTAAGTAAATAACGCGAGGGC
GTGGATTACTACCCTTTATAAGCACGTAGCCCTAACGCCTATAGATTAACGGTATAAGGC
TCTGCGTTAATATCGTTAGCTCGTTAAAACGCCGTTAAAGACTATCCCTAGGGATATAGG
TAGATAGATTACTAATTAGAAGGCTACCTTGATAGGATACTAACGCGCTAGGGTTATCGA
GATAGCTTTAGTAGATTATTAGGTAGAAGATGCCCTCGCCGCGATACGTCCCGTTACTCG
GGAATAGTATTATATTTACGTAGTGACGAATAGGCAGAGGATTAATAATAATGAGCTATT
AATCAGGGACCTCGTACAGGACCTTAAGGTGCTGTTTAAGTCTATAAGGGATATCTAATC
TATCGGCACTACTATTACTGTAGAGAGACTATCGCTATTACTGCGAACTATCGGTACTAC
TATTACTGTAGAGATACTATCGCTATTACTGCGAACTATCGGTACTACTATTACTGTAGA
GATACTATCGGCACTGCTATTACTGCAGAGATACTATAGCTATTACTACGAACTAACCGC
TATTACTACGGGACCTCGTGGAGAGATCTCCTCGTTATATCGGCACTACTATTACTGCGA
GCCTCGGTACTGCTATTACTACGGAGATACCACTAAAAGATACCTACTAACGGCTACGCC
CGCGGGAGATACAACTAATGGCTACGCCTATAGGGGGTGATTTTAACCGCGTTATTATTA
TTATAGGAGCTTTTCTAGAGTGTCCCCTCGATAGGACTAAATAGGCGGCGATTAACCTAA
TCGGACTAATTAGGAGCCAGGGATTAAGATTAATATTAAACGATTAAAAGGACCGGTTTA
AGAGCGTTTTTAAGAGCGTTTTTAAGAGCCTTTTCGAGGACTGTTTTTAAGATAGACTAC
TTTTATAATAGAAAGGATTAAGAGTTGTTCGGTTTAAACCGAGGCCTCTAATTAGCTAGT
CGGCCCGGAAAAGTGGATCCGCTCTAACTAGGGGGGTAAATTATATTAGCACGAGCCTCG
GGGGTAGGCACGAGCCTCGGGGGTGGGTATAGGCCTCGGGGGTGGAAATAATAAGGGTAG
ACCCACGGTAAAATACCGGATAGGATCTAAATAGAGTAGTACTTCCGGAGGAGTACTGCC
CCTTATAAAAATAGGGTAAACGGTCTCGTACACGTCATAACTTGCCATAATACACACACG
CGAAGATTTCCCCTAAGTCAGAAGAGTCAGAAGAGTGCATTTTGACGTGCGACAAAAAGA
GCCTCAAGCTGTTATTATTAAGGAAAAAGAAGAAGATCTAACTGCTATTACTACTGCCAT
GGAGGCCCCTAAGGCTCCCACCGAGTTATAAAGTGGCGGCAGGACGGCTGAAAAAGGCAA
AAGGAGTATAACGCCTATACCTGCTCTGCCTATAGTTATAGTTCCTAATGAAGAGGAAAA
ACTAAAGTTATTAAAGGATGTATAACGGTTATTTTATGCTGTTTTTAAAGGCCACAGGCT
ATTCAATAAGCCGTTAATTCTACGTTTGATATTAAGCTATTTTAGATCTCGATTTTAAGT
GGGCTTAAGGATTAGAACCGTCGGATATGATCCCTTAGTTCTAGGGGGGTATATTAGATA
AAGGCTATAGGATATCGGGGCGTAACTTCGGGACCTTTTCGGGTATAGTTCGGGTATAGT
CTTAGTACGTACTAACGACTCTATACAGCTCTAACCTCGGCTATATAAATAATCACAGAT
ACTTCCTCTAAAGGAATTTTTCCCTTCTATATAAGAACACGACCGCGATTCCCATACCGA
TCTTCGTGTTCTAACATATATCTATTATATATAGCTTATTTATTATCTTTCTCTTATTCT
ATTAAGTCTACTATAATAGTTTTATAGCTTTCATTTTTCTAAGCGTCTATTAAGGCCTAG
GCTATAGTAGACTGGTTAGATAGCCTAGGAGCCACGTGCCTAGTAGATCCTGAAGAAGTT
AATCTAAACGGGGGGACCTTGTATAGGTCGAATCTTTATTAGGAATTACCGCACGTCAAA
TAGCACTTGGATGATTAACTTAGTAGAGCAGAAATCTCGTGTGTGTGTATTATCTTAAGT
TATATTTGTGTGAGTCTTTTATGCCCTTAATTTAGGTGGTGAAGACTCTGTTATAGGTAT
TATATTATTTGGATCCTATCCGGTCTTTTCCGGTATCCGCCCCTGTTATATCCTAATATC
TAAGGCCCGAAGCCCTTAGTTAGGGAGTGGATCCCCCCTAGATCCCCTATAGACTACGTC
GTGGTCCTGCCTATACGATACACCCCCTTAGTCAAGGTGGGTCTTCCTAGGTTAACTAAC
TAATTAGAGGCTTCGGTTTAAACTAAACGCTCTTAGCTTTTCTATCGTAAATTTAATAGT
CAAGGGAAAAACACCCTCGTAAAAGGGATCTAAATCCGTACTGTTTAACCGTTTAATTTA
ATTCTATCTTAATTCGTTCTTTAATCCTGATTAGCCAGATCTGCTTAATCGGATCTATAT
CTATCGGATCTTTTACGCCCTCGGGGGCCTTTATTACGGCCGCTCTAACGCGTTTAATCT
CCTCGTGTAGTCGTTTAGACCACTTAATACGGTTCTTTTAATCCGTTAAATTAAGCTATT
ACTATAGTCTTTTAATCCCTGCCTTTGGTAGTGCCTTTATTAAACTATCCGCGATTATCT
CCTTTGTGTTAACGTATATAACCTTAAAGAGGCCTTACTATACTAACTAACACGCTTACT
GGTTATAAATATCGATATACTATAGCCTTATTCGTAGATATTATACCTTTTTATTAATAA
GGTTAATAGTCTATTAATTATCGTAGTGTAGTTATAGTTACTATTAGTCTAACCGAAGCT
CTAAATCCCTTAATATCCGGCTAACGAATAACGTCTTTTTAGCGGCCTTTATAAGAGCGA
GCAGTTCTGATTCTGTTAACGACGTTATAACCGTCGGTTACTTACCCGCGTTCTAGTTGA
CAGTTCCCCCGAAGAGCTTTATCGTATATTCTTATGAACTTTTACGGTCTGGATTATCAT
TAAAGGACATGTTACTTACTATTAGGAAGAGCCTATCCCCGCCAAATTCTAGGTAGTAGT
GTTGTATACAGTATAGGAATAGCAGTACTTATTAAGCCCTTTTAAGATAGTTAGAGGAGG
GATTAATATTATATTAGGAAAGCTTTAAATAAGCGAACGCGATATCGGCTTTTATTATAA
TAGCGGCGTATAGGATCAAACCGATTATACCCTGGTATTAGCGGACCTCGGGAATTAATA
CGCGGGTACTATCGCGGGGTATTACCGGCTCTGTAGATAATAGGACCTTTAGTGGTTTTC
GGTAGAGTATATCTATATAGTATTTAACCGTAATCTTCTCTATATAGGAGGATTATAATA
GCTATAGCCTACGGGTGGCTCTATCCCTTAGGACCTTAATTCCCAGAAACTAATAGATTT
CTTCGCCTCCTAATAACCTATAGCTTCGCTTAAGAGCGGCTTTAAGGTCGTCGGCGTTAG
TCTTACAGTCTTTACAGTATATGAGTCCGATATCGTTAATATAGAAGGATAGGATTAAAC
CGTCGCGGATGATAATATAGGGGTTATTAGGCACGGCTATAAATCCTATCCTCTATAGCG
TACCGCTAAATTCATCTTATTATAATAGTGGTAATACCCTTAAGCCGAAGAGGGCTTTCC
GTAGTAGTAGTACCTTACCTAGTATTTTATAGCCTTACGGTATCTTTATAAATACCTCTT
CTTTAAGGCTAGCATTAACGAACGCGTTAATAGCGTCGAACTGCCTTATCTCTAGTTTAG
TTCGGGCGGTGATTACTATTAGTATATAGAAGGACCGCGAGGCTAGTATTACGGTATAGT
TATCGTTAGTCTCTAACCGTTTTTATTAATCCCCTTAGACGATAAGGCGTGCCTTACACT
TAAGGAGGGTGCCCTCCTTATTAAATTTATAGGTGTATACTTACCTCTAGGCGAGGACTT
ATTACTTATTAGCCTAATTACTATTTACCTCCTACTAGTAGCCTATCTATCGGTGCCCCT
TAAGGTATTCCCCCTTAGCCTATAACTACCGCTCCCGTAATAGGTAGATGCGTATATCGT
GGTAGTGGTTTAGTAGAGGCGGGAGATCCTCGCGGGTTACGTACGATAGCGATAATAGCT
AGGAGGTATAAGGGGAATCTATAATACCGATATTATCGTTAATAGCTTACTTCCTCGCGC
GTATAGGGTTATAAGTCTTTCTAGCGTTAAAGAACGCCTTCTAGGCGTTATCTTTCTATA
TCTTCTCGGTCTTATAGATACTTACGATAAATAGGCGCGCGGGTAATAGGCGCGCGGCCG
ACAGGGACCCCCTAGGGGTATCCCCGGCTATCCGTTAGTGGTTATCGTGTTCTTCCACCT
TAACGCCCCTAACTAGGGCTAACACTATAAGGAACGCGCGCGCGGGATCTTCCGGGGATA
TTAGAGGCGTGGGAAACGGTTTAAACCTTGTAGTGGTAAACCGTGAAGTGTCCGTAGTAA
TAGCGGTAGCCTCTCCCGTAGTAATAACGGTGTTATCGCTTTTACCCGTAGTAATGCCGG
TGGTATAGTCTATAATACTAGCAATAGCCTCTCCTATAGTAATAGCGGTGGCGTTAGAGT
TACGAGGTTCTAAATCTATAGCCTAGGTATTAGGCTATAGATTTAGAACCTTATTTATAG
TAATAGTAGTAGCCTTTCTTGTAGTAATAGCGACGGCCTTACCTTTATCCGTAGTAATAG
CGGTAGCGTCGCCTTTACCCGTAGTAATAGCGGTAGCGTCGCCTTTACCCGTAGTAATAG
CGGTAGTGTTAAAGTCTTCCGACTTAAGATCTAATACGTCTACGGCTATGCCCCTTAATA
GTAGCCTATTCGCGGTCTTATTAGATTAGGTGATACAGATAGATTATAGGCGTTCCCCGA
TTTCCTCGGCGGAAGCTATAGCTTATAGCGTTTTAATTCTGCCGTTAAATATCTTATCTT
CGTTAAAGACTACGTTTTTTATAGTAATAATATCTATTAGGTATAGTAGCTAAATACGGA
AGCTATTCGAGGATTAGTATCCGACGTATTAACCGATCCATACTTCGGTTCTAGCCTTTA
TAGGCGGTTCTTTATAGCTGAGATATCGCGCGTTTGTATGAAGGCTTTATAGCCGTAAGC
TTATAGGTATATAAGGTTAGGTTAACGGCTGCGTAAGGCTTCGTATAGCGTTCGCTAGTT
ATTAATATATTATAGCATCCTATTATATAGATATATAGTAGTCTTAAAGATCTTAGGCTA
GATAGATATAGGTAGATTAGCTCTAATCCTTATAGCCCTCGCCCTTCTCTTAATAATACC
TCTAATCCGTTCTATAACGCCGTTTTAATCCTATAAATATAGTGCTAATAGCTGGCCTTC
TACCCCCTTAGTAGCGAGGAAAGCAATAACTTCTAGGTGCTAAAATATCTCCGAATCGGC
GTATAGGATACGTGGCCGGACGTCGAATTAGGTCTTAAGTAGGGTACAAACGTCTTTTAA
CGCGTATAGGATAAAGCCTTAGTTCCTTTTCTATAGGTAGTAATCCTACGTATAACCTAT
ATACACGTGTATCATAAATATAATAGACTTATATAGGCCGCCTAGCGATTCTAACTCTTC
TAGATCGTGAAAATCAATAGCTAAGGCCTCTCCGGGCTTTAACGGGTAAAGGGATAGTAT
CCGCCGGATCTACGTAGGTACTTATAATTACCCGCACGCGTTATAGTCCGTTATACGAGG
TCCCTTTATCTGTACCCTCTAAGTAGCGTTAACGATCTTTATAAGAGTATCGGTACCATA
GTGGCTAAGGCGTTCGTGCTACTATTATACCGTGGTTTTCTACGGTTACCGCGGTTATCG
TGATCTTTTATACGGGTTATCGCGGGGGTGCCTTACTAAGACCGCGAATGCGGTAGCGGC
TATAGCTTCCGCGCGCTTGATTATATACTAGCCGTAGATATCTAGTAGCTTATAGATAGG
CCGGTTATCGGCAGAGCTAATAATAGTATTATTTACGCTATCCTAGCGGTAACCTTATAG
GCGTAGCTAATATTCCAAGACGATATTAGTGACGAATTCCTTATAGTATACGACGTTACG
GAGGCGTAATAGCCTTTTCGTGCCCGATAGGGATTATATACGTAGCTTAACATCTCCGTA
TCCGAGGATAGAAGCCTTATAAGTACCCACCTAAAAGGATAAAGATAAAGTATCCCTGGG
TAGTCTAACGGCCGTAAAACGGCCTTGATTATTAAAGACATAGATTAATAATCCTAAGTC
TAGGATCGCGTAGTATAATAGCGCTCTAGCTTAATGAATAGAAAGGGATACCCCCTATTC
TTATTATAATCTTAATAGCATCGTTATATAATAACGGCGCGCTACCCCTTACGTTATGGG
GGCTCTTAGTCTCCCCGTCGCGGTGACGGATAGGTCTTTATAAATTATAATAGGCGTAGT
ATTATAGAGTTAATCTTCCTAGACTTCCTCTATCTTATTAGCGGTGATAGCCCCTAAGGC
TTCCCGCCTTTTCTATATCGCGGTGTCCACGCGGCTTTTAAAACTATAATTACGTATCTT
CTTTTCCGTAACCTTTATAATATCTTCAAGGCCACGCTAGATATAAGGGCGTATATCCGG
CCTTACGTACTAATAGGCGGCGGTAGTATAGGTGTTTTCGTATATCCTATAAGGCCTCCT
CGTTACGGGAGGAATAGCCTTTAAGGACGTATCGCTATAAGGACGCTTTTTATTATCTTT
ATTATTAGTAGTATCCTTAGTATTGGGGAGGTTTCTAAGGGTGTTAAAGGTGCCTCTCCT
AACTCTAGGTTTTATAGCGGTGGATTATAGGCTCTTTATATTACTAAGAACCGCCCTTAG
AGCCTTTACGAAGTCGTTAATCGTTAGCTTATTTTCCGTAATCTTATTATAGTTATTTAC
TAAGTAGTTATTACTCTATTCCTAGGTAATAGGTCTAATAGCTTTTAACGCGTCTTCTAC
TTAATAGTCCGCGCTTAATAGCTCTAAAACGTCTATATACTTATAGTATATTATCGCTAT
TTTCTAGCTTACCACTTAGGCGTTTATATCCTTAGGTAGAGCCTTTATAGGCGTAGTGTA
TCGTCGGTATAGGACTAGGGCTTTCTTACGGAGGTCTATAGGTATTAGTCCTACGTACAC
GTATAGGAGAGTAATCTAGGCCCGCGGGTTATTTACGGTATTATCCTATAACTAGGCGAG
GAGGTTATATAACGTGGTATATATAGTCCTTTTAATATAGGAGCGTACCTTATTAAACTC
CTTTTACTACGCGTCGTAGTCTGCCTTTTCCTCGCGGTATATACGGCGATCTTATAGGTC
GCGCGTACGCCCTTTTTTAAAGAGGTCGTTAATAGACGTGGGCGTTTTAGTCGGTGGTTC
TTTTATTACGGCTATAACCTTCCGGCGAGCGGCCGTCTTCCTCTTACCGGCGGCCGTGGC
CGCTATAGTAGCGGCGGCGTCCGTAGCGTCCGTGGCCTTATCGCCCTTTAGCGTGATGGT
GGAAAACGTAGTAGCCGTGGCTATAGCCTCCTCCGCGTTTAGGTCCACGATAAGGGCTTT
ATATTCACGAATATTAGGCGGTATAGGTAAGGGGAGGAGATAGGCGTTAGCCTCCTTATC
GCTTAGCTTTAGATTAAGGTAGTTATCCTAGTAGGAGGCCGATTTACCATGTACGGCGCG
CTCCTAAACTGCCTAATCCCTTTAGTTAATAAGGGTAATAGCGGCCGCCTTTTATTCGGC
GTTAAATACGTTGGAAGATATCTTTACTAGTTTATCGTTTATCGGTTAGTTAATTAATAA
GTAGGTTAATTCATCTTTTAATTACTCTGATTAGGTCGATAGTAGTTGTTTAAGAGTACT
TATATAGACGTGATTACTTCTTTATAGTGGAATAGGGGTAGCCTTATTAATATCTATCGT
TTAGGCGTTATAAACCGGGCTTATAACTATCGTA
>ENA|NITX01000003|NITX01000003.1 Sodiomyces alkalinus F11 SODALscaffold_1_Cont3, whole genome shotgun sequence.
TTATATAGACGTGATTACTTCTTTATAGTGGAATAGGGGTAGCCTTATTAATATCTATCG
TTTAGGCGTTATAAACCGGGCTTATAACTATCGTACATTAAATAGGCACTTAAATAATTA
ACTTAGTAAAGCAGAAATCTCGTGTATATATATTATTAAGTTATATCTAGGAGAGTCTCT
TATACCCTTAATTTAGGTGGTGAAGACTCTATTATAGGTACTAAGTCATTTGGATCCTAT
CTGGTCTTTTCCGGTATCCGCCCCTGTTATATCCGAAGCCCTTAGTTATAGCGTGGATCC
CCCCTGGATCCCCTATAGACCACGTCGTGGTCCGTGTGCCTATACGACACTAGGGGGGAT
CTACTCCCTAACTAAGGGCTTCGGACCTCGGGTATCAGGATATAATAGGGGCGGATACCG
GAAAAGACCGGATAGGATCTAAATAATATAGTACCTAGAATAGAGTCTTTACCACCTAAA
TTAAGGGTATAAGAGACTTATATGGATATAACTTAATGTAATACACACACACGAGATTTC
TGTTCTACTAAGTTAATTATCTAAGTGCCTTTTAACGTGCGACACTACGCGATTATACCG
CTAAATATGCGTATCACGTACCCTTAACTGCTTTTGCGATTAAGGGTATTATCGGCAAAT
AAGGCGTTAGTGTAGATTTCGATAGTATCGTCACCACCTAGTTCTAATATAAACGATTAG
CTATTAATCAGAGAGAGGATTAGATAATTAGCGGCCTTAGAGTATATAGGCCCTGGATTA
ACGTTAAAACGGCATAGCCTTAATACTATAAAAGCGATATCTAGCCGCGATATTACTGCT
ATATATAGTATAGATCCTATCTTCCGTTAATAGCTTTTAATATTAGTCGAGGTCCCTAAA
TAGGGTATTAGCTCTATAACCTTAATTAGGTGCGTTAGGCAATAGATACTACTATACTTA
CTATTCGGCTTTAATAGGCGTTCTAATTTAGTAACGTAGTCGCGTTATAATAGCTAGTCT
TTACGGGCGACACGGTCGCGAATAACCTTAATACTAAGGAACCACTATAGATAATCGCCT
CCTTGTAGATTATAGTGGAGTTATGGATTATTAATAGCCTACTCTATCTATACCTTATAT
TATTCCTTATAAGTAATACCGATATCGTTAATATAGAAAAACAGGATTAAACCGCGACGT
AGAAAATACCACGGTTCCTGCGGCACTATCTAAAAACCGTCCGCGAACAGGATAGCCGGA
AAGTGCTTTTACTAAAGTAATAGAGACTCCTTAAGTCTATATCACGCCTTTTTTAGGTAT
AAACGGCTCCCCGGGGCTAGAAATCCTGGCAGCGGGTATATAAAGATATTATAGGGGAGG
GGCGCGTGTAGAAACGCGTTTATAACGTCGAATTATAATAGCGTAAGGTTAAATCGGGTA
GCGATAGCTATTAACGCGCGGAATAACCGTCCTGCTAGTATTACTACGTACGTCTCCTTA
AGGGAGGATTAAGGCTACTAATCTCCTCGCACTATAAGCCTTATCTTATATTTATATAGA
AATCTATACTTATCGAAATTATATATTATTACCTATATTAAATTAAGAACCTAATATCTA
TCTACTACGGACGCCGGCACTTATATCTATAACCCTATCTCCTTATAGCTTTATAGGTAG
TCTTCTTATACCTGTCAGAATAGGTGGCTATAAGGATATAAGGGTATATCGTAAGGGTTC
TTTGGAAGAGGAGGGAGGTCTTTACGGTGGATCTTTACGGCCGCCGGAGTACCCGCCGGG
GTAACCGCCGGGGTTATATTTCCTAAGACAGCCTCCCGGGTTATACTTCCGGTAGCTACT
ACCGGGGCTATAAATCCATAGGGTATTATTAAGCGTCGCTATAGCGCTATAGGCGTAGAC
CTTTTTAATCGTAAGTTAGTTAGCGGAGTCCTATTTAATATATATATATCCGGGGCGTGA
CGGCTAGCGTTAAATACTACCACCTAATAATCTTTTTTCTAGCTATCGCCTTACCGGTTA
GGGCGCGCTCCTTTATCTATAAGGAGCCCTATAACCGTTACTATAAGGATATCGCGGTAT
TATATTCCTCTATCTATAAGGAAGCCTATAGCCGTAGGTGCTTTACGACGATTACCTAAG
ATCACGGCTACTATTAACGCTATAACCCATAGCGGGGTTATCGGTGGAGTGAGAAGCTAT
AGATTCATAGACTGCTATAGACGGGGATTAAGAGTTATACTAGTTAAATCACATGGTTCG
TGACGTATATCTTATCCTCCTAGACTCGAGATAGCCTCCTCTACCCCCTTACGGCCGGGT
ATTACGGACTATAACCTTAACGGTAATAACGCCGTCGAGGAAGGGGATCCGGGGGGAACT
AGCCCCGGTAAAGGGTTAAGTTTAAAATAAGCAGTTATATAAAGGGGGAGGTCCTTAGCT
TATACGTCCGTAACGGCCGTGAATCTCTAGCCCTCTCCTACTCGATCTAACTAATTAGAT
CTTTTAGTTACGCCTTACTTGATTAACGGAGGTTATCCTTAAAGGTAGCGATATCGCCGT
TAAAGAAGGCGCGTTCGTTAAAATCTATATCGCGTATTTGAATAACGCGGTTATAGCGGC
GTAGGCTAAGCACCTAGATACGGAAGATATTAGTGGAATCGTAGCCGATAAGGTAGCCGA
TATAGGCGCGAGGAGTAATAAGATTTAATAGCTTATTAGCGCACTTTTAGGCGTCCTTCG
ATATCGTGTACACTTAATAGCCGTAGGTTTAAAGGTGTGATAAAATCAACCTCCTTTTAA
AGAGGACCTTATAGGGCGTTTTCTAATCCTGGTTATTCTACTACCTTCGCGGCGTGCGGT
CATAGACGTATACAGCCGTGGGAATGGCCTTAGGCTACATAAACGGCGGTAGCTTAGCTT
GGATATTTATCGTATAACCCTTCGAAATAACTACGGTAGTAGCATATTCGGCACCCCCGT
TCTGCGCTTAAGTATTAGTAGTAGATACCTCTAAAAGGATGCCCTCTTTACGTAGGAATT
AGGTGATATCGTGGGATTAAGTTAGCTCGTTATTAGATTCGAAAACGCGCACCTTATAGT
CTAATTAGCGTTCTACCTAGGCGAGGAATTCCTTAATCATTACGAGGATATCCACTACTA
GCTTACTCTTTATAACGTAGGTGGCCGTAAAACCACTATAACGGTCGGTGAAAAATATAA
ACCGCGAGTTCCTGTCGGACGTTAGGTTAAAATCCGTGAAATTAATTGCTTACCGCTTCC
CTGTATAGGCAGGTACGGTATCAGGGCGCCTACTAATATACCGTTTTATTTTTATAAGCT
TATATGCTTTGTAGTCCATTATCATTAGTCCCTTAATCTTAACCCCTTACGTATACTTTT
CTAGGTGCTTAAGAGGCTTAGGGCTAGTATGCCCTAGTTGTAGATACTATAAGATACCCT
CCGTAGTGCGTAGATAACGTATCGTTAATTTATAGACGCCTTATCGGGTGGAAGAAGAAG
AGCCTAGAAGAGTAGCCGTAGATTAGTTAGAGGAGGGCACGTATTTAACCACGGTTTAAT
CGAAGTAGTAACTTAGCTAGTATAATATAGATCTATCGGTATATCGAAGGTAGTTATTTA
GTGGCTTCTAATTCTATTAGTATCCGCGTAGTCGTAACCGTTAATTTAAGATTAAATTAT
AAATAAAATCTACGTAGTATACGACGTTTAAGAGCCTAAACTTAAGGCCTCCTATTAGTC
CGTTTAATCTTATAGTTATATTACCGTAATCTCTAATAGGCAGCGATAAACTGCCTACGA
TTATATAGTCGCCCTGCGTAACGGGTGTAAAATTAGAAAAACGGGAAAAATCGTTAAAGA
TATAAATAGTAGCACCGGAATTAAGGATAGTAGATACCCGGAAAGGGTAGCTAGTAGTAG
TGCTAGCCGTAATGGTAGCGGCGTAGGAGACGCCGCTACGGACGCTATTATAGTTAAGTC
ACGCCTATTTAAGCGGTGTAGAGTCCCGGCTTATATCTTTCTTTACCTTCTTTACGGCTC
GTAGTTCTTCTACTTCCGCACGTATTATAGGGTCGTATTTAAGGATCCGTTAGACGGTTA
TTTTAGTGCTATTATAAGTAATCTAACCGTCCGTTACTATCTCCGGGAATAAGTAGTAGT
AAGCGTTAATATCGTGATTAGGCGTAGCGTATACGCGGTAGGGTTCCCCTTACCGGAGAG
TAGATTAATATCTTTTAGAAGAAGAAGCGGTTAGTTAAAGTAGTAGAAGGTATAGCTATA
GATACCGCGGTAATAGGATTCTTAGCTTTATTCTTCCTACGGCCGCCCTTCCTCTTAGGC
TTACCCGTGGTCTTTAAGGTATCTTTACCCTCTTCGCTTCTAGTATATAATACAGGGAAT
ACTATAGCGTGATAGTTACCACGCTTTCCTTAGTCTTTAAGTCTAGTCTTAATATATTAT
TATCTAAGGGTATAAAGATCCTCGGGTTAGATTACTTCCTTATCTAAGAGGCGTCCCTCG
GCCTTAGTCTAGTCACGGCTGGCGATACTATAGATACCTCTAAAGAAGTCTACGATATAA
ATATATATTACGGGCGTTGATTTGACCTCTTCGAGGTGCTTTAATAGTTCCTACTATCTT
ACTAACTACTCCTATAGCTTCTTAAGGCTATTCAGAGTATTATAGACGTGTTTATTATAT
TCTTCGTAGATATCCGCGCAGCGCGTAGCCACGTAGTAAGCGGTATCGCGTTAAATAGCT
TTATATACCCCTTTTAGCGTAGCGTTATATAGGAGTAGCTTACGGCTTTTATTAATAGTA
CTAGTCTACCACTTTAGTATCGCGTTAATACTTTTAGCGTGTTTATTATAGTTATCCCTC
TATATCTTCTAGCGCTATATCGTAGATTCGTAGGCGCGCTAACCGCCGGCTATTAGATCT
ATAAGTTGCGTAGGCGTAGCGTCTACTTAGATAACTACGTTTAACGCTTAGAATTCACCG
TAGGCAGGTATAGGAGGCTTTTAAGGAGTGGGAATAGGATTATTAGGACGTAGATATTCC
TAGACTTTATTATTAACGGCTATAGCTTCGTAGTGACTACGCTAGAGCTCCTAATCGCGA
TAGGTTTTATAGGTAATAGGCTAGTATTCCGATATTTCAATAGTTATTTATAGATTAACA
CGCTATATCGGCGTAGCTAAATAGCTTCTTAAATTGGTAATAGTAGTAGAGGTAAAAATG
TAGGTAATTCACTTAGTAAGTAAGACTCTTAATTATTTAATAAAGCGTAGTCAAAATCGT
TATAAAATAGGTTAAGATTTATTAAGGTAATTACATACTATTATAACTATATTAGACCGT
CAGGGAAACGCTGCCACCGTATTTTATATAGTGCAGATTCTGTAAGCGTCCACCCGGATT
ATACTCTTAGCAATCCGGCCTATTACGTAACCGAAAAGACTATGGTCTGTTCGGCACGTC
GTGGTCCGTGTGCCTATATAACACCAGGGGCCCCGTTGTGGTCCTGTGTCCATACGACAG
GAGGTCTATGCGACACCTGTAGGTAGCTCTCCGGGATTCCTAGACTACCTACCCGGGTTT
GGGGGGGTATAGGACAGAGCCCGATAACTGGTCAATCTGTCAACAGTCTTAGAACATCAT
GTCGACAGAAATTTCTCTGTCCTGGCTCTGGTCAGAGCAAAAGTCTCTGTCCGAGCTCTG
ACCTAGAAACCCCCCCTCCCGGGTAGGTACGTAGCAAGTAAAGCAACCCAAAATCCCAGA
CAATATTCGTCTCAAATTCCCCATTAAATAGTACCAACCTCAACCCGCATAAACCACCAG
TCAATATCAGATGGATACACATAACAGAGATCCCACGCATAGTGTCCACGAGCCTGATTC
TAGTGAAGAAGCATCGGGAATAGAGTCCACTGTCTTCCCACTGATCAACCCGCACGAAGC
AACCGATTACGTACCCACGAAGCTAGGAGAGCAAATTTGCCTTCATCAGGACGACAATGA
TGACGAGCCAGCCGTCGCCAAGCCCTTTGCTCGCACTAGCAGTCCTGAGTCGGCACCTCA
CATTCTTCATGCCGACAATAGAGTTCCTGAACGGCTAATGTACAAGATGCACAAGTTCAG
CTTGTACGAAACTGCTAGTCGATATTATATCGTTGGGGCAGATATCACGGAGCGACGGTA
TCGTATCTTGAAGATTGACAGGACAACCGAGGACTCAGATCTTAGCATCACGGACGACAA
GATTGTCTATAGCCAGAGGGAGATGAACCAGATTTTGGATACCATAGATGACGGGAACAA
GGGTACGGGAGGAATCAGACTGCGCTGCACGACATGGGGACTGCTAGGGTTCATCAAGTT
TACCGGGCCATACTACATGCTCCTTATCACGAAGAAGAGCACAGTTGCCATGATCGGGGG
ACATTACGTTTATCAAATCGATGGCACTGAACTTGTTCCGCTCACACCCGCACGCTTCAA
ACCCGATGTTCGCAATACAGAGGAGACGCGCTTCCTGGGTATCCTCAATAACTTGGACTT
GACCCGTTCATTCTACTACAGCTATTCCTACGACATGACGCGGACTTTGCAGCACAACAT
CACCCGCGAACGAAATGTGCTTGCCAACGGTCTGCCCTGCACCTCCGGCGACGACTTCAA
TGCCATGTTTGTGTGGAATAACCATCTTCTTCAGCCTGCCGTCAAGGCTCTGCGCGACCC
GTTCGACTGGTGTCGGCCGATAATCCACGGATACATTGATCAGGCAGGTATGTTCCGTCA
GATAAACCCATGTAACCCAGAGAACCACAACTCACCAACTACGAGCCCTCTCAATATACG
GACGAACCGTATACATCACCATCATCGCCCGGCGGTCTCGGTTCTTTGCAGGCGCACGGT
TTCTCAAGCGCGGCGCAAACGACCTTGTAGGTTTATTATCGTTGCGATGGTTTTCTGATT
GGGGGCACTAACTGAGGAACAGGGCTACGTGGCCAACGATGTCGAGACAGAGCAGATCGT
ATCAGATGCTCTGACGACGTCTTTCCACGCTCCTGGCCCTAAGCTCTTCTTAAGCCCTCA
GTATACATCATACGTCCAGCACAGGGGCAGTATACCCCTCTATTGGACACAGGACAACAC
AGGCGTCACTCCTAAGCCTCCCATCGAGCTGAATCTTGTGGACCCATTTTACAGCGCTGC
AGCACTCCATTTCGATAATCTTTTCGAACGGTACGGAGCGCCCATCTACGTGCTGAATCT
CGTAAAAGCACGAGAACGGACCCCACGCGAGTCCAAATTACTCGTCGAGTACACGAATGC
CATCCATTACTTGAATCAATTTCTACCCCCTGGCCGGAAGATCATCTACAAGGCGTGGGA
TATGAGCTGGGCAGCAAAGAACCGTGACGAGGATGTCATCGGGACGCTGGAAGACATCGC
GGAGTCTGTTCTCACAACTACTGGATTCTTCCATAATGGCGACGGAAAGATCAATCCGGC
CAGGGTCCAGAACGGGGTTGCCCGGACAAACTGCATAGACTGCCTAGACCGAACCAATGC
CGCCCAATTTGTCATTGGCAAAAGGGCACTCGGGCACCAATTGCATGCGCTTGGCATTCT
GGAGGGCACAGTTGTCGAGTATGACACCGATGCCGTCAACTTGTTCACTCACATGTACCA
CGACCACGGTGACACGATTGCGGTCCAGTACGGCGGCTCTCAGCTGGTTAACACGATGGA
GACATACCGCAAAATCAACCAGTGGACGAGTCAATCCCGCGACATGATCGAGAGCTTTAA
GAGGTACTATAATAACTCCTTTATGGATGGGCAACGCCAGGAGGCATACAATTTGTTCCT
TGGGAATTACATTTTCTCCCAGGGACAGCCCATGCTTTGGGATCTTGCCACCGATTATTA
CCTGCACCATGCCGACCCCCGGATGTGGTCTGGGAAGTCCAAGGTAGACTATATCAACTG
GTTTACACCGAGCAATCTCCAGCAGACGCAACTACTTGCGTACGATCCTCCGCCTGGCGA
CGTGGGTAAGAAGCCAGTTTCCTTCTTTGACGATTACTGGCTGGAGTACTACCGGCCCTC
GACCCTGTCATCGTTTCTCAAGACGTTTCCGTATAAAATAAACTCTACCATTAGGTACAT
TCCCTTCAAGGCGACTCAGGACGGGCGATATGACCTCAGCCCCTTCAAAGTCCGCAGTGA
AACGGACGTGGATCCCCAGGAAAAGAAGAAACCAAAGGAGCCGGTTGTTATCCCTTCCCA
GGGGAACCCTTCGCGACCCGACGCAGACACTCCCTCCCTTCTCTGGGACCCGGCCATGGC
TGCTAAGGGCATGGCTGCGAAAGGCATTCCCATCCCTCGGTGGTTGCAGCCCGTCCAGAA
CAGGCCCACTGATCACGGAAGCATCGTGCAACAGACAATACCCGACGACCCCACAGAGTC
CCCGAAGGCAAAGCAAACTCCTCAGGAGAAGTACAAAGCTGCCCAATGGAGTTTCACCAG
AGCCGTACATCAGTCTCTCAATCCATCGGTGAGCGCACAAGAGGCGGCTGATTATGAGCG
GTACATCAACCACCCGCAGAACCTGCCGCTCGTTGTATCTGCCCAAGAACGTGCGGACAA
TGATTCGGAGTACCGTGATTATATAAATGGTGCCTGGCATTTGGAGACTCGTCTCCAGCC
TGGACCAGAAGATGACCCTGCGCTGTATGCGGAGCTCCTGAAAGTTGGCGAGAATCCCCT
CACAGTCACAGACGAAGATGCACAAAAGAAGCGGTACAAGGCGTATAGAAAGTGGCTCCG
CGGGAAGTCATTTTTTAAACAGCAACCGGTTGAATGATGGCTTGGAGGAGATACGAAGCC
AGATATTTCCTCATGCGATCCTCTTCTCGGGAAACAAGCGATCAAGGGCCGGGCTATTGC
CCCGTACCCTTCCGATCTTTGACGCCAAATCATTTCCCGAAGTCTTCATGACAGTTGACA
GAATCCTCGTTGTTAGCATTATCTCGTCCAGCAGTTCTTGATCGGGACGTGGTTGTTCCT
TGGTGGTTTCCTGTTCATCGTGGACAGAGAGCCAGCAGACGGCCAGGGCCATGATCACCT
GGTCCTCGTAACCCCCATGCGACAATCGTGGCCAGCAATTCCGCAACGTCACTTGGAGAG
CTTTCACTGTAGCGAATAGGCAGGAAGGGAACCGCGCTGCGAATGGGTCAGTCAGAATCG
CTGAGTATATGGAGAGGAGATCCTAGGACGAGGCAAGTCAGCAAGACATGCCGCGCCGTA
ATGGTTACTCGACGTTTCCGCCCACCTTGAGATGGGGCGAAGCAGCAAGACCCAACTCCT
CCACTATGGTGGCACTGTGTCTGGTTAAGACCTCTGTCACTTCGTGGTATTGAGATGCGT
GCTGATAGCCTGCGAAGAACTCATCTCGCAGGAGTTTGACCAGGAAACGATTTCTGGCAT
TGACGTCTGGTTGCCAATCGATCTGCGCTAGTTGAAGAATGGCAGAGTAGGCCAGATCTA
GTAGTCGAGCAGACTCATCGGGGGGTATGAGCGGCGGTAGGAAAGCGAGCGTCGGCTGAA
TCGCTTGGCTCAAAATCTCTCCGACACCTTGATTCCTCAGTATCGCAGGTGGACACTTTC
CGAGAAACATGCGTGTGGCAGCCAGCCCATGCGCTTTGTGTTTGACTTCAGCGTCGTCGA
GTAGCGCCAGAAGAAAGGGGATATACATGGGCCAATGTTGACCAAGGAGGACTGCCTAAC
AAATCCGCATCAGCTGGCAAAACCGATGCGTGGAGTGCAAGGGGCCTAAGCTCACATCCG
AGTGCGCCACAGCCCAGGTGAAAATTGAAATGCAGTACTCGGCACCAAATTCCATCCACG
GATCTCTCTTCGTGTCGGTGGCATAGTCAACAGTCGCTTCCCAGCGACGTTTCCTCCCGC
GCCATGTCGTACCGCTCGATGCTTTGGCGAAAATTGGTCCTAGGAAGCCTTGGGAGATGA
CTGACGTGATGAAGTCGGCCTTTTGTTCCGGAGAGTGGAGTTGCGAGTCGAGCAACTGTT
CTGCCGTCACCTCGGCGGGTCGAGACACCGATCCCTCAACATTACCTGCGTATGCGGCAA
CTGCGACAAGAGTGGCTGGGTCGACTGTTGCTGAATATTGTGTACATAGCGTCGTTAGGA
TAGATAATGCATCCTCGACAACATTGGACGGGATATCTGGCGGAAAAACGATGGGATTCT
CGCCACCTGCGCCAACTTCCTGTGAAGGCACCAGAAGGCTTCCAAGGAGATGACGAATCT
CGCTGATGAATACCCCGTCTCCCTGAGCTCGTACCACTCGGTCTCTGCTCCGGAGGAGAG
CTGGTATGGCACAGAGAGTGCTATACCTTCGCTGAGAATGACTCAGTTGCTGCCGGAGCA
AACGGACTGGGAAGTAGGTGCGAGATCGTACCTGGGAGACTATCGAATGGAGTGTTTGGG
AAAGCTTGAAGAACGTGATCCTCTCTTCGACACCTGTCATTTGCGTCAGCCTGGTCGACC
TCTCATACCCAGAGGTCGTATACGACGATCATCACACAGACCGAGATCCAGGGTCTCAAA
TGAATGGTGAGGTCTCTCGTCTCCTAGCATGCCGGATAATGTGAATCCAGCCATGCGCAG
TTCCCTTGGGGTGCAGTATCGATGTAATTGCTAATCACGATCGTCAACTTAGTTGCAAGT
CAAAAAAAACGGAAGCAAGTATCAGACAGCAAAATTTTACCACTACGCTAAAAGGGATAT
CCTAACATTACGTAGGTAATTTTTATCCTGCCTTATAATTTATTCAACACACCCCCCTAG
CTTGGTTAGATAACCGAGCAAGCTGGACTTTCACGTTATATCTTAATCCTTATCTATAGG
CTAAGATCGTGTTTTCCTTTAACTTACTTCACGTTTCGAACTTAAGCCAGGTAAAGGGTA
CTTACTTAGCTAGCATAGAGCAAATAAGACTCTTAATTATCAGATAGCAGAATTTTACTA
TTAAATATATAATTAGATAGTAAAATTTTACTACTACGCTAAAAGGGATATCCTAATATT
GTACAGGGTAATTTTTATCTGTCTTATAATCTATTTAATATTCAGTAGGTATATAGTAAT
TATGCTAGAGGTATGGGAACAGTGTTGTATATATGGGTGACTAAGGCTATACTAGCGTCT
AGGCTCCAGAGGTTACGGGATTGTATACTACTTTTTTGTTCTTTAATACACGTATATAGC
CCTAAAGCTATAGCCGGAGTCTATTAAGAAGACTAACCCTATAACGAGTTAACTAGTCTG
TTTATATAAATATATTAATAGTAAAGTAAATTCTTTATAAATAGCTTTCTTAGGCTATAG
GGTCAAGTTAATTTGTCCGAGAATTATCTTATTAGGTTATACGCTCTACGAAATGCCCTA
GCTTATATAGCCTAACTGTAGTAGTATATATATATATATATATATAGGGGCGCTTAATTA
CGCGCAGTAGGTATATACCCCCCCCTCGAAGGAGGGTACGTACTAGAGGCAGTATAGTTC
CACTTATTAGCGTGTAAGCTAATCAATATCTCCCTGATATATAGGGACCCCTATAATGTG
CAGGAGCTCCGGGTAGGTCGCGCGCGAATTAAAAAAATCGCGTATAACTAAGGGGAGTTA
GATTCGAACCCACGGCCTTACACAGCTACTAGGTATATCTACTACCTACGCTATCCCCTC
TTATATACTACTATATAGCTTAGTACTATGTACTCTATATAGTAGATAGCTAATAATCTA
TATATATATATATATGTATTCCTATAATCTACTAGTAAGTAATCGTTTTATAATTACTAA
TATCGTATAATATAGTACTAGTATATAACGGATACTAGCTTTAAGTCGAAATTACTATTT
TTAATTAAAACTAAAAATACCTCTACTTAACTTTATATAGCCTAAGGGCGTATTATACGT
ATAATACTTATTACGCTGCTATTGAAGGGGTGCTAGATACTATACCAAGATTACGACTAG
CGATTTACAGGTTATCTAATTAATACTATAAGAAAACCGAGCTATAGACTTATAGCTTTC
GAATTACGAGATCCTTTATCTAGTTAAGTGGACTAAAGGCCGAGTAGATAGTATCCGTAG
ATAACTCCGTACTTTTCGATATAAATTTATATAAATTTATATAACGCTATTATAACCGAC
CTAATCATAACCTACCACCTAGACTTATAACGTGATGTTAACGTCGATATATAGTACCCC
GCACGATATCCCTACTATGTCTATTTTTTAGGGCTTAGCTATACTAAATATCTAGACTAC
TGCGTTAATATAAAGTATATCTTAACTAGAAACTTAAATAAACTGGTTCGGTAAGGTCTC
CCCTTCCTACCATCCTTAATACCACGCTAACTTTAGCTCTAATAATAAATGTACTTGGAT
AATAGCCGCCCAGAATCTCTACACGATAGCTTAACCTATCTCTCGGATACCTCGCCTAAA
CTATACGATATAGCCAATAACGCCTCTAATACCGGCTACGAGGCCTAGGGCGATATATAT
AACGATATAATATCCCTAGAAGACGAACGTATAATTCGTATCTTTAGCCGCATAATAGCT
TAAGCCCTTGTATAGATATAGCTTTAAGCTACTCTATATTAATAAGCTCCCCCGACCCCC
CCCCCCGCCCCCCCTTCCGGCGCGCGGCTACCCTAACCGCCCTAGAATGATTAGGCAGAA
TCCCTATTTACTAGGCAGCTTTGTCCTTCAGATATCGGATGATTTAACCTATCTATACTT
AACCCGGACCGTACCGGAATCGTTATATAAGGAGGTAACCTAGTGTATATAGACGTCTGT
ATATCTATAGATTGACTTCTTAAGCTATATATAGACCAACCGGAAGCAATTAAGGACATA
TAGATATAGTGTCTTAGAGGTTTAGCTCTAAAAGAGTACTCTTATATATTAATATGCCTA
GATAGAAAACAACTTAAAGAGGCTAATATCCAGATAATCTACAAGAAATGTATTAAGGAA
TTTTAACCCCATAACTCGGAGGCCCTTATATTTTAATAGAGTTCTAGCTTTATAATCGTG
GACGTCGTAAAGGGCAAAAGAACTAACGAATTTATATAGAAAATACTCCAAGTAGTACAC
GATATTAAAATCAGAAAGCACGGACGCTTAGAAGCTATTTATACTAGACTTAATAGCCTT
ACCTGAGTAATAATCCCCTCCCCCCTTCTAGTAATACTACGTCTTAAAAGCAATACGCCT
ATTAACCAGGGACGCGTAATAGAAGTAAAATCGATAAACCCACTAAGATAGCGATTATAA
CTATCGCCTCCCTCGCGGGATACTATCATAAAGACATAATAACGCTAGCGATACGGTATA
ACTGGAAGATTCGATAAACGGCGTTATCCTGACTTCGACCTTGTAAAGATTTCGATAAAC
CTATTTTTCGTAAAATAGGTGTTCCCCCCCCTCCCCCTTTTAGGGCAGAATACTACCCGG
AACCGATATAGTAGCGATATAATCCGCTAGTATTCCTTTAAGGGCCTTATCTATAATACT
ACGAAGTAATATTAGACGTTACCCTTTTATTATCCTATAGTCGGCCGGCGGTCGGGCTTC
TTTCTTAAGGACTACCACGATAGCGTAGCGGCACCTCTTCGAGTAGTAACATATTTTAAG
GTCTATTATAAAGATAGCACTTAGTCTTTAATATAAGGGGGGTCCGTAAGCCTTTAGGGG
CCCTGCTAGGAGCCTATCAGACCCTAACTCGTCTAGGGCCTTATCTTCTTAAGGCGCCCT
TATACGTCCACTGTAGTAATATCGCGGCGGATATGCTATCCGGGGGGAAATACCACGCTT
AGGGGCTAGGGGGCGGTAGGTTTAGGAGGGGAAAAGAACGTTTGGTTAAGGACTTCGGCG
TTTTCCGCGTATATTCTAGCTAGGTCGCTATCGCTACCGCCTTAGCGTAATAGCGGTACT
AATAAGAGGTCTGGCGGTGCCCTGCTCTTAGTTTATACTTATTTTTAGAGTCGCTAAAAG
AGACTATTTCTTTTCCCGGTTAAGTAGAGTAAATACTGCTAATTCTATTGCTTCGCTACT
GCTACGGCCTTATCTTAGCATCTCTCCGGCTTCTAGAACTTATCCTATTAGTTTCGGGAC
TTCCTAGCTATATATCTATAGTAAAGACGCCTTATTTCCTGGGTATAAGCGGTTAGCTCC
ACGTTCTATTAAAGGGTTAGTAAGAGACCTAGGTAGGCCAGTCTAGGCCCTATAGTAGCA
CCGTTATAGTATCTATTACTATATAGATATAGGCTGTTTATAAGTAGTAGTCTAATTAGA
TAACGGCCTTATCGTGACCGTTATAGTCATAGCGGGGCCTCTATATTACTTATATAAGGT
CGATAATACTTAAGCGCCGGCGCGGGCGGTGCTATATAATGATTCCGGGTAGGGTAATAA
GGTCTAGGTCCTCGCGGGTTATAAAGTCGAGTAGGGTATCGGCTCTAGGGTAGTACCGCG
GTGGCTATAACTAAAAGGGGTAGTAGAGATTAAAATCCCCGGCGGGGATATAATAGCCTT
AAAGTAGTGCCGTGTTAAGTATATTCTGTACGGGTATATTCTAGGGTATCTTAGCTAATT
AGTAGTTCTCGGAGTAGATTAACTAGATTATAAGAGCGTTATCTCCGGTCCCGAATAACC
GTGTAGGCATTATAATAGGCCCACTATGTCTACTTATATAACGAGTGTTTATATATATAG
AGGAGGCTGTGCCCCAGTTCTTAAACTAGTCGGTATACTCCTTAGGAGGGTAGGCTAGGC
TTTTCGTGAAGGAGTTAAGGCTAGGTTCCTGAATCGCTATTATATTGGATATAGCGTGGT
ACCGGAGCAGGAGGTCTCTCTACGTCTTAACTCCTCCTTATATTCTACGAACGGACGTAG
ATACTTATTAGTTAGAGGGTAGGGGGGATTACGTGAACGTACCCGGTATAACTATAGTCT
AGCTTTAGGGCTCTTACTACGCTACCTTACTAGTTTACGGGGGACTATATAGGAGCTTAT
TAGGCCTGGTATCGGGGAGCCCTCTTAGCCCTTAGTCCTCTTCAGGGGCTGTCCTTTACC
CCTTTAGAGGGGTGGGTCTTAGCTTAGTGGCTAGGAGAAACTAATCTAGGGGAGGCTTTA
CGGCTACCGCGGTTACGCCGTTTCGGTTTAGCGGGTAATATCAAAGTCTCTAGCTCGTTA
TTTATATGCCTCCCGGGTCTTCTTAGCCTCCTTTGTTAGTAGTTAATATACATCTTTAAA
GGTATTAAAGTCTTCTATATAAACGGTATAACGGCGTGGGCACCCTAGCGCTATAGCGGT
ATAATATCCGAGGCCCTACAAATATACCGATTCGGGCTTAGTATAATAGCGGTATCCCAT
CTCAAATATAGGGTACGCGCTAGCCTTATAGCCGAAGTATAGGCACTTATAGCACCTTAG
GGGGCTAAGGTTAGGGTTATATAGTTTATAGATATAGCTACTCCCCTTAAAAACGAGGGT
ATTCTATATAAGGCTTACTACCCTTTCCGGGGAGGCCGATTCGATAAAGAGAAGTATAAC
CCTACCGGTGCTATAACGGGGTAGTCGCTCTTATGCTTGGAGGATCTTAGTCTTAGGGTT
TATGCCTTATAGGGATACTAGTAGGTTTTCTTCGGATAGGGTATTAAGGACCTCCCGGGG
GATAGCCTTAGTAAGTATAGGGTAGGTTCTCGTGGCTAGTATAGTTCTTTTACTAAAGGC
CTTCTTAATCTACTACTCCTTATAGGTAGCCGATTATTATACCCTTTTAGTAAAGGTAAG
GTAGATATCGCTACTAGGTAGCTTTTATGCTATTACGGTATTATATCAGGTAGTTATAGC
GTTTATAGCATAGATAATTCCCTTTAGAATCCTGGCTTTAACAGGCTAGTCCTTAAGGAG
GCATCCGTAGCGGATAATTAGTTCCGGTAATATCTAGCGGGGATTACTCCAGGGGGGCGG
GGTCCTATAGCGGTGCTATTACGGGAGCTTAGGCTATAATAGCGGTCTAAGTCCCCTTAG
TACCGCTCATTCTCTTCCGGAGTTACTCTTAGATAACGTAGCAGACTAAGACGTATAGAT
ATACTTGTAATAGTATAGCGGTAGCATTATAGCTATAGCGTAGCGTGATTAGTTTCTTTA
CTAGCTAAATAAACTATTTAATTATTCTTCTTAACTCACTTAGGGGGACCCACGTTTTAT
ACGTAAACGCTCTAAACCGCTCGATACCTATATTAATCGATAGCTCGTCTCAAGCTCTAT
ACGCCTATTTATAGCTATATATCACGCAGGAGCTAGCTTAGGCGTAGTACCGTAGAGACT
CAACAACTTCGGGAATAGCACTAAGGACTTAGCACTCCACTGACCCTACCTTATTTTAAA
ACAACCATTAGAATAAGGGCATTTTACAAGGTAGTCAACCATTAATATCAAGTAGAAAAT
TCGGTATTTCTGGTAAGATAGTACCTTATACGATTCTCTTTATATATATTTCGATTTCGC
TACTATAGTATTATAGTCTATGGATATTAATATCTAATAAACGCCTAAGGCTAGGCCTAG
GCCTAAGCCTAAGTAAATAAGCGCCTGGAAATACTCTTATTTGCAGTCTATATAACGGAT
TAAATATAGCTATTCTAACCGCCGACGTATTACGGTATTAAGGTTTCTTAAGTATTCTCT
TAGGACTTTAATTAACGCCCCCGTTTTAAATAAATGCCCCCCTTAACGTGAGCGAGAGCC
TGCTAGTAAACAGGATATTGTGATAGCTCCAGGATATTGACAACTAACCTTCTAGGAAGC
TAGCACCCTCTTTAAGATACCGAGGTTAAATATTAAGACCTAGTAGTATAAAAGAGACGC
TATATTAGGCGCTATAAGTAGCCTCTATGTATCCTATAGTCCCGAATACCCCGAGTTAAA
GCTTAAGGTATAGAAGCTCTTCTTATAATAACGTTATAAACGTCGCCCTATAGATATAAG
CTAGCTACGCCTCCACGCTCGGTGTATCTTTAAGGAGCTATATCTAGATTACCCTCGTAG
TATCTTCGTCTTCTTTACCTTTTACCTACGCGGCTTCTTCTATCGGTTTAATATTACGCG
ACGACGTATCACTAAATAAACGACTAAGCCGCTAGTAGATCTTATCCATGCAATCACGAG
CTCCCTTAGGTGTATTCGGCGTAACCAGGCTATCCCTCCTCTTCCTACCCTAAATAATAC
CTGCCCGAGACTAGGTATACTAATAAGGACTTAGCTAAACGACTTTTAGTCTCTTATCGT
ATCCCCTCGCACTAGAAAGAACTCGTCTATCCTTCCTAATCGTCGTTTTACAAATAATCG
AATCCTTAATATAGATAAAACGCCTATCCCGTTTAAGTATCTTAATAGCTATACCTACGA
TATTAAGGGTAGTAAGATAGTTAGTGTAAAAACAGAGCGTAATAGATATAATAAGCGGTA
GGCCATCCTGATAATATTTGTCTTTATAGATAGTATTTAACGTATTAAGCCTAAGCTAAT
ATTCCATAGTAAACCTGATAGTACTATTAGAAAGAAGGAAGAATATCTATACCACGCTAG
CGTTATAGTGGAATTTAATAACACGGCTTATAATAACAAAGTCCTTTTTACTCGCTAGAT
AAATAAAGAGTTAGTCCCCGCTATAGGTAATAAGAAATCTATACTGGTTATAGACGTGGT
ATTCTTCTATAAAACCCCCGGCTATAATAAAGGTATTCTTACAGGGCTTATCAATTATTA
TAATATGCCTATACCGGAAGGGCCGGGGGTAATAACCTGTATATCGGCAGGCCTCGAAAA
GACTTATAACCTTATTCTTAATTTCCGGCTATATAAGTCGGGTAAGGGGGACGCGACTAT
TATCGCCGCCGGGGGCGGTTATTATAACCTTTACCGTATAGCGCTAAATCTTATCCCTAA
GGATAAGTCTATCCTCTAAGGTATTCCTTTTCTAGTCTAGCGGGTAATTCTATAGATTCT
CTAGGTTATCGATATCTTATCAAGGAATCGGCTATAATACCAGGGAAAAGATACACCGTA
ACGGATAATACTATTCGGACTTAATAGTCGTATATTATAAAGACTTTAACTTAAGGAGGA
AAAGGAGACTTTTCCCCCTCTACATTAACGTGGTAATTTAGTCTCGCCGAGTACTTAGCG
ATCCGAGCGTATCTCCGATCCTATATAGTGCTAATCCATAATACTACTTGGTTCCATATA
CTACCCCCTCTCTAATAGGGCTAGTCCTTTAGGTCTATTCTATCCCCCCCTACTAGGCAG
AAGGTGTATATAACTCTAGCCTTATACGAACTCCGCCGTCCGGTCGGCGCTTATAATTAG
TCGGCACCGGTAAGGCTATATGCCTCCTTCTAAATATCACGACTTTTTTCCACGTATTAT
TAGGTAATCTGTAAACTATTAGCGGTAATTATATAGCTACCTCGCTTACTAATTACTATT
CCTTTTCTAGTATCCCGCGTAATGGCCGGTAATTACTCGCCGTATTTTATAATATCACAC
TTATTACTATACCTTCCTTTATTATCGTAGTATATAGTATTATTAAATTAATTCTTACTA
TTCTTTATACTTACTCCCTCTTTAGCCGGATTCGTAACTATGGCGAATATTCGCCTTATA
GATAAAAGTTCTCGTGGCTCCCCTATAGTTATTCTTCTTTTCCTCTTTTCTTTACGTAAT
CTTTATTCCTTATTTTTACGTTTTGGTTCGCTGTTATATTTATAACTATATCTATATCCC
TTATCTTATTCTTATCTAATATTAAACACTGGCTAATATATCTCTTCTATTTAGCGTTAT
TTAGGAATTATATCGTATACTATGCGATACTAATAAGGGGTAGTTAGGAAGCTACTCTAA
TAATCCGCCTTGTAGTTATTATATAGCCTCCTTAGCCACCGATATTTATATAGATTATAT
TAGCTACTTTACCACTAATATATATATGTATATTCTATATTTCCGCTTATATTAAACCTG
TATATCTATAAGTTTATCCTTACCCTCGCTAAATATTTGGCTTCTAATATATTCAGATCC
CGGATAGTCTTCTAGATACTACCTAAAGTATCTAGAATATTACCACTAATATCCTCTAGA
ATAAGATAGACGATAACCTAATAGCGATTAGTTAGCGTTATTTCTATCTATCCCTTTAGG
CTATATAAAAGTAGTTCTATAAGGCCTTAGATAAGGCTATTCATCCTCCTACTACCGCTA
TCGCTAATCGCCTTATACTCGATAAGCTTTTATCTATTCGGTTACTTTTAACTATTAACC
GTATATTACGGGTTTATACTTATTATTCGCTATTAGTCGGCTCGCGCTAACTCCTCCTAG
ATTAATAATCTTCCCGTTAAGGACGCCTATTCCCTTATAGGAATAGTTATACCTCCTCGC
GACTATAGCCTTATTACCTTTATTACACTAAGACAGGTAGTCCGCGATCTCCGGGGTCCC
GATATGAAGGAGTATCCCGCTAAGTGTACGGCTTAAGCCGCCGGCCGTAATTAGCACGGT
ATAGCTTTATTCCCCTATCTACGGGGTCTAGCCGCTGCCCTTACTAATATCGCTAAGGAC
TACCGCCCCCTTATATCCGCCGCTTTTACTAGCCGCCGTACCGCCGCCTATAAGCCCTAA
GTCTATATTTAATCGGATAATAAGGGTAATACTATTAAGTAGTCGCCGTCCTTTACCGCT
AATATCGCCTCCTTTACCGCGTCGCCCATTACCGCTAATAGCCCTAAGGCCGTCGCTAAG
GCGTTACCCGTAGCGGCTTTATCCGAGGAGGAGGACGAAAAGACGGAGGAAAAGGGTTTA
AAGCCTAATTCCGATAATATCGAAATAAAGGTTACTAATCCCTTAAAGGAGGCTATTATC
CTTAATAACGATAACGACTCCTTTAAGCGTTTTAATAATTAAGAGGTATAGTATTAGCGG
CCGTAAGGCACTATACTAATAAGGCTAGGATTTAGTTTATTTTATAGCCACTTTTAGCGT
CTTTTCCTATATATATATAGCTAATAGTTTTACCTAGTATACTATTCTACTACATAAGAT
AGTATTAATTCTCTTAATAATTTCTAATTATATACCGGCTATTCGGCGCTAATAGTCGTC
CTACTTCTTATATATATATTTCTTTTACTTCTAGTATCGCTTTATAATAGCCGGAGCGTT
TCCTCCTAAGTAGTCCTTAGGCTCCTAGGTATTATACTCTACTAGCTAACCCGCCTATTT
TATAACGTAGAACTTCTATCCTTATTCCTCCTTATAAGCCATAATATCCTCGACTTCCTA
CTTCTTCTACTCTTTTATAAATAGTAATAGGTTAGTCGCCGAACCTTTAGCTATAAGCCT
ATCTCTCCACGGTTCTAATAACGATACCGAAACTATATTATATATCCTTAAGTATTATAG
TAATAGGCGAACCCTATATACTAGCTCGCCGATCCGCTTTAAAATCTCTACCCGGATATA
CCACGGCGCGAGTTTTAAGCCGGCCTTAAATAAGAAATTAATAATAGTAAGTCCTATAAA
TTCTCCCTTTTCGAAACTCCTAGGCTTATACCTCTTATTATAATACTTAGCTTAGGTCTT
AACCGCCGCCTCCTAATGAGCGCGGATCCGTTAGCGGATATCCGCTAACCGTTTAACGCG
TTCTCTAACGCCTTATACTATAATATCGTCTTTAGGTTTAACGTACTCTACTATCCTCGG
GTAATACCCGTAAAGTGCCTTATATAGAGATACTCTAATAAAACTATATAGGCTATTATT
ATACGCGAACTTAGCCTTTTATAACTAGATCGGCTAATAGTCGGCGGCCTCTATATCTAT
TATTCGTAAGAACTTAAGTAGCGTTTAGTACGTCCGTTTAGTCTACGGATCCATTTAAGG
GTAGAATATAGTAGATAGTCGGTAAGTAATCACCCTCTCGCGGTAAAACTCCTCCTAAAA
CCGACTCGTAATAAGCTTATCCCTATCGTTTATAATTCTCTCTAAGCTTCCGAAATAATA
CTTAACCTCGCTATAAAGGATATTAGCTAACTAGGGTACTATAAGTATTCTATAGGTCGG
TATAAAGAGTATATACTTTATTAAGTGGTTAACGATTATTAGTAGAGCGTTATAAGTTTA
ACTATCCCTGACCTTTACGGGTAGGAAACCTATAATAAGATCTTTAACGATCTCTTAAAA
TAGGTATAATAATAATAGGAAGTAATAACTATAATTATCCGTGCCGTTTATACCTTAGTA
CCTAAGCGCCTTAATAAGCCGAGTATATAGTAATATATTCGCGAATATCGTATACTAGCT
TAACCTAATAAAACTTCCTCGATACTAACTCTAGTATCTGATTTATACCTATATATTCTA
TACGGGGGTTATTATAGTATTAGTATAGGATGTCCGTTTAAATTATCGCCTCCTCGGGGA
TTATTAGTCTTCCCCTATAACGTAGTATACTATTTTCCTTTAAAGAATACCCCGCTCTTT
TTCCGGTCTTTTATCGAATATTTACTATTAAAGATATATAGTTAGCATTAGTAGTCTATA
GCCTTTTAACTAACTACTTAAACTCTTTACTAGATATAAGACGATTTACCGTTTCGCCCC
TAGTAAGCTCCTATACTATAAAGCGTAGGATATACTAATCCGGGATTATAATAACTCTAG
CCTTGGTCTCCTCCTCCGGTATATAATCGGTGGAGGCCTACTAGGCTATTATATGATTAC
CGCGGGTCTTCTTTAACTGTATAATCGCTACGATAATAACATACGAGTTACCGTTTACTA
GGCTTAGAGGTAGCTATTACCCTTATCGCCTTGCTGTAAAGCTTAGCTACGCGACGTTTT
CGTTTAGCGGAGTAACCCGCTATCTCTTAGGTCTAAGGTCCTTCTCCTAAACTAACCTCC
TAACGGCCTATACGTATACGAAAAGGACCGCCTTTTCTAGGGTAGCGTAGATCTATATAA
TGTATCGGCGAATACTCGCTTACATATTATTAATTAGACTTAGCTTACTAAAAAGGGTAA
GGAGGATATCGCTATAGAATATTTCCCCCCCTATATAGTCTAGCCTCTTAGATAGACTAT
CTGTTAAGTTTATTTTCCCCGGGCGATACTATACTTTAAAATTAAAAGATATACGCCGAT
ATACCTATTTAGCGAGCTTTCCGTAAAGGTCTCGCGCCGGCGCCCGTAGTACGCCTTTTC
AGGCTTTATAGTCTATTAGAACCGTAAACGCCTGCCTTATACCTTTAAAGTACTGCCTTT
AGTACTCTAAGCTTTCTATAATAGCTAGTAACTCCTATTATCCTATAGCTTACTATGATT
TCGTGTTATTGAGTTTTCGCGAGTAATAAGTAATTAATCGTTACTATAAGTTATACTTCT
AACTTAAAATTCCGGATACTACTTTATCTGATATATCCGTCTCGACGATAGAATCTAGTA
TAGGGTTCTAATAGCGTAGAATAAGCGCTAAGCTAAAAGCGACCTTTAGTCTTTTAAAAG
CTTCTTAAGCCTCTAGCGGAAACTAGAATAGTCCTTTTTTTATACCGGCCTTATTACCCT
TTAGTAGCGCGGATAAGGGTATTATAACCTTTAAGTACCCCTTAATAAATCTTTTATAGA
AATTCGCGAATCTTAGGAAGATTTATACGTCCCTAATAGATTCTAGCGCTAGCTAGTCGG
CTACCGCTTATACCTATATTAGGTCTATTATAATACCCTTACGGCTTACTATAAACCCTA
AGAAGTTTACCCGATCCTTATAAAACTCGTACTTTAATAGTTTAGCGTATAGTTATTAAC
GCCGTAACCTTTTAAGGACTTATTATAGGTGCTTTATATATTCCTCCTTAGTATAGGAGT
AGATTAGGATATTACTAAAGTATATAATATAGTAGATATTAAGTAAACCGGCGAGTACTC
GGTAAATATACGCCTAAAATATCACGGGCGTATTCGTTAACCCGAATAGTATAACCGTAT
ACTTAAAGTGCCTATACTATATTCTAAATAGGGTTTTCTAGCGGTCCTCTTTCTTAATCC
GGATCCTATACTAGGTATCTTAGATATCGACCTTTAAAAAGTATTAAGCGCCCGAAACGC
GATCTAGTAATTCCCTAATTAATAGGAGTAAGTACCGGTTCTTAATTATAATAGCGTTTA
GCCTATAATAGTTAATATATAGGCGAAGGCTACTATTCTTTTTAGGCATAAATAGGATTA
ACGACCCTATTAGGCTAGTTAATTTCTAAATACGGCCGCTCGTTATATCTTTAGCGATAT
ACTTCTTTAGCTCCTCGAGCTATAGAGGTGATAGCGGGTATAGAAGCCCGAATAAGGGCT
TTTTCCCCTTTTATAGGTTAATAGAATATTCTACGTTCTCTAATAGAGGTGGTTCCTTTA
TTACTTTTTCCGAAAATATATCTTCGAACTATTATAGACTAAAAGATAAATGCACGCTTT
TAGGCTATAGTTTATCGTTATCCACTAACGGAATTATTATATCCGGGGCGCTATCCACGA
TAGCGGTAGCTATAATAACGTATATAATATACGCCTTTACCCTTTACTCTACTACCCCCT
AGGCCTAGGCCTTATATTCCGCGATAAAGAGCGGCCTAAAACCGAATATTCGGCTAGCCG
TATCGATTAGGATACTCTCCTAACCTATACCATTATTTAATAATAGTAAATAACCTAACC
CCTTTAGCTAGTCCGTGTAGATATATACTCTATATAAGAGTTAGGGCCTCCCCTTAGAGT
TTACTAAATAAAAGGCTAAGCCGTACACTCCGCGACTACTCGCCGCTCGGTTATTAAAGC
CTTTTAGAGCCGGGGCCTAGATTTCGCCTAATAGCTATGACTTTAAGTATTCTACTAGCG
CCGGGCTAATAATATTAACTTATATACCCGTATTAAGGTTAACGCTAAGCTTAACCTTAT
ACCCTTCTCGGATAACGTACACTACGCCTTACACGACTTTACTAACCGGGACTTATTTTA
GGGCTTTTACGGATATAGTGCTTACCCCTTATACTACGCTAATCCGTTTCCCGGGCTACT
AAGAATCTCGGTAATCCGTATATTATTATTAAGGGCTAAATCCCCCTGAACCTACATATT
ACTTATATTAACGCTTTTCTTCGCTAAGCCCTTACCGCTCTATTTATAATCTTTACTATA
ATAGTCCTTAAAGCGGTATCCCTTTTTACTATAGTTATACTACTCCTTATTAAAGGGTTT
ATCTAATCTAGAGGTCCTTTGGGCGTTAGGCGTGGTTATCGACGATAAAGATTTCGCTGC
TTATTATTACCTCTTTAAGGTGCTTTCCGACCGTTTAGCGGATAAATACTATCCCCTCTA
CGATAGGTTATCTTTCTAATAATAGGAGTAAGACCTTTTCCGGCTATCGGATCTATTATT
CGGGGAGCATATCTCCTAAAGTATCTACGCCTCCTACGCTACTATATAAGCCTTTTTAAG
CTTAACCCGCTACTTGCGAAGCTTATCGCGGAACCGTGCAGGTAGTTATCGATAATAATT
ATATATATACTTTTCGTTACTATACGTCTTTTACCCTAATAAGCGGTAGTAGTTATCCTA
TTATTCGAATAACTTTACTAGCTTTATTTCGCTAATGATATATTACTTATATAGCTCCTC
CCGGTAATAGAAGTGCTATAAGTCGCGGGATAGATATTCTTACCGAATAAACGCCTTAAT
ATCGTCCTGTATAAGCGAGGAGAGCTTTCTCTCGTGGCTCCGCTACGATATCTTATAAAA
GCGTTCTAGCTTAGTTAAAGCCTATTTAATTGACTAGAGTATAAGGGCCTTTACCCAAAA
ACGGTTCCCGGCCTTAACCGCAAATACCTAGTTATTAATCCTAGTAATAGTCGCGTTCTC
TCCTAGAGTTATATAGTTATAGACCGGTGGCTTTTTATAATCCCGCTTTATCGCCGGTTA
TTCGATAAGCCTTTATAGAATAGCCTTATTCTGTCTTTATATCTATTAGTTAAATTCTTA
CTACTATTATATCTAACACGCTAATAAAGCGAATAGGTTCTTAGTAGTTATTAGGGACGG
TTCCCCTATATAGTCGGAGGACGCGTAGCTCGCCGACTATTTAACGCTCCTCGCCTACTC
GATATTAAGCCTCTATAAACGATTATCTATAAATAATATCCGCGTTAGCACCGAACTAAG
GGACGATAATAAGGCCGTATCGTTATTATTCTCCTATCGGTCCTAATATTCTTCTTCGGT
ACCTCGAATAGGCTCTTCTTATTTTACGCCCGTATCCGCCCGCTCGGCGTTAGTAGTGCT
TCGTAAAGTCCGCTTTAATAGTATCTTCGGCCCGGTAGCCTTATAAGTATAGAAGTTAAA
GAATTTATTAAGGAATCGGCTATAATACTAGGGAAAAGATACACTATAACCGATAATACT
ATTCAGACTTAATAGTCGTATATTATAAAGACATTAACTTAAGGAGGAAAAGGAGACTAT
TCCCCCTCTACGCTAACATAGTAATTTAGTCTCGCTGAGTGCTCGGTAATCCGAGCGTAT
CTCTAATCCTATATAGTGCTAATCCATAATACCACTTAGTTCCTTATATATCTAGCTTCC
GAGCCAGCTTAGTCTAGCGTAGAAGTACCCCCTTCTACGCGTCTTCGAAATACCCTAAAT
TATCGTAGAAGATTAGGGGGGGGGGGGGGGTTAATCCCTCCCCTAGTTTATTCTAGCTGA
TTACCCTATATAGTTACTCGGCGTTTATTACCCTATTAATCCGTTTATTCTAGTATTCTT
TACTTACCCGTTTTACTATCCTCCGGAAAGTATCCTATACTTCGGTATTACTCGGGTCGT
GATATCTATAATAAATTACTTTCTTATAGGTAGCCCTATATTCGTTATTCTACCACGGCT
ATTGATTCTTTACTAGTCCGTAGGATAGGTTAGCTAACCGGCGTAGTAAGCCTATAATAA
CCTCAGTTAACTATTACGCCTACTAGTCTAGGTACTTAGGGTCTAATTCCCCCCTTTCTA
TTAATTACGGGAGAAGCTATAGGTTATCCTATACTTCCCTCCTAATCGCTACTTACTTAT
CTACATTTACCGGGATACTATAGCGGGTCGGTCTAGTTAGGTTATTATCCGTGTAAACGT
GTACGGTGCCGATCTAGCCTAATAGGGGGTGATTGTAGACCGGTATACCTACCTTCTCTA
GTACTTTAATACTTATATAAGGGACTATAAAGAATATTAGGTCTATACTAGTATAGTATC
CTCCCCGGCTATATATCGGGCCCCCGGGGTTATTATACAGGGTAAGTCTATATTCGTCTA
TCTAAGCCGTAATCCTTTCTCCGCGGCCTATAGCTTATTAGATAGCTAGCTCCTAGTCCC
GGTATCTAGCTTTAAAATCTCCGCTAATCGTGATATTTAGCGGGGGTGTTTATATTAATA
GTAAGTCCTAACAGTCTATCTCTCTTATTACACCTTTATAGGAGTTTAGGAAGTATATTC
CGTTTACTTTAACTAGTAGGAGGTCCCTTAATCCCGGCGAGGGTATATATACATCTATGT
GTGTGTCTATTTAACGCCTTGGTATAGCACTAGTAAATACTAGGTATACGCTCCTCTTAG
AGTATTAGGCGGTACGATCTCTATATATCTATGCTAAGAGATTATAGTGCTAATCGCTTA
ACTCTATAACTTTTTCCCACGAAACCCGATAAAACCTATACTATACTATCGTTAGTAGTA
TATAAGATATATAAGAATAAAAATGTCTATGTCTAGGAGTGCGCCCTCGGGGGCCTCCTT
ACTGCTTTCCTATCCCGCTATCCTATTTCTAGGGCAGCACTCCTTATCCTAATCGTGAGG
ATAATAGGTATATCTTTTCTAGATATCCCGTTACGTCGTTTAGCGTGGCGAAAGCCGCTC
CATTCGTTAGTATCTCTATAAGAGTCTCCTATAGGTTATACTATTACTTATCCCTATACT
AGAGTAAGGCTGGCTATTTACTATCTCTAATACCCCTAACCTTCTAATAATAGACGATAT
ACCCCCTTATTTTCGTATGCCTGTGGCTATAATCCGCGATAAAGTCTTTATACCTAAAGC
GCTCGTAGTAATCTCTAATATCACTATATCTAGTATATACCTATAGGAGGCGTACTAATA
TCCTACGTGGTAGACTAAGTTCCTTTGGTTCGCGTCGGCTAAACCCTAGTCTATACTATA
AGGCCTTATTATACCCGTTTAGTTGGGATACAGCGTATTATTATCTAAGCCTAGTCCTAG
AGTAAGTCTTTAATTAAGCCTTTACCCCGGCCTAGATTAGCCTTTTATTGTGTAATAGTA
TACCGTATATATTATTTCTAGAGCAGAGCTTATCGGCTCTCTTATTACCTAGTATTCCTA
TATACCCCGGGCACTACTTAAGATTAGTAAAGACTTTACTTACTAGTCTTTACTATCGCA
GGAATTCGTGTCTTAACAATCTAGGGGCTATACTAGCTAGTCCCTTAAGTACTGCTTAGT
TATGGATATAGTAGGAGACTTAGTCTATTTCCGGTAGCCGTAACGCTACAGTAAGGCCGC
GCGTGGCTCCTATAATCTCTCCGTCGAATACTACTATAGTATAAAGGTGCCCGTGCCCCG
AGGTGATTTCTTATCCGCTATACTAGACGGAGAATACCTAGGTTAAACTTTACTCTTTCT
ATGATCCGTTAGAGTAAACTATTATATATTTTAGAGGTAGTTTATCCACCTATTCGTTAA
AAGACTTCACGGCTTTTTCCTTTAAGCGGTTATTAAGTAGCTTATTATAGTGTCGTGTTC
CGGTAAATTAGGGCCGTATAAGTAGCTTCTTTAGTAGGTTTATGTCTATAAGCTCGCGGG
TTTATAGGACCCGTGGCCTCCGGGTAAAGGCCTTAGTCTTCCTAGCCTCTCCTCTATATA
TCGCGGTCATGGCTTATATGTTAGGGTACTCTACTTTTAGTCCTGTATATCGTATCGCGT
ACCTTTATTAGAGGTACTCGGCGTATTCTTCTAAGGAAGGTATACCGGCTTCTTAGTATA
GGGCTGCTCTAGGTATTATTCTCTATATAGGTAGTATTACTATAAGTATCGTTATCTATA
CTTAACGTATTATAAGGGTTTAGAAGAGGTATCCGGATAAAGGCCGGCTGATATGCCGTA
TACGGCGTTATAGACGATGTGAATAGTTAAGATATAAAGAAGTGAAGATATAGAACTAGC
TAAGTATGAGCTCGTAAAGCTCTATAGCAGAAGCAGCTAATATACTTCTATCCTTTAGCT
AATTTATCTATAGGAATACGTATATAGCTAATATATCTCTGTATATATAGTAATACCCCC
CTCCCGAAAATATAATCGTCCTGATTACCGATCCTTTCCTATATAAGTTTGTTATAAGAC
CGAGTTCTGACCCCCTTTAAAAGCAGAAATAAAAAACTAAGTAAATATTCCATAACTATA
AAGTAACCTTATTACTAATCTCCGCACGATTAAGTTTTCTACCGTAAATTATTCTCCCTT
AGTCTAATTCCACCTCGATGATGAAAAGTTTTCCTTATTTCTTCACTATACGATAGTTTA
ATTATCCTTATCTAACTAATTATCGCCTCTAGTATTACCCGTAATCGTGACCACTTACTA
CTATTTAGTCTAAGGTTAAGATTAAGGCTATAATTAGTTCTATGGCTTCTGCTGCGTCTA
CGGGTATACTAATAGATCTAGCTAGATAAAAGGCCTTTTCTGCTAGGTATACGACTTCTT
TGTAGGCGTAACCGTTAGTATTATTATAGGTGTTAGCTTTTTTAGGTCTATTCGTAGTTT
ACTTACTATTATGTTTATAACGCTCTATTTACTTTCGACGTTAGATAATGTATCATCTAA
ATCTTCTAGGCTATTCTTAGTGCGTGTTCTTAGATTGTCTATATTCGTCTTAGTATTAGC
AGCGTTCTATTTATAATTATCGTAGTAGTCCGTTAAGTCTTTTCGGATTACTTTTTCGAT
ATTATTAGTATTAGTTTATAGACGGTTAATCTTATTTTTCAGTTTAGTCCTTAACTTGTT
TTTAAGAGTTATAAGGTCTATAAGTATCACGATCTATTATATCGCTATTCCCTAGTATAT
AGATATTACCGTCTATATACCTCCTTAACCGCTTATATTAGTTATCTTATACCTTTTTAG
TTTTACCTGTATAAACTCTATGTCGTCGCTAGGTAATAGGAGTCTTTTACGTTACCTGTT
ATGTATACCGTTATCCTGCTATTTAATAATCTCCTACACGATTTTATCTTTATTACTTAT
AACGGGCTAATCGCTATTAATTTTACCGTTATTATATAGCGCTAAAGTTATAATATAGTA
TATAAGGTACTCGTACCCCGTATTAATTTTATCCCGTAATCTTTATACTAGGTCTATAGG
ATTAAATAATATTAATCCGATAAGTTAATTAACTCTAGCGATCAAATACTAATCTATATT
TCTATCGGCTCTTATAATTATAAAACGCTAATCTATAAATATTTATTAAACGAGCGCGTT
AGTATAACTAACTACTCCTATTATAGTAGGGGCTATTATTATTCCGGGTGCCGTTTTCTA
AGGCTAAGTCGTCTACGGAACTTACTATATTATAGACTAAGATACCGCCGATTACTAAAC
CTATTATATCGTTTATTAGGGCTAAAATATCTGCTATAGTGCCGTAGGTTATAACTGGAT
TATTTAGTTTGTCTATAAGGGTTACTATACGGCTATTATCTATATAATTAGATTCCCGAA
GTCGTCCCTATGAGGACCGTACTTATTATCTCCGTAAACCTATACATTCTTATTATCTAT
AGCGAATCCTCCCCGGGGTATCATCTAGCGCTTATCGTCTATTACTGAATCCGGGTCCTA
AGTATCGTCGAGAAATCCCGGGTCCTCCTAATAGCGATATTTAGCCGTGGCTACGAGTGC
TTTCTCGAAATACTATAGCGTATTCCGATTATCTAGAAGGTAATCCATATCGTCGATTTT
CTATTATATAATAGTCTATTTATCTATCTATCCTACGAAACTACGTTTTCCTCCTCTTAT
CTATATATAGTGCGCTACTTATTATACCTCGGTTATATTCGGACTAAGATACGCCTCCTT
TATATCCTGGATAACTTTCTATGATTTCGACTTATTACTGCTAATAACGGCTACCTAGCT
CGAATAGAATATAGCTATATCTCCCTTAGTCTAAACCGTGCGAGACTATTCTGCCGATAG
AAATAATAGAATATCATAAAACCACTTATCCTATTAATAATTCTTACATAGATATTTAGC
TATTTTACGTAGTAGCTAGATATTAGTTCTTATAGTGTTAACGATAAGTAATCTCTTTTC
GAGATAATTAACGTCTCTCGGTATAGGGTCCGGCGGTTTAACTAGTTTACCCACTTAACG
TTTTTAGTCGGTATATTAAGTGTGAGTGGATAGATTTACTTAGGTCTAGAATAAAAGGAG
ATCTATAAGTGATTTACGTAATATAAGAGAAGTGGTTTAAGGAAACTAGTAGTGGAATTA
GGATATTAGCTATTCTCGAAAACGATATAGTATAAAAGGAAATAGAAGAGTAAAAGCTAC
GGCGTAAAGGGTGATATAAGTAGAGATCTATAGCAATAACGTTAGTGGGCATAATAGATA
GTAGAAGCGATTATGAATAAAGGCGTAAAATAATTTATAGAATAATAGGAGTGATTTTAA
GTAGAGTAACGGTTATTATAAGGTGAATAGAATATAAGGTCTATATAAGGGATATATAAA
TAAAGATAATAGAAAAGTGGAGTAAAACTATTATTATAAGAAGAATAATAGGATATAGAG
TGAATAGGCTCTGATTTTATTAAGATAGTGAAAAAGGGAGGTGAATTTATAATGATTAAG
CGAAACGGCTCCCTATATTCTAGGATAATAAAAATAGATCCTATTAAATTCCGTTTACGG
TTAGTCTTATCACTTTATTAGAGGTTATCGTCGTTCTACTAGCGATATTCGGTATCGTCG
TCACTCCGTTTTCGTAATATCCTTACTTCCACTAGTTTCTAATACTTTACGAGAGTCTTA
TCTAAGAGTATTTAGTCGTCTATTCCTCCTCCGGTAAGCTTTTCCATGGTAATATGATAT
CGCTTTTTAAACTCGTAAATAAGATCGCTCGTATTTTCTATAAAGATCTGCTATAGATAC
TACTCGTTATACTAATTAGGCTAGCCTCTCTATCTAACTAGATATTCTGTCTATAACCGT
CTACCCCGGGTAATAATACGTCTTTTTAGTAGATTTTCGATCTTATACGATAACTATTCG
TCGTTATCTCCCTTAACCACTATTAGGCCTAGTTTCGTCTTCTCTCTGCCGAATAGATCT
CCGACTAGCGCTAGGATAAGGTATACGATAGATACGACTCTATATACTCTCTAAGCTTAT
AGAAAATTAAGCTTATAGGCTAATAGACTTATTACCCGCACGATACAAAATAGTCTAATA
TGCTATTATAACTATTTTCTAGAATCCTTACTCTAACCCGGTAATTTATATCCTTTATAT
AAATGTAAATAAACCTTATTGTTAACGTTAAATATATACGGTCTTCTCGTAGTATTATAA
TATCGTTTTATATCGGCTATTACGATCGCTATAAGATACTCGGCCTCCTATTAATATAGC
TGTCTAATATAATCTATCTATTCCTTATTAAAAGTCGGTAATAGACCCGTGTCTACTATT
AGATCTATAATAGACTACGGTTTAAATCCTATTAGAAACTTATTCGGTGAGGTGTCGAAT
ATTATTATATAAGCCTAATTTAGAGCGTATTATACCGCCGGGATTATATCTAGCCACGGA
ATATCGCTTATAGATATATAATACCGTAGAATAATCTTAATAGACTAATTCTTTTACTCC
GAGGAGCCGTTCATCTATAAATACCACGCTATAGCTAAAGCGAGTTTAGTTCTTAAGCGT
TTAAATAGTTCTTACTAGAATTCTAATATAAACTTCGAGTCTTGATCTAAGATAATACGG
ATAGGCAGCCCCTAGTCCGTAAGCTATAGTATCCGTAATAAAAGCTCTGCCTAGTCTTAT
GCCGTATAGGTCGAGTGACCGGGTATTAAAGTCGTCTTCTTACTAGTCTTATAGGTGACT
ATTAGCAGAGTATCGAACTTATTAACGGGCTTATACTTTAGTGTCTAGAATAAATATTTA
TAATCCACTAGCGGTAAACTAATAATAAAATCGATTATAATAACAGAGAACGGTACTAAA
GGTAGTATAATCGGTTATATCTCGCTAATAGGCTTTTGCTAGTTTATAGTATTATTAAGG
TAGACTAGGTAATACCGTGCCTACTCGGTAATTACGGCTAGCTTTCCGCGGAAGCTAAAT
CCGTCTAGCGCGTGGATTATACGTTTAACTCTGAAATAATAATTATTATCGCATACTATC
TATAGAATCTTAGGTATTAGCTTCTATAGCACTAATAAATATAATCGTCCGTTTTCGCCG
ACTACATATAATAGTCCGTTCTAAAGTCAAGCTAGTAGAATCTTCCGTTTATAACTACTA
GAGTTCTTAGCGCCTTTTTACTATACCTATAGCTTATCGATAATAGGCTTATACTTTACG
CCCGTCTTATATACCTGCTAAAACTCCTCCCGTAGCTTATTAGGTATAGTATAGTCGACC
GCGATATAGGTTAAGACGGGATCGGTTACGTTACTATACATCTTTAGTACGGTATATACT
TATAGAGCTCTATTATAATCGGTCTAAATATTATCTAATTCGCTAGCATGTAGTGATTTT
ACCTTATTAGTTCTCTTCGCCTTCTTCTATCCTATAAGCTTCTAAGAATCCTTATCGTCT
ATAATAGGTAAACTAAAAAGAGTATCAGGGACTAGATTTTATTGACTAAGGATATACCAC
ACTTTTAGTCGAAACTGGCTAAGAAATATCGAGGCTACTATTAATTAAGGGTTAAGTTTA
TTAATATCTACTATCTTTAGAGAGGTCTAGTATACTACACTTTAAGTTACTTAGTGATTT
ATTAGTACTATTATAGGCTATCTATAGGATTATAGTCAACGCCGTAATATCTTATAAGCC
TAAACTAGCGTATAAATCTCTAATTCTATATCTTTATATCGTATCTTAGTAGCTATTAGC
TTCCTAGAAAGGAACATAATCGGCTAGATCGTATACAAAGGAATCTTACCTTTATGCTAA
GGCACCGAAAGATAAAATAGGGAAACACCGAGTCCGCTACCGCTAGTATCTAAATTAAGG
AAAGTTATCTAGTCTGGATTACAATAATATAGACGTATCTCTTCCGTAACCTGCTTCTAA
ATAATATTAAAAGCCTACCTTTCTATAGCGGTTAGCTTATACGTTAATCTGCCTATTTAT
CGCTGCCTAAGGTGCTTTAGTGCTAATAGTATAACTTAGCCCGCGGTCTTTACGTTATTA
AGTAGCGTAGTCTTACGTTTCTATAGCGGATCGACTTTTACCCGGAACCAGGGAATAAAA
CGTCGTATAAACCCGACTTTACTAATATAAGTCTTTAAATTAAATAGCTTCTTAGGTATT
TTAAGCTATTATAAAGCCTTAATACGATCGGTGGTTATATATAGACTAATTCTATTAACC
TTAAAATCGAGTAAATATACCGAGTTATATATATAGAAGGACTTAGCTAGGGATAAAGCG
AGACGAATATCCTAAAATAGCTTTATAATAATCCGTAGATATTATAGGTACTCCTTAAAC
GAATCCGAAAAGATAATAATATCGTCGATATAAGCCCTATAGAAGTATCTATATTTAAAT
AGTCTTTAATCTATAAAACGCTATACGAACGGCGGAGAGTTATGGAATCCTATTAATATA
ACTACTAACCGTTTTAACCCACGAGGGGAGATAATCGTTATACAGTCCTTATATCCTTCC
TATACCGGTAGCTAGTGGAAAAAGGAGCTAGCGTTAAATATGCTAAACTACCTTTTCCCT
TAAAGGCACTATATAATCTTATCCTGCGATAGAATTAGGTACGCGTTACGTAATATAACG
GCGTTAAGTTTCCGTAGATTAATAACCACTCTGCCTTTACGTATCCTATTTATAGTACGC
TATACTATAAATACTAGGTATATAAAAGAAGTGGCTTTACGTTACTAGGTTATTCTACCG
ATTTTATATATATCGTCGAACTTAGTATCCAGGTATACTCTATCGTTAGCGCTTAGTTAG
TAAGGGCGTGAGTATAGACTTATTCGTTACTAATTATTAACTAGGTTAACGCGTATTCGC
TTCTCGGGTAATGGAGGAATAATTCCTCTATCGCGCTATATATTATACTCGTCGAGTAGC
TTATAAACCCGTTAAGCCTTTTCTGGTTCTATAGTATAGATATAAATACCTGTTAGGTGC
CTGCAGCAGTGGTTATAATAGGTCCCTAGTGTGAATCTATAGGGGTCTAGGTATGCCACG
TCTAAGACCCCTTAAGGCATAAATAAAGTAAGTTATTATATAGTAAATAGAATAGTCCCT
CAAAGTAAATAAGGTAGCCCTCGAGAAAGTAAATAAATAGCCCTCGAGGAGTAGAGCGTA
GCCTTAAGGAGCGAGGGAGCCTCCCCTTTAAAGGGGAGGCTAGCGATTAATCTCATTCTT
TAGCTATACCTATAGTCTGACCCTATTATAATCCTATCGTGATTATACCTAGTTCCTTAT
TTAACCCTACCTTTTTACTCTTTACGACTACCTATTTAATATTTTAATCGCTTTACCCTC
TAAGGGCGCGAAGACCGTTAAGGAGAGTCACTAAGATATCTAACTATCACGAAATAAATA
ATCCTACTTTCGATTTCGATAAGGCTGCTCTTATTACTAGCACTACCTCTACTACTACCT
CTACCCCTATTACCGTCCCTGTTCCCTAGACCACGGTCACGATAGGACCCGCGTATAACC
CTAACCTGCCCCTGTATACGAACGTTAACCTAGCCATGCTAACGGAGGAATAACTAGATA
AACACGTTAAATAGATAGAGGTATAGAACCACCGTAAGCGTAAGCTCGCGTACTTTACTA
AGCTAGAGGCGGATACTGCCGCCGCTACTACCGCTGCCGCCAATGCTATTAATCCTACTA
TGAATCCTAGCCTCGCCGATATTACCTATTATCGTATAGCTAAACCTCGACGTCGTATTA
TCGTAACGCTATCGGGATCCTAATATACCCACGATATATCCACGATATCGTCTATACACG
GATCCGCTACCTAGGCTAAGTTTAATTTCCCCCTGCCTAAATAGGATAGCGTATCCTAGG
CTAAGTACCGTATATTTATTTAGGAGACTAATTAGCGGTTCGACCTGGATTCTTAATCCT
TCCCCACGGACGCTACGAAAAACTACATTATTATATCATGGCTCCCCTATTACTTTAAGA
AACACTAGTAGGCTAAATTACGATATAAATATAATAGCGACTCTAATAGGGTTAGCTAGG
CTATACTATAGACTTAGTTATCCTATTAGGTCGACGATAATAATACCCGCTTACGGGAAG
TAGCGGTATAGATCCAGAGCGAATCTATCTTATTCTAGAGAGAGGGAGAGTCCTACGCTA
AGTTTATATAATAATAGGAAGCCCTAGAGTCGGAACTGCCGGGCAAGCTCGTAGACTAGT
GGAGGATCTAGATAATGCTAATAAGGGTTCTTCTACCTATTCGGGACTATATAGTGTTTA
TAGGGGTCCCTAAGGACTACTAGGATCTAGCCCTAGCCTATTATAAGGCTAAGGCTTTAA
CCGTTAACGACGGACTAGCCGTTACATAAGTAGACTTTTAGTCTAATACCTAATAGTATC
GGTTCCGTTCGCGTGCCCTAGGATAAAGTACCCAGGCGCCTACCTACAGTTCTACTAGTG
GCCCTCCTTCTACCCCTATTCCTGCCCCTAGTTCTACGTTCACCCCTACGTCTATACTAG
CCTCTGCCCCTAGCTACCCTATACGCCCTAGACCGTTATCGTACCTTGATTCTATTACCT
GCCATAACTATAACTAAAAGGGGCACTATACCACTATATACCTTAGCCCTTATACCGAGC
GACGCTTAAGTAATAGTAACCCGAATACCTAACCGGTGTCTATATTATATCCTATAGTCG
GCCGTGTTACGGGTAAGGTGCCTTAGGGATAATACCCACCTTAAGTAACCCCCTCTACTA
CTACTATACCGGTAAAGGCACGCGTTTCCTTTCGCTAAGGTAGGGAATAGGTGTAGATAT
CGGCCCTCCTTAACGGAGGCGCCGATATTAACGTTTTAGATCGGTCCCTCCTAGGACCTA
GTTAGGTTCCTAAGGGGTCCCCGGTTCCGGTATCCTGGATGACGGAAGGATAAATAAAGA
TAACTCTAGGATCTACCTATAGGATTATCGTCGCTACCGACTACTAGGGACATAAGAGGG
TATAACGCGCCGAGTTCCACGTTATAAACCTCACAGACATAAAGATTATCCTAGGGAGGC
CGTGGCTTATAGCCGTTAACCCTAACATTAATTAGTAGTATAGTATATAGACCTACCCCT
TGACCTACGTAGAGCTTAGTGTAGTTATATCCCTCAGAGAGCTATATAGGGTAGTTAGAT
AAGCTAAGTCTATCCTTACTCTAACCTATATAGGTTCTACGCGGGGCCTATATATTAGCT
ATGTTAGCCTAGCAGAAAACCCTTTAGTAGGACATAGGGATAAATCCCTAGTAGACGGGG
TCTACCTTAGCCTAAACGGGGACCTAGTAGCCACCCCCGCGCTACCGGAATAGTATTAAG
ATTTTGCTAACGTTTTTAACATCGAGAACACCGGCCGCTTACCGATATATTAGTAGTAGG
ATTACGTAATCGAGATTAAGGAAGGGAAAAAGCCGCTATACGGTCTTATTTATCCCCTTA
CCGCGTAGGAGCTTGAGGTACTACGATAGTATCTATAGGATACAGTTATAAAAGGTTAGA
TTAGACCGTCTGCTAGTCCGGCCGGCGCTCCTATTCTATTTATTCCTAAGAAGGGTAGTA
AGCTACGTCTTTATATTGACTATAGAGGATTGAATAAGGTGATAGTTAAGGACCGTACTC
CCCTGCCCCTGATCCACGAAATCCTAGATCGGTTATCGTTAGCGTAGTACTATACTAAGC
TGGATCTTAAGGACGTATACTATCGGCTCCGTATACGAGCTGGTGATAAGTGGAAGATAG
CGTTCCGGACGAAATACGGTCACTACGAATACCTGGTTATGCTATTCGGTCTTACTAACG
CCCTAGTAAGCTTCTAACAGTATATTAACCAGGCGTTAACGGGCCTTATCGATACTAGCT
ATATAGTCTACCTTAACGATATCCTTATTTATAGTAAGGACTTGGTTACCCACCGCGTGT
ATATTCGCGAGGTCCTTATAAGGCTTAAGTAGTGGTCCCTGCATACTAACCCTGATAAGT
GTGAGTTTAAGACTAAAGACGTTAAATTCCTCGGGTTTATCTATAGCCTAAATAGGGTAC
GTATAGACCCGGCCCGCGCTAAGGCTATCCGCGACTAGAAACTTCCTAATAGTATTAAGA
AGATATAGGTCTTCCTAGGCTTTACGGGCTTTTATAGGCGTTTTATTAAGAATTACTCTA
AGGTGGCCGCCCCTTTTATAGCATATCTTAAAGGGGGCCCTACTAGGGGCTATGCCGGGG
TCCTCGTGCTTTCTTAGTAGGCCTAGGTCGTGTTCGAAGAAATAAAGCTATTATTGTAGA
AGGCCCCGGTCCTACGGTATTTTAACCCTGCTCTGCCTATACGAATTAAGCTAGACGCTT
CCGCTTTTATAATTAGGGCTATTATTAGTTAGCTCGAGGATAGGCTATAAAGACCCGTTA
CGTTTATATCCCGTAAGCTCCACAGCGCTAAGCTTAATTATAGCACGCCCGATTCTAAGC
TTATAGCTATTATCGAGTCTTTCCGTACGTAGCGTTACTACATGGCCTATAGTTAAAGCC
CTATAGTAGTCCTAATAGACTACCTAAACTATCGCCACCTACTAGATAAGCCTAAGCTTA
AGGGATAGCATACGTGGTGGCTTAAGGAGCTCGCCCTGTTTAATTTTAAGATCCGGTACC
GCCCGGGGATATTAAACCCCGCGGATTGGTTATTAAGAAAGCCCTAATATACGCCCTATA
AGCGTCCCCTAGTTACTAACCGGGCTAAGGCGGTAAAGTCTTTTTCTAAGCGTTTTATAG
GCTATATTGGGAACTAACGTGGTTCCCGTGCTACCCTAGTTTCTATTCCCGCTCTTCCTA
CCTTACTGGTTAAGACGTAAGCGGATAACCTTTTTTTAAAACCCGCTCCTCCTACCTTAG
TAGTAGAGATATAAGCGCATAACCTTTTCTCCTTTATAGAGTCTGTTTCGAAGCGTTCTG
CCTTAGGCCTATATGGGGCCTAGTATAGTACCCGCGCTATTCCCGCTTTTAACTCCCCTT
TACCGGAAAAGGTGGTAGAGGCGTAAGCGGATAACCTTTCCTTAAAGCGCTTATCGAGGT
ATTTTATTTTAGGCCTTATCGGGAATTAGCGTGGTTCCTATAATACCCCCGATTCTAACC
CTGTTTTACCCGCTCTTAATTCCCCCACCTTACTAGAAGAGGTGGTAGAGGCGTAAGCGG
AAGACCCTTTTTACGCCCGTTAGCGAGAAGCCCACGGCGACGATACCACGTACAGATAAT
AGTCTAGGAGTGGTGGTATCCTTTATTTTAAGAATCGTGTTTATATGCTAGACTACTCTA
GCCTCCGTTAGAAGGTCCTATAGTGTTTCTATAATGGACCTAGCGTAGGGTATTATAGGG
TTATAAGAACTGCTAAAAGAATTTCGGATTTTTACTTCTAGGACTATCTCCCCCGGGATA
TACGTTAGTTTATACTTACCTGCGGCGTGTGTTAATATACTAAGCCGCGGCACTATAAGC
TATATAGCGAGCTGGCGAGTCTTTTAGTGCCTTAGCGCCCCTTTATAGAGATATCTATCA
ACTTTATCACGGGCCTGCCGCCGGTTTATAGCGCGGCTGTGGATAGGAAATAAGATACTA
TCCTTGTGGTGGTATACCGCCTAATAAAGTACTCGATCTATATCCCTATAAGCAGTGGCC
TAATAGCCGAGGGGATCGCTAAGTCTTTATAGTATTACGTTTTCTGTACCTTTAGCTTAC
CTAATAGTATTATATCCGATCGCGGGGCGTTATTTACGAGTCGTTTTTAAGTAACTTTAT
ATTGCTGCCTCGGCACTATATAACGCCTATCTATAGCGTGGCACCCGTAAACGGATAGAT
AGACGGAGCGATAGAACTAGAACCTCGAGTATTACCTGCGTATATTCTATTCGCAGGAAG
AGGATACCTAGGTTAACCGACTACCGCTCGCAGAATTCACCTATAATACGGCGTGGTATT
CTACGATACTTTATACCCCCGCCGATACGTTAATAGGTTATAACCCCCGAGGCCCTAACG
AAGTGTAGCTCTTAAGGGTAGGCGAGGCCCGCGCCGCTAAAGCCGAGACCTAAGCGGAAT
ACCTTATAGCCTAGCGCCGATTTATTTCGGACCTTATTACAAGGGCGTAGGCTTCCTACG
AACGGTATTATAATAACGGTCGTGCCTAGCGTTCCTTTAAAGTGGACGAGTACGTCTTAC
TATCCACGAAGAATATCCGATAGAAAAGACCCTCGAAAAAGCTTAGCGATAAGTTTATTA
GTCCGTATAAGATGACTAAGATTATCGGTATATATAGTCTAGCCTACTAATTAGACCTCC
TAAAGGGTATAAGGCTTTATAACGTTTTCCCGGTTTCCCTACTAGAACTATAGAGGTCCC
GCGATCGGTTATAACCGGAACCACCTATAGTCGATATTAAACCGGATTCGGATAAGTATA
AGGTCGAAGCTATTCTAGCCTATCGATATTAAGGTAAGCGACGCTAATACCTGATTAAAT
GGATAGGGTATAGCGACGAGGAGAATACCTAAGAGCCGAAGCGGAATATCCTTAACGAAC
TCGTCGACGCTTACTTTAAGGTAAGACTATTAGGGAACTAAATAGGTTTACACACTATCC
CTATAGGAGACCTTATAGATATAACGTAAGGGCGTTATTCTACCCTTCCCCCCCCTTACG
GATAACGAGACTTACTAGGAACTAAATAGGTTTATACACTATCCCCGTAAAGGACCTAAT
AGAGATAAGGGCTACGTATCGGCTATATTGACCTAGAAAACCCTTTAGTGGGCCGTTAGA
GATAAATTCTTAGGCAGGGACCCCCCCTTAACCTAGACGGGGACCGTATAGGTATTATCG
CCTCGGTTAATATTTTCTTCCTTTTAAGCGTTTTGCTCTCGATCTCTATTCTTCCTTTTA
AGCGTTTTGCTCCCGACCTTTATTCCTCTTCGGGCATAACGCCCTAACCCCCGTTCCTCT
TCCTTCGGTATAGCGGCTTAATGCCCTTAAAGTCTATTTCCCTCTACTATTCCCTTAAGT
GACCGTCACGATAGGGATACGATTATATTATAATAGGAGTATAGTTAGGGACTGTCGGGG
TTATAATAGGAATACCCTAAAGCTGGTTAAAAAAAAAGGAAAAACCTAACCCGAAGGCTA
GTAAAAAACCTAAAAAAAAAATTACCGTTCCTCTATATATACTATTACGGCCCCTTTAGG
GCGTCCTTAAACCCTACTAACTTATCGTTTAGAGGGGTAGGCTCGCGCCTAACCGCCTCG
CCGTTATCCTCTATATATACTTAGCTCTGCCCCGCGGTAGTAGCCGTTACCCCCTTTTAC
CCACTACCCGCGGATAGCGTCGAAGGATAAAAAGATAGCGGCGTTTTCGCCTTCTACTAT
TTCTTCTTCTTCTTCCCTGATAAAGGAGTTAAGGGCGTTAAAGCCTTCTTCCCCTTTTTC
TTCGCTAATGAGGTCGGCACTATATCGTTATCGTCGGGCACTTCGTAAGGGTCCGGCGGG
CCTTATAGACCCTACGGCACAAAGCCTTAAGGTTACGCGTTACTACTACTATCGCTAAAT
ATATCGTCACCTATAAAGCTAACCCCCGCGGGGGCTAAGGCAGACCCTAAGGGTATAGGT
AGGTCTCTCTAAGCCTAGGCTAGGTTAAGAGTAGCTATCTACTTAAAGGTAGTAGCCGTC
CGCTCCTAGGCCGCGAGATCACGCCCGTGTAATATAAGGCGTTATTATTTAATATTAAGG
CGTTTCTGCTCGACGGTAAGACGCTGCTACTATAGCCCGACGAATTACTTAAGGAGCGAC
TCTGTACTATTAAGCCTCTCGTAGATATCTTCTGCTATTTTCTAGCAGGCGTCGGTAACT
TCCTTAGCTTAACGCCGAGTAGCTATAGCTTCCTCGGTAGATAACCGGTTAACCTCTAAT
ATCGCCTAACCTAAAGCCTTTCTAAGGATAACCTGGTATCGAATTGCTATGGCCTAGTAC
TATAAAGGATTAATAAGGGTATTATATAGGGTTAATAAAGGGATATAGTAATACTTACAC
GGCGACTTTTATTGAGGCCACTTTTCTTAATAGCGATAACTAAAACCTTCTATAGCTGCT
CGGTAGCGTTCTTACCAGTAATAGAGAGCTATTATATATATTAGAAACAGGCCTATAGAG
TAGTCTATAAAGGGAGGGACTATAGCTATAGGGATAATAATAAAGATATATAACTTGGTA
CGCGGTATTTAAGGCTATTATGCTTAGAGTAGTAGTGGTATTTATTTATACGCCGACTAT
TATCGCCGTGTCGGTATATCTCGGCCTTAATAGTATACGTCTTTTCCTTAAAGTTAATTA
TTACTAACTTACCCGTATAACATATATAGGGGGCCTTTAGATCCCCGCCTATACTAATAT
CTACTACCTTTTAGCGGGGAGCGACTAATAGCGTAGTAGTTAACGTTAAAGGCGTAGCCG
TAGTAAGAGTAGTAGGCTTTAGCGTAGTAGGCTACGTAGTAGACTACCTAGCGGACTATA
AAGTCGATACCGTAACCACGATTTTAATCCTTTTAGAGGACCGTATTATACTCGCGGGAG
TGGCGACGTGCTTATTATTATTATTATCTTCCTAAGAAGGTATAGTGACTACACTAAACG
CGTGGTTAGCTAGTATTATAGGCTAAAGACGTTTAGAAGCACTTATACAACGGTAGTTAT
TTAATTAATAAAGACTATAAGTCGTTAGTACGCGATATCTCGGATTAAGGGGAAAACTTA
TAAAGAGTAGTATAATCGAAAAATTAAGTATAGAAGAGGAAGAAAAAAGAATAGGAAAAG
GGAGTAACGGTAGGTTATACCATATCCCCTATAGCGGTTATATAGCACCTATTTTTAGTA
TAAAGAAGGAAGCTACGAGTTCGCGGAAGGAGTAATATTAGACCCTATATAATACTAGCT
TAGGAGCCTTTATAGATAGATTAAAGAGATAACCTAGGAGGATAAAGGAGCAGGTCTAAA
AGGCTCTTAGGAGGGAATTACCCTAGAACCTATTAGGGTCTAGGCTAGGATATTAGCTTT
AGTAGTTTAGTTAACGAAATGCACCCGGGTCGGGGCTATAGCCGAGGAAGGCTCCGTGTA
AGAACTAGGCGGGGACCTATCGGGGTCCCCGTTATGGAAGGCTCCGGTTCGGGGTATTAG
GGAATTTAGAGAGGAACTCGGAGGCTAGGTTTTTAGAGGAGCCGAGAGGCCGGCACGGAT
CGGGCGCTCCTAAGAATAGGAGTATCCGGGGGAGGTCGCTATATTAGGTGCCTATAGCAG
TGATTATAATAAGTCCCTAGTGTAAACCTATAAGGGTCTAGGTATACCCCGTCTAAGACC
CCTTAAGGTATAAATAAAGTAAGTTATTATATAGTAAACAGAATAATCCCTCGAAGTAAA
TAAGGCAGCCCTTAAGAAAGTAAATAAGTAGCCCTTAAGGAGTAGAGCGTAGCCTTAAGG
AGCGAGGGAGCCGCCCCTTTAAAAGGGAGGCCAGCGATTAATCTGATTCTTTAGCTACAC
CCACGTTCTGACCCTATTATGATCCCATCGTGATTATACCTGGTTCCCTGCTTGACCCTA
CCTTTTTACTCTTTGCGACTACCTATTTAATAATACCGTCTTTTATCTTAATCTTAGGAA
CGTTATTAGGTCTCTCCGGATTTATCGTGCTATACTTTTACCGATTAGCTCTCGGCTTAT
CGCTCTGTTATACGATATTCTTAGCGATACGTAAGAGTTCCTCGTATAGGGCTTTAAGGA
TACGACATATAAAATCCGAGTCTTCGAACTATTCCCCTTTAATAGCTATTAGAGCGTAAG
TATTTACCTATTCGACTAGTTCTACCTCTTTATTATCCTATAAGTCTATAATATAACCGA
CTCTTTTATTCCGGTATAGAGTACGGCCGACGGTATTGTTATTAATATAATAGAAGACCT
TAGGAGTATAAGTATTATATATATAATACAGAGCTATATACTTATAGTCGGGTTCGAAAT
AATATTTATACCTGTCGGGTAGACTAGTGCATTTTACGGGAATTAAAGTGGAGAAGAGCG
GCGGGATAAAAACCGTCTATGCTACTATAACTCTACGAATATAATATCCTATAGGTCTTT
TCCGATATCCCGTAATCGAGATCCTTATACCGTGATAACCTACGACACGTAGATATTCTA
TAGAATAGAGGATATTAACGCTATAAGTGCTTAGGAATAAAGCTCCTAGTAGTTTTTTAG
CCTTAAGTTTATTAATTACCTAGGCCGTAACGGTAAAATGCCCCAGAACTAGTATAGCCT
AAATATAACCGTCGATATAGAAGTCGAATATAGTAATCTCCTTAACGACTATTTTCCCGG
TAACGCTATATATCGGCCGTGGATATATAGCCTTAGTAAAACGGACGTTATAAGTATAAC
TTATTAGCCACTATCTATCGACTATAATAGTAGTATAACCGGAATTAACGTAAACTTCTA
AAGGCTAAGCTATTAGGGTAAACTTAATCAGTATTCGATAGTACGTGTATCGGTTAATAG
CTTTAGCTATAGATACCTAAGCGTTAATAATCTTATTCGGTCTAAAAGAGTAAAAACCGT
GGAGAGCGTCTAGCTTAGGTGGCTTTTACGGCTTCGTAGTAGACGGTGAATATATATCCT
CGTAAGCCTATAGTGTATCTAGTCGCTCCGCCCGCAGGGCTATAGATTCCTACGAGTCCG
ATAATACTAAAAACGGGGTTACGGATTCCGACGCTTTGTATTCGGTCTACGGGATTACAG
ATATTAGGATCGTGGGTTATATATTAGGCGATATAATAGCGTCCTCGATCTACTAACCGC
TACTCCGATACGGACTCTAGCCCTTAGGCTTTAGCGGTATATACGTATTAGAATAGTTAT
ATCGAAAGAGCTTATTTTTACTAGGAAAATATACCGTATACTTAGTATATTTATAAAAGC
GTGGCTTTATATCGAGATACATATAGGGTCTGGTTTTCTACGGTGAAACCTACTTTCAAG
ATATCTATAGTCTTTTAGCCTTATATCCTAAAGCCGATTAAGCGATAGACTAAGAAAGAG
AAGAAGAAGAATAAGAAGAAAAAGAAGGAGAAGGAAAAAGGCCTATATAGCCTGCGAAAT
AAGAATAATAAACGTTAATATCGTTAGAGTCTAGCTCCTTAGTCTTATAATAATAAGTTT
TTTCTCCGTTACTTAAAATCTTATCGATAAACTTAAAGCCCTTAGCGCGTAGAGCGTCCT
CTTCCTATAATCTATAAGAATTATCTATAGTATTATAGGTTACCTCTTTACGGGTATTCG
AATATCCTGGCTTAACCCACTATCGTACACGACGAGTAGAGGGATATCGTATCTCTCTAT
AGAACTTACCGCCTCTACGAAACTAGTAGCCTCCGCGGCTATTGTATTCTTAATTATTCT
AATTACCACGGTTACCTCGGTTATTCTAGTTTCCCTAACCTTTACTAGTACCGAAACGAT
TATCTATAGACCGGCTACCCGCGAATGGGTTATTAAAATAGTTAATAAAGCCGCCTTTAC
CGCCGTAACGACCCTAATTAGCGTTATTAGTATCGGTATTATCGAATAGACTATAGTCTT
TTCGGTTATGTAATGGGCCGGAATGCTAAGAGCATAATCCGGGTGGACGCTTGCAGAATC
TGCACTGTATAAAATACGGTGGCAGCGTTTCCCTGACGGTCTGAGACAGTTATAATTGTA
TATAATTGCCTTAATTAAATTTTGACCTATTTTATGACGATTTTGACTACGCTTTATTAG
ATAATTAAGAGTCTTACTTGCTAAGTGAACTACCTACCTTTTTACCTCTACCACTATTAC
CGATTTAAGAAGCTATCTAGCTACGCCGATAGAGCGTGTTAATCTATAAATAACTATTAA
GATATCGTATCTTAGCCCTATTACGTATAAAACCTATAAGGATTAGGAGCTCTGGCGACG
CCTATACGAATTAGTTACCACCTATAATAATGTGTGGAGGTTTCTCCGCCTAGTCGATTC
GACTTAGTTACCCGAGGAGCCAATAATACCGAGTTACGACTTTTTCCCCTTTATACCGCC
TAGGCGTACCCCTACGTAATATCTTGACCTTATGGACGCTGGCCAGAAAGCGTACGACGT
CGAAATCGCGCGCTAGAAGATTCTATAAACGTAATACGATAGCTACCTAAAAGGGATTAA
CGCTATACTGACCTAGTAGGTTAATACTATCGACTAAAGCCGTAGATAACTGCTACGAGG
AGGCATGCCTCGCGAGGTATACGACGCCCTTAAACGCGATACGGATTAATACCTGGCTAC
CCGCTAAACCGATACCCACGAAGAGTATATCGAGCACGCACGGTACCCTGCGAATAGCCT
TAAGAAGCTCGGGGAGTAGTTAGATAAGTGGCAGCTATTACTATAAAGCTATAAAGATAC
CGGTTTAAAGCCCACTACGTATATATAGGTTATAGATTTCTTTAGAGGTATACGCCCCTA
TACCGGCCGTGATTAGACTAAAGCCGAGGGACGCCTTATAGATAACTAAGTAGTTATACC
CGAAAACCTTTATACCCTTAGCTAGAAGTATATTAATACTAGACTTAAAGACTAAGGAAA
ACGCGGTAGCCACCGCGCTATAGTATTCCCTATACTATATACCGGAAGCGAAAATAGTGA
AGATACCTTAAAGGCCACGGCTAAGCCCTGTAAGAAGGGCGGCCGTGGGAAGAATAAAGC
TGAGAATCCTACTGCCGCGGTATCTATAGCTATACCTTTAGCTGCTTTAACTAACCGTTT
CTTTTCTAAGCGCCGCTAATCTACTTTATAGAGAGGGTAGATCTACCGCGTATACGCTAT
ACTTAGCCACGATATTAACGCCTACTTCTATTTATTCCCGGATATGGTATATAACGATTA
AACACCCTTCCAGAGCACTAAAATAACAGTCTAACGGATCTCCATATACGACCCCTTGCT
ACGCGCGGAAGTGGAAGAACTACGCGCCGTAAAGAAGGTGAAGAAGGATATAAGCCGGGA
CTCTATATAGCTTAAAGAGGCGTGACTTAACTATAGCAGCGTCCATAGCGGCGTCTCCTA
CGCCGCCACCTTTACAGCTAGCACTACTACTAGCTACCCTCTTCGAACCTCTAATATCCT
CGATTCCGGTACTACTATTTATATTTTTAACGATTTTTCCCGCTTTTCTGATTTTACACC
CGCTACGCCGGGAGACTACGTAGTTATAGGCAGTTCGTCCCTGCCTATTAAAGGTTACGG
TAATATAACTGTGAGATTAAACGGACTAATAGGAGGCCTCGATTTCAGGCTATTAAACGT
CGTATACTACGAGGATTTTGCCTATAATTTAATCTCTAACTAACGCCTATATCTTCGAGG
ATACTAGTAGGATTAAAAGCCACTAAATAACTGTATTCGGCGTTCTGATAGATTTATACT
ATACTAGCTAAATTACCGCTTCGATTAAACCGTTATTAAATACGTGCCCTCTAACTAATC
TGCGGCTACTTTTCTAGGCTCTTCTTCTACCCAAAAAGCTATTTATAAATCGACGATACG
CTATCTAAGGACTACAGAGGGTATCTTATAGTATCTATAACTAGGGTATACTAGCCCTGA
ACCGCTTAGGCACCTAGAAGAGTAGACGTAGGGGGTTAAAATAAAGGGACTAATAACTAT
CGACTACGAAGCCTATAAGCTTATAAAGATAAAACGGTATATTAGTAGGCGCCCTTATAC
TATACCTGCTTATGTAGGGGAGCGGTAGGCAATTAATTTCACGGATTTTAATAGAACGTC
CGATAGGGACTCGCGGTTTATGTTTTTCACCGACTAATATAGTGGTTTTTCGGCTGCCTA
CGTTATAAAGAGTAAGCTAGTAGTGGATATCCTCGTAATAATTAAGGAATTCCTCGCCTA
GGTGGACTGCTAATTAGGCTATAAGGTGCGCGTTATCGAATCTAATAACGAACTAACTTA
ATCCCACGATATCACCTAATTCCTGCATAACGAGGGTATCCTTTTAGAGGGATCTACTAC
CGATACTTAAGCGTAGAACGGGGGTGCCGAATGCGCTACTGCCGTTGTTATCCTAAAAGG
TTATGCGATGAATATCTATATAAAACTGCCGCCGTTTATATAGCCTAAGGCTATTCCTAC
GGCTGCGTACGTCTATAACCGCACGCCACGAAGGCAGTTTAATAAGGAATGGAAAACGCT
ATACGAGGTCCTTTTTAAAAGGAAGCCGATTTTATTATACCTTCGAGCTTACGGCTATAA
GGCGTACGCGATAATAAAGGACGCCTAGAAGGCTGCTAATAAGCTATTAAATCGTATCGC
TCCTCGCGCCTATATCGGCTACCTTATCGGCTACGATTCTACTAATATTTTCCGTATCTA
GGTGCCTAGCCTACGCCGCTAACCGCGTTATTCGAATACGCGATATAGATTTTAACGAAC
ACGCTTTCTTTAACGGCGATATCGCCACCTTTAAGGACGACCTCCGTTAATTAACCGAGG
AGTACTTAGAAGACCTAATTAGTTAGATCGAGTAGGAGAGGGCTAGAGATTTACGGCTAT
TTACGGACGTATAAGCTAAGGACCCCCCCCCTTTATATAACTGCTTATTTTAAATTATTA
GATCCGGGGATAAACGCCCCCGGATCCCCTTCCTCGACGGCTTTGCCGGTAAGGTAATAG
TCCGTAATACCCGGCCGTAAAGGGGTGGAGGAGCCTATCTCGAGTTAATTAGGATAAGAT
TTGGGTTATAAATAGTGTGATTTAGCCGGTATAGCGCCTAATCACCGTCTATATCCGCCC
GATCTATTACTTCCTACTCTACTAATAACCCCGCCGTTAGTTATAGCGCTAATAGTAGCC
GGTATATTAGGAAACCGTGATACCCCTATAGCCGTAGGGTTCTAGGAAAACGGAATATAG
TGCTACGATACCCCTATAGCTATAGCTATAGGGCTCTTATTAAATAAAGGAGCATAACTA
ATTTCGTAAGGAGATAGCTAGAAAAGAGACTATTAGGTTATAGTATTTAACGCTAGCCGT
TACATACCTAATATATCTATATTAAATAGGATTCCGCTAACTAAATTATAGTTAAAAGGG
TCTACGCCTATATCGCTATAACGACGCTTAACGATACCCTACGAATCCACGGCCCCGGCG
GTAGCTACCGGAAATATAACCCGCGAGGCTATATCGGGAAATATAAGCCCGGCGGTTACT
CCGGCGGGTACTCTGGTAGTTACCCCGATAGCCGTAAAGATCCACCGTAAAGACCTCCCT
CCTCCTCCGAAGAACCCTCGCGATATACCCTTATACCCTTACGGCCACTTATGCCGATAG
GCATAAGAAGACCACCTACGGAGCTATAAGGAGATAGGGTCGTAGATACGGGTACCGGCG
TCCGTAGTAGGTAGATATCAGATTCTTAATTCGATATAGGTGATAATATATAAGTTCGAT
AAGTATAGGTTTTTATATATATATAAGGTAAGGCTTATAGTGCGAGGAGATTAGTAGTAT
TAATTCTCCTTTAAGGAAACGTACGCAGTAACGCTAGCCGGATAGTTATTCCGCGCGTTA
ATAGCTATCGCCGTCTGATTTAACCTTACGCTATTATAATTCAACGTTATAAACGCGTTT
ATATAGGCGCCCCTCCCCTATAATATCTTTATATACCCGTCGCTAGGCTTTCTAGCCCCT
AGGAGTCGTTTACACCTGAAAAAGGCGGTATATAGATTTAAGGAGTCTGTACTACTTTAG
TAAAAGCACTTTTCGGCTATCATTTTAGCGGATAGCTTCTAGATAGTACTATAAGAACCG
TGTTATTTTCTACGTCGCGGTTTAATCCTGTTCTTCTACGTTAACGATATCGTTATAGCT
TATAAGAAATAATATAAGGCGTAGATAGAGTAGGCAGTTAATAACCTATAACGCTATTAT
AACCTATAAGGTGGCGATCCTCTATAGTGGTTCCTTAGTATTAAGGTTATTCGCGACCGC
GCTGCCCGTAAAATCTAGCTATTATAACGCGACTACGTTACTAAATTAGAACGCCTTTTA
AAGCTAAATAGTAAGTATAGTAGTAACTATCGCATAATATATCTAATTAAGATTATAGAA
CTGCTGCCCTATTCAGGGACCTTGACGGATGTTAAAAGCTATTAACGGAAGATAGGATCT
ATACTATATATAGTAGTGATATCGCGCCCTGATATCGTGTTTATAGTATCCAGGCCATAC
CGGTTTAAAACTAATCTAGGGCCTATTTACTACGAGGCCGCCGATTATTTAATCCTTTGT
CTAATTAATAGCTAATCGTTTACCTTAGAACTAGGCGGTAGCGATACTATCGAAATCTAT
ACTAACGCCTTATTTACCAATAATACCCTCGATCGAAAGAGTAGTTAAGCGTACGTAATA
CGCTTATTTAGCTGTATAATAGCGTGGCGCGCTAATAAGCAGGATATAGTTATAACGTCT
ATAACAGAAGCAGAGATATTAGCATTAGTATAAGGTATAGAAGAGGGTATCTATATATAA
CGCCTATTACTTAGTATAGGAGTGGAGTTTAACGGTCCGGAATTAAGGATCTTATACGAT
AATAACTAAACGATTCGATTAGTTAAAGTCCTTTAGAGGGTTATAGCGGCTAGGCTTAGC
TTTCTAGCTAATACCCGTAACGACCTTTTAAACCCTAGTTAAATAGGGAGTAGGAAATAA
CGCTTAGCTATTAACACCGCCCTCCTCCTCCTCCACTATATCGAAAAACAGTATAAATCA
CGTTAAAAGTCCGTGATTTATACGCTATTTCTAGATATACAAGGAGCTTTTAACCACGTC
GCCCGCCCCTAACTACTTAGGACTCTTTAAGAACTCTAGCTACTCTCGAACCTAGTTATA
TAGGTAGCCTCTTTTACAGAAAACAGGCGTATCTAACTAGTCTTCGAGGGTCAGGTTCAG
CAGCCTACCCCCCTAAATATAGGGGTTCTATAAGGCTCCCCGGTTTCTCCTATCCTTTTC
CAGATTTATTTTAGGAAGGTTATAGCGGGACCGGATTTTCAGGGCCTTGAGCTATCCTAT
ATCGACGATTTCCAGCTATCTACAGTATCTACGTCGACTAGGAAAAACTATAAGACCCTA
AAAAAAGCCATAACCTCCCTTTTTAATATAGCGAAAATTAACTAAATCCTCTGCGACCCT
GAAAAAACAGAGCTTATTCACTTCCACCGAAGACGCTCTAAAGAAAACACTCCAGTTACT
ATAGGGGGGCACCTACTTAAGCCCGCGCTAGGTGCTATTAGGTGGCTAGGAGTCTAGTTT
AATCCTAAGCTATCCTTTAAACCCTATACCGATAAACGCCTAAACTTAGCTTGAGGGGCC
CTAAACAGGCTACACAGGCTAGCCAGCTTATAGAAGGGCCTTTTCTTTAAGGCCCTGCGG
TAGCTATATATAGCCTATATAGCCTCCTAAGCTGATTTTGGCTCACAGCTCTAGTAGGAC
CCGAAATCACCGAAAGAACCCCTAGTAGACCGCCTAGAATGCCTACAGTACGGCGCCTTA
GTCAGGGCACTAGGGGCTTTTAGGGGGGCCCCTTTACGGCCTCTAGAACTCGAAGCAGCA
GTATCCCCAGCGGCGGTTCGGTTAACTAAATCTAATAGGCTTTATACCTTTAGGACCTTA
AAATTCCAACTAAACCACCCTATCAAACGCTTGCTCCTAGGAGACGGGAACCACCTCGCC
CTTCTTCAGAACCTATAGCCCACCACACAGCTATATAGGCTAGACCTAGAAATAGTGGCT
TTAGTAGGTTAGTCTTAGGATATCAAAGGTCCTTCGGCTAGGTAGAAGGCCCCCTAGGCC
TCGGAACCTATAGCGGACCTAAGACCCTTTTTCGCCCTTAGAGACCGGCCTAGCCCTAGC
CCTGGCCCTAGCCCGGGCCCCGATACCCTCGATTAGAAAACAGCCCACCTCGAAGCCCTC
GCTAAGATACAAGGCCTAGGGGAATAGGCTACTATTTTCTACACGAGCGGCTCTCTAGGC
CACTCTACCAGGCCCCCTAACGGGCCTTCACAGGCTATCGCCGCTATAATACAGTGAACT
AGTACTAGAAGGCCCTATAAAGCTATAGGCTTTTTTTTTTTTTGTTTTATTGCGCGTATA
CAGCCCTAAAGCTATAGCGCGGCGCCTATCGCCCTAAGGGCTAGAGGCTATTAGAAGCTA
GGTATAGTAAAATATAACATAGTAGTGAGAAATAGAGGAAATCCTCCGTAATAATCTGTC
TAATAGACCTAAATAGGTAAAAGAAACCAAAGCAAAATAACTAGACCGTAGGATTTATAG
TTTACGCCCTGTACTACTCCGCCGAAGCTATTTTAGTAGCTAAAAGATAGGCCCGTAAGG
CCTGTATTCCTCTTTTGGTACCGAATAATAGCGGCAGAGATAGCGGTAGGCCTGCTAGGG
CTTCCCGCAGGGCTTTTCGTTCGTTTTTATAAAAAGGGCAGGAAAGGATAAGGTGTGCTG
TATCCTGTATAGGGGAGCCGGGACAGGAACAGCGATCGTTAGAGTAGTTTTAGGCACTTT
TTTGGTGGGTTTTTAGGTATCCGAAGCCGGTTTTTAACTACGTAAAAGCTAATTTTACCC
ACCTAGGGTCTTATATTAGTAGTGGTTTTCGGGAGAAACGGAGGTTATCACGGACTAAGC
GCCGATATAGGCTACCTAAACGCACCGATTTACCTCTTTTCTCCGCCTCTTCTTCGTCGT
TCTAAAAGGCCTTCTAGTCTTTAATTAAGACTTCGTTAGCCCGGCGTTTTAAGTAGCTAA
GGGTAACTAAACTAACGGATTTAGTAGCTTTTCCAGGGTTTAACGCCCCTTTAGCCACTT
TATCAGCTAGTTCGTTCCCTTCTATCCCTATATACGAGGGGCACCACTAAATAGAAGCCG
AGGTGCCTAGCTATTTAAGGCGAGAGAAAAGGGATTTAGGTTCTGTAGCCTATTATAAGG
TGCGCTAAAGCTTCTAAATAGCCGCCTAGGAATCACTAAGAATATAGCACTCTAAGGGCC
TAGACGTCTATTCTAAGGCAGTGTAAAGGGCCGAAAGAATAGCGTATAATTCAGCGGCCG
CGACTTCGGCAGCGGCCCCTAGGTTGAAGCCTATAGCTTTATAGGGCCTTCCGGTATTAG
TCCACTATATTATAGCGGCTATAGCCTGCGAAGGCCCTATAGGGGGCCTAGTAGGGTAGC
CTAAAAAGTCGTCGTTATAGAAAACGGTAGTCTATTCCCCTAGGCCCTGTTATATTTCCG
CGAGGGCTTCGAGGTAGAATATTTTCTAGTCGAGGGTATCGGGGCTAGGGCTAGGACCAG
GCCGGTCTTTAAGGGGGAAAAAGGGTTTTAGGTCCGCTATAGGTTTCGAGGCCTAGAGGG
CCTCCCACCTAGCCGAAGGACCCTCGATATCCTAAGACTAACCTACTAAAGCCACTATTT
CTAGGCCTAGCCTGTATAGTTATATAGTAGGCTATAGGTTCTAAAGAAGGGTAAGGTTTT
CCTAGTTTACGCTTAGTAGGAGCTAGCGTCTAATAGGGTGGTTCGGTAGAAGTTTTAGGG
TTCTAAAGGCATAAAGCCTATTAGACCTAGTTAACCTAACCGCCGCTAGGGAGACTACTA
CTTCGAGTTTTAGAGGCCGTAAAGGGGCCCCCATAAAAGCACCTAGGGTCCTAACTAAGG
CGCTGTATTATATACGTTCTAGGCGGTCTACGAGGTGTTTTTTCGGTAATTTAGGGTCCT
ACTAGAGCTACGAGCTAAAGTCAGCTAAGGAAGCTATACAGGCTATATGTGGCTACCGTA
GGGCCTTAACAGAAAGGCCTCTCTACGAGCTAGCTAGCCTATATACCCTATTTAGGGCCC
CTAAAGCTAAGTTTAGGCGTTTTTCGACGTGGGGTTTAAAGGATAGCTTAAGATTAAACT
AGACTCTAAGCCACCTAATAGCACCTAGGGCTAGTTTAACTAGGTGCCCCCCTATAATAA
CCGGAGTGTCTTCTATAGTGCGTCTTCGGTGGAAGTGAATAAGATCTATTTTTCGGTTGT
CGAAAAGGACTTAGTTAACTTTTACTGCTTCGAAAAGGGAGGCTACGGCATTTTCTAGGG
TTTTATAGTTTGTCCTAGTCGACGTAGACGCTATAAATAGCTAGAAATCGTCTATATAGG
ATAGCTAAAGCCCCCGAAAGTCCGGTCCGGCTATAACCTTCCTAATATAACTCAGGAATA
GGATAGGGGAAACCGGAGAGTCTTGTAAAACCTCTATACTTAGGGGGGTAGGCTATTAAA
CCTACCCCTCGAAGGCTAGTTAGATACGCCTGTTTTCTGTAAAACAGGCTACCTATTTAA
CTAGGTTCGGGGGTAGTTATAGTTCTTAAAGGGTCCTAAGTAGCTAAGGACGGGCGACGC
AATCGAAGGCTCCTTTAATATCTAAAAATAGCGTAGAGATCACAGGATTCTGGGGTAATT
TACGCTATTTTTCGCTATAGTGGAGGAGGAGAAGGGTCGTATCGATAGCAGAGCGTTATT
TTCTACCCCTTATTTAACTAGGGTGTAGAAGGTCGTCGCGGGTATTAGCTAGAAAGCTAA
GCCTAATAGCTATAACCCGTTCGAGTACTTTACCTAGGTAGTTTAGAAGGGCTATAATCC
TATAAGATTTAGGGTCTAAATAGTCCTTTTTCCCTGGTTTCGGCAGAATAACCCCGAGGG
CTTCTTTCTAATAGGTAGGGTAGTGCCCTACGGAAAAGAGTGCTAAGTAGGCCTGTAAAA
AGGACCTAGGGATAGCCTTCTAGGCCTATTAGATCGGTTTTAAACCTATTCTGTTAGGTC
CAGGGGCCTTCCCTTTAGCGACTCCAACAATCGCGCGTTATAGTGTAACCGCGCAGATGC
GGCTTTGGAGTGGTTTGGCAGGTGGTCACGTGACCCCCTCTTTAAGGCTACGGGGTCCAC
CTCCTATATATATATATTAAGGATAGGCGCCGGATATCCCTATCGAGGGACTAAGCGATA
ATCATCATCCTCTTTTATAATTACTTATTCTACGTTTAAGATATCTTTCCAGTTTAACTT
ACGTTACCCTGATTAGAATAATAACTACCGATCTACTTCTTCGCTAAAGGTTATAGCGGT
GTTGGTTATGTTTTGGTTATATATCGTGGTCTTACTAGACTAACCTCTTTATCTAATCTT
TATCTTAACGATCTAGTGCCACTACGTCTTTATCAAGTTATAATATAGTGCTCGGAAGCG
GATTTATTCGCCGTCCCTAAAATGTTCTGACCCTGATTAGAGTAATAGAGGCGCTCGAGG
GAGGTTCCGGCCCTCCTAAACGGAGTATTAGTTAATAACCCTAAAAAAGAATATAAAGAT
AACGACTAAGGAAGGATTTAACGCTTTAAGACCGAGGAGAGATTAGCCCTAATAAGATCA
GGAAAATAAATAACTACTTAGGTAAGAGTTAAAGAACTATTAACACTTTTAAGTATAAGA
CCCGCCGCTATAGAGGTGGTAATTATAGAAATAGAAGAAACCGATTAGATCGCGATAGAG
TTAGATTCCGGATATAGAATAGACTCGATAGGGGGCTTGTAACCCCTACCACTAATTAGA
ACAGATTCTCGTATAACGGCGAAGAAAAGATAAGACTACTAAGAGCAGCTTACCCAGATT
AGGGTAACTAACCCCTAGCAGACCTAATAAAAAGCTAATACCGAGCGTGGAAGCGAAATA
ACGATACCTTATAAGAGGACTCGATAGTCTAGTAAGGACCTTTATAGACCCCGTAAGCAG
GTCGTGATACTTCTTTATAAGGCTTAGCGGGTAATACTTTTAATATTAATATCCGTGAGT
ATAGCCCCTTTACTAGTAGGTACTCTCCTAATCGTGGGGGGCCTCTTCCTTGAAGGTGAG
TTAGAAAAGCTAGATCCCGAAGATAAGTATTAAGGAGTAAAACCTAGGACCGCCCTCTTG
TTAAAGACCTTATTACTCTTATTAAGATAAGATAATATATATAATAACCTGGCTAGTATC
TAAAACACCTATAGGATCTTCTCGCTAGACGATTAGTTCGAAGAACCTGTCCCTAAATAC
CCTAAGCGCCCTAACCCTATTATTATTATTCGCCTACCCCCTTACACTTACACCTAAAAT
ACTATAGATACTTGGACTTAGTATCGCGAGCCTACCCCTATTATCGTCGTTAGCGACTCC
GACGATAAGGCTCCCTCGCCGGCTATTCCCCTTATTCTTACGCCTACCACTTCTCCTGCC
CCTGATTAGGGGAACCACGATATCGGGGCTACGGCCTTACCTCCGCCCGCTTCTAGGCCG
ACTACTACGTCTACCACGGCTCCGGCTACTATTTCGATAACTACCCCTAACACTACCCCT
ATTACTACCCCTGCCTAGCCCGCTTCGAATACTTCCCTTACCACCGCTAACGACCTAATT
AAGCTACTATAAGCCCTAATAAACCGTGACCGAGAGAGCACTATTACCGAGGTCGTTAGA
GCCCTACCCCTTACTACTACTATGTTAAGAGTACCCCTAAATCCCCTCGCTACTAGAGCT
CCCCGCTTTAGTAGTAAATCCCTCTCCACGTTCCTTTAGCAGTATAATAACTACACTAAG
CTTAACCGCCTTAGTAAAGCCGATAAGATCACCTACGTTAACCTATACACGGATACGGCT
ATTTATCCCGCTATCGAACGCTTAGTCAGAGAGGTTTAAGCCGATAAAGGCGGTTAGTCT
AATCTGGTTAAGAAGCTTGTTAAAGAGTTCTTTTATCTAAATCCTAACTACTAACTTAAT
TTCTCTTACGAGGTTTATTAGCTTCGGGTAAAGCATAAGACGTATAAGATTAATAGCGTT
TATTAGGTTAGGGACTTACTATAGTAAATCACTATTTAGAAGGCTAAGGCAGA
>ENA|NITX01000004|NITX01000004.1 Sodiomyces alkalinus F11 SODALscaffold_1_Cont4, whole genome shotgun sequence.
TAAAAACCGGAAAACCCGGGAATTCCCTAGTTCCGTTAGCCTGATTAAGCGACTACTAGC
CGCTACCTATGAATTTTATTCTTCTTATAAGGGCTTTATCGGTAGATAGGCCCGTGGAGT
CTACTCGTATAGAGTAGAAAACGGATTATTATAAAGAGAAGGAAAAGAGAAGAAGATAAG
CCACGAAGAAGACCTCCTTTTATACCTTTTTCCCCTAACCTTACTACCTATTCTCCTAAT
CAGACCTATAATAAAGTTCTCGCGAAAAGGGTAATACCCTAAGCACTAGGGAATATCACT
TTATAGAAATCCCGTTTACCTATTAGAGTTATATTATTTAGATAATTAACTATCTAATTC
CCTTCCCTGTAAGACACTCTATAAACTGTGCACCTATCCTTACCACCTATTCCCCTGATT
ATAAAGTACCCTATTAAGTAAATAACTTAGTTTCTAGGTTAGGGTCGCTTTTATAGTCAC
CTTCCTTAGGCCCGTACTTCTTAGAAACCCGGCGCTAAACCTAAGCCCCCTTAAGAAGCA
GAATAGTCTAGTAGATAACTATTTCCTCCCGGTTAGGCACCTCCTTAGCCTTACGGATAA
TATTATAATACCTATCTACCTCCTTCCTATACCGAGCTAAGAGTATTAGGATAAGACTAA
GTAAGCTATCGTAAGCCTTAAAGGTCTAACCGCTATAGGCCTAGCGTATCTAGCGAGTAA
TCTCGTGGCCTGTAGCGGTTATATTAACCAGGAAAACGCCGGTCTAAGGGGAGTAAATCG
GGTATCGTTTATTATTATAGAAAGACTACGGTAGCACTAAGTTATCCTTAGGGAGGGGAT
TATAGTATTTAAAGCCGGGGTGATTACTATTAGGCTAGCTAATCTTATACTTAGTCTACT
AGAACTCCTTACGGAGGCCCCTATCTCGGAACGTGTAAGTAGACTTATAGAATAGATTGT
TAGCGTAGTCGGGGAAGCGTGGATTCTACGGTAGGGAGACGCACTTATAGAATAGGTACG
TAATCTTATTATTAACCCGATCTATTATAGCTATCTAGCATTTTTCGTAGTACTAACAGG
GCACTTTATTCACTACCCTATATACCTGCACGATAAATGCCCTAGCGACGTAAGGCCTTA
TCACGATCTTAATAATATACTCTTTCTAAGGACCCGCGAGATCCTTAGCCACGAAGATAC
GATAGCGGAATAAGGGCGTTTTAAGAAAGTCACGTATTTCCCTTAATAGAGCCTATTCCA
CGTCCCGGTTAGTAATATTTAATAAAGTATCCTCAAACCGGTTTATAACGGTAAGCCGGG
TATCTAAATTAACGACCGAAGATAGGAGGTTAAGCTCGACGTATAAAACGCCGCCCTTAC
TAGCCACCTCGAATGAACCAATATAAGTATTAACCTTAGCACCGAAGTTAGTACGCCCTA
ATTAGGGTAACCACGAGAAATAAAGAGGGAAAACTTATAGTTATATCTATAGGCGTTACC
TAAATATTATACTTATTAGGAGTACGTACCCCTCGTTAGACGCGTCTTAGACTAAAACCA
TAGAATAGGCTTAACGGACTCTTATCTGCTAACGGCCTTCTTACGTTTATACGGTTCCGC
TTCGTTTAATACCCTAATGATATACTTAGAAGCTATAGTGTGTATTCGAGAAGTTAGGAA
GTTATTATAGTAATAGTGCTATCGGTAAAGATAACTATAAAAGTAGTGATATTACTTAGA
AGAAGAGGAACGAAGAGCCGGGGATCCTATATCTTTTATACTTAAGAGACAGATAAGCAG
AGACGTTAACTAAGCGGCTTATAGCTTCTATAAATTAAAGGAGGCGTCTTTAATAAAGTA
ATCACGACTATTCGACCTACCTTTATAGCTATTTATAGCTACCTCCTTTTATTTTCCTTT
ATTATAGAATCACGACTCCGCCTATTGCCTAATAATAAACGAAGAGCCTTATTAGATATT
TACTGGCTAATTATAATAAGCGCCGAAGCGAGTTAGCTAATCACGCTAAGCGTTTCTAAC
GTCGGTTTCCTAATTTATACCTTAGGAAGGATAGCTTCGTTATAACACGGGGATTAAATA
GGAGACAGATAAGGCTACCGCTAATTAAGAGGCTAGGAAGGCTAACGAGCCTAACTATAT
AGTCGGAGGAAGAACCTTACGAAAGCGTAAGTAAAGGTATATATAGAGGATTAGATAAGA
GATATCTCGAGGAAATAGTCGGTAAAGATAGTAAGGAAGTAGTATATACGGAGGAACTAG
AACTAAGAGAATCCCTAATCAAGTATACGTGGAGGACGGGGTGATTAGAGGAATAAGGGT
GTACGATAGCTCTTTACTTAGTTTATTTACTTATATCTACTTATTTTAAGGAGTTATCTA
CGCTATAAGGGCGTAATCGAGATAACTAGGGCCGTATTATAACCGCGTAGATACGGCGTT
AGAGTAGTTCGGCAGACGGTTATATAACCCCCCCTTACGGCCTCTAGAACTAGAAGCAGC
AGTCTCTCTGGCTTCGATTCGGTTAACTAGGTCTAATAGGCTTTATGCCTTTAGGTCCTT
AAAGTTCATACCGAATTACCCTATTAGACGCCAGGTTCTAGGGGAACAGGAAGACCTCGC
CCGCCTATAAGACCTATAGCCCATTACATAGCTTTATAAGCTAGGCCTAGAATTAGTAGC
CTTAGTAGGGTAGTCCTGGGGGATAGAGGGCCCGGTAGCTAGGTAGGAGGCCCCCTAGGC
CTCCGAGCCTATAGCAGACCTTAGGCCCTTTTTTTCTTTGAAAGCACGTCCTAATAACAC
GGATAATACCGACTCCGGTACCCAAGACCCTAAAACAGCCCACCTCGAAGCCCTTAAGGA
TATACAGTAATCCCTAGGCGAGTAGGCCTCTATTTTCTACACCGACGGTTCCCTAGGCCA
TTCTATAAGGCCTCCTACAGGGCCTCCGCAGGCTATAGCTACTATTATACAGCTAGCTAG
TACCGGTAGGCCCTATAGCCCGATAAGGCCTAAAATAAAACGCCCCGATAAGGGCTCTAA
AAAGAGATTATCCGCTTACGCCTTTATTATCTTTTTCGGTAAGGTAGGAGGAGCGGGCTC
TAAAAAAAGGTTACCGCTTACGTCTTAACCACCTTTTCTGGTGGTAGGAGGAGCGGGAAT
CTCGCGGGTACTATACTAGGTCCTATATAGGCCTAAGGTAACACGCTTCGAAATAGACTC
TATAAAGGAAAAAAGGTTATCCGCTTAAGTCTTAACTACCTTCGGTAAGGTAGGAGGAGC
AGGAATAGAAACTAGGGTAGTATAGGAATCACCCTGGTTCCCGATATAGCCTATAAAACG
CTTAGAAAAAGACTCTACCGCCTTAGCCCGGTCCGTAACTAGGGCACGCTTATAGGGCGT
ATATTAGGGCTTCCTTAACAACCTATCCGCGGGATTTAATATCCCCGGGCGGTGCCGGAT
CTTAAAACCAAACAGGGCGAGCTTCTTAAGTCATTATATATACTATCCCTTAAGCTTAGG
CTTATCCAGCAGATAACGATGGTTTAGGTGGTCCCTTAGAGCGATAATAGGGCTCTAACT
ATAGGCCACGTAGTGCCGCCACGTCCGAAAAGACTTAATAATAGCCATAAGCTTAGAATC
GGGTATACTATAATTAAGCTCGGCGCCTCGGAGATTATAAGATCTAAACGCGACGGGTCT
CTATAGTCTATTCTTAAGCTAACTAATAACAGCCCTAATAATAAAAGCAGAAATATCGGG
CTTAATACGTATTAGCAGAGCAGGGTTAAAATACCGTAAAACGGGCGTTTTCTAAAATAG
CAGTTTTATTTCCTCGAACGCGGTCTAGGCCTACGAGGAAAGTACTAGGACCCCGGTGTG
GCCCCTAGTAGGCCCCCCTTTAAGATAGTCTATAAGGGGGGCAGCGACCTTAGAGTAGTT
CTTAATAAAGCGCCTATAAAAACCCGTAAAACCTAAGAAGACCTGTATCTTCTTAACACT
GTTAGGGAGTTCCTAGTCGCGGATTACCTTAACGCGAGCCGGATCTATCCGTACCCCGTC
TAGGCTATAGATAAATCCCAGGAATTTAATATCGCAGGTCTTAAACTTATACTTATCGGG
GTTATTATATAGGGACCACTATCTAAGCCTTATAAGGACCTCGCGGACGTGCACGCGGTA
GGTAACTAAGTCACTACTATAAATAAGGGTATCGTCGATGTATATAACGTAAATAGTATT
AATAAAGCCTGTTAGCGCCTAATTAATATAGCGTTAGAAGCTTACGGGGGCGTTATTAAG
GCCGAACGGTATAATAAGGTATTCGTAGTGACCGTATTTTATCCGGAACGCCGTTTTCCA
CTTATTACTAGCTCGTATACAGAGCCGATAGTATATATCCTTAAGATCCAGCTTAGTATA
GTACTACGCTAAAGATAAACGATCTAAGATTTTATAGATAAGGGGTAGCGGGGTATAGTC
CTTAACTATCACCTTATTTAACCCTCTATAGTTAATATAAAGACGTAGCTTACTACTCTT
CTTAGGAATGAACAGAATAAGGGCGCCGGCCGGGCTAGTAGACGGTCTAATCTATCCTTT
CGTAATGGCGTCCTATAGGTATTAACGTAGCACTTCTAATTTCTAAGTGGCGAGGGGATA
AATATGACTATAGGGAGGCTTTTCCCCCTCCTCTACCTTAATCGTGTGATCCTATTACTA
GTGCGTTGGTAACCGCCCGGTATTATCGACTTTAAAGATATTAGCAAAATCTTAATACTA
TTCCGGTAGCGTAGGGGTGGCTACTAGGTCCCCGTCTTCTAAGAATTTATCTCTATATCC
TACTAAAGTGTTTTGTGCTAGGCCGATATAGCCGATACGTAGGCCCCGCGTAGAACCTAT
ATAGGTCAGAATAAGGATAGACTTAGCTTATTTAACTGTCCTACGTAGCTTTTTTAGTGA
TATAATTATACTAAGCTCCGCGTAGGATAAGGGATAGGTCCACGTGCTAGAACGTTAAGG
TTAACGGCTCTAAGCCACGGCCTCCCTAAGATAATCTTTACGCCTATAAGGTTTATAACG
TGGAACTTAGCGTGGTATACCCTTTCTTAACCCTAATAGTCTATCGCGACGATAATCCTA
TAGGTGGACCCTAGAGTTATTTTTAACTATTCTTCTATAATCCAGGACACCGGAACAGGG
GACCCCTTAGGAACTTAACTAGGTCCTAGGAGGGACTAATATAAAACGTTAATATCGGCG
CCTCCGTTAAGGAGAGCCGACGTCTACATCTATTCCCTATCTTAGCGAAGGGAAACACGT
GCCTTGACCAGTATAGTGGTAGTAAAGGGGGTTACTCGAGGTAGGTATTATTCCTAGAGC
ACCTTACTTGTGATATAGCCGACTATAGGGCGGGAGGTGGATACCGGTTAGGTATTCGGG
TTACTATAATTCGAGCACTATACCCGAGGGCTATAGTATATAGTAGCGTAGTGCCCCCTT
TTATTATAGTTAAAGTAAGTGATAGAGTCGAGGTATTATAGGGATAGGGATAGGGATAAT
AGCCAGGGCTATATAGGGTGACTAGGAGTAGGCGTAGGAGGAGGCGTAGGGGTAGGCGTA
GAAATAGGCGTAGGAGTATAAGCAGGGGTATATAAGCGGAAGCGGCGCCGCTTAGTACGA
GTAGTAGACTAGAAGTCTACTCGAGTAACGGCGGTTAGCGTGCCGGTGATAGTTAAGGCT
TCCGCCCTATAGTAGGCCGGGGCTAGGTCTTAGTAGTCCTTAGGAACCCCTATAGACACT
ATATAGTCCCGAATAGGTAGGAGTACCCTTATTAGCACTATCTAAATCCTCTACTAGTCT
AGAAACTCGCCTAGTAGTTCCGACTCCAGGGCTTCCTACTATTATATAAATTTAGCGTAG
GATTCGCCTTTTCTTTAGAACGAAATAGACTCGCTGTGGATCTATACCGCTACCTCCCGT
AGGCGGATATCGTTATCGTTAACCTAATAGGATAGCTAGGTCTATAAGGCTGCCTAGCTA
ACCCTATTAGAGTCCCCATTGTATTTATATCGTAGTTTAGCCTGCTAGCGTTCCTTAAGG
TAGTAGAGGAGGTATAATATAACGAAGTACTTTTTCGCGGCGTCCGTGGGGAAGGATTAA
GAATCTAGGTCGAACCGCTAGTTAGTCTCCTAGATAAACGTGCGATACTTAGCCTAGGAT
ACACTATCCTATTTTGGAAGGGGAAAATTGAACTTAGCCTATATAGCGGATCCGTGTATA
GATAACGTCGTGGATATATCGTGGGTATACTAGGATTCTGATAGGGTTCCGATAATACGA
TATCGAGGTTTAGCTATACGATAGTGGGTGATATCGGCCGGGTTAGATTTACTAGTGGGA
TAGATAGTAGCGGCGGTAGCGGTGCTAGTAACGGTGGCAGTATCCGCCTCTAGCTTAGTA
AGGTACGCGAGCTTACGCTTATAGTGGTTCTACGCCTTTATCTATTTAACGCGTTTATCT
AGTTATTTATCCGTTAGCGTAGCTAGGTTAACTTCTGTATATAGGGGTAGATTAGGGTTA
TACGCCTATTCTGTTATAGTTATAGGAGGAATAGAGGTAATGTTAGGTGTAGAGGTAGTA
GTAGAGGTAGTGCTAGCAATAGGAGTAGATGTAGGGGCAGGAATAGGTGCCGGTACGGTG
GTAGATACGGGAGCCGTGTTAGTTCCCGGCGTATTTCCGTCGTATTTCTCGTTAGCGGGG
TCGTCTTCTATAAAGGCGGTCTTGCTATCGCGGAGCTATCGCTTAAACTAACTAGTAGTC
TTATTAAAATCAAAGGTAGGATCGTTTATTTCGTGATGCTTAGATATCTTAGTCACTCTC
CTTAACGGGCTTCGCGCCCTTAAGGGTAGAGGGATTAAAATATTAAATAGGTAATCGTAA
AGAGTGAAAAGGTAGGGTTAAGTAAGGAACTAGGTATAATCACGATAGGATTATAATAGG
GTTAGAACGTGGGTATAGCTAAAGAAGTAGATTAATTGCTGGCCTCCTCCTTCGAGGGGA
GGCTCCCTTACTCCTTAAGACTACGCTCTGCTTTTCGGGGGCTACTTATTTACTTCCTCG
AGGGCTGCCTTATTTACTTCGAGGGACTATTCTGTTTGCTATATAATAACTTACTTTACT
TATGCCTTAAGGGGTCTTAGACTAGGCATACCTGGACCCATATAGGTTCACACTAGGGAT
CTATTATAACCACTACTGCAGGCACCTGATATTATCGTTAGTTTCTAATTATTGTTATTA
ATCTACCTATACTATAAGGCGTACCTTATACTTAGTAAGGGTTTCTTTGTTATTCAACCT
ATTTATATATACCTATCTAAAGATATAGACTTATCACTTATACTTATTAGCCTAATTGCT
ATTTACCTCTTTCTTATAGCCTATCTATTAGTGCCCCTTAAGGTGCTCCTCCTCGGCTTA
TAACCACCGCTTCTATAACGACTAGAGACGTATATTATAATAGTGATTTGGCGGAGGTAG
GAGATTGTCGTGGGTTAGACGTGGTAGTGGCTAGGAGGTATTAGAGGAACAGGGATCTAT
AGCGGCGATAGTAATATCGCCGTTATTAATATCTTACTTCCGTATATATATAGGGTTATA
AGTATTTCTAGCGTTAAAGAACGCCTTCTAGGTATTATTATTCCGTACCTTTTCGGTTAT
ATAAAGGCTCGCAATACATATGCGCGCGGGTAATAGGCGTGCGGCCGATAAGTACCCTCT
AGGGATATCTATGGCCACCCGATATTAGTTATCGTCTTCTTCCGTACCCCGAACCACGGC
TAACACTATAAGGAACGCGTGCGTAGTGTTAAGGAATAGGCTATAATACCAAGAAAAAGA
TATACCGTAACGGACAATACTATTATAACTTAATAGTCGTATTTTATAAAGACCCTAACT
TAAGGAGGAAAAGGAGGCCTTTTCCCCTTAAGCTAATATAGTAATCTAGTCTTACCGAGT
ACTTGGCGGTCTAAGCGTATCTCTAATCTTATATAGTGCTAATCCATAATACCACTTAGT
TCCTTATACTGCTCTTTCAGTAATCGGGGTATACGCCTCTAGCGCGGAGGGCATAAGAAC
TATTCGCTTAGCTATAGAATAAATAGCGTACGCATTATTCGCGGGGATAGAGAATATATA
GCTCCGGTAGTATCTATACGGATAGAGAACGTATAGCGGCCGGACTATACACGGGAATAG
CACGGTATAGATACTCAGGTTATAGTTAGACTAGACCGGCCGAGGGATATATCCTTAGCG
AGGTTCCCTATTAGTTTAGTAGAAGATATCTTTATTCTACCCTATTTACTATAGTAAAGG
TGGCCCTTTTAAACCCTAGAAGCCCTAGGTCTAAAAGTACCGACTGGCTAGAGATTTACC
TAGATAGGGCTTATCATATAGTAAGTAACTAAGCTTTTAAGCGAGGTTCGTGTATTACCA
CCCGACGTGGACTATATATACTAAGACTAAATAGATTTATAGTATACTAGCGGTCGTTAT
CGCGAATTATGTATACTAAGACTAAATAGATACGTAGTATACTAATTGAATTAATATAAC
CGCTAGCGCACTAGGTGAAAACGCCTCTCATTTACTGGACGAAGGCGTGGAGTATATAAG
GACTATAGTGTATGTGTGTGCATGTATCTATTTAACGCCTTAGTAATCCCTAGTAAATAC
TAGAGATCGCGCCCCTGATAGAGTTGTCGCGTGTTAAATAGCACTTATATAATTAACTTA
GTAGAGCAGAAATCTCGTGTGTGTGTATTATATTAAGTTATATCTATATAAGTCTCTTAT
ACCCTTAATTTAGGTGGTGAAGACTCTATTATAGGTACTATATTATTTAGATTCTATCCG
GTCTTTCCTGGTATCCGCCCCTGTTATATCCTAATGCCCGAGGTCTAAAGCCGTTAGTCA
GGCATGGATCCCCTATAGACTACGTCGTGGTCCGTATGCCTATACCATACACCCCCTTAG
TGAAGGTGGGTCTTCCTAGGTTAACTAACTAATTAAAGGCTTCGGTTTACACAAAACGCT
CCTAACCTTTCTATTAGAAGATTAATAGTTAAGGGAATACGCCCTCGTAAAAAGAATCTA
AATCCGCCCTATTTAACCGTTTAATTTAATTCTATCTTAATTAGTTCCTCGATCCAGATT
AGCTGGATCTACTTAATCGGATCTGTATCTATTAGATCTACTACGCCGGCCCTTATCGTC
GCTACGACCGCGGCTTTAGCGCGTTTAATCTCTTCGTGCAGTTACTTCGACCACTTAATA
CAATTCTTATAATCTAATAAATTAAGCTATTATTATAGTCGTTTAATCCCCGCCGCCCGT
AATGCCTTTATTAAACCGTCCACGATTATATCCTTCGTGTTAATATACATAACCATAAAG
AGACCTTACTATACTAACTAGCGCGCCTACTAGTTATAAATATCGATATGCTATAGTCTT
AGTCGTAGGCGTTATATCTTCTTATTAACGAGGTTAATAGTCTGCTATTTATCGTAGTAC
AGCTATAGTTATTATTAATCTAACTAAAGCTTTAGATCCCTTAGTATCCGACTAGTAAAT
AACGTCTCCTTAGCGGCCTTTATAAGAGCGAGTAGTTTTAACTCTATTAACGACGTTGTA
ATTATTAGTTACTTACCCGCCTTTTAGTTAATAGTGCCACCGAAAAGCTTTATCGTGTAT
CCTTAGGAGCTTTTACGGTCTGGATTATCCCCGAAGGACGCGTCGCTTATAGTTAGGAAA
AGTCTATTCCTACCGAATTCTAGGTAGTAGTGCCTTATATAATATAGGAATAGTAGTACT
TATTAAGGCCTCTTAAGGTGGTTAGAGGAGGGGTTAACGTTATATGAAGAAAGCTTCGAA
TGGGCGAACGCGATATCGGGTCTTTTTATAATAGCGGTATATAGGATTATACCTATTATA
CCCTAATACTAGCGGACCTCGGGGATTAATACGCGTATACCATTGCCTAGTATTAACGAC
TCTCAAGTTAAGAATAGGACCTTTAGTGGTTTTCGGTAGAGGATATCTACGCAGTATTTA
ACTGCGATCTTCTCTACATAAGAGGATTATACTAACTATAACCTACGTATAGCTCTATCC
CTTAAAACCTTAATTCCTAGGAACTAACGGATTTCGTCGCCTCCTAGTAACCTATAGCTT
TACTTAAGGGTAGCCTCGAGGTTATTCGCGTTTGTTTTACGATCTCTATAGTAGATATAT
CCGATATCGTTAACGTATAAGAATAGAATTAAACTATCGCGGATTATAATATAGGGGTTA
TTAGGCACGGCCGTGAATCCTATCTTCTATAGCGTGCCGCTAAATTCCTCTTACTATAGT
AGTGGCGATACCCTTAAGCCGAAAAGGGTTTTCCGTAGTAGTAAGACCTTACCTAATACT
TCGTAGCCTTACGGTATCTTTATAAATACTTCCTCTTTAAAGCTAGCGTTAACGAACGCG
TTAATAGCGTTAAACTACCTTATCTTCAGGTTACATTAAACGGCGATAGCTATTAGTATA
CGGAAAGACTATAAGACTAATATAGCGGTATAGTTATCTTTAGTTTCTAACCGTTTTTAT
TAATCTCCTTATACTATAAGGCGTACCTTATACTTAGGGAGCGTGCCCTCCTTATTGAAC
TTATAGGTATATACCTATGTATAGGCGAGGACTTATTACTTATTAGCCTAATCACTGAGT
ACCTCCTACTAGTAACCTATTTATTGGTAGCCCTTAAAATATTCCCCCTTAGCCTATAAC
TACTACTCCCGTAACGGGTAAAGGCGTATATCGCGGTAATGGTTTAGCAGAGGCGGGAGA
TCCTCACGGGTTAAACGCGATAGCGGCTAGGAGGCGTTAAAAGGAGAGGGATCTATAGTG
CTAGCGCCGATAATATCACCGTCGTTAATAGCTTACTTCCTCCTACATATAGGGTTATAA
GTCCTTCTAGCGTTAAGGAACGCCTTTGAGGTATTATCGTTCTACACCTTCTTAGTCGTG
TATAGACTTATAATAGTTCTCGTGGTGGATAGACGCGCGGATAATAGGCACGCGGCCGAT
AGGTACTCCTAAGGGGTATCTATAGCTATCCGTTAGTGGTTATCGTGTTCTTCCACCTTA
GTAGGTATACTAGCGGTAAGACCTATTCCTTAACCTTAAATAGTCCTATTTATTACTAAC
CGAGCTTTATTAAGGGTTTATTAGGTAGCGAATAGCTATACCCGAGCTTACTGAACACAA
AGTCCCCGGGGGAGAACCGAATACTGCGATACTTCTTATTATATTTCCTTTTTATATATA
TCTAGGCTAAGGCGATAGATAGCTTAGCGTCTTCATAGAATAGTTCCCGAGTTAACTATG
GGTTAGTATCACTAATTATATTAAGGGGGCTATTCGTTCGCGTGCTATATAGTAGTTTAT
TAAGTAAATACCCAAAGACTTCGCTAAAGGCGTTATTTAGGTTAAAATATAGCGCGATAA
TACCCTTTATCTATAGCATATAGGGTATATAACGAAAAATATATAGATAGCAATATCGAC
TATATAATTCTTCTGTTTAAATAGTCTATTACTTTACGGGTACTATACTATTAAGAACTT
ATATAGCGTACCCGCCTCCTTCTAGAGCGTTATCTAAAAGGCGGATAAGAATTTAGGGTT
ATAATCTAAGATAATACCTCGGGAGATATCCTAAGTACCGAGCTAAGAAAACTAAAAAAG
GATATAAGCCTAGTCCTCCGCGGTATAGAAGGTATACCCCGGAATAAGGAGGGTAGCGTT
AGTAAACTTACCTATTACTATAAAGAGGGAGTTAAATAGGGAGAAACCCTCCTTTTACTA
GGGAGAGCTAGTTAAGGGTACCTCGGGTAAGCCGATAATAAAATCTATAGCGATAGTATA
GAATAGAATATAGGGAGTTATAATTAGCTATATCTCGCCGAGTAGGGGTTAATAATTAGT
CTAATTAGTGGCGTATATTAAGTAGTTAGCGATATAGATCTTGATTTTCTTATAGAGCTT
AGGAATAGCGAATCGGCTAACTAGCTCGTATTAGATTCTTTTAACGCCGAAATAGTAACG
CTTATTATAAGCGGCCTAAATTATGACGGCTTGTCAAACGTTTTTCACGTATTGAGGCCG
AAAATATAGATTATTCGAACTAAGGAGGGGAAGGAGGAACGGAAAAGCCTGCGCGGTGTG
TAGGCGGCTAAGTACGTGTGGAATCGCACGGACCTCGCTTGTTAGGGGGTCTATGCTTCT
TAGTCCTGGCCGCTACCGGGGACTATTCTACGGGCTATAGCCTATAATATACCCCCCCCC
CCGGAGGCGAGGTCGCGGTCGTGTCGTGGTTGCACGGTTATAACCTCGTATTACCCTGGC
CTCCCTACGTAGAATCTGAAAATAGCTTCCTTTATTCGGCTCTATTAAAGGCTCTTTCGA
AGGGAGGTAATCCGTAGCAGCTAAGATCCTTTCACGGCTAAAATAGCATCAAGGAGTTCT
TATATAGCGGTGCTATCGCGGGCCCCTTACCGGTGTGCGTGCTTATTATAAACGACGTGC
CTGCCGAATATATAACCGGGGGTCATTCCTTCCACCTAAATAGCGTATGAAGAGTAGTAA
AATAAACCTCCCACTATTCCTCGTTTTTCCCTATTTTCTTCCCCCTCTATACCTTCCTTT
TAGGTAACTTTTTCGTTTTTTTTTAATTGATTTTTTCTACGCTATAAGTAGCCCCGAGAT
ACTTCGTAGGTCCTATAGTAATATAACTAACGTCGCTAAGTAATAGCTTATAACTTAATC
CGCCTATATCCTTATTACCGTAAGTTAGCACTCCCTCGCTTATAGTTTAATGCCGTAGCT
AACCGTTAGTAGATATTAGACTTTGTCTTACCTAATAAGCGCCTTTATAAGGGTAATAGT
AATAACGATATAAGTTCGCGGCCCATATTACTACGGTTATAAAGTCGGCCGTAACTAATA
ATAAGTAGACCCTAACCCCCCCCCCGCTAAGAAAAGATATACCCCTAAAAACCCCCTAAA
TCCCCGCTAATTTACCCCCTACGCGTAATACGCTACCCGGTAATGTAAATAAGAATATAG
TATCGAGTATTACTACTAGTTAGACCTTAGCGCGGCTAGGGCTAACGCTAAATACTATAA
GTACTCGTGCCGCACTTATAAGTATTCCGAGGTAGGTATACCGGTTATACGTGTAGTAAC
CGCGACTAATAAGCGATATAGCTCCTGCCCGCCGCCTATAACACCGCTAACGCCTTATAG
GACACCGCTTATCTAATAAATAAGGATACCGACGATAAGGATATAAGTTTATACCTATCC
TTCGCTTAGTAGCCTTTATACTAATTCTTCTATATAGAATTATCGTTAGTTTTAGGATAT
TTACGGCCGTTTTTAGGTCGCCCTTAGTTTAGCTAAGTTAGGTAAAAACGTCGCCGCTCC
CTTACTATCCCCCGCTCCTACTATCGCCGTTGCCCCTATCGCCGCCCCCGCTCCCGTCGC
CGCTCCCGCCGTTACTCCCGCCGCTGCCTCGCTTACCGTTATTATCTCGCCGTCCGCCGC
CGCCTAGCCCTTTACTACGGAGTTTTAGGTAGGTATAGTATAAGCCCTCGACGATATTAT
TACCTTTATACGTAATATAGATAAAACGCTTAAGGAAGTATCGTAAAAGTTAGAGGATAA
GAATAACGACGTTACTATAATATCGTAAAAGGTTTATAACCTCTTTTACTCCGTGCGCCG
CGTATATAAGCACTACGTGGCTATAACCCCCTTAGCCGCTAGGGATAATCCGGGGGCTAC
TCCCGAGGCTATACTCGCCTCGGCTCCTCCTTAGGAGGAGTCGTAGGTAGGTGCCGCCGA
GGACGGTATAGCCTTATAAGAGGAGGAGCTAGAAAAGGGGGAAGTTATTAAGTGATAGGT
TTTTTAGGTTATTTTTACTATATTTCCATTACTTATAAATTAAGTAAGGCGGGGGTATAT
CCCTAATATAACTTCGCTCTCGGTTCTTATCCTCCTCGCCGCCGTGTCGGCCTTCTTTCG
CGTCCGTGTCTCCTTCGTATACTATTATAAAGGCCCGTTATTCGACTATACCGGGCCGTA
TTTCTTCTCGAATTCGTTAATCGCTTATATCTTCTATAGGCTTTTAAGTAGTTCCCACGT
TAATTCTATATAACCCTCCTATCGTACTAATACTTCCCGGACCTTACCGCGACCTTGCTT
TCGGGTATAGGCGTAAAGGACTTCTTTTACTACCTATTCCTCCTCCCTATTTAGCTCTTT
ACGGATAGGTGGTGGCTAAAGGTTTATTATCGTTTACCCTAGTAAGGGGTCACGGTCGGC
TCGCCGTAAAAGATCCACGTGGAAATAGTTATAAATCTACGAGGGGACGTTTAGTTCTAC
GACATAGGGGTTAATAACCTGTATATCCTTATACTTATAATAAAGCTAGGTAAGTTTTTT
TAATAGCTATAGCGAGGAGTAGTTACCGATATTTAGCTATATAAGGTCGTCCTTTTTAAA
CCTCTTAATAGGGTAGCGCCGACGGTTTACCGACTCCTCTTAGTATAGTTATATAGCGGC
TATCGCGGCTTATATAAACTAAGTAGCTTCCTTAAAGCGACTTAATAAGTCCTACGCGGA
AGCCTCGCGCTTATCGGTCGGTGTAGTCTTATTAACTTAGAGAGGATTCGCGTAGTACCC
GTGTTATAGAAAGAACGGGCTTATTTAGATCGTTAAGTTTACCCGGTTATTTAAGGCTAG
TTACGCTACCGGTAATAGCGTATCCTAATCGTCTTAGGCGTAATAGGTATATACCCGTAA
ATAGACTTAAACTTCCTACTTAATATATTTAGAACCTCCGTCTATCTACGGGTAGTATAT
AGTACTTAGTCGTTATTTTATACCTACGAGTTTATAAAAGTATCACTAAAAGCGGCTAGT
CTAGTTCGAGCCTGTATCGCAAACGATAGACTTCGGTATTCCTTAGAACCTATAGTAGTA
TAGTAAAAACCGTTTAGCGTAGGCTTCGGTATCTATAGTATCTATCGCTTTAAGTATTAC
CGATTTCGAGAGTTAGTCGGTAATCACCTATAGGTATCTATACTTACCCTTACGGGTAGG
TAGTAGGTCCGTTATAAAGTCTATCGCGATATTATAGAAGATTCGCTCTAGTATAGGGAG
TAGGTGTAGTAATCCTCTTCTCGTACCCCTTTATATATAGCTAGCTCGGCACGTATCGTA
GTTCCGTATAAACCTTTTAATATCTTAATTTATACCGGGCCAGAAAAACTAACGGGCGAC
TAAGATAATAGTATTATCCCTGCCTAGGTATCCGCCTACTACTAAGTCGTGGATTACTTA
TACTAGACGGCCTTATAGCGGGTGGCTAGCCCCGTCTTTGTTATCCCCTAGCACCTATAA
GCGGTTACGAAATATTAGCCATCCTTAGTCGATTCCGTACTCGGCGATCTATATTTTAAG
CTCTAGCTCGGGGGGAAAACTCCGTTCTCCTACTATTACTACGGTAAAAGCACCTTAATA
ACGCTTATCGGTAGCCTTAGCTTCGTCCTATAATCGCTATAGGTTAGGGCCTACTTCGAA
GACCGTGGCTAGCTCCGGTAATATTACCCTTACTAGGTATACCCGGGGGGAGACAGCTAT
ATCGGGGATTATCTAAATATACCTCCCCTACTCTCGGATATCGGAAGAATCCTTAGGTAT
ATCCTACTCCCGATATAAGAGCGCGTCGGCTACGACGTTATCGGCTCCTCGCTTATACTC
TAATATAAAGTTATACTAGGTAAGCTTAGCTACCTAGCGACTCTAACGCTCGGTTAGGGC
CCTCTTAGTTATAAAGTATTCGAGTATTTTATAATTAGAGTAAATCTAAAACCGGCCATT
ACCTATACGCTTAGCTTTCTAAGCCTATAGGTAGTCTATAATCGCTAGTATCTCCTTATC
GTAAATCGGGTAGTTATACTCGGCGGAGTTAAGGCGGCGTGAGTAGTATATAACGACGCA
CCTATATCCTTATTTATCTTTCTACAGGAATACGCTACCTAGCGCGAACCCTAAATAATC
CGTTTCTAGCGAGGTCTTCCTTCTAGGTTACTATTATTATAGATAAGCCTCTTCCTAGAA
CCTCTACTTTAGCTCCTTAAAGGCTGCCTTTTATAAGGGGCCCTAGTAGAATAGGGCGTT
CTTCTTCGTTAGGGCCGTAAATAGCGCTATAACGGCTACGAAGTCGCGGATATATATACT
ATAAAAGTTAGTAAACCCTAAGAAACTTCGTATGCTAATCGCGGAGACTAACGCTTCCTA
TTTTACGATAGCCTTAAGTTTCTCGGGGTCGTAAAATACCCCTTTTTCTGCTATAACGAT
AAACCCTAGGTTTTAACCGTCTTAACGCTAAACTCGCACTTCTTCGGGTTAAGGTTTAGT
CTAGCGTCTATAAAGGCACTAAGCACTCGCCGTACCTTCTCCTTATAGTCCTTATAAAAT
CCGTCTAAGTAGATTAGGATATCGTCTACATACGCGGAGACGAAATCGTTAAGAAACTCC
CATAGCGATAAGTTGATATATCGCTAGAACGTTATAGGCGCGCCGGTTAACCTAAAAGGG
TATACTAGCTACTCGAATAATCTAAATCGAGTATAGAATATAGTCTTATACTTATACCTA
GGAGCTATCCGTATCTTATAGAAGGCGGCGATAACGTCTAATTTAGTAAACCATTTCGCC
TTAGCTAGGTTACGTAGGGTCTTTATAATTAGGGGGAGTAAGTAGCGATCTTGCTAAGTA
ATCGTATTTAGGGCGCGGTAATCGTAGTAAAATCGGAGGCCGCCTCCTAGCTTCTTCACG
AATAATATAAGCGCGGTGGCCGCTAAGCTACTCGCACGAATAAATCCCTTATCTATTAGG
TCCGTTATCGTCTTCCGTAATACGAGGAGCTCTTTACGTGATATATTATAAAGCAGGTCT
TATAGTAAGGCTTATTCGTTACCACTATCATCCGTTATAAGTAGACCTCGTAGTCAGTAC
CAGGTTAGTATAGGGGTAGGCGTATAGAGTATAAGGGCGTAAGTAAATCGTCGAACTCTT
ATATAATACCCTTAAAGACGTATTCTCGCGGGTCTACTAGTTCCTTTATACTTAGGGTCT
TTTCGATATCTTTTAACGATATAGTCTATAAGCCCTCTTCCTATCTTTTTCCTCTCCGGT
ACCGTAGTTATCTATATAGCCCTATAAACACAGACCCTATTACTAGTACTATAGTGCGGA
TCTCTTATACTGCTTGCGGCTCCTTTTCGCCCTAGAGTCGGGTATCGATATCGGCCACTC
CGTAGCGGAGCCTTTATTCCTTAGCGTAAAGGACCACGTCGTTACATTCTATCTACGGGA
GCCTAAGGAAAAGATCCTAATCTAGACCTAGTACTATATACGCAAAAACGCGCTCGGTAT
ACCCTTATATATCTAGCGTAAAGACTACGATACTAGCGCTACTAGCTAGTTTCGTCTCAT
CTGAGAAGCCTTTTAGTAGTCGTTTCTTCTTATCGACTAACGGTAAGCGTATTTTTTAAG
TAAACTTCTTATTTATAGCGGTATAATAGTTATAACCTATATCTATTAAAGCGTTTATTA
GCCTACTACTATTAATTCTTACTTAGATTAATACTGACTCGCTCCGTAATAGCGGTTTAA
ACTCCTCTTACTCGCGTTACTCTCGCGCCGTCGGCTCCGGTACCCGATTTCGTACTAGAG
CTACTCTTTTTCCGAGTCTTCGGTATCTTCGGGAATATCTTCGGATTCCTCCTCTTAAGG
GGATATTCGGGCCACCGTATCCTTCTTACTTTTATAGTGCCGTTAAACGTAGCCCTTCTT
CTAATAGTTCTAATATATATATTCGCGTAGCGGTTAGGTTTTTATTAAGTCCCCTTAGAC
TCGCTAACCTTATTAACTCTACCTATAACGATGTCGCCGTTAGCGTCCTTAACTAGTTTA
CGGGCGATAGGAATCGGTTAGTACGACTTACTAACACCCTCCTATCTCTACGCAATCTTC
TATACTTTATTAACCTACTCGGAGTAAGTATTAGAGAGATCGGCTACTACTAGGCTATTA
TATAGCCTATCGTTTAGGGCGCTATTAAGGAACGATATCTTAATATAGTCTACTTAGTCG
TGGTCTCCTACTTACACTAGGTTCTTTTTAAAGGTCGGTAGGAAGCGCGCGAATGGCTAG
TCGGGTGTTTACTGTATCACTCTAAAGGCGTTAGTAGCGCGGCCTTATTCGTTACGGTCC
TTATATATATAGCCGAGGTAGGCTATAAATTCCTCCGGGTTAAATTCACCGTTTATACCT
CCGTTATCGAAAAAGGTACTAACCACCTACTAACGCTAAGTATCTAAGCACGCGTTAATT
AAGTAACACGCCTCCTTATTACTATAGAATAAGGGCCTATCGAATTTAAGTTATAGTCGT
ATAGCCTAAGACTAAGCGGTATATTCCGTGCATTTTCCACTAAATTCTACGGGAACGGCG
ACCTACTATACCCGGTATAAGAGCGTGGGTGCCGGCGGCGGTAACGGAATAAGTATAGCA
GTCTCTGCCTCTAATAGCCCAGGTACAGGCGAGGGCGTAACGACTAGGGTAGGCGTCGGG
TATATAGTGGGTATAAGGTACGGGTTAAGTTAAGACCTTTTAAAGGCTACTTATAGGCTA
GCGATTATATTATAAATAGGGGCGATATATATCCTTACCGCTTCCTATACGCGTTATAAC
ACGTGTTTATCGATCTTATTATACGAGGTCCCTACGACTTACCTTTAGCCCCTTAGTAGG
CTCGGGGCGAAGTGGCTAGGACCTCCTTCTATATAAGCGTTAAAGCTTATAATCTTATAC
GTTCGAATGTATAACGGCTTATTAAAAGTTATTCACGTATTAAGGCCGAAAATATAGATT
ATTCGAACTAAGGAGGGAAAGAAGGAAGGGAAAAGCCTACGCGGTATACAGGCGGCTAAG
TACGTGTGGAATCGCACGGACCTCGCTCGCTAGGGGGTCCATACTTCTTAGTCCCGGCCA
CTGCCGGGGACTGTTCTGCGGGCCACAGCCCGTAACATAAATAAACTCCTAATATAGGGA
GAATAGAATATAAAGCTAACGCTTCCCGCTCTATTCTAGATAGTAAAGGAGACCGTTTTC
TAACTCGAAAGGGATCTTAACCGGCGAACTATAGTCCTATAGCTAGGTAAGGATAAGTCC
TTATTTAGTATTATTAGTATAACTATTATTAATTCTTTATCGTAGATTAATATTTATTTT
AACCTTAGAGAAATAATAAATAACTTAATCTCGCTAAATCCGTTTTAGTTCTTTATTATC
TTCCGCCTCCGGAGGGTGTATTATAGGTAGCCGTAATAGGGCGGTAGCCATGATATTTAT
CTTCCCGGGGATATACCGATAACCCAACTAAAGCTAGCTAAAGAACTCCGAGGAGAGGAT
AAGCTTTATATTTAATCTAGTCTTATCCGTGCTAGATAGCGTAGTAGACTTTATAATACC
GATAGTAACGGCGTGGTTTATAAGGATAACGGTCGGATTATAATAAGCGGACTAAATAAT
AGTTCGTGTCTTACGAATGGTCTATACTAAGTAGGCGACCTCTAGTTCGCTCGGCTAATA
CTTTTCCTTAGCTATATTAAGACCCTTACTAATATAGAGTACTAGGCGAATAAGGGTTTT
ACTAATAATACCTCTAATAAGCTATTTAGCCTTATCGATAAGCTAGAATAGTATAGCTAA
GAACCCGTGCTCCTTAGAGGCGTTTAACTAGATAAAGAGGATCTTCCCTAGGTCGTAGTG
GAAAAAGTAGATATTAGAGATAGGTATATCCGTGATATCCTTAAATAACGCTATTTCTTC
GGCCGTAAGCTAGAATACCGTTTATTCAGTATAGGCCTTATATACTTAGCCTTAGTCCTT
TCCGAGTTAATAAGCCTCCGCGAGAAGGGTAGTCTTCTATTATTAGAAGGAGGTAATTCG
GTAGGCGAACCTCGGGATAAAGTACCGTAGTTATATAGTTATACTAATCTATTAACTAAG
CGATTAGAGCGATAATAGTAAACGGATCCTTTATAGAGTATCGGTGTATTTATCTATATT
AGAAAGGCCTAAAGTATTAACCTCGAATCCTAAAAGCTATACTAATAGATAACCGATAAA
GGACTTACCCGGGGAGATAAAGATCCGTTTCTAGCTAAATAGCGATAGGACGGTTTCTAG
ATACTAGACGTATTCCTTCTCGGTATTAGAGGCTATAATAATATCGTTAATAAAGGTAGC
GACGAACTTCTTATATAGCCGGAGTAGCTTATCTCTATCGCATTGGATATAGGCCGGCGA
ATTATAAAAGCCTATAAGAGCGACCTTCGAATATTCCTATCCCTAATATAAAATAACAGT
AAACCTTTTATAATACGGCTCGTATACCGGGAACTAGTAAAAAAAGGCTTAAGCGTCGAT
AACGGAGATAAACTTCTTCCCCCGGAGGCGCCGGATTACCTTATTCTATAATAGTATCGG
GTATATATCGGGAATAATAACCGTATTTAGAGTATAAAGATTAACTATTATCCGGCCTTT
ACGCTTTCCGTTTACGGTTCGCTATATAATAAATACTAAGGCCCTGAATAGTATAGGCTA
AGTTAGGTATTCTATTCGTCCTTACTTATAGAGTTCGTTAAGGGTCTTATCTAAACGTCG
CTAGTCGTTATAGCTAAGGGGATATAGCTTCTAGCTAATCTTCTAATTATACTATCCGTC
GACTAAAAGGATCTTTATATACTTCTTTGGAGGTATATTAATAACGCCCTAGTCGGTCTA
AACCTTCGGATACTTCTTAATAATCTTACTAAACCGGTATATAAACCGGTTATTATAGTG
GTAGATTATTACTCCCTTCTTAGTAATCTCCGTGGGGCGTTTAGGCTTTTAACGATACCT
AGCTTACCTTTAGGAGTAATATACCCACGGAAAATATCCCCTTTAGTCTTACTAGGCGGT
TCTTCCGTTATACGCTTCAGCAGGATATCTCGCGCGTTATCACAGTTAGTATACTAATAA
CTATCTATATAGAATGGCTTTATATTACCTAGCTTAATACCTTCAGCGATAAATAATAGC
CGGTTATCGGCGTTAAAGATAGGTATTATAGACTATTTATTAAGAATATAGTTCGGAGAG
CCCTTTATATCCGGGAAAAACTCTATAGGATTAAGGTTAATATCGGGCTTATTAATTAGT
ATAAATCTATATATTCGTGGCGGCATAACTAAATATTTAGTAGCCTTACTTTTCCGATAG
ATTAGAGAATATTTAGCGAATACCCTTACGGGAACTATTAGGTCCTAGTATGCGCTAATA
CGAATAGCTTCCTACGTGTTAAGGATATCTAGCCTATTAGGATAGTTAAACTCCTATTCT
AGGAGAAGACCGGCGTTAAGCTTAGGTATAATTTAAGTCCCGATATATAGGCGGCTAATC
TTCTTCTCGTTACCTACTATACCTTAAACTAGTATAGTAAAGGTAGCTTATCCTAGGGTC
TTTATCGATCCTATACCTTATAATATAGCGCGCTTAGTAAGATTAATATACTTATCGGGA
AATCGGCTAAGGAGCTACTAGCTTACTATATAGCGGGAGGCTGCTAAGTTAACGTAAATA
TCGAATAATACGCCCGTAGTGAAACTAAAGGCTTTGATCCGGGCGTATATATACCCGTAA
AGACTATTAAAAGGATTCCCGATTTCCTAGATAGTACCGTTAATTAGCGGCGAGTCCTAT
CCGCTCTACTCCTTTAGTCGGTACGGCTAAGAGTAGGTCTTCTTATATCGAATAGTCTCT
AAATTTAATCTTATAGGTTAGTAGTATTTACTATACTCCTAATATACTTAGTAGAGATCG
GCGTACTTAGGTATAAATCCGGGTCTATTAATAACCTAATATAGTTAGTTACTATATTCG
TTACCCGCGCTATTATTATCCTTAGCGTTTATAAAACCCTTAGAGTTCCCCTTAGTATAG
TAGTACTTAGGTTCTATATTAGTTTTATCTCCGGATATAGGCTTAGCGGCGGTATCTTCG
GCGGAGGCGTTAACCTAGTCTTAAGAATAATCACGGCGATAGTCTTTATATTGGCGATCA
GGCTATTTATTAGCGTTATTAGTTAGGAGTCGCTAACCCTTATTATTAGTATCATAGTTA
GCGTTCGGCACTAGTAGCGCGCGGTTTTTATTTTAGTGATAGAGCTAGCTAGGACTAGGG
GAATAGCGGTTAGGCTATAGTATACAGTAATACTCGGGCGTTAGATTAGAGCGTCGGTTA
TAAGAGTGTGGCACGGGTTATTAAATTACTATAATAGGGGGTAAAGGGTTATATATACCG
CGGTCCGGTTTAGGGAGGCTATATCGGCTAATATAATACTTCTAAACTCCTTAGGTATAG
TTCCGGTACTATACTAGTATTAGGTTTACTACGGAGTTTAAGAAGTCGGCTAACTTTACC
TTAGGACCTAGTTAGACTATAGTTATAATTAGGTTAGCGTTAAGCGTTTCCTAAATAATG
GATAGGAGCTTTCCCTAAGATTTATCGGTAGCTTTCACGAGTCAGGTAATCCTATTAACG
AATATATAGATATTATAGGGGTTTATAATATCTTTAGGGTATACTTCTCCTTATATAATT
AGTACTTAGCTTTTTCGCGCGGGAGCTAGAATCGGCGCTTTAAACTATCCTTTTAATTCT
TTAGGGTAATATTCTTATTATACTATTCGCGGAGTCCGGGTCTATAGTTATTAGCTACTT
AGAGGCTTTACGTAGTAGGTAACGGGAGATACCGTGGGTAAAGGCTTCGCTATACCCGGG
GCTTATCCTAGCGTATTACTCTATAGCGTCTATAAAGCGGAATACGTTAAGGAAAACTAG
CTTAATGCCTTCTATACGGATATCCTAGGTAATAGTAAAGTATTCCGGCGGGTCGAAGTA
TCTGAGGTTATCCGCCTTGAAGTAAACCTAAGGTTATTAAAACTATAATCCGCGCTAGAG
TTTGCTAATAATAGCTAATAAGTTTAATTAGCATATATATATCTAGTCCCCGCCTATAAA
GGGCGGTTAAGTAAGCGCCGGAGGAGGGAGAGATATCTTATTTAGTAGTCCGGTATCTTA
GCGAATATTCTAACGGTTAGGTCCGGGCACGCCCGCGCTAGATACCGTGCCCTTAGAGTT
AACCGGATAATCGGCTAAAAAGACGCAGCTAAGGGTATTAGATATTTAGTATTCTATAGC
GATCGAATAATAGATAATAGTCTTAAAGGGAGATATATAGGATACGGGCAATTAGTATAA
GGAGGATTTATTTAGGGAGTATATTAGTTCCTCCTCCTTAATTATAGGTTTCTTATCCGC
TATCTTTATAATAGAATAGATTAGGAGTATAATAGGTTTCGTTATAGTAAATAATAGTTC
CCCTAGCTCCCCTGTAATCTTAAGGCGGCGTAGATTACCTAGCTCTTATATCCTAAGCCC
TATTATAATAAGCTAGGCGGAGCTAGACTTAGTAAAGCTAGTATTAGCGGCGCTAGTATT
AGCGAGGCTAGTATAAGTAAGGCTAGTATTAGTAAAGCTCCCTCTAATAAAGGTAATCGG
GTTAGCCTTAGAATTTAGCTTACTTATATAAGGAGCGGGACTAATAATAAACGGATATAT
AGGTTATTTTCCCTTAATATTATAGAGTTCTCCTATACCCGCTAGGATCTCCTTATAAGC
AGGCTTTGTATTAAGCTATTTTTCGAAAGTATCCACGAAGTTATCTAGTCTTTAGATTAT
TTCTTAGGGTAGGATATATCGGATATATACTCTGATTATAAGATTTTTCCTCTTAAGGTT
AGGCCGTTTATACCGGTTATTCTTAGAGCGTACACGGCCCTCTTAGCTATATTAAGCAGA
GCTATATCTTCGGCGTAAGGAGATTAGTGATAGGGTCCGGGAAATTATCTAAGAACTTAA
TAAGATTTTTCGCGCTTTTAGCGCTTCGCGGATAAGGATAATTATTAAGGAGGTTTATAT
CGGTTATAATAACGGAGCTTTAAGTTCTATAGCAGACTTTTCGTTTAGTAGAGTTAGTAT
AGTCGCCGACCCTATATACGAATAATAGGCCGTGGTTCTTATATACTCTACGCCTTAATC
TAGTAAAGGAGAGGCGTCTTCGCCCGGCGCGCCGGCGGTCGTATAGTTCTATTAGTATAC
TACGTATTTATATAGTCGTAGGATATATAGCTTCGCGTTAAGTAGCGGTATATAACCCTC
GCTTAAAAGCTTAGTTACTACTATTTAATATACCCTATCCAGGTATATCTCTAGCTAGCT
AGTCTTATTAGACCTAGGGCTTTTATAGTTTGGAATAGCGACCTTTAGGTATATAAAATA
GGGTATAATAAAGATATCCTCTACTAATCTATAGGCAGGCTTACTAGGAATATATCCTCG
GCGAGCCCCGGACTATCTATTTTTCTATACGACTAGTCTATTCCTGATATTCGGGGCTAT
ACGCGCGTTTAGGGATCTCGGTCCGGTCCCTAAACATTCGTTTAGGTATTAGCCGACAGG
CTCTATATATTCGTATAGTACCCAGCGCGCAAGGACTATCCGTGCATATAGTCCGGCGTA
TTATAATCTAATAATATAGCGAATAGGCTAGTATTATGGGGTATAGCTATAAATGTATTA
GATCTTAAGTCGAAAGACTCTAATACTACCGCTATTATTACGGACGAAGGCGAGGCTATC
GCTATTACTATAAGAGAGGCTACTGCTATTATTACGGGCACCGCTATTACTAAGGATACT
ACTATTAGTATAGAAAAAGACTACGCTACCGCTATTATAACGGGTAAAGGCGATGCTACC
GCTATTACTACAGGTAAAGGCGATACTACCGCTATTATTATAGATAAAGGCGATAATACC
GCTATTACTATAGGCGAGGGAGACGTTACCGCTATTACTATAGGAGAGGCCACCGCTATT
ACTACGGACACTCCACGGTTTACTACTACGAGGTTTAAACCGTTTCCTACGCCTTTAGTA
TCGCCGGAAGGTCCTGCGCGCGCGTTCCTTATAGCGTTAGCGGTGGTCAGGGGCGTTAAG
GTAGAAGAACACGATAACCACTCACGGATAGTTATAGATACCCCTAGGGGGTTCCTATTA
GCCGCGCGCCTATGCACCGCGAGAACTATTATAAGTCTATATATAACCGAGAAGGTACAA
AATAATAATACTTAGAAGGCGTTCTTTAACGCTAAAAGGACTTATAACCCTATACGAAGG
AGGAAGTAAGCTATAAACAATAGTCACGTTATCGGCGCTAATAATATAAATCCCTCTCCC
TCTAACGCCTCCTAGCCGCTATTATATCTAACCCGCGAGGATCTCCCGCCTCCGCTAAAC
CACTACCACGATATACGCCTCTACCCATTATAAGAGCGGTGGTTATAGACTAAGGGGGAG
CACCTTAAAGGCCACTAATAGATAGGCTACTAGTAGGAGGTAAGCGGTAATTAGGCTAAT
AAGTAATAAGTCCTCGTTTATAGATAGATATATACCTACACATTTAATAATGCGGGCACC
GTCCTTAAGTATAAGGCATGCCTTATAGTATAAGGGGATTAATAAAAACAGTTAGAGACT
AAAGATAACTATGCCGCTATACTAGCCTTAGAGTCCTTCCGTATACTAATAGCGATCGCT
ATACGATTTAACCTAAAGATAAGGGAGTTCGACGCTATTAACGTTTATTAACGCTAACCT
TAAAGAGGAAGTATTTATAAAGATACTATAAGGCTATAAAGTGCTAAGTAAGATACTGCT
ACTACGGAAAGCCCTGTGCGGTTTAAGGGTATCGCCACTGCTATAGTAAGAGGAATTCAG
CGGTACGCTATAGAAGATAGGATTCACGGCTATACCTAATAACCCCTCTAGTATAATCCG
CGATAGTTTAATTCTATTCTTCTACATTAACGATATCGGACTTATCTACTATAGAGATTA
TAAGACTAATGCTAATAACTTGGAGGCTACCCTTAAGTGGAGCTATAGGCTATTAGGAGG
CGACGAAATCCGTTAGTTCCTAGGAATTAAGGTTCTAAGGGATAAAGCTATATATAGGTT
ATAGCTATTATAATCCTCCTATATAGACAAGATCGCGCTTAAATACTATATAGATATCCT
CTACCGAAAACCATTAAAGGTCCTATCATTAATTATAGAGCCGTTAATACTATATAACGG
TATACGTGCCTTAATTCCCGATATCGATTAGTATTAGAGTATAATAGGTTTAATCCTATA
TACCGTTATTATAATAAGACCCGATATCGTATTCGCCTATTTAAAGCTTTCCTAATATAA
CGTTAACCCCTCCTTTAACCACCTTAAGAGGGCCTAATAAGTGCTGCTATTCTCATATTA
TATAAGGCACTACTACCTAGAATTCGGTAAGGATAGACTCTTCCTAACCGTAAATAACGC
GTCCTTCGGGGATAATATAGATCGTAAAAGCTCCTAAGGATACGCGATAAAGCTTTTCGG
CGGCACTATTAACTAGGAGGGTAAGTAACCGACGGTCACGACGTCGTTAATAGAATCGGA
ACTAGTCGCTTTTACCGAGGCCGCTAAGGAGACGCTATTTATTCATCGGATATTAAGAGA
TTTAGAGCTTCGATTAGATTAATAATAAGTATAGCTACACTACGATAATTGGCAGACTAT
TGACCTCGTTAATAAGAAAGTATAACGTTTACGAATAAGGCTATGGTATATCGATATTTA
TAACTAGTAGGCGCACTAATAAGTATAGTATGGCCTTTTTATGGTTATATACGTTAATAT
ACAGAATATAATCGCGGACGGTTTAACGAAGTTAATACCGGAAGCACGGATTAAAAAACT
ATAGTAATACCTTACTTTAACGGATTAAAAGGATTATATTAAGTAGTTACAATAACTACA
CGAAGAGATTAAACGTGGTAAAGCCGCGGCTAAGGCCGCGGTTGTAACGACGACGACGGC
CTCTAAGGGCGTAGCAGATCCAATAGATATAGATCCGATTAAGCAGATCCGGCTAATCAG
GATTAAGGAACTAATTAAGATAGAATTAGTTAAACTGTTAAATACGGCGGATTTAGATCC
CTTTTACGAGGGCGTTTTCCCCTAACTATTAACTTTATAACAGAAACGTCAAGAGCGTTT
GGTTTAAACCGAAGCCTCTGACTAGTTAGTTAACCTAGGAAGACCTACCTTAACTAAGGG
GGTGTATCGTATAGGCACAGAGACCACGACGTAGTCTATAGGGGATCCAGGGGGGATCCA
CGCTATAGCTAAGGGCTTCGGATATCGGGGACCTCCGGTATCAGGATATAATAGAAGCGG
ATACCGGAAAAGACCGGATAGGATCCAAATAATATAGTACCTATAACAGAGTCTTCACCA
CCTAAATTAAGGGTATAAAAGACTCTTACAGATATACCTTAACATAGTACACACACACGA
GATTTCTGCTATACTAAGTTGATTATCTAAGTGCCTATGTGACGTGCGATATCTATATGC
TTTACACGTTTATGAAATTCAGAATTTTCATAAAGCTTCTTTACGCTTTCGCTATCTATT
AATATAGTAGGAATCGGTATATTATTATTAGTATTATTGTTATTATCATTATATAAACCG
TCGTTTATATCAGTGAATAACCTAAGGTTATCTACTAGGTCTGTATATATATTATATATA
TAGATTCATTCTTTAGAAGCTTCGGTTAAAGCTATATATTCTGATTCTGTTATTGATAAA
GTAACGACTTTTTGCTTAGTTAAAGTCCAGCTTATTAAATTATTTATACCTATATAGTAG
ACGTAGCCTGACGTAGAAGTCCTGTCTTCGATTATATCTGAAAAGCTAGTATCAGAATAA
CCGGATATATTAAGATCTTTTTTCTTTAAACAGTTATATAAAAGGCCGATATTAGGAAAA
GTCTTTATATAAGCCCAGACTCGATTTAACGCTATGAAGTGGTCTTGAGACGGATTACTT
ATATATCGAGCGTATTTATTAATTCCGTAGGTTATATCTGGTCTTAAGTGTAGTGCTAAA
TATAATAAAGCACCGATTTCTCGTTAGTATATTTTAATATCGGTTTTTAATGCCAGCTGT
TGATTTAGTACAAGGACCTTTTTATTTATATAGGGGGTATCAACCCGTTTAAGGCTCCGT
TTATTATACTTATCGAGGACTTTATTCGTATAAGGTAACGGATTTATAGAAAGGGTCTTA
TTTGACGCTGATTATTATTATTATTATTATATTAAGGCTTATCTTTTATACTTATTAAAT
CCCAGGTGTTTCTATATTCAAGTTCTGTTATTTTACCTACTATAGCTTCTATCTACTTAT
CTTCATTAGAGTAGTTCATGGCCTGTTTATAAGTAGCTGGTCCGTATAAAGAACTTAAAG
TGAAAAGAAAGTAGGGATCTTCTTAAAACTATAGGTTCCCGAGTATAGTATCTTTAGTTA
TATATAATAATCGCTTATTATTATTATACGATATATAATCGTTATCGTTTTCCTTCGAAG
ATTTAGAAGGGATTTAAATTTCGAACCTGGATTTATTAAGGCCGTTATTAACCGGGTCGG
TTATATTATCCTTATTAATATTTTCGGCTGGAATAATACCGCCCGCTGCTCGAAGACTTT
TACGTCATTTATTATTATTATTATGCTTATCCTTATCCTTATCTTCTTCTTCGGTTTGGA
TAGACCTAAACGTACGTTTAGTATTATTATAGTACTCGCCGAGTAGATAAGACTCGGGGT
CGGAAACCGGTTTTACTTACGGTATATTTATAGTAGGAGACTTATTATTATTATTTATAT
AGGTTACAGGGTTATTTTTATTAATTATAGTATCTGAAGAAGAAGTCAGAAACTGATTTT
CTAGAATATAAACGTCACGATACCAGGTTGTCTTCCTAGATCGAGGATTATATATTTTAT
AGTTATACTCGTTATAATCTATTAAAGCGCCCTGAAGTGCTCGTGGATCTGGTTTCTTTG
TTTTCGGGTCGTTAGTTTTATAATATATAAGGGAACCCCAAACCCGAATATTTCTTATAT
TAGGTATACGACTTTCTACTAATTCATAAGGCGTTTTAAACCCTACTGCTTAATTAGGTA
TTCTATTATACGTATAAACGGCTGAATAAACCGTATCCCCCTAAAGGTATTTTAATAGAC
CTGAGTAGAAAAGAAAGTAACGGACTTTTTCTATTATAGTCCTCATAACCCGTTCTATCG
AGCCTTAGGTCTTATGGGTATACGGGGTTTTAATAGTATGATTTACACCGACGAAAAGTC
TTTTAAACGAGGTATTCGTGAATTCTTTCCCGTCGTCGGTATCTACTTCTTTTATTTTTA
TATTATATTTATTATTTTCAACGGGAATCTTCCACTCTTTTATTACGTTTATAATAGTGA
TTTCAGATTTATCTATAAGCATGTTTACCTATAGATACCGTGCAGAACGGTATATTATAA
GGAAAATCTAACGCTTTCTATTATATGTTATAGGGTCGATAGGCCCGTATAAATCCATAT
ATACCTTTTAAAGGTAGGGAAAGCCCTTATATTTATTAATCGATTCTTTATTCGCGAGCG
TGGCTAACTTACCTTTTCTACAGGCTTCGCAGCTCTGTATTTCTTATATATCTCCTTTAG
ATATATTTATCGTATTCTTATTTATATATTTTAAAGGAGTGGAGTTACTATAACCTATCC
CACAGTGCCATAGCGTTATATTCTCTTTATTATGTATTATTTTCCGACGGTTATTTCGGT
CTCTTTATTCTATTCTTTGTTCTATTCTTTATTCTTTTCTTTGTTCTATGACCTGTATAT
TCCTTTATACCCCTGAAAACTGGGTCTTTAAGTGGGTCTTTTCTAAGACCGTATTCTTTA
TGTCTAACTATTCGTTTATTCCTAGAATAGTCCATTTCTTTATTCCTTTTATTTTATCTA
AAACAGTCTTCTTTATTCCTATTATATTTATAGTATTAAGGAGCAACAAGGATCGTAATA
ACCATATTACCCCCCCGTACGTTAGGGCCCGTGCCGAGGCCTAGTAGAGGCCGTTATATA
TAACGGCTCTAGTATAAATACTAGTTTTATTTTGGTTATTTTGGAATAGAATAAGCTGGT
TATTTCCTGTAAGACCGTATATTTTCTTCTTATCTAGGACGGGAAGGCTGATAAGATTAG
TCCCTAATTCGGGAATATATAAATAGTTGTAAAGCTGTACTATTCTTCCTGAATCCCTGA
ATTTAATATAACAGTCACCAGTATCTATTACTTTTATTTTCTTTATATCACACTAACTAG
CAGTACTTTAAGTAGTTTTATACGTAGAAAAGAGCTTTTTACTTACTATAACGTATGCTA
TAGCGCCACTATTAATATAAAAATTTAAATCTAATTTGATTAAACTATCTGAAATCTTGT
TAATCCTTTCCACTACCCGTTCTATATTTATATTAGTATTTTAAGAAGTTTTACTAATTT
AGGGTTTATTATTAAGGATAAATACCTATGTAATATCTATCAGGTCTTCGGCCTAGGGGT
CCGGGAGACGTGAAGGCTTAGGTATAATAGGAACGTCTTGAAAAGGACCTCGTTATCCGA
GTCTTCTTCTTCTTCTTCCTAATCTTCTTTTTCTTCTTCTTCTTCTTTTTCTTCTTCTTC
TTCTAATTCTTCTTCTTCTTCTAATTCTTCTTCTTCTTCTAATTCTTCTTCTTCTTCTAA
TTCTTCT
>ENA|NITX01000005|NITX01000005.1 Sodiomyces alkalinus F11 SODALscaffold_1_Cont5, whole genome shotgun sequence.
TTCTTCTTCTTCTTCTAATTCTTCTTCTTCTTCTAATTCTTCTTCTTCTTCTAATTCTTC
TTCTTCTTCTAATTCTTCTACTTCGTGCTGCTAATCTCCGGCTTTAGTATTGGTATTAGC
TTCCGAAAAAGGCTCCTCCGTAGGTGGTATATCAAAAGCTAAATTAATAGTTTCGTCGTT
ACTTATTTTCCCTAAGAGCTTCTATTACTCGTACTAACGGAAGAAATTAAATATTTTAGA
CTCTTATATCAAAAGCTTCGACGGTGCCACCTTCTTTTTCGGAGGTTTTCTATATTTATT
TATTCGATTTTAGGTATTTTTCCTCGAACCTAAGGAGTTCCCCTTAACGACCTATCCTAC
GGGGGCTTTTTCGGGGTATAAAAAGGAATAGTTCGTCGGTAGGTATCCAGACCGTTTACA
GTTACTATAGAAGAGGTTCTTCTAACTACCCTGGTCTCTGTTCGACTATTGCTTCTGATT
CTTCTGATTTTTCTATACTTTTATAAGTAGGGCCCTCGAGGTAGAAGAGTCGATTTTCCT
TATCATATCTATTAGTTCTATAACGATTTTATTAAACGTATAGCTATCGATATTATGCCG
AAGAGCCTACGTGATCTACGCAGTGACTGCGTTATATCGCTTATCCAGGCAATTCAGAGT
CTACGTAAAAGTTACCTTATTCGGTAGAATAATATCCCTTCCTTAAAGCATAATTAGCCT
TTCTTAGATTTTTCATAGAAAGTCTTCGAGCGTGGGGAATTCTAAGATATTTAGGTTAAA
AGACGATATACGGATATCGTAGTCTGCTTAAAACCCCTTTTTCTTATATAGGGATTTTAG
CTTTTCCTAGATTTCTAAAGTAAAATTAAGATTCTAAACCTGCGTTAGGGGCCTATCTTA
TAGAGCCGAGAGTAGATCCCTAGTAGTCTTTAAATCTTCTTCTTTTGACTTATTAGAGGT
ATTTTCAGGCAGGGGTTTTATAAGCTCTTTTAGAAGCTTTCCCTTATATACAAAGTGGGT
ATATATAGCTATCGTCTAGGTTTAGTAGTCCTGACTACCCTTTAGCTTCTTCACGTTAAT
TTCCTTAAGTATAGCCTGTGCGGGTATCTTAGGAGCTCGTAAACGGTATTTATTTTATTT
ATTTTAGATAAGAACTGACGAAGTTATAAAATAAATAAGGAAAATAGTCCTTTTCTTTAT
TATTTTCTTTATTCTATATACGGGCGCGGTTATTATAGCGATGCCATTATTAGTGCGGGT
CTAAAGTGAAACCGGTATATAGTTCTTTATTTGAAAAAGGAAAAAAAAAGCTTTATAAAT
AAAGAAAACGATACCCATATATACGGATAATAGAATTCCTTTATATCTAAAGATAGTATT
CATTTATTCCAGCGGATCTATATTAGGGCCGGTTTAATTTCTTTATTCGCGAGGATCCTA
AAGTCGGTCTTCGCGGAGCGAGGAGATTTACTGTCGCGTAGAAAACACGATATTTATATA
GGATTCCACGGTTAGAAAATATATAGGTATAGAAATCCAAGGTAGAAGAATTAAAGACTT
ATAAGGAATAAAAGATATGCTAGTATTCATAACTATAATAGCCCTCGTAGTATAGTGGTT
ATTATATTCCTATATAAAGAATAGTACACCTGTTTAATTCACGTAATCGTAGGCTTTTAT
GATTTTTCTGATTTTGTAGATTTATAAGCGTACGACTAAGCCGACCGACTAATCGAACCG
TAGGATTGTAGATATAGGTACATAGGTAGGTAGGTCGGTAGGTAAGCAGGTAGGCAGTGT
TGGTAGTATATAGAATAGAATATCGGGTAGGAAAGGAGACTATTATTTGGAATAGGAGGT
TTCTCTTTTTACGTTACGACCGTAGGTAATTAAGGAATGGGTTGTTTCGAGACTTTAGTC
GAGCTTTTCCGGGCTTATACCCTTTTAAAGATCTTTAAAGATAGCGGATAAGCGGAAGGG
ACGAAAGTCACGAAAAGCAGTGGAAAAAATAAGAAGGTAATAATAGGATTATAAGGTAGG
ATCTCTGCGCGCGTATTATATATATTCTTCAGATCGAAAAAACGATTAAGATTAAGAGTA
AAGAAAGAAAGAACCGAACCGAGAGAACGGGTTAATATCCTTTATTCTTTGTAAAAGGAT
CGATATCGTAATAATATCATAATATAGATCGATATCGTAGTTATATCATAATCCTTTGTC
TGACTCGAACTAGATCCTTTGTTTGACTAACTCGAAAAGAACGGTCTAGGTTTACGGGGA
AGATATCCTTTGTTCGAGTACGAAGGATATGCTCGAAGGATATTAAGGATATTATTAGTA
ATAATATCAATATCAGCACTTAGTATTCTTATAGGCGGTATTAGGGCTAGACTAATTATA
GTAGATCTAGTTAAAATAGCCGTGAGCGACCCACGATATATAGGGAAGATAAGGAGGCGT
TTAGTAGCGGGCGGGAGGATATTTAGAACTATAAGCCCGCTTAAGGGAAGGACTGTCCTA
AAAATAACTTAGTAAAACGGACACGACTATATTATATTATAGAAGCTTATATTAGATAAA
AGAACGGCGGCGATATAAGCGAAAACTTATTTATAGGGAGACCGGGTATTTTCGGAAGCT
AAGGCTAAGACAGGGATAATAAACCCCGCCCGGTCTTTAGTATTATCGCTAGCGTTATCT
TTGTTATTATTACTATTATTAAAGGACGAGTATAGAGGTTTTCACCGGGACCCCGGGTTT
TCCCCTCTATAGCCACCCGAGAAGGACCGTATAGTCTAAACTAGGCTCCTATAGATTAGA
TAGGATACCAGAGTAAGAATAATAATAATAATAATACTAATTATTATTATTATTAGTATA
ATCGTCGCTATTATTAGCGACCTATTCGTACTCGTTATCTACTATATTATCGTTACCTAT
TAGCGATTAATAAGCTATATTACTAGCACGAGTAAAGCTTTGTATAAGACTTAGTTTACG
TATTCTAAAATTTACTTAATAAAGGACTCGATATTAAATTAAGGAATATTAGTACTTTTA
AGAGGGTCTATCTATATACCACGGTTAGATATTAGCGAACGGGGTATAAATACTATAATA
TACCTTAGCTACGAATAAGAGGGATAAGGGGGCATTAGTATCGGTTTATAAGGAGAAGTT
AAATAAAAGAAACTCGAGAACTATATATAGTTAGCTAAGACTTCGCCTAGAAGGGATAGC
GTAGCGGTTTGACCTATATTAACGAAAACTCCGTAGTTTAAACGAAAGAAGAAGAGGATA
AGGATCTACGAGGAATAGCCGTTCCTTTTATAAAAAGGGAGCCGGGGGAATAAACCACCT
TAAGGGAGGCCTACGACGGAATAAAGGCAGGTATACGCTCGTATATTTAGGGCCTTATAC
CTCCCTTAAACCGATTCCTTTATATAAGACCTCCGTTAAGGAGGGCTAGGCGTAAGCGAG
GAACTCGCGACAACGGGCTATATACTTACCCTATTACGACGTTATAATAATAGAAAATCG
GGCAGGTAAATAAGAGCCCTTAATGTCGCGACTACTAGTATACGTGGTAGAATAGGCAGG
AAGAGCGAATACGTCCTGTATACTCGATAAAGATAAGGCTAGCGTACCGCGAGGTTACCC
TTATAACGACTACGGTAATGTTATAGCCCTAGGGGTTAACGTGACTTAGGAGTAAAGGTA
AAGGTAAGGTAAGAAATAGGTAAAGGGCTTCTAAGGGGCGCACGGAGCGTATAACCCTAG
CGATCCCCTTATAACCCCCCGCGAGGGAGGGGGGAGGGGGTTAATATTATAGGCTAACCC
TATTAGCTAGGGTCCTGGCCTTACTAAGCCAGGATACCGTATAGACCTCTTACCGATTAG
GCCGCTAATCTATAACGGCCCCTAGTAAGATAGTCTTTTTACCTTTTCCTTTTCCTTTCC
TTAGTTCTAGATAATAGAATTATTTGGCCTCACTTATTAGCTTAGACTCGTGACTAGCTA
TTCACAGGGGAGGCCTGTGCTAAGTACCCGAGGTCGCCGACTATATTCTGCGGTTAGACC
TAATAACCTCCTTAATATAACCCTTCGTTAGGCGGAAGTTCAGCACGCCATAGCGTGTAA
TAGTTATAAAGAAAACATATACTAAAATAAATAAATAATCAAGTCCTAACTTCTAAGCTA
TATTATAGCTCTTTTGCTAGACCTATGTAAAAACTATCAACAGATTATTAGGACTTGATT
TTTAATCTATAGAGTTTTAGCTTTATAATATTTACTATTTTATTGAATAAAACAGCAGGG
GTCTAAAAAGCAGTGTTTTGGTGTAAAGTGGTGTTCTAAATGGGGGTGTTCCAGAAGGCG
GGGTCGGCACTTACAGCGTAACCGTAAAATAACGTAGAAGAACAGTAATACGGCAGTCGA
TCCGTTGATTTAATTGAGGCTTGTAAATCTGTGGATCTGTGTGTGTAACTGCGTTAAAAC
CCCTAGAATCATCCCCGACCGTTCGGGAACTTCTGCCACCGTAATATCTGTGGCGAAGGT
TCTGCAGGTGTCCACCCCGATTCCGGAGGATGCTGTGTTGGGAGAAATCCATGCCCGTTA
CGTAACCGTTAATCTCACGCCCTGGTCAACAAATGTTGGTGTCACGTTATTCTGGAATTG
ATGTTCTGACAGCAGCAGAACTTATTCGAGCCAGGCATTCAGCGAGTCCTCGGCGGCGTC
TTCTCAATTGAGAAAATACAGCACAGCGTTTCTCCCATGGTTGTAGAAACATTCTCAGCC
ACATGGGGGACAATTGTAATCAGCCTCTCCCGTCTCTACTTCACGAAATGCCTGTCGTTA
GCCAACTAACTCGGAGCTTTGCTTTCCAGGGCGATACGGCGTCGTCTTCGATGCTGGTTC
CTCGGGGACTCGTGTATACATTTACAAATGGAAAAACTACGCGACAGCAACCCAACATGT
TCCCATCGAGGACCTCCGCCGGTTACCCACCATCACGCTCGTTTCCAGCGAGAAGATCCG
TCCCGGGGTGGCGTCTTTCGCTTTAGCCCCTGAGATAATAGGGAGCGACCATCTCGAGTC
CTTGGTGGAACTTGCGCTGGACGAGGTTTCTGAGGACAAAGTTCCAGATACACCCATCTA
CCTAATGGCTACGGCAGGCATGCGCTTGCTTCCTGAGGGACCGCAACAAGGTCTGCTGCA
GGCCATGTGCTCATATCTGCGCGACAACACGGATTTCTTGCTCCCCGACTGTTCCACCAA
TGTACAAGTCATTTCCGGCGAAACCGAAGGCCTGTACGGGTGGCTTGCCGCCAACTATCT
TCTCGGTGGGTTCGACAAGTCGGACGATCTTGAAAACGGCAACGGCCACCATACATATGG
TTTCCTAGACATGGGTGGCGCATCGGCACAGATCGCATTTGTTCCAAATACTACAGAGGC
GGAAAAGCATGCCGAAGACCTCAAACTCGTCCGTCTTAGGAATTTGGATGGCACCGTCTC
AGAATACAAGGTCTTTACGACTTCATGGCTTGGATACGGTGCCAATCAGGCCCGGGAGAG
ATACATCCACCAACTTCTAGATGCATACGGTCGGCCCGATGACCTCGAAGTTCCCGATCC
GTGTATGCCTCGAGGGCTCCGCACAACGCTTGATGACGGGACGTTGCCCAGCACTCTGGC
AGACAGCGGGGTTACTCTCGTGGGAACAGGCAACTTTAGAGAATGTCTCGCAACGACAGA
ACCACTACTGGGGAAAGATGCGCCGTGTCCTGATGAGCCATGTCTTCTGAATGGACAACA
TGTGCCGACCATCGATTTCAGTATCAATCGCTTCGTCGGAGTATCCGAGTATTGGCATAC
GACCCATGGTGTGTTTAGCGGCAAGCATAAAGCTTACGATCTCGTTACGTATGAACGCAA
GGTCTTGGATTTCTGCAGCCGACACTGGGACGGAATTGTAGCAGACGCCGAGCACATAGG
GACCAAGGGAAAGGTAAAGGATGCACAAGAGGCGTGTTTTAAAGCGTCCTGGTTGATAAA
TATCCTTTACGAGGGTATTGGGTTTCCGAGGGTTGGTATGGAGTATGACCCGAGTTCTGG
CCTGAACATCTCCGACGTCAACATCGAGGCCACAAAAGAGAAAAGCCCTTGGGCTCCCTT
TCAACCAGTGAACAAAATTGATGGGATGGAGGTAAGCTGGACATTAGGGAAAATGATCCT
CTACGCTTCTGGCCAAATTATTCCACAGGGCCAGTCTGCTTCCTTACCGGTGGGTTTCGG
CAGCAATGTAGCGGGTGCCACTGACTTTGAGCTGGCTGGATCGACGTACGACCCTACTTT
GGGCCTAGACGAAGGCAATGACTGGGATGGGGCAGTGGGCAACGTTATGGGCAAGGCCAG
GACAAACTTCACAATCATCCTGTTAGTGCTCCTTGCCGCTTTCATGATATTCCTGCTCCA
CAAGCGCGACCGCCGGGCCCGCTGGATCAGTCGAATAAGCGCTACCCTCCGACTCAATCG
CTTCCCTACTGGTCCTCTCAAATTCGGCCGGGGTTCCTCTTTCACAAACAAGCTATTTGG
ACGCCGCACTCCTTACTATGAACGGCTCATGGAGGAAGGGGGCGTTGGCCAATTCGAGCT
AGGGAACCTAGACGCGGACGAGTACAGTGTCTCGGATATGAATGACGTTTTGCAAGCTCG
CAGGTCACCTCGGCTATTCGCACCCAACATCACCCTGGAACCCTTTGAGGAGGCAAGATT
CGGGCAGTCCTTAGACCGCGGCGGCGTCGCGGTTCGTACCGAAAGCAGAGAGAGATTGGT
CCCTAATCTGGTGAATGCCGGGAAGAGGAGTCGAGCAGGGAGCCCAACCCGGTTGAAAGC
TCCATCACGGCCTCTCTAAGAAAAAGAAATGCTGGCGCGTTGGTATACCCGAGCGCACAG
TCGAGCATCTCACGTCTGAATGAACTAATGGCGGTTTGGAATTAAGGGGACACGCTTTGA
CGGATCTTCACTTTGGCCCCTAAATGCCTCCCGGATGGCGGCCTTGGTCTCACTTGGAAG
AGTGTGGACTGCGCAGCTATCATGTACCGTTTTTCTGCTGTGTAATACCGCATCATTTCG
CACTCGTGTGTATACATACTCAGGGGTCATCTCGGAGCTAATCTGGGCTTGAAAGGGTTA
GGACCCTAATATTAGATTCTCAGCGATACGAGTTCCATATGGTATATAGTGATAGGGCGG
ACTGGGATGGTGGTCTTCTCGGTCATTGGAATAATCGCACGGCAACTAGTCGTGGATCAT
TGAGGACATCGAGGAAGACCAAGAAACTCGTCAGGTGCCAATAAGCATCATACAGCCCAA
GACGCGCGCGTCCGTGGGATATCAGTCTTGCTGCCTTTCCAAAAAGCCCGGATCGGACCT
GACTCGGGCCTCGAATTTCTTCCACCACTCCTGGAACGCCTTAAGAGGCACCACCTCCAC
GCCTCCGTGACCAATGGTGCCGCTGAAACCTGATAGAAAATTGAAGGCGTTTTGGATGAT
TCTTTGCGCAAGAAGGGTGGTCGACGGGACAGCTCTATCGACAGACTCCGACGCTTTTGC
TTGGATTCGGGAAGCCACGGAGCCGGCTTCTTCGATGGATATGGCGATCATGAAGTTGTT
CGGAGACGCTAGTGTTGTGCCATCCCCAGAAGACCCCGCTGCTCCAGGTTTGATCTTGAA
AATGGCACTCTCTTTGCCAGGACCGACCCCACCTAGAAACCGAAAGTCCGGGACCGCACC
AGTCGCTGTGGGTGAAGTGACAGCGGGAGCGAAGTAGATAGCTGCGGCCGTATCGGGCGG
AAGCGCCACGCCCGGCAGCATGAAGACGACTATGTGTGAGACAGGTCGGGCGGTAGAGAT
TGTGTAGACAGCCGAAACCTCTGAAGGCGACGAGACCGGCTCTGTCACGACTGGGTGGCC
AGCGGGAATAATACCAAAAAGCTGATTGGACATCCCGATGCTGGTTCTCTAACGTATAAG
TCAGTTATTAGAAGGAAAATCCGGGCAGCAAGGCTCCCGGATTGGACACGACAAGATGGA
GTTGCGAGGTTAGCTAAGATCTGTTGAACAGACCGTAGTTTTACGGTTACGTAACGGGCC
GGATTGCCGAGATTATAATCCGGGTAGACACCTGCAGAATCTTCACCGCCGATATTACGG
TGGCAGGAATTCTCTGACAGTCCTGCACAGTTATAATTATACATAATTACCTTAATCAAA
TTTTAACCTATTTTATAACGATTTTAACTACGCTTTATCTAATAATTCAGAGTCTTATTT
ACTAAGTAAAGATCTATCCTTTTACCATTCTTACTACCGCTTAAGAAGCTATCTAGCTAC
GCTGATATAGCGAGTCTATCTATAAGTATTAAAATATCGGACTATAAGCCTATTATCTAT
AAAAGCCATCGCGACTAGGAGTTCTAGCGTAGTTAATACGAAGCTATAGCCATTAATAAT
GATATATAGGAATATCCACGCCCTAATAATTATCACCCCCCTCCTTAAAGGCCTGCTCTG
CCTTCCTACGCTATCTTCTAAGCTTCGAACGCTATCCTATAAGTAGAAGCTACGGCTATA
TAGCTATTAGATCTAATATCTACTAGATAGCGTACCTATAAGTCGGCTATATAGCGTTAG
AAGATTTAAAGGGGTAAACACGTTAAATATATTAAGGGTATTAGCGCCGTATTAATATAG
AAGACTAATACTATCGATAAGAGCCGTAAGCTGCTATTATGTAATACTACTCCTTATAAG
GTATATAAAGCTATTCGCTGCGATACTGCTTACTATATAGCTACCCGGCACGTTAATACC
TACGAAGAATATAACGAATAGGTTTATACCGCGCTAATAAGCCTAAAGAAGTTATAGGAG
TGCTTATTAAGATAGCAGGAGTTATTACTATGCCTTAAAAATATCGAATCGATACCCGTA
ATATATATCTAGGTAGTAGACTTCTTTAAAGGATACGTATAATAGCTAGGCGTGACTAGA
CCGAAGCCGAGGGAGGCCTTTTAGATAAGGAATTAGTTCTCTCCGAGGGCTTTTATACCC
TAGGTTAACGATATATCGAGACTAGGCTTAAGGATTAAGGAAAACGCGGTAACCACTACG
CTATAGTATCTCCGGTATTATATACTAAAAGTGATAAGGGTAATAATACCTTAGATACTA
CGGCTAAGCCTAGTAGGAAAGGAGGTTATAGGAAAAAAAAAGTCAAAAAGCCCGCTACCT
CCTCCGCTAATACTTTAGCTAACCGTTCCTCTTCTAAACGCCGTGAATCTACGCTTCGGT
AAAGGGAACCCTGCCGCGTATACACTATGCCTAGTTATAATATTAACACGTACTACTATA
TATTTCCAGAAATAGCGTTGATCGGTTAAAGCCCCTATAAGAGCTCTAAAATAATAGTCT
AATACCGTGACGGCTTATTAAAAGTTGTTCACGTATTAAGGCCGAAAATATAGTTTATTC
GAACTAAGGAAGGAAAGGAGGAAAGGAAAAGTCTACGCGGTATATAGGCGGCTAAGTATA
TATAGAATTACACGGGCCTTACTAGGGGGTCCGTGCTTCTTAGTCCCGGCTATTACCGGG
GACAATTCCGCGGGCTATAGCCTATAATATACCCCCCACGCCGGAGGCAAGGTCGTGGTC
GTATCGTGGTTGCCCGGTTATAACCTTATATTACCCTAGCCTCCCTACGTATAATCTAAA
AATAGCCTCCTTTATTCGATTGTATTAAAGGCTCCTTTAAAGGGAGGTAATCCGTAGCAG
CTAAGATCCTTTTAAGGCTAAAATAGTATAAAGGAGCTCTTATATAGCGGTACTATCGTA
CGCTCCTCGCCGGCGTATATACTCGTTATAAACGATATACCTACCGAATATATAACCCGG
GGTTATTCCTTCCACTTAAACAGCGTAGAAAGGGTAATAAAATCAACCTCCTACTATTCT
TCGTTTTTACTATTTTCTTCCCCTTTTATAGCTTCTTTTTAGCTATTTTCTTTTAATTAT
CTTTTACCTTATAAGTAGCCCCGAGATACCTTATAGGTCCCCTAATAGTATAACCAATGT
CGCCGAGTAATAGCTTATCTCTTAAGCTACTGCTAGTCTCCTTACTATAAGTTTATATAC
TCCTTACCCGTAATTTAGCGCTATAGCTAACTATTAGTAGATATCCGATTTCGCGTCCCC
TAATAAGCGCCCTTATAAGGGTAATAGTGATAATAATACAAGTTCGTGGTCCTTATTATT
ACGGGTTACGAGGTCGGCCGTAACTAATAATAAATAGACTGTCCCCCCCCCCCCCCCACC
CCCCTATGAAATAACACGCGCCTAAGAACCCGCTAATACCCCGCTATATCGCCCCTTACT
CGTAGTACGCTACCCGGTTGTATAAATAAGAATATAGTATTAAGTATTATTACTAGTCAG
GCCTTAGCGCGGCTAGGGCCGATACTAAGTACTACGAGTATTCCTATTAAACGTGTAAGT
GCTCTTCTATAGGTAGTCCATATTAGGTGTATAATAACTATAACTAATAGGCGATATAGC
TCCCCGCTACCGCCTATAATACTACTAACGCCTTATAGAATACCGCTTATACTATAAATA
AGGACGGCGAAGATAATAATATAAGTTTATATCCTCTTATATCGCGACTTTTATACTAAT
TATCTGCGTACAATCGCCGCCAATTCTAGGAAGCGTTGAGTTATTTCTAAGTTACCCTTA
ATTAAGCTAAATCGGGTAATAGTATCGTAGGTCCTTTATAAGCTCCCGCTCCTATTATCG
CCCTTACTCTTATCGCCGCTCCCGCCCCTACTACTACTCCCGCTCCCGCCGCCGCGCCGC
CTACCGCTATTACCTTACTGCCCGCTACCGCCCTATCTGTTATTACCGGGTTCTAGGTAA
GTATAGTATAAGCCCTTAATAATATCGCCGCCTTTATATATAGTATAGATAAGACGCTTA
AGAATATATCGTAAAAGCTAGAGGATAATAATAACGATATTACTATAAATATCGTAAAAG
GTTTATAACCTTACTTACTCTGTCCGTCGTATATATAAGCACTACGTAGCTATAACTCCT
TTCGCTGCTAATAATAATCCGGGGGCTACTCCTAAGGCTACGCTCGTCTCGGCTCCTCTC
TAGGAGGTTATTACTACTCTTATCCTTAATAGCGAGGAGGGTATAACCTCCTTAGCGGCT
TATCCTAAGCTAGTAAAAGAGTCATAGGTGGGTACCGCTAAGGGTAGTATAGCCTTATAC
GAGGAGGAGCTAGAAAAGGGTAAGATTATAAGAGAGTAGGCCGTTTATATTATTTTTAGG
ATTTTACTTAGTTCTTTCCTACTTATAAGTTAAGTAGCGCGGGGGTATAACCCTAATATA
ATCTCGCTTTCGGTCATTATCCTCCTCGCTACTATATTAGCCTTTTTTATATTTATACCT
CCTTCGTATACTATTATAAAGGCCTATTATTCGACTATACCGGGCCGTGTTTCTTCTCGA
ATTCGTTAAGTACTTATATCTCCCGTAGGCTCTTAAGCGGTTCCTATATTAATTCTATAT
AGCCCTCCTATTATACTAATACCTCGCGGACCTTACTACGACCTCGCCTTCGGGTATAGG
CATAGAGGACTTCCTCTACTATTTATTCCTCCTTTTTATCTAGCCTTTCATAAATAGGTA
GCGGCTAAGGGTTTATTATTATTTACCCTAGTAAGGGGTTATAGTCGGCTTACTATAGAA
GATCCACGTGGAAACGGTTATAGATATATAAGGGGATATCTAGTTCTACGATATAGGAAT
TAATAACCTTTATAACTTTATACTTATAGTAGAGCTAGGTACGTTTCTTTAACGGTTATA
GCTAGGAGTAGTCCCCGGTATCTAACTATATAAGGTCATCCTTTTCGAACCTCTTAGCCG
GGTAATACTAACGGTTTAATAACTCCTCCTAGCGTAGTTATATAGCGGCTATTATAGCTT
AGGTGAACTAGGTAGCTTCCTTAAAATAACTTAGTAAGTGCTACGCAGAAGCCTCGCGCT
TATCGGTAGGTATAGTCTTATTAACTTAAAGAGAATTCGTGTAGTACCCGTATCATAGGA
AGAACGGGCTTATTTAGATTATTATGTTTACCCGGTTATTTAAGGCTATTTATATTACTA
GTAGCAGCGTATTCTAGTTATCTTAGGCGTAATAGGTATACGCTCGTAAATAGGCTTAGA
CTTCCTAGTTAACGCGTTTAGAACCTTTATCCGTCTAAGGGTAATATATAGTACCTAGTT
ATTATTTAATACCCGTGAGGTTATAAAAGTATCGCTAAAAGCGGCTAATCTAGTTTAACC
CCTTATCGCTAATAATAGACTTCGGTATCCCGTAAAACCTATAATAGTATAGTAAGAATT
ATTTAGTATAGGCTTAAGTATCTATAATATCTATCGCTTTAAGCGTTACCGATTTCGAGA
GTCGGTTAGTAATTACCTATAAGTATCTATACTTACCCTTATGTCTAAGTAATAAGTCTC
TTATAAGTCTATTATAATATCGTAGAAGATTTACTTTAGTATAGGCAGTGAGCGTAATAA
TCCTTTTTTCGTACCCCTTTATATATAGCTAGCTTAGTATGTATTATAATTCCGTATAAA
TCTTTTAATATCTTAATTTATACCGGGCTAAAAAAACTAATAAGCGATTAGAGTAATAGT
ATTATCCTTACCTAGATATTCGCCGATTACTAAGCTATAGATCGCGTATATAATATAGTC
TTATAGCGGGTAGTTAGCCCTGTTTTAGCTATCCTCTAGTATCTATAAGTAGTCACGAAA
TATTAGCCGTCCTTCATCAGTTCTATACTCAGCGATCTATATTTTAAGTTCTAGCTCGGG
GGGAAAGCTTTATTCTCCTGCTACTATTATGGTAAAGGCACCTTAATAACGCTTATTAGT
AGCTCTAGCTTTATCCTATAATCGTTATAGGTTAGAGTCTACTTTAAAAACTATAATTAG
CTCCGGTAACGTTACTCTTACTAAGTATACCCGGGGGGAGATAGCTATATCGGGGATTAC
CTATATATACCTCCTTTACTCTTAGATATCGGAGGAATCCTTAGGTATATCCTACTCTTA
ATATAAAAGCGTATTAGCTATAATATTATCGGCCCCTCGTTAGTACTCTAATATAGAATT
ATACTAAGTAAGCTTAGTTACTTAGCGACTCTAGTACTCGGTTAAGGCCCTTTTAGTTAT
AAAGTATTCGAGCGTTTTATAGTTAGAGTAAATCTAAAACCGGCCGTTATTTATAAGCTC
GGTTTTCTAAACCTATAAGTAATTTATAATTATTAGTATCTCCTTATTATAAATTAGGTA
GTTATACTTAGCGGAGTTAAGTCGGCGCGAGTAATACGCGATAACGCACTTATATCCCTG
CTTATCTTCCTATAGGAATACACTACTTAGTATAAACCCTAAATAGTTTATCTTTAGTTA
GGCTTTCCTTCCGAGTTATTATTATTATAGATAGGGCTTTTCCTAGACTATCTGCTTTAG
CTCCTTAAAGGCTACCTCTTAAAGGGGGCCCTAGTAGAATAGGGCGTTTGTTTATTAGGG
CTATAAGTAATACTATAATAGCTATAAAGTCGTGAACAAATATCCTATAATGTTAACGAA
CCCTAGGAAACTATATACCCTGTTCGTGGAGACTAACGCTTTCTATTCCGGAATAGCGTT
AAGTTTCTCGGGGTTATAAGATACCCCTTTTTCCGCTATAACGATAAGCCCTAGGTATTT
AACCGTCTTAATACTAAGCTCGTACTTCTTCGGGTTAAGGTTTAGCCTAGCGTTTATAAG
GGTACTAAGTACTCGTTATACCTTCTCCTTATAATCCTTATAAGATCCGTCTAAGTAGAT
TAGGATATTATCTATATATATAGAGATAAAACCGTTAAGGAACTCCTATAGTAATAAGTT
ACTATATCGCTAAAATATTATAGACGCGCTAGTTAACTTAAAAGGGTATACTAGCTACTC
GATTAATCTAAACCGAGTATAAAATACGGTCTTATACTCGTGCCCCGGCGCTATCCGTAT
TTTATAGAAAGCGGCGATAATATCTAACTTAGTAAACCATTTCGCCTTAGCTAGATTACG
TAGCATCTTTATAATTAGGGGGAATAGGTAGCGATCTCGCTAAGTAATCGTATTTAGGGC
GTAGTAGTTATAGTAAAATCGGAGGCCGCCTCCTAGCTTCGTTATAAATAGTATAGGCGT
GGCAGTAGCTAAGCTACTAGCACGAATAAACCCCTTATCTATTAAATCCGTTATCATCTT
CTATAATATAAGGAGCTCCTGACGTGATATAAAATGGAGTAGGCCTTACGGTAAAGCTTA
TTTATTACTATTATGATCCTTTTATAAGTAAACCTCGTAATTAGTGCTAAATCGGTATAA
AGGTAGGCGTATTAAGTATAAGGGCGCGAATAAATCGCCGAACTCTTATATTATACTCTT
AGGGACGTATTCTTACGGGTTTACTGGTTCCTTTATACTTAGAGCCTTTTCGATATCCTT
TAACGATATAGCCTATAAGCCCTTTTCCTATATTTTTCCCCTTCGGTACTATAATCGTCG
GTATAGTCCTATAAAGACGGACCCTATTACTAGTACGATAGTATAGATCTCTTATACTAC
CTTCGGCTCTTTTTCGTCCTAAAATCGGATATTAATATCGGCTACTCTATAACGGAGCCT
TTATTCATTAGCGTAAAGGACTATATTATTACGTTTTATCCATAGAAGCCTATAAAAGAG
ATTCTAATCTAGACCTAGTATTACGTACACGAAAACACGCTTAGTATATACCCTTATCTA
TCTAGTATAAAGACTACGATATTAGCGTTACTAGCCGGTTTAGTCTTATCCGAGAAGCCT
TTTAGTAGTCGTTTTTTCTTATCGACTAATAGTAAGCGTATGTTTCGAGTAAATGTCTTA
TTAATAATATTATAGTAATTATAACCTATATTTATAAAAGCGTTTATTAACCTAGTACTA
TTAACTCTTACTTAGATTAATACTAACTCGCTCCGTAATAACGGTTTAAACTCCTCCTAC
TCGTGTTACTCTAGCATTATCGGCTCCGGTGCCTGATTTCGTATTAAAGCTACTCTTTTT
CCCAATCTTCGGTATCCTCGGAAACGTCTTCGGATTCCTCCTCTTAAGGGGATATTTTGG
CTACCGTATCCTTCTTACTCTTATAATACTATTAGATATAGCCCTTCTTATAGTAATTCG
AATATATAATATTCGCGTAGCGGTTAGGTTTTTATTAGAACCCCTTAAACTCGTTAACCT
TATTAACTCTACTTATAGCGATATCGCTATTAGTATTCTTAGCTAGTTTACGGGCGATAG
GAATTAGTTAGTACGACTTATAATACCCTTTTATCTCTACGCGATCTTTTATACTTTATT
AACTTACTCGGTATAGGTATTAGGGAGGTTAGCTACTACTAGGCTATTACGTAGCCTATT
ATTTAGGGTGCTATTAAGAAATAATATCTTAATATAGTCTACTTAGTTATAGCCTCCTAC
TTATACTAGGTTCCTTTTAAAAGTAAGTAAGAAGCGCGAGAATAACTAGTCGGGTTTTTA
CTTTATTAACTAGAGGGTATTAGTAGCATAGCCTTATTTATTACGGTCCTTATATATATG
GTTAAGGTAGGCTATAAGTTCCTCTAGGTCGAATTTACCGTTTATACCTCTATTACTAAA
AAAGGTACTAACCACCTACTAAGGCTAGGTATCTAAGCACGCGTTAATTAAATACCACGC
CTTTTTATTACTACGAAATAGCGGACCGTCTAGTTTAAGCTTTAGTCGTATAGCCTAGAG
CTAGGCGGTATATTCCGTGCGTTTTCCACTATAGTTTACGGGAATAGCGACTTACTATAA
ATAGTTTAAGAGCGTGGGTGCTAGTAGCGGGACGGGTATAATAGTCTCTACCTCTAAAGG
CCTAGGTAAGGGTAAGGGCGTAATAATTAGGGTAAGTATCGGGTACGTAGTAAGTATAAG
GTACGGGTTAAGTTAAGCCCTTTCCAGGGTTACTTATTTACTAGCGAGTATATCGTGAAT
AGGGGCGATATATATCCTTACTATTTTCTATACGTATTATAATACGCGTTCGTCGATCTT
ATTATATAAGGTCTCTATAACCTACCCTTAGCCCTTTAGTGGGCTCGGGGTAAAATAACT
AGGACCTCCTTCTATATAAGCGTCGAAGCTTATAGTCTTAAGAGTTCGAATATATAACGG
CTTATTAAAAGTTATTCACGTATTAAGGCCGAAAATATATTTTATTCGAACTAAGGAAGG
AACGGAGGAAAGGAAAAGTCTGCGCAGTATATAGGCGGCTAAGTATATATAGGATCGTAC
GGGCCTCGCTAAGAGGTCTATACTTCTTGGTCCCGGCCACTGCCGGGGACTACTTCGCGG
GCTATAGCCCGTAATAAATAGATTCTTAAATATAACCCCGCGATACCTACGGAAGTGGAA
GAGCTACACACCGTAAAGAAAGTGAAGAGGGATATAGGTCGAGACTCTCTATAGCTTAAA
GAGGCGTAACTTACCCGTAATAGCGTCTCTTATATAGCTAGCTTTATAGTAGGAGCCGCT
ACTACTAGCTACCCTCTTTACGCCTTTACTATCCTCGATTCCGGTGCTATATTATATATT
TTTAACGATTTTTCCCGCTTTTTAGACTTTACCCCCGCTACACAGGGAGACTACGTTATC
GTAAGCAGTTTGTTACTACCTATTAAAGGTTACGGTAATATAACCGTAAGATTAAACGGA
CTAATAGGAGGCCTCGACTTTATGCTCTTAAATATCACCTACTACGAAGGCTTGACCTAT
AGCTTAGCCTCTAACTAACGGTTACTACTACGAGGCTACTAGTAGGATTAAAAGCCACTA
TATAACTACCTCCGCTATACTGGTAAATCTATACTATACTAGCTAAGTGACCACTTCGAT
TAAACTATAGTTAAATACATACTCTATAACTAATCCACGGCTGCTTTTCTAGGCTTTTCC
ACTCGTAAAGGCGTCTATAAATCGATGATACGATTTCTTTTCTTTTTATTCATTACGCAT
ATGCAGCCCTAAAGCTATGGCGCGGCGCCTATCGCCCTAAGGGCAAAAGGCCATCAGAAG
CTAGGTACAGTACAATAGCGTAGTAGTAGTAATACACAAAGGAGATCCTCCGTAATAATC
TGCCTAATAGACCTAATAGATAATAAAACCAAAGCAAAATGACTAGACCGCAGAATCCGA
GGTTTACGCCCTATACCACTCCGCCGAGGCTATTTTAGTAGCTAAAAGATAGGCCTATAA
GGCCTGTATTCCTCTTTAGTACCGAATGATAGCGGTAGAGATAGCGGTAGGCCTGCTAGG
GCTTCCCGTAGGGCTCTTCGTTCGGCTTTATAAAAGGGGTAAGAAAGAATAAGGTGAGCT
GTATTCTGTATAGGGGAGCCGGGACAGGAATAGCGGTCGTGAGCGCAGTTTTAGGCCATT
TCTTAGTGGGGTTTAAGGTATCCGAAGCCGGGTTTTAACTGCGTAAAAGCCAACTTTACC
CACTTAGGGCCCTAAGTTAGTAGTGGTTTTCGGGAGAAACAGAGGTTATCGCGGACTAGA
CGCCTATAAAGGCCGCCTAAACGCACCGATTTACCCCTTGTCTCCGCCTCTTCTTCGTTA
TTCTAAAAGGCCTCCTAGTCTTTAATCAAGGCTTCGTTAACCCGGCGTTTTAGGTGGCTA
AGGGTACTAAACTAATAGACTTAGTGGCTTTTTTAGGGTCTAGTACCCCTTTAGCTACTT
TATTCGCTAGTTCGTTCCTTTCTATCTCTACGTATAAGGGGCACCACCACATAGAGACCA
AAGTGCCCAGTTATTTAAGGCGTAAGATAAGGTCTTTAGCTTGTATCGCCTATTATAAGG
TGCGCTAAAGCTTCTAGATAGCCGCCTAGAAATCACTAAAAATATAGCACTGTAGGGGCC
TAGGCGTCTGCTCTAGGGCAGCGTAAAGGGCCTAAAGACTAGCGTATCATTCAGCGTCCG
CGACTTCGGCAACGGCCCCTAGGCTAAAGCCTATAGCATTATAGAGCCTTCCAGTATTAG
TCCACTATATTATAGCGGCTATAGCCTGCGAAGGCCCTATAGGGGGCCTAGTAGGGTAGC
CTAGGGAGCCGTCGGTATAGAAAATAGTAGCCTATTCCCCTAGACCTTATTATATTTTAG
CTAGGGCTTCGAGGTAGGCTGTTTTTTAATCGAGGGTTTCGGGGCCAGGGCTAGGGTTAG
GGTCGGTAGCTATAATATGCCGGTCTTTAGGGAAAAAGGGCCTTAGATCCGCTAAGGGTT
CCGAAGCCTAGGGGGCCTTTTACCTAGCTAAAGGACCCTCGATATTCTAAGAGTAACCTA
TTAAAGCCGCTATTTCTAGGCCTAGCTTAAATAGCTATATAGAAGGTAGAAGGGTTTATA
GCCGGTTAAGGCCTTCGTGGTTTTTACTTAGTAGGAGCTGACGTCTAATAGGGTGGTTTA
GTAGGAATTTTAAGGTTCTAAAGGCATAAAGCCTATTAGACCTAGTTAACCTAACCGCCG
CTAGGGGGACTACTGCTTCGAGTTCTAGAGGCTGTAAGGGGGCCCCCCTAAAAGCACCTA
GGGCCCTGACTAGAGCGCCGTATTATAGACGTTCTAGGCGGTCCACGAGGTGTTTTTTCG
GTGATTTTAGGTCCTACCAGAGCTACGAGCCACTGTTAGCTAAAGAAGCTATACAGGCTA
TATATAGCTACCGTAGGGCCTTAAAAGAGAGGCCCCTCCATGGGCTAGCTAGCCTATATA
ACCTATTGAGAGCCCCTAAAGCTAAGTTTAGGCGTTTTTTGACGTGGGGTTTAAAGGATA
GCTTAGGATTAAACCAGACCCCTAGCTAGCTAATAGAACCTAGCGCGAGTTTAACTAAGT
GCCCTCTATATTAACCGGAGCGTCTTCTTTAGAGCGTCTTTGATAGAAGTGAATAAGCTC
TGTTTTTCGGTGGTCGAAAAGGACTTAGTTAACTTTCACTACGTCAAAAAAGAAGGCTAC
GGCTTTTTCTAGGGTTTTATAGTTGTTCCTAGTTAATGTAGACGCTATAAATAGCTAAAA
GTCGTTAATATAGAATAGCTAAAGCCCCTTAAAATCCGGTCCCGCTATAACCTTCCTAAT
ATAAATTAGGAATAGGATAGGGAAACCGGAGAACCTTATAGAACCCCTATATTTAGGGGG
GTGGGCTGCTAAACCTACCCCTCGAAGGCTAGTTAGATACGCCTATTTCCTGTAAAAGAG
GCTACCTATTTAACTAGGTTCGGGGGTAGTTAGAGGTCTTAAAGGGTCCTAAGTAGCTAG
GGACTGGCGACGTGATCGAAGGCTCCTTTAATATCTAAAAATAGCATAGAGATTATAGGA
ATTTAGCGTGATTTACGCTATTTTTCGATATAGTAGAGGAGGAGAAGGGCTATATCGATA
GCAGAGCGTTATTTTCGACGCCCTATTTCACTAGGGTGTAGAAGGTTATCGCGGGTATTA
GCTATAAAGCTAAGTCTAGTAGCTATTTCAGTTTCGAGTACTTTACCTAGGCAGTTAAGA
AGGGCTATAATCCTATAAGACTTAGGATCTGAATAGTCCTTCTTCCTTGACTTTAGTAGA
ATAACCCCGAGGGCTTCTTTCTAGCAGGTAGGGTAATACCCTGCGGAAAAGAGTGCTAAG
TAGGCCTGTAAAAAGGACCCGGGAATAGCCTTATAGGCCTATTAGATAGGTTTCAAACCT
ATCCTATCAGGTCCAGGGGCTTTCCCTTTAGCGGCTCTGAAAATCGCGCGTTATAGCCTT
ATAGCCTATAGGCTAGGCCACTCCCACGGTCTTCTAAGGCCCTTATTACGTGATCTAGTC
AGGCTCTAGGGACTTTAAGAAGAGTGGGAGGGGCCTAGGCCCCCCGAAGGGCCTATAAAT
ACAGGCGCTTTAGGGGCGTTAGTGGCGGAGGGTGCTAGAAAAGGGTCTAAAGTAGGGCGT
TGTATTTATCTTCGAAGGTATAGGCCTTTTACTTCGTAGGCGTTTAAATCGGTGGGACTT
TCGCGTTAAGGCCGCTTTTCGTATAGTTATAGGCCTTAAAAAGTGGTATAGGGCGCAAAC
CACGATTCCTGCAGTCTAGTTATATTGCTTTTGTTTTTTACCTATTAGGTTTTATTAGGC
AGATTATTACGGAGGATTTCCTTTGTGTAGTACGCTCTATTTTACTGTACCTAGCTTCGT
ATAGCCTCTAGCCCTTAGGGCGATAGGCGCCGCGCCATAGCTTTAGGGCTGCATGCGCGT
AATGAATTAAAAAAAAAAAAAAAAGCCTTAAAAGTCTCGGGGCCTTCGGTGTAGGCTAGG
AAGGCGTCCTAGTGGTCGTTTTTTACGGGTTTTACCGTCCTATAGTAAGCATTTCGTGTT
TCTTTCAAGGAGGTTTCCAAAGACGCTAGCTGGGTAGCCGAGGCCCCCTTTTTAGACGTC
TTTCTAAATACCCTAAAAGCCCTACTAGCTGTTTTTCGCAGGGCTTTTAGCTCTTTAGTC
CACCACGGCTTCGAAGGCTTTACTACCCGTAACTTAGGCACTAAAGCCTTAAGCGCTAGG
GTAATAGTATCCGAAAGGCAACGGCCTAAAGAATCCTAGTCCGAGGCGTTAATAGCCCAT
TAAAGGTACAGGTTAAGGCTAGGTTCTAGGCTTTTTAGGGTACTAGAAAATAGGTCCTAA
TCTACTAGCTTATAGTTATAAGCCAGCGGGAGGGACTTATTTATAGGACCTTTAAAGCCT
AAAATAGTAGCCGAAAGGAGGATACCGCGGTGTAAAGAGGTAGTATTTTCGATATACTCC
TACTTATTAAAGCGGAGATAATCGAAGCCGGGCGTGTAAAAGGCTAGGTCTATAACCGAC
TCTTAGCGAAGATTAGACCTAAAAAAGGTCCCCCCGTTTAGGTCATCTTCTTCAGAGTCC
ACTAAATAGGCAGCTCCGAGGCTATCTAACTAGTGTACTAGGGCCTAGGCCTGAATAGAC
GCCTGGTTAGTAGCGGCTCTGTTCTACTACTAGTGGTTTCTATTAAAGTCCCCTATAATA
AGGGTAGGCTTAGGGACCTATAGGCCCTATAGTACTTGATCCTCGGTTAGGGCCGGCTTT
CAGGGCCTAAAAAGGAGGGAAAAGAAGAAGAAGAAGTGGAAGAGGTAGAAGGGGTAGGGC
TAGGGGGCCGCCCTTAGCCTATCGTTTCGGGGTCCTATTCTATCTGGTTATAGACGTGTA
GAACATAAAAGGTCTATAGATAATAAACCTCTATAATCTACGTGTCTATATCGTCTAGAA
GGTCGTCGCGGTATAAAAAATCGATACTAAAGCCCTTTTTTATATAAGAAAGGACCTTAG
GCTTAATAAAAAAGGAACTGGGTTTTCTAGGATATAGGCGTAGTAGTGTAAAAGGCAGGG
TGGTTTCGGATAAACCACCCCTCTAGTGTCGAGACGTAGGCAGGTTCCTGAATAAGGACT
ATATTAGCCGAAGCCTTTAAAGCCTATTCTAGGATAGCCTCCTATACCGGGGCCTGTTTA
TCGACGTTATATTAAATAAACCGGATATCTTTCGAACTATAAGGCCCTATATTTATAGAA
TTTAGGGTTTTATAGCTTAAAAGACCTCGTAGTCTTTAGTAAAGGAGGGGTGATCTCCTT
CGTAGTTACAGCACTTATAGGTCTTATACTTCTAATCTCGGTATTCTTTATACTCGTTAT
AGTAGTGGTATTCTTCCCTTTAGCCTTTAACGGCGCAGATAGGGCAGGTAACTAGGCCTT
TACAGGTCCCTCGAGTATACCCGAATTTCTAGCAGTTAGAGTACTAGGTCCTAGGGGTTA
TAGGTCTATATTTATAGACCTTTAGCCGCTGGCGGGCTATATAGAGCCCCTGTTTTAGAC
AGTACTTCTATTCTTTACTAGTAGGTATAGAAATAACTACCGTGCCGTAAAACGCGTTCG
GAGCCCCTAGCCATCAAGGCTTCCCTACTACCCTAATAGGGTTAAATATGCCGATTTTAG
TGGCTAGGTCCTATAGGCCTAGGCCCTGTTATAGTGTTATAGGCTTTAGTTTAGGGCCTT
TTACGGCGGCTCGGAGGGGTCAGGGGTCGGGGTATCATCTCCCCTAGCCCTAAAGGCTCT
AAAAGGCACCTATTTAATAATAAGCTTAAACTAATCGCCTATAGGCTAGAGGGGCTAGAG
GGGGAGGTTTAGCTCTTTAAGCCACTCGTTCTACGAGTCTAGGAGCTATTAAACGCTATA
TTTCGGCTCCGGGGTTAAAAGAAGGTTCCTGTTAGTTAATAGACTAATAGCCGTAACTAT
AGGGGTTTTTAAGGCCTTATTTAGTCTATTTCGGAGCTCGAGGGGATTAAAGTCTTCCTG
GGGAATCCGGGCCCCTGCCGTAGGTTAAAGGATAACCTTAGGGACCGTTTTAGAGTCTAT
TAGGAGGGGTGCTAGGGGGGTCTAGGCCTATAGTACTAGGGCCCCTAAAATGGGGGCCTA
AGGTGCTATAGGGCCTGTTTTCCCGTTTAAAGCCTCGCTATACAGGGGTTTAGGCTGTTC
TGTAAGCCTCCGAACTACCTAAGCTAGTTCGTCGACCTTCTATTCGAGTATAGGAGGCTA
GGGGCTCGGGGTTCCGTCAATAGTAGATTTAAGGCGTACGATTAGAGCCTTAATCTAAGG
GTCAGGGTCGAGGGTATAGGCCTGTTAAAGCAGCTAAAGATCCTATTAGAGTAGTCCCTT
AGCCTATGCCTTACTAGCCGAACTAGTCGACTTCTAGGGCTTAGCCGAGGTTTCTCCAGG
GGCTTTAGCTGTTCTAGGTGCCCTTTTAGCCTATTTAGAGCCTAAAAGGGTCGGTTTTTC
AGCAGGGGGGGGCCCTAAAGGGCGTTTCGAAAGCGCCTTCGGCTTCCGAGTCCAAGGGGG
ATTCGATTCGGGTCATAGAAAAACGTCTGGGGTTAGTGTAGAAGGGCTAAGGTGCCTTTT
CGAATTTAGAGGCGTAGCGAGGGTTAAATCCTCTGTATTAGAGGTATTACCTATATCAAC
CTCCCCTAGGCCCTCTATAGTTATAGGGGCCGTAGGGGCCTTAGGGGCGTTAGGGACGTT
CGAAGGGTTAGGGGCGTTATTATAGCTAGCGTTATGGCTAGTAGGTTATTATTTATTGCG
TTATAGTTAGGTGGAGGTCGGGGGTGCGGCTCTGCGCGGCTAGCCCTGCTGCTTTGTCAG
CGTGGGCGCACGGGCCACGTCAGACTTTTCCCCCGCACACAGGGGAACCGTAGGCCTATT
TCCAGGCATTTTCGCACTTATAATACGCCTAAACTAGCGCCTACGCAATACAGGGCTATA
AATAGGCGTATAGAACTTGAAAAGAGCTATCGATTGATATAGGTTTTAAGTGGTTTAGAG
CGTTTGCGCGTAAAATGTAGGTCCCCCACGTAAGTTATAGTCGCTTTTTGAAAGGATATC
ACCTTTAGACCTATAGTTAATAGAACTGGCAAAAACCATTACGACTAAGAGTATAGTTAA
TAGACCCAATAAAAACCGTTATACGAAAAGAGTCTACGAAAGTAACTAGTCTACACTACC
TCCTATATATAACGATTACCCGTGTAAGACTCCTATATAGGTCTCCCTACCGTAGAAACG
CTGCTATTATTAAAATAGAGCTAGGAGGGAAGACTAGAGTCGTTTTTTAGTTTTGATTGG
AATAGTAAGCAGGTAAGTAGATAGATATTTCCTCGGAGTACTTTTAGAACTCTCTAAGGA
ACAAGAACAATAAGTTTTGTACCGATATTCTTGTTCTGACAACAATTAATTTGGAACCTC
TCAATCTGACCGTCTTATCGTATGTATCCTTTTACGGTTACGCTGTATTCGACACGGACT
GGGTCTCGCGAAGAGCCAACCATACCACCCGGGAAACGTCTTCGCCATGGCACGGAATCG
TCGCTTCGTAATGAGAGATTTAAACACGAAGTTCTAACTCCCAGTCTTCGCGGGAGAGCC
CTCGGTCTCCCCCAACACCTCCGCCGGCACCTCCTTTCCCACATCCTCTACGTTGCCCCC
CACGGGCTCCCCAGTAAAAGACTCACGAGTTGCAGAGTCGCTTGATTCTTCGGGGGCTTC
CGCGAGGTTTTGAGGTTCGATTTCCAGAGCGCCATGGTTAGTGTCCTCCTTCTCTTGGTC
TTCCAAGGAGAACAGATCCGACAGGTTAATGGCAAGGAAGGTCTTGGGTAATTTGACCCT
TGAAGACCAGTTAGTCTCAGGTCGTCATTGCACCTCAGTACCATCGCAAAGCAGGAGTAG
ACGAAGGGGTTCACATACTGGTTGAATTTCGCCCTCAAAGTGCGGATGACCTCCATCCAA
TCGGCATGGAGTGTCAGACTCCGTCGAGGCGCGCAGCTAATGCAATGCTTGCTGTCGAGT
TGAACGTCCAATGGATCGAAGACATGGCATCCAGGGCTGATTGTGATCCTGATACTGTAC
GCGAAGGTCGGCTCCTCCTCGCCTTCAGCCGCGTGGGCGGACGTCTTAGTCTCGGATTCG
TAGAGTTCAAAACAAATCTGAGAGAGATAGTCCAATTCTGGAATGGTGCTCCGCTTGATC
TTCGTCTCGATTCCTCCTTCGAAGATACAATTCAGCAGCGTGTATATATGCGACTCCTTG
GTGAAATAGAAGAACGATTTGGCGTCGTTGGACGCCTGCATCTCTTCAAGATTCTGAACA
ATCTCTTTGAGAAGGGGCAGTGACGTCAGGAGACCGATCTCCAGCTTCTCGCTGTCCGAG
ATGCCATACTCTTGCGGGCAAATGAAGTCGAAAAGTACCTTAGCGAGCTGGTACAGCTCC
CTGAGAGGCTCAAAACGGGCATCTGTTTTCGCCTTGGTTTTCGCGTTGCCCGTATATAAG
TGGAAGTACTGCTCCGGAGGCGCGCCTTCGCTCCCGTGCCGCAAGCCGTTGAGGAACGAC
CGGCGTCGGAAGAGCCGTCTGACTGAGCTCGGACCCCTGCTGTTGGCGTCTGCGGACCTG
TCAGGCCTATCACCCTCTCGTCGGTCGTCCCTTGACTCCTGGGACGACTTCCCCTCCTCC
GCGTCTTTGGTCACCGGTTTCCCGTCTTTGCCTTCTTTGGCAGAGCCGCCGTTTCCCTCC
TTGTTCTCCTTCTCTCTCACGCCGTATTCTTCCTCGAGCATGTGCCGTGGCGGAGTGAAG
ACCCACTCGAGAAACTGGCGATTATGCAGCGCATCGAACTTCATCGTGTCGTAGAGCTCG
GAGATCTTGCTGGGATCGACCTTTTCACCGTCACAGAACTCTTGGAAGAGTTTCCCCCAC
CGCTCACGGAAGAGTTCGGCATCTTCCCCACAGCACCATCGAGATTGGATGCTGTTGATG
CCGCTTGCCTGTGAAAGAGCCGACGAGAGAGAGCTGTGGGAGGCTTCACAGCTTTGCGAC
TTGTCCAAACTCAAGCTCGACGCATTGTGTGGGGAGCTGGCACCTCCGTTGTAGAGTTTC
TTATAATTGTGCTGCATCACCCGTCGATGAAACTTCATCAGCTGGACCACTCGCGTCTGG
ACTTCGGATGGCTCGGGCATCTTGTCGGGCCAGGCAAACTGCGGGGGTCGCTCGTTGCCC
TTCCGCAAAAGGCCCTTGAGTTTCTTCTTCACCTTGTCCATTTCGTCTTTGGCCGCATTC
GAGTCATCGAGCAAATCCTTGCGGATCGTGATGAAGTCGTCGGGCAGGTCATTCTGGCGA
AGGAAAGAGGACGCCCAGATCTGAGCGCTCGTCGAAACCCTTCGCTCCGAGCTGCTGAAA
ACGTGAACCTCGTCTAGGATGTCGCGATTGAGGAGTTGAAAGTCATTCCGCATATTCTCG
CCAAGTTCCTGGGATTGGTAGCGGGCAGAGTGCGTCGGCTCCCCGCCCCATTTAACAATG
AGCTGGAGCTTATCCAGCACTAAACTCTCTTCGACAGCCGTTATTCGGGACATGGTCACT
CCCGAGAGAGAGTCCTGACGATGCGACCCGCGGGACTTGTCATCCGATGCCAATGATCTG
TCCGCTCTCTTGCCCCGCAATCCCGTCTTTATATCATCGTCGCCAACCTGGGCAGTCGTC
CCCTCGGCAGAAATCTGCTCATCTGACTTTCTCTTTCGAAACATAGGCTTAATCTGTACC
TTGGTGCCAGCCCAGCCTCCCTTCTTGACGAGAACGTTGCGTAGGGCAGCGAGTTTTGTG
GGATCCTCGATGCCCGCAACCAGGGCGACATCAACGGCTTGGATGACACTAGCTAGCGCC
GCCTCTCCAATCAGTAGAACCTCATCCTGATGCCCCTTAAGCAGCTCAATAAAGGGGTCG
GTGTGGAATGTGAACTTGTACTTTTGTTTTGGGGTGCGATCTGCATGCCGAATGACCGAT
ACGATGCCCTTGAGTTTCCAGGAGTGCTTGGGGAGTGGTGGCGCAGGAACATTGTCTTGT
TCCGAGATGGTTTCCCCTTTTAACGACGCCGCGGCGGATGGGGTGGCAGACGGCGCCGTG
GACGAGGCACTGGTTTTCCCGCCATCTCGCAGAGGGGGTGGAGGGGGTAAGGATGGGTTT
GTCGTCATGCCCTGTACAGCAGATGTGGCAGAGCTGTCGGACCTGGGTGCCAAGGTGCCC
AGCTGCCACCTATGCTCGTCCAATTTCGACTCTTGCTGTCCCCTTTCGCCGCCTGTTTTG
GCTGATGTACTGCTCGTAGATTTGGCGACGGATGGGGGCAAGGTGGCCATCTGGCCCTGG
TCCCTCTCCTTACCTCCCCTCGCAGCTGGGGGGTCCGCCACATCTGAAACCGAAGGAGAC
GACGTCGGCGATGTGACACCTCCTCTCCGAAGCCGCTCTTTGACGAACAGTTCCTTGAGG
ATGTTCGCACAATGGTCGTAGTAGTCGTCGTTGTCCTTGACAAAGCTCCACCCGTTTACG
TCGATAACATAGCTCTTGCCATCCGCACGCAGAAAGTCGAACCCGCATACCCGTTGGCCA
AAGGAGAGGGCAATCTTGCTCGCAATCTCCCTTTCTTCAACATTTAACCCGGTAACGTAT
CGGACCTCTTTTCCGCGCGTGTTCCGCCGAACCACGCCGTCGACAACAGGAGACTTCCGT
GTTTCGGCGTGGCAATAGTTCGCGCCAACAGTGTAGGCCTTGACATCTTCGGCGTTGTCG
ACGCGCATGAACTTCTCGTATATATAGCTGCTCTGCGGTTCAAGAATGGCGCGGGGAGTA
TTTAAACCAGGATCATACTCTGAGCTCTTGTTCCCAATTTTTCGAAACAGCTTTCGGCCA
CCACCTCCCGAGGACTTGGGAAAGTAGATGATGATGTTGTGGTCTTCGCCACTCACAGGC
TTTTCGACGAAGGGCTTCTTAAGGAGCGCGCCATCAACGCTTAGAATATCCCCGTCATCG
AGCAATTCGACCCGGCGGGGTGCAGTGGTATAGCGAGGGTCCTCAGCATCATAATTCACC
CCTGATACTTCCTTCATGTGCCGAGACATGTCTGGGGTGATCACCTTGGGACCGCCATCC
CGGTTAACCTCGAGCCTTTTCGGTGTGGGGACACCAATGCTGTCGAGGATGTACAGGCAG
AGGCGACGGTCCCATAGAATCTTCTGCATAGGCAAGTCGTTGACACAGAAAGGCTTCCGG
GCTTTGGCATACGCGATAGCCTTGTCAAGCGGGAAGCCATCCGAGTAGAACGAAATGAGA
TAGTCACTGTCGGCAAAGTCAGTTGAAGCCAGGAAGCAAAATGATGTAGGTCAGGGCCGT
GAGTTCGTGTAGGGGGGTTCGCGGGAAAATGATGGATGGAGAGGGAGTTGGCAGAAAGAA
AAGACTCGCACGTACCATATGGGCCAGTTTTCAATATCTATAAAATAGACGTGATCCCCA
GTTAGCAGGTTTATATAGTACGCGGGCGATGAGAAGGCTTCAGACAACATGAACCTCACC
TTCGTCGAGAATTACTTTGTCCCCAAATACGACAACATCAAATTCGCGGTTGGCGATCAG
CCGATTCAGGATGTTTCTGCTTGGCTTGCTCCTCGCTTTAATATCTAAGGCGCAAATTCC
AATCACGCCCCAAGGAGCCGGCTTGGCTGCAAAGCATATTAGAAGCTGTATGAACTTCCT
TGAGAACCAGCAGCAAAAGTATGTGATACTTACCTTCTTCCCTTTCCTTCTGATGCGCTG
TTCGTTCACTGCTGGGGCTGTGACTGCTGGCGGCAGTGCTTCCGCTAAACCTCCTTTTGG
CGCGGCTTCTTGACCTCGTCGGCTGTCCTCGAATATTTTGGTCTCCCCGTGACGGACCAG
CGGTGCGTTTGGCCGCGTCGACATTGGGGTCACGCGGAGTGAGGTGTTGTCCTCCTGGGG
ATACTTGTTGATGACCCTGTTGGCCGCCAGAGGAGGGGATTCCAGTGGCATTGAGGGGCT
CTGAAGTTCCCTGGGTTGGCTTACCAGTTGTGACGACGCCACTATGTATGCTCCGGGGGG
CAGTACTTGTCTCTGAGCCTGTGATGGACGCGGCAGAACTAGGAACGATGCCGCGAGCGG
ACGCCAGCGAGTAGACAGACGAGGCCGAGATGCGTTTGAGATCGGCCTCGGAGAACGATG
ATCTCGTGGCTAAGGTCGGCTCAAGGGATGGTTGACGGGTGTCGAGCTCCGAGGTGGATG
TGGTGGGGTTAGAGGTGACGTCGGCTACGACACTGTGCAACAGTCGCGGAGTACCGGGTC
CATCGCCACCATCTTCTCGCGTCTCACATGGAACAGCGGGCTCTCCTAAGGGCACGACAG
AATTTATGGATCCTTGACGACTTCGGGCAGGAGACGAACGCGCGCTGATTGAAGGGCCGG
GCGACACGGCCGTTGGTGGGGTTGAGGGTGACATGAATGCGTGAGATCGGTCTGAGCGTA
CACCGGAGATACTTGGGTCGGTACGCTGACCGTTGCTCGAGGCGGAAGATGATGTCGGCG
GAATGTGATGGTGAGTTTGCACGTCTGAACCGGATAGCCGGTTGCCCGATTGAGAAGAGA
GGTCCAATCCTGATGCTGAGTTGGAGGATGCCGATGTAGAACCGGCAGTTCCGAGACCTG
GACTCTGTGACAAGCTGTGACTATGGCTGTTTTCGAGAGATGGAGGATCCATTTCATCCA
CTCCGTTCAAGTCTGACTGATACGAAGAGGGATGTACAGAGAACAGTTCAGGTAAACTGG
TTCGTCTTGGAGCGGTCAGACCAACGGGTGGGAAAAGGCAACTGCGCCGGAACCGGAGAT
CGTTAGCTGGCGTGGTTGGCTAGCATAGTTGTCCAACAAACCAAGACTCTAATTAATGCA
CGGTGATTGATCAGATAAAGGGGCCAAAAGACGAACCAAGTCCGAAATCTGAGAGATCAG
GAAAGTGGATTTGGGTTCCAAGTTATTATTATAAACAGTCCCGCCAGTGCGTCACAACTA
CAGTTGGTTTGCAGAGCCAACCAAGACTATGCATCCACAAGGCTATGCCAACAACGAGAT
GTCCACCACCGAACCGAGTACTGGAAGAAACATTGCACAAGTTCGAAACGTCGACTGAAG
GAAGGTTCGTCATTGTACCGAGGTAGGTTCTTGCATTTGGCTGGGCATATACGTAGCGTA
TTGACCCTGCAAGTTCGACAAAGGCCCAAAACTTGGCGCCCCACCGATTACGACCTTATT
TCGAATTAACTAATAAAACGAAGGAATTTTACAAGGTAGTCGATCATTAATATTAAGTAG
AAAATCCTGCGTTTCTGGTGCTTTAGTACCTTATACACCTTTTTACGGATATTTATTAAT
TCGCTATTATAGTACTATAGTCTATAGATATAAATATCTAATAAACATCTCGGCCTAAGC
CTAGGCCTAAGGCAAAGTAATCTAGCGCCCGAAAATATACTCGTTTAGCGCTTATACGAC
GCGTTAAACGAAGCTATTCTTATCGTCGCCGTATAACTATATTAGAATTCGTCGAGTAAT
ATCTTATACTTAATACTAATACCCCTATTATATGTAATAAACCCCCGCGTTATTTACGTA
AGCGTAAGGGCGAGCTAGACGTTGAGATAGCTCTAGGATACCGAAAACTAACCTACTATA
AGGCGAGTATCTTCTTTAAGATACCGAGGTCGATTATCTAGAGTTAGTGGTGTATAAGGG
ATATTATTATAGGTAGTAGAAGCGGCCTCCACGTATCGTATAATCCCGAATACCCTAAAA
TAGAGCTTAAGTTATATAATATCTTTATATAATAGCGTCGTGATCGTCGCTTAGTTAGTG
CTGGCTAGCTACGTATCTAGGCTTAACGGCTTTTTAAGGAACTATATCCAGACTACCCTT
ATAATATCTTCGTTTTCTTATTTTCGTGGCTCTGTGGCTTCTTCCGCCGCTTTAATAGCA
TATGTTAACGTATTACTAAGTAAGTAATAAAGTCTCTTATGGATCTAGTTCTAGCTATTA
CTAGCTTTTTAAGGTTTATTAGGCGTAACTCCGCTATCCCCCTTTTTCCTACTCTAGATA
TTACTAGCCCGAGGCCTATTATACTAATAAGAACCTGATCGAACGACTTTTAGGCTTTTA
TAGTGTCTCCTTATACTAGAAGGACCTTATTAGTTCTTCTAGATCGTTGCTTTACTAATA
ATGGTATTATTAATATAGATAAAACGCCTATTATATTCGAGTATCTTAATAGTTATATGT
ATAATATTAACAGAAGTAAGACTATTAGTGCTAAAATAGAGCGGAGTGGTTAGAATTAAC
GATAGGCTAGTTTTATACTATTTATCTTCGTGGATAGAGTTTAACGTATTAAGCCTAAGG
TAATATTCTATAATAAACTAGATAGTACTATTAAAAAGAAAGAAGAATATCTATATTACC
CTAGCGTTATAGTGGAATTTAATAACACCGATTATAATAACGAGGTTCTTTTCGCTTAGT
TAATTAACAAGGAACTAGTCCGTATTCTAAATGATAAGGAGGGGATACTAGTTATAGATA
TCGCGGCTTTTTATAAAACCTCTGCTATTAAATAAACGTTAAAACAGGGTAAAATACTAC
CTCCTATAGTGCTTATAGATTATACTTCTTACGTTTAACTACTAGATACGTATATTAACG
GTTTACTAAACAATGGTTCTTCGTGATACTATAGACTCTTTAAGTAATTAACGAGATTAA
GAGGGGGATAGGGCTTAGACCCTATCTGAACGTAGGGTATTTACTATATATATAGTAGAC
TACGCGATATATATTCTTTATAACGAAAAGAAGGATATACTTAAGTAGTTATTTACGGAG
TATAGTATATCTATTAATCCTAACGGTAGCGAAGATTACGGTATACAAATTAAGGAAATA
AACCTCTCGGATATCAACTTAGATAGGGTTAAAGTAGATATAATAAAGCAGGAATATATA
TATAAGATGCCTCGGTATATTAATAGCCTTACTAATAAGGTTATTATACCTGTAGAAGTA
TTAGGATTACCTTAAAACACCTATGGATCCATAAACATTAAGACACTATAAGGTTTTTTA
AGGATAAGGTGTATTAAGATCTTAGGGAAGAAGGTAGATCTAGTAGTATATTTAGAGGTA
TAGGACGAATAGTAACGTTTGTTAGATAAAGCGTAGTCGAAATCGTCACAAAATAGGTTA
AAATTGATTGAGGCTATTATATATAATTATGACTGTGTGAGGACCGTTAGGGAATCGCTG
CCACCGTATTTTGTATAGTGCAGATTCTATAAGCATTTACCCGGATTATACTCTTAGTAA
TCCGGCCTATAACGTAACTGAAAAGACTATAGTCTATTCGATATACCCCCTAATCGCCCT
AAACGTCAGTTAGGCGAGTAAAGCTATTCATAACCAGCAGATATAACAGGTATATAACCT
ATATAATCTCTCCGTTATAGCCGCCCTTAAATTTATTCTCTAGGTCCTCTAAATACTCTA
TCCGGACTTCCTCTAGGTATTTTTGCTATAGCCGTTCCTGTATATCTAGTACGCCTACCT
AGGACCTAAATATCTTAAATTTCTCGCTATATAACGCCTTTATTAATCTATCTACCACTA
TTTCCGCGCTCGTAATATACGTTACGAGTATTTACCCTTATTTCTTTACTTAACGTAACT
CATAGCTATAGATATTAACGTGGCGGAGGCGCGTTATTAACGTGCTAATCTCTTAATTAA
CTAATCGAATCGTTTAGTTATTATCGTATAAAATCCTTAATTCCGGATTATTAAATTCCA
CTCCTATACTAAGTAATAGGCGTTATATAAAGGTACCCTCTTTTACACCTTATACTAACG
CTAATAGCTCTGCTTCCGTTATTAACGTCGTGACCGTATCCTGCTTATTAGCGCGCTACG
CGATTATACCGCTAAATAAGCGTATCATGTACGCTTAACTACTCTTTCGATTAAGGGTAT
TATTGGTAAACGAGGCGTTAGTGTAGATTTTAATAGTATCGCCACCCCCTAGTTCTAACG
TAAACGATTAGCTATTAATTAGATAAAGGATTAGATAATCGGCGGCCTTATGGTGAATAG
GCCCTGGATTAACGTTATATCGGTATAGCCTAGATACTATAAACGCGATATTAGGCCGCG
ATATCACTACTATATATAGTATAGATCCTATCTTCCGTTAATAGCTTTTAACGTTAATCG
AGGTCCCTAAATAGGGCAGTAGCTCTATAACCTTAATTAGGTGCGTTAGGTAATAGTTAC
TGCTATGCTTACTATTCGGCTTTAATAGGCGTTCTAACTTAGTAAGGTAGTCGTGTTATA
ATTATTAGATTTTACGGGTAACGCGGTCGCGAATAACCTTAATACTAAGGAACCACTATA
GAGGATCGCCACCTTATAGGTTATAATGGCGTTATAGGTTATTAACGGCCTGCTTTATCT
ACGCCTTATATTATTCCTTATAAGTAATAACGATATTATTAACGTAGAAGAATGGGATTA
AACCGCGGCGCAGAAAATAACACGGTCCTTATAGTACTATCTAGAAGCTATCCGCTAAAA
GAAAAGGCGAAAAGTGCTTTTACTAAAGCAGTAAAGACTCCTTAAGTCTATATAACGCCT
TGTTCAGATATAAACGACTTCTAGGGGCTGGAAAGCCTAGCGGCGGGTATATATAGATAT
TATAGGGGAGGGGCGCGTGTATAAACGCGTTTATAATATTAAACTATAATAGCGTAAGGT
TAAATCGGGCGGTAATAGCTATTAACGCGCGGAATAACCGTCCGGCTAGCGTTACTACGT
ATATCTCTTTAAGTAAGGATTAATACTACTAATCTCCTTATACCACAAGCCTTACCTTAT
ATTTATATAGAAATCTATGCTTATCGAACTTATATATCATTACCTATATCGAATTAAGAA
CCTGATATCTATCTACTACAGATACCGGTACCCGTATCCACGACCCTATCTCTTTATGAC
TCCGTAGGTGGTCTTCTTACACCTATCGGAATAAATGGCCGTAAGGGTGCGAGGGTATAT
CGCGAGGGTTCTTCGGAGAAGGAGGGAGGTCTTTACGGTAGATCTTTACGGCCGCCGGGG
TAACCGCCGGAGTAACCGCCGGAGTTATATTTCCCGATAGAGTCTCCCGGGTTATGCTTC
TGGTAGCTGCTGCCGGGGCCGTGGATTCGTAGGGTGTTATTGAACGCCGCTATAATACTA
TAGGCGTAGACCTTTTTAACCGTAATTTATTTAGCAGAGTCCTATTCAATATATATATAT
TAGGGGCGTGGCGGTTAGCGTTAAACGCAGTAACCTAATAGTCTGTTTTCTAGCTATCTC
CTTACCTAATTAGTCGCGCTCCCTTATCTATAAGGAGCCCTATAGCTATAATTATAGGGG
TATTATAGCACCGTATTCCTTTATCTATAAGGAACCCTGCGGCTATAACCGTCGAGGATT
CACGATTTCCTAATATCACGGGTACTATTAGCGCTATAACCGATAGTAGAGTTACTAGTA
GAGTAGGAAGTAATAGATCGGGCGGATATAGACGGTGATTAGGCGCTATACCGGCTAAAT
TATACTATTTACAACCTAAAACTTATCCTGATTAAGTCGAGATAGCCTCCTCTACCCCCT
CACGGCTAAGTATTACGGATTATAACCTTAACGGTAAAGCCGTCGAGGAAGGGGATCCGG
GGGGAAGCTCCCCTGATAAAGGGTTAAAATTAAAATAAGCAGTTATATAAGGCGGAGGGG
GGTCCTTAGCTTATACGTCCGTAAATGGCTATAAATCTCTAGCCCTCTCCTACTCGATCT
AACTAATCAGGTCTTCTAGTTACCCCTCGGTTAATTAACGGAGGTTATCCTTAAAGGTGG
CGATATCGCCGTTAAAGAAGGCGTGTTCGTTAAAATCTATATCGCGTGTACGAATACCGC
GGTGGTAGCAACGGCCTAGCACCTAGATACGGAAGATATTAGTGGAATCGTAGCCGACGA
GGTAGCCGATATAGGCGTAAGGGGCGATACGATTTAATAGCTTATTAGCGCTCTTTTAGG
CGTCCTTTATTATCGCGTACGCTTTATAGCCGTAAGCTCGAAGATATAATAGAACCGGCT
TCCTTTTAAAGAGAACCTCCTATAGCGTTTTCTATTCCTTATTATTGTACTGCCTTTATA
GCGTCCGGTTATAGACGTATATAGCCGTGGGAATAGCCTTAGGCTATATAAACAGCGGCA
GTTTTACGTGGATATTTATCGCACGACCCTTCGAAATAACCACGGCAGTAGCGCGTTCGA
CACCCCCGTTCTACGCTTAAGTATCGGTAGTAGATACTTCTAAAAGAATACCCTCGTCAC
GTAGGAATTAGGTGATATCGTGGGATTAAGTTAGCTTATTATCTAATTCGAGAACGCGCA
CCTTATAGCCTAATTAGCGGTCTACCTAGGCGAGGAATTCCTTAATTATTACCAGGATAT
CCACTGCCAACTTACTCTGTATAATATAGGTAGCCGTAAAACCACTATAACGGTCGGTGA
AAAATATAAACCGCGAGTCCCCGTCGGATATTCGGTTAAATCCGTGAAATTAATCGCTTA
CCGCTCCCTTATATAAGTAGGTACGGTACGAGGGCGCCTACTAATATACCGTTTAATCTT
TATAAGCTCGTAGGCCTCGTAGTCGATAGTTATTAGTCCCTTTATTTTAACCCCCTACGT
CTACTCTTCTAGGTGCCGAAGTGGTTTAGGGCCTATATACCCTAGCCGTAGATACTATAA
AATACCCTCCGTAGTGCTTAGATAGCGTATCGTCGAATTATAGATAGCTTTTTAGGTGGC
AGAAGACGAAGAAGAGCCTAGAAAAGCAGCCGTAGATTAGTTAGAGGGCACGTATTTAAT
AACGGTTTAATCGAAGCGGTGACTTAGCTAGCATAATATAGATCTATCGGAACGCCGAAT
ATAGTTATTTAGTAGCTTCTAATCCTACTAGTATCCTCGTAGTCGTAACCGTTAGTTTAA
GATTAAAGTATAGGCAAAATCCTCGTAGTATACGATATTTAATAATCTAAAATCAAGGCC
TCCTATTAGTCCGTCTAATCTCACGGTCATATTACCGTAGCCTTTAATAGGTAGCGATAA
GCTACCTACGACTAAGTAATCTCCCTGCGTAGCAGGTATAAAATCAGAAAAGCGGGAAAA
TCGTTAAAGATATAAATAGTAGCGCCGAAATCGAGGATAGTATAGGCTTAAAGAGGGTAA
TTAGTAGTAGTGCCCGCTATAAAGCTAGCTGTGTAGGAGAAGCCGCTACGGACGCTACTA
TAGTTAGGTCACGCCTCTTTAAGCTATATAGAATCCCGGCCTATATCCTTCTTCACTTTC
TTTACGGTGCGTAGTTCTTCTACTTCTGCGCGTATAGTAGGGTCGTATTTAAGGATCCGG
TCGAAGGTTATTTTAATGCTTTCGTAGGGCGTCTAGCTGTTAAACGCTATCTCCGGAAAG
ATATAGTAATAGGCGTTAATATCGTGATACAGTATAGTATATACTTAACAGAGTTCCCCT
TATCGGAGGGCAGATTAACGTCTTTTAGTAGAAGAACGGTTAGTTAAAGTAGCTAAAGGT
GTGGCTATAAATACCGCGGTAATAGGATTCTTAGCTTTATTCTTCCCACGGCCGCCCTTT
TTACGGGGCTTAGCTATAGCCTCTAAGTTATTTTTACCCTCCTCGCTTCCGGTATATAGT
GTAGGGAATACTATAGCGCGGTGGCTACCGCGTTTTCCTTAGTCCTTAAGTCTAGTATTA
ATATATTTCTAACTAAGGGTATAAAGATCTTCGGGTATAACTACTTAGTTATCTATAAGG
CGTCCCTCGGCCTTAGTCTAATCGCGGCCGGTATAGGGGCGTATATCTCTAAAGAAGTCT
ATAACCTATATATACGTGGCGGGCTTCGAACCGGTATCTTTATAGCTTTATAGTAGTAGC
TACTACTTATCTAACTACTCCCCAAGCTTCTTAAGGCTATTCGTAGGGTACCGAGTATAT
TCGATATACTCTTCGTGGGTATTAGTTTAGCGAGTGGCTAGGTATTAATCCGTATCGCGT
TTAACGGCGTTATATACCTCGTGAGGCGTGCCTCCTCGTAGTAGTTATCTACGGCTTTAG
TCGATAGTATTACCCTGCTAGGTTAGTATAGCGTTAATCCCCTTTAGGTAGCTATCGTAT
TACGCTTATGAAATCTTCCAGCACGCGATTTCAATATCATACGCCTTTTAGCCGGCCTCC
GTAAGATTAAGATATTACATAGGGGTACGCCTAGACGTTATAGAGGGGAAGGAGTCATAA
TTCGGCATTATAGGCTTTTCGGGGGACTAAGTCGGATCGACTAGGCGGAGACACCTCTAC
ACGTTATTATAGGTAGTAACCGATTCGTATAGGCGTCGCCAGAGCTCCTAATCCTTATAG
GTTTTATACGTAATAGGGCTAAGATACGATATCTTAATAGTTATTTATAAATTAACACGC
TATATCGCCGCGGCTAGATAGATTCTTAATTCGATAGCAGTAAAGGTAAAAGGGGAGGTA
AAAAATAAGGTATATCTCTATTAGTAAGTAAGACTCTTAATTATCAGATAAAGCGTAGTC
AAAATCGTTATAAAATAGGTCAAAATTAATTAAGGCAATTATGGATAATTGTAACTGTAT
CAGACCGTCAGGGAAACCCTGCCACCGTATTTTATATAGTGCAGATTCTGTAAGCCTCCA
CCCGGATTGTACCCTTAGTAATCCGGCCCATTACGTAACCGAAAAGACCATGGTCTGTTC
GACAGTAGATAGTCTGGGTCAAAATGAACACACGAATTCTCGAACACAATTGCATAAGGT
ACCTAGGTACCTAGCAAGCAACTGATAATGTCAGAACACAAATAAGGTACGCGGAATTAT
GTGTGTATTCATCTAAGTGAAGTTTGTGATACTTCACGGGGATGTCTAACTATACAGAAA
AAGCAGGGGAAATAAGAGTGGATATATAGGAGCGAGGTACTCTATACGTCTGATATAATA
TTGTTTATCATACCTCGATAAGGTGGCTGTGGCATCTAACACACCCCCCCAGAACTACAG
GATTAATCCTGACTGTTCCGCTTAATTTAAAGCCGTAAATCTAGGGTAAAACAGTGGCCT
AGATATTGATCTAACGGTTAAAGAGCGGCTTATTAAAAAGCGCGCTCCTTTTATGCCTAA
CAACGTTGAAAACGTGTAAAAACGGGTGGTTAAATTAACTGTAAAACCACGTTAAAAACG
GGTGCCTAAATAATAATCTAAAGGGCACTAAAACCACGGTTAATCTAGGCAATAGATTAT
AAACTCGGCACCGCGCCTCTTATAATTGCCGTAAGCCCCGTGGCTTAGGACCTTTATCCC
TAACAGATATATAAACGCCCTATATTTCTACGAGGGCAGTATCTTTATAAGGCTATCGCT
GACTATATCGTGGGTAGCGACTTAATTAATCGAGATAGTCCATTTTTAAACGGTTTATCG
GATGTAAAGGGCGTGGATATCGAGATACTTTAATTTCGAGTTAATCTAAGGCCTAGGGGA
TTCTAATAGCTACTTAGTTTATTAATTATCCTAGTATACTATTAGTAGTTCCTCCTTAAA
AGTAAGGGTAAGGTCCTTTATTAAACGCCTTAGCGCGATATACTGCCTAGTAGTAGCAGA
AAAGGCTACTAGCTCGGCCTTAGTACTAGAGGTCACGAGGCTTATTTACTTATTTACTTT
CTAGTCTATAGGACCGCCGAATAGTAGGGTTATATACCCTTACGAGCTATACCTAGTCTT
ACGGTCGTCTACGAAGGCGGCGTCGGAAGTATAGAAGAGTGCAGGCTTTTAGTAGTCTTT
ATATAGTCCGAAGTAGAGGTATAGGGTCTTTATCGAGCCGAGATACTTTAAATACCTATC
GGCAGCCTCGTGATACTATTTTAACGGGTTAGTACTGAATTCGGTAAGCCTCGAAGCGGC
TTTAGAGACGTTAGGCCGGGTCTAATAGGCGGCGTAGTTAATAGAACCGACCTTCCGAAG
ATATAGATAGATTAATTCTTCGGAGGCTTATTAGTCGGTAGTAGATAGTTCTAAAACGTT
AGGATAAGGAAGAGGGCTTTTAACCCTATAACCTTTAGAATCTACCTATAATGCCTTTAT
CTTATCGGTGATATAGTTCTCGAGGGAAAGCTAAAGCCTACGTTATTAGCGATCCTGAAT
AACCCTAATCCCTAGGAACCACTTAATTAGGCCTAGATCTCTGATCTGGAAGTGCTGCTG
TATCTGTTATATAAGGTTATTAGTAGTAGATTAATATTCCTTCCTATAGATTAAAATAAT
ATCGTCTATATAGAAAAACGCGATTAGTTCCTTGCTTTTAAAGACGTAATCGTCTTTAGT
TACTTACTTTAGGTCGTACTTACCTAAAACTAAAAAGAGCTATTCGTGCTATAGCTTTAG
GGAACGACGGAGGCTATATAATGCTCGGCGTAGCCGTTAAATCCCTCTACGTTATATAGG
ATGACGTTACTTTAAAAGGTCCTTAAGCTATTTGTGGGCTTTAAGGCCTGTAGCCGACTA
GAGTAACTACTAACTAGGAGGATCCTTAATATAGATTTCCTCGTTAAGTAGGGTATTAGT
AAATACGTTAACAGCGTTAAGTTACTAAGTCTTAAGATCGAAATAGGCTATAATACCTAT
TAGCGACCTAAAGGTCATTTTAGCGAGGGTGGAGGCGTAAGCGTTAAGGTGGTTATTAGG
TTATTAATCCCCTCGAACATAAAGGCGCGCCTTAAACTTATTAACGTAACTAGTAGGATC
GACCTTATACTTAATAACCTATTTAAGGTTTAGTAGCCTTAGAACTAATTTGGGTACTCC
CGAGCTATACCCCTATTAGTAGGACTATTCCCACTATTTAAAGGTGCCTATTAACCTAAG
CGTGCCGACCTCCTAGGAGGCGGCCTTAATCTATTCTAATTTATAGGGACTCTTTAGCAT
TTAAGACTAGTTTAGAGGTTCCTTAGATATATCGCGGTATAGTAGCGGCTTCTTCGGTAT
CTTGATCTGATTATAGAAGGTATAAAAGGAAGGAGGCGTATAACGGTTGATTAGACGCTT
ATTACGGGTAGGCCGGTCGGTAGCGGCTATGAGAATAATAGGAGGGCGGTTTTTTCTGTT
TATAAAAGCAGGTTAGTTAGCTATAGTAGTAGAAGAAAAGGTTTATAAAGACTTAGCTAT
AGTAGGTGGCTCTACCGTAGCAGGAGCCGTAGATACTGGATTAACGGCGGTAGTAGTGGT
TAATTTCTTTTTAAGAACCGATTAGTTAGGGGATAATAATTCTATATTAATAGTATCGCC
GGTTATAGCCGTATTGTTAGATTAATCTTCGGTATCGTTAGGCCGTTTACAAATAGGCGG
TAGATCCGTAGTTCCGGTTAGTGGTATAGGAGGACCGTTTATAGTTATTAGAGGAGGGAA
AATAGGTGCCGTTAAAGGTATAATTATAGGTATAATTATAGAAGACGTTAAAGTAGGTGC
CGCCGGAGGCGTGGAAGGCGTTATAGGGCTTATTTACTCTAATGCACGTGCCTATTAATT
AGGTGCCTCCTGCTATTCCTGCTATTATTATTCTTCTGCAGATTCTGTAGTAGTTATTAA
ACCTGCACCTCTATTTACCCCCCTAAAAGCATTAGTAGTAGTAGTAGCGGCCGCTATAGC
CTCCCTTATAGTATTCTATTCTAGTAGCGTTTAAGGGTGAAAATCGACTACGCCGGTAGT
AATACTTAAAGAATCGTGGAGTTAATAATCTATAGGCAGATTAAGCTGCTCGAAAACCTT
AATTAACACCTTAGGTTCGTGGTCACGATCTTTATATAGCTATTTTTCGTTAAAAGTGAC
GTCTTTTATGCGTAGGATCCTCCCTAATTTTAGTACCTAAATCCGGTATATGTTAGTGCT
TTTATAGCCGATCAAATAGCCGATATATACTCTCTCCGCGAGCTTAGCATTACGGTTATA
ACCTCGTTAATAATCCGCGGTTAGTGGATAGGCTCTATACCTATACCTTTTTAGGTAGTT
AACTATAGGCTTTATTAGGATCTTCTTTAGGCCTTATTTATAAATCTAATCCTCTATCTA
CCCTTAAGATATTTGCTATTAGAGGTCCTTCCGAGGGATAAGGTTATACAGATATACTAT
AATAGCTACTAGTTCTGGGTATATATCCTATTAGATACCTAAGGCCATAGCTAGGGTCCT
CGTGATAGTAGAAATAACGCCGCCGTGGTATTCTGCCTTCGGATTCTGCGCGGCTATATA
TAGCGATAACCTCTTAAGCAAAATCCCTCTCTTATCGGCCTATTTATCGAAGCCTTTCTA
AAGGGATCTTTCTTTATCTAGGCGGATTACTATAATTATATAGTAGTACTGCCTTTAAAG
GAAGAACTTAAAATTCACTAATATAGGTAAGGCTAATTTATAGTCACGCAGGAATCGTAT
AATAGCTTAACGAGTACAGGGATCGTATAAAAGTATTACGACCTTTATACCGTTATAGGC
CATATTAAGACTAAACAGGTTAACCTCCACCCTATACTATAGTATTATTATTTAGTAGTT
AGGCGACCGTCTAGATACTACCTTCTTCGCCTTACTAAGTGTATAGGCCTTATAATCTAC
TATAAGAGGACCTTTTCCTTTAATAACGCCTCCGATAAGGGTATCTTTAATTTTATCGAG
GGTAATACCGCCGGCGTGCCTTAGCCTCCTATACTATAAGCGAGCGTCTACCACGCTTAT
AGTAGGCGTTATAGAGCTATTAAAGAAGCTACTTAGTAGGTGCTATTAGCGATCCGTTAA
AACGAGGGCGTATTAATCGTTAACGTTATTAAGTAGTAAGGCTAATAAGCTCTCTTCGGC
AGATCTCTTAACCTTTAAGACCTCGAGGTCGGTATTAAAAACGATACCCTATTCCTTTAA
TCTTCTGGTTATAATTAAGGTTGTTAGGTAATCTTATATAAAAGTAACACGATTTAGCAT
TAAAACGAAAGGATTACTATATTCGTCGTCTTCTTTTAAGTATATCCTGCTATAACGCTT
AACTAGCTTAGTCTCTCCACCACCCGTCTAAAAACGATACTCTTCTATAGCAGGTTCGTA
GTCCTGTAGCAGATATCGTTAGTTAGTAATATACCTAGAGGTGCCGGAATCGATTAATAG
CTAGTTAAAGAGGTTATTACTAATATTACGGTTTAGTTATAGAAGAGAGTATATTCTATA
GGATTCCTTATCGGAATCCTTATCCTGGTTATCGATAAAATTAGATACCTCCGTCGACGA
TTCTTTCGGCTATAACTTCTAAGAGTTCTTTTTAGCACCTGTTTTTAGGCTTTTAGCGTC
CTTTTCGATATTCTCCCGGAATCTCTTTTAACGTTCGTTATCCTAGGTCTTAATAATCTG
GTTATAGCATTCTAAGATTTCTTTTAAAGGTGTGTATCCCTTTTTCCTGTATACCTTATT
AACGTTTAGGCATTTCTATAAAGGCTTATAGTTATATTTACTCCTCTTCTTATTACGGTA
ATCGTAAAGACACTCTTTCTTTTACTATAGAGAGGACTACTAAATATCTTACTATCCTAA
TTATGCTCGCTAATCCTTACCTTCTTTATCCTTACCTAGGAAGGTTACCGTATAAAAGGA
TACTACGGTAGGCTTCTTATCGAGTCGGTATAGGTGGCGGCGATAAAGCTATATCGTATA
TTCCTCCACGATAGATTAAATCAAGGTTAGGTCTTCCTCTTCTAACCGGATAAGCTATAT
AAAACGTCCTTCTAACCACTCTAATACTATATAGCCGATAGCGTTAAAGAAGCCGTCTAT
CTATTATTTCATAGTATCGTATTCTTAAACTTTATACATCTCGGCGTCGCGGTATAGCTT
TATAAAGTCTTCTAGCTAGCGCTCGTGGGGTATACGCCTAACGTTTTAGAGGTATTCGTC
CTAGCGTCCCTTAATCAGTAACTTCTAGGTGGCGTTCGTTAGCTTAAGGTGCGTCTTAAG
GGTATACAGGATATCCTTAACTTCCATTTTACTAGCGTACTAATCCTTTAAAGCAGGGCT
AACCGTGTTCGCGATATAGTCGTGGAGTACTTATATCCCCCTCTTTTTAGCCTTATACCG
ATCCTCTTCCACCTGCCAGATCTTAAACAGTATATCCTAATTAGTGGCGTTACGTTCTTC
GGCTATAGTAGGAGGTTATAGTGGATCGGTTCGAATATGGCGCTTAGGCCGTTTAGCATT
TTTAAGGTTAGGATTAACGAGGTCGGCAATATTATGAGAGTACGCGATACTTATTACGGC
TTTAATATAAGGCCTTTAATCTTTCGGAGAGGTAAGCGTTACGAGGCCTATAACGGGTAT
TACTACCGTGGAAGTTATCGTTATACTAATAAAAAGTAGTAGAATAGGATAATCGAAAAG
GTTAATTAACTATACTAAACGCTTTAAACGGTAGTACGATAAAAACGATAAAATGATTAA
ATAAAACTAAAGTAGGCGGACGTTACTAATAATACTAAACTACCCGCTATAGATTTAAGG
CTGATTTTGATAGCCTAGAAGCTATAGGATCGATCGGAATAGCTTTGTTTATTAGAACGC
CGGGCTTAGAACTATTAGAATATAAATAAGGTACGCGGAAATATATATGTATTTATCTAA
GTGAAGTTTATGACACTTCACGGGGATATCTAACTATATAGAAAAAGCAGGGGAAATAAG
GGTGGATATATAGGAGCGAGGTACTCCACACGTCTAACATAATATAGTTTATCACACCCC
GATAAGGTGGCTATAGTATCTGACAGATAAGATACAAAAAAATAGGCAGAGGGAAAAGAA
AAAAAGAAAAAAACAAGCAAAGGAAAGACGATGTCGGATAGACTATGGCCCGTTTATGGA
TTTACGGTTACATAATGGGCCGGATTGCCGAGCTTATAATCCGGATAGACACCTGCAGAA
TCTTCACCACTAATATTACGGTGGCAGGAATTCTCTAACGGTCCGTTACAGTTATAATAC
ACACATAACTAACTTAATTAATTTTAACCGTTTTTTCTAACGATTTTGACTACGCTTTAT
CTGATAATTAAGAGTCTTACTTACTAAGTGAATTACCTACCTCTACCACTACTACCGATT
TAAGAAGCTATTTAGCTACGCCGATATAGCGTATTAATCTATAAATAACTATTAAGATAA
CAGAATACCAGCCTATTACGTATAAAACCTATCACGATTAGGAGCTCTAGTATAGCCACT
GCGAAGCTACGGCCGTTAATAATAAACTATAGGAGTATCTACGGCCTAATCATCCTATTC
CCCCTCCTTAATACCCTATTTTACCTACCTACGACGATTTCTAAGCGTTAAACGCGGTTA
CGTAAATCGGCGCCACGCCTATGTAGCTATTAGATCTAATAGCCGGCGGCTAGCGCGCCT
ACGACTCTGCGATATAGCGCTAGAAGATATAAAGGGATAAACACTATAAATACGCTAAAG
GTATTAACGCCGTGCTATCGTGGCAGATTAAGATAATCGATAAAAGCCGTAAGCTGCTCC
TACGTAACGCCACCCCTTAGGGGGTGTATACCGCTATTTAACGCGATACCGCTTACTATA
TAACTACGCGCCGCGTGGATATCTACGAAGAATATAACGAACACGTTCGTATAGCTCCGA
ATAGCCTTAAGAAGCTATAGGAGTGGTTAGCACGTTAGCAGGAACTGTTAAAGAACCTCG
AGGAGGTTAAATCGACGCCCGTAATGTATAGGTGGCCGATTTCTTTAGAGGTATCCGTGG
TATCGCTAGCCGCGATTAGACCGAAGCCGAGGGACGCCTCCTAGATAAGGAAGTAGTTTA
ACCCGAGGATCTTCACACCCTTAGATAACGATATATCAAGACTAGGTTTAAAGACTAAGG
AAAGCGCGGTAATTATCGCGCTATAGTATTCCCTGCACTGTATACTAGAAGCGAAGAGGG
TAAAGATACCTTAAAGACCACGGCTAAGCCTAAAAAAAAGGGCGGCCGTGGGAAGAATAA
AGCTAAGAATCCCACTACCGCGGTATCTATAGCTATACCTTCTACTACTTTAACTAACCG
CTCTTCTTCTAAAAGGCGTTAATCTGCCCTCCGGTAAGGGGAACTCTACCGCGTTTATAC
TACGCCTAGTCACGATATTAACGCCTATTACTACCTATTCCCGGAAATAGTAACGGATAG
TTGGATTACTTACGATAGCACTAAAATAACCGTCTAACGGATCCTCTAATATAACCCTGC
GATACGCGCGGAAGTGGAAGAATTACGCGCTATAAAGAAGGTGAAGAAGGATGTAGGCCG
GGACTCTATATAGCTTAAAGAGGCGTGACTTAACTATAGTAACGTCCGTAGCGGCGTCTC
CCACGCCGCTAGCTTTATAGCAGAAAGCGCTACTACTAGTTACCCTTTTCGAGCTTCTGC
TATCCTCGATTCCGGTGCCATAATTTATATATTTAACGATTTCTCCCGTTTTTCTGAATT
TACACCTGCCACGTAGGGGGACTACGTAGTAGCCGGTAGTTTAACCCTGCCTATTAAAGG
GTTCGGCCACGTGACCGTGAGATTAAACGGACTAATAGGAGGCCTCGATTTCAGGCTCTT
AAATATCGTATACTGCGTAGATTTTACTTATAATTTAATCTTAAACTAACGCCTACGTTT
TCGAGGATACTAGTAGGATTAGAAGCCACTAAATAACTACCTTCGACGCTCCGATAGATC
TATATTATACTAGCTAAGTCACCGATTCGATTAAACCGTTATTAAATACGTGCCCTCTGA
CCAATCTACGGCTGCTTTTCTAGGCTCTTCTTCTTCCTCTTCTGCTACCCGAAAAGCTAT
CTATAAATCGACGATACGGTATCTAAGTACTGTAAAGGGTATCCTGTGGTATATACGGCT
AGGGCATGCAGGCCCTAAACCGTTTAGACACCTAGAAGAGTAGACGTAGGGGGTTAAAAT
AAAGGGACTAATAACTATCGACTACGAGGCCTACGAGCTTATAAAGACTAAACGGTATAT
TAGTAGGCGTCCTCGCACCGTACGTGCCTACGTAGGAGAATAGTAGGCGATTGATTTTAG
GGATTTTAACTGAATATCCGACGGGGACTCGAGGTTTATATTTTCCACCGACCGTTATAG
TGGTTTTACGGCCACCTACGTTATAAAGAGTAAGCTAGTAGTGGATATCCTCGCTATAAT
TAAAGAATTCCTCGCCTAGATAGACCGTTAATTAGGCTATAAGGTGCGCGTTTTCGAGGC
TGATAACGAGCTAACTTAAGCTACCGATATCACCCTCTTCTTACGTGAGGAGGGTATTCT
ATTAGAGGTATCTGCTGCCGACACTTAAGCGTAGAACGGGGGTGCCGAACGCGCGGCTAC
CGTGGTGATTTTAAAAGGTTATACGATAAATATCCACGCTAAGCTACCGCCGTTTATATA
GCCTAAGGCTATTCCCACGGCCGTATACGTCTATAACTGCACTCCACGAAAGCAGTAAAA
GGATTAGAAAACGCCCTATAAGGTCCTCTTTAAAAGGAAGCCGATTTTATTATATCTTCG
AGCCTACGGTTATAAGGCGTACCCGATAACTAAGGACGCCTAAAAGGGCACTAATAAGCT
ATTAAATCGTATCGCTCCACGCGCCTATATCGGCTACCTCATCGGCTACGATTCTACTAA
TATCTTCCGTATCTAGGTGCTAGGCCGGCGCTACTACCGCGTTATTCGTACGCGCGATAT
AGATTTTAACGAACGTGCCTTTTTCAACGGCGATATCAACGCCTTTAAGGATAACCTCCG
TAAATTAATAGAGGAGAAACTAGAAGACCTGATTAGTTAGATCGAGTAGGAGAGGGCTAG
AGATTTATAGTCGTTTACGGACGTATAAGCTAAGGACCCCCCCCCTTTATATAACTGCCT
ATTTTGAATTTAACTCTTTACTAGGGCTAGTTCCCCCCGGATCCCCTTTCTCGACGGCGT
TATAACCGCTGCCGTTAAGGTTATAGTCCGTAATACCTAGCCGTGAGGGGGTGGAGGAGG
CTATCTTAAGTCCAGGAGGACAAGATTTAGGTAACGAACCGTGTGATTTAGCTGGTGTGA
CGCTTGATCCCCGTCTATAGTAGCCTATAAGTCCATAGCTTCCTACTCTACCGGAAACCC
CGCTATTAGTTATAGCGTTAATAGTAGCCGTGATCTTAGATAATCATTATAAAGCACCTA
CGGCTATAGGCTTCTTCGTGGATAGAGGAACACGATACTGCGATATCCCTATAGTGACGG
CTACAGGGTTCTTTATAGATAGAGGAGCGCGTCCTGACCGGTAAGGCGATAGCTAGAAAA
GAGACTATTAGGTAGTAGTATTTAACGCTGGCCGTTACGCCCCGGATATATATATATTAA
ATAGGACTCCGCTAACTAAATTACGGTTAAAAAGGTCTACGCCTATAGCGCTATAGCGAT
ATTTAACGATACCCTGTACATCCACGGCCCCGGTAGTAGCTACCGGAAGTATAACCCGGG
AGGCTATATCGGGAAATATAACCCCGGCGGTTACCCCGGCAGCCGTAAAGATCCACCGTA
AAGAACTCCCTCCTCCTCCGAAGAACCCTCGCGATATACCCTTATACCCTTACGGCTACC
TATTCTAATAGGTATAAGAAGACCACCTGCGGAGCCACGAGGAGATAGGGTCGTGGATAC
GGGTGCCGGCGTCCGTAGTAGATAGATATTAGGTTCTTAACTCGATATAGGTAATAATAT
ATAAATTCGATAAGTATAGATTCCTATACAAATATAAGGTAAGGCTTATAGTGCGAGGAG
ATTAGGAGTATTAATTCTCCCTTAAGGAGATATACGTAGTAACGCTAGCCGGATAGTCAT
TCCGCGCGTTAATAGCTATCGCTGCCCGATTTAACCTTATGCTATTATAATTCGACGTTA
TAAACCCGTTTATACACGCGCCCCTCCCCCACGATATCTTTATATACCCGCCGCTAGGCT
TTTTAGCCCCTAGGAGCCGTTTATACCTGAAAAAGGCGTTATATAGGCTTAAGGAGTCCT
TACTACTATAGTAAAAGTATTTCTTAGCTATCCTTTTAGCGGACGGTTTTTAGATAGTAC
CGTAGGAACCGTCCTATTTTCTACGTCGCGGTTTAATCCTGTTTTTCTACGTTAATAATA
TCGTTCTTACTTATAAGAAATAATATAAGGCATAGATAGAGCAGGCTATTAATAACCTAT
AACGCCACTATAACCTATAAGCTGGCGATCCTCTATAATGGTTCTTTAGTATTAAGGTTA
TTCGTGACCGTGCCTCCCGTAAAGTCTAGCTATTATAACGCGACTATATTACTAAATTAG
AACGCCTATTAAAGCCGAATAGTAAGTATAGTAGTAATTATCGCCTAACGGACCTAATTA
AGGTTATAGAGCTACTACCCTATTTAAGGACCTCGACTAACGTTAAAAGCTATTAACGGA
AGATAGGATCTATACTATACATAGTAGTGATATCGCGGCTAGATATCTCCTTTATAGTAT
TAAGGCTATGCCGGTTTAACGTTAATCCAGGGCCTGTTTACCATAAGGCCGCCGATTATC
TAATCCTCTATCTGATTAACAGCTAATCGTTTACGTTAGAACTAGGGGGTAGCGATACTA
TCAATATCTACACTAACGCCTTATTTACCGATAATGCCCTTAATCGTAAGAGTAGTTAAG
GGTATATAATATGCTTATTTAGAGGTATAATCGCGTGGCGCGCTAATAAGCATGATACGG
TTATAACGTTAATAACGGAAGTAGAGCTATTAGCGTTAGTATAAGGTGTAAAAGAGGGTA
TCTTTATATAACGCCTATTACTTAGTATAGGAGTGGAATTTAACGATCCGGAATTAAGGA
TCTTATACGATAATAACCAAACAATTCGATTAGTCAATTAAGAGATTAGCACACTAATAA
CGCGCCTCCGCCACATCGATATCCACGGCCACTAATTACGTTAAGTAAAGGAATAAGGGT
AAATACTCGTAACGTACGTTACGAGCGCGGAAATAGTGGTAGACGGATTAACGAAGGCGT
TATACGGCGAGAAATTTAAGATATTTAGGTCCTAGGTAGGAGTGATAGATATACGGGAAC
GACTATAGTAAAAATAGCTGGAGGAAGTCCGGATAGAGTATTTCGAGGACCTGGAGGACG
AATTTAAGGGCGGCTATAGCGAAGAGATTATATAGGCCGTATACTCGTTATGTCTGCCGG
TTATGAATAGCTTTAATCGCCTAACTAACGTTTTAGGGCGATTAGGGGGTGTGTCGGATA
GACTATAGCCCGTTTATGGATTTACGGTTACGTAATAGGCCGGATTGCCGAGCTTATAAT
CCGGGTGGACATCTGCAGAATCTTCACCACTAATATTACGGTGGCAGGAATTCTCTGACG
GTCCGTTACAGTTATAATACACATATAACTGACTCAATCAATTTTGACCGTTTTTTGTGA
CGATTTTGACTACGCTTTATCTGATAGACGACCCACGCGCAGAGAGAAAGCCAAAACATT
GGCGGCGCCTCAGTTATAGGTGTATTTTTCTCTCCCCCTCTGACGCAGTCCGTCGATAAG
ATTCTAGGCAGTCACGATGCCTCACTCATCGGACAACAATGGACCCCTCGTGAAGCGCCA
GAGATTCAATGCCACAGCCGAGGCGCTTCGTCCTTCGAACCCAGCCTCGCGCATCTTTGC
GCCGTTTCGGGTATGGCTGTGTCCATTCCTCTACTGACGATATGATCTCTCATACATCTT
CCCTCCGTAGGTTCCTCAGTTCGGCAGCTAACAATCAATCGTGAAGACAGTTGGCCTCGT
CTCCCCAACAAACGTGCCCTTCACCTCAGTTGCCCTTGGCAAGACTACCTACCAGATCAC
CACTTCCGTCGGCTGTGCTCTACAGACATACGACCTGAAAAGGGGTCTAAACCTGGTTTT
CGTTACTCGACCCCAGACACCCGAGAAGATAACCGCGCTCTATGCTTGGAAAGAAAAGAT
TTTTGCCGCCTGGGGTGACCCTTCGAATGGCGAGGAACATGGCATATGGGTTTTCCAACG
AGGTAGGAAAGTGGCGGAACTCCGGCTTCCCGACGACCTCGACCAGCCGATTCAACAGAT
TCTCGTCTTTGGTTCCTGGATAGTCGGATGTGCATCGACACGCCTCGAGGTCTGGCGAAC
GGGCACGCTCGAGCACTACACGAGCCTGCACACAATGGCCGGAAAGAAAGGCGACAACGA
GATTACCGGCGGCGTTGTGAACATGCCGACCTACATCAACAAGATATTCGTTGGCAGGAA
AGACGGGCGGGTGGAGATTTGGAACGTAAGCACCGGGAAGCTCATTTACATCATCCTGCC
CCCATCCCCGGGCTGCGGCTCCGTCACCTGCTTGCAACCGTCGCCGGCACTATCTCTTTT
GGCCATTGCCTACTCCAAGGGTCTTCTTGTGATCCACAACGTCTTGACCGACCTGTCGAT
CATCCAGCTCAATGCTGGCCACGAAGACGAACCGATTTCGACCATCTCTTTTCGGACGGA
CGGCATGGGCGCTGGTACGGATGGTCGAAAAGACGGTGTCATGGCCACGGCGACGGCTTC
CAGCGGTGACGTTACGTTCTGGGACCTTAATCGTGGAGGCAGAGTCCTAGGAATCCTCCG
GAGCGCGCACAACCCTCCCAATGAAGATGGCCCCGTCGTTCGAGGCGGTGTGAGCAGAGT
CGAATTCCTGCCGGGGCAGCCTGTCCTGGTGACAGGTGGACTCGACAATGCACTGAAGAC
CTGGATGTTTGATGAAACTCCATTTTCTCCTGTCCCACGAATTCTCCATCAACGGAGCGG
GCATGCCGCACCAGTGAAGCGCTTGCAGTTCCTGCCGTCCGATTTTGACGGACCCGATGC
CGGCAACAAATGGATTATCAGCGGCGGGGAGGACCGTAGCTTGTGGGGCTGGAGCTTACG
GCGAGACGGGCAGAGTACTGAACTCAGTCAGGGCAACATTCGGCGGGACGCTAAGAAGCA
TGGGATGTTATCTGCGAAAGCCCTGGCCCGCGGACCTACAACGACCCTCGAAGATCTCAA
GGCCCCCGAAATTACTTGTATTGCTATCTCACTTAACCGAGACGGTGGCATTGGCGCCAT
CCCGGGCAAGCAGCCCATCTGGCAGAAGCGGAGAGACCGCAAGGTGCAGGTCGAAGCCGA
AGTTAGCGGAATGACAGGCTGGGAAAGCGTTGTTACGGCCCACAAGGACGATTTGTTCGC
TCGCACGTGGTTCTGGGGCAGAAAGCGGGCTGGGCGGTGGGCTTTCCCGACAGGTGACGG
TGCCAACGTCTCTACCGTGGCCATCAGCCCATGTGGAACCTTTGCCCTCGTCGGCTCCTC
CGAGGGTGCACTCGACATGTACAATCTCCAGTCAGGCATTCATCGCCAACGGTTTCCTTC
GAAGCTGTCTCCGGCTCAGGCTAGGCAGGTCAAGATGCTGCAGCTCAAACAGGCCGACAG
CACGAGCCAACTCGACTCTAGTCTAGGATCTGGATTTTTGCCTGGAACTGGACGGCACAC
CAAGGCCGTGACGGGCATCATTGTCGATTCGCTTAACAAAACGGTCGTGTCTTGCTCCCT
CGATGGGAAGGTCAAGTTCTGGGACTTTGTAACTGGAGGGCTGCTGCGTCAGATTGACTG
GAGCTCAGTCCCTGTTACGGCAAGTCGGTATTACGCGGCAAACGACTTGGTGGCCTTCGC
TTGCGGCGACCACTCCATTCGTGTTGTAGACATGGGAACCAGACGAACCATACGAGAATT
CTGGGGCTGCCAGGGGAAGGTAACCGACTTCTGCTTCTCTAACGACGGAAGATGGATCAT
TGTGGCGTCCGAGGACTCGCTTATCAGAGTTTGGGACCTTCCCACGAGCCACTTGATCGA
TGCCATTCGCTTGGCTGCGCCTTGCGAGTCCCTGTCTACGTCAGCCACCGGCGAGTTCCT
AGCGGCATCTGTCCGTGGTGAGCTCGGTATTTCCATCTGGACGAATAAGGCTCTGTTCAA
GCATGTTCCGGCGAGACAGATTTCCGAGACGGGCGTTGCTCTGACTTCCGCTCCCACGGC
CTCGGGAGAAGGCGGCCAAGGGCTTGTGGAAGCAGCTTTCGACGAGGAGGCCACCGTGGA
AGAGGGCGATGCCGTCGTCACACCGGCTATCGACCAGCTCAGTGCCGACATTATGACGCT
CAGTCTGGTGCCGAGGACCCGATGGCAAACACTTTTACACCTGGATCTAATCAAGCAACG
AAACAAACCGATCGAACGGCCTAGCGCGCCGGAAAAGGCACCGTTCTTCTTACCGTCCCT
GCAAGGAGACAAGTTGTCTGCCTTGGAGAAGGCGGCGGCGGCAGCCAATGCGCCAGAGGC
TACGTCCAAGATCACTAGACTGGAACGGGGGCGTTTGCAAGAATTATTCACCAACAGGCT
CTCCGAAGGCGCTGTTTCTGGAAATTGTAAGTCTTTTCAAACCCATTCTCCCCGCCTGCG
TGGCGCGGAACTCTTGGCTGATGTTTCTTCCTAGACGGCAACTTTATCGAATACCTAAAA
TCACTCTCTCCTTCGATGGCCGATCTTGAGCTCCGCTCGCTTTCTATTGGTGACGGCGGC
GACAACGAGTCGAATGGATTGCTGCATTTCATTCGAGCACTGACGAGACGTCTTGGCGAA
CGTCGCGACTACGAGCTTACCCAGGCGTGGATGGCTGTATTCCTCCGATTGCACTTTGAC
GTCGTCATGGAAGGCGAAACGATACTAGGGGCCCTCCAGGAGTGGAAGGATCTCCAGGAA
AGAGAGAGTAAAAGACTAGATGATCTTACAGGATATTGTGGCGGTGTTGTGGGCTTCCTT
AGGAGTCCAAGGACATGATAGTCCGACTGTGTGGCTGATATTTTCGAACAAATTCTCACG
CGTCATATCCTTTTCCCCTTTGTGTCATGGTGCCGTTGTTGCGTGATATTTCTGCAAGAA
GACGAAGTCCTCTATGAATGCATACTACAGACCTTTTTTGAGGACTGTGGTGCATCTGGA
AGGTTGCTGAGGTAATAGAGAGGAGTTCCAAAGAAGCATACCTACCTTAGGCGAAGTGTA
CCTTAAACAGCCCGACGGCTCCGACTTCAAAGCCGTTGCGTGTCTACCTTAGAGTACCTA
TTTAAGTACCTAAGTCATTACCTTATTAATTACCTTCCAGAGAGGGCTACCGCGAGTACT
TTGTACTTACTCCGGACATATGGTTATTGGATTCTGTGGCGATATAGACTTAGTATAAGG
CAGAAGATAATATATATACTAAGACTAGGCCAGATATAGCCGACTATAGAGAGCTACTAA
TATATGCCCTAGGCTAGTACAACTATATAGCTATATACCCTAGCCCTAATCTAATAGCTA
GTAGTGCGGTGTAGCTTATATACTAGTATAGTCTCGCTATAGGTGTTCCGCCCTAAATAA
TAATATTAATCTCGTTATACGACTAAGCTATCCGTCCCCCCGTTTAATAGGTATATTAGC
GTTTCTAGAGTTTTCCTATATAGTTCGATTAGTATCCAGGCGTCGGCCTTTAAGTATATA
AAGTTCTGTCTAGTATTATTATTCGAGCTTATATATTATCTTAAGGTGGTTACCTCAGAC
TATATAATCGATTTATGCTATCTTATTACGTATATATAATATAATCTCGTATTTATCGTC
TTCTATTCTTACGAGAATATATTAATAGCATTATCGGTTATTATTAAGTATATATTAGGT
TACGTTATCGATTTCCTATATAAGATCTTTTATAGCGTCGTTAATTTATACTCCGATATC
CTATACTATATTCCGCGTATATTACGCGAGCTTATATCTATCGGTTTCTTATCGGGTAGT
AAGCTAATAGCTATTAATCTGGATTTCGGCTAGTAAGTCTTCTTTAATTATATCGGCTTA
GTAAGGGTTTTATATTTATTATTTACGTGAATAATAGTTTAGGCGTTTCTATATCTGATT
TCGTAGAGTAGTCGGGCCTAGTTTATATCGCTAGATATTTATAGATAAAGTGTATATATA
GAAATAGTTTTAGAACCTGTATATTACGCTAGTATATAATTCTATTAGGCTATTATTTTA
TTATTTTCTTATATAGTTATTATTATTATTATCGATCTTACTCCGCTATCCTAACTAATC
TATAGGAGCCTTCCTAGGCTATACGGTCCTTCTCGGGTAGCTATAAAGGGGAAAACCCGG
GTAAAACCCGTGGAAAACCTCTATATACTTCCTTAGGTAGAGAGGTGCCGCTACGGGGCT
AATATAGCCCCGGTTTATCCCTGCTACGTATCCGGATCTTACCTCTAGACTAGTGGCTAA
CGGGAAGTGTAGTAGGCTAGTAGTTAGGTAGGTAAGTCTAAGCTAATCTCTGTCGGTGGA
GCGGGGGCCGAGGGGGCGCTACCGCGTTTCCGCTATACGGCGGCTACGGCTCTCTAGCCT
TAGTCTCCCTGCGTCTCTTAAGGATCATGCCTTATATTCTTATATAGTTATATTAGCTAG
TTTATCTACTTATACTATTATAATAGTAGGTTCTTCGGTTTTCTAATATATATAGTCTAT
ATAGTTTATATTCGTGCCTTAGGGGTAGGGTAGTTTTTCTTTACGGAGCTACCCCGTAAG
TCTTATAGTAAATTATCCTATAAGCGTAATATAGCGATTATTTTCTCTAAAACGGTATAG
AATATCTAATACCCTTAGTATAATATTAAGAATTACCTACATTATATTATTATCGGTTAG
TTATTTATTTATCTAGATAAGGTAGAGGATTCTAGTAAGTCCTAGTATATTACCCGTGGA
GTATTTACCTTGAATTAATCAGCTAAGCGCTATTCTATTAAATCTAACTTTAGGGAATAT
ATATCGTGTTTAGTCACTGTAATTAATTACTAAATTATATACCTATTAGAATCGTTTTTA
AGCGACCGTATTATTTTAATTACGCTAGGCTATATAGTCTTCCTAAATTCGTGTTAGTTC
AAGTTAGCAGTTATTAATTTATTCTGCGTAGGTTTAGTAAGTTTATAGGGCTTACCCGGG
AAATAGTCCTATCTTAACTTTATATCTAGGTCGGTGTTACGTGATACTTATCGTTCTAAG
GTTGGTGTTATCCGCGTTAGTGTCCTTCGCGTCTATATCTTCGGTAACGTCTATAATACT
ATCCTTCGTGGCGTCTACTGCTAAAGCGGTCGGGTCTTATATTATATAATTTTCTTTATC
GGCGTTTATATTAATAGGGTCTATTTAGTGTGATTTAGAATATAGATTCGTAGTAGAAGG
GATAAATAAGAGAAGTATACCTTAGGTTAAATCGATATAATGTAGGAAGGACTAAAATAA
ATCATAAGTAAAGCTTAAAAAGAATTAGAATTTAAGAGTGATACTTAGGTAATAGTAGGT
ATAATATAAGGGAAGGTATAAGGGCGTCAATTAATAGAGCCGAATAATCGGTTTTAGCAA
GGAGGGACCCGGGCTCCTATTCGTACGCGCTAGGATATTGTTAATATTAGTTTTAAGATA
TATCCCATAAATATTTCTAGGGCGGTTTGTTATATAACTTCTATTATAGTTTTAGTGATT
CTTAGTATAGTAGCCTAGTCGTATTAGGTTATTTGTGAATAGTTTCGCGTATTACCTATT
AGTCATATACTACGGATAAATCTCTAAATCGGACTAAGTAGTTACGCTTATCTTTCCGGT
CCATAATAGTAACGATTTTAATAATTAGCACGTCTTCTATTATTAGAGGCTATATTAGGG
GTAGTGCTTAACAGTATAGGTTAAGAGTAGCTAGCTCTAGATAGTCGATAAAGATTATAT
TATGAACTTTCTAGTATTTAGGTAAATCTAGGCGGTATACTAGGCGGCTAATCCGTTCTA
TAACTATGAAGGGTCCCGCGTATTATTATCCTACTTTAGTTATTATACCATAAGATATCG
GGATACTATAGCCTTTATTATTTTTAAGAAGACTTTGCTGCGGATATCCAGGAATTGTAG
TATATTTTTATAGTTATAGTGTTGTTTTATAGATATAACGGCCTTAGTAATTACATCGGC
TATTTCGACTCGTGCTATTAGTGGGGTGTTTAGGTATTCTACAATTACCGATATAACGTT
ATTAGGAGAAACCCTTTAATAACCTTTCTAGGGCTATATTTGGTTAATGTAGATCTTATT
ATATAATACTCGAATTAGAGTCGCGGTAACGCTTTCTCCTAATATTCGGGCTATTCGAGT
AAGTATATATAGAATCTAAGTGCCGACTCGACAATCTATATAATTCGTTCCGTTTACCAG
TCTATCTATAGATAGTACGCCATTATATATAGCAGTTCGGTGCCTAAACGGTACTAGATT
CTCTTCTAAATCCGTGCGAGGAATTTAGGGTCGCGGTTACTAATAGTTATCTTCGGTATA
CCCTATACTACGTCGAATCGTGCGTTAAGTATTCTATGGGCCTAATCTTCTATAATATCC
TTCTTTAATCCAAGTACGAGCTTAAGTTCTTTGAAGAATTTATAAACTATTAGTATAATA
GCGTCGTGGCTATTAATTAATATAGGGAGCGCGAGAATAAAGTTAGTAGAAATTATATAG
TACGGGTATAATAGAGGTATAATAGGTTAGAGACTACTATAGGGCTTATAGTATAGTTTC
TAGTAAACTCTATATAGAGGGTAAGTCTTAAGGTAACGTCGAAATTCCTTATACCCCTCA
TAGATATAGAGCTAGTGTATAGATCAGCTTAATTTAGTATATCGTAAGTAATTATAGTTA
TATATAGAGTCGAAGATAGCCTTTTATTATATATATAGAATATAGAGTCTAGAGAGACTA
TCTAATTTAGACTAGACGAACCCGTCTAAGCGGACTTCGAATAGGATTCGTGCTTTATTA
GTGCCCTGTTAATCATTTAACTAAATCGTTACTAGAATTTCTTTCTAGAATAGATCTTTA
GCGTATCTATATCTAATACGGCTTTTAAAATCCGGCGATATCTTAATTAGAGTCGTTAAT
ACGTACAGTGTTTATATTAGTAGTTCTGCCTATACCCTAATATCTAGTTATATATATTAA
TATTGATATTATGACTAATAATATCCTTAATATTCTTCGAGTATATCGCTCGTACTCGAA
TAAAGAATATCTTCCCCGTAATTCTAGACCGTTCTTTTCGAGTCAGTTAAACAAAGGATC
TAGTTCGACTTAGGAAAAGGATTACGATATTACTACGATATCGATCCGTATTACGACACT
ATTACGATATCGATCCCTTTACAAAGAATAAAAGATATTAACCCATTCCCTCGGTTCGGT
TCTTTCCTTTCTTTATTCTTTGTTCTTAATCTTAATCGCTTTTTGGATCCGAAGAATATA
TATAATACGCGCGTAGAGATCTTACCTTGTAATGCTATTATTACCTTTTGATTTTTCTAC
TGCTTTTCGTGACTTTTATCCCTTCCGCTTGTCCGATATTATTAAAGATCTTTAAAAGGT
TATAAGCCCGGAAAAGCTCGACTAAAGTCTCGAAATAATATATTCCTTAATTACCTACGG
TCGTAACGCAAAAAGAGAAACCACCTATTCTAAATAACAGTCTACTCTCCTATCCGATAT
TCCACTTTATATACTACTAACACTACCTACCTACTAACCTACCTGCCTACCTGTCTATAT
ATCTATATCTACGATTCTATGGTTCGATCGGTCGGTCGGCTTAGTCGTACGCTTATAAAT
CTACAAAATCTATAGAAAAAACATAAAGCCTACGATTACGTGAATTAAATAGGGGTACTA
TTCTTTATATACGGATATAATAACCACTATACTACGAGGGCTATTCTAGTTATTAATACT
AGGATATCTTTTATTACTTATAAGTCTTTGGTTCTACCTAAGATTTCCCCCTATATACTT
TCCGACCGTGGAGTCCTATATAAATATCGTGTTTTTTACACGACCGTGAATCCCCTCGCT
CCGCGAAGACCCACTTTAGGATCCTCGAGAATAAAGAACTATATACAACCTCTACTTTAG
ACCCGCATAATTAAAGGTATTATCGAACAGACTATAGTCTTTTCGGTTACGTAATAGGCC
AGATTACTAAGAGTATAATCCTGGTAGACGCTTACAGAATCTGCACTATATAAAATACGC
TGGCAGCGTTTCCCTGGCGGTCCGATATAGATATAATTATACATAATTACCTCAATTAAC
CTCAACCTATTTTATAACGATTTCGACTACGCTTTATCTAACAATCAAGAGTATTACTTA
CTAGGCGAATAACCTACCCTTACGACTACCGATTTAGGAAGCTATCTAGCCGCGCCGATA
TAGCGTGTTAATCTACAAATAACCATTAAAATATCAGAATCTTATAAGCCTATTACCTAT
AAAACCCACCGCGATTAGGAGCTCTATGTTAGGTGCCTGCATCAGTGGTCATAATAGGCC
CCTAGTATAAACCCACAGGGGTCCAGGTATGCCTAGTCTAAGACCCTCGAGGCATAAATA
CAGTAAGTCATTATATAGTAAACAGAATAGTCCCTCGAAGTAAATAAGGCGGCCCTCGAG
GAACTAAAAAAGCAGTCTATGAGGAGTAAAGCGTAGTCTTAAGGAGCGAGGGAGCCTCCC
CTTTTAAGAGAGAGGCTAGTAATTAATCTGATTCTTTAGCTCCCCCTATATTCTAGTTCT
ATTATAGTTATATCTAATTCCTTACTTAATCCTACCTTTTTACTCTTTACGATTACGTAT
TTAATATTTTAATCGTTCTACCCTCTAAGGGAGTAAAGACCGTTAAGAAGAGTTACTAAG
ATATCTAACTATCACGAAATAAACGATCCTACTTTCGATTTTAATAAGGCTACTAATTAG
TTCGAGTAGTAGCTCCGCGATAGTAAGACTGCCTTTATAGAAGACGCCCCCTATAACCAG
GAAAATGATAGGAATACGCCGGGAATTAATACTACTCCTGTATCTATTACCGTACCGGCA
CTTATCCCTGCTCCTATCCCTGCCCTTATACCTATTCCTAGCCCTATTACTAGTACCGCC
CCTACCACTACTTCTGCCTCTACTACTACCTTTACCTCTTTCGCCGGCCTTATTCCTTAG
GCCACGATTATAATACGACTAGCATATAATCCTAACCTGCCCCCGTACGTAAGCGTTAAC
CCAGCCACGCTAATAGAGGAATGACTAGACGAACGCGTTAAGTAGATAAAGGCGTAGAAC
CACCGTAAGCGTAAGCTCGCTTACCTTACTAAGCTTAAGGCGGATACTATTACCGCCACT
ATTACCGTTACCGTTACTACCGCCGCCGCTATTAATCCTAACTCGGTTAGCACTACTTAC
CGCCGTATAGTAGAGCCGTAATACCGTATTATCGTAACCCTAACAGGTACCTAGTATAAT
CACGATATATCCACGATAACATTTTAACTTTCCCTTACCTAAATAGGATAGTATCTCCTA
GTTTAAGTATAGTATATTTATTTAGGAAATAAAGTAACGGTTTAACCTAGACTCTTAATC
CTTCCCTATAAACATTACGAAGAACTACTTCGTTATATTATACCTCCCCTACTATCTTAA
GGAACGTTAGTAAGTGTTACGGCCAGCAGACCTAACATACACCAAGGACATACTGGTTGT
AACGTACTGGGGCGGTCAGCGCACCAGGGCGTAACCAGAAGATGACTCAGGACGATATCA
CGTGCCGGGTCACGTGATAGATAACCGGTATAGTGTGCACCCGCACAGGGAACCTATTAG
CATAGGAGGATCACTAGGATTACTAGGGGTCACTTAGTCCGAGAAGTGATCCGGCGTGAT
CCCGAACCAGGAGATCACCAGGACGCCCGTGATCCCGTAGATATATATGCCAGTATATCC
TAGGTCTTACTTCTATTAGAGAATAAGATATCGATTAATATAAGTCTTCACCTGGACTAT
TAGTCTACGCCTGACTCTACCTTATAAAGAAGACGCCTAGTCTTTACGACGTAACTACGA
CTAGACACTACGAATGATAGTTACTGCTCTTTAGTTAATATCCTCTTCTTATTTTAAATT
AAAACCTTGACGCTAGTCCCCTATCGTCCGCTATACTATAGAGGACCGGAAACCGTCGTA
ATATTTTAATCGATCCTGTTCGGTAAGCTGACCTTAACAGCTAATGAGCAGTATACCCGA
AGTAGAAGCTACTTCGCCTAAGGAAGAAGAAGTCACTTTATCTGAAGAAGAATCATCGTC
TAAAGAATCCAGCTCCTCCGACAAAGAGGAAGGACCAGAACAAACTTAATAAGACGACGA
AGTAGCCAGCAATCACTCTTCTAACATATCGAATAATAATAACCGTACCACGAACGCTAT
AAGCACCGCGACGCCTACCACTACCACTAAAGGAAGCAACGACCTTCAGCAGATTCGCGA
TATAATTACTTAGCTTTAGGGGGAGAATACGACCCTAAGAGCTTAGCTAAACTATCCTGG
AATCGGGGCTAAGTATAGATACCCTATACCCCCTAAGTACGACGGGACTTAAGGATAGCT
TTAGAGCTTTATTACTTAGCTTAAAGGCTATCTTTTATTCTACTAGGATAGTATCCGTAC
GGAAGAAACTAAGGTACTTTATACCACGGCACTCCTTATAGAAGATACGTATAAATAGTT
CGAGTCTATCTATAAAGACTACCTAGAGAATATAGAAATAGAGATACTAAGGAAGCCCGG
GACCACGGTAATCTTCGAGAACTTTAACGTGTTTATCGAGAGACTTAATACTATCTTCGG
CTAGCCCGATAAGGAAAGAGTCGCGGCCGAATAACTAAGCTAGCTATATTAGACTAAGTT
AGCTACGGACTATACTATAAGATTCTAGTAAATCTTATTAAAGCTTAGCTACCCGGATAA
GCCCTTTATAGATCGGTACTACTAAGGACTTAAGGAAGAAGTAAAGGATAAACTATATCG
ATTAGACTAACCTAAGATATTTAGCGAATATACCGCGATAGTAATTCGTATCGATAACCG
GAACTATAAATAATACCGTTAGAAAAAGTATTAAATAAGTATTCCGTTTTACACGGCTAA
TTCGAAGAAGAAATAATTATACCTATACTAATTCGGAAATACCTTATATAGATATTATAA
TAGACCTATAAAGCTCGATAATATTAACCGATAAAGCGATAAGCAGGGTAAAAGGGATAT
AACTAAAGTTAAGTGTTATAACTATAATAGGCTAGGTTACTATATACGCGACTATTATAA
GCCTAAGAAAGAATAACCGTAACGATAAGTAAACGCGATCGAGAAAGGAAGACCCTAGAA
GGAAATTAACGCTATTAGATACCTGGAAATTTATAGGGACGAAATACTATACGTTAACCT
CTATTAGGTAACCTGCTACGATAACTAT
>ENA|NITX01000006|NITX01000006.1 Sodiomyces alkalinus F11 SODALscaffold_1_Cont6, whole genome shotgun sequence.
TACGACACCACTAGCTATATAATACACGCTTCTAAGGAAATCCGATAACTAGGACAAGAC
TAAGAAGCTTTAGAATCACGCTTCTAGGCCCTCGACGAACGCCTATAACGGATAGAATAA
CTTTTAATCTAGTACGGGTTCTTAGATAAGGAAATATCCCTCGAATACCGAGCTAAATAG
GCAAAAAACTAGGAGTATACTATCGCTAGGAGTATATAAGAGGTACTCGATAGATATACT
CTATAATACGTAGTAGTATAGGGCACTATTATATTATAATACGACTTAATAAATATAAGA
TAAACGTATTATTAGATATAGGCGTAGTAGGAAACTTTATCTTACTAGTAGCCGTAAGAA
AGTTCTTTATTCCCTGGGTTAGAAAATACCTAGAAAAGGAGTATAAGATTACTCCGTATA
CGGGAAAGAACTAGTCCTATAAAGAAGTTATTATTAACTAGGAGACTATATACCTTTAGG
TTAAAATCCAGAATAAGACTAGAATAATAAAGTTCGATATATACGATATAGGTTATAAGG
ACGTTATCCTTAGTAAACTATGGTTTAACGAATAGAATCCCGATATAGACTAGAAGCTTG
GCTAGCTCCGGTGGAGATTAGAGAGTAAGCAGGAGACTACGAAGGAAACCTTACCCGATC
CCGATATCCGTCGAAAATAGTAGAAAGACTTATTAACGAAGGAGCCTTAGGGAGACTTAG
ACAGCCGCCAGGAGTCAGGGACTAAGGCGAGGGAAGTACGAAAGACTTTAAGACAGCAGC
GACGGTATAACCACTAACGCGTAACTAATATTATTAAAGGAATCTACTAGATCGTCTAAG
CAGAAAAAGGACTAGTAATAAGCGATCACGATAAACTCGCTAAGGTATTACTAGAATACC
GTAAATATAGAAAGCTATTTACCGAAAATCTAGAGACCGGATTACCGAAACACCGATACT
ATAATCACGAGATACCCCTTAAAGAAGGGATATACCTAAAATTCTTTCTAATTTATAGGC
TAAACTAGAAGGAATTAGATACCTTAGAAGAATATCTCGAAGAAATACTAGTAAAAGGCT
ATATTAGAGTATTATAATTACCGGCAGGATACCTAATCCTATTTATACTAAAAAAGAATA
ATAAACTACGACTATATATCGATTACCGATAACTTAACGATATAACTATTAAGAACCGCT
ACCCACTACCTCTTATCTTAGAGATACGAGATTAACTAGTTAGAGTATAATAGTTTATAG
CACTTAACTTAAAAGGAGCCTATAACTTAATCCGGATTAAGGAAGGAGAAGAGTGGAAGA
TAGCGTTTCGGACGAAACGAGGATATTTCGAGTACCTTATTATGCCTTTTAGACTAATAA
ATACGCCGGCATCATTCTAAACACTTATTAACAACGTCCTAAGGAAGTATCTAGACTATT
TTATTATAGTATACCTGGATAATATCCTAATCTTCTCTAAAATACTCGAAGAATACCGGT
AATATATTCACACGATCCTATAACTCCTATAAAACGCCGACCTATTAGTCGAACCAGAGA
AAGTTTAATTCTACACGTAAGAAGTTAACTTTTTAGGTTATACGATACGACCTAACGAGA
TTTATATAGATAAGGCGAAAGTCTAATACGTCTCTAAGTAGCTATAGCCTTAGAATGTTC
GCGATATTTAGTCCTTTCTCGGACTTATAAATTACTATCGATAATTTATTAAGGACTATA
GTAAGATTACTATTCCCTTAACTAAAGTAACTAAAAAGGGACTCGACTTCGAATAGAATA
AAAGAATAGAAGAAGTATTCTAAGCTCTTAAAGGAAGGGTTACTAGCAAACCTATCTTAG
GAATGCTAGACCCCGAAAAAGAATACGAACTCGAAATAGACGTATCCGACTAGGCTCTAG
GAGCATAACTCGGATAGCGCGACGTAGAAGGAAGACTATACCCTGTAGCCTTTATATCTA
AGAAACTTAGTGGACTAGAACTTAACTATTAGATCCACGATAAAGAGCTAATAGCTATTA
TCGAAGCCTTTAAAGAATAGAGACCGTACCTGTTAGGAATAAGACACCCGGTATAAGTCT
ACACGGATTATAAGAACCTCGCGTAATTCACTACTACTAAGGTTCTTAATAAACGATAAA
TCCGATAGGCAGAATTCCTAGCCGAATTTAATTTCTATATTTAGTATATAAAAGGGAGCA
AAAATAGTCGCGTAGACGCACTTAGCCGACTAAGGACACCTAACAAATCACCTAAACCGT
AAGCTATACTCTAATAGGAAGGAGAAGCTCTTACTTTAAAGGATAGAGAAGTAAATAGTA
TTAATCGGATAACCGACACTATATTTAAAGAAGCATACGCCTCGCCGATATATGGATATT
AAGGAATTTATAAAATATACCACCGATTACGCTAATAATACGGCTATATAGGAACTAAAG
AACGAGTTAGGGACTTCGTTCGTAACTACGATATTTGCCAGAAAGCAAAGAGCAGCCGAT
ATAAACCTTACGGACTACTAAAGCCACTACTAGTAGCAGACGGACTATAGAAATCGATTA
TAATAGACTTCGTGATAGGATTTCCAGTATCCAAAGATCCAGTAACAGGAACCGCCTATA
ATAGCGTATTCGTGATCATCGACCGATTCACGAAATACACTCTTTATATTCCATATATTA
AAAACACTATAGCAGAAGAACTAGTAAGTATCTTTATCGACCGCCTAATTAGGGATCACG
GCGCACTAAACGAAATTATCACGGACAGAGATAAGCTCTTTACTAGTAACTTCTAGAAAG
TAGTTATAAGCTAGCTAGGAACGAAATATAAGTATTCGATAGCGTTTCACCCTATAACGG
ACGGATAAACCGAAATCATAAACCAAGTCCTAGAATAGTACCTACAATACTATATAGGGT
ACGAATAAGATAATTAGGTGTAATACCTGCCACTTATATAGTTTGTATATAATAGCTCGT
TAAACGAGTTAATAAAGAAAATACCGTTCGAAGTAAATTACGGATATATACTTATAGTAT
TTAGAAAACCTTTAGAAGGACTAGACACACTAAGAGCGACAAAAACAGTTAAAAGCATAA
AAAAACTACACGAAGAACTACGAACCGACCTGGAGATAGTCAGAACACGAATAAGCAGGT
ACGCGAATCAATTAAGGATTAAGGGACCAACCCTTTCAAGGGGGGACCGCGTCTACCTTA
TTCGCAAAAACATCAGAATATAACGACTAAGCGATAAATTAGATTTTAAAAAGTTAGGAC
CGTTTAGAATCCTAGAGAAAAAATCAGATACGAACTATATTCTATCACTACCTCCGATAA
TAAGGATATATAATAATTTCTATATTTCACTACTTGAACTAGCACCGAAAAACGTAAAAA
TAATATAAGATATAATCGTGGTTGATACTAGCGACGTGTATAAAGCAGAATGAATCCTCG
ATTACTAAGAGACGCTAGACGGCACCGAATATTTTATAAAATAGGAAAACTACGACCACG
GCGATAATATATAGGAACCTAAAGAAAACCTGATTAATTATAAGTAACTCCTAAAGTAAT
ACCGATAGAACACTATCAGGACCTAGAACCGGACACCGCGGTCTACGTAAAATTAATATC
CAGAAAATCACCTATATCCTACGATAGGATCAGGTTCCAGTTAATTATATTAACCGCACC
CGCTACCCGCGTATCGACCACCGCTTCGGACTCCTCGCGATCCGCCGCCTCTAAAGCATT
AAGGGACTTAAGGCCACGGGCCACTATAGTTATACCCTTAGAACGAAGAGACTCCCTCTA
ACGACGGATTCGGGCTAGACGGGCTAAAGACTTAGAAGCTTCCTTCTATGCCTTCTCTAA
CGCGCGATAAGCAGATAAAAGGGAAGCCTCGGTCACCTCCTCCTCCGTTTTAAGACGCTT
TATTTCCTTGTTAATACGTGTTACTAGGGAGAGCGATTAGTAAGAAGAAACGGCTCGCGG
AGAATAGGAAGACACCCACGAGAAGATAGAGGGATACCTGAACTATCGTACGAGCGACCA
CGACGAATATATTCCCTATAACGAGAGATACTCTCGATTATAAGGCACCGGAAGCCTTTC
GACTCGTAAAAGGAATAAGGTATAACTTTTACTCTAGAAAGCTCGATATTACGCGATAAC
TTAATTCGATACTACGTCTTACGAGAAAGCTACGACTTCTATATACGACCGGATATAATA
GTTAGCTATAAGAGAAAAGAAGAAAACCCAGGGGGTTATAAACCCGGGGTAGGCGACCTA
TTTATACGACCGCTAGGATAGCGCTTAGAAGGGGGAAAGTAATATTACGGCTAGCAGACC
TAATATACACTAAGGATATACTAGTTATAATATACTAGGGCGGTCAGCGCACTAGGGCGT
AACTAGAAGATAACTCAGGACGATATCACGTGCCGGGTCACGTGATAGATAACCGGTATA
GTATGCACCCGTATAGGGAACCTATTAGCATAGGAGGATCACTAGGATTACCAGGGGTCA
CTTAGTCCGAGAAATAATCCGGCGTGATCCCGAACCAGGAGATCACCAGGACGCCCGTGA
TCCCGTAGATATATATGCCAGCATATCCCAGGTCTTACTTCTATTAGAGAACAAGACATC
GATCAATCTAAGTCTTCACCTGGACCATTAGTCTACGCCTAACTCTACCTTATAAAGAAG
ACGCCTAGTCTTTACGACGCAACTACGACCAGACACTACGAAGGACAGTTACTGCTCTTT
AGTTAACATCCTCTTCTTATTTTGAACTAAAACCTCGACGCCAGTCCCCTATCGTCCGCT
ATACTATAGAGGACCGGAAGCCGTCGTAATAGTAAGCTAAATTACGATATATATACGATA
GCGACTCTAATAGGGTTAGCTAGGCCACGCTATAAGCCTGGCTATCCTAATAGGTTAACG
ATAACGATACCCGCCTAAGGGAGATAGCAGTATAGGTCTAGAGCGAATCTATTTTATCCT
AGAGAGAGGGGGAGTCTAACGCTAAGTTTATATAATAGTAGGAAGCCCTAGAGTCGGAAT
TACCGGGTAAGCTCCTAGGCTAGTAAAGGATTTAGATAATACTAATAAGGGTCCTCCTAC
TTATCCGGGATTATATAGTTTCTATAGGGGTTCTTAAGGATTACTAGAACCTCGCCCCGG
CCTACTATAGGGCGGAGGCCTTAACTATCACTGGCATGCTAACCACCGTTACCCGAGTAA
ACTTCTAGGCTACTACTCGTGCCGAGTAACGCTGCTTCCGCTCGTATACCCCTGCTTATA
CCCCTGCTTATACTCTTACACCTATTTCTGCCCCTACGCCTACTCCTAGTTACCCTATAC
ATACTAGACCGTTAACCTTAGCTCCGTCCCCCAGTTATCTTAACTCCGTCAATTACGATA
ACTATAATAAAGAGGGGCACTATGCTATTATATGCCCTAGTCCTCGGGTATAACGCTTAA
GTAATAGTAGCCCGAATACCTAACCGGTATTTATATCTCGCCCTATAGTCGGCCGTGGCA
CGGGTAAGATACCCTAGGAATAATACCCGCCTCGAGTAACCCCCTTTACCACTACTATAC
TGGTAAAGGCACGCGTATCCCTTCGCCGAGGTATGGAATAGATATAGATAGCGGCTCTCC
TTAACGGAGGCGTCGATATTAACGTTTGAGATCGGTCCCTTCTAGGGCCTAATTAGATTC
CTAAGGAGTCCCTAGTCCTAGTATCCTGGATTACGGAAGGATAAACGAAGATAACCCTTA
GGTCCCTTTATAGGATTATCACCACTGCCGATTACTAGGATCGGAAGAAAATACAGCGCG
TCGAGTTTTACGTTATAGACCTTAATCCCCAGGGCATAAGGATTATCCTAGGGAGGCCGT
GGCTTATAGCCGTTAACCCTAATATTAATTAGCAGTATAGCACGTAGACCTACCCCTTAA
CCTACGCAGAGCTTAGTATGGCTATATTGTAACCGCGCAGATACGGCGTTGGAGTGGTTC
GGCAGACAGTCATATGACCCCCCTTTTTAAGGCCGCTGGATCCGCTGCCCATATATATAT
TAAGGACAGGCTCGGGACGTCCCTATCGAGGGACTATGACATAATTATTATCCTCTTTTG
TAATTGCTTATTCTACGTTTAAGGTATCTTTCTAGTTTAACTTAGGTTACCCTAATTAGA
ATAGAGACTACCGATTTACTTCTTCGCTAAAGGTTATAGCGGTATTAGTTATGTTTTAGT
TATATATCGTGGTTTTACTAGACTAACCTCTTTATCTGATCTTTATCTTAACAATCTAGT
ACTACTACATCTTTATCCAGTTATAATATAGTGCTCGGAGGCGGATTTATTCGGCGTCCC
TAAAGTGTTCTGACCCTGATTAGAGTAATAGAGGCGTTTAAGGGAGGTTCCGGCCCTCCT
AAACGGACTATTAGTTAATAACCCCGAGAAGAATATAAAGATAACGACTAAGGAAGGATT
CAATGCTTTAAGACCGAGGGGAGATTTGCCCTAATAAGATCAGGAAAAGAAATAACTATT
TAGGTGAGAGTTAAAGAACTATTAACACTTTTAATTATAAGACCCGCCGCTATGGAGGTG
GTAATTATAGCGGAAGAAACCGATTAGATCGTGATAGAGTTAGATTCCGGATATAGAATA
GACTCGATAAGGGGCTCGTAACCGCTACCACTAACTAAGATAGACCCTCGCACGACGGTG
AAGAAAAGATAAGACCGCCGAGAGTAGCTTACCCGGATTAGGGTAACTAAACCCTAGCAG
ATCTAATAAAAAGCTAATACCAAGCGTGGGAGCGAAATAACAATGCCTTATAAGAGGACC
CGATAGTCTAGTAAGGACCTTTATAGACTACGTGAGCAGGTCGTGATACTTCTTCGTAAG
ACTTAGCGGGTAGTGCTTTTAATATTAATATCCGTGAGTATAGTCCCTTTACTAATAGGT
AATCTCCTAATCGTGGGGGGCCTCTTCCTTTAAGGTGAGTTAGAAAAGCTAGACCCCGAA
GATAAGTATTAAGAAGTAAAACCTAGGACCGCCCTCTTATTGAAGACCTTATCACTCTTA
TCAAGACGAGATAATATATATAATAACCTAGCTAGTATCTAGAACACCTATAGGATCTTC
TCGCTAGACGATTAGTTCGAAGAACTTTTCCCTGAATACCCTAAACGCCCTGACCCTGTT
ATTATTATTCGCTTACCCCCTCGCACTTATACCTAAAAGACTATAGATACTTAGACTTAG
TATCGCGAGCCTACCCCTGTTATCGTCGTTAGCGACTCTGACGATAAGGCTCCCTCGCCG
GCTATTCCCCCTATTCTTACGCCTGCTACTTCTGCTGCCCCTGATTAGGGGAACTAAGAT
ATCGGGGCTACGGCCTTGCCTCCGCCCGCTTCTAGGCCGACTGCTACGTCTGCCGCGGCT
CCGGCTACTATTTCGATAACTACCTCTATTACTACCCCTACCCAGCCTATCTTTACTGCC
TAGCCCGCTTTAAACGCTTCCCCTACCACCGCTAAAGACCTGATTAAGCTGCTATAAGCC
CTGATAAGCCGTGACCGAGAGAGTACTATTACCGAGGTCGTTAGAGCCCTGCCCTCTACC
ACTACTACGTTAAGAGCACCCCTAAATCCTCTCGCTACTAGAGCTCCCCGCTTTAGTGGT
AAGTCCCTCTCCACGTTCTTTTAGTAGTACGATAACTATACTAAGCTTAACCGCCTTAGT
AAAGCCGATACGATTACCTACGTTAACCTATACACGGATACGGCTATTCGCCCCGTTATC
GAACGCCTAGTTAGAGAGGTTTAAACCGCTAAAGGCGGTTAGTCTAATCTAGTTAAGAAG
CTTACTAAAGAGTTCTCTTATCTAGATCCTGACTACTAACTTAACTTCTCCTATAAGGTT
TTTTAGCTTCGGGTAAAATATAAGACGTATAAGATTAATAGCGTTCGTTAGGTTAGGGAC
TTATTATAGTAAATCACTATTTAGAAGGCTAAGATAGAGCGGGTCTAAGGCACTTTTATC
GAGGACTCCGAGCTTTATAGTATCGTCCTTACTATTCTGTATAGGGATATCTATATATTT
ATCGCTAATAAGCTTAAGATTCGAGGCACTAACTTAAGAAAGATAGTTAAGAGCTATAAG
CTGCTTTTAGACCTGCTACGCGAGTAGTCTACGGATATCTAGGAAGTAAAGGGTAAGCCT
ATAGATAAGGACGCTATACTAGATATAGCTAAGTCTGATTAGCCTAATAGCGCCGCTTTC
TAGCCCACTATCTTAAGGCGGCCTATTATAGTCTAGGAGTCTACGGCCTTTTAATTAGAT
ATAGATACGCTCGCCGACCTCCTCGAGAAGTATACTATTTCCCTTATCTATGATAGAGCT
AAAGGCGTTAGGGGCACTACCGCCTAAGTAGTCGCCCTATCTAAAAGGATAGGTACGGAG
AAGGTCTAAGCCCTCCTCGCCACGAAGTCTAATCTAAAGAACGCCTTTTATACCGTCCTT
AAGCACGCCCCTTAGCCTACGATAACTACTTTAGTGTACTTCGCTACCCCTGATTAGGCT
AACTATGCCGCTTCCTAGCCTAATAACGCTTAGTATACCAAGGAGATCTATTACGGAGGA
CCCCGCCCTGGATATAATAACCGGCGTAATAATAGCCGCCCGACCTAGTAACACGATAAC
CGCCCTAGATAGCAGAGAGGTGCCTAAAATAACGGATAGCCCCCGCTAGCTCGCTACTAC
TATTACGGCTAAGAAGGGTATCGGAGAGATAACTACCCTATCCTAATCCACGATAACGCC
TATAACCTGGTTAAGTAGGAGTTCCCCGTGTATTTAGTTATAGATTAAACTAGTACCTGG
GTAGCCTGCCTAAAGAGCGAGCTACGAGTTAACGAGTACTGGCCACACCGACGCCTTATA
CTGTATTAGCTGGCTACTAAGCTTTATAGCCGATTTAAGGAGCTTGTAGACCTTTATATT
ATGATCTTTTAGCCCGATACCCTCCCCTATAAGACTAATAAGACTAATAGGCTTATAATT
AAGTATATAGTTAAGTAGGTATAGAAGTAGTAGACCGGTTAGAGTAGTTAGGCTACCTAA
GCCACTTAAGCCTCGAGGGTTACTAAGGTCATGGGATCTATTAACTTTATTATAGCTAGA
GTGTATACTACGTCTGTATCTCGATATACTTTAACCGACCCCTAGGACCCTTTTCGCACT
ATTAGGAGCGGTAGAATTAGTAAACCCACGCTAAAAGTAGCTGGTTCCCCTGATTAGGCC
GTTTAATAGACCCTAACGACTCTGGAAAGCTCCTAAAGGGTTATAGAGATAGTTAACGAC
ACCGATATAGATAACGGCCTAACCCCTAATTCGATAGCCCCTGTATCTAGACCTATTACT
ACCTCGACTACTACTCGGCCTATCTCGCGAGCCTCGGCTTAAAAGGATACCCTTAACTTA
TTTAACCAGGAGGCCGTTATATAGAAGGTCCGCGAGAAGAGCCTAAAGCACCTTTTAGAG
ATAGAGGTTAAGGTTCTTATAGGTTACCTCCTCTCCACTAATAGAGCTATCCTAGCGGAC
TATAAGGAGACGCTAAGGTCGATCGGTAGCTAGGTAAAGCCTCGTAAGGTTATCCGCTTA
ACCCCTAAAGAGGCCTTTTTTATAGACTCCTTACCCCTGGGTCCCGAACGCCCTGTATAG
TTTACGAATACCACGACTACAGCCCCTACGCCTAATAGTGCCCTATCTATCACGCCCGCC
CCGATAATTAATAAACTAAAGCCTCCTACTATTTACGCTACGTATATAACGATACGGGTT
AGCCTAACTAAGCGAATAGCTAAGGCCTACCCTATAGAGGACCGTTTTTACGTAGTTATT
AATATAGGAGCCGTCTTTAATACTATTAGGCTACACCTTATAGAGAGGCTAGGACTACGG
GGTTATATCGGTAAAAGTAATATCGCGATTAAGGGGATTAACGACGTGGATAGGGTGCAC
TGCGTAGGACATCTAGAGGAGCACCTCTAGGTCGGGGACTAGCACGGGAAAGTCTATTTT
ATAGTGATTAAGGGAATAGGGCCTAGGATATTTTTTAGCCTACCGTTCTTACTTAGTAGT
CACGCCTCTTTCACCTATAAGGACGGATAAATCGATATAGACTTCGTCTATAAGGACGCC
CGTATTAATATCCCTATCGCTAGCAGAGAATCAGTCGATAACCGCCCTTATAGATAAAGC
TAGCCTGAGTTTAAAGAGGAGGAGAAGCGTCGAGAGGAGGAGGATTTAATCGATCTAAGT
ATCGGATAGTAAGGGGAGGATAGCGTCCCTTATAGTTAGTCCGGGGCCGCTACCTTAATA
TCGAGTAACGACAGGACTAGCGGTTCGCCCGACTAGGGGACGAAAGAGAAGGAGGAGGCG
AGGGAGGAGAAGAAGAAGAAGAGCAACGACGATATTTTCTTTTATTTAGATAATAAGGAC
GCTGCTGCTTTAGTAGCCTTCCTATTTACAGAGGAGGTAAAGCCCCTGACGAAGAGAATT
TATATAGCCTTAAGGGCGATACCACGAAATTAGGGCCGAGGATATAAAAGGTGTATCACG
GAGGCTCCCTATATAATAACTACGACTATATAATAATAACTAATTTATACTAACCACTTA
TCTTTTTCGACTTTTCCACACCACTATTAGCCTGATCACCCTAATAGCCTCTTAGTCTTA
TATTTTCGAAAGGACCGGACGATATAAGATAATTCCTAGATAAGAGCGCTCGAGGCTCTA
AAGGAAGAGGAGGATAGTATTACTAGTATAGCCGCCGTTACGAAGAGGAGGCTATAGTAG
CCGAAAAGGAGGAAGTCCTAGGATCTTATTAAAGAAGTATACTATCCCCCTAATCCCGAA
GGCGTCTTTACTATATAGAAGCTAAAGGCTCTTAAGGTTTACCCTCTTAATAACGTCTCG
TCTAATAGAAGTGTCCTTAATAAAGACCTCTACTAGAAGAAGAATATCCTCGTAGAAATT
TAAGAGGAAGATTAGGAGCTAGAAGACGAGCGGTTCGTTAGCCTAATCACAGCGAAGTTT
TCTAAAATCACACCCTATTTACGCCTTATACCCGAAAGACTCGACGCTATCCTAAAGACT
ATCGACCACTTAAGCTCTAAGGAAAAGGAGCTCCTAACGAAGGTCCTCCTAAACCGCGAA
GTAGCTATTACGTGGGATTAGACTAAGTGCGGCCGCCTTAACGAACGGGTAGCCCCTTTA
TAGAAGATTCGAGCGGTTCCTTATAAGGCGTGGTAGGCGAAAGGGATCCCTATCCCTAAG
GCTTTAGAGTCTATAGTCGTGCAGATAATAAAAGACCGCCTTAAGAAGGGTATAATCGAA
GAGAGCCACGTAGTCTATCGTAACCCCTGGTTCCTAGTTAAGAAGAAGGACGGTAATATA
CGGCTCATTAACTCGGCTACTAAGATTAACGTAGTAACCCTTCGAGATACCTTTATACCG
CCTAGGGCCGATAAGTTCTCCGAGGATTTCGCTATATATAAGCTTATATCCCTCTTAGAC
CTTTTCTCCGGCTATAATTAGGTTACCCTTAATAAGGAGTCTCGAGAGTTAACTACCTTT
ACGACTATTATTAGACTCTTTAGGATATATACCCTTCCTTAGGGGGCTACTAATTTAGTA
GCTTAGTTTATGCGTATTATAACCCGTATCCTTTATAACCTTATTCCCTAGTGCTATAGA
CCCTTTATTAACGATATTATAGTAAAAGGACCGATAACTATCTATAAGGATACCCTGATT
AGACTAGGAATTCGCCGTTTTATAGCCGAGTATATTGCTAATATTAATAAAGTGCTTCTT
AACGTGGAGCTAGCTAGAGGTACTATCGTAGGTATTAAAAGCTAGTAGTGTTAGAAAGTA
GCTACTATTATAGGCTATATCTGCGGTACTAATAGTTATTCCCCTAATAAAGGTCCGAGA
GTAGGAAAGGTGTAGTACGGTCTCTGATGTTCGTTAATTCCTCGGTCTCGCTACCTTTTA
CCGAGTCTGGATTTATAAGTTCGCTATTATCGCTAGACCCCTAACCGACCTGCTACGGAA
GAATATTACCTTTAAGTAGGAGGAGCCCTAATAACACGCTATAGACGCCCTTAAGAAAGC
CCTAACCTCTGCCCCTGTCCTGATTACTATCTAGTACGGCGAAGGCTTGGGAGTTATCTA
CGTTATCGTTAACGCTAGCATGGATAGATAGGGTGGAATCCTCGGATAGTACGTTAAGGA
TAAAAGAGCTATAGTATAATACGAAAGCGGCCGCTAGTCTCCCGTAGAGAGGATTTATAA
TACTAGTAAGCTAGAGCTAAGGGGAGTCCTAAAGACCCTTCGGCGCCTACGTAACTACCT
CTATAGGGTTTACTTTATCCTCGAAACTAATACCTAAGCCCTTTTATCCTAGTTAAAAGG
ATCTGCTACTAACCTCCCTAATACCCTAATCACCCGATAGCTCGCCTAGATCCGGCTTTT
CGACTTCGTCGTTAAGTATATTAAGGGATCTAAGAATACTATAGCCGATAGACTCTCGCG
GATACCCGGAATACTATCTAATTAGGCTAACGACGATACTAAAGGAGACCTAGACGATTT
CGTAGATAATAGAATCTTCCTCACGGAAGCCGAGAAGTAGTTCGACGACCCTGCCTTAGC
TAACGATATCCTCGATAAGGACCTTAGCTAGAGTTAGTTTTCCCGATAAGTAGCCACCTT
CTTAACGACCTTTCGCGTGCCTAGAGGAATAGATCCTAAGGAAACCCGTAGAGTTATAGA
TAGAGCTACTCGTGTATTCCTTAAGGATAGACTACTATAGACCCGAGTAACTAAAGCCGA
TTCGACCCCTAAACTTTAGATTAACGATAAGGATACCCAGGTTAACCTGATTAGGAGAGC
CCACGATAAATCCGGATACTAAGGAAGGTAAGGTACCTACTATCGCCTCGCTACTAACTA
CTTCTAGGATAGTATCTATAAGAGCGTTTAGAGGTTTATCAAGTCCTGTTCTGAATATTA
GGCCCGCCGTAGCCGTTCTTAGGAGGACCCCCTAATTGTAATAAGCCTGCCCGAAACCGC
CCTCCCTTTTACCTGGGTCTGCCTAGATATTTAATATCTCTAAGGATAGTATCTTATAGA
GGCCCGCTATATATTTATAGGTTAGGTTAAGGCCTGACTGCTAAAGAAGAACACGTCTAA
GGCTATTACCTTATTCTTATAGGAAGATATAATCTATAGGTATAGGCTCTATATAATCCT
CCTTATAGATAGAGGTCTAAAGAATAAGGGTTATATAATCGAGCTAAACCGTTATTATAG
GATTACTTAAAAGCTTGCCTCGGCCTACTACCCCCGCGCTAATAGCCTTAACGAGGTTAG
GTATAAGGCTATTACCCACGCTCTATCTATCTAGTCGAAGCTTTACCTTAGAGCCCTTTA
CGAGATCCTCCAAATAGTCCTCTTCGCTAACAGTATAACGGTAAGAGCTTCTACTAGCCG
CACCCCTTTCTTCCTTCTACACGGCCACGAGGCTATTACCCCGATTAAGACGACCTGCCT
AACCTGGAGAGTACTGGACTAGGGCCGCGTTAAAACTCCTAAGGATAAGATAATACTTCG
GTTAAGGGCTTTTACCTAGCTTAATACTAACCGATAAGCTGCTATTACTATAATTACTAA
ATAACGAGGGCGACGGATAGCCTATATTAACGCTAGCCGTGCCCGGGTACTCTATAAGTA
AAGGCTATAAGTTAAGGATATTATACTGGTTCACGATACTAAGAAAGCTATCGATATAAG
CCGTAAGGCTAAGCTTAATTACCGCTAGAACGGCCTATATTATATCCGGAAGGCTAATCA
CGATAATAAGTCCTTTATTCTCGAGACTCTTACTAGGGGAGAACTAAAAGGGAGTACTTT
TACCGCTAACCGCCTAAAGAAGTTTATTAACAACGACGATAGGCACTAGGAGCCTAAGGA
CCAGACTATGCTTGAACGGGACTGTAGCGAAGAGCTTAAGATTATATACCCTGCCCGAGG
AGCGCCTATTACCCAAGAAGTTACCGAAGCACCCTTTTTACCTACCGAGGACCCTAAGGA
AGATACGAAGGCCGAGGATAACGTTAGTTCCCCTGATTATACTATTAACGATATTTTCCG
CCGCTCCGAAAGACTAAGAGAGTTATTAGGGGAGTATTATAAGAAGCTGGAAAAAGAGCT
AAAAAATGTGAGGAAGTCTAGTACCGTCGAGGTGTAGATTCTATAGCGCCTAGATTTTAA
CCCGAGTAAGTACGAGGATTATACTAGCGAGCTGTATTTTATTCCTTATTATTATTTTCC
CTAATTTCCTTTATTTTTAAAGCCTATACTCGCTAGGAGGCTAGCGTGTAGTCTTAGGGC
TAAGGGTAAATAGAGCTAAGTCTCTTATCTACCCAGAGTCGCGATATACGCTAGTATAAA
GGGCGTAAACCTATAAATAATCTTCCTAACCACCACCCTAGTCCGTTTCTTTCTCAAACT
TTTACCTTTATTCCCCTGATTAGAGACACTATAAACCTATCTAAACTTATTTCCCCCGAT
TAGAAGACTTTTCCCTATATTTATTATTTATTATATTTATAAGTAAGCCTAACTACGTGG
ACGTTATAGAGATATACCACTATATACTCTCTTTTCTATAATAAGTATAGGTTTCTTTTA
TTATAATCTTGAATTCTTTACTTTTATTCCCCTAATCACCGTATAATTTATCGGACCTAA
GCTCAATTATACCTGGTTTAATATAAGCTACCTATTCTACGGAAGGGAGTTATAATCGGG
AATAACTAGTATAGGGACGGTTACTAAAGGGTATAATATAATCGAGAAAAATACCGTTAA
AGGCTATAAGCCGTAAACTGTAAATCCCTCCTTTACTAACCCTAGTACTAGTAACGTATT
AAGTTATTACGTTATTCTTAAAGGCCGATTTTAGAAGTATAAGAGCCACCCCCTTCCCAC
TACCTAAAGCGCCTTTTCCTAATCTCTATTACTAATCGCTCTCCCTATAACTAATATTAT
ACCCCTATTCCCCTAACTAAGTATATATATATATCACCCTTAAACCTACTACACGTAAGT
TTCTCGTCCAGAAAGAGAAGATTAATACTATACCTATTACTAGAAGAGTAAGTTCAAGAC
ACTAAGTTAACGGCGTTAAGAGCCCTGCTAGAACAACCCCTAAAAAAGAAAAACGTAATA
TCACGATAACGACGGCGATAATAATAATAAAAACCGGAAAATCCGGGGATTCCCTAGCTT
CGTTAGCCTGATTAAGCGACTGCCGGCTATTACCTATGAATTTTATTCTTCTTATAAGGG
CTCCGTCGGTAGATAGGCCTGTGGAGTTTACTTATGTGGAGTAGAAAACGGATTATCGTG
AAGAGAAGGAAAAAGAGAAGAAGATAAACCACGAAGAAAACCTCCTTTTATACCTTTTTC
CCCTGACCTTACTACCTATTCCCCTGATTAGACCTGTCTCGAAGCTCTCGCGAAAAAAGC
AAAAGCCCTAGTCACTAGGGAACATCGCTTTTTAGAAATCCCGTTTATCTGTTAATGTTA
TATTATTTAGTTGATTAACTACCTGATTCCTGTCCCTACGAGCCACCTAGTAAACCACGC
ACTTATCCTTACCACCTATTCCCCTGATTATAAAGTACCCTATTAAGTAAATAATTTAGT
TTCTGGCTTAGGGTCGCTTTTATAGTTACCTTCCTTAGGCCCGTACTTCTTAAATACCTG
GCGCTAGACCTAAGCCCCCTTAGGAAGCGGAATAGTCTGGTAGATAACTGTTTCCTCCCG
GTTAGGCACCTCCTTAGCCTTACGGATAATATTATAATACCTATCCACCTCCTTCCTATA
CCGAGCTAAGAGTATTAGGATAAGACTAAGTAAGCTATCGTGAGCCTTAGCGGTCTTGCC
GCTATAGGCCTAGCGTATCTAGTAAGTAATCTCATAGCCTATAGCGATTATATTAACTAG
GAAGACACTGGTCCGAGGCGAGTGGATCTGGTATTATTTATCGTTATAAAAAGACTATAG
TAATACTAAGTTATACTTAGCCTACTAGAACTCCTTACGAAGGCCCGCGTCTCGGAACGT
GTAAGCAGACTTATAGAATAGGTAGTTAGCGTAGTCGGGGAAGCGTGGATTCTGCGGTAA
GGAGACGCACTTATAGAATAGGTACGTGATCTTATTATTAACCCGATCTGTTATAGCGGT
CTAGCGTTCTTCATAGCCCTAGCAGGGCACCTTATTAACTACGCTATATACCTGCACGAT
AAGTGCCCTAGCGGCGTAAGGCCTCGTCACGATCTTTATAATATACTCTCTTTAAGGACC
CGCGAGGTCCTTAGCCACGAAGATACGGCGGCGGAATAAGGGCGTCTTAAAGAAGTTACG
TATCTCCCTACATAAAGCCTATTCTACGTCCCGGTTAGTAATATTTAATAAAGTATCCTA
AAACCGGTTCGTAACGGTAAGCCGGGTATCTGAATCGACGACCGAAGATAGAAGGTTAAG
CTTAACGTACGAAACGCCGCCCTTACTGGCCACCTCGAATTAACCGACGTGAGTGTTAAC
CTTAGCACCGAAGTCAGCACGCCCTGATTAGGGTAACCACAAGAAATAAGGAAGGAAAAC
TGATAGTTATATCTATAGGCGTTACCTAAACGTTATACTTATTAGGAGTGCCTCTCGTTA
GACGTGTCTTAGACTAAAACCACGGAATAGGCTTAACGGACTCCTGTCTACTAACGGCCT
TCCTATATTTATACGGTTCTGCTACTTTTAATACCCTAATTATATGCTTAGAAGCTATAG
TGTATACTTAAGAAGTTAGGAAGTTATTCTAGTAATAGTGTTATCGGTGAAGATAACTAT
AGAAGTGGCGATATTGCTTAGAAGAAGAGGAATAAAGAGCCGGGGATCCTGCATCTTTTA
TATTTAAGAGACTAATAAGCAGAGACGTTAACTAAGCGGCTTATAGCTTCTATAAGTTAG
AGGAGGCGTCTTTAATAAAGTAATCACGACTATTCGACCTGCCTTTATAGCTATTTATAG
CTACCTTCTTTTATTTCCTTTTATTATAGAATTACGACTCCGCCCACTACCTAATAATAA
ACGAAGAGCCTTATCCGATATTTTCCAGCTAATCATAGCAAGCGCCGAAGCCAGTTAGGC
CATTCATAGCAGGCGTTTCTAACGTCGAATTCCTAATTTAGCACCTTCTTTCCGACTTAT
AAGGGCTATCTTTATCACGGCTTAGGAAATAACCTCCTTTAACGACTAAAAGACCGTTCG
AGCTATAGTTATAAGTTAAGAACTCCTGCTTAAAGAAAAGAGCCTTTAGAAGAGGTCCTC
GGAGGATAAATAGAACCCTTTTTAGCCTTAATCTCGATCTTCCCCTTCGATATATCCTTA
TAAACTTAGGCTTACCCGTCCTTTTTCTATTATATTTTACCCCTTTTTCTACTATTTTAA
CCTCCCCGTTTCCCCTCCCGAACGCCCCCTTCCCTCCTTTTCTCTTTTTTCTTTTCGTAA
GGAATTATTATTACTAAAGACCCTAATTAGGGTAATATAAGTAACCGTAGACGCTAGATC
CTGCGAATATCGACACTATAGCCGCTAATAACTCTATAGACTACTAGGCCACCGCCCCTA
AGGGCTCCGAACTAAATAAGGGCGTTTAGCCTAAGGGACGGACCGCTATCAAGCTAAGCA
CTAGGCCCCATAAAGAGTATAATCCTAAGAAGAGTAGATAGGCGTTCTTAACGAGTGGTT
TACCGCACCGCCTCTTTAAGGCCGTAGATAACGATACCCCTTATACCAGGTTTAGAGCTA
TCTTAAAGGACGGCTAGTACATAGTTTAAGGACTCTTAGATAAGAATAAGAATAATAGGT
TAAACGCAGAGATCGCAGGACTAACTATATTATAGTCACCCCTAATAGTCTTATATAGTG
AACGGTACCTTAAGGTCCGCTCTATTTTAATATTAGCCTACCGTCTACGCAACGATATTA
AAGACGATAAGAAGCAGGAAAAGAGTATTATAGAAGAAGTGGTAAGTGCGGTGATCAGCC
GTAGGTAAGGGGACTTAAGACCCGCTATATTCCTTAACGAGATCCCGTGCTAGAGAGTAA
ATAGTAAAGGAAAAGCTAAGTTTATAACCCTCGAGGATAAGGCACGATATCGTGCTAGGA
CTAGCCGTTTTATTCCTATAATATGCCACGCTAACGGTAACTATTTTATTAGCCTGAGTA
TCGACTAAGAGACCTAGATTATATACGGGTACGATACTATATAGTCGGACGGTAAAGGTA
AGCGCTATCTCCTCGAAGTCGCTCGTCTCGCGATACTGTAGTTAGTGTTTATCGGTACCC
CTAAGGAAGCTATCGATAGTATGGCTAAGAAGTCCTATATTATACCTAGTCTAATATAGC
AGGACGGTTATTTATACGGCCCTTTTATTATAGAATAGATTAGGGCACTGGCCTAAGAGG
GATATCTATTTCCCTAAAGCTCTAAGATTTATAAGTTCTCCTAAGGCCGTTATTACGGAA
ATAATATAGGGGAGTATACTCGGTATATTAAGGAGGGCTAGGTAAGCTATATTAGTAAGC
TCTTCGGCTTCGGTCACTATATAGAGCTAGCTATAAAGCCCGCGACGCCGCCTCCTAAAG
TCCGTAAAACGACTAGATTCCAGCCTGTTAATAAGACTAAGAAGTGGATACCGGTTAACC
CGCCTAAAGGCCCTAAGACGCTAAAGACCCCCGCGACGCCCACGGCTAAGGTGGAGTCTA
TCGATCTTACTAGTTCCCCTAATCCCGAGATAGTAAACCTTACTAGCACGTTAGGCTAGA
GTTTCCAGGACCCCCTAGTATTATCCAATAGTAGTAGCGACGTCGACGACGCAGGTTTCG
GTGGTCTTAAGCTCTAAACGCTAAAGGGTAAGAAAGCTGTGAAGCAGACGCTACCGGCCG
TTATGAAAACGCCGCCCCCGAAGATACTAAAGACGCCTAAGACTCCTAAGGCGGCGCCTA
AGCCCGTAGCCGTCTTAAAGAAAAGGAGCTACGATATCAAAGATAAATAGGAAGAGGAGA
TAAAGTACTAGGCTAAGGGCACTAAGATATCTTATTACCTTCTCTACTATAGACTTATAG
ATATACGGCCTCTAGCTAAGCGTATTACTCCTATTAGGCTAAGCCTATACACTAAGGAAG
AATAGGTTAAGTCCTTTAATAACCTGTACCGAGCTAGCCTCCGAGACGTAGTAGCTAATA
GCGCGCTATATCTGCCGCTACCTCGGGCAGTACCTTAGGAAGGGTGGCTTCGTTATAACG
CGGGGATTAAATAGGAGGCAGATAAAGCTACCGCTAATCAAAAGGCCAGGAAGGCTAATA
AGCCTAACTATATAGTCGGAGGAAGAACCTTACGAAAGCGTAAGTAGAGGAATATATAGA
GGATTAGATAAGAGATGTCTTAAGGAAATAGTCGGTAAAGATAGTGAGGGAATAGTATAT
ACGGAGGAACTGGAACTAAGAGGATCCCTAATCAGGTATACGTGGAGGACGGGGTGATCA
GAGGAATAAAGGTATACGATAGCTCTTTACTTAGTTTATTTACTTATATCTGCTTATTTT
TAGGAGTTATCTACGCTACGAGGACATAATCGAGATCACTAGGGCCGTATTATAACCGCG
CAGATACGGCGTTAGAGTGGTTCGGCAGACGGTTATATAACCCCCCTTTTTAAGGCCGCT
AGATCCGCTGTCTATATATATATTATGGACAGGCTCGGGACGTCCCTATCGGGGGACTAT
AATATAATTATTATCCTCTTTTATAATTACTTATTCTACGTTTAAGGTATCTTTCCAGTT
TAACTTACATTGCCCTAATCAGAATAGTGACTACCGATCTACTTCTTCGCTAAAGGTTAT
AGCGGTGTTGGTTATGTTTTGGTTATGCATCGTGGTTTCACTGGACTAACCTCTTTGTCT
AATCTTTGTCTTGACGATCTGGTGCCACTACGTCTTTACCCAGTTATAATATCCGAGAGC
TATATAGGGTAGTTAGATAAGCTAAGTCTATCCTTACTCTAACCTATATAGGCTTTTCAC
GGGGCCTAATCTTTCTTTTTTTCTTTTTATTTATTTCGCGTATATAGCCCTAAAGCTATG
GCGCGGCGCCTTTTGCCCTATAGGCTTAAGGCTAGAATAAGCTATAGTAACGAGTGGAGT
AGTAGTAAATGAAGGAAATCCTCCGTAATAGTCTGCCTAATATACCGAAAAACAGGTAAA
AAACCAAAACAGAAAACTAGACCGCAGGATCCGAGGTATACGCCCTATACTACTCCGCCG
AGACTATTTTAGTAGCTAAAAGATAGGCCTCTAAGGCCTGTATACCTCGTTTAGTACCGA
ATAATAGCGGCAGGGATAGCGGTAGGCCTGCTAGGGCTTCCCGTAGGGCTGTTTGTTCGT
TTTTATAAAAAGGGCAAGAAAGGATAAGGTGGGCTATATCCTGTATAGGGGAGCCGGGAT
AGGAACAGCGGTTGTTAGCGTAGTTTTGGGTCCTTTTTTAGTGGGTTTTTAGGTATCCGA
AGCCGGTTTTTAACTATGTCAAAGCCGATTTTTCCTACCTAGGGCCTTATATTAGTAGTG
GTTTTCGGGAGAAACGGAGGCTATCGCGGACTAGTCGCCTATATAGGCGGCCTAATCGAA
CCGATTTACCTCTTTTTTCCACCTCTTCCTCTTCGTTCTATAAAGTCTTCTAGTCTCGAA
CTAGGGCCTCGTTAACCCGGCGTTTTAAGTGGCTAAGGGTAACTAAGCTAATAGATTTAG
CAGCTTTTTTAGGGCTTAACGCCTATTTAGCTACCTTATCCGCTAGTTCGTTCCCTTCTA
TCCTTATATATAAAGGGCACCACTATATAAAGACTAAAGTGCCCTGTTATTTAAGATATT
AGATATGGGTCTTTATTAGAATATAGAGTGCTTATACGTTACTACAGGACTAGCACTAGA
CTTATATATAGATAGGGGGATCGTAGTTAGGTTAGACTATTAGAGATATAACGCGTCGAG
ATCTAGTAGGCTAGTTACCTTAGAAGTTAGCTTAGATCTAGTAAGCTAATTAGCTTAGGA
ACCAGCTTATACCTAAACTTAGTCCTAAGGAGGCCTCTCGCCACCCACTTAGTTAAAAAA
CCTTAGGTAGGTATAAAAAGGGGAGTGTCTTCTATAGTTCCTAGAGTCTTAGAAGGACTT
AACGAATAATCTTATCACGGTACCCCCTCCTTAGTTCCTATTAGTCCTTAAGTGATCTTA
TATCGCTCTGTAATAGCCTATTACTTCTTATAGTATACCTATAACAGTCTTAGCCTCTAT
AGCCTACTACGAGGAGCGCTAAAGCTTCTAAATAACCGTCTATACATCGCTAAAAATATA
GTTTTCTAGGGGCCTAGGCGACTGCTCTAGGGCAGTATAAAGGGCCTGAAGAATAGTGTA
TAATTCGGCGTCAGCGACTTCGGCAGAGTCCTCTAGGTTAATACCTATAGCTCTACAGGG
CCTACTAGTACTAGCTAGCTATAAAATAGCAGCTATAGCCTACGGAGGCCCTGTAGGAGG
CCTTATAGGGTGGCCTAGGGAACCGTCGGTGTAGAAAACAAAGACCCACTCGCCTAGAAA
TTATTATATATCCTTAAGGGCTTCGAGGTAGGCTGTTTTTAGGTCTTAGGTGCCGGAGTC
GGTATTATCCGTGGTTTTAGACCGTTCCTTTAGAGGAAAAAAGGGCCTAAGGTCTGCTAT
AGGCTCGGAGGCCTAGGGGGCCTCCCACCTAGCTGCCGGGCCCTTTATCCCCTAGGACTG
CCCTACTAAGGCTACTAATTCTAGGCCTAGTTTATAAAGCTGTGTGGTGGGCTATACGTC
TTATAGGCGGGCGAGGCCTTCCCCTAGCTCCCCTAGAAGCTAGCGTCTAATAGAGTGGTT
CGGTAAGAACTTTAAGGACCTAAAGGCATAAAGCCTATTGGATCTAGTTAACCGAATCGA
AGCTAGAAGGACTACTACTTCTAGTTCTAGACGCCGTAAGGGGGCCCCCCTAAAAGCCCC
TAAAGCCCTGACTAGAGCTTCGTATTATAGGCGTTCTAGGCGGTCGACTAGGTGCTTTTT
AGGTGATTTAGGGTCCCACCATAGCTATAAGCCAAAGTCAGCTAGTAAGGCTATACAGGC
TATATATAGCTGCCGTATAGCCTTAAAAGAAAGGCCTCTCTACGAGCTAGCTAGCCTATG
GAGTCTATTTAAGGCCCCTATAGCTGAATTGACGCGTTTTTCGATATAGGGTTTAAAGGA
TAGCTTAGGGTTAGACAAGATCCCTAGCTACCTAATAGCACCTAGCATAGGTTTAACTAA
GTGCCCTCCTATAATAATCGGGGCGTCTTTAACAGAGCGTCTTTGGTGGAAGTGAATAAG
CTCTGTTTTATCCGGGTCGAAAAGAACATGGTTATTATTAGCTGCTTTGACAAAGGAGGC
TACGGCTCTTTCCAGGATCTTATAGTTTTTCCTAGCCGACGTAGACGCTATAGATAGCTA
AAAATCGTTTATGTAGAATAACTAAAGACCTATAAAATCAGGCCCCGCTATAATCATCCT
AATATAAATTAGGAATAGGATAGGGGAAACCGGGGAGCCTTATAGGACCCCTATATTTAG
GGGGGTAGGCTGCTAAACCTGGCCCTCGAAGGCTAGTTGGATACGCCTGTCCTTTATAAA
GGAGGCTACTTATTTAACTAGATTCGAGGGTAGTTAGAGCTCTTAAAGGGTTCTTAGTAG
CTAAGGGCGGGCGATATAGTCGAAGGCTCCCTTAATATCGAAAAATAGCGTAGAAATTAC
GGCGTTTTGCCGTGATTTACGCTGTTTTTCGATATAGTAAAGGAGAAGAAGGGCAGTATC
GATGGCGGATCGTTATTTTCTACCCCCTATCTAACTAGAGTATAGAAGGTCGTCGCGGGT
ATTAGCTAAAAAGCTAAGCCTAGTAGCTATAACCCTCTTAAGGACTTTATCTAAGCAGTT
TAGAAGGGCTATAATCCTATAAGATTTAGGATTAGAATAGTCCTTCTTCCCCGGCATTAG
TAGAACGACCCCTAGGGCCTCTTTCTAGTAGGCAGGGTGGTGGCCTGCTAAAAATAAAGC
TGAGTAGGCCTTTAAAAAGAGCCCGGGAATAGCCTTATAGGCCTATTAGATCGGCTATAA
GCTTATCCTACTAGGCCCTAGGGCTTTCCCCTTAGTAGCTTTAAAGATAGCGCGTTATAG
TTCTATAGCCTAAAGGCTAGGCCACTCCCACGGTTTTATAGGGCCCTTACTACGTGATCT
AGTTAGGCTTTAGGGACTGTTAAAAGGGTTAGAGGGGCCTAGGTCCCCCGAAGGGCCTAT
AAATACAGGGGCGTCAAGGGCGTCGGTAGCGGAGGGAAAAAGGGTCTAAAGAAGGGTGTT
ATATGTTTTATCGAAGGCGTAGGCTTTTTGTTTTATAGGCGTTTAAATCGGTGGGATCTT
CGTATTTAGGCCGCTTTTCGTGTAGTTATAGGCCTTAAAAATCTCCGGGCCTTACGCGTT
AGCTAGGAAGGCCTCCTAGTGATTCTTTTTTACTATTTTTACTACCCTATAATAGGCGTT
TCGAGCCTCTTTCTAGGTAGTTTCTAGAGCCGCTAGCCGGGTAGCCGAGGCCCCTTTTTT
ACCTTTTCTAAAAACCATAAAAGCCCTATTAGGTATTTTTCGTAGGGCTTTTAGCTTTAG
GGTCCACCACGGTTTCGAATACTTTACTACCCTTAGCTCCGGCATAGAGGCCTTAATAGC
TAGGGAAATAGTATCTGATAAGTAGCGACCTATAGAGTCCTAGTCCGAGGCGTTGATAGC
CTGTTAAAGATATTAGTCGAGGCTAGATTCTAGGCTCTTTAGGGTGCTAGTAAATAGATT
CCAGTCTGCTAGCCTATAATTATAGGCCGGTGGAAGGGATCTATTTATAGGACCTTTAGA
GCCTAGAATAGAGGCTGAAATCAGGATAGCGCGGTGTAGAGAGGGAGTGTTTTCGATATA
TTCCTACTTATAAAAGCGGAGACGATTAAAGCCGGGCGTGTAAAATACTAGGTCTATAAC
CGACTCTTAGCGAAGATTAGACCTAAAAAAGGTCCCCCCGTTTAGGTTAACTTCTTTAGG
GTCTACTAAATAGGTGGCCTTAAGGCTATTTAACTAGTCTACTAAGGCCTAGGCCTTAAG
AGAAGCCTGATTCGTAGCAGCCCCGTTCTACTACTAGTAGTTCCTATTAAAGTCCCCTAT
AATAAGGGTCGGCTTAGGGACCTAAAGGCCCTATAGCACATGATCTTTGGTCCAGGGTCG
GCTTTTAAAGCCTAAAAAAGAAGGAAAAGAAGAAGAGATCGAAGAGATAAAGGGGGTAGG
GCTAGGAGGCCTTATAAGCCCTTTACCTATTATCTCGGGGTCCTGTTCTGTCTAATTATA
GACGTTTAGGATATAGAAGGTCTATAGATAATAGACCTTTATAAGCTTCGCGTCTATATT
ATCTAGAAGGTCTTCGTGGTGTGAAAAATCGATACCCGAGCCTTTTATTATATAAGTATG
GACCCTAGGTTTAATAGGGAAAAACTAGGTTTTCCGAGATGTAGGCGTGATAGTGTAGAA
GGCTAGGTGGTTTCTAATATACCACCCTTCTAGTTTCGAGACGTAGGAGGGCTCCTAAAT
AAGGACTATATTAGCCAAAGCCTCTAAAGCCTATTCTAGGATAGCTTCCTACGCCGGGCC
CTATTTATCGACGTTATGCTAAATAAACCGCATTTCTTTGGAACTAAAAGACCCTTTATT
TATAGGATTTAGGGTTTAATAGCTCGAAAGACCTAGTAGTCTTTACTATAAGGGGGGTAT
ACCCTATCGTAGTTATAGCACTTATAGGTTCTATGTTCGTAGTCGCTATATTCCTCGCAC
TCGTTACAGTAGTAGTCTTCGTCGCCATGGCCCTTCGTAGCGTAGATAGAGTAGGTAGTT
AGGCTTTTATAGGTCCCTCGGGTATGCCCGAATTTCTAGTAGTTAGAGCACTGGGTCCTA
GGGGTTATAGGCCTATATTTATAGACCTTTAGCCGCTGGCCGGCTATAAAGAGCCCCTGT
TTTAAGCAGTATTTCTGCTCTTTAGTAATAGACACTAAAGTAATAATAGTGCCGTATAGC
CTATCTAGGGTACCTAGCCACCAAGGCTTCCCTACTACCCTAATAGGGCTAAAGGTGCCG
ATTTCAGTAATTAGGTCCTTTAAACCTAGGCCCTGCTTTAGGCTGCGGTTTAGGGCTTCT
TACGGTGTGTCGGAAGAGTCGGTAGGGTCGGATAACAGGGCCTCCCCCCCTCCGAAGGCC
CTAGTAGGCACCTATTTAATAATAAACTTAAACTAGTCGCCTATGGGTTAGGGGGGCTAA
AGAGGCAGGTTTAGCTCCTTAAACCACTGATTCTACGAGTCTAGGAGCTACTAGACGCTA
TATTTCGGGCCCGGGGTTAAAATAAGGTTCCTATTAGCTAAAAGGCTAATAGCCGTAATA
GCAGGGATTTTTAGGGCCTTATTTAGCCTGTTCCGGAGCATAAAGGGATTAAAGTTCTCC
CTAGGGATCCTTTCCCCTGCCGAAGGCTATAAAATAACCTTAGGGACTTTTTTAGGGTCT
ATAGGGAGGGGAGCCGGGGGGGCCGGGGGGGCTAAAGGTGCCGAGGCCCTTTAGGGGGCC
TAGGGTGCTATAGAGCCTGTTTTTCCATTTAAAGCTTCGCTATAAAAGGGCTTAGGCTAT
TCTGTAAGCCTACGAACTGCTTAGGCTAGTTCGTCGACCTTCTACTCGAGTATAGGGGGC
TAGGAGCCTTATAGGGTTCAGTCGATAGCAGATTTAAGACCTGCGGATAGGGCTTTAATC
TAGGGGATAGGGTCAAGATCGTAGGCCTATTAGAGTAGCTAAAAAGCCTACTAAAGAAGA
CCCCTAGCCTAGGCCATACTAGCCAAACTAGTCGACTTCTAGGGCGTAGTAGGGGGGGTT
CCAGCAGTTCGAGGGGTCTTTTTAGCCTATTTAGAGTCTATAAGGCCCTATCTTTTAGCA
GGGGGGGCCCTAGAGGGCGTTTCGAAAAGGCCTTCGGCCTTAGAGTTAGAGGGGGGCTCG
GTTCGGGTCCTAGAAAGCCTTCTAGGGGTTAGGGTCGAAGGGCTAAGCTGCCTTTTTGAA
TTAAGGGGCGTAATAAAGGTAGAAGTCCCTGTATTTACAGGGCTTTCAGGGGTTTCCCCT
ATTTCTATCTCCCCTAAGCCCTCTATATTTATAGGGGGCTCGGAGGTGGTTCCGGGGGCG
TTATGGTGGGTTAGGGCGTTATTATAGCTAGTGCTATGGCTGTTGTTATGGCTGGGGTCT
TTTATGGGGTGCTGGGGTCGCGAGGCGTTAGTGGTTACGGCTCTGCGTGGCTGCTGTATT
AGCGTAGGCGTATAGGCTATATCAGACTTTTTCCCCGTATGCGGGGCACTCGTACGTATA
TTTCCAGGCGTTTTCGCACTTATTTTACGCCCTAAATAGCTCCTGCGCGATACAGGGCTA
TAGACAGGCGTATAGAGCTCGAAAAGAGCTATCGATTAATATAGCTTTTAAGTGGTTTAG
AGCGTTTGCGCGTAAAACGTGGGTCCCCCCAAAAGAGTAGTAAGAAGGATAACGGGGCCT
ATATATAGGCTATATCGGCCTAGAAAACCCTTTAGTGGGCTATAAAGGTAAATATTTAGA
AGTCGGGGAACCTATTATACTACCGGAATGGTATTAAGATTTCGCTAACGTTTTTAATAT
CGAAAACGCCGGGAGGCTGCCGATATACTAGTAGTAGGACCACGCGATTAAGGTCGATGA
AGGAAAGAAGCCTTCTTACGGCCCTATTTATTCCCTCGCCATATAGGAACTAAAAGTGCT
ACGTTATACAACCGCGTAGATATGGCTTTAGTGTAGTATCGGTAGCCAGTTATATAACCC
CCTTTTTTAAGGCTACGGGACCCACCTCCTATATATATATTAAGGACAGGCTCCGGATAT
CCCTATCGAGGGACTATTATATAATTATTATCCTCTTTTATAATTACTTATTCTACGTTT
AAGGTATCTTTTTAGTTTAACCTACGTTGCCCTGATTAGAATAGTGACTACCGATCTACT
TCTTTGCTAAAGGTTATAGCGGTGTTAGTTATAGTTTAGTTATATATCGTGGTTTTACTG
GACTAACCTCTTTATCTAATCTTTATCTTAACGATCTAGTGCTACTATATCTTTATCTAG
TCATAATATAGTGCTCGGAGGCGGATTTATTCGGTATCCTGAAAGTGTTCTAACCCTGAT
TAGAATAATAGAGGCGCTTAAGGGAGGTTCCGGCCCTCCTAAACGGACTACTAGTTAACG
ACCCCTAAAGCATATAAAGATAACGACCGAGGAAGGATTTAACGCTTTAAGACTTAGGGG
AGATTTACCCTAATAGATTTAGAAAAAGAAACGATTATATAGGTGAGATAGGAAGCACTT
TTAGCACTTTTAATTATTAGACCCGCCGCCGCGGAGGTAGTAATTATAGGAATAGAATAA
ACTGATTAGATCGCGATAGAGTTAGATTCCGGATATAGAATAGACTTAATAGAGGGCTAT
AACCCTTACCACTAATTAAAATATACTCTCATGTAATAGTAAAGAAAAGATAAGACCGCC
GAGAGTAGCTTACCCGGATTAGGGTAATTAACCCCAAATAATCTAAAGAAAATACTAATA
CCGAGCGTGGAAGCGAAATAACAATACCTTATATAAGGACCCGATAGTCTAATAGATACG
ACCTTTACGGACCCCGTAAGTAAGCTATAATACTTCTTTATAAGACTTAGCGTATAATAT
TACTAATATTAATATCCGTGAGTATAGTCATTTTACTAATAGGTAATTTCCTAATCGTAG
GGGGCCTCTTCTTTTAAGGTGAGTTAGAAAAGCTTAACCCCGAAGATAAATATCACGGAG
TAAAACCTAGGACTGCCCTTTTATTAAAGACTCTATTACTCTTATTAAGATAAGATAATA
TATATACTAACCTAGCTAGTATCTAGAATACTTATAGAATCTTCTTACTAGACGATTAGT
TCGAAGAACCTTTCCCTAAACACCCTAAACGCCCTAACCCTATTATTATTATTTGCTTCC
CCCTTTATACTTACACCTAAAATACTATAGATACTTAGACTTAGTATCGTGAGCCTACTC
CCGTTATCGTTATTAGCGACTCCGATAATAAGGCTCCCTCGCCGGCTATTCCCCTTATTC
TTACGCCCGCTACTTCTACTACCCCTAATTAGGAGAACTACGATATCGGGGCTATAGCCT
TACCTCCGCCCGCTCCTAGGCCGACTACTACGTTTACCGCGACTCCGACTACTATTTCGA
TAACTGCACCTGGATCTGCCCCTAATACTGCCTATAAATCGACTACTGCCCCTGCCTAGC
CTGTCTTTACTACCTAGCCCGCCCCGAACGCTCCTACTACTACCGCCCCTAAGCGTTAGT
AGCCTCCTACTACCGCTAAAGACTTAATTAAGCTACTATAAGCCCTAATAACTATAACCG
GGAGAGTATTATCGCTAAGGTCGTTAAAGCCCTGCCCCCTACTATTACCCCTAAATCCCC
TTAATACTAGAGCTCCCCGCTTTAGTAGTAAGTCCCTCTTTATATTTCTTTAGTAGTATA
ATAACTATACTAAGCTTAACCGCCTTAGTAAAGCCGATAAGATTACCTATATTAACCTAT
AAACGGATACGGCTATTCGTCCCGCTATTAAACGTCTAGTTAAAGAGGTTTAAGCCGCTA
AAGGTAGTTAGTCTGATCTAATTAAGAAGCTTGTTGAAAAGTACTCTTATCTAGATCCTA
ACTACTAACTTAACTTCTCTTATACGGTTTATTAGCTTCGGGTGAATTATAAGACGTATA
AGATTAATAGCGTTTAGTAGGTTAAGGATTTACAATAGTAACTCATTATCTAGAAGGCTA
AGGCTAAGCGGCTTTAAGGCACTTTTATTAAGGACTCTAAGCTCTGCGGTATCGTCTTTA
CTATTCTATATAGGGATATCTATATATTTTCCACTAATAAGCTTAAGATTCGAGGCACTA
ATCTAAGGAAGATAGTTAAGAGCTATAGACTGCTTTCGGAGCTATTACGCGAGTAGTCTA
CGGATATCTAGGAAGCGGAGTGTAAGCCTATAAATAAGGACGCTATACTAAGTATAGCTA
AGTCTAATTAGCTTAATAGTGCCGCTTTTTAGCCCACGATCTTAAAGCGGCCTATTATAG
TCTAGGAGTCTATAGCCTGTTATTCGGATATAGATAAGCTTACTAACCTCCTCGAGAAGT
ATACTATTTCCCTTATCTATAATAGAGCTAAAGGCATTAGGGGTATTACTACCTATATAC
TCGCCCTATCTAAGAGGATAGGCACGGAAAAGGTCTAAGCCCTCCTCGCTATAAAGTCTA
ATCTAAAGAACGCCTTTTATACCGTCCTTAAGTATACCCCTTATCCTTCTTATAACTCAC
GTAGGGGGTCCTACGTTTTACGCGCAAACGCCCTAAACCACTCGAAACCTCTATCAATCG
ATAGTTCTTTTCAAGCTCTATACGCCTATCCATAGCCCTATATCACGCAGGCGCTAATTT
AGGCGTAATATAAGTGCGAAAATGCCTGGAAATAGGCTTACGGCTCCCCCGCGTACGGGG
GAAAAGTCTAACGTGGCCCGTGCGCACACGCTAACAAAGCAGTAAGCCCAGCCGTGCAGA
GCCGTACCCCGGACGTCTACCCAGCTCTAACGCCACAAACAATAACCCACTAGCCATAAC
ACTAGCCATAACAACGCCCCTAACACCTCTAACGCCCCTAACGGCCCTAACGCCCCTAAC
GGCCCTAACGCCCCCCTAACGCCCCTAAGACTATAAAGGGCCTAAGGGAGGTAGATATAG
GTAATACCTCTGAAAATACAGAGGATTTAACGCTCGCTACGCCTCTAAATTCGAAAAGGC
ACCTTAGCCCTTCCACACCTACCCCTAGACGTTTTTCTAGGACCCGAATCCAATCCCTCT
CGGACTCGGAAGCCGAAGGCGCTTTCGAAACCCCCTCTAGGGCCCCCCCTACTAAAAAAC
CGAGCCTTTTAGGCTCTAAATAGGCTAAAGAGGCGCCCGGAATAGCTAACGCCCCTAGAA
AAACCTCGGCTAAGCCCCAGAAGTCGACTAGTTTGGCTAGTAAGGCATAGGCTAAAGAAC
TACTCTAATAGGCTTTTTAGCTACTTTAATAGGCTTATACCCTCGACCCTGCCTCTAAGA
TTAAAGCCCTATCCGTAGGGCTTAAATCTACTGTCGACGGAGTTCTAGAGGCTCCCTAGC
CTCCTATACTCGAATAGAAGGTCGACGAACTAGCCTAGGTAGTTCGTAGGCTTACAGAAT
AGCCTAAGGCCCTTTATAGCGAGGGTATAAAGGGGAAAAAAAGCCCTATAGCACTCTAGG
CCCCTATTTTAGAGGCCCTAGCACCTATAGCCTAGGCCTAGACCCCCCTAGTACCCCTCC
CCACAGACCCTAAAACGGTCCCTAAGGTTATCCTTTAACCTACGGCAGAGGCAGCGATTC
CTAGGGATAACTTCGACCCCCTCCCGCTTCGGAATAAGCTTAATAAGGCCCTAAAATTCC
CTGTAGTTACGGCTATTAGCCGGTCGACTAACGGGAACCTTATTTTAACCCCGGGGCCGA
AATACAGCGTTTAATAGCTTCTAGACTCGTAGAATTAGTGGTTTAAAGAGCTAAACCTCC
CCCTCTAGCCCCCCTAGCCTATAGGCGACTGGTTTAAGCTTATTATTAAACAGGTGCCTT
ATAAAGACTTTAGGGGTAGCGATACCCCTCTAACCAACCCCTCTAAGCCGCCGTAAAAGG
CCCTTAACCGAAGCCTATAACAGGGCCTAGGTCTATAGAACCTAGCCACTAATATCGGCA
CCTTTAGCCCTATTAGGGTAGTAGGGAAGCCTCGGTGGCTAGGGGCTCTAAACGCGTTTT
ACGGTATAGTGGTTATTTCTATACCCTCTACTAAAGAATAGAAGTACTGCCTAAAACAGG
GGCTCTATAGAGCCGGCTAGCGGCTAAAAGTCTATAAATATAGGCCTATAACCCCTCAAG
CCTAGTGCTCTAACTACTAGAAATTCGGGTATACCCGAGGGACCTATAAAGGCCTAGTCT
CCTGCCCTATCTATAGCGTTAAAGGCTATAGGGTGGAATACCACTACTATGATTAATATA
AAGAATACAGAGACTGCGAATATAAGACCTATAAGTGCTATAACTGCGAGGGAGATCGAG
ATCACCCCCCCTTTAGCAGGGACTACGAGGTCTTTTAAGCTATAAAACCTTCATTCTATA
AATAAAGGGCCTTATAGTTCGAAAGATATCCAGTTTATTTAATATAATATCAATAAATAG
ACCCCGGCGTAAAAGGCTCTTATGGAATAGACTTTAGACGCTTCGGCTAATATAGTCCTT
ATTTAGGAATTAGCCTGTGTCTTATTACTAGGTACTTGGTTTATTCGAAATCACCCTGCT
TTCTACACCGTCACATCTATATCCTAAAAAACCTAGTTTTTCCCTATTAAGCCTAGGGTC
CTTACTTATATAAGAAAGGGCTTTAGTATCGATTTTTCACACCGCGATAACCTTCTAGAC
AATATAGACGCGTAGATTATAGAGGTTTATTATCTATAGACCTTTTATATTCTACACGTC
TATAATTAGATAGAATAAGACCCCGAAACGATAGGCCGAGGGCGGCCCCCTAGCCCTACC
CCTTCTACCTCTTCTACTTCTTCATCTTCATCTTCATCCCCCTCCTTTTTAGGCCCTAGA
AGCCGCCCGAGACCGAGGATCGAGTGCTATAGGGCCTATAGGTCCCTAAGCATACATTTA
TTATAGGGGACTTTAACAGAAACCACTAGTAGTGGAACGGAGCTACTACTAACTCAGCTT
CTATTAGGGCCCAGGCTCTAATAGACTAGTTAGATAGCCTCGGAGCTATTTATTTAGTGG
ATTCTAAAGAAGTTAACCTAAACGGGGGGATCTTTTTTAGGTCTAAGCTTTATTAAGAGT
CGGTTATAGAGCTAGCCTTTTTTACGCCCGGCTTTAATCATCTCCGCTTTGATAAGTAAG
AATATATCGAAAACACTACCTCTCTACACCGCGCTATCCTCCTTTTAGCTACTATTTTAG
GCTCTAAAGGTCCTATAAACAGGTCCCTCCCGCCGGCCTATAACTATAAGCTAGCAGATT
AAGACCTATTTTCTAGTACTCTAAAAAGCCTAGAACCTAGCCTCGACCAGGATATTTAAT
AGGCTATTAACGCCTCGGACTAGGATTCTTTAGGCCGCTGCCTTTCTAATACTATTACCC
TATCGCTTAAGGCTTTAGTGCCTAAGCTACGGGTAGTAAGGCGTTCGAAGCCGTGGTGTA
CTAAAGAGCTAAAGGCCCTGCGAAAACCAGCTAATAGGGTCTTTAGGGCGTCTCGAAAGG
TACAAAAGGGGGTAATAGCCTCCTAGGCGCCTTTAGAAGCCTCCTGGAAAAAAGCTCGTA
ACGCCTACTATCGGGCGGTAAAAACAGCAAAAAACAACCACTAGGAGGCCTCCCTAGCCC
ACGCCGAAGGCACTAAAATCTTTAAGGCCTATAACTATACGAAAAGCGGCCTTACGCGAA
AATGCCACCGATTTAAACGCCTACGAAGCAGAAGGCTTACGCCTTCGAAGATAAATATAA
CCCCCTACTTTGCACCCTTTTTCTAACATCTTCTTCCTTTTCTTCTTCTTCTTCCGCCAC
CGACGCCCCTAAAGCCCCTGTATCTATAGGCCCTTTAGGGGGCCTAGGCCCCTCCTACCC
TTCGAATAGCCCCTAGAGCCTAACTAGATCACGTAGTAAGGGCCTTAGAAGACCGTGGGA
GTAGTCTAGCCTCTAAGCTACTAAGCTATAGTGCGCTATAGTCGGAGCTACTAAGGGGAA
AGCCCTAGGGCCTAATAGGATTAGTCTAGAACCGACCCAGAAGACCTATAAGGTTATCCC
CGGGTCCTTTATATAAGCCTATTTAGCACTATTTATAGCAGGCCACCACCCTGCCTGCTA
GAAACAAGCCCTAGGGGTCGTTTTATCGAAGTCGGGAAAGAAGGACTATTCTAATCCTAA
GTCTTATAGGATTATAGCCCTTCTAAACTGCCTAGGTAAAGTCCTCGAAAGGGTTATGGC
TGCTAGGCTTAGCTTTATAGCTAATACCCGCGATAGCCTTCTACACCCTAATTAAATAGG
GGGAAGAAGATAACGCTCTGCTATCGATATAGCCCTTCTCCTCCTCCACTATGTCGAAAA
ATAGCGTAAATCACGCTAAAGTCCTATAATTTCTACACTGTTTTTAGATATTAAAGGAGC
CTTTGATCGCGTCGCCCGCCTCTAGCTACTTAGGACCCTTTAGGAACTCTAACTACCCTC
GAACCTAGTTAAATATGTAGCCTCTTTTACAGAAAACAAGCGAATCCAACTAGCCTTCGA
GGGGCAGATCTAATAGCCTACCCCCTTAAATATAGGGGTTCTATAAGGCTCCCCGGTTTC
CCCTATCCTTTTCCAAATTTATATTAAAAAGGTTATAACGGGACCGGATTTTCAGGGTCT
TCAGTTATTCTATATCAACAGTTTTCAGCTATCTATAGTGTCTACGTCGACTAGGAAAAA
CTATAAAACACTAGAAAAAGCCGTAGCCTCCCTTTTCGACCCAGTAAATACTAACTAAGT
CCTCTTCGACCCTAAAAAAATAGAGCTTATTCACTTCTATTGAAGACGCTCTAAAAAGGA
TACTCCGGTTACTATAAGGGGGCACCTAGTTAAACCTACGCTAGGTGCTATTAAGTGGCG
AGGAGTCTAGTTTAATCCTAAGCTATCCTTTAAACCCAATATCGAAAAACGACTAAATTC
GGCTTTAGGAGCCTTAAACAGGCTATATAAACTAGCTAGCTCATAAAGGGGTCTTTCCTT
TAAGGCTCTACGGTAGCTATATACAGCCTATATAGCCTCTTTAGCTGATTTTGGCTCGTA
GCTCTAGTTGGACCCTAAATCACCGAAAAAATACCTTATAGATCGCCTAGAACAATTACA
GTACGGGGCCCTAGTCAGGGCCTTAGGTGCTTTTAGGGGGGCCCCTTTACGGCCTCTAAA
ACTCGAATCAGCAGTCACCCTAGCGCCGGTTCGGTTAACTAGGTCTAATAGGCTTTATGC
TTTAGAACCTTAAAATTCCTACTAAACCACCCTATTAGACGCTAGCTCCTACTAAGCAAA
AACCACGAAGGCGAGAACCACGAAGGCCTTAACCGGCTACAGAACCTTCTGCCTAGCATA
TAGCTATTTAGGCTAGGCCTAGAAATAGCGGCTTTAATAGGTTAGTCTTAGGATATTAAG
GGCCCTTCGGCTAGGTGGGAGGCCCCCTAGGCTTCGGAACCCTTAGCGGATCTAAGGCCT
TTTTTCCCTAAACACCGGCCTATGATAGCCACTAACCCTAGCCCTGGCCCTGGCCCCGAT
ACCCTCGATTAGAAAACAGCCCACCTTAAAGCCCTCGCTAAAATACAATAAGGCCTAGGG
GAATAGGCTACTATTTTCTATACCGACTGCTCCCTAGGCCACCCTACCAGGCGCTCTAAA
GGACCCTCGTAGGCTGTAGCCGCTATAATATAGTGGACTAATACCGGAAGGCCCTATAAA
GATGTAGACTTTAACCTAGGGGCCGCTACCGAAGTCGCGGACGCTAAATTATACGCTATT
CTTTAGGCCCTTCACGCTGCCCTAGAGTAGTCGCCGAGGCCCCTAGAGTCCTAGATTTTT
AATGACACCTAGGCAGCTATTCAGAAGCTTTAGCGCACTTTATAGTAGGCTATAAAAGCT
AAAGACCTTATCTCACGCCTTAAATAACGAGGCACGTTAGTTTCTATATAGTAGTGCCCC
TTGTATATAGGGATAGAAGGGAATAAACTAGCGGATAAGGTAGCTAAAGGGACGTTAAAC
CCCGAAAAAGCTACTAAATTCGTTAGCTTAGTTACCCTTAGCCACCTAAAACGCCGGGTA
AATAAAGCCCTTATTTAAGACTAGAAAGCCCTATAGAATCACGAAGAGGAGGAGGAGAAA
AGAGGTAAATCGGTTCGATTAGGCCGCCTATATAGGCGGCTAGTCCGCGATAACCTCCGT
TTCTCCCGAAAACCACTACTAATATAAGGCCCTAGGTAGGAAAAATCGGCTTTTACATAG
TTAAAAACCGGCTTCGGATACCTAAAAACCCACCAAAAAAGGACCCAAAACTACGCTAAC
GACCGCTATTTCTATCCCGGCTCCCCTATACAGTATATAGCACACCTTATTCTTTCTTAC
CCTTTTTATAAAAACGAACGAAGAGCCCTGCGGGAAGCCATAGCAGGCCTACCGCTATCT
CTGCCGCTATTATTCAGTACTAAAAGAGGAATACAGGCCTTATAGGCCTATCTTTGAGCT
ACTAAAATAGCTTCGGCGGAGTAGTACAGGGCGCAAACCTCGGATTCTACGGTGTACTTA
TTTTACTTTAGACTTTTACCTATTTGGTCTATTAGGCAGATTATTACGGAGGATTTCCTT
CATTTATTACTACTACTACACTATTTTACTATACCTAGCTTCTAATAGCCTTTAGCCCTT
AGAGCGATAGGTGCCGCGCCATAGCTTTAGGGCTATATACGCGTAATGAATTAAAAAAAG
AAAGTATACCCCTTAGCCTACAATAACGGCTTTAGTGTACTCCGCCGCCCCTAATCAGGC
TTATAGTGTCGCTTACGAGCCAAATAACGCCTAATATACCGAGGAGATCTACTATAAAGG
ACCCTGCCCTGGATATAATAACCGATATAACGATAACCGCCTAACCTAGTAATACAATAA
CCGTCTAGGATAGTAGCGAGGAGATTAGAATAACGGCTAGCCTCCGCTAGCTCGTTATTA
CTACTACGGCTAAGAAGGGTATCGGAGAGATAACTACCTTATCCTAATCTACGATAGCGC
CTATAACCTAGTTAAGTAGTAAGTCCCTAAGTATTTAGTTATAGATTAGACTAGTATCTA
GGTAGCCTACCTAGAGAGCGAGCTCCGAGTTAATAAGTATTACCAGCTCCTTATACTATA
TTAGCTAGCTACTAAGCTCAAAGGCCGATTTAAGGAGCTCGTAGACCTCTATATTAAGAC
TTTCTAGCCCGTTACCCTCCCCTATAACACTAAAGAGACTAATAGGCTTATAATTAAGTA
TATAGTTAAGCAGGTATAAAAGTAGCAGGCCCGTTAGAGTTGTTAGGCTAACTAAGCCAC
TTAAGCCTTAAGAGTTACTAAGGTCACGGGATCTTTTAATTTTATTACTACTAGAGTATA
TACGGCGTCTATATCTTAATACACTTTAACCGACCCCTAGGACCCTCTTCGCACTACTAT
AAGCGGGAGAATTAGTAAGCCCAGGCTAAAAGTGGCTAGTTCCCCTAATTAGGCTATTTA
ACAGACCCTATTAACTCCAGAAAGCTCTTAGAGGGTTATAGAAAAATAATAATACCGATA
TACATAACGGACTAACCCCTAATTCGATAGCCCCTGTATCTAGACCTACTACTAACGCGA
TTACTACTTAGCCTACCTTATAAGCCTTAGCTTAGAAACATACCCTTAACTTATTTAACT
AGGAGGCTATTATATACAAGGTTCGCGAGAAAAGCCTAAAATACCTTTTAGAAATAAAGG
TTAAGATTCCTATAGTTTACCTCCTCTTTACTAATAAAGCTAGCCTCGCGGACTACGAGG
AGATACTAAGGTTAATCGGTAACTAAGTAAAGCCTTATAAAGTTATCCGCTTAACCCCTA
AAAAGGCCTTTTTTATAGACTCCTTACCCCTTAGACCCGAACGCCCTATATAGTTTATAA
ATACCACGACTATAGCCCCTACGCTTAATAGTACCCTGTCTATTACGCCCGCCCTAATAA
TTAATAAGCTAAAGCCTCCTACTATTTACGCTAAGTATATAACGATACGGGTTAGGCTAA
CTAGGCGAATAGCTAAGGCCTACCCTGCGGAGGACTACTTTTACGTAGTTATTAATATAG
GCGCCGTCTTTGATACTATCCGGCTAGACTTTATAGAAAAGCTAAGATTACGGAGCCGTA
TAGGGAAAAGTAATATCGCGATTAAGGGAATTAACGACGTGGATAGGGTAAACTACGCAG
GATATCTAGAGGAGTACCTCTAGGTCGGGGACTAGTATAGGAAGGTCTATTTTATAGTAA
TCGAGGGGATAGAACCTAGAATACTTTTTAGCCTGCTATTCTTACTCGATAGTCACGCCT
CTTTTACCTATAGGGATAGATAGATCGATATAGACTTTGCCTATAGGGATACCTATATTA
TTATCCCTCTCGTTCATAGGGAATAGGTCGATAACCGCCCTTATAGATAAAGACCGCCCT
TATAGATAAAGCTAGCCTAAGTTTAAAAAGGAGGAGAAACATTAAGAGGAGGAGGATTTA
ATTAATCTGAGTATCGGATAGTAGGGGGAGGATAGCGTTCTTTATAGTTAGCCCGGGGCC
GCTACCTTAATATTAAGTAATAATAAGACTAGTAGTTCGCCCGATTAGGGGGCGACGTAG
AAGAAGGAGGAGGAGGAGAAGAAGAGTAACGATAATATTTGCTTTTATTTAGATAATAAG
GACGCTACCGCTTTAATAGCCTTCCTATTTCCGGAGGAGGTAAAGCCCTTAACGTAAAGA
ATTTATATAGCCTTAGGGGTAAGGCTATAAAGTTAAGGCTCAAGATATAAAAGGTATATC
GCGGAGGCTCCCTATATAATAACTATGACTATATAATAATAACTTTTTTATACTAACCAC
TTATCTTTTTCGACTTTTCTACACTACTATTAGCCTAATTACCTCATAGCCTCTTAGTCT
TATATTATCGGAATAACCGGATAATATAGGATAATTTCTAGATAAAAGCGCTTAAGGCTT
TAAAGAAAGAGGAGGATAGTATTATTAGTATAGCCGCGGTTACGACGAAGAGGCTATAGT
AGCCTAAGAAGAGGAAGTCCTAGGATCTTATTAAAGAAGCATATTATCCCCTTAATCCCG
GAGGCGTCTTTACTATATAGAAGCCTGAGACTCTTAAGGTTTACTCTCTTAATAATATTC
CGTTTAATAGAAGTGTCCTTAATAAAGACCCTTACTAGAAGAAGAATATCCTCGTAGAAA
TTAAAGAGGAAGACTAGGAGCTAGAAGATAAGCGGTTTATTAGCCGAATTATACCGAAGT
CTTCTAAAATTATACCTTATTCGCGCCTTATACCCGAAAGACTTAACGCTATCCTAAAGA
CCGTCGACTACTTAACCCCTAAAGAAAACGAGCCCCTAATAAAGGTTCTCCTAAACCGAG
AGGTAGCTATTATATAGGATTAAACTAAGTATAGTCGCCTTAATAAACGGGTAGCCCCTC
TATAAAAGATTCGAGTGGTTTCTTATAAGGCGTAGTAGGCGAAGGGGATCCTTATCCCTA
AGGCTCTAGAGTCTATAGTTATATAGATAATAAAGGACCGCCTTAAGAAAGGTATAATCG
AGGACAGCCACGTAGCTTACTATAACCCCTAGTTCCTCGTTAAGAAGAAGGACGGTAATA
TATAGCTTATTAACTCGGCTACTAAGATTAACGTAATATCCCTTTAAGATACCTTTATAC
CGCCTAGGGCTAATAAGTTCTATAAGGATTTCGCTATATATAAGCTTATATCCCTTTAAG
ACCTTTTCTCCGGCTATGGTTAGGTTACCCTTAACGAGGAGTATCGAGATTTAACTACCT
TTACGACTATTATTAGACTTTTTAGGATAAATACCCTTCCCTAGGGGGCTACTAATTTAA
TAGCTTAGTTTATACGTATTACAACCCGTATCCTTTATAACCTTATTCCTTAGTATTATA
GACCCTTTATTAATAATATTATAGTACAAGGACCCATAACTACCTATAAAGATACCCTAA
TTAAACCTAGAATTCGCCGTTTTATAGCCTAGTATATTGCTAATATCGATAAAGTGCTTC
TTAACGTAGAGCTAGCTAAAGGTATTATTATGGGTATTAAAAGCTAGTAGTATTAGAAAG
TAGCTATTATCGTGGGCTACGTTTATAGTACTAATAGTTATTCCCCTAAGTAGGCTAAGA
TCGCGAAGGTCCGAGAGTAGGAAAGGTATAATACGGTCTTTAACGTTTATTTATTCCTCG
GTCTTACTACCTTTTACTAAGTCTGGATTTATAAGTTCGTTAGTATCGCTAGACCCTTAA
CCGACCTATTATAGAAGAATACTACCTTTAAGTAGGAGGAGCCTTAATAATATATTATAA
ACGCCCTTAAGAAAGCCCTTACTACTACCTCTATCCTGATTACTATCTAGTACAGTAAAG
GCGTAGGAGTTATCTATGTTATCGTCGATGCTAGTATAAATAAATAGGGTGGAATCCTCG
GTTAGTACGTTAAGGATAAAAGAGCTATAGTATAATATAAAAGCGGTCATTAGTCTCCTA
TAAAAAGGGTCTATAATACTAGTAAGCTAGAGCTAAGGGGAGTCCTAAAAACCCTTTAGC
GTCTATGTAACTACCTTTATAGGGTTTCCTTTATCCTTAAAATAGATACCCAAGCCCACC
TATCCTAATTAAAAGGATCTACTACTAACCTCCTTAATACCCTAATTACCCGATAGCTCG
CCTGGATCCGTCTCTTCGACTTTAACGCTAAGTATATTAAAGGATCTAAGAATACTATAA
CCGACAGACTCTCTCGGATACCCGGAATACCCTTTAATTAAACTAATAATCATACTAAAG
AAGACCTAGACGACTTCGTAGATAATAGAATCTTTCTTATAAAAGCCGAGAAGCAGTTCA
ACGACCCTGCCTTAGGTAATAGTATTCTTAATAAGGACCTTACCTAGAGTTAGTTTCCCC
GATAAGTAGCTACCTTTTTAACGACTTTTCGTGTGCCTAGAGAAATAAATCCTAAGGAAG
CCTGTAAAGCTAAAGATAGGGCTACCTATATATTCCTTAAGGATAGACTATTATAGACCC
GAGTAACTAAGGCCGATTAAACCCCTAAATACTAGATTAACGATAAGGATACCTAGGTTA
ACCTACTTAGGAGAGCCTATAGCGAATCCGGATACTAAGGAAGGTAAGATACTTATTACC
GCCTCGCCGCTAACTACTTCTAGGATAGTATCTATAAAAGCGTTTAGAGGTTTATTAAGT
CCTATTCTGAATACTAGGCACGTTATAGCCGTTCCTAGGAGGATCCCCTAATCTTAATAA
GCCTGCCCGAAACCGCCCTCCCTTTTACCTAGGTTCGCCTAAACGTTTAATATCTTTAAG
GGTAGTATCTTATAGAGGCCCGCTATATATTTATAGGTTAGGTCGAGGCTTAACTACTAA
AGAAAAACACGTTAAAGGCTATTATCTTATTCCTATAGGAAGATATAATCTATAGATATA
GGCTTTATATAATCCTCTTTATAGATATAGGTCTAGAGAATAAAGGTTATATAATTAAGC
TAAACCGTCGTTATAGGATTACTTAAAAGCTTACCTCGGCCTATTACCCCCGCGCTAATA
GCCTTAACGAGGTTAGGTATAAGGGTATTACTTATACTCTATCTATTTAGTTAAAGCTTT
ACCCTGAAGTCTTTTACGAGATCCTCCTAATACTCCTTTTCGCTAACCGGATAACGGTAA
GAGCTTCTACTAGCGGTACCCCTTTCTTCCTTCTATATAGCTATAAGGCTATTACCCCGA
TTAAGACGACCTACCTAACCTAGAGAGTACTAGACTAAGGCCGCGTTAAAACCCCTAAGG
ATAAGATAATACTTTAGTTAAGGGCTTTTACCTAGCTTAATACCGACCGATATACTACTA
TTACTATAATTATAAAATAATAAGGGCGATAGATAGCCTATATTAACGCTAGCCGTGCCC
GGGTACTCCGTAAATAAAGGCTATAAGTTAAGGGTCTTATACTAGTTCACGATACTAAGA
AAGCTATCGATATAAGTCTAAGCCTTACTACTAATAGAATAGTGTATATCGTATCCGGAA
GGCTAATTATAATAATAAGTCCTTTATCCTTAAGACTCTTACTAGGGGAGAATTAAAAGG
GATTACTTTTACTACTAACCGCCTAAAGAAGTTTATCTAAAACGGTGATAGGTATTAGGA
GCCTAAGGACTAGACTATACTCAAATAAGACTATAGCGAGGAGCTTAAGATTATATACCT
TATTTAAGGAGCGCTTATTACCGAAGAAGTCACCAAAGTACCCCTTTTACGTAGCGAGGA
CCCTAAGGAAGATACTAAGGCCGAGGATACTATTAATTCCCCTAATTATACTATTAACGG
TCTTTTACGCCGCTCCAACAGATTAAGATAGTTATTAGGGGAGTATTATAAGAAGCTAAA
GGAAGAGTTAAAAAAGATAAGGGAGTCTAGTACCGTTAAGGCATAGATTCTATAACGCCT
AGATTTTAACGTAAGTAAGTATACGGATTATACTAGAGAGCTATATTTCGTTTCTTATTA
TTATTATCCCTACTTTCCTTTATTATTAATGCCTATACTCGGTAGGAGGTTAGTGTATAG
TCTTAGGGCTAAGGGTAAATAAAGCTAAGTCTCTTATCTACCTAGAGTCGCGATATATAC
TAGTATAAAGGGCGTAAACCTATAAATAATCTTTCTAACTGCTACCCTAATCCGTTCCTT
TATTAAACTTTTTTATTTATTACCCTAATTAGAAGTATTATAAACCTATCTAGACTTATT
TCCCCTATTAGAAGACTTTTCCCTATATTTATTATTTATTATATTTATAAGTAAGCCTAA
CTACGTGGACGTTATAGAGATATAGCACAATATACACTCTTTTCTATAATATATATAGGT
TTCTTTTACTATAATCTCGAATTCTTTACTTCTATACCCCTAATTACCGTATAATTTATC
GGACCTAAGTTAAATTATACCTAGTTTAATTTAAGCTACCTATTTTACGGAAAGGAGTTA
TAATCCGGAATAACTAGTATAGGGACGATTACTAAGGGTATAATATAATTAAGAGAAATA
CTGTTAAAGGCTATAAGCCGTAAACCGTAAATCCCTCCTTTACCAACCCTAGTACTAGTA
ACTTATTAAGTTATTACGTTAATCTTAAAGGCCCGATTATAGAAGTATAAGCGCCCTCTC
CCTCCTATTACTTAAAGCCCCTTTTCCTAATCTCTATTACTAATCGCTCTCCCTATTCCT
AATATTATACCCTTATTCCCCTAACTATACCTATATATGCTACCCTTAAACCTATTATAC
GTAAGTTCCTTGCCCGGAATGAAAAGACTAATACTATACCTATCACTAGAAGAATAAGTT
TAGAACACTAAGTTAACGGCGTTAAGAGCCCCGCTAGAAAAACCCCTAAAAAAGAAAAAC
GTAATATCACGACGACGATAATGATAATAATAATAAAAACCGGAAAATCCGGGGGTTCCC
TAGGTTTATTAGCTTAATTAAGCGATTACCGGCCGCTACCTATAAATCTTATTCTTCTTA
TAAGGGCTTTATCGATAGATAGGCCTATAGAGTCTACTTATATAGAGTAGAACACGGATT
ATTATAAAGAGAAGGAAGAGAGAAAAAGATAAGCCACGAAGAAGACCTCTTTTTATATCT
ATTTCCCCCTAATCTTATTACCCTACCCTACTTTCCCACGTAACGGGTCTTTCTTCCACT
AACTACGCGGGCGACTTAGGCTTAGAAGCTTATTTTATTATAATTCACTACTTATTAGCT
AACCTAGCCCTAACTACTTTATTTAGTTATACCTACGCCTTTATTCCCTTAATTACCGTA
GAAGATACTTATTCCATCCCTTCTTTTACTCCTAAACCGGTCCTTCCTTATAGTTCTTAT
ATTCGGGGATATATACTTTAATTTCCCTACGCTAGATATAAGCCGTTACAGAAAAAGAGA
TCCGGTAATACTTAATAGTCTCCCCTTTCTAATACTAAGCGCTATCCTTAACCCTCTAAT
AGTGGCTATCTAGTTTAGCCTAATACTAATATATTAAAGCTAAAACTATAGCCGGAATAC
TATCTTAAGCTAGGAGATCTCGACCTCCTAAACTATCGCCTTATTAGTAGGCCACCTATT
AATAAATAACCTTTATATTAATAATATAAACGCTACGCTAAAGGGACTATAAAGGGCGGT
AATTATTATTATAAATGGACTAAGGCAGTACTATACTCTACTTAGGAGATGGATCGGGGG
AATTAATACTAGGATACTTATTATCTAGCTAAAAAACCTCTTAATTACCTTATTAAAACT
ATCTTCGAAGGGTATCGTCGCGATGTATACAAGCGGATTTATGAAATTAGTAGTTAGTAT
AGTCCGGGGGCTCCTCGCTCCCCCAAATAAATACATACTCGAAAAAGGGGTATAGAATCT
TACTATTAACCCGATTAGGTATAGCTATCTAACGTTCCTCATAGCACTAATAGGGGACCT
TATTAACGGTGCCGTATACCTAGATTAAAAGTGCCCTAGTAGTATAAGGCCTCGAGATAA
TCTTTATAAGATAGTCCTTTTAAGGGCTAGCTATATCCTTTACTATACAGACTCGATAAC
GGAAAAGGGGCGAAGTATTACTAGCCTTTATCTTTATAAATAAGCTAACCTTAATATCTC
TAAGGTTAAGAAGAGTATCTTAGACCCGCCTAGGAATAGCCGCTTTACTTTTACCAGGGA
TTAATAACTATAGGAAATCTAACTCGATATATAATAAGCCGCCCTTAGTAGGCACTTTAT
ACTAACCGAGATAGGAGTTTACCTATACATTATTAGCCTTTTTATAACCTAATTAGAGTA
ACCTATATATAGAATGGACGAGAACCTACTACTATATCTACTAGGGTTACCCTAAAAGAG
TATTCCTTACGAGTTTTAAGGGGCAGATAAGCTATAAGCTAGAACTAAGGAGTCGGCTTA
ATAGATTACAAACGGCCGACTACCTGCTTCCTTTTATAAGACTCGGTCTTATTAAGTATA
CTAATTAGCCGTTTAGTCGCTATTATTATTATTACTAATTATTATAAGTATAAGTAGTGG
TTATATTCGTATCTGCCTTAATATTATAGTAGGAAAAGAAAAAGAAGAGGAAGGATACCG
CTAAAAAGCTTACCTTTTATACTTAAGGGATTAAGCGATTAAGGGAGGTTATAAGCTTTA
TTACTGCTATAAATTATAAAAACGGCTATTTAGTTAAAGTAGTTATAAAGGGGCCTTTAC
CTACTATGGCTTAAGGGAGGGGTAATTCACTATTTCCCCTTTTAGATCCTTTATTCCTAA
GTCACGGCTACGCCTATAACTACATAACGTAGGAGCTATTTCGTTTAATCTTTTCGATTA
ATTAAAGCCCGGATTTTAATATCTTTTTCCTAATTAGGAACCTTCCCGCTAAGTTAAAGA
AATCACTATCGCTATATCGCTATAATTAAGGTATACCTCTTTTAACTAATTAAAAGACTC
CTTTATAGGTAGTAGCTCAATAGTAACGCCTACTATAAAAGAACCCTCGAGGTAAAGACT
ATCACGGAAGAAGGTATTTTCGAGCTTATTAGAGGAGGATAATACCCCTTAACCTTAAGC
CCTAAGGATCTCTTTTCCTCTCTTCTACTCTATAGTTTTCGGCTAGCCTTTCGCTCTCGG
ATATTACCCGTAACCACTAACCCCTTATTTTATAGTAACGACTTCTTCCTTTTCTTTTTA
ACTCCCCTAAACGTTTTTAGACCTAATTAGGCTAACCTACTATAGTCTATACGCGTATTA
GGTCTTATCTCCCCTTAGTATCCCCTTTCCCCTTACCCCTCCCTTTTTATATAACCGAAT
ATATAACCCCTTAATATAACTACCTATTAGGCTATTACTCCGGTAAGAGACTTACTTAAG
CGGTATATTCACCCTAAAGCACGCGTAGCCGTTAAATCTCGTACTAGGAACCGTATAGAA
TACGTCCTTAAGAAAAGTAGATAGGCTTTTCCCTTAACCGGCCTCCCCTACTATCTATTC
GACGTATCTAATAATAACCCTTTTTTCTTCGGGTTCGCTATAAGCGATAATGCTAACTAA
TAGGCTATTTAATAGCTTCCAAGAAATATAAAGGGAGAATATTTAGGAGGTAAAGCGGCG
AATAATATAACCCCGTTAACTGTATTAGTAAAGATCCGTGGGGATAGTATTATATCTGCC
CGAATAGCCTTACTTACTATGTAAAGAGTATATAATAATATCTCTAAGAATAAGTAATTA
GAAAAGTCTACCCTAAAAGACCTAATTAGAGTACTAACTACTAGGCAGATTAGAGATTCT
AGACCTAAGGCCTGGATTAATAACGTTAACTCGTAGGGATACGACGGTAAGAAGAGGAAA
TATAACTACCTAGATATTAGTGATAAGGACCTTTTTCGTATCGCGATAAGCCGGCTAATC
CCCTTTATATATTATGTTAGAGGTAACCACTTTATTAGCCTAATCTTAGATTAAGAGACC
TGGGTTATATACGTATATAATAGTATATAGTATAATAAAGGAGCTAAGAAGCGTTTATTA
GAAAGCATCCGGTGAGCTATAAGTTAGCTTTAATACGTTAAGTCGCTTAAGGAGGCCGTA
GATAGTCTAATCAGAAAGTTCTATATTATCTTTTGTCCTTAGTAGGAAGACGTATATTCG
TGTAGTCTATTCGTTAGTGAATAGATCCGTTATATTATGTAGGAGGGATACTTATTCCCT
GCCTTATCCCGACTATACCGCTTATAGGCTAGCCGCTATTATATTAACGACGTAATTAGC
TATATTAGATATAGCTAGTTAAGCTATATAGGCGAACTCTTCGGCTTCGGCTATTAACCT
AAGCTAGCTTTCGGGTAATCCACTCTATCCCCTAACCTAACTCCTACTACTATTACTCTC
GTTATAACCCCCTCCTATAATCCGTCTAAAATAACGGGTTTTAAGCCTATTAATAAGAAG
TAAACGCTTCTTAACCCGCCTAAAGGACTAAGGACACTAAAGACGCCTAACGCGCCTAAG
ACCCCTTAAATAACTAAATAGAAATCCCCTTCCTATAATTAAGGACTAATAGAAGTGCCG
ACGTTCGATACTAATAATAGCGGCGTATTCCCGGAGCTAGGTTACCTTAAGCTCACCACC
CCGAAGTATAAGAAGGTTACTAAGGGAAGTATATCCCTAACTACCGAACTCGCCCCTATT
ATAGTACCGCCCGAGTCTCCTAAAGCCTAAGCCCCTACCGGTTCCCCTAATTATAAAAAG
ACGAAGCCAGAAAAACAGCCGTAACCCGCCCTAGTTAAGATTAGCTCGGTTACTAGCTAT
TACACATATATGGGAGAAGATATTATTAACTTTTTTATAAGGATAGATATATAGAGTAAG
TAGGACAAGGACTAAGTATCCTAGGATCGTGGCCTAAAGATATCTTATGGTTTACTATTC
TATAGGTTAATCGAGATAAGGAACGTGCTATTTAGGCTAAGTAACTATAGTTATAAGGAC
TAAGTCTAGTCGTTTAGTAACCCTTATAGGACCGCTTTATAAGATACCGCCGCTAATAGT
AATGAGTATCTCCCGCTATTACGAGCTATAGAATAAGGAGGATAGCATTATTATAGTGCC
GCTATTAAGCAGGAAGTAGATAAGGCTACTACTAATTAAGAGGCTAAGAAGGCTAGCGAG
CCTAACTATATAGTAGGAGGAAGAACCTTACGAAAGCGTAAGTAAAGGTATATATAAAGG
ATTAGATAAACGACGTCTTAAGTATACGGTTAGTGAAGATAGTAAGAGAATAGTATATAA
GGAGGAACTAAAACTAAGAGGATCTCTAATTAAGTATATATGGAGGACGGGGTGATTAAA
GGAATAAGGGTATACGATAGCTCTTTACTTAGTTTATTTACTTATATCTACTTATTTTTA
GAAGTTATCTACGCTACGAGGGCGTAAATAAGATAACTAGGGCTATATTATAACCGCGTA
GATACGGCTTTAGAATAGTATCGGCAGCCGGTTATATAACCCCCTTTTTTAAGGCTATAG
AATCCACCTCCTATATATATATTAAGGATAGACTCTAGATATCTCTATCGAGGGACTATT
ATATAATTATTATCCTTTTTTATAATTACTTATTCTATGTTTAAGGTATCTTTCCAGTTT
AACCTATATTACCCTGATTAGAATAGTGACTACCGATCTACTTCTTCGCTAAAGGTTATA
GCGGTGTTAGTCATATTATGGATATATCCCGTGGTTTTGATACACTGGCCTCTTTGTCTG
ATCTTTATCGTGACGATCTGGTGCCACTATGTCTTTATCTGGTTATAGTTAGTATCTATA
GGATACCGTTACGAAAGAATAGATTAAACCGTCTACTAGTCCGGCTATTACCCCTTATCC
ACGAAATTTTAGATTAGTTATCTTTAGCATAGTACTATACTAAGCTGGATCTTAAGGCCG
TATACTATCGGCTACGGATTCGGGAAGGCGATAAGTGAAAAACGGCGTTCCGGACGAAAT
ACGGTTACTACGAGTATCTTATAATACTATTCGGTCTTATAAACGCCCCCGCGAGCTTCT
AGCGCTATATTAACTAGGCACTAACGGGCCTTATTAATATTATATATATAGCCTATCTAG
ATAATATTCTTATCTGCAGTAAGGACCTAGCTACCCACCGCGTACACGTCTATAAGGTCC
TTACTAGGCTTAGGTAATAGTCTCGATATACTAACCCTGATAAGTATATGTTTAAGACCC
GCGATACTGAGGTCCTCGGTTTTATCTATAGCCTAGATAGGGTATGTATAGACCTATCCC
GCGTTAAGGCTATCCGCGACTAGGAGCCCCCTAATAGTATTAAGGAGATATAGGTCTTCC
TAGGCTTTATGGGTTTTTATAGGCGGTTTATTAAGAACTACTCTAAGGTCGCCGCCCCTC
TCACGGATTATTTAAAAAGGGGGTATATTAGGGTCCTTATACTTTTCCCCGAGGCCTAGG
CCGTGTTCGAGGAAATAAAGCTATTATTTTAGAAGGCACCGGGCTTATAGTATTTTAACC
CTGCTCTGCTAATACGTATTAAGCTAGATACTACCGCTTTTGCTATTAGCGCTATTATTA
GCTAACTCGACGATAGCTTATAGCGCCCTATAGCATTCATATCCCGTAAACTACGTAGGG
CTAAGCTTAATTATAGCACGCCCGATTCTAAGCTTATAGCTATTATCGAGTCTTTTTGGA
CGTGGTGCCACTATATAGCCCATAGTCAGAGCCCTATAGTAGTCCTGATAGACTACCTAA
ACTATTACCACCTATTAGATAAGCCGAAGACTAAGGGGTAGCACGCCCGCTAGCTTAAAG
AATTAGTACTATTTGATTTTAAGATTTAGTACCGCCCGGGGACGTTAAACCCCGCAGATA
GGTTATTAAGGAAGCCCTAATATACGCCCTATAAGCGTGCTCTAGTTACTAACCGGGCTA
AGGCGGTAGAGTCTTTTTCGAAGCGTTGTATTATAGGGTATATCAGGAACCAGGGTAATT
CGCGTAATAGCCCCCGTTCTGATTTTCCCGCTACTCCTATTTTACTAAGGAAGGTGGTTA
AGACGTAAGCGGATAACCTTTTCTCAGAACCTATATCGAGGCATTTTGTTTTAGGCCTTA
TCGGGAACTAGCGTGGTTCCTGTAATCCCCTAGATTCTAACCCTGTTTTTCCCGCTCTTA
ATTTCTCTACCTTACTATAAGAGGTAGTAAACGCGTAAGCGGACGATCCTTTTTATACTA
GGTAGCGTAAGGCCCACGATAACGATACCACGTACGGATATGAGTCTAGGAGTAGTAGCA
TCCTTCGGTTTAAGAATCGCGCTTTTATACTAGACTACTCTGGCCTCCGTTAAAAGGTTA
CATAGTGTTTCTATAATAGACCCAGCGTAGGCCACTATAGGGTTATAAGAACTATTAAGA
GGATTTCGGATTTGTAGTTTTAGAACTATCTCCCACGGGATATACGTTAATTTATACCCA
CATACGGCGTATGTTAACGGACTAAGCCGCGGTATTATAAGCCTTATAACGAGCTAGCGA
GTCTCCTAATACCCTAGCGCCCCTTTATAGGGATATCTATTAACTATATCACGGGCCTAC
CACCGGTTTATAGCGCGACTATAGATAGAAAACGGGATACTATACTTATAGTAGTATACC
GCCTAGTAAAGTACTTGATTTATATCTCCTCCAGTAATAGTCTAATAGCAGAAAGACTTA
CTAAGTCTTTATAGTATCACGTCTTTCGCACTTTCGGCCTATCCGATAGTATTATATCTA
ATCACAGGGTATTATTTACGAGTCCTTTTTAGGTAGCGTTATATCGGTGCCTCGGCACTA
TATAATGCCTATCCATAACGTAGTACCTGTAAACGGATAGATAGATAGAGTGATAGAATT
AGAACCTTAAGTATTACCTCCGCGTATTCTACTGCTAGGAATAGGATAACTAGATTAACC
GGCTACTATTAGTAGAATTCACCTATAATATAGCGCGGTATTCTACGATACGTTATACTC
CCGCCGATACGTTAATAGGTTATAACCTTTAAGGCCCTAATAAGGTATAGCTTCTAAGGG
CAGGCAAGGTCCGCGCCGCTAAAGCCGAGGCCTAAGCGGAATACCTTATAGCCTAACGCC
GATCTATCTCGGACCTTATTAAGAGGGCGCAGGCCTCCTACGACCGGTATTATAATAACG
GCCGTGTCTAGCGCTCCTTTAAGGTGGATTAGTATATCTTACTATCCACGAAGAATATCC
GATAGAAAGGACTATCGAAAAAGCTTAGTAATCAGTTTATCGGGCTATATAAGGTGACTA
AAATCGTCGGCACGTATAGCCTAGCCTACAAATTAGAACTGCTAAAAGGTATAAGGATTT
ATAACGTCTTCCCGGTTTCCCTGCTATAACTATAAAGGTCCCGCGATAGGTTATAACCGG
AGCTACCCGTGGTTAACGTTAAACTAGAGTCGGAGAAGTACGAACTCGAAGCTATCCTAG
ACTACCGATGTCAGGGTAAGCGGCGTTAGTACCTAATTAAATAGGCCGGCTATAGCGATA
AAGAAAATACCTAGCAGCCAAAGCGAAATATCTACGATAAACTCGTCGACGCCTACTTTA
AGGCGAAACTCACTAGGAACTATATAGGTTCGTATACTATACCTAGAGGGGACCTTATGA
AAATAACGTAAAGGCGTTATGCTTATCCCTTCCTCCTTACGAATAATAAGATCTACCGGG
AACTAAATAGGTTTATATACTATCCCCGTAGGGGACCTAATAGAGATAAAGGCCTACGTA
TCGACTATATTAACTAAGAAAACCTTTTAGTAGGCCGTGGAGATAAATTCTTAGGCAAGG
ACCCCCCTTAACCTAGACGGGGACTATATAGGCGTTATCGCCTTATTCACTATTTTCTTC
TTTTTGCGTGTTCTGCTCTTAACCTCTGCCCTTCCTTTTAAGCGCTCTGCTCTTAACCTC
TATTCCTACTCCCTGGGTATAATAGCTTATCGCCTCGAACTTTACTCTTCCCTCTACCTC
TCCCTTAATTAACTATCATAATAAAGACACGATTATATTATAATAGAAGTATAGTTAGAA
CTATTAGGATCATAATAGGAATACCCTAAAGTTAGTTAAGTAAACAAAGGAAAAACCTAA
CTCGAAGGCTAGTAAAAGACCTAAAGAAAAATAACCGTTCCTTTATATATACTATAATCA
CGCCCCCGACAGGACGTCCTTAAACCCTACTAACTCCTTATCTAGAGGGGTAGGCTCGCG
CCTAATCGCCTCGCCGTTATCCTCTATATATACCTGGCCCTGCCCCGCGGTAATAGCCGT
TACCCCCTCTTATCCACCACCCGCGGATAGCGTTAAAGGGCTATAAAAAGACAGAGGCGT
CTTCGCCTTCTACTATTTCTTCTTTTTCTTCCCTACTAAAGGTATCAAGGGCGTTAAAGC
CTTCTTCTCTTTACCCTTCTTTACTAATAAGATCGGCACTATATCGTTATCGTCGGGCAC
TTTATAGGGGTCTAGCGGACCTTACCGACCTTACGGTATCGTGAGTCCTAATAGCGAGCC
TTAAGGTTATATGAGGCTATTATCACTAAACACGTTATTACCTGTAAAGCTAACCCCTGC
GGGGGCTAAGGCAGACCCTAAGGGTGCAGGTATACCACCTTCTATAGCCTAAGCCTAGGC
TAGATTAAGAGTAGCTATCTACTCGAAAGTAGTAGCTGTATATTCCTAGGCCGTGAGGTC
ATGCTAATATAATACTAGGCGTTACTACTTAATATTAAGCCGCTACTACTCAACGGCAAG
GCGTTACTATTATAGCCCGATAAATTACTTAAGGAGCGACTCTATACTATTAAGCCTTTT
ATAGATATCCTCCGCCGTTTTCTAGCGGGTATCGGTAACTTCCTTAGCGTAATGCCAAGT
AGCTATAGCTTCCGTGGTAGCCGACCCGTTAACCTCTAGCGCCGCCTAACCCAGAGCCTC
TTTAAGGATAACCTAGTATCGAACTACTATAGCCTAGTATAGGTGTTATATAGGATTAGT
AAGGGTACTATATAGGGTTAACGAAGGGATATAGTTAGTAATACTTATATAACGACTCTT
ATTTAGGCCACTTTTCTTAATAGCGATAACTAAAACCTTCTATAGCTACTTAGTAGCGTT
CTTACCGGTAATAGGGAGCTATTATAGGCGTGAGAAGAATAGGCCCACGGAGTAGTCTAT
AAAGAGAGGGGCTATAAGGATTAAAGATAATACAGATATATAACTTACCACGCGGTATTT
AAGGCTATTATACTTAGAGTAGTAGTGGCACTTATTCGTCCGTCGACTATTATCGGCGTA
TCGGTATATCTTGGCCTTAATAGTATACGTGTTCTCCTTAAAGTTAATCGTTACTAACTT
ACCGTATAACGTATATAGGGGGCCCTTAGATCCCCGCCTATACCGATATCCACCACCCTT
TAGCGGGGAGCGGCCGATAATATCGTAATTAACGATAACGTAGCCGTAGTAAGAGTAGGA
GGCTCTAGCGTAGCTAGACCGATAACCTATAACGAGCCAGGCTATATAGCCGACTACGGG
ATAGACTACCTAGCGGACTCTAAGGATAACGCCGTAGCCGTGGTCTTAAGCCTCTTCGAG
GCTCGCGTTATACTCGTGGGAGTAACGGCGCGCGTATTATTATCTTCCTAGGAAGGTATA
GTAATTATACTAGATATATGGTTAGCTAGAGTTATAGACTAAAGACGTATGGAAATACGT
ATAAAATGGTAGTTATTTAACTGTTTAAGACTGGAACGTATTAGTATACGATATTATAGA
TTAGGCGGAACTCACTGAAAAAGAGTAGTATAATCGGGCAAAATTAATTATAGAAGAGGA
AGAAAAGAACAGGAAAAGAGAATAATGGTAAGATTATAAGATATCCCCCTTAATAGTAGT
TACACGGGCACCTATTTTTAGTATAAAGAAAGAAGCTATAAATTCACGGAAAAAGTAACG
TTAGGTCTTATATAACACCACGAGAAGGAGTGTTTATAGATGGATTAAAGGGATAACCTA
GGGGGATAAAGGGACGAATTTAATGACTCGGGAAGGAACTAGCCTAAACCCTATTAGGGT
CCTAGATAGGATATTAGCTTTTTAGTCTCGGGTTAAGGATAGATTAAAGGGAGAGAGTAT
GGACCCGGGTTAGAGCCACGGCTAAGAAGGCTCTATATAGAAACCCGGCGGGAACCTATT
AGGGTCCTATTATAGAAGGCTCTAATTCGGGGTATCGGGGGATTTAGGGACGGACTCGGA
GACTGGGTTTCGGAAGAGCCGAGAGACCGGAACGGATTAGGCGCTTCGAAGAATAGGAGT
ATCCGGGGGAGGTCGCTATATCAGGTACCTATAACAGTGGTCATAATAGGCCCCTAGTAT
ATACCTATAGGGGCCCAGGTACACCTAGTCTAAGACCTTCGAGGCTAAACAAAGCAAGTT
ATTATATAGCAAATTGAATAGTCCCTTAAAGTAAATAAGGCGGCCCTTGAGGAAGTAAAT
AAGCAGTCCTCGAGGAGTAAAGCGTAGTCTTAAGGAGTGAGGAAGCCTCCCCTTTTAAGA
GGGAGGCCAGCGATTAATCTAATTCTTTACTCCCCCCCACGTTCTAATCCTATTAAAATT
ATATCTGGTTCCTTGCTTAACCCTACCTTTTCACTCTTTACGACTACCTATTTAACACTC
TAGAGTAAGCACTATAAAGCTATAGCCATTAATAACGAAGTCTAGGAATATCTACGCCCT
AATAATCTCTTTCCCCCTCCTTAAAAGCCTATTTTACCCACCTACGCTACCTTCCAGCCG
ACGCATATAACCCTATAAGCAGAAGCTATACCCTTATAGTGGTTAGATCTGATACCTACT
AGGCAGAAAGCCTACGACTCGGCGATATAACGCTAGAAGATATAGAGGAATAACTACGCT
AGGTATATAAAGGGTATTAGAGCCGTTTTAAGCTAGTAGACTAATACTATCGATAATAGC
CGTAAGCTACTACTATGTAATCTAACGCCTAACAAGGTATTTAAAGCTGTGCGACACGAT
ACTGCTCTTTATATAACCACCCGCCGTGTTAATACGTATAAAGACTATAACGAATACGTC
CGCGTAGCACTAATATCCCTAAAAAAGCTATAAGAGTGGTTATCTAGATAGTAGGAGCTA
TTAGTACGCTTTAAAGAGGTCTAATCAAGGCCTGTAAAGTATATCTGGATAGCAGACTTC
TTTAAAGGTATACGTTTAATTGCTAGTCGTGATTAGACTAAAGCCTAAGAAGGGTAGCCG
TGGGAAGAATAAAGCTAAGAATCCCTCTACCGCTAGATCTATAGCTACACCTTCTACTAC
TTTAGCTAACTATTCCTCTTCTAAACGCTACTAATCTATACTATAGAGAGGATAGATATA
CCGTGTATACGCATTACCTAGCCATAATATTAACGCCTGCTTCTATCTATTCCCGGATAC
GTTATATAACCACTAAACGCCCTTTAAGAGTACTAAAATAACCGTTTAACGGATGCTTAA
ATACAACCCTGTATTACGGTTGGAAGTAGAAGAACTACACGCCGTAAAGAAGATAAAGAA
GGATGCTAGCCAGGACTCTATGTAACTTAAAGAGGCGTGACTCGACTATAGTAGCGTCCG
TAGTATCTGTAGCGGCGTCTCCTACGCCGCTAGCTTTATAGTAGGAACCGCTACTACTAA
TTACCCTCTTTAAGCCTCTACTATCCTCGATTCCGGTGCTATAATATATATTTTTAACGA
CTTTTCCCGCTTTTCTGAATTTACACCCACTACGCAGAGGGACTGCGTAATCGTAGGCAG
CTTATCGCTACCTATTAAAGGTTACGGTAACGTGACCGTGAGATTAAACGGACTAATAGG
AGGCCTCGATTTCAGACTATTAAACGTCGTATACTATAAAGATTTTGCCTATAATGTAAT
TCTAAACTAACAGTTATAACTACGAGGATACTAGTAGGATCAGAAGCCACTAAATAACTA
CCTTTAACATGCCGATAGATCTATACTATGCCAGCTAAGTCACCACTTCGATTAAACAGT
TATTAAATACATGCTCTCTAACCAATCTACGGCTGCTTTTCTAGGCTCTTCTTCCACCCG
AAAAGCCATTCACAAATCAACGATACATTATCCAAGCACTACAGAGGGTATCTTATAGTC
TCTACGATTAGGGCACGCTAGCCCTAAACCGCTTAGACACCTAGAAGAGTAGACGTAGGG
GGTTAAAATAAAGGGACTAATAACCATCAACTATATGGTCTATAAGCTTATAAAGATTAA
ACGGTATATTAGTAGGCACCCTCGTACCGTACCTATTTCCGTAGGGGAGTGGTAAGCGAT
TAATTTCACGGATTTTAACCGAATATCCGATAGGGACTCGCGGTTTATATTTTTCACCGA
CTATTATAGTAGCTTTACGGCTACCTATATTATAAAGAGTAAGCTAGGAATAGATATCCT
CGTACTAATTAAGGAATTCCTCGCCTAGGTGGACTGATAATTAGACTGTAAGGTACGCGT
TTTCGAATCTAATAATAAGCTAACTTGATCCCACGATATAACCTAATTCCAAAGTAAAGA
GGGTATCCTTTTAGAGGTATCTACCACCGATACTTAAGCGTAGAATAAGGGTGCCGAACG
CGCTACTACTATAGTTATTTTGAAGGGTCGTACAATAAATATCTATGTAAAACTACCGCC
GTTTACATAGCCTAAGGCTATTCCTATAGCCGTATACATCTATAACTATACGCCACGAAG
GTAGTAAAAGGATTAGAAAACGCCGTATAAGGTCCTCTTTAAAAGGAAGTCGATTTTATT
TTACCTTTAAACCTATAGCTATAAAGCGTATGCGATAATAAAGGACGCCTATAAAGGCGC
TAATAAGCTATTAAATTATATCGCTCCTCGCGTCTATATCGGCTACCTTATCGGATACGA
TCCCACTAATATCTTCCGTATCTAGGTGCTAGGCTATTACGACGGCTTCCGGTCCTTTAT
AGTATAGCGGATGATAGGGGACTGGCGTCGAGGTTTTAGTTTAAAATGAGAAGAGGATAT
TAACTAAAGAGTAGTAACTATCGTTCGTGGTGGTCTAGTCGTAGTTGCGTCGTAAAGACT
AGGCGTCTTCTTTATAAGGTAGGTTTAAGCGTAGAATAGTAATCTAGGTGAAGACTTAGA
TTAATCGATATCTTATTCTCTAGTAGAAGCAAGACCTAGGATACTAAGGTATATATAGTG
TGTTGTTTACTCTTACTCACCAGGCCCTTAGTGATCACTCCCTATATTATTCTAAAGTAT
CCTTTCCCTGTATCACGTAGCCTAACACGTGACTCCTTCCTAAGTCATCTTCTGGTTATA
TCTTAGTGCGGCGTCACGTACTAGGGCATCCTTCCTGCATACTATGTGTTAGGCCCGTTA
GTCGTAATATTACCTCCCCTCTTCTAAGCGCTATCCTAGCGGTCGTATAAGTAGGCCGAC
TATACCAGGTTCGTCGTTTCCCTTATTTTTTCTTCTTTTCTTTTATAGCTAACTATTATA
TCTGACCGTGTGCGGAAACGTTCTGCTAAAGCCTCGCTCTCTCGTTCCACGCTTGATTAT
TAAACTAAATCCGCGCTGATTAACGATCAGGGTTACGAGGTTATTCCTTATTCTCGTTAC
TTCGATCGTAACCTTAGCTATTTCGTTCTAGATAATCTTAATCGTTATTTTTATTATTAC
CGTGCCGGTCGCTCCTATAATTCTTCCCGTATCCCTATATCTTCTAGTTAGTATCTTTAT
TATCTCCCTCGGCCGTCCTTACTCTAACACTCCCCCCTAGCTAGTCGAATTAACGCTAAG
CTTAAGCGACTTAAGGAGGAGGAGAACCTCGCGAAAGAGGTCCACTACGAATAATAGTAG
AAGGCTCTAGAGTAGCAGCGCAAAACCGCTAAGGCTTTAGCTAAACTCTCCCGCCTTCGT
CGTATACGCCTATAGCGCCGAAAGAAAGGTGTCGAAATAGTCCGAAAGGACCTTATAAGT
ATAGAGGAGCTAGAGGAAGTGGAGCGGAAGGAAGCTAAGGCTTATCGTGCGGAGTCTAAG
ATTATAGTGGTTACGTAGGCGGTAGGTATAGTTAACGTGATTAATTAGAATTAAATTATA
GTATAGGATATAGGTGATTTTTCGGATATTAATTTTACGTAGATTACGGTATCTGGTTCC
GGGTCCTGATAGTGTTTTATCGGTATTACTTTGGAGTTGCTTATAATGGATTAGGTTTTC
TTTAGGTTCCTATATATTATCGCCGTGGTAGTAGTTTTTCTACTTAATAAAATATTCGGT
GCCGTTTAGCGTCTCTCGGTGGTCGAGGATTCGTTCTGCTTTATATATATCGCTAGTATC
GACCACGATTATATCTTATATTATTTTTAGATTCTTGAGTGCTAGTTTAAGTAGAATGGT
ATAAAAATTATTATATATCCTTATTATCGGAGGTAGTGATAGGATATAGTTCGTATCTGA
TTTTTTCTCTAAGATTTCGAATAGTTCTAGATTTTTAAAATCTAATTTATCGCTTAGTCG
TTATATTTTTATATTATTACGAATAAGGTAGACCCGGTCCCCCCTTAAAAGGGTTAGTCC
CTTAATCCTTAATTAATTCGCGTACTTACTTATTCGTGTTCTGACTATCTTTAGGTCGGT
TTATAGTTCTTCGTATAGTCTTTTTATGCTGTTAACTATTTTTATTACTTTTAGCGTATT
TAGTCCTTCTAAAGGTTTGCTAAATACTATCGGATTATATCCGTAGTTTACTTCGAATAG
TGTTTTCTTTATTAACTCGTTTAATAAGCTATTATATACGAATTATATAAGCGGTAAGTA
CTATACCTAATTGTTATACTCGTATCCTATATAGTATCGTAGGTATTATTCTAGGATTTA
GTTTATAATTTTAGTTTATCTGTCGGTTATAGGGTAAAATACTATTAAGTACTTATATTT
CGCCCTTAGCTAGCTTATAACTACTTTCCAGAAATTACTAGTAAATAATTTATCTTTATC
TATAATAATCTTATATAGTATACTATAATCCCGGATTAGGCGGTCGAGAAAGATATTAGC
TAGTTTCTTTACTATAGTGTTTTTAATATATAGAATATAAAGAGTGTATTTCGTAAATCG
GTTAATAATTACGAATACACTATCGTAGGCGATTCTTATTACCGGATCTTTAGATATCGG
AAATCCTATCACGAAGTCTATTATAATTGATTCCTAAGGTCTATTTACTACTAGTAGTGG
CTTTAGTAATCTGTAAGGTTTATATCGGCTACTCTTTACTTTCTAGTAAATATCGTAGTT
ACGAATAAAGTCCCTAACTCGTTCTTTAGTTCCTGTATAGCTATATTATTATCGTAATCG
GCGGTAGGTCTTATAAACTCCTTAATATCTATATATTAGCGAGGCGTGTGCTTCTTTAAA
CGTCGTGTTAATTATTCAATCTATACTATTTATTTCTCTGTGTTTAAGGGTAAAAGCTTC
TCCTTCCTATTAGAGTATAGCTTATAGTTTAGGTGATTTATCAGGTATTCCTAGTCGGCT
AAATACGTCTACGCGACTATTTTCGCTTCCTTTTATATATTAAATATAGAAGTTAAATTC
GGATAGGAATTCTGCCTATCGGATCTATTATTTATTAAGAACCTTAGTAGTGGTGAATTA
CGTAAGGTTCTTATAATCCGTGTAGACCTATACCGGGTATTTTATTTCTAATAGATACGG
TCTCTATTCCTTAAAGGCTTCGATAATAGCTATTAGCTCTTTATCGTAGATCTAATAGTT
AAGTTCTAGTCTAATAAGTTTCTTAGATATAAAGGCTATAGGATATAGTCTTCCTTCTAC
GTTATATTATCCGAGTTATACTCCTAGAGCCTAGTCGGATATATCGATTTCGAGTTCGTA
TTCTTTATCGGGGTCTAGTATTACTAAGATAGGTTCGCTAGTAACCCTTCCTTTAAGGGC
TTAGAATGCTTCTTCTATTCTTTTATTCTATTCGAAGTTAAGCCCTTTTTTAGTTATTTT
AGTTAAGGGGATAATAATCTTACCATAGTCCTTAATAAATTATCGATAGTAGTTAACGAG
TCCGAGGAAAGACTACATATCGCGAACGTTTTACGGCTATAGCTATTTAGAGACGAATTA
GATTTCCGCCTCATCTATATGGATTTTATTAGGTCGTATTATATACCCTAAAAAGTTAAC
TTCTTACATATAGAATTACACTTTTTCTGGTTTAACTAGTAGGTCGGCGTCTTATAAGAG
TTATAGAATTATATAGACGTATTATCGGTATTCTTCGAGTATTTTAGAAAAGATAAGGAT
ATCGTCTAGGTATACTATAACGAAGTGGTTTATATACTTCCTTAGGATATCGTTAATAAG
CGTTTAGAACGATACCGGCGTATATATTAATCTAAAGGGTATAATAAGGTACTCGAAATA
TCCTCGCTTTATTCAGAATACTATTTTCTCTCTTCTCCTTCCTTAATCCTAATTAAGTTA
TAGGCTCCTTTTAAGTCGAGTACTATAAACTATTATACTCTAACTAACTAATCTCATATC
TCCGAGATAAAAGGTAATAGGTAGCGGTTCTTAATAGTTATATCGTTAAGTTATTAATAG
TCGATATATAATCGTAGTTTACCGTTCTTCTTTAATATAAATAGGATAGGGTATCCTGCT
AGTAACTATAATACTCTAATATAGCCTTTTACTAGTATTTCTTTAAGATATTCTTCTAAG
GTATCTAATTCTTTTTAATTTACTCCGTAGATTAAAAAGAATTTCGGGTATATACCTTCC
TTAAGGGGTATCTTATAATCGTAATATTAATATTTCGGTAATCTAATCTTTAGGTTTTTA
GTAAATAGCTTTCCGTATTTACGGTATTCTAGTAAAACCTTAGCGAGTCTATTATAATCG
TCTTCTACGAGTCCTTTCTCTGCTTAGATAATCTAATAGATTCCCTTAATAATATTTATT
ACGTGTCGGTTATTATGCCGTTACTACTATCTTAAAGTCTTCCATACTTCCTTCGCCTTA
GTCCCTGGTTTTTAGCGGCTATCTAAGTCTCCCTAAGGCTCCTTCGTCGGTAAGTCTTCC
TGCTATTTTCGACGGATATCGGGATCGGGTAAGGTTTCCTTTATAGTCTTCTACTTACTC
TCTAATCTCCACTAAAGCTAGCTAACCTTCTAGTCTATATCGGGATTCTACTCGTTAAAC
TATAGCTTACTAAGGATAATATCCTTATAGCCTATATTATATATATCGAATTTTATTATT
TTAGTCTTATTCTGAATTTTAACCTAAAGGTATATAGTCTCCTAGCTAATAATAACTTCT
TCTTAGGACTAGTCCTTCCATATATACGGAGTAATTTTATACTCGTCTTCTAGGTGTTTT
CTAACCTAGGGTATAGAGAACTTTCTTATAGCTACTAGTAAGATAAAGTTTCCTGCTACG
CCTATATCTAATAGTGCATTTATCTTATATTTATCGAGTTATATTCTAATATAGTAGTGC
CCTATACTACTACGTGTTATAGAGTATATCTATCGAGTACCTCTCGCGTGCTCTTTACGA
TAATATACTCCTAGTTTTTTACCTGTTTAGCTCGGTATTCGAGGGATATTTCTTTATCTA
AGAACCTATACTAGATTAAAAGCTATTTTATCTATTATAGACGCTTATCGAGGGCCTAGA
AGCGTGATTCCTAAGCTTCTTAGTCTCGCTCTAGTTATCGGATTTTTCCGGTAGCGTGTA
TTATATAGCTATTAGTTTTGCTTTCGCTTAACCGATACTTATAGTAGTCGTTTTTAGGTG
GTTAGAGGCGAATCTTATATCTTTCGTCCTTAGTCTCCGTGATAACCTAATTATTATATG
ATCTCTTTAAATAGACTCTATCTTCTAGGGTTTGTTCTTTATTCCGTGGCTAGAAGTTAT
TAGCCTGTTTACGTTCCTTATATATAGGGTATATATCCTTAATATAATTAGCCTAAAGGA
TTAGGCTATAGCCTAGATAGTTAGCGTGTATTACCTATCCTTTCTTATACGTTTAATACT
CGGGTAGTTAATTATCCGGTTCTTATAGGCTTATTATTAGGCCGGTAAAAGTATCTTAGT
CTTCCTAAGCGTAGTAAGGTCGTTAATATATAGTTTATTACTATCTTTTGCTAGTATTTA
TAGGTGCTTTACGGTAAGCGTTATTAAAGCCGAACTTAGTAAAACAGACTTAGTAGGTTT
ACTTAAGGGGTTCCTCCGTAAGCTAATTAAGTATTCGTAGCGAGATAGCTTCCTCCTCGA
TTAGGTTAGCTATTTCTATAAGTTAATACTAGAAGTTCGTATTACTATCCGGAACTCTAT
CGGACTCCGTTTCCTAATCTTATTCGTCGAGTTTAGCGGTTTCCTCCTATATATAATATG
CATGATTTTCTTTCTTAAGCTGTTATTTCTCTTCGGGAGTGAGTCCTACTTCCTGGAGGG
CGTTAAAGCCTTTACTGCTAGTATTCGTGTGGACTTCCTATTTCTTCTAGATCTCTTAGA
TCTACTCCTATCTCTTAGCTTCCTTTTTTATTTATCCGTGTTCCTAGAGGATTTCCGCAG
TGGTTTATAAAGCTAGTCTATTATTATCCTAGTCGGGGATTTTAAGGCTATAATCGTTAT
TATACTCGTTACTAGATACTATAACGAGTATCTTCTAGGGTCTTTTAGGGTAGTATCTAG
CTTCGTCCTTCTCTGATTAGTATACTAGATAATAGTTATCGTAGCAGATTATCTAATAGA
GGTTAGCGTGTAGTGTTTTATCCCTATGAATTTCTAGGTGTCCTATAGCGTTAATATCCT
TATAGGGGTTTTCTCTTCCAATTATATTAGCCTATCGCTACGATTATTCTCTTTTAGGCT
ATTAGTAATTATGCGTAAAGTGGCCTATTTTATCATAATTATAGTATTTAACTTTACTTA
TATCTTTCCTGCCCTGCTTATTATTCTATCGGTTAATATTATCGATCTCTATAGGACTAC
TATAGTATCTATATAAGATACTCCTAAATTAGCGTAGGTATAGCTACTTCTTACTAGTGT
TAGCTTAGTTCCTTCTATAATAAGTAGTGTGTATCGTGGTATTAGCGTTATTCGATATAT
TATCTTCTATTAGGAGAGTACTACTTATTAGGTATTAAGGTCTACTTACCGAATAGTATC
GATTAAAATATTATACCGGCTTCCGGTCCTCTATAGTATAGCGGACGATAAGGGACTAGC
GTTAAGGTTTTAGTTTAAAATAAGAAGAGGATATTAACTAAAGAGTAGTAACTATTATTC
GTAGTGTATTCGTAGTGGTCTAGTCGTAGTTACGTCGTAAAGACTAGGCGTTTTCTTTAT
AAGGTAGGTTTAAGCGTAGAATAGTAGTCTAGGTAAAGACTTAGATTAATCGATATCTTA
TTCTCTAGTAGAAGTAAGACCTAGGATACTAAGGTATATATAGTGTGTTATTCACTCTTG
CTTACTAGGCCCTTAGTGATCACTCTCTATATTATTCCAAAGTATCCTTTCCCTGTATCA
CGTGGCCTAACACGTAACTCCTTCCTGAGTCATCTTCTAGTTATATCTTAGTGCGGCGTC
ACGTACCAGGGCATCCTTCCTACATGTTGTGTGTTAGGCCCGTTAGTCGTAACACAGGCC
TATAACATCAAACCGCGTTATTCGCACGCGCAATATAGATTTTGATAAATATGCCTTTTT
CAACGGTAATATTAACGCCTTCAAGGACAACCTCCGTTAATTAGCCAAGGAGTAACTAAA
AGACCTAATTAGTCAGATTAAATAAGAGAGGGCTAGAGATTCACAGCCGCTTATAGACGT
ATAAGCTAAGGACCCAGCTTTACATAACTGCTTATTTTAAGCTTGATATACCCCTGACCT
TGCCGGGGGGGATTTCCCCCGGATCCCCTTGCTCGACGGTATCGTTAAAGTTATAGTCCG
TAATACCTATCCATAAGGGGGTAGAGGAGGCTATCTCGAGTCTAGATAGATAGGACTTAG
GTTATAAACGGTATAATTTAGCGGGTATAGCGCCTAATCACCGTCTATAGCCACCTAGTC
CACTACTTCCCTCTTTACTAGTAACCCCGCTCTCGGTTATAGCGCTAATAGTAGCTGTTA
TATTAGGAAATCGTGATACCTTTGCGGTTACGGCTATAGAGTTCCGGGATAAAAGACCAC
GGCGCTATAATACCTCTATACTTACGACTATAGAGCTCCTATTAAATAAAGGAGCGCGAC
TAATTCGGTAAGGAGATAGCTAGTAAAGAGATAGATAGGCAGCCGTGTTCAATGCTAGCC
ACTACATCCTAAAGATACGTACCTTAGATAGGATTCCGCTAACTAAATTACGGTTAAAAA
GGACTACTTCTATAACGCTATAGCGGCCTTTATCGCTACTACTCGAACCTATAGCCCCGA
TAGCTATCTCGGAAAATATAACCCCGGCGGCTGCCTCGGGAAGCACTGCTCCGGCGGTTA
CTCCCGCGGTTACTCCGGTAGCCTTGGCCGCGAAAATATATTGTAAAGACCTCCCTCCTC
CTCCGAAGGACCCTGGCGATATATATACCCTTATGCCCTTATGGCCACCTATTCCGATAG
GCATAAAAAGACTACCTACGGAGCCACAAGAAAATAGGATTATAGATACGGGTGCCGGCG
TCCGTAATAGATAGAAATCAGGTTCTAAACTTGATACAGGTAATGATATATAAACTCTAT
AAGCATAGATTTCCATATAAATATAAGATAAGGCTAATAATATAAGGAGATTAATAATAT
TAATCCTCCCTCGAGGAGATATATATAGCTATATTAGTAGGATAGTTATTCCGCCCGTTA
ATAGCTATCGCTGCCCGTTTTAACCTCACGCTATTATAATTCGACGTTATAAACGCGTTT
ATACACGCGCCCCTCCTCCACGATATCTTTATATACCCGCCGCTAGGCTTTCCGGCCCCG
GGGAGTTATTTATACCTAAAAAAGGCGTTATTTAGGCTTAAGGAGTCCTTATTACTTTGG
TAAAAGCACTTTTCGGCTATCCTTTTAGTGGACGGTTTCTAGATAGTGCCGTAGGAACCG
TGTTATTTTCTACCCCGCAGTTTAATCCTATTCTTCTACGTTAATGATATCGTTATTACT
TATAAGGAATAATATAAGGCATAGATAGAGTAGGCTATTAATAACCTATAACGCCACTAT
AACCTATAAGGTGGCGATCCTCTATAGTGGTTCCTTAGTATTAAGGTTATTCGCGACCGT
GTCTCCCGTAAAAGCTGGCTATTATAACGCGACTACGTTATTAAGTTAGAACGCTTATTA
AAGCTAAATAGTAATAGTAATAGTAAGCATAGTAGTAACTATCGCCTAATACACCTAATT
AAAATCGCAGAATTATTATCCTATTTAGGGACCTCGACGAACGTCAAAAGCTATTAACGG
AAGATAGGATCTATACTATATATAGTAGTGATATCGCGGCCTAATATCGTGTTTATAGTA
TCCAGGCTATACCGGTTTAACGTTAATCCAGGTCCTATATACTATAAGGCCGCCGGGTAT
CTAATCCTCTATTTAATTAATAGCTAATTATTTACGTTAGAACTAGGGGGTAGCGATACT
ATCAGAATCTATACTAATACCTTATTTACCGATAATACTCTCAATCGTCAGAGTACTTAA
GCGTACGTGATACGCTTATTTAGCGGTATAATCGCGTAGCGCGCTAATGAGCAGGATACA
GTCATAACGTTAATAACGGAAGCAGAGCTATTAGTATTAGTATAAGATATAAAAGAGGGT
ATCTTTATATAACGCCTATTACTTAGTATAGGAGTGGAATTTAACGATCTCAAAATTAAG
GATCCTATACGATAATAACTAAACGATTCGGTTAGTTATTTAAGAGATTAGTACGCTAAT
ACCACGCCTCTGCTATCAGGCCGTATCACGGCTGCAGAGCAGGTCTGTCAAGATAAGGTG
TAAACTAGAGATACCTTCTAAGAAGAGTTATAAGCTCTAAGAGCTTACCTGCGGAAGTAT
GATAGATATACTTCCGTAGTCTCTGACTAAGCTACCTAATAACTAAGCTAAAGAAAGAGC
TATAGCACTCTATGCTATTCCTACGTACTATGAGGCTAATGTATATAGCGTAATAAATGC
CCTCACCCGTAAAAGTAATCGTCCCGATTATACCTATTATCCGGACTTACTATCCCTAGG
GAAAATAAGCAGAACTCGTTATAACGATTTTTTATTCCTATTAAGCTATCCGTTAGTCTG
GTTATACTAGGTTATATATAGAATAAAAGCAAGAAAACTAATAGAAGTTTAGTCTGAGGT
ATAGAGCTAGTCTAGTGTAGTTTACGTGTTGGTAATCTGTGAAAATAGCACCTGGGTTTT
CGTTGCGCCTGCCTGGTTGTTTACGGTTATCTGAAATTATTGCTATGGCATAGATATATA
CGGCTGTTTCTGAGTGACTGTGGAATTCTGAGGCGTTATTTATTTTATCGTAGTGGTAGT
CTAGGGGTGGTTTACTAAGGTTATATAAGGCTACGTTAACTGCTTTAGCGAACCCTGCGT
CTGATAGAGTTTTTGAGCATTTGGAGACGTATACTTTTACGTAGTTAACGTGGTCGAAGC
GTGTTATAGGTTAAGATATTATAAGATTTTATCGATATCCCGTCTAACTCCCTTAATTTA
GTCGTCTATCACCGTTTCGTTATACCCTAAAGTCTTAATATCATCGATCACTATCTGTAT
ATTATCTTCTATACCCTGAATTCTGCCTATCAGAGTTTATATATAGTCCGCTAGTGTGTT
AAGGATGTTTTTAATATCTTTGCTAAAATTAGTAAAGTCTCTGGCTATTATGACTTCCTA
ATTATTAAGTCTCTTTCCGAGTCGCTTATATTAATCGTCGGTCTTGTTATTTAGTATATA
TAAGTCCGCGTTCGTGACCTATAGCTATACGGGAATACCGGTTTAGGTAGTCTTCTGTCT
TTTACCAGGTTTTGTATTCGTAAAGTCGGCCGTCTCGCTCGGGGACGTAAGTCTCCTACG
TTATTTATTTATAATACCCTCTTATTTCTAGTTTACAACGTTTTTAATAATATTATCTCT
ATTCGGGGTGTCTAGCCAGTCTAACCCGATAATACTATTATCCCTTAGAGCTAATATAAT
AATATAATACTTAATATATTTATCCTCTACGGTTAGTTTCTTTCTTAGTCTATCTATTAA
ATCTGTGTAGTCGAAGATTATCGAGGATAGTAGATTATCGACTCTGGCTTTTAAATACTA
ATGCACTATTCCGTTAGGTCGTACGACTATATAGGACTAATCCATAAATATTTACTTAAT
TATATACTCGCCCTATCGATTTACGTTAATCACGGTGGTCGTGCCTTAAGTGCCTGATTG
TCCGGTAATAGTAGTGTTATTAATACTCGCGGGTGTTATCGGAGCTTTACCGGTTATTAG
TGGAAAAAGTAGTTTTCGCGTTCCCGTTATATTTATTAGTATATAGAGCGGAAAAATATA
TGTCTGTTTTCCTTTCGTCTATTTATACAGCATAGGTGTCTACGCTTACTTTAGCGTTTA
CTAGGGTATTTACTACGCGGGTAGTGGGGTTCTACTACCCGTATTCGTATTTAGGTTAGG
TTCGGCCGTTACCTATAGTTATAGTATAGTCCCTATCCCTATAGTTACGCTTATTATAGT
TATTCCCTTACTTAGTCCGAAGTTATTATTCCCGTACGTTAACCTCGCCAGATCGTTTAT
AGCGTAGCCTTCTCTATCTATCCTCTATTTTCTATCCGGGTCTAAGTTCTTCTCCCTTTA
GTCTGCTATACTATATAGTGGATCCTCCTAATATCTAAACTTAGCTATCTCCGCTAATGC
TCTCTCGTATATTATCGTACTATTCTCGTCCTCCGCCAGAAAATCTCCGTTTTTTATCTG
TTCTACTATCGCTATCTATTCTTTATCCTACTCTTCCGTCTTACGTATTATACCTTTTAT
CTGTATATAGTACGCCGCCGCCTACGCTTCCCGAACCTATAGACTTACCTACGCTTTCTT
AATATCGTGATCTAAATTTCCTAACTTCGCTAGGTTATCTCCCTTAATCGCTATCCACGC
TGGATAGTAGGTAGCTATAGCTTTTCGTTCCTATATAAGACTACGCTATTCGGATAATAG
GAATAGTGCTAAATTATAGTGCTACTCGTAGGTACGGAAGTTTTTATACAGATACTTAGT
AACTTCTCGGTATATCTTAAGGTATTATTGCCCCTTGGACTCTATAAAAATACGATCGGA
TAGATCGGAGAATTTTATGTTATCGTCTTATCGTTTAGCGACTACGAATCGCTCGTGAAG
TTTATTAATATATATAAGGCTTTTCTATCGGGCCTAGTACTTATTATATAATCGTGTGTG
TTCCCTTTGGAGTATAAGAGCGAAACTATAAGTAGATACTGAATACTTATAGGAGGAAAG
TAAAATAAAAGACTAAAGTAAAAGAAAATATTTCGGAATCGCTAAAAGTAAAGTCGATAA
AAGAAAACTTATCAGAGAAAGGAAAAAAACGAAAATCGTGTGTAGGAGTAACGCTAAAAT
AAAAGACTAAGGTAAAGAAAATGTTTCGGAATCGCCGAAAGTAAAGTCGATTAAAGAAAA
CTTATTAGAGGAAGAAAAGAAAACGAAAATCGTTTATCTGAAAAAGATAAAATCGTGAAA
TATATAATAGACAAGAGAATGCTTATATGCTTAGTTAGTTATTTTTATATTAGTTAGCGT
TTAGTAATAAATACAGTTATTTTAAGAAACCCTGGAGTTGTAGGGAAGTAAGGTAAGAGC
GGTTTTTCCGGAAATAGTAACCGTATTAAGTAGTTCTTTCCGATATCCCGTAACGGCCGG
CTATAGGGATCTATATATATTTATCTTTTATTATCGCGTGATACGTAATATAACCGATAT
TAATATTATTGGAGTCGGCTTTAGCATATTTCCTATTATTCGCGCGTTATCCGTGGGGTA
ATCTGACTTTAACTGGCTTTTAAAACTAGGGTTTACTTATCTACGCGATTTTATCCTCTA
TAATATTAGTATTTATGTCCTTAGGCAATAGCTAGGATATCGTGATAGGATATCGGCGCT
CGAATTCGCGAACTAGGTCGCTTATTTTTCTATTAGTAACTATCGTGGGTACTATTCGTT
ATATTAGGTAGGCTAGTTTTTCCACTTAATAAGGTATTCGACCGTAGGTCTTCCGCCGAA
CCTGACTACTCGCCTATAGTATAATTTTTCGATCTTAAAAGACTGCTATTCGCTATTATC
GCCGTCCACGATAACCGGACCTGGTTTTGTCTTTTCCCTGCTAAAAGGGTTATCCGTTAG
GGCTAGAATTAATTAAGCGACGGATACGACCCTATAGACCTTCTAAGATCTAGGAAAATC
TAATTCGTATACGAGGGTATTAATAACCTTAGTGATACGAAAAGGTCCGACCCGCTATTA
TAACTATTTTCTGGCGTCTTTCGCTTATCCCGGTAGTTTATATCCTCTATATAGACGGAG
ATAGACTATCTTATCTTTCCGGAAAATATAGGCATATCTTATCGTGTCGTATCGTCGTTT
TATCTCGGCTATCACGACTACTGCTAGATACTCGGCTTCCTGGTAGTATAAGTTTCGTAT
ATAGTCGTTCTATTCGGCGTAAAAAGGTTATGTTAGTCCGGTGCCCGTGGTGATATCTAC
GATAGACTAAGGGTAAAATCCGTATAGAAACTCGTTCGGTGATATATTAAGGGTGGTGGA
ATAAGCGTAGTTAAGAGTATACTATAAGGCTAGTAGGACGTCCGGCTAAGGGATATCGCT
TATCGAAATATAATATTAAATCACGATTTCGACTTATTAATTCTTTTATTCGGAAGATCC
GTTCGTTTATAAGTGCTAGGCCGTGGAAACTGCTAACTAGACTCTAAGGGCCTTAAAGAA
TTCCTGCTAAAATTCGGATAGAAACTTCGCGTCTCTATTAGATATAATCTTAATCGGGAG
GCCCTAATCGGTTAGTATAAGTAGACGTAATAATACCTCGGCCTATTTCTTAGCTATATA
TATTAAGTGTCCCGGGATTAGTAAGGTTCGTTTACTAGTCTTATAGGTAATGGTAAGTAG
TATATTAAACTTATCTACTGGTTTTATTTTTAATTTCTAGAAAGAAGATTTATAGTTAGT
GGGGGGAAGACCGATAATAAAGTTAATTATAATAATAGAAAATAGTATAAAGGGGTATAT
AATAGGTTAGAGTTCGCCTAATAGCTTTTATCGATCTATAACGTTCTCTAGGCATACTAG
GCAGTGTCTTATTTAGGCTATCACTACGCGCACTTTACCTCGGAAACTAAAAGCGTCTAA
TATATAAATTATTCGTCGGATCCCGAAGTGATAGTTATCGTCGTGCACTATCTATAGTAT
TTTAGGGATCAGGACTACGGGAACTATTAGTCGAGTCTTACTAGCTTCTCCGACTATATA
TCAAAGGCCGTCCTCGCAGAGTATAGGTAGGGTTTTCCTGTGTTATCCGCTTATAGTCCT
AGTACTGGATTTCTGTTTAGATATATATACTATTATGATTTTACACTTCGGATTATCCTA
GTACGCGCGTACGAAATCCCGTTTCAGTTCTTCGGATATTATATAGTGGATAAACACGCG
TGTGGGGGTATAGTTAGAGTCTATAGCATGAAGGGCGTGGTTATAATTCGTCCAGATATC
GTTTAGTTTACAAGCGTGGGGTGGTTTCGCCTTATCCACGCGTTTAACTTTCTTAGTGCC
TATTAAGGCTTACGACTCCGTGTTATCTGCTATCGGAAGTCTAGAGAGAGTATTAGGGAT
AATATTTTATCTGCCTAGAATATAGCAAACCTTAAGGCGAAATTAACTAAGGAAAGTAGA
GGCAGCGATTAGACGTGGATTTATCTTATTCACGTTAGTTATCTTTAGCGACTTCTATTC
GATTACTCCCTTAGTTAATTAATAGTCCGTTAGAACGACGACGGGATATTAATATAATTA
GAGGCGTGTGCGAAGGGTCTTATAGGCCTACATAAGTACGGCGACTTCTAGTTCTATAGC
TTTATAACGGCGTTCCGTAGCGGTTAGCTTTTTAGATAAAAATATAATAGGTTAAATAGA
GTATACTAGAATTTTACCGCCGTCCTATAAAGCCGTTAGGTAAAGCAGAAAAACTCTTAG
TCCGTGTCCGCTTACGTCGAGATTAAAAAAAGTAGTTTTATTAGGGACGTGATAGTAGAG
TTTTATTTCCTTAATAACCTCTTTCTATAATATATTAAAAGCCCGCTTTTCGATTTTTAT
CGGCTTATACACGAGTTTTCCGGTTTACTTCTATCGTATAAGCTTCGGAGCGGAGGGTAT
AATCTATCCGTTAGCCTTAGTAGTATTAAGTAGGTTAGTCTTACGTTACTATAGGGGGTC
GATCTTAACTCGGAACCAGGGAATAAAATATCGTAGGAATCATACTTTTCCGATATATAT
TTCCAGATCTAATAGTTTCTCTGGTATTTTTATCTATCGAAGTACTTTTATCCGGTCCAT
AGTAGTGTATAGTCTGAGGCCGTTAACCTTGAATCCTAGTAGTCGTATAGAATTATAAGC
GTAAAAGGATTTTACCCGGGATAAGGCTAACCGAATCTCTTAGAAGAGTTTTAGTATTAT
CCTTAGGTAAGCTAAGTGCTCCTTAAACGTATCGGAGAAAACGATAATATCGTTAATATA
TACCTTATAGAAATACCTATACTTAAATAGCCTCTAATCTATACATCTCTATATAAACGG
TAGAGAGTTACGGAAACCTATTAGTATAATTTTAGAGCGCCCTAAACCTCGGGGTAACAC
GATTATTATACGTTCTTTATACTCCTCTTTAACGGGAAGCTAGTAAAAGAAAGAGCTAGC
GTTAAAAGCGCTGAATTATTTCTTACTTTATAGGCTTTATATAATTTCGTTTTAAGAGGG
TAATAGGTATATATCTGGTAGAACTATATTATTCAGCTTTCGGAGATCCACGATAACTCG
TCCTTTCTTAACACCTTAGGTAGTACGCTAGATAATAAAAGCTAGGTAGGCGAACGGTGT
AGGATTTCTTTACTAGGTTATATAACCTATTTTATATATATCGTTAAACTTATCGTCTAT
GCATTATCGGTCCTCGCTACTTAGCTAGTACGGATAGGAGTAAATGTTTATTTTCTACTA
GTTATTAACTAAATCGACTCGTATACGCTTATTAGGTAGTAGTAAGATAATACCACGGTT
GCACTAAATATTAAAAGATTATAGAAGTTTATAAACCTGCTCCGTCTTAGCAGAGTCTAT
AGTACAAATATACACGCTTACCTTAGTAATAATTTCCGGGAAGTTATCCGGCCTCTCGGG
GTTTATAATACTATATTTATCTCTGCCCGAGTATAGCTTTTCGGAATTAGGCGTAGTTAG
CAGAGTCTCCCTTAACTCCTACGGTATAGACTATACGATTCTTCGGACTAATTCGTAGTT
ATTAATTCGTGCCCCTCAATAGCTATTAGAATATAGGCGTTAACCTATTCGATTTACTCT
GTGTCGGTGTTATCTTATCTATCCCGGATATATCCGAGTCTATCCGATATATATAGTATA
AGTAGGCGGTCGGTGTTATTAATATAATATACGACTTTAGGCGTCTCTACGTTATAGACG
TGCCGTATAGCTAAATAGTATACCTTAGGCTTAAAATAGAATTCGGGTTTTAGGAGAAGA
CTCGTATATCGAACTAGAATAAGCGTGGCAGATAAAGGCGATATCGTTATAGATTAAGCT
CCTATTACTTTACGGCGGTGTCTAGTAGGGGGTTTATAGGGTCCGATAATAGGTATAGTT
ATATTATAGTAGCCGGCGATACGAAGTCGTCCGACCGAGTAGAGTATATTAACGCCGTAT
ATTTTTAGGAACTTAGAACTAAGAAGTATATTAGCTTTAAGACCGTCTATCACCTAGGCT
ATTACTATAAAAGGACCGGTGACGGGGGTATACTGGATATATCCGTCGATATAGAAATTA
AAAGTGGTAATCTCTTTAATGGTTATTTTTCCTACGACGCCGTATATAGGCTTAGGGTTA
GCTACGGTCGTGAACCGAATATTATAAGTATTATCTATCAGCTATTTCCGATCTATAAGT
AGTATAGTGTATCCGGAATCCATATAGATATCTTAAGGTAGTCTATTAGGCGTGAACTTA
ACGGGGATATAGTAGTAAGTATACCGTTCTAAATTTCGGGCTATAGAGGCTTATATATCC
ATAATATTATTAGGCCTAAAGGAGTATTATCCGTTAAGTGTGTTAGGCTTAGGTGGTCTT
AGTGGTCTACGTGATTAGGCAGTTCCCGTTAGGAACGCCTTAAAGCCGATATATACCGAT
TCGGGCCGCTTAAGTCCTGTTAGTGGCTTATACGCTAGACGTGAGTTATGAGGATACGCT
TTAATATTATCTAGCACCGGCGTGTCGTTATATAGTGCTTTAACGTTATCGAGGAGTAGC
GTCTTATTAGGCTATAGCTATAAAGAGGTTAAGGAGTTTTCCACGGTTATTATTATCCCT
ATTACGTTCTGTGTAGTCCTTAACCCTTAGGCGTTGGTTCAGTGTATATATTCCTAAAAA
CGAGCCGGAAAAGTTGCGTGCTACTGGAGAAAATAGCGTTATACTTTCTGTATTTATATA
TGGCTGGTTTTATGCTTACGAGTGGTGTGGCGGGTTTTACGGTATAGCGGTAGGGTATAC
CCGGTTTCTGACTATTTAAAACGTTAGTTTAATGATAGTGTGTCCGCGTAGTAGGCCGCC
TACGTGCGGGTAGATAACCGATATAGCTAGTAAAATAAGAATAATTTACGTTAATTTCCT
CCGTATTAATATCTCCCTCTTTAATCTTATAAGTGTATATTCCCTCTCCCTTACTAAGAA
CCTCCATAAGAAATATAAAACCCTTCTCGCGTAACTCGTGCTTATTCTAATCCTTATAAG
GATCGTCTATAGCTATATATACTACCTATTTATTCTTATCGTTTATAGTATTTCTAACCT
ATTTACGTACCTAACGTTAATAAGGATATCATTCCTCCCTATACTATCTACCGTTCTATC
TAAACTATTTACCTTATCGGGGTTATCCTCCGCGCTAGTTCGTGAACTTATATCCGGGAA
AAACGCGACTATTCCCGGAACCGCGATTATATCCTTAACCACGTCCGTAGCTCTAACCGC
GTCCGTAGCCTTAACTACCTCCGTAGCCTCCGCCGCGATCATAGCCTCCTGTATAGCCTA
AAAAACCGCCTATACGCTAGCCTATCTAACCCTAATTAGCTATTCCCTCTATAATAGGCT
TATTAGCGTAGTAGGTCAGAAGTCTATTATTAGGGATAACCTATATAGGTTAGTTAGTAT
TCTATTCGGTGCTAGCCACGGATATCTCGCCGAGTTACTCCGGGCGGACTATTCCCCGTT
CGACTTAATACTATAGTGATAGTCGACGATTCTTAATTTAGGCCTCGACATCACGTATAA
ACTCGTTTAGGTGTAAGAGACTATAGGGGCGCCGGTATATTTCTCTTAGGGTAGGGTCGA
TCCGGTTCTAAATCTCCTATTAAATATCGAGATTCGTACGAGTAGTGGCTCCTAAAGCCC
GGTAAAGCCTAGCGAGTTAGTTTGCCTATTCGACGAAAGGGCGGCTATCCAGAATATCCC
TGGTAGTGAATTTAAGATTTATTACTTTAGCCGCTACGGTTTCGGGATTAACCTGCTAGC
GCCGACAAAGGGTAGTAAATAGGGTATCGAGATTACGCCGGACCTCCGCTTATTAAGTAG
CGTCTAGGCTTATAAGCTATTAGCTACCGGCTACGCCTTTAAATAGGGAGTATAGGTTAA
GACGGACTTTCTCCCTTAGCTCGGGAGTATTAGCCTAATTCTTAGCGCTCTTAATAAATA
AACTCACATTATACTAATATATAGTATCGCCGACGTACGACTATATATTATAGGGATTAC
TATTATTATCCGTAGGTGGGTTAAAAAACCTAATAGAAGTAAGCTTTTTACAGAAACTGT
GATAGTCGCTGCCGGTGGAATTTCCGGTAAGCTATTACTTCGCGAAGAAAGATATTATAT
TTTTAAACTAGTTAGAGGATAGTATAATATGTAGAGGGAGAGAAGTAGTAGGGGGAGGGG
CCGGTCGTTATACTTAGTTCCGCAGAGCCGGTACCGGGCCCTATAGGACCGGTATAAGTC
CCTACGGAGCGGGAGCCTGTTATCTATTCTGACTAGCGTCGGTTATATTAGCGTTTATCC
TAATAGGTTCCGGGGCGGGTGATATCCTATTTATTAGTGGTTATAAACCGCGCGGTGCGT
CCTATAATTATTAGGTAGTCACGATAACGCTTAACGGAAAAGACCCTAGTAAAGTAGGGT
GGAAAAATAATAATCGGCGAGATAGAGGTGTTAATATTAGCGTATATAATTCCTGTAAGG
GTAGTATAGGGGCGGGCTAGAAAAACTAGGGAAGTATAACTATTCAAGGTATAGTTTATC
GACTGAATAGTGGCCTTTAATTAGTTAGGTTTAAAATAAGGGCTATCCGACCGGGTAATA
TCTAACGTCTATATCTCTAAACGCCCTACGGGTTAATAGGTTAATCTAGGTAAGGGTTAA
GGCTATTCTGGCGAGAGTAGGCACGGCTTACTAGCTGGCTATGGTAGATATTTAGTCTAC
GAAGCATTATACGAAGCGTTGTCTTAGCTGCTTAGTTATTAGTTACCTAAGTAGAAGGAA
ACGATAGGTTAGGATCCGCGGAGTTACGGTTCCTCCTATTAGTTCTTATAGGTTATAACG
TTTATCGTTGTTAGTCTGCGAGTGCCTATTCCTATAGGAGTAAGGCTTCCTGCTTAATAA
TAGCGATAGCTCCCGGTAGTAGATTCTATGCCTAAGTCTAGAGTGGGTTAGCCTTAATGA
AATTATAGACTTAAAAAAATTCCTTTTCTGCTATGGATAGCGGTTCTATTTAGAGTAGGG
AAGAGTAGTAGTGAAAGGAGATAGTCTAGTGAAACTATAAGACTATGGCAGTTATATCCG
GTGGGAAAATAAAAACTTAAAATTAGTCGAAAGCGGCGCTTACTAGTAAGGAAACTAGTA
GCGACGAAAGTGTAAGTCGAGTTAATAACGTTAACGAAAAGAGGGGTAATAGCGTTAGTC
GAAAGCTACGAAAATCGGGGAGAAACGCGAGAAAATGTTTTAACGCGTGGCCGATTAAGA
TACCGATTAAGATAAGGGTTATAAAATAGTTTTTTGGTTAGCTATAAGATAGAAAAAGAC
TCTGGAGGAGAAAAACGCTAGAGAAAAACTGCGGGACTTAGCTAATCGGTGTGTTACCGG
GATACGTTAATCAGGGGTCTATAGGGTTAATAGACGTTAACCGGTTATTGTGATATTCTG
ATAGGAAAAACGTTTGTTTTTATTAGAGATTATCGGTTTAAATAAAAGACAAATAAGGTA
TAGTATAGTGACGATCGGAAGTAATTAGTTACTACTATTTATCAGGCCGTATCACGGCTG
CAGAGCAGGTCTGTTAAGGTAAGGTGTAAACTAGAGATATCTTCTAAGAAGAGTCGTAAG
CTCTAAGAGCTTACCTGCGGAAGTATAATAGATATACTTCCGCAGTCTCTGACTAAGCTA
CCTAATAACTAAGCTAAAGAAAGAGCTATGGCACTCTGTGCTATTCCCACGTACTGTCAG
GGTAACGCATATGGCGTAGCATCCGCTATATCGATATCTATGGCCACTAGTTACGTTAAG
TAAAGGAATAAGGGTAAATACTCATAGTATATATTACGAGCGCGGAAATAATACTAGACG
GATTAACGAAGGCGTTATTATCGATCTTACTCCGCTATCCTAACTAATCTATAGGAGCCT
TTCTAGGCTATACGGTCCTTCTCGGGTGGCTATAGGGGGGGAAACCCGGGTAAAACCCGG
GGAAAACCCCTATACACTTCCTTGGGTGGAGTGGTGCCGCTGCGGGGCCGACGTGGCCCT
GGTTCGTCTCTGCCACATATAAACGAAGGCGTTGTACGGCGAGAAATTTAAGATAGTCAG
GTCCTAGGTAGGAGTAATAGATATACGGGAACGGCTATAGTAAAAAATAGCTAGAGGAAG
TCCGGATAGAGTATTTAGAGGACCTAGAGGATAGGTTCAAGGGCGGTTATAGCGAAGAGA
TTATATAGGTTATATACCTATTATATCTGGCGGTTATAAATAGCTTTAATTGCCTAACTA
ACGTTTAGGGCGATTAGGGGATATATCAAATAGACTATAGTCTTTTCGGTTACATAATAG
GCCGGATTACTAAGAGTATAATCCAGGTAGACGCTTACAGAATCTACACTATATAAAATA
CGGCGGCAGCGTTTCCCTAACGGTCCGATATGGTTATAATTATACACAATTGCCTCAATC
AATTTTGACCTATTTTGTGACGATTTCGACTACGCTTTATCTAATAGGTATCGCTATAGT
AACTGTGCCGGTGCATAGAATAAAGAAAATAATACAGAAAAGGACCTGTTTTCCTTATTT
ATATTATAACTTCGTCAGTTCTTATCAAAAATCAATAAAATACATACCGTTTAGGAGCTC
TTAAGATACCCGCACAGGCTAAGCTCAAGGACATTAACGTGAAGAAGCCAAAGGGCAGTC
AGGACTACTAAACCTAGACGATAGCTATACATGCCTACTTTATATATAAGGGAAAGTTTG
AAAAGGAGCTTATAAAACCCCTTCCTAAAGATACCTCTAATAAGGTAAAAGAAGAAGATT
TAAAACCTACTAGAGATCTACCCTCTACTCTATAAGATAGGCCCCTAACGCAGGTTTAGG
ACCTTAATTTTACTTTAGAAATCTAGGAAAAGCTAAAATCCTTATACGAGAAACAGGGTT
TTTAAGCAGACTATAACGTCCTTATATCGTTTTGTAACCTAGATATCTTAGAATTCCCCA
CGCTCGAGGACTTTCTATATAAAGTCTAAGAAAGGCTAATTATCCTTTAAGGAAGGGATA
TTATTCTACCTGATAAGGTAGTTTTTACGTGGACTCTAAATCGCCTAGACGAGCGATATG
ACGTAGTCACTTCGTAGATCCCGTAGGCCTTTCGGTATGATATCGATAGCTATATATTCG
ATAAAATCATTACGGAACTAAGAGATACGTTAAGGAAAATCGACTCTTCTACCTCGAAGG
CCCTACTTATAAAAGCTTACAAAAATCAGAAACATCAGAAAAAATAGTCGAGCGGAGACT
AGTACCAGAAGAACCTCTTCTATAGTAACTATAAAAGATCTAGGCACTTACCGATAAACT
GTTTCTTTTTATATTCCGAAAAAGCCCCCGTAGGTTAGGTGGTTAAGGGAAACTCCTCTA
GTTTAAAGAAAAGTACTTAAAATCAGGTAAATAAAAATAAATGGCCTCTAAAGAATAAGA
CGGCACCATCCAAGCTATCGTTATAAGAGACTAAAATACTTAATTGTCGCATGGGCACAC
GGACCACGACGTGGCCTATAGGGGATCCAGGGGGGATCCACGCTATAACTAAGGGCTTCG
GATATAATAGGGGCGGATACAGGAAAAGACCGGATGGGATCCAAATAACTTAGTACCTAT
AATACAGTCTTTACCACCTAAATTAAGGGTATAAGAGACTCTCCTAGATATAATTTGATA
TAATATATACACACGAGATTTCTGCTCTACTAAGTTAATTATTAAAGTGCCTTTTAACGG
GCGATAGTTATAAGCCCGGGTTATAACGCCTAAACGATAGATATTAATAAGGCTACCCCT
ATTCCACTATAAAGAAGTAATCACGTCTATATAAGCACTCTTAAATAACTACTATCGACC
TGATTAGAGCAATTAAGAGACTAATTAACCTACCTATTAATTAACTAATCGATAAACGAT
AATCTAGTAAGGATATCTTCTAACGTATCTAACGCCGAATAGAAGGCGGCCGCTACTACC
CTTATTAACTAGAGGGATTAGGTAGTTTAGGAGCGCGCCGTACGCGGTAAATCGGCCTTC
TGCTAGGATAACTACCTTAATCTAAAGCTAAGCGATAAGGAGGCTAACGCTTATCTCCTC
CTTATACCTATACCACCTAATATTCGTAAATACGAAGCCCTCGCCGTGGACCCTAACGCG
GAGGAGGCCACGGCCACTAGCGTCACGGCGACTCCGTCTTTTACTATCACGCTAGAGGGC
GATAAGGCCACGGATACTATAGAATCCACGGCTACCACGGCCGCTACCATGGCTACTAGT
AAAAAAAAGACGGCCGCCCGCTATAAGGCTACGGCCACGGCCGTAACGAAAGAGCCCCTA
ACCAGGACGCCTATATCTATTAACGACCTCTCTAAAAAGGGGCGTACGTACTACCTATAA
GACCGCCGCGTATACCGCGAGGAAAAGGCACACTACGACGCGTAGTAGAAGGAATTTAAT
AAGATATATTCCTATATCGAAAGAACTATCTATACCACGTTATATAACCTCCTCGCCTAG
CTATAGGACGATACCGTAAATAACCTATAGGCCGAGATTACCTTCCTACATGCGCACGCA
GGACCGACACCTATAGACCTCTATAAGGAAGCTCTAGTCCTATACCGACGATACACCACG
CCTATAAAGGCTATACCTAAGGATATAGACGCTTAGGTGGTAAGCTAGAAAATAAAGATA
ATATACTATAAATATAAAGGCGTCGTGGAGCTATTAAGCGCGGACTATTAGGCGGAAGAC
GCGTTAAAAGCTATTAGACCTATCGCCTAGGAATAAAGTAATAACTACCTAGTAAATAAC
TACGATAAGATTACGGAAAACGAGCTAATAATTAACGACTTCGTAAAGGCTCTACGTGCG
GTTCTTAGTAATATAAAGAGCCTATAATCCACCGCTATAAAGCCTAGAGTTAGGAGAGGC
ACCTTTAATACCCTTAGGAACCTCCCCGATACTAAGGATACTACTAATAACGATAATAAT
AAGAAGCGCCCTTATAGTGATACGTCTGTAAAGGCTATCCCTCCTATACTGAGGAGGCTT
TACGAGATATATAAGAACACCTATACTACCGCCGCCTATTAGTATATAAGGCCGGATATA
CGCCCTTATACCTAGCGTGGCCGTGAAGATATTATAAAGGTCGCGGAAAAGAAGATACGT
ATTTATAGTTTTCAAAGCCGCGTAGATACCGCGATACAGAAAAGGCGGGAAGTAATAGCT
ACCACCGCTAATAAGATAGAGGAAGTCTTGGAAGATTAACTCTATAATACTACACCTACT
ACTATAGTTTATAAAGACCTGTCTATCACCGCGACGGGGAGACTAGGAGCCCCCTTAACC
TAGGGGGTGGCGCGTCGTCGTACGACGACACTATTAAGATTATAATAAGAATAAGGGATA
TCCCTTTCTATTAACTAAGCTAGAGCGTTATTACACTACGCGATCCTAGACTTAGGATCG
TTAATCTATATCTTTCATAATCGAGGCCGTTTTATAGCTGTTAGACTACCTATAGTTAAT
TTATTAACGCTTTAGGTGGGTATTTATAAGGCTCCTATCCTCGGATACGGAGACGTTAAG
CTATGTGTATAATCCTTAGCGGGTATAAAGAGGCTACTACGTCTCCGTGACGTCGTATAC
TATACGGAATTTATTACTAATATCGTCTCGGAACGCTAGCTACGCCTATAAGGCTACCGC
TAAGACACCGTAAACGATACTATCGTTAGCTCCGCCGACGACCGGCCTATTTATAAGCTA
CTAGATATCCACGGCTAATATATAATCGAGCGCGCGGAAGCTATAGCCGCCACCGCGTTC
GCGGTCTTAGTAAGGTATCCCCGCGATAACCCGTATAGAAGATTATAATAACCGCGGTAA
CCGTAAAAGACCACGGTATAATAGTGGCACGAACGCCTTAGCTACTACGGCACCGATACT
CTCGTAAAGATCGTCGACGCGACTTAGGGGGTAAAGATAAAAGGACCTTATATAATAGAC
TATAACGCGTCTAGGTAATCGTAAATGCCTACGTAGATCCGGCGGATACTATCCCTTTAC
CCGTTAAAGCCCGGAGAGGCCCTGGCTATTCATTTTCACGATCTAGAAAAGGCGGAGCGG
GTTAATAGGCAGCCTGTATAAGTCTATTATATTCGTTATAGACGTGTATATAGGTTATTC
GTGGGATTACTACCTATAGAAGTGAGACTAAGGCTCTATCCTGCACGCGTTAAAAGATGT
TTTTGCCTTATTTAAGACCTAATTCGACGTCCGGCTATATATCCTAAAAGCCGATTCTAA
GATATTTTAGCACCTAGAAGTCGTTGCTTTCCTCGCTGCTAAGGGCGTAAAAGGCTAGCC
GTTAGTATTATATTTATAGGATTAAAACGGCGTTATAGAACGGCTTAAAGGTATAGTTAA
GAGAAGAGCAAGGGCTATAAGGATTAGAGCTAATCTGCCTATATCTATTTAGCCTAAGAT
CTTTAAGACTGCTATATATCTATATAATAGGACGCTATAATATATTAACGACTAGCGAAC
ACTATACGAAGGCCTACGGGGCCGTTAACCTAACCTTACGCACCTATAAGCTTACGGCTG
GCTATAAAGCCTTTATAAAAACGCGCGATGCCTAAGCTAAAAGGAACCGCCTATAAAGGC
TGGAACCGAAGGTATAGATCGGTTATTATATCGGATACTAATCCTTAAATAGCTTCTGTA
TTTAGCTGCTATACTTAACGGATATTATCACCACGAGAGACGTGGTCTTTAACGAAGATA
AGATATTTAACGGTAGGATTAAAACGCTATAAGCTATAGCTTCCGCTAAGGAAATCGGGG
AACGCCTATAATCTATCCGTATCACCTAATCTAATAAGACCGCGAATAGGCTACTATTAA
GGGGTATAGCCGTAGACGTATTAGATCTCGAGTCGGAAGACTCTAACGCCGCCGCTATTA
CTACGGATACAGGCGAGGCTATCGCTACTACTATGAGAAAGGCCACTACTATTACTATAA
ATAAGGTTGTAAATCTATAGCCTAATTACTAGGCTATAGATTTAGAACCTCGTAACTCTA
ATACTACCGCTATTACCATAGGAGAGGCTACCGCTATTACTACGGATACCTTACGGTTTA
CTATTACGAGGTTTAAACCGTTTCTCACGCCTTTAATATCCCCGGAAGATCCCGCACGCG
CGTTCCTTATAGCGTTAATAGTGGTTATGGGAATTAAGGTAGAAGAACACGATAACCACT
AACGGATAGCCGCGGATACCTTTAGGGGGTGCTTGTCGGCCGCATGCCGATTGGCTGCGC
GCCTATCTATCGCGAGAACTATCGTAAGTCTATACACGACCGAGAAGGTCTAGAATAATA
ACGCCTAAAAGGCGTTCTTTAACGCTAGCAGGACTTATAATTCTATACGCGCGAGGAAGT
AAGCTATTAACGATAGCGATATCGGTGCTATAGATCTTCCTTATATCTCCTAGCCACTAT
CGCATGTAACCCGCGAGGATCTCCCGCCTTTACTAAACAACCACCGCGATATACGCCTCT
ACCCGTTATAGGAGCGGTGGTTGTAGACCGAGGGGGAATACCTTAAGGGGTACTGATAGA
TAGGCTGCTAGTAGGAGATCAGTAGTGATTAGGCTAATAAGTAATAAGTCCTCGCTTATA
GATAGGTATACAGCTATAAATTTAATAAGGAGGGCACTCTCCTTAAGTATAAGGCACGCC
TTATAGTCCGAGGGGATTAATAAAAATAGTTAGAGACTAAGGATAACTACGCTGTAACGC
TAGCCTCGCGGTCTTTCCGTATACTAATAGCGATCGCCGCCCGATTTAACCTGGAGATAA
GGCGGTTCGACGCTATTAACGCGTTCGTTAACGCTAGCCTTAAGGAAAAGATATTTATAA
AGATACCGTAAGGCTACGAAGTACTAGGTAAGGTCCTACTACTACGGAAAGCCCTCTTCG
GCTTAAGGGTATCGCCACTACTATAGTAAGAGGAATTTAGCGGTACGTTCTAGAGGATAG
GATTTACGGCCGTGCCTAGTAACCCTTATATTATACTCCGCGATAGTTTAATCCTATTCT
TCTACGTCGATAATATCGGACTTATCTACTATAGAGATCGTAAGACTAACGCCGACGACC
TTAAGGCCGCCCTTAAGCGAAGCTATAGGTTATTAGGAGGCGAGGAAATCCGCTAGTTCC
TGGGAATTAAGGTCCTATGGGATAAAGCCACCCGTAGATTATAGCTATTATAATCCTCCT
ATATAGAGAAGATCGTGGTTAAATACTACGTAGATATACTCTGCCGAGAACCATTAAAGG
TCCTATTATTAACGATAAAGCCGCTAATACCCCGTGATAGCACACGCGCGTTAATTCCCG
AGGTCCGCTAGTACTAGGGTATAATCGGTTCTATCCTATATACCGCTATTATAATAAGAC
CCGATATCGCGTTCGCCTATTCGAAGCTTTCCTAATATAACGTTAACCCCTCCTCCGACC
ACCTTAAGAGGGCTTAATAAATACTACTATTCCTATATTATATAAGACACTACTACCTAG
AATTCTGCGGGGATAGGCTCTTCCTGATAGTAAGCAGCGCGTCCTTTAGGGATAGCCCAG
ACCGTAAGAGTTTATAGAGATATACGATAAAGCTCTTCGGGGGAACCGTTAACTAAAAGG
CGGGTAAGTAACTAATAATAATAACGTCGTTAATAGAGTCGGAACTACTCACTCTTACTA
AAGTAGCTAAGGAGACGCTGTTCGTTAGCCGGATATTAAGAGATTTAGAGCTTCGGTTAG
ACTAATAGTAACTATAGCTACACTACGATAATTAATAGACTATTAACCTTATTAATAGAA
GGCATAACGTCTACGAATAAGGCTACAGCACGTTGATATTTATAACTAATAGGTATATTC
GTTAGTATAGTAGGGCCTTTTTAAGGTTACGTACGTTAACACGAAGGAGATAATCGCAGA
TAGTTTAACGAAGGCACTACCAGAGGCAGGGATTAAAAGACTATAGTAATAGCTTAATTT
AACGGATTAAATGGATTGTATCGAGTGGTCTAAACGACTACACGAAGAGATTAAACGCGC
TAAAGCCACGGCCGTAGCGACTATAAAGGCCTCTAAGGGCGTAGTAGATCCGATAGATAT
AGATCCGATTAAGTAGATCCGGCTAATCAGGATTAAGGAACTAATTAAGATAGAATTAAA
TTAAACGGTTAAACAGGGCGGATTTAGATTCCTTTTACGAGGGCGTTTTCCCTTACCTGT
TGATTTTACGCTGGAAAAGTTAAGAGCGTTTAGTTTAAACCGAAGCCTCTGATTAGTTAG
TTAACCTAAGAAGACCTACCTTAACTAAGGGGGTGTGTTGTATAGGTACACGGACCACGA
CGTGGCCTATATGGGATCTAGGGGGGATCCACGCTATAACTAAGGGCTTCAGATATAACA
GGGGCGGATACCGGAAAAGACCGAATAGGATCCAAATGACTTAGTACCCATAACAGAGTC
TTCACCACCTAAATTGAGGGTATAAGAGACTCTCCTAGATATAACTTAATATAATATATA
TATACGAGATTTCTGCTCTACTAAGTTAATCATTTAAGTGCCTATTTGACGTGCGATATT
ACTTTCTTCTATTAGTACGAGTAATAGAAGCTTTTAGGGAAAATAAGTAACGACGAAACT
ATTAATTTAGTTTCTAATATACCGCTTACGGAGGAGCCTTTTTCGGAAGCTAATATTACG
GGTTGACCCCGATATAAAGGATCCGGCTATACTCCGGATCTTTCTGACTGCATGCTTAGT
CAACGGACCTATATCGCCTAGTTATCGCTACCTTATAGCTAGCCTAGCACTATAGACTTT
TCTTCTTTTTCTTTTTTCTTTCCTTAATTCTAGATAATCTATTATTACGACCTTACTTAG
TGCCACGACCTATAACTAGTCGTTTATAGCTAATACCGATAACGAAGCCAAAGATTAGTA
GCACGAAGAAGAAGAAGAACTAGAAAAAGAAAAAGACAATGAAGATTAGGAAGAAAAAGA
AGAAGACTCGGATAACGAGGTTCTTTTTTAAGATATTCCTATTATACCTACGCCTTTACG
TCTCCCGGACCCCTACGCGGAAGACCTAATAGATATTAAATAGATATTTATCTTTTAAAA
TAATAAGACCCCTTAAAATACTAATATAAATATAGGACGGGTAGTGGAAAAGATTAACAG
AATTTCAGATAGTTTAATTAAATTAGATTTGAATTTTTGTATCGATAGTGGTGCTATAGC
ACACGTTATAGTCAATAAAAAGCTCCTTTCTACGTATAAACCCACTAAAAGTACTACTAG
TTAGGATAATACAAATAAAATAAAAATAATAGATACTAGCAACTATTATATTAAATTCAG
GGATTCGGGAAGAATACTACTACTTCAGAACTATTTATATATTCCCGAATTAGGTGTAGC
CGTCCTCAGTTAGGTAAGGTACCTACCTTAGTTATTACTTCCTACCTACTAGGTAGGTAC
CTACCTAATTAATAGCTCTTGCGGCAATGACTCTACAAAGTACGCCCACTCACTGCATAA
TAAGGTAATTACCTTACGGATAAAACTCGTTCGTCGGTACAGATGCGTCATACTCACTCT
CATGAACGCTGCCGACCAGAAATGTCATGCTGCCACGAACTTGCGCAGCTCTTCTGCTAA
CCTGTGCGCGCCGACGTCTAGCATATTCTGTAATGATGAAGAGGACTTTCGCCGACTTCG
TCAGCCAACCGCACATCAAAACGCCGGCCTCATCCAACCACATTGAGCTCACCACCCGAG
AGGCACAGCTGAGAGACTTGCTCCTCGATGTAGCCGCATCCATCAATTCCACTCACAACC
CCCCCGAACCTCTCACCTTACGGTGGGCAGGGGGCTGGGTTCGGGACAAGCTGCTCGGCA
TAGAGAGCCACGATATAGATGTCGCCATCAACTCGATGACCGGCTTGACTTTCGGCGAAA
AGATGCGCGAGTATTGCGCCACGCCGAGCCATGCTTCCAGACATGGGATTCGTCCCGATG
ACATAGGGAACCTCCACAAGATCGCCGCGAACCCGGAGAAGTCAAAGAACCTCGAGACTA
CGACGGTCAAGATTCTCGACTTCGATGTGGATTTTGTTAACCTTCGCACAGAATCGTACA
CTGACGACAGCCGCAATCCCGTGGTGCAGTTTGGCACTGCCCAGGAAGACGCGTTCCGCC
GTGATGCCACGGTCAATGCGCTGTTCTACAATTTGCACACGACGCAGGTCGAAGACTTTA
CCGGCGGCCTGGCTGATATGAGAGCCAAGCTCATTCGGACTCCCCTGGAGCCTCTGCAAA
CGTTCACAGATGACCCGCTTCGTGTCTTGAGACTTGTGCGCTTTGCTAGCCGCCTTGGGT
TTTCCATTGACCCGGCAACAAGAGTGGCTATGTCTGACGCCAAGGTGCTTCGTGCCCTGA
AAGTCAAGATTAGTCGGGAGAGGGTCGGTGTAGAGTTGGAGAAGATGTTGAGAGGTGAGC
AGGCCCCGCGGCTTCCCCAGTGCTAACCTATACTGACCCCGGCGCTGAACCCTGAACCCA
GGTAATACCCCTTGCAGAGCACTAGAGCTTTTAGACGACATGGGCCTTTATCAGGCCATC
TATACAGACCCGACCAGAGATGACCTTCCCGCTCCGGATCTCTCTCGTTGGAGAGTCGCG
TACCGCCTCCTTGACACGCTTTCCCATGACACATCGTCAGGTTCCATCTATACTCTTCTC
GTGCAGTCTGCGGAAGACAAATACAATGCATGGGTATTGGCTGCGCTGACTCCCTGGGCA
CTTACCTCAGACCCGCCCACCCCGACCGGCCCGGGAAAGACCAAAGCTCCCCTTCCCTAT
GCAGCTATTGTGGCCAGGGAGGGCACGAAGGTTCCGAATAAGCTCTTTGACGTTATTGTC
GCAGCCCGTCGCCACTGGTGTGAGATTCGAGACACTAAGGAATCTATATGCGTTGGCCTG
GAGGCCAAGAGAAACCCCCAACGGGACACCATTGGCATGGCTATACGGAAATGGGATGCC
CGCGAAAGCCACTGGAGGTTACAGGCTCTGTACACCATTCTTGTCGATGTCATGAATCGA
GTGGATGCGGTGGCCGCAAATGAAATTGACGGTGAGATTCGTCTGTCCGGACTGGACCGC
TCCTTATGCTCTGCGGTTCATCTTTATCTAACATTGACTGCTGAAACTCATCGTGCAGGC
CTACTATCTGAGTGGCAGATGTTCCTTGACTACTTGGAGGACGAAGACTTGATGGATGTC
ACCTCCCTGGCACGACTGGTGGATGGAAAGATGATAGCCAGGGAACTACGCGTCAAGCCG
GGCGAATGGGTCGGGCGCGCTCTTGATGTCTGCCTCTCATGGCAGCTTCGTAATCCTGGG
TTCACCGACCCTAAGGGGGCGATAGAGGAAGTGAGGCAACGCAGTAGGGAGCTTAAGATT
CCCTTGCCAGGGCAATAAATAACAACTTGTGTTGTGTCATGTAGACAAGGTCCATAGACA
CGGTTTAAGCGTATCACAACAGTGCTGTTTTCATGACTAGAAAGTTTATGTGTGATAAAT
TACATCCAAGCCCGGTCCCTAGATAGTGCGGATCGTGGCTACTGTGGCAAAGAAGAGCTG
CGGAATCTCATTTGAAGACACGCCAACGCCGGCCAAGAAGAACCTGTAGCCCTATGACGG
GTTGTGCAAAACCCATATAGTGCGGCTGCGCGCTCTTGTTGTAGGTTGCACACACAGAGA
GACGATATGACTCGAGGGCACCTCGTTGACCGACGAGTACCGGATATCGCGGACGACAGG
TGTGTGCTCATAGGGAAGGAGTAAAGTCTCAATATATGCATCGAAGATGCTGCACCATCA
TCCGGCGCACAGCAGGACAGCATGCCCGAATGTCTCGGTGTTTTGATGTGTGTGGCTTGC
TTTTTCGGAGTCATGGGAAGGTCAGATGAACATATCCTTTTCGTTTTCAACTGCTCTGGA
TATGCTATGCATCGTCGTTCAAGAGGTCTACACCAACTCTCTTGAGCGCATCTACAGCCC
ATTCCGGGTACTTCGACTTGTCATCGTAGAGGTCGGAGAAAAACTGCCGGAGGAAGGCGG
GAAAGCGGTCCTCGATGATGGACTGTCGTACTTGTTTCATCAAGTTTAGCTGGTACCACA
CATTATGGATGGTTAGTAGGTGAGCGGCGACCGTCTCCTTAGCGGCGTTGTGTGAGATGA
ACGCCCGCGTGACACCCAGATGCTGCGGGCGACAACAGAGGCAGCCGCAACCTTCCTCTA
TGGGTCCGAAATCATTCCCAAATTGAGCATTGCGAAGATTAAGTACGCCATGTTTGGTGA
TGGCATTTCCGAAACGAGCAGTCCGTGTAGGCCATACACAGTCAAACATGTCTGCACCAA
GGGCGACACTAACTACCAGGTCCTCTGGGTATCCGATACCCATAACATATCGAGGCTTCA
GCTCGGGTAGCATCTCCGTGCACGTCTCGACGACCTTGCAGAAGTCTACTTTGGCCTCGC
CGCCACTCAATCCGCCGATAGCGATACCGGGCGTATCTCGCTCTAACATTTGCCGACAAC
ATTCCCGCCGCATTTCCACGTCGAGACCGCCCTGAATGATGCAGAAGAGGTTTTGCGTCG
TCGGGTTCTTGTGTGCCGCGATGCACCTGTCAAGCCACCGGACGCTACGTTCCATGGCCT
GGCGCATGCGCACTTTGTCCGGCGAGGTCGTGACGAGCACGTCGTCTAATTGCATGATGA
TGTCGCTCCCTATCGTGTTCTGCAGGGAGATCGAATGCTCGGGGGTGAGTAGCATCGGGG
AGCCGTCATGGGGACTGAGAAAGCGGACGCCTTCCTCCGTAACATTCGCCAGCTTTAGGA
GACTGACCATCTGGAAGCCTCCACTGTCTGTGAGAAGGTTGTGGTTCCAGCCCTGGAACT
TATGAGCACCGCCAACCGAGGCCAGGACATCTTGCCCAGGCTTCAGGCCTAGATGATACG
TGTTGTTCAGGCAGAGGCGACATCCGGTTTCCTCCAACTGCTCAGGGGTCAATCCTTTGA
GTGAAGCTTGCGTAGCCACAGGCATGAATACAGGTAATCGTACCGGCCCGTGTGGCAGCG
TCAGAATAGAAGCGCGGGCTCTCGTTGTCTGACCTGATATGTTAGCATACGGTTCGAAAC
GGCTCATGAAGAGTAAAGCATTGGGTTTTCTTCTTACTGAGCAGCGAGCGCCCAACTCGA
ATGTTAGGGCGGCTGAAGAGCCTATAGTCGAGGATGCCATTTTGGTCCCTCTCCACATTC
GAACTCCAGTCTGGCGGTGTTCCTCGCTCAGAAGGTCTCCTAATATTGCTTACTACGGAG
TGGAAATGAGGACAATCATCTGCCGGGTCTGCTTTCAAGTAAAAAGCATAGTATTCGTAC
TCGAGTTTGGGGATGCCGTGAGCAAGTGTGGGCAGCTTATCGAGGCGAGACTTGCGATCC
GTGTTCTCGGAAAGTTGAAACGGGAACGTTGGGCTTAAGGTATACCTAGACCGACTGGCT
TGGTACCTGCCTCTCTACAAGTGTCAGATGCCCACAGCCACCTTATCGGGGGGGGGGGTG
ACTTACGCTATTTTGTACACGGATAGAGTACTTCCGACCGATATATCCACATCGATTTCC
CCTCCTTTTACCTTATAGTTAGATATTTTCATGGAGTATCGTTTACTCTTCTTTAATGTA
TATATATATCATTTACGTACCTTATTTATATACTAATAATTATAAGCCTGGCGTTCTAAT
AAAATAAAGCTATTCCGGAAGATCCTATAGCTTAAAGACGATTAATACCTTTAAGTCTAT
AGCGGTTAGTTTAGTATTATTAGCTATATTAGCCTACCATACCTACCTAAGACCGCCGAA
CTATTTAGTTAAAGATAGAGGTTAGACTAGCAGTTAATAGAACTAGCAAAAACTATCACG
ACTAAGAATATAGTCCCTACACTATATATACTAGCCGGCTAGTACGTGGAAACGGCGTAG
AGTGCCGTAGTTTATCCTAGCTTAGTCAGATAGATAGCTTAGTTAGGAGACTACCGAGGT
ATACCTATTATACCTCTATAGATAAGTTTGTAGAGCTTATAACCTCTCTTTAAATCTATC
TTTAGTTCTTATACACTCTTAACACGCTTTGCGCTATAGCCGTATTCGCGGCCTAATAGA
TAGTAGTAACTATTTACTTCCGATTATCGCTATACTATACCCTATTTTCTTTTATTTAAT
CTACTAATTCAATCTATTATCCTATAATACACGATCGACACGCCTATTAACTACGGGCGC
GTAATAGGAGTAAAATCGATAAAACCACTAAGATAGAGATTATAATTACCGCCTCCCTCC
CGGGATATTATTGTAGCGGCACTATAATACTAGCGCTACGGTACGGCCGGAAGAAATATA
GGATAGCGTCGCCCTAACCTCGACTACGGAGAATTCGTAACGGACCCACTTTTCGTAATA
TAAGCGCTCCCCCCCCCGCCTATAGTAGGATATAGCGCGGAACCGATATAAGAGTAAAAA
AGGACTATTACGCCCCCCAGAACTAAGAGTAACTAAGATTAAGGTAGAAATCTAGGCCTT
ACTAGCTAATAAGAATACGATTAAGTAGGTTCTAGAGTTAGTAAAGGAATTAATCACGAT
ATATAGTACCTATAAAGATGCTAGTATAATACCGCTAATATACCTATACGCTTCCGTTTA
ATATATTATCCGAGAGGAACTCCGAAAAGAAATAAGCGGTACAAAAAAGACCTCGGCTAA
TATTATAGGCCGGACTCCTATAGCGGTACCGCTATAGGACCCCGCCCCCCCTAAAATAAT
CCCTGCTAAGTATTACCGGGAATTAATTATCCTTTAAGGAACCTTCCCCGAAGACTAGCC
CCTTAAAGCCAGGACCTAAGAAAATTATCTAAGCTATAAACGCCACGACTACCCGACACG
ATACTATAACGGTATATAAGCTACTAAGCGGGGATATATACCTTACCTTTACCGAAAGGG
TATAATAGTAGGCTACCTATAAGGAATAATAGATTAAGAAGGCTTTTAGTAAAAGAGCTA
CCCTAGCCATATATACTTATACTACGCTAGCTAAGGCTATACGTTAAGAGGACCTTAACG
CCCTATCCGAAAAAGACCTGCTAGTATCCCTATAAGATATAAACCCCGAGGCTGAAATTA
TCTACGTATAATAACGGGTACCCCATTATAGTACTAGCAGGGTAACGCTTCTCCTTATTA
AATCGGCTTTACCGGAAAGGGTAAAAAGCCTTATCCAGAATACCCTCCTCTTTAAGGGGC
GTAACTATATCCATAAGCTATATAATCCTAACCTTAACCCCTTAAAGTGCTATAAATACC
TATACTTCGGCTATAGGGTAAACGGCTACCTTACAACGGAGAGGGTATACCGTTACTACG
CTAAGCCCGAATCGGCCTACTTATAGGGCCTAGGATACTATAAAGCTACGGCGCCTAAGC
GCCCCCGCCGCTATACCGCCTATACCGGAGATTATAATACCTTCGACGATTCATACTGGT
AATTAAAGAAAAAGGCTAAGAAGACCCGTAAAGCGTATAAGTACCGAGCTAAGGACTTTA
ATATTACCCGTTAGACCGAAGCGGTATACCCGCGATAGCCGTAGATCTTCCCCCCGATTA
TTATCGCCTAAGACTAGGACTAACCCCTCTATAGGGGTAGGGGCCGGCTCCCGAAAAGGA
CTAGAGGATAGGAGGGCTCCCTGATACTAGGCCCGATAAGTGCCTATATAGTCCCCTACA
GGGCTAGTACGGTATTATAGTAGGAACCCTAGAGCTAGACCCCGGTTATACCAGGTATAT
TATCTTAACCCTCCCCTCCTATTAATTAATAGAAATCCACGGCCTTTTATAGAATATAGA
GAGGACTTAGGCGCGGCGGGAGCTATGACTCTAGTACCACGCCGAGTATAATATAATAGT
AATCCAGGAACCTAGCCTTAACCCTTTTACGAAAAGCCCTGTTTACCCCTCCTAAGGGGT
ATACCGGCTAATCTAAGGAGGAAGCCGCGCCCTTTTATATATCTATAAAAGATACCCGCT
ATATACGTAGACGTCATAGGCCTACTCTAATACCTACGCGGTTATATTTAGGACCGGAGA
TACTACCCTTATAATCTAGTCGATCTACTTAGAGAACTACTAGCTAGCTAGGATCCCCTA
GAATATACCCCTATAAGATATATTCGATACGGTACTGCTATAGGGCCGATACGTCTTTAT
AGGGAACTTTAACCTATACTACCCCCTATAATTATAGCCACCACGGTACTACCCCCGGGC
CGATACCCTATGTACCCTTATAACCCGGTAGAACCTAGACCTAGTAACCTCCCCTAGAAT
AACTATATAGCACTGCCCGGGCCGGCGTACTAGTACTATTAACCTTATATAGGTAATATA
AGGGCTCCGCTATAACTTTAGCGGCCTTAATAAGACCGTTATCGGGTTAGATTACTACTT
CTAGATAGCCCGAATCCTTATAAAAACGGATATTACGCTAATTACCGCGATAATACTACC
ACAGGACTAAGTCAGGCCCTACTAAGTCTAAAAAGACTTTAACCCCTCTTAAGTCCTTTA
ATTCGCCGCTACGTAACTATAGTAGACCGGCCCCCTTATAATACTGGGAGATATTAACTT
AGTATTAGATAAACTAATAAAAGACCTTATAACCCTAGCCGATAAGGCTATACCGCGCCG
CCGCGGGGGTACCCCTAAACGCCTACTTACCCCTTAGTGGAACGCGGAGCTTACCGCCCT
TACCTAGAAAATAAGGCGCCTTTACCGTAGATATATATCCAAGAAGTCCTAAAACCGGTA
GGATAAGTTCTAGGAATTGGAGAGGTGCTAAGATAAAACCGTGGTAGTAGCGAAGCGACT
ATACTAAAGGCACTTACTTTATTTAACCGGGAAAAATAATAACCTCCTTTAGCAGCTATA
GAAATAGGTATAAATTAAAGGGGGCGTACCGCCGGACCTCTTATTAGTACTATTATTATA
CCGAGACGATAGCGATAACCCGGTAACCACGTATATAAAGAAGGCCGAAGTCCCTAACCG
GAAGTTCTTCCCCCCCCACCCTTTTTTACCGCCCCTAGGCCCTTAGGCGCGGAATTCCCC
CCGGGGTAGAATATCCGCCGCGATATTACCGTAGCGGACGTATAAGGGCGCCTTAAGAAA
CCTAAACCCTAGGCAGTACTAGGATCTAATAGGCTCTTAGCAGGGCTCCTAAAAGTATAT
AAACCTCCCTTATACTGAAGACTAAATACTATCTTTATAGCGTGCCTTAAAGCGGGCTAT
TACCCGAAAAGGTATTATTATACTCCTATAGTAGTCCTTAAGAAGGAAGGTCGGCTATCG
GCCGACTATAAGATAGTAAAGGGCTAGCGACAGATATTACTCCTTAGTATAATAGGTAAA
GTCCTTAAGGGGATATTAGCCGACCGGATCGTTATTATAGTGGAGGAGTATCGGCTCCTC
CTAAAGGGGTAGATAGGTAACCGGATAGGGCGAAGTATAAAGACGGTAGTATAAAGAGTT
ATAAAGGCCGTAAGAGCGAGTTAGGCCTATAGCGGTACCGCTTCGATACTCTAACTAAAT
ATTAAAGGCGTATTCGATACCATCCCTTACTCTCGCCTCCGTAAGTTACTCGAAAGGAAA
GGCTTCCCCCGGTAGCTTAGTACCCTAATTAGTAGTTTTCTTGAAAACTATATAGCCTAG
CTATTACTTAATAGCGAAACGGCCTCCCCGTGGCACCTCCGCGGGGGTATACTATAAGGC
TCCCCGATCTCCCCTATCCTCTTTATCCTTTATATCTCTACCCTTTATAAGGAACTAAAA
AGGGTCCTTAAAACGATAATAGCAGGTTTTACTGATAACACGAATATTATCGCTTTTAGT
AGAATAAAGGTATAAACGCGGTATCGCCTTACCGCCGCGTAGCGGATATACCTAGACTAG
GAGATAGCGAGCGGGCTATAATTCGAATTAGCTAAGTGTATCTATATCTCTTTTATAAAG
TCATACTAACCCTTACCTACCCCGCTCCCCCTTAACGCTATTTTGGTACTAGTAGCGGAG
GCTACAAGGCTCCTAGGCGTCTAGCTTAATAGGAAGCTTAACTTCCGACGATATACTAAA
AAGGTAAAGAGCCGTCTAGCTACCTAAATATACGCCCTCTTAAGGCTTAGCGTGGTAGCG
TAGGGGTATAGCTTTATAAATATAAGAAGACTATACCCTATAGTAATACGACTAGTAATC
GCCTATTACGCCTTAACCATTTATAAGATAAGAACCGGCCTCCGGTATAGTCCTATAGCG
GCACTTATAACGGTATAGAACCGGTGCCTTCGATTAGTAGCCGGAGCCTATAAAGCCACG
CCGGTTACGGTCCTCGAACAAGAGACCTTTATCCCCCCCCTTAACCTATACCTTTTAGGC
CTAAGTGCCCGGAAAGTCTACCGGATATAAGAGGAGGGGACCGAAGATAAGTTATTAGCC
GGAGCCTACGCCGTAGTAAGAGCCTTAGCGGTACCGAATCGGTATTATAGGACTTACACG
GTCCTCGCGTGGATAGCCTAAATAAACGCCCTAATAACCTAGACCGGAAACGCGGCCCCG
AGGAAAGCCCTTATATGGGAATAACGCCGAACCTGGGTAGAGGCACGGAGGCCTTATACC
TACGCTATAGCGGTACCGAGCCGCCCCCTAATATAATACGCCCTCCGGAAATATAAAGGA
CTTACCTAAATTAGATTAGAAAAGCTAGGCCTATAAGCCTTCCTGGCTAAAGTAAGGGTG
CCGGGATTCCTAATAACGCGGTACTACTATAGTAACAGGGGGGCAGAAATAGCGGAGCAC
GTAGTGCTCTAGTACTAGGATATAACCGAGGAAGAGCGTAGGGAGCTTTTCGGTGCCGTG
GGGAGACTACTCACGACGAAAGGGGATCTATACGATATACTAGACTATAATATAGAAGCC
GGGGTAATAGCTAAGTGGTTCCTATAACGGAAAAGGCTTAAGGACTTTCGCCTCGCCCTT
AACGTTATAGAAGCCTATAAGAACGCGGCGGTACTGTAGCGGGGAAGAGGTAATATAACG
GTTTAGTTAGTATTAAATAAGCCTTATTAGCCGGGACCCCGGCGGTATTAAAGCGTTATC
GGGCTAAAGCCCCCCCCCCCTTTTTTACTTCTTGTTAGTTTTATCCATACCCCTTTTAGA
GGCGCTAATACTACTCTTAATATACTCGAGGTCCTAAAACCGGTTAGCTATACTATTACC
GCGGGGGCGCTATAGCGAAACCGAAAAGGGACTGCGTATATAGTTATCTATTAGGATACC
TATTATACCCTTTATACGGCGAGTTTAGCAGAGGATATCGTATAGGAGCGCCTTCACCGA
TAAGGTACCGCTATGGCCGCGACTAGAAGGTAGCGCCCAGGAGACGGCCCGTCTAAAGGA
TAAAGCCGCGGTCTTTAGCCGCTCTTTAGCCTAATAGGTTATTAGTATAGTGCTACCGCG
ATATCGAAAAGAGGCTACTCACTATAATAATACTATCGCTACTAGTAGCCTTTACTGATA
GATAAAGACTATAAGCGTCTATAAGATATTATTACTGCTTCTTTATAGCGGGGGGGACTT
ATTAACTAATTAGATCACCTTAATACACCGGTAGCACCACTACGGTACAGGGATAGCTTA
TATCCTTATAGGGATATTAATTATTAGCGTACTAGAAGTACGCGGCGCTTATTCCGGTAG
TATTAGTATAAGCGGAAACTTTATCGGGGTAGCTGCCTAAACGCTTACTATAACGGAGAT
AACTACTATAGGTTAGCCGCTATAATACTATATCGGTATTACTAGGGTATATATACGATA
TAACTCGAATAGTACCTTACTTATAACGATTATTATTACTAGAAGGAGGTATTTACGGCT
ATTAGTATACTACTACTACGGCGCCGCTACGATATAGACATACTTATATCGTGACTTTTA
GTTACGGTTAATATTATAATTATTATTACTACTACTATTATACTACCTAGTTAACCCCAC
GCCACCGTAACGCTACCTATAAACTACTATATACTAGATTAGTCGGGAAATTATGAATTA
AGAATAGAAAAACTAGAGAATACTACTAGTTAGTATGATACCGTAATGGTAAGCCTTTAA
GGCTATAAGCGGAAATATAATATGGGATACCTATAATATAATCTATAGCGTTATAGAAAG
AAAAAAAGAAAAAGGAAAAGGACCTTAATCTTTATTATCTATTTACTATTTTTTAGGTAT
AGGCGGAGCCTTACCCTTCCTACCTACCGTCGGATATAGAACGTACCCCCCCCCCCTCCC
CTTAAAGAGGCAGAAACGCCTACCTCGCCTTTTCTTTATTCATTAAATAGAAGGAATAAT
AGGCATAGACCCCGGGGATATAAGGAGGCCGTAGTTAGTATACCGCGGCCGTTATATAGC
GGAGACGCCGCGGTACCTTTTTAGCCCCCGCCCCCTTACTAATAACCGGCCTAGACTAAC
CCGAACCATAGCCTACTACCCTTCCCGTTAGCTACTAGCCTAAAGGTGCGATCCAGATAT
ATAGACGGGGCGAACCGGGGCTATATCGGCCCCGTAACGGCATTACTCTAACTAAGGATA
AGTATATAGGTTTTCCCCGGGACCCCGGGTTTTCCCCCCTATAGCCACTCGAGAAGGACC
GTATAGTCTAAACTAGGCTCCTATAGATAGATTAGATAGAATAGCAGAGTAAGAATAATA
ATAATAATAATACAATGAAATCTACTAATTTCTAAAAGGCGAACGCCTTCTATTAGTAAA
GTCGATATTCGGTTATATCGGTTAACTCTAGTAGAGCCCCTAATTAATATAACCTGGTAG
TACGCTGAGATAGCTAAGTCCCGTAGTTTCTCTTTAATATTCTGTATTTTCTTTAGCGTC
TTTTTTTCCTTCTTTATCTTACACCTAACTATAAAACCGTTATTCGTCTTAATTAATAAC
GCTTTAAACCTTTTTTCATATATAGACCACGGATTTTCGCACTCTTACCGTCTTCGTACT
TTTCGACTACTACTTACTACCCCTCCTTTTATTAATATTATTAACTTAACTTATACCTTC
CTCGCTAGTAGTTTCCTACTAGTAAACGCCACTTCTATTAGTTTTGAAATTTTATTCTAC
TAAATATAACTACTATAGTTTTATAGTTTTACTAGACTATTTTCTTTATATATTATTATA
CTTCCCCTCCCTAGATAGAACCGTTATCTATAGCAGAAAAGGAGATTTTTTAAGTCTATA
ATTTTATTAAGGCTAATATACTCTAGACTTAAGTATAGTATTTACTACTAGGAGCTATCG
CTATTATCGAATAGGAAGCTTTACTCCTATAGGAACACGTACTCGTAGATTAGTAATAAT
AGATATTATAACCTATAAGGGCTAATAGGAGGAATCGGAACTCCACGGATCCTAACCTAT
CCTTTCCTCCTACTTAGGTAACCCATAACTAAGTAGCTAAGGTAACGCTTTATATAGTGT
TCCGTAGACTTAATATCTATTATAGCTAGCTAGTAAGCTATACTTACTCTTACTAGAATA
GTCTTAACCCTTAGCTAGATTAACCTATTAACCCGTGAGGCGTTTAGAAATACAGGTATT
AGATATTAGCCGGTCAGATAGTCCTTATTGTAAACCTAACTAATTAAAGGCTACTATTTA
GTCGATAAACTATACCTTAAGTAGTTATACTTTCTTAGTTTATCTAGCCCGCCCCTATAC
TACCCCTATGAGAATTATATATGCTAATATCGATAACTTTATGTTACCGATTTTTTTTAA
CCCTTATTTACTAGGATCTTTTCCGTTAAGTATTATTATAACTATCTAATAATCCTTATA
GAATACATCGCTCGGCCTATAACTATAACCAGATAGGAGACTACTCGCCCCAGAACTAAC
TAGGATAAACACTGATATAGCTAATACTGGTTAGAATAGATAATAGGCTCCCGCTTTATA
AAGACCTATACTATCTCCGTAGGGCTAAGTACTAAGACCGGTCCCTCCCTATACTACTTC
TCTCTCTTTACCAATTATACTATCCTCTAATTAGTTTAATAATATAATATCCTTCCTTAC
GAAGTAATAGCTTACCGGGAGTTCTACTAGTAATAACTATTATAGTTTTCGTAAAAAGCT
TATATCTATTAGGTTTTTTAATCCCTTTACGGATAATAATAGTAATCCTTATAATATATA
GTTATATATCGGCGATACTATATACTAGCACGATATTAGGTTATTTATCAAAAGCGCTAA
AGACTAGGCTAATACTCCTAAACTAAGTAAGAAAGTCCGGCTTAATCTCTACTCTTTAAT
TAAGGGCGTAGCCGGTAGCTAATAGCGTATAAGCCTTAACGCTATTTATCGGGCAGAGGC
TTAGCGTAATCTCGGTACCCTATTTACTACTCTTTCTTAGCACTAGCAGGTTAATCCCGA
AACCTTAGCGACTAAGATAGTAAACCTTGAATTCACTGCCCGGGATATTCTAGATACCCA
CTCCTTATAGAATAAGTAAGCTAACTTATTAGGCTCTACTAAGCTTTAGGAGCTATTACT
CGCACGAATCTTAATATTTAATAGGAGATTTAGAACCGGATCGACCCTACCCTAAGAGAA
ATCTACTACCGCCCTAATAGTCTCTTATATCTAGACGAATTTATACATAATATTAAGGCC
TAAATTAAGAACTATTAACTATCACTATAGTATTAGGTCTAATAGAGAATAGTCCGCCCG
GAGTAACTTAGCAAGATATTCGTTATTAATACCGGATAGAATACTAATTAACCTATATAT
TTTATCCCTAATAATAGATTTTTAACCTACTACGCTAATACGCCTATTATAAAGGGTATA
GTTAATTAGGGTTAGATAGGCTAGCGTATAGGCGGTCTTTTAGACTATAATAGTGGCTAT
AGTTATACGAGAGGCTATGATCGCGGCGGAGGCTACGGAGATAATTAAGGCTATAAATAC
GGTTAGAACTACGGATATAGTTAAGGATACGATCGCGGGTCTAGGAATAGTCGCGGTTTT
CCCGGATATGGGCTTATAGACTAGCGCGGAGGATAATCCCGATATGGTAGATAGTTTAAA
TAGAATAGTAGATAGCATAGGGAGGAATAACGTCCTTGTTAACGTTAGGTACGTAAAGAG
GTTAGAAATAACACGAATAATAGGGATAGATAGATAGTTTATATAGCTATAGACGATTCT
TATAAGGATTAGGATAAGCACGACTTACGCGATAAGGGTTTTATATTTCTTCAGGACGTT
CTTAGTAAAGGAGAGAAAATATACACTTATAAGATTAAAGAGGGAGATATTAATACGGAG
GAAATTAATATAAATTATTCTTATTTTACTAGCTATATTGGTTATCTACCCGTATATAGA
CGCCCTACTACGCAGATACACCGTAATTAAACTAATATTTTAAATAGTTAGAAACCGGGT
GTACCCTACTACTATGCCGTAAAGCCTACTATACCACTCACGAGTATAAAGCGAGCTATA
TATAAATACAGCAAGTATAACACTAATTTCTATAGTAGAATATAATTTTTCCGGCACGTT
TTTAGGAATATATATATAGAATCGAATCCTAAGAGTTAAGGACTACACGGAATATAACGG
GAATAGTAATAACCGTAGAAAACTCCTTAACCCCTTTATAGGCTATAGCCTAATAAGACG
CCGCTCTCCGATAATATTAAGGCACTATATAACGATACGCCGGCGCTAGATAATATCGAG
GCCTATCCTGATAACTTATATCTAGCGTATAAGCTACTAATAGGACTTAAGCGTCCCGAA
TCGGTATATATCGGCTTTAAGGCGTTACTAATAGGAACTACCTAATCACCTAGACTACTA
AGACTACCTAAGCCTGATACACTTAACGGACGATACTCCTTTAGGCGTAACGATATTATA
GATATACAAGCCTTTATAGCCCGAAATTTAGAACGGTATACTTATTACTGTATTCCTATT
AAGTTTATGCCTAACGGACTACTTTCGGATATCTACGTGGATTCCGGATATACTATACTA
CTCGTGGATTAGAAATAGCTAATAGATAATACTTATAATATTCGTTTCGCGATTATAGCT
AACCCTAAGCCTATACACGGCGTTATAGGATAAATAACCGTTAAAGAGATTACCACTTTT
GATTTCTATATCGACGGATATATCTAATATACCCCTATTACCGGTTATCTTATAGTAATA
GCCTAGGTAATAGACGGTCTCGAAGCTAATATACTTCTTAGTTCTAAGTTCCTGAAGATA
TATAGCGTTAATATACTCTACTCGGTCGGATAACTTCGTATCGCCGGCTACTATAATATA
ACTATACTTATTATCGGACCCTATAAACCCCTTACTAAATACCGCCGTAGAGTAATAATA
GCTTAAACTATAAGGATTCCGCCTTTATCCGCCACGCTTATTCTAGTCCGGAGCTTATAG
TATTAGGAGGCCGAGCACTTAGTAGTTATCGCGATAGCCATAATAAAATAACGATACGAT
ACTATAAGATAAACTTATACTTTCTAAAAAGACAAAATAGTGTATCTCTGTCTATATAAA
GGATAACCTACTAGGATAAGCGAAGAAAGCTAGAAACTAATTATAATAGCGAGTCGGACC
TTTTAGTATCGTTAAGGTTATTAATCCCCTCGTATATAAGCTAGACTTTCCTAGGTCCTA
GAAGGTTTATAGGGTTATATCTGTTACTTGTTTAGTTCTAGCGCTAACGGATAACTCTTC
TAGCAGGGAAAAGATATAACTAGGCCCTATTACCATGGACGGTAACGATAGAGAATAGTA
GTCTTTTAAGATCGAAAAACTATACTATAGATATGTAGTTAGGTTGGGCGGTAGACTAAT
AGTCGAATACCTAGTTAAATAGAAGGGCTAGCTAACCTAGTACAATAAATAGTACCTATA
ATATTTACTAATAGATAATGTAAGCGATATAGTATATAAATTCAAACGCTGATATTCTGT
TATAATAGCTAAACTATTTCCTAAAATAATAGACACCGATACCATAGAAGATAAAATCGC
GTAGATAGCGAAGCAGAAGTTTTAGAGTCTAGGTAAGGTTAGGTTACTATATAAACGATA
AACGGATAATAGCGAATATACTAAAGTCGATACTACTAAACACACCTATAACTAAATAAT
AAAAGGTAAAGAGGTATAGCCGTTTTTAGCTAATATTCGGAAAACCGGAAAGAGCTAGTT
TATACTACTACTGTTTCCGAAATAAAAGCCCTCGCTACTACTAGCGTATACTCTTATGTC
TCTTAGAATAACCTTACCTTTTATCAGAACTATATAACACTAAACGATTAACCGCCTATA
CTTTTATATTCTTTCTATTATAGGCTTTTGACTTTTCTTTTATAAAACGATTTTTTAACT
ATATACAATTTCTCTTTCACGATTAATATAACTCTCCTTTTGGTAACGCCGAAAGCATTA
TTCTTAGTTTTTCTTTTTTTTCTTTTTACCCTTATAAGCGCTAATCACTATATCTATACT
TCCCCCGACTAGTAAGATCCGATATAAAATATAGATAGATAATAAGCACGAATATAGGTA
GTAGAGCTTGGTATATATTTAAAGGCTATATAAATAACTAGACGTAATATAAGTAATATA
AGATAATATAAAATCCCTAGACCTATCCGCCCGTATTTTTATCTACTCGAGAGGATAATA
GTATATTAAGACGTATCACGACGTTACTAGATATTTACCTAAGACTTTCCGAACTTATAA
GTAGTATCACGATTTATCGCTATTCCTATTAGCAGAATAGCATAGTTTAGTATAGAAACG
GAAGGCTATAGCTATATACTACCTAGCTTAGATAGTAATTAAGGGCGAGAACCTAGTAAA
ATTAGGAAATTTAGACCGAGATATTAAAAAGGTATAGGCTAATACTTAGGTACGGGAGGT
ATAAGTAATAGTATATTATATATAGATAGAGGGGACGGCTCGGAAGACGAAAGAGTAGGA
TAAGAAATAAATAGCGAGTATTACGCGTATAAAGAATAATAACTTCTTACTAGAGGAGGA
GAATAGTTTAGATATATATAATAGGGCACTGGCGGAAACTAAGAAGTTTAGATACTAGGA
GGATCCCTTATATTATACGTTAGACTAGAAGGAGAAGGAGTTAGACCTAAATAGGAAGTG
GAGGATAGATATAGAAGGCCATACTATAAACGATCCCGCTAGACTAATATACGGAGATAA
CGATTTCGCACCGTCTAGGGGGACTATAACAGTAAATATACCCTAGCCATAAGCTACGAT
ACAGATTAATCTAACCACTATTATAGGTATAGGAATAACGGTAATCACCTAATAGGAACC
GTAGTAAATATAACTATAGCTATAGGTAACCACCGTAGAGGGTAAATAAGTATAGTATCC
GCCCCCTAAGGTCCTAAAAACTACGGCGATCCTATAATTACCTTTATTTCCGATATTAAC
AGGAAAAGCCCTACCAGGAACTAAATACTTTAACCTTCCCGGGGTTACCGGACTATCCGA
TATATAGGGTATAACGGTCCTAGCTAACGCTAACTATTAAGATAAAGCTACTACCCGATA
AATATTTATAGATTAGTTATATACGGTTACCGGATCCACCAGAACAGTGGATTAGTATTT
AAAGACTAAAGTCGATAACCTCTTCTTCTCTATGATTTTTAACTATATAGATTTAATAAA
TAGACTAAGAGTAAAACTAGCGGTAAAGGATAAGTATATTAAATACTACATTATTACCTT
ACCCTAAGAGAGAACGGCGTTATCGGACTATATTAGCTAGAGGCTCTGAATAGGGATAGT
ATTATCCGGGATATTATAAGCTATAAATAGGAGGGAATTATTAATATGCACCGTAAATAA
CTCGCGTCCCTGAGCGATATTACCGAGTTTATAGATATAAAGCCTAGTAAGAAACAGAAA
ATAGCCTAAACTACCCCTATTATATAACTATAGGTATTAACGGTAAGTCTATAAATACTT
AAGTATAAGATCGATAAGAAAATTAAATAACTGGATAAGAGGCTTTATAACTAGGAACTT
ATAACGGTAAATAATTTTGACAGATTCGGTAAAGATATTATAGACACGCTAAAGACGCTA
GGCGAGAATATATAAATAATAATAGGCAGATTCTACGTTACCGAGAAAGACTTATAGGTA
GTAATTAACGATATTAAGACCCTGGTATATAATGAGGCAATCACGGTTCGCTAGATTATA
GCGACTAGATAGAATACTAATGAGATCCTATAGCACCTTAAGCTATAGTTAACTACTACC
TTATCTACCGTATAGATACTATAGTAGCCCTAGATATCGATAACGTTATAGAATACTAGT
ATTACTTAATATCAGCATACGACTAATACTACGTAGTAATAACCCTAGGTAGATATACCT
AATTAGCCGATTATAATATAGACTACGCTAGACTAGATTGAACGATTCTAACTAAGGAGG
CTATACCGCGAACTATTAGTTTATTTAGACTAAGCTAATACGCTTATCTTATTTTCGACC
CTATTACCCTTATTATCTTTCCTTTTATACCACTTTAGCTTTTACTTATCGTAAATCTTT
CTAACGGATATTCGGGAGATATAGAATCGGGATATGTACTTTTACGGAGGGGGGTATATA
CTACGCTATATATACTAGCCTACTAGTACGTAGAGACGGCGTAGAGTGCCGTAGTTTATC
CTAGCTTAGTTAGATAGATAGCTTAGTTAGGAGACTGCTAAGGTATATCTATTATACCTC
TAAAGATAAGCTCGTAGAGCTTATAACCTCTCTTTAAATCTATCTTCAGTTTTCATATCT
TCTTAATACGCTTCGCGCTATAGCTATATTCACGGCCTAATAAAAGTTAAGAAAAGGAGT
ATCGTCAAGCCGAAAGTGACCCTAAGGTGCCGCATTATCGATAAAATCAATTCTGATATC
GGATTTCGACTCTACGCCCTTAAAAGCACCGGAGACCGATATCGTAGTGAGGCCGTAGAG
GGCGCGGTGAGTTATATACTATAGGGCGGCCTATAGGGCGGCCCGTAGGGCTAACCGAAC
GCGATGCTAGTATACTACTATAGAGCGCCTAGAATACGACGACTAGAATTAACCCGGGGC
GTGTAGTCCCGGGAGAGCCCTAAAAATCCTAGGCACCGAGCGGGCGTATCGAAGGCGTAC
TATATAAACTACGAACCTAATTATCCGGACTACTAGCTAACGGGGTAAGCGCCGATAAGG
CGCTAAAGCTAGTATAGAAACTCCTTTAAATATAATACTATAAGACTATTATAGGGAAGC
CGCTACGCTAATAACCCGGTAGCGATATACCCCCCCTTACGATTAAAGGGCTTACCGATA
TAACTTAATAAGCGATTAAGGGTATATTAACGGAATTACTCGGGGTAGTAAGATTTAAGA
CCTACGCTTAGGTAGTAAGGAGTATACCCGCGTAGCGTTAACGTATTAAGATAGCACCGG
CGAAGGTTATACCTACCCGATACGCCTAAGAATTAACGGTCCGATACGGAGACGCCGAGA
CCGACCTTAAAAGCCGAACCCTATAAGAGATTATTAAGGCGGTTAATTAAGCCGCCCGCC
GCGTAGATATAATAGCCGCGTGATAATTATCAAGCGGTGATATAATTATTATGTTTAAGT
ATAGAAATAAGTAGTAGATAGCGAACGCGAATAACTAGGTTAAAGGCGTATTTAGTATAG
GAGCCACGATATAAGAGAAAATATACTAAGTTATAGTAAAAGGAATACCGATAGCGTAAC
TATTAGCTAACGACCCCGATACGGCGCTATAAGAACTCCGACTATAGAATAACGTAACGA
TTACCCGGATTAAAGCTAGAAAACCTAGGAATAATATAGCGCGGATAGGGCTATTAATTA
TTAAGGTCGCCCGCCCTAAAGATATAGAGCGACTAATAAAGGAGGGAGTCTTCTTTAATT
ACGGATACTATAATAATAAACCCTATAACCCCGAGATCTCCTTATAATAGTACTTTAAAT
ACCTTAACTTCGGATATAAAGCAGGCTAATACTAGGCGATAAAAGCATTATACGGGTATT
ACGGCGGTATAGAGTTAGCGTACTAAGGGGGCTTCGCGGCGTGCGAAGCTAAGACGGACC
CAAAAAAGCGGCGCTACGCCGCCTATAAGGGGCCGCACGCAGGGTTTAACGATAAGTGCC
CGAATAAAGTAAAGGAGAGGGCGTGGACTAAGGAGGTATATATTAATAGGGTGAAGGGAT
TTAACTTTAGCTAACTAGAGAAATATAGGGCGGAGAGGGAGCGTAGCGTTTTCGCGGTAT
TATAAGAAATAATAGTAGTCTTTAAACCGCCCGAGAAAAGAAGAAAATAGAAAGGACCCC
TTTTAGGGTCGCGGAATATCCTCCTTAGATCGCGTACCGCCTTCTCCGCGCTTACTTAGG
AAAATAACCCGATTACGAGATTCCTTGCCTTTAATATTAGCTTTTAGCCCTTACTAAGCC
TTACTCCTTACCCTAAGGCTATACTTAAGGCGTAACTATAAAGCGAAGCGAGCGCGGCGT
AACCGCCTAAGATAAATAATTAGAATCGTTTAGTAAAATATAAGGGGTTAGCGGGATAAA
GTATAGTAAGCGTTTCATAACCGTAACGGGTATAATATAGTAACGGTAATAAAGCCCGTG
CTAGATAAAAGGCAGATCCTAGTTTACCTAAGGGGATATAATTATAGGATAGTATAGGGG
AGCGGATACGTTTTACTTTATATATATAAGCGGTATAAGGCCGCTACGTTTACGTGGTAT
ACGGGCGAGGATTAGGCCTAGGCTATAACTAGAGTCAGGATATAATAGTAAGAGATAAGT
ATATAGGTAGTATACTTATTATACTATAAAGGAGGAGAGTAGGAGACCCTAATATATAGT
CTTATAGCGGAACCGGAGCGGTAATATACTATCCTAATAAGAGACTTTAACTTAAAGAAC
CCCTTTTAGGACGGATATAATAGATATGAAAGATAGTCGGAAGACCTTGTTACGCTTACG
CACTAATAGTAACTCGACCTTATAGCCCTAAAAGGATATATTACTAGGACCTTAGCTAAT
ATTAATCGATAATATAGTACGCTTAACCTTACTTAGGTTTTAGTAGACCTAACCTATATA
TACTATATTAACGATCTAGACCTAATAGGGTTAGACTATATAGCCTAGGTAATTAATATC
GGTATAGCGTAGCCGTGTTAGCGTATTGCTAGTAAAAAATAAAAGTAAAGGAAGTTAGAC
CGCGAAGCGGTTTAGAGAAAGGCCTAAAGGCTAGACTATAAAGAAATACCCCTTACCCCG
GAAGTAATCGACTAGGCGGTAAGCTAGATACTATAGAATCTTATCAATATCGCGGACGCT
ACGGCGCTACGCCGCGAGCTAACCGCCTTCCGCGATAGACCGTTATAGTAAACGTAGGAA
ATAGTAAAGGCGAATAGGGAGGTAATAAGGCTAACACGGCGCTATTACGGGCGGAGGTTA
TATAATAGGTAGGATAAATTTAAGGAGGCAGAAAAATATCGCGATATACTAGTTAGGATA
AAGAAACGGAAAAGCTAGTATAGCGCTATCGATACGACGGTAACGGACTAAAAAAGCCTC
TAGATACTATAATGCTAGGCCCGGATAGTAAGCTACCTAACCCTAGACCTCCTATCTATC
CCGCCCTTATAGCGTAATATAGGCGGACTAATCGCGATAACATATAACGGAAAAGCGATG
ATCCTTATAGTAAAGTGTTTCCCCCTATTATACCCTATAGAAAGCGGGCGTATTAGTGGT
ATACCGAGGATAGCGGTAATACTACTTACGTAAAAGGTTATAGAGGAGGAGGTCTAGTAG
GTTATATAATAAATAGTAAAGTAGAAGGTACCCGGAGAGGACGGCCTACTAAATAGATTC
TTACTCGCCTATAGCTAACTACTTTATAGGCGACTAGTATAACTCTTCTCCACGAGCCTT
AAGGCCGTATATTTCCCGTAACGATACTATACTGTAGAGGTAATAATACTTAACAAACCG
GGTAAACTAAAGGAAGCTTATATAATAGCCTTAGGGTGGCGACCGATATTACTCCTAAGT
ATAACGGGGAAGGTCCTTAAGAAGATAATAGCAGGGAGAATCGCGATTATAGTAAAGGAG
TACTAACTCCTCCTTACCGGATAGATAGAGAATCGAAAACACCGTGATATAATAGTAGCG
GTTAGGGCTATTATAAAAGGAGTATACGCTATATAGGAATATAGCAGGGCTATAACGTAA
TTAAAGCTTTATATCCAGGGCGCCTTAGATATAGTACTATACTAAAAACTCCTTAAAGTC
CTTGCCTAATACGGCTTCCCGGACTAGGTTATAAAGTGGACCTAGTTATACCTTATAGCG
CGCACGGTACGCCTACACTTTAATAGCGATACGGCGTATTAGGTAAATATTTAGACAGGA
GTCCTTTAAGAATGTCCCTTTTCCATAGTCCTCTTTATACTATATATTAGGACGCTTTAC
TAGGAATTAATCCATATACCGCGGGTTATAGTAGTCGGCTTTACCGACGATACGAATATT
ATAGCCTTTAGGCGTGATAAGGCTATACTACGGGCGTACCTTAAACGGGTATAATAAGTC
TGCTAAAGCTAGTTATAAAGGAGTAGACTACGATTCGAGCCACGGAAGTATAAGCTCCTC
CACTTTACGAGAACACACGACCCGTTACCGCTCTAATTACGCTTTAAAGGCTTACCGGTA
TTATAAGTGATAAAGATAAAGGTTTTAGAGGTTATCCTCGATTAGAAGCTTATATTCCGT
CCCTATATCTGGAAGCTTAAAGCTAAGCTCCTTAACTAGAAATACGCCCATATGCGCCTT
ATAGCGTTAGTATAGGGCTATTATATCGGGGACGCGCGTAAACTATACTAAATAGTGGTC
TAGAGCGCTATACTATACACGGCCCCGGCCTTTTATATAATAACAGGAAAAGGGGAGAAG
CCGAGCGGAGTACTAAAAGGACTAGCTAATAAGTAGACGTAGTACTTACGTATTATTACC
GGCGCGTATTAGGCTATAGCTATTAAGATAGTTAAGATAAAGGTAGGGGTCCCCCCCCTT
AACTTATACTATAATGCCCTAACTGCATAAGCGGTATAACGGGTAAAGGGCACCTAGATA
GAGTAAGTAATACTTTAGGTGCGATAAGTAGCCGAAGCGGCTACGTAGCGTAGAAGATAT
AAGGGAGGGGTTAGGCCCTACTTAAGGTCCTAGGGGATATAACAGCAGGAAGTCGAGTCC
TAGCTCCTTAGGAGGGAAATAGCCTAATGTCTTTAAGAGGAATAGGCTTACTAGTAAAAG
CGAACCTCGCTACGCTAATATAATAGCGTAGCTATAGTATAAATACCCTAATTCGACCGC
GTAGCGCTTAGGAAGTATAAGGGTCTTATAAAACTATCGAGTTTTGTCCTTACTTAGATA
CGAATAATAAAGATAGGCCTCCGCTACTTCCTTTTTATAAGAGGTATACCGGATATAGTA
ACGCCGTGTTACCGGTACGCTAATAGAGGGCCGGAGATAGCGGAATATATCGTGTTATAG
TGCGAGGATATATTAGGGAAGATAAAACAGCGCTTTACGGCCGATATAGATATACGCTTA
CTAATAAAATAGGACTAGCCTTTAGTACTCCGGAGTAAGGAGACCGCGGGGAAAGTCGCG
AAGTGGTTTCTATAAACCGGGCACTTTCCGGACTTTAGACTAGCCCGATAACTAGTATCG
GAGGAGTAGTAAAGCCCCTATAGCACTAGAACCTTAGGCTTATATATAGGGGAAGTAAAG
ACGACTACGAAGAAGCTAAGTAAAAGGAGAGTAAGATATTTATTAATAGCCGCTATACGG
TTATATTAAGGTCGCGCTATAACTAATTACTCCTCGCCGTTTATATACTTATCGGAGTTA
TTGTTATCGTTATCAGAGCTAATTACTTTACTATTTACTAGGATAACCTTATCCTTAGCC
TTAGCCTTATCTTTAGTAGCGGAGGCGGTAAGGTCCTTAGATAAAAGGAGGGGGATACCC
TATAACGTGTGTTAGTAGCGGGGTTAATACGGGGGAGGCGAGGAGCGGTAACTTATAAAG
TAAGCGAGGAGGGCCCTGAGTATCTCGCTATTATAAGCATAGCTAGCGCTATAGCTTTAA
GGGGGCGCGGTGGCGGCGACTACGACTATACTAATACTATTAACGCGACGGAGAGAGGCG
CGATAAGCCCGGAGGGTGCGGGTCTAGTAGGTAGCTACTTATTAATACTTACGGATATAC
TATACTAGGATTAGTAATAAGGGCGTAACGCCTATAGCGTAATAGAGGAGGGAAAACCTA
TAAGGGGTATCGGGGAGGTATAGGCGGCGGCGGCGGCGGCGATAAGGGCGGTAGCGGTAT
TTTAGCAGGGCGGGGGGACTTAATAAGAGGGTTAGCAGAGTAAGGGCGTATTAAGGGCGT
AACGGGGATAAACCGGGGCGTAATAGCTACTATTACGGTTATTACTAACATATTTAATAT
AATAAGCGCCCGCTCCTAAGCCAGGTTAGTAGATACGATTTAACGGGGGCGTAGCGGGAG
CGTAGCGAGAACGTAATAGGACTACTTACCGGGCGGGTTCTAGCAGGGTAAGGCCTAGAA
GTTACGTGCTAAAAATATAACGTATATTACGTAAAGGGATAAGCGGATAATAGGAGTAGG
TATAGGCGCGGACTATACTAGGTTAGAATACAAAGCGAGGGCGTAAAACGGGCGCGATAA
TAGTAAAGAGGGGGACTTATAGTTAAGAGCTAGGGGGTAGCCGGTCTTTTACCTGTATAG
GCGCTAGAACCGGCTCCCTTTTTAGCGGTAAAGGACTTATTACTAGGTATTTAGAGGGGT
GAGAGAGTTAGACCGAGGCGGGCGTTATAGGGGCGGCGCGAAGATAGTACGACCCGGGAC
CCTATTAGATTCTTTACCTTATAGCCGAATAGCACCGGGGGATCCCGAATAGGAGTTTTA
GGGCCGTACTTATACTATACCGATTATAAGATAGCTTAAAGGGGAAAAAAGGAAAGGAGG
AAAGGAGAGAGGAAAAGAGGGAGGTTTATAGGAAAAGGGAGCGGTAGATTAGCCCTACGA
GTCACTATACCTTTTACGGAATAGTAGCCACGCCTGGCTTATACTATAGCGCTTACCCCG
GAGAGCCTATATAGCGTGAGTAAAGGAGGTATATAACTAAATAAGGACTACTATAAATAG
CAGGTATACGAAAGAGGATTAGGAATAAATAATAAATAAAGGAAGGAGTAAGGGGGGGGG
GTAAGCGCGCCCCTCCCCCTTTTATAGTAGGGAGGGAGGGTATAAAGGGCGCTACTGTAA
GGGGAGAACCTCGCCGGATCCGGAATAACAGAATAAAGGAAAGGACGGCGGCGAGTAACC
GTAATAATAGCGTACCGAGGGCGCGTATAACCCGATATAGCACCCACTAAACTAAACTAA
TTAGCCGACCTCTGTTAGCTATTAGCCCGGAGGTGAGATCCGGTTTTTAAATAGCGATAG
AAACGGGGCCGCGGAGCGATACCGTAGCGGCCACGTATAATAGAACTGCTTATATAATAA
GAGCGTAGGGGGTTTTATCTCTTAACGGTTTCCCCTCGAGAATTAGAGAAGGACTATTAC
CTAGATGGCTAGCCTAGCTTAGCTAAGCGAGAGCAGAGTAATAAATAATAATAACAAAAG
TTAATAGACCTAATAAAAACTATCACGATTAAGAGAATAGTTAATAGACTTAACGAAAAC
TATTACGATTAAGATTATAGTTAATAGACCTAATAAAAACCATCACGACTATTACTGTAA
GAGTCTACGAAAATAAATAGTCTATACTACCACCGTTATATATAACGATTACCCGTATAA
GACTTCTATGTAGGTCTCTCCACTGTAGAGAAGCTACTATAACCGCGTAGATCGGTTATT
AGGGTCAGCATGACTAATTAGGTCGGCCGCACGTTTTCTGACTAATTAGGTCAGGGGACC
GAACCGGTCAATCGGGTCAAAGGGATGCACGTGACCGATCCGGATTATATAAGGACCGTT
GTATCCGATCTTCCTGTATCTAGATTTTGATCTATCTTCGGATCATCCATCATAATTCAC
ATTATCTAGACGATCCAGTTTTATGCTATCACGGCCCTGCACTGTTACACTACTATTACT
AAAATAAAGGTAGGAGGGGAAAAGTAGAGTCGTTTTTAGTTTAGATTAGAATAGTAAGTA
GGTATGCAAAGCAGTCCTATATTTCTAGAAGGGTATTAGAGGAGGTAGACAGGGTACCAG
GGTATATAGTCATACGCCCAGGTAAGGCTTTTAGGGTATATATCACGTGTACTATAAAGC
CCCTTTTATAGTATTATTTAAGGTAGATAGATATTTCCTAGGAGTACTTTTAGAACTTTT
TAAGGAATAAGACTTTAAGTCGAGCAGAATAATCAGAATTGATCCTATAGTTCTAGGGGG
GTGTGTTAGATACCTGTAGCTACCTTATCGGGGTATAACTTACGCTATTTTATACACGGA
TAAAGTACTTCCGACCGATATATCTATATCGATTTCCCCTCCTTTTACCTGATAGTTAGA
TATTTCCGCAGTGAATCTTTTACTCTTCTTTAATACACATATATATCTTTTACGTACCTT
ATTTATATACTAATAACAAGCGACGTCTAATATAAGGTATCCAGTACTTTCTATTATATA
ACTACGATACTGTCCTAGAGTCATCACCGTAATCTTATCAGGGTAATATACCGATATTTC
TTACCGTACTACCTACGTTTTATACATAGATAATGACCAATCTCTACTAGGTGGGAAGCA
TAGTTATTATTAGTATATAAATAAGGTACGTGAAAAGATATATATATGCATTAAAGCAGA
GTCTAAGATACTCCATAGAAATATCTAATGATAGGGAGAACCTAGAGGAAATAATTGTAG
ATATATAGGATTAGGGTACTCTATATATCTAATAGAATATAGTATATCACACCCCGATAA
GTATATATCGGTATCTAATATAACCCCCTAGAATTATAGGATTAGTTCTGACTATTCTGC
TTAAATTAAAGCCGTAAATCTAGCATATGATAAAGTCTAGATATTAATCTAACAATTAAC
GGCTTATTAAAAAGCCTTATAAAATAGGTATTTAAAACAACCCTAAAAATAACGTTAACA
AACGTGTGAAAATAGGTGCCCGAAATAAGAGTCTAGGGGTATTAAAATAATAATTAGATT
AACTGCTTAAGACGACGATAAAGGACTATTCCCCTTATTAATTATTTCTATCCTCCTAGC
CTGGGACCTTTATCCCTAATAGATATATATATACCTTATATTTTTACGGTAGCAGTAATT
TAATCAGCCTATTGGTAACTATCTTATGCGTGGAGATCTATTCAATTAGGACCTTCTTTT
ATTAAACGGTCTAACGGATCTAAAGGGTGTGGATATCTAGATACTATAATCCAGACGTAA
CCCAAGGGCGCGGCGCCTCTAGGAAAATTCTTCTTTAATGCTTATTATAGTATATCGCTA
GTAGTTCGTTTTTAAAGGTTAAGGTGAAGTCCTTTATTAGGCGCCTTATCACGATATACT
GTCTAGTAGTAGCACAAAGTACTATAAGCTCGGCTTTAGTACTAGATATTATAAGGCTTA
TTTGCTTATTTACCTTCTAGTCTGTAAGACCCCCGAATAATAATATAGTATAGCCTTAGG
AGCTATACCGTGTCTTATAGTTATTAGTAAAGGCCGTGTTAGAAGTATAGGCAGATGCGT
GCTATAGGTGGTTATTACGTGGTCTAAAGTAAAGGTATAGTATTCTTATTAAGCTAAGGT
ACTTTAAATACCTATCTACGATATCGTTATACTATTTTAACGGGTTAGTGCTGAATTCGG
TAAGCCTTAAAGCGGCTTTAGAGATATTAGGCCGGGTCTAATAGGCGGTATAATTAATAG
AACCGACTTTTTGTAGATATAGGAACATTAAATCTGTAAAGACTTATTCGTTTATAGGTT
ATAAAATATTAGGAAAAGGAAGAGGGCTTTTAACCCTACGTCTACCATAATCTATACTTA
ACGCCTTAATCTTTTCGATGACGTAGTTCTCGAGGGAAAGCTAAAGCCTACGGTATTAGC
AATCTGGAATAACCTTAATCCCTAGGAACTACTGAATTAGACCGAGATCTCTGATCTAAA
AGTACTGCTATATCCAATATATAAGGTTATTAGCAGCAGATTCATATTCCTTCTTATAGA
TTAAAATAATATCGCTTATATAGAAGAAGACGATCAGTTCCTTACTTTTAAAGATATAAT
CGTCTTTAATTAGTTACTTTAGGTTATCACTTACCTAAAACGGAAGAAAGACTATTCGTG
TTATATATTAGGGGAGCGACGAAGGCTATATAACGCTTTACAGAGCCTTTATATACCGCG
TGCAGGTAATCGAAATAGCTTTAAAAGAGCCTCGAGGTTATTATTAGTCTTCGTGCCTTT
TACTCCTTATAGTAGCGGGTAGTCTAGTAGATCTATAACGTAAATCTCCTTACTAAGGGT
AGTGTTAGTAAAGGCGTTAACGGTATTAAGCTAATGGGTTTCCAGATTAAAATAGGCCGT
AATAGCTGTTAACGACCTAAAGGTCCTTATAGCGAGGGTGGGAGCATAGGCGTTAAGGTG
GCTTCAAGACTATTAATCGCCTCGTATATAAAGGCGTGCCTTAAACTTGCTAACGTATCC
TAACGGGTTAACCTTATACTTAAAGATCTATTTAAGGTCCAAGGTATATTATCTATCTTA
GGGCAGCTTAGCTGCTTTAAAGGTGCCTCTTAACCTAAGTATATTGACCTCTTATACGGC
TACTCTACGCCACTATGGCTTATAAAGGCTCTTTAGTATCTAAGACTAATTTAACTATTC
CTTAGGCATCTCGCGGTATAATAGCGGCTTTTTTGGTATCTTAAAGGTATTATTATAGTA
TGAGACGAAATAATCGTCTTTAGAGGGAAGTCGACAGTTATATGCAGATCTCCCTATAGA
GGGAGGCGTTAGGCTTAGCTATAAAGCAGGAATAGCAGTAGTAGTAGTAGAATTAGACTT
AGCTGCTTATAGATTAGTGGATAAAGAAGCAGTAGCAGTGGTAGTGGTTAGTTACTCTTT
AAGAAGCGATTGGCCAGGGGATAACAATCCCCCTATAGCGGTATCGTCGGTTACCTCGCC
TATAGCCTTGTTAGAGACATCGCTAATTACCTCCGAGGTGCTCCTTATTGGGGTGGACGT
GGGAAGATCGTTAGGCACTTATAGTAGCGATAGAGGCCCGAAGACAGGCGGTGTTAAAGA
AAAAGAGGTTATTAAAAAGGGAAAATTCAATGCCATTGTTGAAGAGGAGGGTAAAACAGC
AGTTAAAGAGGTAAAATTAACGGCAGGCATAACGGTAGTGCCTGCCGCGGCCGTGGTCGT
TCTACGTAATATCTTTTGGTTCGTAACCTATTAGTTTTCGGAGGCGTTTTCGATGGTTTC
TGTGTTACTGGTGGTCTTTAATCCTTTACCACTACCTCCGGCCACTACTCCCCTAGATCT
CGACAATTAAGGCTATTAGTAACGCTGCCTTTTCTTTTATAAAGCCTCTATTATAGAGTT
CTGCTCCGTTATTATAATAGATATACGAAATCGACGATATTCGTTATTATACTAAAAGGA
TCGTGAAGCTAACCTTAATCTACTAGCATATTAATCTCTTTAAATAACTTTTTAGGTAAT
ACACTTATAGCGCACTATAGGACCCGCCCTTAGCCGGGGTATACTATAAGAACCGTGTTC
CACGGAGGTATCCCGTGGATACTAGGTATTACCGGGGTATACTATAAGAACTGTGTTCTA
CGGGGGTATACTATAAAGCCAATATGCTACGGAGGTACCTAGTAGGAACCAGATACTACC
GGGCCTTGATAATAAAGCCGGAGTATCCCCGGGATTTCCCCGTGGATATATTAGTTCAGA
GCTTCGCTATTTAGTTTGGAGAGGATATCTTTATTTTACCCTATTTACTATAGTAAAGGT
CGCCCTTTTATACCTTAGAAACCCTAGGTCTTATACTCCTAGCTGGCTAGGAATTTGTCT
GGATAGGGCTTATTAAATAGTAGTAACTAAGCTTTTGGGTTAGGTTTGTGTACTACTGCC
CGCCGCGGACTATAAATACTAAGACTAAATAGGTATATAGTATACTAGTAGTTGCCGTCA
CGGACAATATACACTAAGACTAAATAGGTACGTGGTTTACTAGCGAATGTTAGCGTGTTA
GGCGTAGGCGCCCTTAATAGCGCGGACTATATATGCTAAGACTAAATAGATATATGTATA
CTAGGCGAAGACACTGTACTTTTAATAGGTCTAGGCGTGGAGTGATAAAAGGAACCACCG
TCCTCTCGTCGTAAACCGTTAAACGTTACCTATACCGCCTTTATAATAACTACTAGCCGT
GCAACCCGAGCTCCGATACCTTACTAACCTTCCTAACGATTACTAGTCGGCGTAGGCGAC
TATACTAACCTATACTAACACTACCCTTCTTAATAATCGCTTTTCTTTTAATTCAATATA
TATATATTATAACCGCGCAGATGCGGCTTTGGTGTGGTGTCGGCAGCCGGTCATATGACC
CCCCTTTTCAAGGCTGCGGGATCCGCCTTCCATATATATATTAAGAACAGGCTCTAGATA
TATCGCACGTTAAATAGCACTTGGATAATTAACTTAGTAGAGCAGAAATCTCGTGTATGT
GTATTATGTTAAGTTAGATCTACGTGAGTCTCTTATGCCCTTAATTTAGATGGTGAAGAC
TCTGTTATGGGTACTATATTATTTGGATCCTATCCGGTCTTTTCCGATATCCGCCCCTGT
TATATCCTGATACCCGAGGTTCGAAGCCCTTAGTTAGGGAGTGGATTCCCCCTGGATCCC
CTATAGACTACGTCGAGGTCCTGCCTATACGATATACCCCCTTACTTAAGGTGGGTCTTC
CTAGGTTAACTAACTAATTAGAGGCTTCGGTTTAAACTAAACGCTCTTAGCTTTTCTATC
GGAAAATTAATAGTTCAGGGAAAAACGCCCTCGTAAAAGGGATCTAAATCTAACCCATTT
AACTATTTAATGTAATTCTATCTTACTTAGTTCCTCGATTCTGATTAGCCGGATCTGCTT
AATCGTATCTATATCTATCGGATCTACTACGCCCTTAGAGGCCGTTATCGTCGTTACGGC
CACGGCTTTAGCTACGGCTTTAGCACGTTTAATCTCTTCGTGTAGTTATTTCGATTACTC
GATACGATCCTTTTAATCCATTAAATTAAGCTGTTACTATAGTCTTTTAATCCCCGCCTC
CAGTAATGCCTTCGTTAAACGTCCGCGATTATCTCCTTTATGTTAACGTATATAACCTTA
AAGAGACCTTATTATATTAACTAGTGCGCCCAGTAGTTATATATATCGACGTGCCGTAGC
CTTATCCGCAGGCGTTATGCCTTCTTATTAATAAGGTTAATAGTCTATTAATTATCGTAG
TGTAGCTATAGTTACTATTAGTCTAATCGAAGCTCTAAATCTCTTAATATCCGGCTAACG
AATAACGTCTCTTTAGCGGTCTTTATATGAGCGAGTAGTTCCGATTCTATTAATAATATC
GTGACCGTCGGTTACTTACCCGCCTTCTAGTTAACGGTTCCCCTAAAGAGCTTTATCGTA
TATCCTTATAAACTTTTACGGTCTAGATTATCCCTAAAGGACATATCGCTTCCTATTGGG
AAGAGCCTATCCCCGCCGAATTCTAGGTAGTAGTGTCTTATATAGTATAGGAATAGTAGT
ATTTATTAAGCCCTTTTGAGGTGGTTAGAGGAGGGGTTAACGTTATATTAGGAAAGCTTC
GAATAGGCGAACGCGATATCGGGCCTTATTATAATAGCGGTATATGGGATAGAACCGATT
ATACCCTAGTACTAGCGGACCTCGGGAATCGACACGCGTATACCGTCACGGGGCGTTAGC
GGCTTTATCGTTAATAATAGGGCCTTTAGTGGTTTTCGGTAGAGTATATCTATATAGTAT
TTAACCGCGATCTTCTTTATATAGGAGGATTATAATAGCTATAACCTATAGGTGGCTCTA
TTCCTTAGGACCTTAATTCCCAGGAACTAACGGATTCCTTCGCCTCCTAATAACCTATAG
CTTCGCTTAAGGGTAGCCTTGAGGTTATCGGGGTTAGTCTTACGTTCTTTATAGTATATA
ACTCCGATATCGTCGACGTAGAAGAATAGGATTAAACCGTCGCAGATTATAACATGGGGG
TTATTAGGTATAGCCGTGAATCCTATCCTCTATAGCGTACCGCTAAATTCCTTTTACTAT
AGTAGTGGCGATACCCTTAAGCCGAAGAGGGCTTTCCGTAGTAGTAGTACCTTACCTAGC
ACTTTATAGCCTTATAGTATCTTTATAAACACCTCTTCTTTAAGGCTAGCGTTAACGAAC
GCGTTAATAGCGTCGAACTGCCTTATCTCTAGGTTAAATCGGGCGGCGATCGCTATTGGT
ATACGGAAGGACCGCGAGGCTAGCGTTACGGCGTAGTCATCTTTAGTCTCTAACCGTTTT
TATTAATCCCCTTATACTATAAGGCGTGCGTTATATTTAAGGAGGGTGCCTTCCTTATTA
AATTTATAAGTATATACCTATCTATAGGCGAGGACTTATTACTTGTTAGCCTAATCACCG
CGGACCTCCTACTAGTAGCTTATTTATCGGTGCCCCTTAAGGTATTCCCCCTTAGCCTAT
AACCACCGCTCCCGTAACGGGTATAGGCGTATATCGCGGTAGTGGTTTAGCGGAGGCGGG
AGATCCTCACGGGTTAGACGCGATAGGAAGGCGTTAGAGGGAGAGGGATTTATAGTACTA
GCGCCGATAGCGTTACCGTTATTAATACCTTGCTTCCTCCTACGTATAGGGTTATAAGTA
TTTCTAGCGGTAAAGAATGCCTTCTAGGCGTTATCGTTCTAGACATTCTTTAGTTATATA
TAGACTTACGATAGTTCTTATAATAGCCGACGGGCACCCCTTCGGGGTATCTATGGCTAT
CCGTTAGTGGTTATCGTGGTCTTCCACCTTAATTCCCCTACCTACCGCTAACGCTATAAG
GAACGCGCGCGCGGGATCTTCCGGGGATATTAGAGGCGTAGGAAACGGTTTAAACCTTAT
AGTAATAAACCGTGAAGTATCCGTAGTAATAGCGGTGGCCTCTCCTTTATTCGTAGTAAT
AGCGGTATTATCGCCTTTACCCGTAATAATAGCGGTAGTATAGTCTTCTCCTATAATAAT
AGTAGTATCCGTAATAATAGCGGTGCCCGTAATAATAGCGGTGATATAATCTATAGTAAT
AGTATTAGCCTCTCCCGTAGTAATAACGATAGCATCAAAGTTACGAGGTTCTAAATCTAT
AGCCTAGGTATTAGGCTATCGATTTAGAACCTCGTCTATAGTAATAGCAGTGGCCTCTTT
TATAGTAATAGCGACGGCCTCGCCTTTATCCGTAGTAATAGCGGTAGCATTAGAGTCTTC
CGACTTAAGATCTAATACGTTTACGGCTATGCCCCTTAATAGTAGCCTATTCGCGCTCTT
ATCAGATTAGGCGATACGGATAGATTATAGGCGTTCCCCGATTTCCTTAGCGGAAGCTAT
AGCTTATAGCGTTTTAAGCCTGCTATCGAATATCTCGTCTTCGTTAAAGACTACGTCGCT
TATAGTGATAATATCCGTTAGGTATAGTAGCTAAATACGGAAGCTATTCGAGGATTAATA
TCCGATATAATAACCGATCTATACCTTCGGTTCTAGCCTTTATAGGCGGTTCCTTTTAGC
TTAGGTATCGCGCGTTTTTATAAAGGCTTTATAGCCGTAAGCTCGCAGGTGCGTAAGGTT
AGGTTAACGGCCGCGTAGGCCTTCGTATAGCGTTCGCTAGTCGTTAATATATCGTGGCGT
TTTATTATACAGATATATAGCAGTCTTAAAGATCTTAGGCTAGATAGACGTAGGCCGATT
AGCCCTAATTCTTATAGCCCTCGCCCTTCTTTTAATAATACCTTCAATCCTTTCTATAAC
GCCGCTTTAATCCTATAAATATAGTACTAACGGCTGGCCTTCTACCCCCGTAGTAGCGAG
GAATGTAACGACTTTTAGGTGCTGAAATACCTCGGAATCGGCCCATAGGATACGTGGCTT
AACATCGAATTAGGTCTTAAACAGGGCAAAAATGTCTTTTAACGCGTGCAGGATAGAGCC
TTAGTCTCTCTTCTAAAGGTAGTAATCCTATATATAACCTATGTACACGTCTATGATAAA
TATAATAGACTTATATAGGCCGCCTAGCGATTCCGACTCTTCTAGATCGTGAAGATTAAT
AGCTAAGGCCTCTCCGGGCTTTAACGGGTAAAGGGATAGTATCTATCGCATCTACGTAGG
TATTTACGACTACCTATACGCGTTATAGTCTATTATATAAGGTCCTTTTATCTTTACCCC
CTAAGTAGCGATAACGATCCTTATAAGTGTATCGGTCCTATAATAGCCGAGGCGTTCGTG
CTACCGCTACGCTATAGTCTTCTATGGTTACCACGGTTATCGTAATCTTCTATACGGGTT
ATCGCGGGGTTACCTTACCGAGACCGTGAACGCGGTAGCGGCCGTGGCTTCGGTGCGCTC
GATTATATACTAGCCGTGGATATCTAGTAGCTTATAGATAGACCGGTTATTAGCGGAGCT
AATAATAGTATTATTTACGGTATCCTAGCGGTAGCCTTATAGGCGTAGCTAGTATTCCGA
GACGATATTAGTGACGATTTCCTTATAGTATACGACGTTATAAAGGCGTAGTAGTCTTTT
TATGCCTCATAGGGATCATATATATAGCTTAACGTCTCCGTATCCGAGGATAGAAGCCTT
ATAAATACCCACCTAAAGGGATAAAGATAAGGTATCCGTGGGTGGTCTAACGGCCGTAAA
ACGGCCTTAATTATTAAAGATATAGATTAACGACCCTGAATCTAGGATTATATAGTCTAA
TAGCGCTTTACCTTAGTTAATAGAAAGGGATACCCCCTATTCTTATTATAATCTTAATAG
TATCGTCGTACGACGACGCGCTACCCCTTAGGTTAGGTAGGCTCCTAGTCCCGTCGCGGT
AACGGATAGGTCTTTCTAAACTATTATAGTAGTAGGCGTAGTATTATAGATTTAATCTTC
CTGGACTTCCTCTATCTTATTAGCGGTGATAGCTCCTAAGGCTTCCCGCCTCTTCTGTAT
GGCGGTGTCTACGCGACTTTTAAAGCTATAGTTACTTATCTTCTTTTCTATAACCTTCAT
AATATCTTCGCGGCCACACTAGATATAAAGGCGTATATCCGGCCTTACGTACTAATAGGC
GGCGGTAGTATAGAGGTTCTTATATATCTCGTAAGGCCTTCTTATTACGGGAGGGATAGC
CTTTACGGACGTATTACTATAAGGGCGCTTCTTGTTATTATTGTTATTAGTAGTATCCTT
AGTATTGGGGAGGTTCCTAAGGGTATTAAAGGTGCCTCTCCTAACTCTAGACTTTATAGC
GGTGGATTATAGCCTTTTTATATTACTAAGAACTGCCCGTAGAGCCTTTGCGAAGTCGTT
AATCGTTAGCTTATTTTCCGTAATCTTATCGTAGTTATTCACTTGGTAGTTATTACTCTA
TTCCTAGGCGATAGGTCTAATAGCTTTTAACGCGTCTTCCGCCTAATAGTCCGCGCTTAA
TAGCTCTAAAACACCTATATATTTATAGTGTATTATGGCTGTTTTCTAGCTTACTACCTA
GGCGTCTATATCCTTAGGTATAGCCTTTATAGGCGTGGTGTATTATTAGTATAGGACTAG
GGCTTCCTTACAGAGGTCTATAGATATTAGTCCTGCGTACGCGTATAGGAGAGTAATCTA
TGCTTGTAGGTTATTGACGGTATTATCCTATAGCTAGGCTAGGAGGCTATATAATATAGT
ATAGATAGTCCTTTCGATATAGGAGCGTACCTCGTTAAACTCCTTCTACTACGCGTTATA
ATCTGCCTTTTCTTTGCGGTATGCGCGGCGATCTTATAGGTAGCGCGTACGCCCCTTTTT
AGAGAGGTTATTAATAGATATAGGCGTCCTAGTCGTTAATTCTTTCGTTACGGCCATAAT
CGTAACCTTCCGGCGGGCGGCCGCTTTCTTCTTACCGGCGGCTATAGCCGCTATAGTAGC
GGCTATAGTAACGACGGCGTCCGCGACGTCCTTACCGCCCTTTAGCGTGATAGTAGAGGA
CGGAGTAGCCGTGACGGTAGTGGCCGTGGCCTCCTCTATACTAGAGTCCACGGCGAGGGC
CTTATATTTACGGATATTAGGTGGCGTGGGCTCAAGAAGCAGGTAGGTATCGGCCTCCTT
ATCACTTAGCTTTAGATCGAGATAGTTTCCCTAGTAGGAGGCAGATTTACCACGCATGAC
ACGCTCCTATATTACCTAATCCCTCTAGTTAACAAGGGTAGTAGCGGCCGCCTTCTATTC
GGCGTTAGATACGTTAGAAGATATCTTTCCTAGTTTACTATTTATCGGTTAGTTAATTAA
TAGATAGGTTAATTAATCTTTTAATTACTCTGATTAGGTCGATTGTAGTTATTTAAGAGT
ACTTATATAAACGTGATTATTTCTTTATAGTAGAATTGGGGTAGCCTTATTAATATCTAT
TATTTAGGCGTTAAAAACCGGGCTTATAACTATCACACGTTAAATAGCACTTAGATAATT
TACTTAGTAGAGTAGAAATCTCGTATATATATATTATATTAAGTTATATCTATATAAGAC
TCTTATACCCTTAATTTAGGTAGTAAAGACTCTATTATAGGTACTATATTATTAAGATCC
TATCCGGTCTTTTCCGGTATCCGCCCCTGTTATATCCTGATACCCCAGGTCCGAAGCCCT
TAGTTAAGGAGTGGATCCCCCCTGGATCTTCTATAGACCACGTCGTGGTCCTGCCCATAC
GATAAGATATTCCTATTAAGGGACTATCATTTAATCATTATCCTCTTTTGCAATTGCTTG
TTCTACGTTTGAGGTATCTTTCCAGTTCAACTTATATTGCCCTGATCAGAACAGTGACTA
CCGATCTACTTCTTCGGTAAAGATTATAGCGGTGTTGGTTATGTTTTGGTTATATATGGT
GGTTTTGCTGGACTTACCTCTTTGTCTGATCTTTGTGTTAACGATCTAGTGCCACTACGT
CTTTATCCAGTTATAATAAGTATTTACGATTACCTATACACGTTATAGTCCGTGGTGCGT
AGTCCCTTTATTTTCACCCCCTAAATAGCGTTAACGATCCTTATAAGGGTATCGGTGCTG
TAATAGCCGAGTCGCTTATACCACCGCTTGGCTATAGTCTTCTACGGTTACCGCGGTTAT
CGCGATCTTTTATACGGGTTATCGCGGGGTGCTAAGCCGAAACCGTAAACGCGGTGGCCG
CTATAGCTTCCGCGCGCTCGATTATATACTAGCCGTAGATATCTAGCAGCTTATAGATAG
GCCGATTATCGGCAGAGCTAACGATAGTATTATTTACAGTATTCTAGCGGTAGCCTTATA
GGCGTAGCTAGTATTCCAAGACGATATTAGTAACGAACTCCTTATAATATATAATATCAC
GGAGGCGTAGTAGCCTCTTCGTGCCCGATAGGGTTATATATATAGCTTAACGTCTCCGTA
TCCGAGGATAGAAGCCTTATAAGTACCCACCTAAAAGGATACGAATAAAGTATTAGTGGG
TAGTCTAACGGTCGTAAAACGACCTTAATTATTAAAGACGTGGATCGATAATCCTAAGTC
TAGGATAGCATAGTACAGTAGTGCTTTAGCTTAGTTAATAGATAAAGATACTCCTTATAC
TTATAATCTTAATAGTATTATCCTGTAAGGGCGCGCCACCCCCTTATCTTAGGAGGGGTA
GACGTCTAGCCGTATACTCGCGGTGACGGAAAGGTCTTTTAAAACTATACTTACGGGTAG
AGTAGTACCCCCCCGATTCTATTATTACGGTATAGTACTTATAATAGGCGTAGTATTATA
GAGTTAGTAATAGCCCCTAAGGCTTCCCGCCTCTTCTATATCACGGTGTCTATACGGTTT
TTAAAACTATAGTTACGTATCTGCTTTTCTATAACCTTTATAATATCTTCGCGGCTATAC
TTGGTATAAAGGCGTATATCCGGCCTTATATACTAATAAGCGGCGGTAGTATAGGTATTC
TTATATATCTTATAAGGCCTCCTCGCTACGGGAGGGATCGCCTTTACGGATATATTACTA
CGAGGACGCTTCTTATTATCTGTATTATTAGTAGTATCCTTAGTATCGGGGAGGTTCCCG
AGGGTATTAAAGGTGCCTCTCCCGACTCTAGACTTTATAGTGGAGGATTATAGGCTCTTT
ATATTACTAAGAACCGCCTTTAAAGCCTTTACGAAGTCGTTAAGTATTAGCGTATTTTCC
GTAATCTTATCGTAGTTATTAACTAGGTAGTCATTACTCTATTCCGGGGTAATAGGTCTA
ATAGCTTTTAACGCGTCTTCCGCCTAACGGTCCGCGCTTAATAGCTTTAAAACGCCTATA
TATTTATAGTGTATTATCGCTGTTTTCTAGCTTATAACCCAGCTATCTATATCCTTAGAT
ATAGCCTTTATAGGCGTAGTATATCGTCGATATAGGGCTAACGCTTCCTTACGAAGGTCT
ATAGGGGTTAGTCCTACGTTTATATATAGGAGAGTAATCTAAGCCTATAGGTTATTTACG
GTATTATCCTATAGCTAGGCGAGGAGGTTATATAATATAGTGTAAACGGTCCCTTCGATA
TAGAAGCGTACCTTATTAAACTCCTTCTACTATGCGTCGTAGTCTGCCTTTTCCTCGCTG
TATACGCGGCGATCTCATAGGTAACGCGTACGCCTCTTTTCAGAGAGGTTATCGATAGAT
ATAGGCGTCCTTATCGGTGGTTTTTTCGTTACGGCCGTAGTCTTCCGGCGGGCGGCCGTC
TTCTTCCTACCGGCGGCTATAGCGGCTATAGTAGCGGCTATAGTAGCGGCCATAGTAGCG
GCGGCGTCCGTAGTATCGGCGGCCTTATCGCCCTTTAGCGTGACGGTGGAAGATATAGTG
GCCGTAGCCGTGGCCTCCTCCGCGTCTAGGTCTATAATAAGGGCTTCGTACTTACAAATA
TTAGGTAGTATAGGTATAGGAAGGAGGTAGGCGTTAGCCTCCTCGTCGCTTAGCTTTAGA
TTAAGGTAGTTATCCTAGTAGGAGGCAGATTTACCGCGCATAGTACGCTCCTATACTGCC
TAATCCCTCTAGTTAACGAGGGTAGTAGCGGCCGCCTTTTATTTAGTGTTAGATATGTTA
GAAGATATCTGTATTAGTCTATCGTTTATCGGTTAATTAATTAATCTCTTAATTACTCTA
ATTAGGTTAATAGTAGTTATTGTAGAGTGCTTATATAAACATAAGTGCTTTTTATAGTGG
AATAGGGGTAGCCTTATTAATATCTATCGTTTAGGCGTTATAAACTGGGCTTATAACTAT
CGCACGATAAATAGGCACTTAGATAATTAACTTAGTATAGCAGAAATCTCGTATATATAT
ATTATATTATGTTATATCCGGGAGAGTCTCTTATACCCTTAATTCAGGTAGTGAAGACTC
TATTATAGGTACTATATTATTTAGATCCTATCCGGTCTTTTCCGGTATCCGCCCCTATTG
TGTCCTAATACCCGAGGTCCCCGATATCCGAAGCCCTTAGTTATAGCGTGGATCCCCCCT
GGATCCCCTATAGACCACGTCGTGGTCCGTGTGCCTATGCGACAGATAGCAGCCCGCCGG
AAGGCTACGGCCATAACAAAAGAACTAATAATAAGGACGCCTATATCTATTAACGACCTC
TTTAAAAAGAGGCGGACGCGCTACTTATAAGATTACTGTGTATACTGCGAAGAAAAGGCG
GACTACGATATATAGTAAAAGCAATTTAATAAGATACGCTCCTATATTAAAGGGACTATA
TACACCACGCTATATAACCGCCTCGCCTAGCTATAGAACGATACCGTAAATAATCTATAA
GTCTGGATTACTCTCCTCCACGCGTACGCAGAACTAACCCTTATAGACCTCTATAAGGAA
GCCCTAGCCCTATACCGACGATATACTACGCCTATAAAGGCTATATCTAAGGATATAGAT
AAGTAGGTTATAAGCTAGAAAATAACGATAATACACTATAAATATATAGGCGTTTTAACG
CTATTTAGCGCGGACTATTAGGCGGAAGACGCGTTAAAAGCTATTAGACCTATTACCTAG
GAATAGAGTAATAACTACTTAGTTAATACCTACGATAAGATTACGGAAAATAAGCTAACG
ATTAACGACTTCGTAAAGGCTTTAAGGGTGGTTCTTAGTAATATAAAAAGCCTATAATCC
TCCGTTATAAAGCCTACGAGTCGGGAAAGGCATCTTTAATACCCTTAGAAACCTCCCCGA
TACTAAGGATACTACTAATAATAAAGATAATAAGAAGCGTCCTTATAGTAATACGTCTGT
AAAGGCTATCCCTCCCGTAATAAGGAGGCCTTATAAGATATATTAGAATACCTATACCAC
CGCCGCCTATTAGTATATAAGGCCGTATATACGTCCTTATACCTAGTAAAGCCGTAAAGA
TATTATAAAGGTTATAGGAAAGAAAATACGTAATTATAATTGTAAAAGCCGCGTGGATAC
CGCGATACAGAAAAGGCGGGAAACCTTAGGGGCTATTACCGCTAATAAGATAGCGGAAGC
CTAAGAAGATTAACTCTATAATACTACGCCTATTATAACTACTATACCGTAACTATAAAG
TCGGGGGGTTACTAGGCTACCCGTAAGTATAGTTCTAAAAGACCTTTCCGTTACCGCGAG
TATACGGCTAGGCGTTTACCCCTCCTAAGAAGGGGGGGTAGTATACCCTTATACGAAAAT
ACTAGTAAGATTATAATAGGGAGCGTCCCTCTTTATTAACTAAGCCAAAGCATTACTATA
CTACGCGATCCTAGATTTAGGATTGTTAATCCACGTCTTTAATAATCAAGGCCATTTTAC
GGCCCTTAGACCGCCTACTAATAAGCTAATATCACTTTAGGTAGGTACTTATAAGGCTTT
TATCCTTGGATACGGAGACGTTAAGCTATATATATAATTCTTATCGGGCACGAAGAGGCT
ATTACGCCTCCGTGACGTTATAAACTATAAGGAGTTTATTACTAATATTATTTCGGAACG
CTAGCTACGCCTATAAGGCTACCGCTAGGACACTATAAATAATACTATTATTAGCTCTGC
CGATAACCGGCCTATCTATACGCTACTGGATATCTACGGCTAGTATTTAATCTAACGCGC
AGAAGCTATAGTAGCCACCGCGTTTACGGTTTCGGCTTAGTATCCCCGCGATAACCTGTA
TAGAAGATCACGATAACCGCAGTAACCGTAGAAGACTACCCCGTAAAGGTAGTATAAACG
CCTCGGCTATTACGGCACCGATACCCTAATAAGGATTATCGACGCTACTTAGGGGGTAAG
GATTAAGGGGCCGCGAACCGTAGAGCGTAACGCGTATAGATAATAGTAAATACCTACGTA
GAATAGAAGTATACTATCCCTTTACCCGTTAAGGCCCGGCGAAGCCCTGGCCATTAACTT
CTATAATCTCGAAGAGGCGAAGGTATTAGCCGGCGGTCTGTATAGGTCTATTATATTCGT
TATAGATATATATATAGGTTATATGTGGGATTATTACCTATAGAAAAGAGACTAAGGATT
TATTCTTTATACATTGAAAGATATTTTTACCTTACTTAAGACCTAATTCGATATTAGGCT
ACGCGTTCTATAGGCTGATTATAGGATATTGTAGCACCTAGAAGTCGTTACTTTCCTCGC
TGCTAAGGGGGTAAAAGGTTAGCCGTTGGCACTATATTTATAGGATTAAAATAGCGTTGT
AGAACAGATTAGAGGTATCGTTAAAAGGAGGGCAAGGGCTATAGAGATTAGGGCTAATCA
ACCTATATCTATCTGGCCTAAGATCTTTAAGACTACTATCTATCTGTATAATAGAACGCT
ATGATATATTAACGATTAGAAGACGCTATACGAAGGCCTGCGCGGCTATTAGCCTGACCT
TATATATCTACGAGTATACGGCTATAAAGTCTTTATCAAAACGCGCGATACCTAAGCCAA
AAGGAACCGCTTATAAAGGCTAGAACCGAAGGCATAGATCGGATATTATATTAGATACTA
ATCCTCGAATAGCTTCCGTATCCAGCTACTATACCTAACGGATAGTATCACTATAAGAGA
CGTGATCTTTAACGAAGATAAGACCTTTAACGGTAGAATTAAAACTCTATAAGCTATAGC
TTCCGCGGAGAAAATTAGGGTACGCCTATAATCTATCCGTATTACGTAATCTAATAATAC
TATAACCGCGAATAGGCTACTATTAAGGGGTATAGCCGTAGACGTATTACATCTTAAGTC
CGAAGACTCTAATGCTACCGTTATTATTATAGGTAAAGGCGAGGCTATCGTTATTACTAT
AAGAAAGGCTACCACTATTACTATGGGCACCGCTATTACTATGGATACTGCTATTATTAT
AGGAGAAGACTACGCTACCACTATTACTACGGGTAAAGGCGATATTACCGTTATCACCGC
GGACGAAGGCGAGGCTACCGGTATTACTACGGGTACCGCTATTACTACGGATACTCTATA
GTTTACCACTATAAGGTTTAAACCGTTTCCCACGCCTCTGATATCCCCGGAAGATCTTGC
GCACCCGTTCCATATAGCGTTAGCGGTAGTCCTGGGTGTTAAGGGAGAAGAACACGATAA
CCACTAACGGATAACTATAGATACCCCTAGGGGGTGCTTATCGGCCGCGCGCGTATTACC
CGCGCGCCTATCTATTATAAGAACTATTATACGCCCCTACACGACTAAGAAAGTGTCGAA
CGATAATATCTAAAAGGCGTTCTTCAACGCCGGAAGGACTTCTGACCCTATAAGTATAAG
GAAGTAGGTTATTAACGATAGTAATATTGGTGCTATAGATCCCTCTCCCTCTAACGCCTC
CTAGCCGTTATTACGCTTAACCCGCGAGCATCTCCCGCCTCCGCTAAACTACTACCACGA
TATACGCCTTTACCCGTTACGGAAGCGGTGGTTATAGGCTAAAGTGTATCGCACGTCAAA
TAGCACTTGGATAATTAACATAGTAGAGCAGAAATCTCGTGTGTGTGTATTATATTAAGT
TATATCTGTATAAGTCTCTTATGCCCTTAATTTAGGTGGTGAAGACTCTATTATAGATAC
TATATTATTTAGATCCTATCTAGTCTTTTCCGGTATCCGCCCCTATTATATCCTAATACC
CGAGGTCCGAAGCCCTTAGTCAGGGAGTGGATCTCCCCTATAGACCCCGTCGTGGTCCTG
CCTATACGACACACCCCCTTAGTTAAGGTGGGTCTTCCCAGGTTAACTAACTAATTAGAG
GCTTCGGTTTAAACTAAACGCTCTTAGCTTTTCCATCGTAAAATCAATAGTTAAGGGAAA
AGACGCCCTCGTAAAAGGGACTTAAATCCGCCATATTTAACCGTTTAATTTAATTCCGTC
TTAATTAATTCCTTAATCCTGATTAGCCGGATCTACTTAATTGGATCTATATCTATCGGA
TCTACTACGCCCTCGGAGGCCTTTATAGTCGCTATGGCTATAGCTTTAGCGCGTTTAATC
TGTTCGTATAGCTATTTAGACTACTCGATACGATCCTTTTACTCCGTTAAATTAAGCTGT
TACTATAATCTTTTAATCCCCGCCTCCAGTAGTGCCTTTATTAAACCGTCCGCGATTATC
TCCTTCGTATTAACGTACATAAGCTTAAAAGGACCTTATTATACTAACTAGCGCGCTTAC
TAGTTATATATATCGATATGCCGTAGCCTTATCCGTAGGCGTTATGCCTTCTTATTAATA
AGATTAATAGTCTATTAATTATCGTAGTATAGCTATAGTTACTATTAGTCTAACCGAAGC
TCTAAATCCCTTAATATCCGGCTAATAAATAACGTCGTTTTAGCGGCCTTTATAAGAGTG
AGTAGTTCCGATTCTATTAACGACGTCGTGACTATTAGTTACTTACCCGCCTTCTAGTTA
ACGGTTCCCCCAAAGAGCTTTATCGTATATTCTTATAAACTTTTACGGTCTAGATTGTCC
CTAAAGGACGCGTCGCTTACTATCAGGAAAAGCCTATCCCTGCCGAATTCCAGGTAGTAG
TGTCTTATATAGTATAGGAATAGCAGCCCTTATTAAGCCCTCTTAAGATAGTTAGAGGAG
GGATTAATATTATATTAGGAAAGCTTCGAATAGGCGAACGCGATATCGGGTCTTATCACG
ATAGCGGCGTATAGGATAGAACCGATTATACCCTAGTACTAGCGGACCTCGGGAATTAAC
GCGCGGGTGCCGTCGCGGGGTATTACCCGCTCCGTAAATAATAGGACTTTTAGTGGTTTT
CGGCAGAGTATATATACGTAGTATTTAACCGCGATCTTCTTTATATAGAAGGACTATAAT
AGCTATAGCCTATAAGTAGCTCTATCCCTTAGGACCTTAATTCCTAGGAACCAGCGAATT
TCTTCGCCTTTTAATAACCTATAACTTCGCTTAAGGGCGGCCTTAAGGTCGTCGGCGTTG
GTCTTACGGTCTCTATAGTATATAAGTCCGATATCGTTAACGTAGAAGAATAGGATTAAA
CCGTCGCGGATTATAATATAGGGGTCGTTAAGCACGGCCGTAAATCCTATCCTTTATAGT
ATATCGCTAAATTCCTTTTACTATAGCAGTAGCGATACCCTTAAGTCGAAAAGGGCTTTC
CGTAGCAGTAATACCTTACCTAGCACTTTATAGCCTTACGGTATCTTTATAAATACCTCT
TTTTTAAGGCTAGTGTTAATAAACGCGTTAATAGCGTTAAACTACCTTATCTCTAGATTA
AAGCGGGCGGCGATCGCTATTAGTATACGGAAAGACCGCGAGGCTCGCGTTACGGTGTAG
TTATCTTTAGTCTCTAACCGTTTTTATTAATCCCCTCGAATTATAAGGCGTGCCTTATAC
TTAAGGAGGGTGCCCTCCTTATTAAATTTATAGGTATATACCTACCTCTAGGCGAGGACT
TATTACTTATTAGTCTAATCACTACCTACCTCCCGCTAATAGCCTATCTATCGGTGCCCT
TTAAGATATTCCCCCTCGGCCTATAACTACCGCTCCCGTAGTGGGTAGACGCGTATATTG
TGGTAGTGGTTTAGTGGAGGCGGGAGATCCTCGCGGGTTATATACGATAGCGATAGCGGC
TAGAAGGTATAAGGGAAATCTATAACACTAACGTTGTCGTTAATAGCTTACTTCCTCGCG
CGTATAGTGTTATAAGTCCTTCTAGTATTAAAGAACGCCTTCTAGGCGTTATCGTTCTAC
ACCTTCTCGGTCTTATAGATACTTATAATAGATAGGCGCGCGGGTAATAGGCGCGTAGCC
GATAAGCACTCCCTAGGGGTATCCCCGGCTATCCGTTAATAGTTATCGTGTTCTTCGACC
TTAACGCCTCTAACCACCGCTAACGCTATAAGGAACGCGCGCGCGGGATCTTCCGGGGAT
ATTCGAGGCGTGGGAAACGGTTTAAACCTTGTAGTAGTAAACTATAAAGTGTCCGTAGTA
ATAGTAATAGCCTCTCCCGTAGTAATAACGGTAGTATAGTCTTCTCCTCTAGTAATAATA
GTATCTATAGTAATAACGGTGCCCGTAGTAATAACGGTAATATAGTCTATAGTAATAGTA
ATAGCCTCCCATAATAATAGCGGTAGTGTTAGAGTTACGAGGTTCTAAATCTATAGCCTA
GGTATTAGGCTATCGAATATCTTATCTTCATTAAAGACCACGTCTTTTATAGTGATAATA
TCTATTAGGTATAGCAGCTAAATACGGAAGGTATTCAAGGATTAGTATCCGATATAATAA
CCGATCTATCCCTTCGGTTCTAGCCTTTATAGGCGGTTCCTTTTAGCTCAGACATCGCGC
GTTTTTATAATGGCTTTATAGCTATAAGCTTATAGGTGCGTAAGATTAGGTTAATAGCCG
CGTAGGCCTTTATATAGTATTCGCTAGTCGTTGATATATTATAGCGTCCTATTATATAGA
TATATAGTAGTCTTAAAGATCGTAGGCTAAATAGATATAGGCAGATTAGCGTTAATCCTT
ATAGCCCTCGCCCTTCTCTTAACTATACCTTTAATCCGTTCTATAACGCCGTTTTAATCC
TATAAATATAGTGCCAACGGCTAGCCTTCTACCCCCTTAATAGCGAGGAAAGCAACGACT
TCTAGGTGCTAAAATATCTCGGAATCGGCTCGTAGGATATATAGCCGGATATCTAATTAG
GTCTTAAGCAGGGTAAAAACGTCTTTTAACGCGTATAGGATAACGCCTTAGTCTCTTTTC
TATAGGTAATAATCCTATATATAATCTAAATACACGTCTATAACGAATATAATAGACTTA
TATAGGCCGCCTACTAACGGCTCCGCCTTTTTTAGATCGTGAAAATTAATAGCTAGGGCC
TCTTTAGGCTTTAATAGGTGAAAGGATAGTATCCGCCGGATCTATATAGGTATTTACGAT
TACTTATACGCGTTATAGTCCGTTATACGAGGTCCCTTTATCTTTACCCCCTAAATAGCG
GTAACGATCTTCGCGAGAGTATCGGTGCTATAATAGCCGAGGCGTTTATACTACTATTAT
ACTATAGTCTTTTACGGTTACCGCGGTTATCGTGATCTCCCCTACGGGTTATCGCGCGGG
TGCCTTACCGAGACCGCGAACGCGGTAGCGGCTATAGCTTCCGCACGCTGGATTATATCC
TAGCCGTGGATATCTAGTAGCTTATAAATAGGCCGGTCGTCGGTAGAGCTAACGATAGTA
TTATTTATAGTATCCTAGCGGTAATCCTATAGGCGTAGCTAGTATTCCGAGATGATATTA
GTAACGAATTCCTTATAGTATATAACGTCACGGAGGCGTAATAGCCTCTTTATACCCGAT
AGTCATTATACACGTAGCTTAATATCTCCGTATCCGAGGATAGGAGCCTTATAAGTACCT
ACCTAAAGGGATAAGAACACAGTATCCGTGGGTAGTCTAATAACTATAAAACGGCCTTAA
TTATTAAAGATATAGATTAACGATCCTAAATCTAGGATCGCGTAGTATAATAGCGCTGTG
GCTTAGTTAATAGAAAGGGATATCCCTTATTCTTATTATAATCTTAATGGTATTATCGTA
TAATGAGGCGCTACCCCTTAGGTTAGGTAGGCTCCTAGTCCTAGCGCGGTAACGGAAAAG
TCTTTATAAACTATTATAATAGTAGGCGTAGTATAATAGAGTTAATCTTCCTAGACTTCC
TCTATCTTATTAGCAGTAGTAGCTATTACTTCCCGCCTCTTCTATATTATAGTATCCACG
CGGCTTTTAAAACTATAATGACGTATCTTCTTTGCTGTAACCTTTATACTATCCTCGCGG
CTATACTAGGTATAAGGGCGTATATCCGGCATTACGTATTAATAGGCGGCGGTAGTATAA
GGGTTCTTATATATCTCGTAAGGCCTCCTTATTATCGGAGGGATAGCCTTTACGGACGTA
TCGCTATAAGGACGCTTCTTATTCTCTTTATTATTAGTAGTATCCTTAGTATCGGGGAGG
TTTCTAAGGGTATTAAAAGTGCCTCTCCTAACTCTAGGCTTTATAGTAGAGGATTATAGA
CTCTTTATATTACTAAGAACCGCCCGTAAAGCCTTTATAAAGTCGTTAATCGTTAGCTCG
TTTTCCGTAATCTTATCGTAATTATTTACTAGGTAGTTATTGCTCTATTCCTAGGCGATA
AGTCTAATAGCCTTTAACGCGTTTTCCGCTTAATAGTCCGTGCTTAATAACTCTAAAATA
CATATATATTTATAGTGTTTTATCGCTATTTTCTAGCTTACTACCTAAGCGTCTATATCC
TTAAGTATAGCCTTTATAGGCGTGGTGTATTATCGGTATATAACCAGGGCTTCCTTATAG
AGGTTTATAAATATTAGTCCTACGTACGCGTATAGGAGAGTAATCTAGGCCCGTGGGTTA
TTTACGGTATCGTCCTATAGCTAGGCTAGGAGGCTATATAATATAATATAAATAGTCCCT
TTAATATAGGAGTATACCTTATGAAACTCCTTTTACTACGCGTTGTAATCTGCCTTTTCT
TCGCGGTATATGCGGCGATTTTATAGGTAGCGTGTACGCCCCTTTTTAAAGAGGTTATCG
ATAGATATAGGCGTCCTGGTTAGTGGTTCTTTCGTTATAGCCGTGGCTGTCCGGCGGGGG
GCCGTCTTCTTCTTACCGATAGCCGTGGCCGCTATAGTAACGGCCGTAATAACGGCGGTA
TCCGTGGCGTCCTCGTCACCCTTTAGCGTAATAGTGGAAGACGGAGTAGCCGTGATAGTG
GAAGCCGTAGCCTCCTCCGTGTTAGGGTTTATAGTAAGGGCCTTATATTTACGGATATTA
AGTAGTGTAGGCTTAAGAAGTAGGTAGGTATCGGCCTCCTCGTCGCTTAGCTTTAGATTA
AGATAGTTTTCCTAGTAGGAGGTAGATTTACCGTGCACGGCGCGCTCCTATATTACCTAA
TCCCTTTAGTTAATAAGGGTAATAGCGGTCGCCTTCTATTCGGCGTTAGATATATTAGAA
GATATCTTTATTAGTTTATTATTTATCGGTGAGTTAATTAATAGGTAGGTTAATTAATCT
CTTAATTACTCTAATTAGGTTAATCGTAGTTATGTAAGAGTACTTATGTCAATATAATTA
CTTCTTTATAGTGGAATAGGGGTAGCCTTATTAATATATATTATTTAGGCGTTATAAACC
GGGCTTATAACTATCGCACGTTAAATAGCACTTAGATAATTAACTTAGTAGAGCAGAAAT
CTCGTATATATATATTATATTAAGTTATATCAATATAAGTCTCTTATATCCTTAATTTAG
GTGGTGAAGACTCTGTTATAGATACTATATTATTTGGATCCTATCCGGTCTTTTCCGGTA
TCCGCCCCTGTTATATCCTGATTCCCGAGGTCCGAAGCCCTTAGTTAGGGAGTGGATCCC
CCCTAGATCCCCTATAGACCCCGTTATGGTCCTGCCCATGCGATAAAGGCGAATACCTTA
AAGGCCATCGATAAATAGGCTACTAGTAGGAGGTAGGCGGTGATTAGGCTAATAAATAAT
AAGTCCTTACCTATAAATACGTATACATCTATAAATGTAATAAGGAAGGCACCCTCCGTA
AGTATAAGACACGCCTTATAGTACGAGGGGATTAATAAAAAAACTTAGAAACTAAAGATA
ACTACGCTATTATATTAGCCTCGCGGTCCTTCCGTATACTAATAGCTATCGCCGCCTAAT
TTTACCTAGAGATAAGGTAGTTTAACGCTATTAACGCGTTTGTTAACACTAGCCTTGAAG
AGAAAGTATTTATATAGATACCGTAAGGCTACGAAGTGCTAGGTAAGGTCCTGCTCCTAC
GGAAAGCCCTTTTCGGTTTAAGAGTATCGCCACTATTATAGTAAGAGGAATTTAGCGGTA
CGCTATAAAAGATAGGATTCATGGCTATACCTAATAACCCCTATATTATAATCCGCGATA
GTTTAATCCTATTCTTTTACATTAACGATATCGGACTTATATACTATAGAGATCGTAAAA
CTAATACCGATAACCTTAAGGCTACCCTTAAACGAAGCTATAGGGTATCGGGAGACGACG
AAATCCGTTAGTTCCTGGGAATTAAGATTCTAAGGGATAGAGCTATATATAGGTTATAGT
TATTATAATCCTCCTACGTGGAGAAGATCGTAGTTAAATACTATATAGATATCCTCTGCT
AAAGACTATTAAAGGTCCTATTATTTATAGAGCCGCTAATATCACGCAACGATATACGCG
CGTCGATTCCCGAGGTCTATTAGTATTAGGGTATAATATGTTTAATCCTATATACCGTTA
TCGTGATAAGACCCGATATCGTGTTCGCCTATTTAAAGCTTTCCTAATATACTATTAACC
CCTCCTCTAACCACCTTAAGAGGGCTTAATAAGTGCTGCTATTCTTATATTATACAAGGC
ACTACTACCAAGAATTCGGTGGGGATAGACTCTTCCTAACAGTAAGAGACGCGTCCTTTA
GGGATAATTTAGACCGTAAGAGCTCCTAAGAATACGCGATAAACCTTTTCGGCGGTATTA
TTAACTAGAAGGCGGGTAAGTAACCGAAAATTATAACGTTATTAATAGAGTCGGAATTAC
TCGCTTTTATAGAGGCCGCTAAGGAGATATTATTTATCAGTCGGATATTAAGAGATCTAA
AGCTTTAGTTAGATTAATCATAACTATAGCTATACTACGATAATTAGCAGACTATTAACC
TTATTAATAAGAAGGCATAACGCCTGCGAATAAGACTACGGTATATCGATATTTATTACT
AGTAGGCGCGCTAGTTAGTATCGTAAGGTCTTTTTAAGATTACATATATTAACACGAAGG
ATATAATTATAGACGGTTTAACGAAGGTATTACTGGAGGCGGGGATTAAACGACTATAAT
AATAGCTTAATTCAACGGATTAAAAGGATCGTATCGAGTAGTCGAAGTAACTGTATAAAG
AGATTAAATACGCTAAAGCCGCGGTCGTAGCGATAATACAGGCCCCCGAGGGCGTAGTAG
ATCCGATAGATATAGATCCGATTAAGTAGATCTAGCTAATCTGGATTAAGGAACTAATTA
AAATAGAATTAAATTAAACGGTTAAATTGGGCGGATTTAGATCCCTTTTATGAGGGCGTT
TTCCCTTAACTATTAATTTTACGATAGAAAAGATAAGAGCGTTTGGTTCAAGCCGAAGCC
TCTAATTAGTTAGTTAACCTGGGAAGACCCACTTTAACTAAGGGGGCGTATCGTATAGGC
ACACGGACTACGGCGTAGTCTATAGGGGATCTATGCCTGACTAAGGGCTTCGGACCTCGG
GTATTAGGATATAATAGGGGCGGATACCGGAAAAGACCGGATAGGATCTAAATAATATAG
TACCCATAACAGAGTCTTCACTACCTAAATTAAGGGTATAAGAGACTCACACAGATACAA
CTTAATATAATACATATACACGAGATTTCTACTCTACTAAGTTGATTATATAAGTGCTAT
TTAACGTACGACAGATACGATCTATTATACTTCGGGCTTTAGGTAATTATAAATCGTATA
CTAAGGTTATATATTATTCTAGAATAAGTCGTTATCGATTATAAGCTTTTACCGTATCGT
GTAAGCCTATACGGTATAGTATACTCGCTTCCCTAAGAACTTCGTCGGGCTATTAATAGT
TTTATAGGGTATTACTATTAAGGTCGGGGCGATTACTATTATTATCGGCTATAACGCTAG
TAATAAAACCGGTAATAGCGTAGACTCTATTAGTATAAGAATTATTAGGGTCTATAAGGG
AGCCGGAATATTTAAGTTAGGCGGTATTAGGTTTACGGAGTAGGCGATCCTAGGAGCCGA
GCTATAAGCTATTCGACTAATAGGCATTATCGCTTATTAGCTTCTTCTCTCGCGCGTTAT
TAGTCTATACATTAGCTTATTTCCGAATAATACTCTTATATCGGAGTAAGCCTTATATTA
ATATTAGTATATTATTTATAAAAAGAGCCTAGCCTTATATTTAGGGCTTAGTCGTTTTCT
TCGAACCGTTAATTTATTTACTCTATAACCTATTTAATTCTAATAGGTTACTAGGTAGTA
GCGTTAGGATTCTAATCTATCGCTAGCATAGCGCGTGGGTATCGCTAAGTTCTAGATTTA
TAAATAACTAGTTATAGATTATAGTACTAAGTAAGGTCGTAATAATAGATTATCTAAAAC
TAAGGAAGGAAGAAGGAAAAATAAGAAAAGTCTATAACGCTAGGCTAGCTATAAGGTAGC
GATAACTAGGCGATATAGGTCTGTTAACTAAGCACGCAGTCAGGAAGATCCGGGGTATAG
CGGGATCCTTATATCGGGGTTAACTCATAATAGCGTCCTACGGAAGAAAGCCACTCGATT
CTTAGCCTACTCTATAGGGTATAGGATTTCGTGATTAGTATGATAAAAATCTTTAGTGTT
ATTTTCTTATAAGATTATTTATACGATATCGAGATCCTACTATATAATATAAGCGGAACA
TTTACCTTAGCTCTAGGCATAGCTGATAAGGTATCTAGTATACAGAATGCCGTCCGGCTA
TATAAGGGATAAAGGGTAACGGGTAATAAGAGAGATTACAGAAACCTGAAGATTAGCGAT
TTAGAAAATAGCTAGTATCTGTTACGGACTAGTATCGTGATACGCGACGTCTTAACGATT
ATTAAGACCAATAGTTACTATTAGAATATAGTAATATAGGTGTAAACGTATATATATATC
TAGCTAAGTGACTATCTATAATATATATAGTTATAGCTAATAATATAATATACCACGCTA
TCAGGTGATCCACGTATATAAGCGGTCCTGTATGGGTCTAGTTACCCTCGTGTGGGTGAC
TATGTCCACAGAGTCTCTACTCCGGTGGTGGGGCGTCTTACTGCAACTCGGACCAATGGC
ACGTGACGGAGGTAAGATTTGTGAGAGCATCCAGAAACTCGGTCCATAACCTAGGAAAAC
ATTATTGACATCCACCTGCGAGAGTTCACATCTCGCCTCAACTTCCACCTTCTTGATTAG
GAGGGCCGTGGCTCATCCTGGAGCGTTAACGGACCATGTCTGCTCGACTATCCCCCGGAG
GGGCTCTCCTGAGATCATCTCGCATGTTCTCAATCCCCAACCCTATACCCGCACCAACCT
CAGGAGACGTTCGCCATCAATTGGGCACATTGGCTTTTCCGACCCATCTGTCCATCACCA
CGCCGGAGAGCTCAAGAGCTCGTGGTGACTGGGGATTGAAGCGCCCACTTCCCTTGCGAT
GGACGGCGAAGACATCGACTCCTTCCATTCGGGTCAAGCACATTGATTCCATAGAGAATG
TGACCGACTACGCATCGTCCTCCGAGCATAGCCTGACGCTTCAGAAGTTTCACGAACTCA
ATCTGCCAATCACGGTTCCTGCACTTCCGAATCGGTACCGCATGATCTCTCAAGCCGTGA
CATCCGTTTTCGAAGAAGACAGCGACTTCATCGCACCGGAATCTGCGCAAGGCGCCTCTG
GTGCCGACAAGAGGTGGAGGTTCCAAGGCCCATGGCTGGCTGGCATGACCGAGGGCGAAT
TCAACAAATACTTGAGAACAACGGTCCGGAACAAGCGACAAGAGTTCCGTGACTTCTTAA
AAGCGCGCTTGGCCTCCGAAATTACTGCGTCGCAGCAACAGGAGGCCCTAGACAAAGCAG
CTGACCCGCCGACACCGGTTCAGCCCCGCGACATCACGGATGAGCAATTCAGTCAGTATG
TGCGGAGACTGCGAGCTGATCGAGTCACCCTTTTCGCGGTGGTGAGCGAGTTTCTCGACT
TGGCCCCCCTCAATCCCCCCAGCGCGATCGCCAACATGTCGATCGGCGCCCGCATCGAGT
CCAAGTCGCCCAACCCTTACGCGGAGCGTGGACCGCCCGTTACTCACCCTTCAGCTGGCC
TCTCGTACCTGCGCTCCAACGCCCATGCTGAAAACCACCCTCTCTACGGACCTCAAGCCC
ACCCTTCGCCTGTGCTGGCTAGAATTATTTCACCCAGGATGATGTCGGCTCCCGCGAAGC
TCGGCGTCGCAGGTTTCATCACGGACACTCCCCAGGGCGATTCGGCTCTCAACCGCAAAA
CGTACCGCAGTGGCAGGGCCCGAGTGCCTGGCATTTCCACATTTGATGCCGAGATTGAGG
GTGGTGCCAAGTGCTACGTCGAGCCCCGCTCTGCCAATGTCAACTCTGCAGGCAAAGTCA
TCATCAAAGTCAATGATGCGAACGAGGAGGCGCAGGTAATATTGAAGGAAACAATTGGAA
AGGCCGAAATCTACAACGCTGCGCCGAAGACTGAGGAGTTTCAACTGCGAGCGTCAACTC
AGCCACTAGCCCACGAATACCAAACCCAGCGTGGTTGGGGCTCCAGGGGCTCTCATAACA
GGAACGCACATGCCTCGGAGGTATTCGTGAGTGGTAGCTCACAGACGTATGGACTCGACA
GGTGAGCAGCAACCGGGCATATGCGTATGTCTCAGCACAATGTACAGGCATGGTCCAGGC
TGGTCATTCGTGGAGGCCTTTCTTGAACCCTGTCAGGATCACATTTATTCTTGTACACTT
GTATATCTTGTCTGTAACATAAGGTACCTTAGAAAACAAAAGACACGTCTCGACGGTTAT
CACTACTGCTCAGTTTTGGCGAGAGGTGTGTGCTAGTTAATAAGAGTGTTCAGTAATCAT
ACGGGGAGCGTGGGTACATTGTTCTGTCGAACAGACGACAGTCTTTTCGGTTACGTAATG
GGCCGGATTACCAAGAGTACAATCCGGGTGGACGCTTATAGAATCTGCACTATATAAAAT
ACGGTGGCAGCGTTTATCGCACGTCAAATAGGCACTTGAATGATCAACTTAGTAGAGCAG
AAATCTCGTGTGTGTGTATTATGTTAAGTTATATCTAGGAGAGTCTCTTATACCCTTAAT
TTAGGTGGTAAAGACTCTGTTATAGGTACTAAGTCATTTAGATCCTATCCGGTCTTTTCC
GGTATCCGCCCCTGTTATATCCGAAGCCCTTAGTTATAGCGTGGATCCCCCCTAGATCTC
TTATAGACCACGTCGTAGTCCGTGTGCCTATACGACACACCCCCTTAGTTAAGGTGGGTC
TTCTCAGGTTAACTAACTAATTAGAGGCTTCGGTTTAAACTGAATACTCTTAACTTTTCC
ATCGTAAAATCAACAGTTAAGGGAAAACGGCCTCGTAAAAGGGATCTAAATCCGCCCTAT
TTAACCGTTTAATTTAATTCTATCTTAATTAGTTCCTCGATCCTAATTAGCCGGATCTAC
TTAATCGGATCTATATCTATCGGATCTGCTACGCCCTTAGGGGCCTTCGTAGTGGCTACG
GCTTTAGCGCGTTCGATCTCTTCGTGTAGCCGTTTAAACTACTCGATACGGTCCTTTTAA
TCCGTTAAATTAAGCTATTACTATAGTCTTTTAATCCCTACCTCCGGTAATACCTTCGTT
AAACCGTCCGCGATTATCTCCTTCGTGTTAATATACGTGACCTTAAAGAGGCCCTGCTAT
ACTAACTAATATACCTACTAGTTATAAATATCGATATACTGTAGCCTTATTCGTAGGCGT
TATACCTTTTTATTAATAAGGTTAATAGTCTACTAATTCTCGTAGTATAGCTATAGTTAC
TATTAATCTAACTAAAGCTTTAGATCCCTTAATATCCGACTAACGAATAACGTCTTCTTA
GCGGCCTCTATAAACGCGAGTAGTTCTAACTCTATTAACGATATCGTAACCGTCGGTTAC
TTACCCGCCTTCTAGTTAATAGTGCCGCCGAGGAGCTTTATCGTATATTCTTATAAGCTC
TTACGGTCTAGATTATCCCCGAAGAACGCGTCGTTTACGGTTAGGAAGAGTCTATCCCCA
CCGAATTCTAGGCAGTAATACCTTATATAGTATAAGAATAGCAGCACTTGTTAAGTCCTT
TTAAGGTAGTTAGAGGAGGGGTTAACGTTATATTAGGAAAGCTTCGAATAGGCGAACACG
ATATCGGGTCTTATCACGATAGCGGTATATAGGATAGAACCGATTATACCCTAATATAGG
CGGACCTCGGGAATTAACGCGCGTATACCGTCGCGTGGTATTAACGGCTCTATAGTCGAT
AATAGGACTTTTAGTGGTTTTCGGTAGAGGATATCTACGTAGTATTTAACCGCGATCTTC
TCCACGTAGGAGGATTATAATAGCTATAACCTACGTATAGCTCTATCCCTTAGAACCTTA
ATTCCTAGGAACTAACGGATTTTATCGCCTCCTGATAACCTATAGCTTCATTTAAAGGCA
GCCTTAAGGTTATCGGCGTTAGTCTTATAATCTCTATAGTAGATAAGTCCGATATCGTTA
ACGTAAAAGAATAGGATTACACTATCGCGGATTATAATATAGAGGTTGTTAGGCAGGGCC
GTGAATCCTATCTTCTATAACGCGCCGCTAAATTCCTTTTACTATAGTAGTAGCGATACC
CTTAAACCGAAGAGGGCTTTTCGTAGTAGTAGTACCTTACCTAGCACTTCGTAGCCTTAC
GGTATCTTTATAAATACTTCCTCTTTAAGGCTAGTGTTAACGAACGCGTTAATAGCGGCG
AACTGCCTTATTTCTAGGTTAAATCGTATAGCGATCGCTATTAGTATACGGAAGGACCGC
GAGGCTAGCGTTACGGCGTAGTTATCTTTAGTCTCTAACCGTTTTTATTAATCCCCTCGC
ACTATAAGGTATACCTTATACTTAAGGAGGGTGCCCTTTTTATTACATTTATAGATATAT
ACCTATTTACAGGCGAGGACTTATTACTTATTAGCCTAATTACTACTTACCTCCTATTAG
TATCCTATTTATCGGTACCCTTTAAGGTATTCCCCCTTAGCCTATAACTACCGCTCCCGT
AATAGGTAAAGGCGTATATCACGGTAGTGCTTTAGTGGAGGCGGGAGATCCTCGCGGGTT
ACGTGCGATAGCGGCTAGGAAGTGTTAAAGGGAGTGCAATTTATAGCACCGATATCGCCG
TTATTAATAGCTTACTTCCTTACGCGTATAGGGTTATAAGTCCTTCTAGCGTTAAAGAAC
GCCTTCTAGGCGTTATCGTTCTAGACCTTCTCCGCCGTGTATAAACTTATAATAGTTCTC
GTGATAGATAGCCGCGCGGCCAATAGGCGTATAGCCGATAGGCACCCCCTAAGGGTATTT
ATAGCTACCCGTTTATAGTTATCGTCTCCTTCCACCTTAACGCCCCTGACTACCGCTAAC
GCTATAAGGAACGCGCGCGCAGGGTCTTCCGGGGATATTAGGGGCGTAGGAAAGGATTTA
AACCTCGTAGCGGTAAACCGCGAAGTGTCTATAGTAATAGCGGTAGCCTTTCCCGTAGTA
ATAGCGGTAGTATAGTCTTCTCCTATATTAATAGTAGTATCTATAATAATAGCGGTGCCT
ATAGTAATAGCGGTATAGTCTATAATAATAGTAATAGCCTCTCTTATGGTAATAATAACG
GCCTCGCCTTTACCCGTAGTAATAGTAGTGGCTTTAGAGTTATAAGGTTCTAAATTTATA
GCCTAGGTATTAGGCTATAGATTTAGAACCTCGTCTATAATAATAGTAGTGGCCTCTCTC
GTAGTAATAGCGACGGTCTTGCCTTTGTCCGTAATAATAGCGGTAGCGTCGTTTTGACCT
GTAATAATAGCGGTGGCGTTAGAGTCTTCCGACTTAAGATCTAATACGTTTACGGCTATA
CCCCTTAATAATAGCCTATTCGCGGTCTTATTAGATTAGGTAATACGGATAGATTATAGG
CGCTCCCCGATTTCCTGAGCGGAAGCTATAGGTTAAAGCGTTTTAATCCTGCTATTAAAT
ATCTCGTCTTCGTTAAAGACTATATCTCTTATAGTGATAATATCCGTTAGGTATAGTAGC
TAAATTCAGAAGCTATTCGAGGATTAGTATCCGATATAATAACTAATCTATACCTTCGGT
TCTAGCCTTTATAGGCGGTTTCTTTTAGCTTAGGTATTACGCATTTTTATAAAGGTTTTA
TAGCCGTAAGCTTATACGTATATAAGGTTAGGTTACCAGCCACGCAGGCCTTTATATAGC
GTTCGCTAGTCGTTAATATATCGTGGCGTCATATTATATAGATATATAGTAGTCTTAAAG
ATCTTAGGCTAGATAGATATAGGCAGATTAGCCCTAATCCTTATAGCCCTCGCCCTCCTT
TTAACAATACCTTTAATCCGTTCTATAACGCTATTCTAATCCTATAAATATAGTGCTGAC
GGCTAACCTTCCACCCTCTTAGTAGCGAGGAAAGCAACGATTTCTAGGTGCTAAAATATC
TTAGAATCGGCCTATAGGACGCGTGGCTTAGCGTCGAATTAGGTCTTAAGTAGGGTAAAG
ACGTCTTTTAACGCGTGCAGGATAAAGCCTTAGTCTCTTTTCTATAGGTAGTAATCCTAC
ATAGAACCTATATACACGTCTATAACGAATATAATAGACTTATATAGGCCGCCCGTTAAT
AACTCCGCCTTTTCTAGATCGTGAAAATTAATAGCTAAGGCCTCTCCGGGCTTTAACGGG
CAAAGGGATAGTATCCGCTGGATCTATATAGGCATTTACGATTACCTTTACGCGTTATAA
TCGGCGGTACACGGTCCTTTTCTTCTTCCCCCCTAAGTAGCGTTAATAATCCTTATAAGG
GTATCGGTGCCGTAGTGGCTAAGGCATTCGTGCCACCGCTACGCTATAGTCTTCTACGGT
TACCGCGGTTATCGTGATCTTCTATACGGGTTATCGCGGGGGTGCCTTACCGAGACCGCG
AACGCGGTAGCGGCCATAGCTTCCGCGCGCTCAATTATATACTAGCCGTGGATATCTAAT
AACTTATAGATAGGCCGGTTATCGGCGGAGCTAATAATAGTATCGTTTACGGTATCCTAG
CGGTAACCTTATAGGCGTAGCTAGCGTTCTAAGACGGTATTAGTAACGAATTCCTTATAG
TATACGGCGTTACTGAGGCGTAATAGCCTCTTTATACCCGATAAGAATTATACACGTAGC
TTAATATCTCCATATCCGAGGATAGAAGCCTTATAAGTCCCTACCTAAAGGGATAAAGAT
AAAGTATCCGTGGGTAGTCTCATAACCGTAAAACGGCCTTAATTATTAAAGATATAGATT
AACGATCCTAAGTCTAGGATCGCGTAGTGTAATAGCGCTTTAGCTTAGTTAATAAAGAGG
GATACCCCTTATTCTTATCATAATCTTAATAGTGTCGTCGTATAACGATAGCGCGCTACC
CCCTAGGTTAAGTAAGCGCCTAGTCTCCCCGTCGTAGTAACGGACAGGTCTTTTAAAGCT
ATACTTACGGGCGGTCTAGTAACCCCCTGATTTTATTATATAGTAGTTATACTAAGCGTA
GTATTCTAGATTTAATCTTCCTAGACTTCCTCTATCTTATTAGCGGTGATAGCCCCTAAG
GCTTCCCGCCTCTTCTATATCGCGGTATCTACGCGGCTTTTAAAACTATAATTACGTATC
TTCTTTTCCATAACCTTTATAATATCTTCACGGCCACGCTAGGTATAAGGGCGTACGTAT
ATCCGGCCTTACGTACTAATAGACGGCGGTAGTATAGGGGTTCTTATATATCTTATAAGG
CCTCCTCGTTACGGGAGGGATAGCCTTTATAGATATATTATTATAAGGACGCTTCTTATT
ATTATCGTCATTAGCAGTATCCTTAGTATTAAGGAGGTTCCTAAGGGTATTAAAGGTGCC
TCTCCTAACTCTAGGCTTTATAGCGGTAGATTATAGACCCTTTATATTACTAAGAACCGC
CCGTAAAGCCTTTACGAAGTCGTTAATCGTTAGCTTATTTTCCGTAATCTTATCGTAGTT
ATTTACTAGGTAGTTATTACTCTATTCCTAGTCGATAAGTCTAATAGCTTTTACCGCGTC
CTCTGCTTAATAGTCCGCGCTTAATAGCTCTAAAACGCCTATATATTTATAGTGTATTAT
CGCTATTTTCCAGCTTATAACCTAGCCGTTTATATCCTTAGGTATAGCCTTTATAGGCGT
AGTATATCGTCGATACAGGACTAAGGCTTCCTTATAGAGGTCTATAGGGGTTAGTTCTGC
GTACGCGTGTAAACAAGTAGTCTAAGCCCGTGGGTTATGTATAGTATTATCTTATAGCTA
GGGGAGGAGGCTATATAACGTGGTATAGATAGTCCCTTTAATATAGGAGTATACCTTATT
AAATTCCTTCTATTATACGTTATAGTCTACCTTTTCCTTATAGTATACACGGCGATCTTA
TAGGTATTACGTATACCCCTTTTTAAAGAGGTTATCGATAGATATAAGCGTCCAGGTTAG
TAGTTCTTTCGTTACGGCCGTAGCCTTCCGGCGGGTGGCCGTCTTCTTTTTACCGGCGGC
CGTGGCCGTTATAGTAGCCGCTATAGTAGTGGCGGTGTTTATAGCGTCCGTGGCCTTATC
GCCCTTTAGCGTGATAGTGGAGGACGGAATAGCCATGGCCTCCTCCGCCACGTTAGGGTC
TATAGCGAGGGCCTTATATCTACGAATATTAGGCGGTGTAGGTATAAGGAGGAGGTAAGC
GTTAGCCTCCTTATCGCTTAGCTTTAGATTAAGGTAGTTATCCTAGTAGGAGGCCGATTT
ACCGCATATAGCGTGCTCCTAAACTGCCTAATCCCTTTAGTTAATAAGGATAGTAGCGGC
GGCCTTTTATTCGGTATTAGAAGATATCTTTACTAGTTTTTCGTTTATCAGTTAGTTAAT
TAATCTCTTAATTACTCTAATTAAATCGATAGTAGTTATTTAAGAGTGCTTATATAGACG
TGATTGCTTTGTGTAGTACAATAGGGGTAGCCTTATTAATATTTATTATTTAGGCGTTAT
AAACCGGGCTCATAACTATCGTATATTAAATAGGCACTTAAATAATTAACTTAGTAGAGC
AGAAATCTCGTGTGTGTGTATTATATTAAGTTATATCTAGGAGAGTCTCTTATACCCTTA
ATTTAGATGGTAAAGACTCTATTATAGGTACTAAGTTATTTAGATCCTATGCGGTCTTTT
CCGGTATCCGCCCCTATTATATCCGAAGCCCTTAGTTATAGCGTGGATCCCCCCTAGATC
CCCTATAGACCACGTCGTGGTCCGTGTGCCCATACGACAGCGTTTCCCTGACGGTCTGAG
ATAGTTATAATAGTAGATAATTACCTTAATAACATTTGACGTATTTTATAAGGATTTTGA
CTACACTTTATCTGATCATTAAGAGTCTGACTAAGTAAAGATATACCTATTTTACCTATC
CTTATTACTACCGATTAAAAAGCCACCTAGCCACGCTAATATAGCGTATTAATCTATAAA
TAACTATTAAGATATCGTATCTTAGCCCTATTACGTATAAAACATATAAGGATTAGAAGC
TCTAGCAATGTCTATACGAATCGGTTACTACGTATAATAACGTGTAGAGGTTTCTCCGCC
TAGTCGATCCGACTTAAACCCCCGAGGAGCCTATAATACCGAATTACGACTCTTTCCCTT
CTATAACGTCTAGGCGTACCCCTATATAATATCTTAACCTTATGGATACCGGCTAAAAGG
CGTACGATATCGAAATCGCGCGCTAGAAGATCCTATAAACGTACTATAATAGCTACCTAA
AGGGGATTAACGCTATACTAACCTAGTAGGTTAATACTATTAACTAAAGCCGTAGATAAC
TACTACGAGGAGGTATACCCCGCGAGGTATATAAAGCCGTTAAACACAATATGGATCAAT
ACCTAGCTACCCGCTAAACCGATACCCACGAAGAGTATATTAAGTATACTTATTACCCTG
CGAATAGCCTTAAGAAGCTCGGGGAGTAGTTAGATAAGTGGTAGATACTACTATAAAGCT
ATAAAGATACTGGTTCGAAGTCCTCTACGTATATATAGGTTATAGATTTCTTTAGAGGGA
TACGCCCTTATATCGGCCGCGATTAGACTAAGGCTAAGGGACGCCTTATAAATAACCAGG
TAATTATACCCGAAGACCTTTATACCCTCGGTTAGAAGTATATTAATACTAGACTTAAAG
ACTAAGGAAAACGCGGTAGCCACTGCGCTGTAGTATTCCCTATACTATATACCGGAAGCG
AGAAGGGTTATAATAATCTAGGCGCCACGGCTAAGCCTAAAAGGGGTGGCCGTGGGAAGA
ATAAAGCTAAGAATCCCGCTATATTTATAGCTATACCTTCTATTATTTTAACTAACTATT
CCTCTTCCAAAAAACGCTAATCCGCCTTTAAATAAGGGGTATACTGCCGCGTGTATACGA
CGCTAGGTCATAATATTAACGGCTACTTATATCTATTCCTAGATACAGTATATAACGATT
AAGCACCTTTTAAGAGCACTGAAGTAACCGTCTAACGGATTCTTAAATATAACCCCTTAA
TACGTGCAGAAGTAGAAGAATTACGCGCCGTAAAGAAAGTAAACAAGGATACTAGCCGGG
ACTATATATAGCTTAAAGAGGCGTGACTCGACTATAGTAGCGTTTATAGTGTCCGTAGCA
GCGTCTCCCACGCCACTAGCTTTATAGCAGGAACCGCTACTACTAGCTACTCTCTTCGGG
TATCTGCTATTCTAGATTCCGGCGTTACTATTTATATATTTAACGATTTTCCCCGCTTTT
CTGATTTTATACCCGCTACGTGGGGAGACTACGTAGTCGCCGGCAGTTTATCCCTGCCTA
TTAAAGATTACGGTAACGTGACTATAAGATTAAACAGACTAATAGGAGGCCTCGATTTCA
GGCTCTTAAATATTGTATACTATGTAGATTTTACTTATAATTTAATCTTAAACTAACAGT
TACGACTACGAGAATACTAGTAAGATTAGAAGCCACTAAAAAACTGCCTTTAATATACTA
ATAGATCTATACTGTACTAGCTAAGTCACCACTTCGATTAAACCATGGTTAAATACGTGC
CCTCCTCTAACTAATCTACGGCTACTTTTCTAGGCTTTTCTTCGTCGTCTTCCACTCGAA
AAGCCGTCTATAAATTAACGATACGTTATCTAAGCACTATGGAAGGCATCTTATAGTATC
TATGGCTAGGGCACGCTAGCCCTAAGCCTCTTAGGCACCTAGAAGAGTAGACGTAGGGCT
TAAAATAAAGGGACTAATAACTATCGACTACGAGGCCTACGAGCTTATAAAGATTAAACG
GTATATTAGCAGGCACCCTTATACCGTACCTATTTTCGTAAGGGGGTAATAGACGATTAA
TTTCACGGATTTTAACCGAATATCCGATAGGGACTCGCGGTTTATATTTTTCACAGACCG
TTATAGTGGTTTTACGACCACCTATATTATAAAGAGTAAGCTGGTAGTGGATATCCTCGT
AATAATTAAGGAATTCCTCGTCTAGGTGGACCACTAATTAGGCTATAAGGTACGCGTTTT
CGAATCTGATAACGAGCTAACTTAATCCCACGATATTATATAATTCCTGTATAAAGAGGG
TATCCTTTTAGAGATATCTACTACCGATACTTAAGTGCAGAACGGGGGTGCCGAACGCGC
TACTGCCGTGATTATCTTAAAGGGTCGTGCGATAAATATCCACGTAAAACTACCGCTGTT
TATATAGCCTAAAGCTATTCCCACGGCAGTATATATCTATAACCGGACGCTATAAAAGCA
GTAAAAGGATTAGAAAACGCTATACGACGTCGTTTTTAAAAGGAAGCCGATTTTATTATA
TCTTTGAGTCTACGGCTATAAGGCGTACGCCATAATAAAGGACGTCTAAAAGGGCGCTAA
TAAGCTATTAAATCGTATCGCTCCTCGTGCCTATATTAGCTACCTCGTCGGCTATAATTC
CACTAATATCTTCCGTATCTAGATACTAGACCGCCGTAACTATAACCGCGTTATTTATAT
ACGCGATATAGATTTTAACGAATATATCTTTTTTAATAGCGATATTAATGCCTTTAAGGA
CGACCTCCGTTAATTAACCAAGGAGTAATTAAAAGACCTAATTAGTTAGATTAAATATAT
AAGGGATAGAGATTTATAGCCGTTTATAAATATATCAGCTAAGGACCCCCCCTTTTATAT
AACTGCTTATTTTAAGCTTAATATACCCCTGCCCTTACTCTTACGGGGCCTAGTAACCCC
CGGATTCCCTTCCTTAACGGCGTTACTATTAAGGTTATAGTCTATAGCTCCCGTTCTTGA
GGGGGAAGCGGAGGTTATCTTAAGTCTAAACGGATAAGATTTAGGTCACGAATAGTATAA
TTTAGCTAGTATAGCACCTAATCACCGTCTATATCCACCCGATCTATTACTTTCTAGTCT
ACTAATAACCCTGCTATCGGTTATAGCGCTTATAGTAGCTATAATATTAGGCAATCGTGA
TTTCCTTACGCTAGCGGGGCTCCTCGTGGAAAGAGGAATACGATATAGCGATTCCTATAT
AGCTCTACCTATAAGACTCCTTATAGAAAGAGGAGCGCGCCTATATCGATAAGGAGATAG
CCGGTAAAAAGAAGATTAGGTTATTACGTCTAACGCTAGCCGCTACGCCCCTAATATACG
TACTATAGATAGGACTCCGCTAACTAAATTACGGTTAAAAAGGACTACTTCTATAACGCT
ATAGCGGCGTTTATCGCTACTACTCGAACCCATAGCCCCGATAGCTATCTCGGAAAATAT
AACCCTAGCGGTAGCCTTAGCCGCGAAGATTTATCGTAAAGACCTCCCTCCTCCTCCGAA
AGACCCTCGCGGTATACCCTTATACCCTTACGCCCACCTATTCCGATAGGTATAAGAAGA
CTACCTACAGAGCTATAAGGAGATAGGGTCATGGATACGGGTACCGGCGTCTATAGTAGA
TAGAAATCAGGTTCTAAACTTAATATAGGTAATAATATATAAATTCTATAAGTATAGATT
TCTATATAAATATAAAGTAGGGCTAGTAATACGAGGAGATTAGTAATATTAATTCTCCCT
TAAGGAGATATATATAGCTATATTAGCAGGATAATGATTCCGCGCGTTAATAGCTATCGT
TACCTGTTTTAACCTTACGCTATTATAATTCGACGTTATAAACGCGTTTATACACGTGCC
TCTCCCCTATAATATCTTTATATACCCGCCGGTACACTTTCTAGCCCCTAAGAGTCGTTT
ATACCTGAAAAAGGCGTTATATAGGCTTAAGAAGTCCCTATTACCATAGTAAAAGCGCTT
TTCGGCTATCCTTTTAGCGGACGGTTTTTAGATAATACCGTAGGAACCGTGTTATTTTCT
ACGTCGTGGTCTAATCCTGTTTTTCTATATTAACAATATCGTTATTACTTATAAGAAATA
AGATAAGACATATATAAAGCAGGCTATTAATAACCTATAACGCCACTATAACCTATAAGG
TAGCGATCTCCTATAATAGTTCCTTAGTATTAAGGTTATTCGCGACTATACCGCCTATAA
AATCTGGCTATTATAACGCGACTATATCGCTAAATTAGAACGCCTATTAAAGCTAAATAG
TAAGTATAGTAGTAACTATCGTCTAACGAACCTAATTAAGGTTATAGAGCTATTACCCTA
TTTAGGGACCTCGATTAATATTAAAAGCTATTAATGGAAGATACCATCTATACTATATGT
AGTAGTAATATTACGGCCTACTATCGCACTTATAGTATCTAGGCTATACCGGTTTAATAT
TAATCCAGGGCCTATATACTATAAGGCCGCCGACTATCTAATCCTTTACCTAAGTAATAG
CTAATCGTTTATATTAGAACTAGGGAGTAGCGATACTATCAAAATCTACACTAACGTCTT
ATTTACCAATAATACCGTTAATCAAAAGAGTAGCTAAGCGTATATAACACGCTTATTTAG
CGGTATAATAACGTGGCGCGCTAATAAGCAGGATATAGTTATAACGTTAATAACGGAAGT
AAAGCTATTAGCGTTAGCGTAAGATATAAAAAAGGGTATCTTTATATAACGCCTATTACT
TAGTATAGGAGTGGAACTTAACGATCCGGAATTAAGGATCCTATATAATAATAACTAAAC
GATTCGATTAGTTAATTAAGAGATTAGTACGCTAATAACGCGCCTCTGCCACGTCGATAT
CCATAGCCACTAGTTACTTTAAGTAAAGGAATAAGGGTAGATACTCGTGATATATATTAC
GAGCGCGGAAATAATAGTAGACGGGCTAATAAAGGCGTTATACGGCGAGAAATTTAAGAT
ATTTAGATCCTAGGTGGGCGTAATAGATATACGAGAACGGTTATAGCAGAAATAGCTAGA
GGAAGTCCGGATAGAATATTTAGAGTACCTAAAGGATAACTTTAAGGGCGGCTATAACGA
ATAGATTATATAGCTAGATTATCTACTAATTACGAATAGCTTTAATTATCGAACAGACCA
CAGTCTTTTCGGTTACGTAATAGGCCGGATTGCCAAGAGTATAATCCGGGTGGACGTTTG
CAGAATCTGCACTATATAAAATACGGTGGCAGCGTTTTCCTAACGGTCTAAGACAGTTAT
AAGAGGATATAATTGCCTTGATTAAATTTTGACCTATTTGATAACGATTTTGACTACGCT
TTATCTGATATTAATCGCCTAACTAATATTTAGGGCGATTAGGGGGTATATCGAATAGAC
TATAGTCTTTTCGATTACGTAATAGGCCGGATTACTAAGAGTATAATCCGGGTAGACGCT
TATAGAATCTGCACTAAATATACTACGGTGGCCGCGTTTCCTGATATCGTATGGGCAGGA
CCACGATATAGTCTATAGGGGATCCAGGGGGAATCCACTCTACGACTAAGGGCTCCGGAT
ATCGGGGACTTTGGGTATCAGAATATAATAAGGGTGGATATCGAAAAAGACCGGATAGGA
TCCAAATGATATAGTACCTATAATAGAGTCTTTACCACCTAAATTAAGGGTATAAGAGAC
TCTCCTAGATATAATTTGATATCATATATACACACGAGATTTCTGCTCTACTAAGTTAAT
TATTAAAGTGCCTTTTAACGTGCGATAGTTATAAGCCCGGTTTATAACGCCTAAACGATA
GATATTAATAAGGCTACCCCTATTCCACTATAAACAAGTAATCATGTCTATATAAGCACT
CTTAAATAACTACTATCGACCTGATTAGAGTAATTAAGAGACTAATTAACCTACCTATTA
ATTAACTAACCGATAAATGATAATCTAGTAAGGATATCTTCTAACGTATCTAACGCTGAA
TAGAAGGCGGCCGCTACTACCCTTATTAACTAGAGGGATTAGGTAGTTTAGGAGCGCGCC
GTACGCGGTAAATCGGCCTCCTGCTAGGATAACTACCTTAATCTAAAGCTAAGCGATAAG
GAGGCTAACGCTTATCTCCTCCCTATACCTATATCCCTTAAGGTTCGTAAATACGAAGCC
CTCGCCGCGGACCCTAACGCGGAGGAGGCCACGGCCACCACCGTTACGGCTACTCCGCCT
TCTACTATCACGTTAAAGGGCGATAAGGCCACGGCTTCCATGGACGCCGTCGCTACGGCC
GCTGCTATAGCGGCTATGGCCGCTGGTAAGAGGAAGACGGCCGCTCGCCGGAAGGCTACG
GCTATAACGAAAGAATTAACGACTAGGACGCCCACGTTTATCGACGACCTCTTTAAAAAG
GGGCGCACGCGGTACCTATAAGATCGCCGTATATACCGCGAGGAAAAGGCAGACTATAAC
GCGTAGTAGAAGGAGTTTAATAAGGTACACTCCTATATTAAAGGGACTGTGTATACCACG
TTACGTAACCTCCTCGCCTAGCTATAGGACGATACCGTAAATAACCCGCGGGCCTAGATT
ACTCTCATACACGCGCACGCAGGACTAATACCTATAGACCTCCGTAAGGAAGCCTTAGTC
CTGTACCGACGATATACTACGCCTATAAAGGCTATACCTAAGGATATAGACGCCTAGGTA
GTAAGCTAGAAAACAGCGATAAAGCACTGTAAATTTATAGGCGTTTTAGAGCTATTAAGC
GCGGACCGTTAGACAGAAAACGCGTTAAAAGCTATTAGACCTATTACACAGGAATAGAGT
AATAATTACCTAGTAAATAACTATAATAAGATTAGGGAAAACGACCTGACGATTAACGAC
TTCGTAAAGGCTCTAAGGGCGGTTCTTAGTAATATAAAGAGCCTGTAATCCTCCTCTATA
AAGCCTAGGGTTAGGAGAGGCACCTTTAATACCCTTAGGAACCTCCCCGATACTAAGGAT
ACTACTACTACTAATAATAAAAATAATAAAAAGCGTCCTCGTAGCGATACGTCCTTAAAG
GCTATCCCTCCCGTAGTAAGAAGGCCCTATAAGATATACGAAAACACTTATACTACTGCC
GCCTATTAGTACGTAAGGCCGGATATACGCCCTTATAACTGGCGTGGCCCTGAAGATATT
ATAAAGGTCGCGGAAAAGAAGATATGTATTTATAGTTTTAAAAGCCGCGTGGATATCGCG
ATATAGAAGAGGCGGGAAGTAGTAGCTGCCACTGCTAATAAGATAGAGGAAGTCTAAGAA
GATTAACTCTATAATACTACGCCTACTATAGTTTATAAAGACCTGTCCGTTACCACGACG
GGGAGACTAGGAGCCCCCCTAACCTAGGGGGTAGCGCGTTATCGTACGACGATACTATTA
AGATTATAATAAGAATAGGAGATATGCCTTTCTATTAACTAAGCTAAAGCTCTATTATAC
TACGCGATCCTAGACTTAGGATCGTTAATCTATATCTTTAATAATCGAGGCCGTTTTACG
GCCGTTAGACTACCCACGGTTAATCTATTAACGCTTTAGGTAGGTACTTATAAGGCTTTT
ATCCTCGGATACGGAGACGTTAAGCTATGTGTATAATTCTTAGCGGGTATAAAGAGGCTG
CTATGCCTCCGTGATGTTATATACTATAAGGAATATATCACTAATATCGTCTCGGAATAC
TAGCTACGCCTATAAGACTACTACTAGGATACCGTAAACGATACTATTGTTAGCTCCGCT
AACGACCGGCCTATCTATAAGCTACTAGATATCTACGGCTAGTATATAATCGAGCGCGCG
GAAGCCACGGCCGCTACCGCGTTCGTGGTCTTAGTAAGGCACCCCCGCGATAACCCGTAT
AGAAGATCACGATAACCGCAGTAACCGTAGAAGACTACGGTATAATAGTGGCATAAACGC
CTTAGCTATTACAGCACCGATACTCTTATAAAGATCGTTAACGCTATTTAGGAGGTAAGG
ATAAAAGGACTACGTATAACGGACTATAACGCGCCTAGATAGTCGTAAGTGCCTACGTAG
ATCCGGTGGATACTATCCCTTTACCCGTTAAAGCCCGGTGAGGCCCTAGCTATTAATTTT
CACGATCTAGAAGAGGCGGAGCAGTTAGTGGGCGGATAGTATAAGTCTATTATATTTATT
ATAGACATGTATATAGGTTATACGTGGGATTACTACCTATAAAAGAGAGACTAAGGCTTT
TTCCTACACGCTCTACAGCATATTTTTACCCTGCTTAAGACTTAATTCGATATTAGGCCA
CGTGTTCTACGGGCTGATTCTAAGATATTTGAATACCCAGAAGTCGTTACTTTCCTCGCT
GCTAAGGGGGTAGAAGGCTAGCCGTCGGTATTATATTTATAGGATTAAAACGGCATAGTA
GAACGGATTAAAGGTATCGTTAAGAGAAGGGCGAGGGCTATAAGGATTAGAGCTAATCTG
CCTATATCTATCTGGCCTAAGATCTTTAAGACGGCTATATATCTGTATAACAGAACGCCA
CGATATATTAATAACTGGAAGACACTATACGAAGCCCTGCGCAGCCGTTAACCTAACCTT
ACGCACCTACGAGCTTACGCCTATAAAGCCTTTATAAAAACGCGCGATACCTAAGCTAAA
AGGAACCGCCTGTAAAGGCTAGAACCGAAGGTATAGATCGGCTATTATATCAGATACTAA
TCCTCGAATAGCTTCCGTATTTAGCTACTATACCTAACGAATATTATTACTATAAGAGAT
ATGGTCTTTAATGAAAATAAGATATTTAACGGTAGGATTACAACGCTATAAGCTATGGCT
TCCGCCGAGGAAATCGGGGAACGCCTATAATCTATCCGTATCACCTATACTATAACCGCG
AATAGGCTGCTATTAAGGGGTATAGCTATAGACGTGTTAGATCTTAAGTCGGAAGACTTT
TACGCTACTGCTATTACTACGGACAAAGGCGAGGCCGTCGCTATTACTACGAAAGAGGCC
ACTACTATTACTACAGACTATACCGCTATTACTACGGGCACCGCTATTACTACGGATACT
ACTATTTTTATAGGAGAAGACTATACTACCGCTATTATTACGGGTAAAGGCGACGCTACT
GCTATTACTACGGATAAAGGCGAGGCCGTTATTATTACTAGAGAGGGGCTACTACTATTA
CTATAGACGAGGTTCTAAATCTATAGTCTAATAACTAGGCTATAGATTTAAAACCTCGTA
ACTCCGACGATACCACTATTACTACGGGCGAGGCTACCGCTATTATTACGGATACTTTAC
GGTTTACTACTACGAGGTTTAAACCGTTTCCCACGCTTTTAATATCCCCTAAAGATCCCG
TGCGCGCGTTCCTTATAGCGTTAGCGGTGGTTAGGGGCGCTAAGGTGGAAGAACACGATA
ACCACTAACGGATAGCTATAGGTGCCTTTAGGGGGTGCCTATCGGCTATACTCCTATCGG
CTGCGCGCCTATTACCCGCGCGCTAATCTATCGCGAGAACTATCGTAAGTCTATACATAA
CCGAGAAGGTCTAGAACGATAACGCCTAAAAGGCGTTCTTTAACGCTAGCAGGACTTATA
ACCCTATACACACGAGGAAGTAAACTATTAACGACGACGATATCGGTGCTATAGATTCCC
CTTATACCTCCTAGCCGTTATCGCTATTGTATATAACCCGCGAGAATCTCCCGGCTCTAC
TAAACCACCACCGCGATATACGCCTCTATCCGTTACGGGAGCGGTGGTTATAGACCGAGG
GGGAAGACTTTAAGGGGCACCGATAGATAGGCTACTAGTAGGAGGTAGGTGGTGATTAGG
CTAATAAGTAATAAGTCCTCGCCTATAGATAGGTATACACCTATAAATTTAATAAGGAGG
GCACCCTCCTTAAGTGTAAGGCACGGCTTATAGTCCGAGGGGATTAATAAAAACGGTTAA
AGACTAAAGATAACTACGCCGTAACGCTAGCCTCGCGGTCTTTCTGTATACTAATAGCGA
TCGCTACCCGATTTAACCTGGAGATAAGGTAGTTCGATACCGTTAACACGTTCGTTAACG
CTAGCCTTAAAGAAGAGGTATTTATACAGATGTCGTAAGGCTACGAAGTACTAGGTAAGG
TCCTGCTACTACGGAAAGCCCTCTTCGGTTTAAGGGTATCGCCACTACTATAGTAAGAGG
AATATAGCGGTACGCTATAGAGGATAGGCTTTATAGCCGTCCTTAATAACCCCTGTATTA
TAATCCGTGACAGTTTAATCCTATTCTTCTACGTTAACGACATCAGACTTATATACTATA
GAGACCGTAAGACGGACGCCGACGACCTCGAGGCTGCCCTTAAGCGAAGCTATAGGTTAT
TAGGAGGCGAAGAAATCCGTTAGTTCCTGGGAATTAAGGTCCTAAGGGATAGAGCCACCT
ATAGGTTATAGCTATTTTAGTCCTCCTACGTGGAGAAGATCGCGGTTAAATACTACGTAG
ATATACTCTACCGAAAACTATTAAAGGTCCTATTATCTATAGAGCCGGTAATGCCCCGAG
ACGGCACCCGCGCGTTGATTCCCGAGGTCCGTTAGTATTAGGGAATAATCAGTTCTATCT
TATATGCCGTTATCGTGATAAGACCCGATATCGTGTTCGCCTGCTTAAAGCTTTCCCAAT
ATAACGTTAACCCCTCCTCTAACCACCTTAAGAGGGCTTAATAAGTGCTACTATTCCTAT
ACTATATAAGACACTATTACCTAGAATTCGGCGGGGATAGGCTTTTCCTAATAGTAAGCG
ACGCGTCCTTTAGGGATAATCTAGACCGTAAGAGTTCGTAAGAATATACGATAAAGCTCT
TCGGCGGTATTATTAACTGCAAAGCGGGTAAATAACTAACGGTCACGACGTCGTTAACAG
AATCGGAACTACTCGCTCTTATAAAGGCCGCTAAAAAGACGTTATTCGTTAGCCGGATAT
TAAGGGATTTAGAGCTTCGGCTAGACTACTAATAGCTATAGCTATACTATAATAATTAAT
AGACTATTGACCTCGTTAATAAGAAGGCATAACGCCTGCGGATAAGGCTACGGCACGTCG
ATATATATAACTAGTGGGCGCGCTAGTTAGTATAATAAGGTCTCTTTAACTTTATATACG
TTAATACGAAGGGGATTCTCGCGGACGGATTAATAAAGGTATTACCGGAGGTAGGGATTC
AAAGACTATAGTAATAGCTTAATTTAACTAATTAAAAGGATCGTATTAAGTAGTCTAAAC
GACTACACGAAGAGATTAAACGCGCTAAAGCGGCTATAACGAAGGCCCCCGAGAGTGTAG
TAGATCCGATGGATATAGATCTAATTAATTAGATCCAGCTAATCAGGATCGAGGAACTAA
TTAAGATAGAATTAAATTAAACGGTTAAATAGGGCGGATTTAGATCCCTTTTACGAGGGC
GTTTTCCTTTGACTGTTAATTTTACGATGGAAAAGTTAAAAGTGTTTAGTTTAAACCGAA
GCCTTTAAGTAGTTAGTTAACCTGGGAAGACCCACCTTAACTACGGGGGTGTGTTGTATA
GGCAGGACCACGATATAGTCTATAGGGGATCTAGGGGGGATCTACTCTATAACTAAGGGC
TCCGGATATCGAGGACTTTAGGTATTAGGATATAATAAGGGTGGATACCGGAAAAGACTG
GATAGGATCTAAATGATATAGTACTCATAATAGAGTCTTCACCACCTAAATTAAGGGCAT
AAGATACTCTCCCAGATATAACTTGATATAATATACACACACGAGATTTCTGCTCTACTA
AGTTAATCATTGAAGTGCCTTTTGACGTGCGACACCTGACGGTCTAACACAGTTATAATA
GACAACAATTGCCTTAATAAATTTTTGACCTATTTTATGACGATTTTGACTACGCTTTAT
CTGACATGTTCTGTACTCCGTACTCCGTAACTCATTGAAGGTCACGTGACACTACTTCCC
GTGCCCCAGAGAAGCGGACCCACCCCGGGGGCCTGGGTTGCCCTAAGTTTTTTGACGAGC
CGCACACCTAACCCCGAACTTTTTACTTTACTGCTGGACAGTGGACGGAATTTGACGACG
ACCATCACGACAACCTCGACCATCCACCACATCCCTCACACCAAGCAGGCAAAATGGGTC
GCGTTCGCACCAAGACCGTGAAGAAGTCCGCCAAGGTCATCATTGAGCGGTACTACCCCA
AGCTCACCCTCGACTTCGAGACCAACAAGCGGATCTGCGATGAGATCGCTGTCATCGCCT
CGAAGCGCCTGCGCAACAAGGTCAGAAGGCAACCACGTTGGAGTGTAGGACAACACGATG
AAAAGAGTCGTTTGAGCTGATATGTGGATGCTTGAATTCAGATTGCCGGCTACACCACCC
ACTTGATGAAGCGGATTCAGCGTGGCCCCGTCCGTGGTATCTCCTTCAAGCTGCAGGAGG
AGGAGCGTGAGCGCAAGGATCAATACGTCCCCGAAATTTCCGCCCTCGACTTCACCCAGA
ACTCCGAGAGCGGTCAGCTCGATGTTGACGTCGAGACCAAGGACCTGCTGAAGCACCTCG
GCGTACGTCACACCTGCCAGTTCTTCCATGCCAGAAGCTAACACCAGTTCTTTTCCCAGT
TTGATGGCATCCCTGTCAATGTCATTGCAGTCACGCAAGCACAGCTTCCGGAACGTGGCG
GACGGCGGTTCGGCGACCGCCCCCCTCGCCGGGACTAAGCATTAACGAGGATGGACGAAG
AAAGGATGATGGTCTTTACGGGTCACACATTCAAGCCCGCTGGTACAGCAACTCACCTAA
TGGTAGTGAGTGCATACTAGAGCCCAATTCGAAAAGTTTTATACCCACCAGGTGTCGCCG
ATTCCTTTAGATATACTCTTAAGGATGACGCTTGATTGCCAATTATCTCTCCACCGCAAA
CAAGTGACAAGCTCGCACGTCGACGAATAGTCTACAAGGGACAGTCACGAGTCGGTAGTC
TTATAGTCTGATGCAACCAGCAAGGACTATTATGACGAATCTATTCCGCGTGTGGAGGTC
TGTTGTGGGCGGTTCTCCGCCGGACTTGGTGGCTATGGAACGTGCAGATCGCAAGTGATG
TCGCGATTCACCATCCCGTCCTATGTTATGATGAATTGCCGCCCTGCCCCTTCTCTACTT
TCTTTTTCCCTGTCGCCGGCTTGTATCCCTCAACCATTAGGTGTGCAAAGTCTCCGGTAT
CATGCTCACGAGAATCACTGTCCAGTATGCTGGGAGGAGCGTCGACATCTTTCTCTTGGA
TCGTAAGCTGTTGTATCGATGTCACTATGCTGGCAGTGCCGACGTCGCCTCGTTCCAGGG
CGAGGGCCGCTGAGTTTTCCGCCTCTTGCATGTCGTCTCTTCGGGGAGCAGCTTCCCTGC
TGACGTGCTCAATGGAGCCGTCCTCGCCTAAAAGCTCTATTTTGATGTCTGGGAGACCGG
CCCTCTCCCATGCCGCAGTCTCGTTTAGCTGTAGCTTGACATAGAGCGCTCTCCTTTTGC
AATCGTCTGAACACCATCTTTCGGATTCCCTGCGGTCGACAATGTCGAAGTTTGCCTTGC
CCACATTGATCAGCTTCCAAGGCCCACCCTTGGACGGCGGGGGCTTCGGATGAGGGCAAA
GCGTGTAGCCACAGAGTAGGTTGGCGTTGCGCTCCTCGATGAGGTCATCGTAATCCCCGG
GTTGGAAGAGGCGGACGTGCCTCTTGAAATCAGCGACATCGGAATCTGCGGGGTTGGAGG
CGGAGTATTCGGCGCCCTTCTGCAAAGGATACTCGGATAAGAGGATGACACTCTCGAGAA
TCTGACGCTCTAGATCTTTGCGGTATTGAAGAATCCGAGCATGTTGCAAAGCAATCTCTT
TGGCGCTCGCCCTAGGGTCATGCGATTGTCCGTGAAGGGCATTTGTGAGGATGGGTTTCA
AGGGCTCCATCTCGGTTGTCATGGCCGTGGTGGGATCCTTCGCTACTTGAGCGCTTGCAT
ATTGGCCAATATAAAACGCTCGGTGGTGAGAGAACGAAACAGCTTTTGGGGATGCGGCAA
TGATGTGACAGGGGCATTTGCCTCCGTCAGTTGCTACTCTGTAACAGAATTTATTTCCAG
CTTCTTTCTGTTGGGATATTCTGTACCCCGTGATACGGAGTATGTATATCAGATGCCCAC
AGCCACCTCATCGAGGTATGATAAACCATATTGTGTCAGACGTATAGAGTACCTCGGTCC
TATATATCCACCCTTATTTCCCCTGCTTTTTCCGTATAGTTAGATATCCCCGTGAAGTAT
TATAAACTTTACTTAGATGAATATGTATATAATTCCGCATACCTTATTTATATTCTGATA
GTTATAAGCCCGGCGTTCTAATAAATAAAGCTATTCCGATTAATTCTATAGCTTTTAGGC
ACTTAAAATGAGCCTTAAGTCTATAACGGGTAGTTTAGTAATACTAGTAACGTCCGCCTA
CTTTAGTTTTATTTAATCGTTTTATTATTTCGATTATACTACCGTTTAAAGCGTTTAGTA
TAGTTAATTAACCTTTTCGTTTATCCTATTCCACTACTTTTTATTAGTATAATAATAGCT
TCCACGGTAATAGTGCCTATTATAGGCCTCGTAACGCTTACTACTCAGAAAGACTAAAGG
CCTTAGATTAAAGCCGTGATAACTATCGCGTACTCCTACGATATCGCTAACCTCGTTAAT
CCCGATCTTAAAAAGGCTAAACGGCCTAAGCGCTATATTTAAACCGATCCACCGAAACCT
CCTATAATAGCCGAAGAACGTAACGCCACTAATTAGGATATACTATTTAAGATTTAGTAG
GTGGAAGAGGATCGGTATAAGGCTAAAAAGAGGGGGATCTAAGCACTCCACGACTATATC
GCGAAGATAGTTAGCCTTACTTTGAAGAATTAGTACGCCGGCTATAAGGAAGTAAGGGAT
ATATTAAAGGCCCTGAAGTTATACTTTAAGCCGATAAACGCCGCTTACAAGTTACTAATT
AAGAGACGCTAGGACGAATACCTCTAAAACGTTAGGCGTATACCCTATAAGCGCTAGCTA
GAAGACTTTATTAAGCTATACCGTGACGCCGAGACGTATAAAGTTAGAGAATACGATACT
AAGGAATAATAGATAAATGGCTTCTTTAACCCTATCGGCAGCGTAGCACTAGAATAGTTA
CAGGGACGCTTTATAGAGCTTATTAGGTTAGAAGAGAAGGACCTACCATCGATTTAATTT
ATCGTGGAGGAGTATACGATATAGCTTTAACGCCGCTACCCGTACTGACTCGATAAAAAA
CCTACCGTATTATCCTTTTATACGGTAACCTTCCTAGATAAGGATAAAGAAGGTAAGGAT
TAGCGGGTATAATCGGGATAATAAGATAACTAATAGTCCTCTTTATAGTAGAAGAAAGAG
TAGTTATACGACTACCGTACTAAAAAGAGAAGTAAATATAATTATAAGCCTTTATAGAAG
TGCCTAAACGTTAACGAGGTATATAGGAAGAAGGGATATATACCTTTAAAAAGGATCTTA
GAACGCTATAACCGGATTATTAAGACCTAGGATAATAAACGTTAAAAAAAGATTCCGAGA
AAATATTAAAAAGGACGCTAAAAGCCTGAAGACAGGTACTAAAAACGACTCTTAGAAGTT
ATAGCCGAAAGAATCGTTAAAGGAGGTATCTAATTTCGTGGATAACCAGGATAAGGATTC
CGATAAGGAGTCCTATAGGATATATTCCCTTCTGTAACTAAACGGTAGCGTTAGCAGTAA
CCTCTTTAATTAACTGCTAATCGATTCTAGCACCTTAAGATACATCAGTAACTAATAGCA
CCTACTATAGGATTTTAAACCTGCTTTTAAAGAGCGTTATTTTTAAACGGGTAGTAGAGA
GACTAAGCCAGTTAAGGGTTATAGTAGGTTATAATTAGAAGTGGACGACGAATATAGTAA
TCCCTTCGTTTTAGTGCTAAATCGCGTCGCTTTTATATAAGACTACCTAATAACCTTAAT
CGCAACTAGAAGACTAAAGGAATAGGGTATCGTTTTTAATTCCGGCCTCGAACTACTAAA
AGTAGTCTCTAAAAAGGGCTTATTAGCCCTATCTCTTAATAAGGTTAACGAGTAGTACGC
TCTAGTTCTAATAAACCGTTAATAATAATAGCTCGTCAATAGTAGCTTCTTTCATAGCTC
CATAGCACTAATTATAAGCGTAGCTGACGCTTATTTATAGCACGAGAGGCTAGGGCACGT
CGGCGCTACTACCCTCGAAAAGATGGGGAATGCCCTCGCCGGTAGTATTATTAAAGAAAA
AGGCCGTTTTATAGTGGATTATAAGGCCTGCGCCCTTAGTAAGGTTAGGAGGCTAGTATC
GAGGAGGCTAACCACGCACCGGCCAATAAGGCCGTGGTAGAGGGTAGAGGTTGATTTCTT
TAGCCTTAAGAAGGCCTATAACGGTATAAAGATCGCTGCCCTGTTTTTCGATCTATACAT
GTCAGCACATAAAAAAGGTACCTAAAAGATATGTGTGTGCATTTAAGAAGAGTAAAAGAT
GCTCTGCGGAAATATCTAACTATAAGGTAAAAGGAGGGGAAATCGATGTAGATACATCGG
TCGGAAGTACTCCATCCGAGTATATAAATAGCGTAAGTCACACCGCGATAAGTGTCTGGT
GGTATCTAACACACCTCCCTAGAACTATGGGATTAATCCTGACTATTCTGCTTAATTAAA
GCCGTAAATCTAGGGTAAAATAGAGCCTAGATATTAGTCCAACAGTTAAACGGCTTATTA
AAAAGCGCGCTCTTTTTATACCTGAAAATATTAAAAATGTGTAGAAATAGGTAGTTAAAT
TAACCCTAAAACCACATTAAAAACGGGTACCCAAATAATAATCTCAAGGGCATTAAAATA
ACGGTTAATCTAGGCTATAGATTTCAAACACAGCACCGCGCCTCTTATAAATTACCTTAA
GCCTCCTAGCTTAGGACCTCTATTCCTAATAGATATATAAACGCCATATATTTCTACGGG
GAAAATACCTTAGTTAGCCCACCGCTAACTATCTCGTTTATAGAGATCTAATTAATCAGG
ACCTTCTTCTCTATAGTATAAGGAGGGAGGTCGACGATTACGTAAGGGTCTCCCTATAAA
AGCAGGCGTTTAAGAGGTTAGCTATAAAGCAGGAATAGTAGTAGTAGTAGTAGTATTTTT
TGAAGATCTTTAACGATATCGGATAAGCGGAAGGGACGAAAGTCACGAAGAGCAGTGGAA
AAATAAGAAGGTAATAATAGGATTATAAGATAGGATCTCTGCGCGCGTATTATATCTTCT
TCGGATCAAAAAAGGGATTAAGATAAGGGATTTAGAATAAAGAATAAAGAAAGGAAAGAA
CCGAACCGAGGGAACGGGTTAATATCTTTTATTCTTTGTAAAAGGATCGATATCGTAATA
GTATTATAATAAAGATCGATATCGTAGTAATATCATAATCCTTTATATTGATATTATTAT
TATTACTAATAATATCCTTCGAGTATATCCTTCGTACTCGAATAAAGGGTATCTTCCCCG
TAAGCCTTAACCGTTCACTTCCGAGTCAGTTTATCTGATACGAGTCAGATAAAGGATATA
AAGGATTACGATATTACTATGATATCGATCTTTATTATAATACTATTACGATATCGATCC
TTTTACAAAGAATAAAAGATATTAACCCGTTCCCTCGGTTCGGTTCTTTCCTTTCTTTAT
TCTTTATTCTAAATCCCTTATCTTAATCCCTTTTTTGATCCGAAGAAGATATAATACGCG
CGCAGAGATCCTATCTTATAATCCTATTATTACCTTCTTATTTTTCCACTGCTTTTCGTG
ACTTTCGTCCCTTCCGCTTATCTAATATCTTTGAAGATCGTTAAAAGGTTATAAGCCCGG
AAAAGCTCGACTAAAGTCTCGAAATAACGTATTCTTTAAATACCTACGGTCGTAAGCCAA
AAGGAGAATTCCCCGATTCCAAATAACAGTCCCTATTCCTATCCGATATTCCTCTTTATA
TACTACCAACACTACCTACCTACCTACCTACTAACCTACCTGCCTATATATCTATATCTA
CGATCCTATAGTTTAATCGGTCGGTCGGCTTAGTCGTATACTTATAAATCTATGGAGTCA
CAAAAATTATAAAAGCCTACGATTACGTGAATTAAACGGGTATACTATTCTTTACGTACG
GATACTATAACCACTATACTACGAGGGTTATTCTAGTTATAATACTAGGATATCTTCGTT
ACTTATAAATCTTTAGTTTTACCTAAGATTTCCCCTGTATATTTTCCGACCGTGGAATCC
TATATACATATCGTGTTTTCTACGCGACCGTAAATCCCCTCGCTCCGCGAAGACCTATTG
TAGGATCCTCGCGAATAAAGGAATTTAACCGGGCTTACTTTAGATCCGCCGGAATAAAGG
AATACTGTCTTTAGAAATAAAGGAATTCTGTTATCCGCACGTACGGGTATCGTTTTCTTT
ATCTATAAAGCTATTTTTTCCTCTTCCAGAATGAAGAACTATATACCGGTTCCACTTTAG
ACCCGTATAAATAAAGATATTATTATAGTAACTACGTCTATACTTAGAATAAAGAAAATA
ATAAAGAAAAGAACTATCTTCCTTATTTATAGTATAACTTCGTTAGTTCTTATCTAAAAT
AAATAGAATAAATACTGTTTAGGAGCTCTTAAGATACCCGCGCAGGCTAAACTTAAGGAA
ATTAACGTAAAGAAGCTAAAGAGTAGTCAGGACTACTAAACCTAGACGATAGCTATACGT
ACTTACTTTATATATAAGGGAAAGCTTCTAAAAGAGCTTATAAAACCCCTGCCTAAAGAT
ATCTCTAATAAGGTAAAAGAAGAAGACTTAAATACTACTAGAGATTTACTCTCCGCTTTA
TAAGATAGGCCCCTAACGCAGGTTTAGGACTTGAATTTTGCTTTAGAAATCTAGGAAAAG
CTGAAGTCCCTATATAAGAAAGAGGGTTTTTAAGCAGACTACGATATCCTTACGTTGTTT
TTTAACCTAGATATCTTAGAATTCCCCACGCTCGAGGACTCACTATATAAAGTCTAAGAA
AGGTTAATTATCCTTTAAGGAAAGGATATTATTCTACCTAATAATATAGTTTTTACCTAG
ACTCTAAACCGCCTCGACGAGCATTATAAGATAGTCACCTCGTAGATGACGTAGGCTCTG
CGGCACGATATCGATAGCTATACTTTAATAAACGGGGAGATATTAGCCGTTTAATAACAC
TACGACTATCTAATAGTGGGTAAACAGCTAGTTTAAACTTTTATTTTATACCTGTTATTA
TAAAAGGATATATCTCTTATAGACTTATCTTTCATAATAAACCTCTATGAACCACTATCT
AATTAACGGTTAGCTACCTATAGTAGTTCTTTCCACGCCCTTATATATACCTAAAATAGT
ATACTTCGTAAGGAATTTCCTCTTTATTCTCTTCCCCTAAAAATATCCTCTAGTACTACT
ATTTAAGGTTAGGATATATTTTAAGCCTTTAGCTCCACTATTACTTAACGGTGGATTACC
TACGGCTTTATTTTCTTTAAGCTCCGACCTATATATTACCGATAACACTATTAACCCACT
CGCCTTACCCGATAATTACCACCCACCCTACGGATACTCCGTAACTAGCTATAGCCTAAG
GATAGGCCTTATTCTAGGAAGGGGCAGCCTATTAGGTGTAGAATATAAGGAAGACTTAGG
AGGTACTAGGATATAGTAGTGGACTACCAGCTAACTAATAAGTGGATATTTATTATATAA
GACGGAGAGCTAGACTATTCCGGAAGGAAGGGGTTAGCGATTATCTCTCCTTTATACTAC
CACCTACCTTTAAGATACTCTTCCTATTAACTACTAGTTAACCTATAGTTAGCCTCCCCT
TATATAAGACTACGATCCTTATCTATTACTCCCTATCACCCTCTAGTTCTTATCCCTTCG
GGGTAGACCCAAATCTCCTTCTAGACATTTCCCTAAGAACTTCGCCGGGCTATCGATAAT
CTTATAGGGTACCGCTGTCGAGGTTAGGGCGACTACTATTATTATCGGCTATAGCGTAGG
CGATAGAACCGGTAATAGCGTAGACTCTACTAGTATAAGGATTATCGGGGTCTACAAGGG
AGCCGGAATATTTAGGTTAAGCGGTATTAGGTTCTACGGGGTAGGCGATCCTAGGAGCCG
GGCCGCGAGCTATTCGACTAACTAGCGTTATCGCTTATCGGCTTCTTCTCTCGCGCGTTA
TCGGTCTATAAACTAGCGTATTTCCGAGTAATATTCTTACATCGGAGCGAGCCTCGAGTT
ACTATCGGTATATTATTTATAGAGAGGGCCTAGCCTTACGTTTAGGGCTTAGTTATTTTC
TTCGAACTATTAGTTTATCTACTCTACAACCTATTTAATTCTAATAGGTTACTAGGCGGT
AGCGTTAGGATCCTGATCTATTATTAGCGTAGCGCGTGGGTATTGCTGAGTTCTAGATAT
ATAAACGACTAGTTATACGTCGTGGCACTAAGTAAGGTCGTAATAATAGATTATCTAGAA
CTAAGGAAGGAAGAAGGAAAAAGGATAAAAGTCTATAGCGCTAGGCTAGTTCTAAGATAG
CGATAACTTAGCGATATGGATCCGTTAACTAAGCGCGTAGTTAGGAAGATCCGGAGTATA
GCCGGATCCTCTATATCGGGGTTAACCCGTAACAGCTACTACTTAACAGCGAAATAGCCC
CCTTATAATACCTCCGCGGGGGTATACCGTAAGGCTTCCCGATCTCCCCTATCCTTTTTA
TCCTATATATCTCTACCCTTTACAAGGAGTTAAAAAGGGTACCTAAAATAATAGTAGTAG
GATTCGCTAATAACACGAATACTATCGCTTTTAGTAAGACGGAGGTATAGATATAGCACT
ATCTTACCGCTATATAGAGTGCCTGCCTAAACTAGAAGATAGCGAGCGGATTATAGTTTA
AACCGGCTAAGTACGTCTATATCCCCTTTACGAAGTTATACTAGCCCTACTTTACCTCGC
TCCCCCTTAACGTTACTCTGGTACCGGTGGCAGAGGCGATAAGGCTCTTAGGCGTATAGC
TTAATAGGAAACTCGATTTCCGGCGATACGCTAAAAAGGTAAAGAGCCGACTAGCTATAT
AAATATACGCCTTTTTGAGGCTTAGTGCGGTAGCGTGGGGGTATAGCCTCGCGGACGTAA
AAAGACTATATCTTATCATAGTAAGACTAATAGCAGCCTACTACGCCTTGGCCGTCTATA
AGATAAGGGCCGGCCCCTAGTATAGCCTTATAGCGGTATTTACGGCGATATAGAACCGGT
ACCTTAGATTAGTGGCCGGAGCCTATAAGGCTACGCCGGTTAGGGTCCTCCAAAAAAAGA
CCTTTATCCCCCCCTTAACCTATACCTCTTAAGCCTAAGTGCCTAAAAGATCCTCCGGAT
ATAAGAAGAAGGGACCGAAGATAAGATATTAGCCGGAGTATATACCGTGGCGAGAGCCTT
AGCGGCACTAAACCGGTATTATAGGACTTATACCGCCCTCACGTGGATAGTATAGCTTAC
TGCCCTAATAACTTAGGCTAGAACCGCGCCCCCGCGGAAGGCCCTTATAAGCGAATAGGG
TTAAGCCTGGATAGAAGCACGGCGGCGCTATACCTATGCTATAACGGCACTAAGCCGCCC
CCTAATATAACGCTCCCTTCGGAAATATAAAGGGCTCCTTTAGCTATAGAGCTCTATACT
TACCTAGATTAGATTAGAAAAACTAGGCCTACGAGTATTCCTAGCTAAAGTAAGGGTGCC
GGGCTTCCTATTACCGCGGTGTCTTTATAGGGACGGAGGGGCGGAAATAGCGGAGTATAT
AATACTCTAATACTAGGAGGTAACTAAGAAGGACCGTAAGGACCTTTTCGGTGCCGTAGG
GAGTCTACTTATAACTAAAGGAGATTTATACGATATACTAGAACACGATACTACGGCCGG
GGTAGTTATAAGGTGGTTCCTATAATAGAAAAGGCTTAAGGACTTTCGCCTTACCCTTAA
AATTACTAAGGCCTACGAAAATAGCGATAGCACTAAAGCGAGACCGGAGCAGGAATAGAA
TAGTATAGGGAATTAGTTAATTATTAGTAGGGGTCTTATAAGCCGGGACCCTAGCGGTAT
TAGCTCGGCACTAATAGGGCGCTACTAATTATTATCGTCCTTATCGCCCTTAATAGCGCT
AATACTACTCTTAATATACTTAAGGCCTTAGAAGGACTAGTTAGCGAACTATTACCGTTA
AGGGCTATAATAGGGCCGAAAGGAGGCTACTTATAAGGTGCTTTAGAATTAGGTCTATCT
TACCCTCCTAACGCTGTATTAGGCGAACTAACTCCTATAACTCCGCTAGCACGGTGCCGC
CCTGGCCGTGACCGGAAGGTAACGCCCGGTTTAAGGCCCGGCTATAAGACCGGGATGCTA
TCCCTAGGCGCTCCTTAGCTTATAGCTTATTAGTAAGGAGACTACTATAGTACCGTAAAG
AGATATTTATAGTAGCGATACCGTTATTACCGGCGGCCTTTACTGCTATATACGCCTTAT
AGAGGTCTATAAGACGCTATTACTGCTTTTTCCTAGCGGAGGGGACTTATCGAGATAATT
AGAATATACTATTACGGTATACCTATACTACTATAATAGCACCGGCACGACTCATATCCT
TATATAGACGCCGTCTATTAGTATATTAAAAATAAGCTATACTAGTTCCTATAGTATTAG
AGTAAGCCTCTATATCGTCTAGGTAGGTGCCTAAACGCTTACTATAATGTATATAACTAC
TCTAAGTCAGCTACTACGGCACTATATAGATACTATTAGGGCTTATATACAGTATAACCC
TAATCGAGCGTTTTTTATAACGATTATAATTATTATTAGTATTGGCGTTATTACTAGGAG
AAGATATCTACGGCGGTTAATATATTACCGCGGAGGCACTATTATATGATAAAGGAAAAC
TTATATTAAACTACTACTATTAATTACTTATATATATATATAGATTAATACAATATTATA
TAGTTAACCCTATACCACTACGCCACCGCGACGCCATCGCGAGATACTTATAGTAGAATT
ATAATAGGAATACGACGAGAAAACTAGAGGAGTTTACTAGTTAGTATAAGCCGTAACGTT
AAACCTATAGGACCGTAAGCGGGAATAGATTAGGAGGAAAACCTATAATAAACTTATTAG
CGTTATAGAAAGAAGAGGGAGGTTTAGGGTATAAGGGCCTTAGGGGATATTAACTATCTA
ATTCTTATAATAGGGTAGGGCTTTTCCCTACCTACCGCCGGATATAGTAGGAACCCACCT
AAGGGAGGTAGGAGGCGCCTACCTCCTTACTCTCTTTATTAACCAAACGGAAGGAATAAA
AGGTATAATCCTTAAGGAATATAGAAAGACTAAGGCTAGAGAGCCGTAGCCGCTATATAG
CGGAAGCATGGTAGCGCCCCCTTAGCCCCCGCTCTACCGCTAGAGATTGGCCTAGGCTAA
CTTACCTAGCCACTAGTCTGCTATACTTCCCGTTAGCTATTAGCCTAGAGGTGAGATCCA
GATACGTAATAGGGAAGAACCGGGGCTATATCGGCCCCGTAGCGGCACCTTTCCACCTAA
GGAAGTATATAGAGGTTTTCCCCGGGTTTTACCCGGGTTTTCCCCTTTATAGCCACCCGA
GAAGGACTGTATAGCCTAGGAAGGCTCCTGTAGATTAGTCAGGATAGCGGAGTAAGATCG
ATAATAATAATAATAATATAAGGAGGAGTAGCTTAAAAATGAGTATATATATTATAGAGT
TATAGGACAGAAACCCTAGTTAACTAACTAGGACTAATTATAAGAGGAAAAATAAAATAA
AACCTCTAAGGGAAAGATTTAAAAACCCTTGATTTCTTATAAAGGGAAAATTCGAAAACC
CTTTTTATAATACTAGGAAAACCCGTAGGTAAAACACCTAGTTATAGTATCTTAGGAAAA
CCCGTGGGTAAAAAACCTAAGTATTTATAGCTAGGAGAATCCGAAGATAGAAAACCTAGT
TATAGACCTTAGTATTTTAATTCTTGAATTCGGGTATAAGGTGGTATATCGTAGTCAGGC
AACGTATCGTCTTTACAGCCTAAATTCATATAACCGTATAGCGTATTATATAGGTTTTTA
GTGAAATCTTTAGTCAGTATATCGGCTATATTAAATTTAGTATTTATATAAACGACCTTT
ATTTCATTATTTTAAAGCTATTGTCGGCAGTAGTGATACTAATAATCTATATGCTTTACA
CGTTTATAAAATTCAGGATTTTTATAAAGCTTCTTTACGCTTTCGCTATCTATTAATATA
GTAGGAATCGGTATATTATTACTATTAGTATTATTATTATAATATAAACCGAAGTTTATA
GAAGTAAATAACCTAAGGTAATCTACTAGGCTTATATATATATGATGTATATAGATTTCT
TCTTTAGAAGCTTCGGTTAAAGCTATATATTCTGATTCTGTTATTAATAAAGCAATGACT
TTTTATTTAGTCGAAGTCCAGCTTATTAAATTATTTACACCTATATAGTAGATATAGCCT
GACGTAGAAGTCCTGTCTTTGATTATATATGAAACACAGTATTAGAATAGCCGTATATAT
TAAGGTCTTTTTTATTTAAATAGTTATATAAAAGCCCGATATTAGGAAAAGTATTTATAC
AAGCCCAGATTCGATTTAACGCTGTAGAGTGCTCTGAAGACGGATTACTTATATATCGAG
CACACTTATTAATAGCGTAGGTTATATGTGGTCTTAAGTGTAGTGCTAAATATATTAAAG
CACCGATTTCTTGTTAGTATATTTTAATATCGGCCCTTAACGCCTATTCTTGATTTGGTA
TAAGGACCTTTTTATTTGTATATTTATATAGGGGGTATCAAGGCATTTAAGGCTTCGTTT
ATTATACTTATCGAGGATTTTATTTGTATAAGGCAACTAATTTATAGAAAGGGTCTTAAT
TGATTTATTTATAGTAATTTCGTGGCCTAAAAAGGTATAAAGTTTACTTAGTTCTTTAAG
TGAAATCTTCTTCGAGATTTTAGTAAATAAATACTATATCGTTATAGTAGAAGGGCTTAG
TATTACTATATTATCTACGTGGTATAGTAGTATAGCACGGTCTGTGTTATTCTTATAAAA
AGTAAATATACCGTTATCGAAATCAGAGACTAGCCAGCCGATATCGCGGAGTATCTTTAC
TAGGAAATTATACTATAGCCGGGGGCTTTATTTTAAACCGTATAAAGCTTTATTTAGTGT
ATAAACTAATTTATTATTATTAGTAGTATTATTATTATTAGAGCCTTCTTTTTTCTTCAA
GCTTGTGGGTTATACAGTATAAATCTCGGTATCTATATCGGCGTGAACGAAAGCGTTCTT
TACGTCGAACTATCTAAAATTCCAGCCTAGGGATACGCCTAGTATAAAAGCTAATCTATA
GCTTTCGGGTCTAGAGGTAGTAGAAAAGGTTTCTAAATATTCAATACTAAGTATATAATT
AAACCCTTATATACACTAACGTGCTTTATATTTTATAGCCTCGCTTTTATCGTTATATTT
AGTTTTATATACCTAACGGCCTCCTAAGACGTTTAAGGTATTTTTCTGCTTATTACTATT
ATTATTATTCTTATTATTATTATATTAAGGCGTATCTTTTATACTTATTAAATCCCAGGT
ATTTCTATTTTCAAGTTCTGTTATTTTAGCTACTATAGCTTCTATCCACTTATCTTTATT
AGTGTAGTTTATAGCCTATTTATAAGTAGCTGGTTCGTATAAAGAATTTATAGTTAAAAG
AAAGTGGGGATCTTCTTAAAACTATAGGTTCCCGAGTATGGTATCTTTAGTTATATATAA
TAAGCGCTTGTTATTATCGTACGATATATAATCGTTATCGTTTTCCTTCGAAGATTTAGA
AGAGATTTAAATTTCTAACCTGGATTTAAGGCCGTTATTAACCGGGTCTGTTATATTATC
CTTATTATTATTTTCTGCTAGAATAATACCGCCCGTTACTCGAAGACCCTTTTATCTTTT
ATTTTTATCCTTATCCTTATCTTCTTCTTTGGTTTAGATAGACCTAAATATATATTTAGT
ATTATTATAGTACTCGCCGAGTAGATAAGACTCGGGGTCGGAAATCGGTTCTACCTGCGG
TATATTTATAGTAGGAGACTTATTGTTATTATTTATATAGGTTATAGGGTTATTTTTATT
AATTATAGTATCTGAAGAAGAAGTCAGAAACTGATTTCCTAGAATATAAACGTCACGATA
CTAGGTAGTCTTCCTAGATCGAGGATTATATATTTTATAGTTATAATCGTTATAATCTAC
TAAAGCACCCTAAAGTGCTCGTGGATCCAGTTTCTTTATTTTCAGGTTATTAGTTTTATA
ATATATAATAGAACCCTAAACCGGAATATTATTTATATTAGGTTTACGATTTTCTACTAA
TTAGTAAGGCGTTTTAAAGCCTACTACTAAATTAGGTGTTCTATTATACGTATAAACGGC
TGAGTAAACCGTATCCCTCTAAAGGTATTTTAGTAGGCCTGAGTGGAAAAGAAAATAACG
GACTTTTTCTATTATAGTGCTTATAACCCGTTCTATCGAGCCTTGAGTCTTATGGGTATA
CGGGGGTTTTATATTGTAATTTATTCCGACGAACAGTCTTTTAACCAAGACATTCGTGAA
TTCTTTCCCGCCGTCGGTATCTACTTCCTTAATTTTTATATTATATTTATTATTTTTAAC
GGGAATTTTTCACTGTCTTATAGCGTTTATAACAGTTATTTCTGATTTATCTATAAGCAG
TTTTACCTATAGATACCGTGTGGAACGGTCTATTATAAATAGAATCTAACGCTTTCTATT
ATTAGTTATAAGGTTAATAGGCCCGTAGAAATCCATATATATCTTTTTACGGTAGGAAAA
ACCTTTATATTTATTAATAGACTCTTTATTTATACGCGTGGCTAACTTACTTTTTCTACA
GGCTTCATAGCTCTGTATTTCTTATATATCTTCTTTAGATATATTTATAGTATCCTTATT
TATATATTTTACAGCAGTGGGGTCAATACAACCTATCCTGTAGTGCTATAGCGTTACATT
CTCTTTCTTCTTTATTATTTTCCGACGGTTATTTCGGTCTCTTTATTCTATTCTTTATTC
TACCGGTTATTCTTTGCTTTGTTCTACGACCTGTATATTCCTTTATACCCCTGAAGAGTA
GGTCTTTGAGTGGGTCTTTTCTTAGTATTCCTTTATTCCTTTTCTTTTATCTAAAATAGT
CTTCTTTATTCCTATTATATTTATAGCACTATAAGGCTTCAAGGACCGTAACGACGACCC
TATTACCCCCCTATACTGTCAGGTGCCTGCAGCAGTGGTTATACTGGGTCCCTAGTATAA
ACCCACAGGGATCCAAGTATACCTAGTCTAAGACCCCTCGAGGCATAAATAAAGTAAGTC
ATTATATAGTAAACAGAATAGTCCCTTAAAGTAAATAAGGTAGCCGTCGAGGAAGTATAT
AAGTAGTCCTTAAGGAGTAGAGCGTAGCCTTAAGGAGCCAGGGAGCCTCCCCTTAGAAGA
GGGAGGCCAGCGATTAATCTAATTCTTTAGCTACCCCTATACTTTCCTATCGTGATCCCT
TCGTGATCCTACCTGGTTCCTTACTTAACCCTACCTTTGTACTCTTTACGACTACCTATT
TAATATTTTAATCGCTCTACCCTTAAGGGCGCGAAGACCGTTAAGGAGAGTCACTAAGAT
ATCTAACTATTATAAAATAAACGATCCTACCTTTAATTTTAACGAGGCTATTAGTTAGTT
CGAGCGGTAGCTCCGCGATAGCGAGACCGCCTTTATAGAAAACGCCTACGACCCCGCCGA
TAAGGGATATAACGGGAATACGCCGGGAACTAATATTACTCCTACCTCTACTACTATACC
GGCATCTATTCCTGCCCCTGCACCTGCTTATGTTACTGGTATTACCTCTATCACTGCTAA
TACCCCTATCACTATTCCTGTTCCTCCTAAGGCCACGACTATAACGGGACCCCCGTATAA
TCCTAACCTGCCCCCGTATACGAACGTTAACCAAGCTACGCTAACGGAGGAATAACTAGA
CGAACGCGTTAAATGGATAGAGGTATAGAACCACTATAAGCGTAAGCTCGCGTACCTTAC
TAAGCTAGAGGCGGATACTACCGCTACCATTACTACCGCCGCCGCCGCTATTAATCCTAA
CCCGGCCGATATTACCCATTATCGTATAGCCGAACTCGGTATCGTACTATTATAACCTTA
TCAGGATCCTAGTATACTCACGATATATCCACGATATTATCTATACACGGATCCGCTATA
TAGGCAAAGTTTATTTTTCTCTTTCCGAAATAGGATGGTGTATCCTAGGCTAAGTACCGT
ATATTTATTTAGGAGACTAACTAGCGGTTCGACCTGGATTCTTAATCCTTTCCCGCGGAT
ACTACGAAGAATTACTTTATTATATCGTGCCTCACTCACCACCTTAAAGAATATTAGCAG
GCTAAACTACGATATAAGTACGATAGCGACTCTAATAGGGTTACCTAGGCCGCCTTATAG
GCCTGGCTATCCTATTAGGTTAACGATAACGATACCCGCCTACGGGAAGTAGCGGTATAG
ATCTAGAGCGAATCTATCTTATCCTAGAGAGAGGGAGAGACTTACGCTAAGTTTATATAA
CGGTGGGAAGCCCTAGAGTCGGAACTACCGGGCAAGCCCCTAGACTAGTAGAGGATTTAG
ATAATGCTAATAAGGGTGCTCCCGCCTATTCGGGACTATATCGTATCGATAGGGGTTCTC
AAGGACTATTAGGACCTAGCCCCGGCTTATTATAGGGCGGAAGCCTTAACTATTAACGAC
GGGCTGGCCGTTACTCGAGTAGACTTCTAGTCCACTACCTAATAACGCTATTTCTATTCG
TGTGCCCCTAGCCCTCTTTATACCCCTACTTCTATCTCCGCTCCTACGCCTACTTTTACG
CCCGCTCCCGCTTCTAGTTACCCTATACGCCCTAGACCGTTATCGCACCTTAATTCTATT
ACTTACTATAACTATAACTAAAAGGGGTATTACGCCACTATATGCCCTAGTCCTCGGGTA
TAGCGCTCGAGTAATAGTAACCCGAATACCTAACCGGTATCTACCTTTTACCCTATAGTC
GGCTATATCACGGGCGAGGTGCCCTAGGAACTATACCCGCCTCGGACTACCCCTACTACT
ATACTAGTAAAGGCACGCGTATCCCTTCGCCGAGGTAGGGAATAAGTATAGACGTCGGCT
GTCCTTAACGGAGGCGCCGATATTAACGTTTTGGATTAGTCCCTCCTAGGACCTAGTTAG
GTTCCTAAGGGGTCCCTAATCCCGGTATCCTGGATTACGGAGGGATAAACGAAGATAACT
CTTATATCTATCCATAGGATTATCACCACCACCGATTACTAGGGTTAGAAGAGAGTATAG
TGCGCCGAGTTCCACATTATATAGCTTAATCCCTAGGGCGCCCGTATAATCCTAGGAAGA
CCGTGGCTTATAGCCGTTAACTCTAATATCCATAAGCAGTGTAGTATATAGACTTATCCC
GTATCCTACGCGGAGCTTAGTATAGTTATATCACTAAAAGAACTACGTAGGATAGTTAGA
TAAGCTAAGTCTATCCTTACTCTAACCTATATAGGTTCTACGCGGGGCCTATATATCGGC
TATATTGGCCTAGCAGAAAACCCTTTAGTGGGATATAGAGATAAATTCTTAAAAGACGGG
GCCTACCCTAGCCTAAATAAGGACCTAGTGGCCACCCCTATACTACCGGAATCGTATTAA
GATTTCGCTAACGTCTTTAACGTCGATATTACAGGGCG
>ENA|NITX01000007|NITX01000007.1 Sodiomyces alkalinus F11 SODALscaffold_1_Cont7, whole genome shotgun sequence.
CCCCCTCCCCCTTATTTATAAAATCCTGGATTAGTTATTATCGGCGTAGTACTATACTAA
GCTGGATCTTAAGGATATATACTATCGGTTACGGATTCGAGAGGGCGATAAGTGGAAGAC
GGCGTTCCGTATAAAATACGGCTATTACGAGTACCTTATTATGCTATTCGGGTTAACTAA
CGCACCCGCGAGCTTCTAGCGGTATAATAACTAGGCGCTAACGGGTCTTATAAATACTAT
CTACGTGGTCTATCTTAATAATATTCTTATCTATAGTAAGGATTTAGTTACCCACCGCGT
ATACGTCCGCGAGGTCCTTATAAGGCTTAGGTAGTAGTCCCTATATACTAACCCCGATCA
GTATAAGTTTAAGACCCGCGATATTAAGTTCCTCAGTTTTATTTATAGCCTAGACAGGGT
ATATATAGATCCAGCTCGCGTTAAGGCTATCCGCGACTAGGAGCTCCCTAATAGTATTAA
GAAGATATAGGTCTTCCTGAGTTTTACGGGGTTTTATAGACGTTTTATTTGGAACTATTC
TAAGGTCGCTACCCCTCTTATAGACTATCTTAAAGGGGGTCCTACCGGTAGCCATACTAC
GGTCCTTATACTTTCCCCGTAAGCCTAGGCCGCGTTCGAGGAGATAAAGCTACTATTCTA
GAAAGCGCTAGTTTTACGGTATTTTAACCCCGCTCTGCCTATACGTATTAAACCCGACGC
CTCTGCCTTTACTATTAGCGCTATTATTAGTTAACTCGAGGATAGCTTATAGCGCCCTAT
AGCGTTTATATCCCGTAAGCTACGTAAAGCCGAGCTTAATTATAGTACGCCCGACTTAGA
GCTTATAGCTATTATCGAGTCTATTTAGATATAGCGCTACTACGTGGCCTATAGTTAAAA
CCCTATACTGGTTCTAATAGACCACTTAAACTATCGCCACCTACTAGATAAGCCGAAGCT
TAAGGGATAGCACGCCTATTAGCTTAAAGAATTAGCACCGTTTGATTTTAAGATCCGGTA
CCGCCCGGGGACGTTAAACCTAGCGGATAGGTTATTAAGAAAGCCCTAATATACGCCCTA
CGAGTATACCCTGGTTACTAACCGGGCTAAGGCGGTAAAGTCTTTTTCGAAGCGTTTTAT
TATAGGGTATATCGGGAACTAGGGTAATTACCGTACTACCCTAGTTTACATTCCCGCTCT
TAACTCCCCCTTACTAGAAAAGGTAGTAAAGGCGTAGGCGGATAATTCCTCTTTAGAGTT
CTTCTCGAGGCATCTTATTTTAGATTATATCGGGAACTAGTATAGTTCCCGTAATAGCCC
CGATTATAATTTTCCCGCTCCTCCTACCTTAGTGGTTAAGATGTAAGCGGATAACCTTTC
TTTAAAGCCCGCTCCTCCTATCTTAGTACTAAAGATATAAGCGGATAATATTTCTTCGAA
GCGTTCTGCCTTAGGCCTATATAGGACTTAGGATAGGACCCGTGCTATTCCTGCCCCTTC
TATCTTACCGGAAAAGGTATTAAAGACGTAAGCGGATAATTTTTTTTTACAGCCTATATT
AAGGCAGTTTATTTTAGGCCTTATCGGGAACTAGTATAGTTCCTATACTACCCCTGATCG
TGTTCCCGCTCTTAATTCCCCTACCTTACTAGAAGAGGTAGTAGAGGCGTAAGCGGATAA
CCCTTTTTATACTACATAGCGTAAGGACTACGGTGATAATACTATATACGGATACTAGTG
TAGGAGTAGTGGTATCCTTTATTTTAAGAATCGCGTTCTTATACTAGACTACTCTAGCCT
CAGATAAAAGGTCCTGCAGTGTTTCTATAATAGACCTAGCGTAGGACATTATAGGGTTAT
AAGGACTATTAAGAGGCTTTCGGACTTCTACTTTTAGAATTATTTATCTAGGGGTATACG
TTAATTTATACTTACCTACGGCGTGTATTAATATACTAAGCTACGGTATTATAAGCTATA
TAGCGAGCTAGCGAGTCTCCTAATACCTTAGCGCCCCTTTATAGAGATATCTATTAACTT
TATTATAGGGCTACCGCCGGTCCACGGCCTAGGCTATAAAAAGGATACTATCCTTATAAT
AGTATACTGCCTAATAAAGTACTCTATTTATATCCTTACGAGTAATACCCTAATAGTAGA
AGGACTTACTAAGTCTTTATAGCATTATATCTTCTATACCTTTAGTTTATCCGATAGTAT
TATATCCGATCACGGGGTATTATTTACGAGTCGTTTTTAGGCGACTTTATATTACTACCT
TAGCACTACCCGACGCCTATCTATAGCGTGGTATTTATAGACGGACGGATAAACGGAGCG
ATAAAACTAGAACCTCGAGTATTACCTACGTATATTCTATTTATAGGCATAGGATAACTA
GGTTAACCGGTTACTATTAGTAGAATTCACCTATAATATAGCGTGGTATTCTACGATACA
TTATACCCTATCCGATACCCTAATAGGCTATAACCTAAGGGGACCTAATAAAGTATAGCT
TCCGAGGGTAGGCGAGGTCCGCGCCGCCGAAGCCGAGACCCAGGCGGAATACCTTATAGC
CTAGCGCCGTTCTATTTCGGACCTTATTAAGAGGGTATAGGCCTCCTACGAACGGTATTA
TAATAACGGATATACCTAGCGCTCCTTTAAGGTGGGCGAGTACGTCTTACTATCCACGAA
GAATATCCGATAAAAGAGACCCTTAAAAAAGCTTAGCGATAAGTTTATTAGTCCGTATAA
AGTAACTAAGGTTATCGACACGCATAGCCTAGCCTACTAGTTAGAACTACTAAAGGGTAT
AAGGATTTATAACGTCTTCCCGGTTTCCCTGCTAGAATTATAGAGGTCCCGCGATAGGTT
ATAGCCGGAGCCACCCGTGGTCGACGTCGAACCGGATTCGGATAAGTATAAGGTTAAAGC
TATCCTAGCCTACCGATATCAGGGTAAGCAACGTTAATACCTAATTAAATAGATAGGATA
TAGCGATGAGGAGAATACCTAGGAACCGAAGAAAAACGTCACCGATAAACTCGTTAACGC
CTACTTTAAGGTAAAACTATCCGGGAACTATATAAGTCTATATACTTTTCCTATAAGGGA
TCTAATAGAGATAACGTAAGGTCGTTATTATATATTCTCCCCCCCCCCCCCCTTTTTTTA
GTGGACGGTATTTTTATAGCGAGACTTACTAGGAATTAAACGGGATTACACACTATTCCT
ATAGGGGACTAAATAGAGATAAGAGTCCACGGATCGGCAAGATTAACCTAGTAAAACCCT
TTAATAGGTCGTGGAGATGAATTCTTAGGCAGGGACCCCCCTTTGATCTAGACGGGAACT
ATATAGGCGTTGTCGCTTTGGTTACTGTTTCCTTCCTTTAACCGTTTCGCTCTCGATCTT
TATTCTACCTTTTAAGCGTTTTACTCTTAATCTCTGTTCTTCTTTATCTCGGGCGTAACG
CCGCCCCTGACTCCGTTCCTCTTCCTTCGGTATAATAGCTTATCGCCCTTAACCTCTAAT
TATCTCTGCTTTCCCCTTAATTAACCGTCACGATAGGACACGATTATATTATAGTAAGGT
ATAGTTAGGACTATTAGGGTTACGATAGGAATACCCTAAAGCTAGTTAAAAAAAAAAAGG
AAAAACCTAACCCGAAGGCTAGTAAAAGACCTAAAAATAAAATAACCGTTTCCTCTATAT
ATACTATCACGCCCTAAAAGAGCGTCCTTAAACCCTACTAACGTATCGTCTAAAGGGGTA
GGCTCCCGCTTAGCCACCTCGCCGTTATCATCCTCTATATATACCTGGCTCTGCCCCGCG
GTAGTAGCCGTTACCCCCTTTTACCTACTACCCGCGGATAGCGTTAGAGGATAAAAAGAT
AGCGGCGTCTTCTCCTTCTGCTATTTCTTCTTCTTCTTCCCTAATAAAGGTATTAAGGGT
ATTGGAGCCTTCTTCCCCTTACCTTTCTTCACTAATAAGGTCGGTACTATATCGTTATTG
TCGGGCACTTCGTAAGAATCTAGGGGACCCTAGGGACCTTACGGCACGAAGCCTTAAGGT
TACGTAGGGCCACTATTACTAAATATATCGTTACCTGTAAAGCTAACCCCCGCGGGGGCT
AAGGTAGGCCCTAGGGGTATAGGCAGGTCTTCCTAGGCCTAAGCCTAGGCTAGGTTAAGA
GTAGCTATCTACTCGAAAGTAGTAGCTATCCGCTCCTAGGCCGCGAGGTCGCGCTTATAT
AATATAAGGCGTTATTATTTAATATCGAGGTATTTTTATTCGATAGCAAAACGCTACTAC
TATAGCCCGACGAATTACTTAAGGAGCGACTCTATACTATTAAGCCTTTTATGGATATCT
TCCGCTATTTTCTCGCGGGCGTTAGTAACTTCCTTAGCTTAACGCTAAGTAGCTATAACT
TCCTTAGTAGACGGCCGGTTAACCTCTAGCGTCGCTTAACCTAAAGGCTCTTTAAGGATA
ACCTAGTATCGAATTACTATAGCCTAGTACCGTATAGGATTAGTAAGGGTACTATATAGA
ATTAATAAGGGGATACGTCTAATAATACTCACGCGATAACTCTTATTTAGGCTACCTTTA
TCGATAGCGATAACTAAAACCTTTTATAGCTACTCCGTAGTATTCTTACCGGTAATGGGA
AGCTATTATATATATTAGACTAATAGGACTATAGAGTAGTCTATAAAGGGAGGGGCTATA
GGGATTAAGTGGTGATAAAGATATATAACTTACTACGTGGTATTTTAGGCTATTATACTT
AGAGTAATAGTGATACTTATTAGTACGCCGACCGTTATCGGCGTGTCGGTATATCTTGGC
CTTAATAGTATACGTCTTTTCCTCAAAGTTAATCGTTACTAACTTACCCGTATAACGTAT
ATAGGGGGCCCTTAGATCCCCGCCTATACCGATATCCACTACCTTCTAGCGGGGAGCGAC
TAATGATATAGTAGTCGATAACGATATAGCCGTAGTGGAAGCAGGAGGCTCTAGCGTAGC
TGGCTACGGGGCAGACTACCTAGCGGACTATAAGGTCGACGCCGTAACCACGATCTTAAT
CCTTTTAGAGAATCGCGTTATACTTATAGGAGTAGCGGCGCGCTTATTATTATTATTATC
TTCCTAAGAAGGTATAGTGACTATACTATAGCGCGTGGTTAGCTAGTATTATAGACTAGA
GATATAGAAGAACTACTTATAAGATGGAGGATTAATTAATTAATTGATTAAGACTATAAA
TTATTAATACGCGATATTTTAGATTAGGCAGGACTTCCCGAAAAAGGGTAACACGATCGA
AAAATAAAGTGTAAAAGAGGAAAAGAAAATAGGAAGAGGAATAACGGCAGGATTACGAGA
TATCCCCTTAATAGTAGTTATATAGACACCTATTTTTAGTATAGAGAAGGAAGCTACGAA
GTCCATGGAAAGAGTAATAACGGGGGCCACGTAATACTATAAGAGGGAGTCTTTATACAT
AGATTAAAAGGATATCCTAGGTGGATAAAGGGACGAATTCGAAGGCCCGGGAAAGAACCT
ATCTAGAGCCTATTAGGGTCCTAGATAGGATATTAGCTTTTTTTAGTCTCGGGTTAAGGA
TAGAGTGGCCTTTATTAGTAGGTTTAGTTAATAGATTAAAGGGACAGAGTGTATACCCGG
GTTAGAGCCACGGCTAAGAAGGCTCTGTGTAGAAACCCGTTAGGGGCCTATTAGGGTCCT
ATCGTAGAAGGCTCTGGTTTAGCTATCGGGGTTTAGGGGACGGACTCGGAGACTAGGTTT
TCGGAGGAGCCGAGAGGCCGGCACGGATCGAGCGCTCCTAAGGGTAGGAGTATCCGGGGG
AGGTTACTATATCAGGTACTTATAGTAGTGGTTATACTAGGTCCCTAATATAAACCTATA
GGGATCCAGGTATACCTAATCTAAGACCCCTTAAGGTATAAATAAAGTAAGTTATTATAT
AGTAAACAGAATAGTCCCTCGAAGTAAATAAGGCAGCCCTCGAGGAAGTAAATAAGTAGT
CCTCGAGGAGTAGAGCGTAGTCTTAAGGAGCGAGGGAGCCTCCCCTTAGAAGAGGGAGGC
TAGCGATTAATCTGATTCTTTAGCTACCCCTACACTTTCCTATCGTAATCCCTTCGTGAT
CCTACCTGGTTCCTTACTTAACATTACCTTTTCACTCTTTGCGACTACCCATTTAACATA
TACGTTAGGGCCCGTACCAAACTCTAGTAGAGGCCGTTACATAAAACAGCTCTAGTATAA
ACGTCGGTGGTTTTATTTTGGTTATTTTGGAATAGAATAAGCTGGTTATTTTCTATGAGG
CCGTAGATTCTCTTCTTATCTAGGACGGGAAGGCTGATAATATTTATACCTAATTCGGAA
TATATAAATAGTTCTAAAGTAGTATTATTTTTTCTGAATCCCTGAATTTAATAAAGCAGT
CACTAGTACCTGTCATTTTTAGTTTATTTATATCACCCTAACTAGCAGTACTTTTAGTAG
TTTTATTTATAGAAAAGAGCGTTTTATTTACGATAACGTGTGCTATAGTACCACTATTAA
TACAGAAATTCAAATCTAATGTAATTAAACTATCTGAAATCCTCTTAATCTTTTCTACTA
CCCGTCCTATATTTATATTAGTATTTTAAGGGGTTTTATTAATTTAGGGTTTATTCTAAA
GAATAAATACCTATTTAATATCTATTAGGTCTGCCGCGTAGGGGTCCGGGAGACGTAAAG
GCTTAGACATAATAGGAACGTCTTAAAAAAGAACCGCGTTATCCGAGTCTTTTTCTTCTT
TTTCCTAATCTTCTTCTTCTTTTTCTTTTTCTTCTTCTAATTCTTCTTCTTCTTCGTCCT
GCTAATCTTCGGCTTTATCGTCGGTATTAGCTTCCGAAAAAGGCTCCTCCGTAGGTGGTA
AATCAGAAACTAAATTAATAGTTTCGTCGTTACTTATTTTCCCTAGGAGCTTCTATTACT
CGCACTAGCGGAAGAAATTAAGTATTTTAGTCTCTTATAACGATAGCTTCGACGGTGCCG
TCTTAGTCTTTGGTGGCTTTTTATTTTTGTTTACCCGATTTTAGGTATTTTTCCTCGATC
CTGAATTTCCCTTAACTACTTAGCCTATAAGGGCTTTTTTAGGGTGTAAAAAGAAATAGT
TCGTCGGTAGATACCTAGATCTTTTATAGTTACTATAAAACAGGTTCTTCTGCTAGTAGC
CTCTATTCGACTATTTCGTCTAATGTTTCTGATTTGTCTATGCTTTTATAAGCAGGGCCT
TTAAGGTAGAAGAGTCGACTTTCCTCGACGTATCTATTAGTTTAGTAACGATTTTATCGA
ACGTATAGCTATTAATATTATACCGAAAAGCCTATATAATCTACGAGGTGATTATATTAT
AACGCCTATCGAGGCGGTTTAGAGTCTAGGTAAAAACCACCTTATTAGGTAGAATAATAT
CCCTTCCTCAAAGAATAATTAACCTTTCTTAGACTTTATATAGAAACTCCTTAAGCGTGG
GGAATTCTAAGATATCTAGGTTAAAAAACGACGTAAGGATATCCTAGTTTACTTAAAACC
CTTTTTTCTCGTATAGGGATTTTAGCTTTTCCTAGATTTCTAAGGTAAAATTAACGTCCT
AAACCTATATTAGGGGCCCGTCTTATAGAGCGGAGAGTAGATTTTTAGTAGTCTTTAAAT
CTTCTTCTTTTACCTTATTAGAGATATCTTTAGGCAGGGGTTTTATAAGCTCTTTTAGAA
GCTTTCCCTTATATATAAAGTAAGTACGTATAGCTATCGTCTAGGTTTAGTAGTCCTGAC
TACTCTTTAGCTTCTTTACGTTAATTTCCTTAAGTTTAGCCTGCGCGGGTATCTTAAGAG
CTCCTAAACGGTATTTATTCTATTTATTTTAGATAAGAACTAACGAAGTTATACTATAAA
TAAGGAAAATAGTTCTTTTCTTTATTATTTTCTTTATTCTAAGTATAGACGTAGTTATTA
TAGTGATACCTTTATTTATACGGGTCTAAAGTAGAACCGGTATATAGTCCTTTATTCTAA
AAGAGGAAAAAACAGCTTTATAGATAAAGAAAACGATACCTGTACGTGCGGATAACAGAA
TTCCTTTATTTCTAAAGATAGTATTCCTTTATTCCGGCGGATCTAAAGTAGGCTCGGTTA
AATTCCTTTATTCGCGAGGATCCTAAAATAGGTCTTCGCGGAGCGAGGGGATTAACGGTC
GTGTAGAAAACACGATATTTATATAGGATTCCACGGTCGGAAAATATATAGGGAAAATCT
TAGGTAAAACTAAAGACTTATAAGTAACGAAGATATCCCAGTATCAATAACTAGAATAGC
CCTTATAGTATGTCGTTATTATATCCGTACGTAAAGAATAGTGCACCCGTTTAATTTACG
TAATCGTAGGCTTTTATAGTTTTTCTGTAAATTTTTTAGATTTATAAGCGTACGACACAG
CCGACTAACCGATTAAACCGTAGGATCGTAGATATAGGTATATAGATATATAGGGTGGTA
GGTAGGTAGGTCGGTAGGTAGGTAGGTAGTATATAAAAAGGAATATCGGATAGGAATAGG
GACTATTATTTGGAATCGGGGGATTCTCTTTTTGGCTAACGACCGTAGGTAATTAAGGAA
TACGTTGTTTCGAGACTTTAGTCGAGCTTTTCCGGGCTTATAACCTTTTAAAGATCTTTG
ACGATATCGGATGAGCGGAAGGGACGACAGTCACGAAAAGTGGTGGAAAAATAAGAAGGT
AATAATAGGATTATAAGGTAGGATCTCTGCGCGCGTATTATGTCTTCTTCGGATCGAAAA
AGTGATTAAGATAAAGGATTTCGAATAAAGAATAAAGAAAAGAAAGCAAAGAACCGAACC
GAGGGAACGGGTTAATATTCTTTATTCTTTATAAAAGGATCGATATCGTAATAGTATTAT
AATAAAGATCGATATCGTAGTAATATCGTAATTCTTTATATCCTTTGTCTGACTCGTATC
AGATGAACTGACTCGAAAGAGAACGGTCTAGGCTTGCAGGGAAGATATCCTTTGTTCGAG
TATAAAGGATATACTCGAAGGATATCAAGGATATTATTAGTAATAATAATAATATCAACA
GTATTTAACTTAGCTACGTGTGGATTAATAGATTAAGGAGTAGTAGTATCGCTTATAGCC
TCGCCTATAGCCTTATTAGAGGCTTCGCTAGTATTGTTAATTTACTCCGAGGTACTTCTT
ATAGCGGTAGGCGTAGGAGGATCGTTAGGCGCCTATAGTAGCGTTAAAGGTGTAAAAACG
GGCGTTATTTTTAAAGAAGAAGAGGTTATTAAAGAGGGGAAAATTAGTGCCGTTATTAAA
GAGGTAAAATCAATAATTAAAAAGGGTAAATTAACGGCAGGCACAACGGCAGGCACCGTG
CCTACCGCGGCCGTGGTAGCCGTTCCACGTAATACCTCTTAGTTAGTAACCTATTAGTTT
TTAGAGGCGTTTTCGGTGGTTTCTAATCTTCCACTATCTATTACCCCCCTAGATATCGAC
GACTAAGGTTATTATTAACACTATTAATAACGCCTTTTCTCTTATAAAGCCTTTATCGTG
GAGTTCTATTACTCTAGCTACTACCGCAGGCATTAAAGTAAACCCTTAGTTAAAGAGGTA
TTTAATACCACCTCTTCACCTATAAAATAAGAGGCAAAATATATATCGTAAGCCCTATTA
TTAGAATCCTTAGACTATTCGGCAGTAAAATTAGATACTTCCTTAGACTAATTCTTCTCT
TATAACTTAGCTTTTACCTGATTTTTCGCCTTATCGATGTTCTTTCTAATATCCTCCCGG
AATCTCTTTTAGCGACCTTTATCCTAGGACTTAATAATACGGTCGTAGCGTTCCACTACC
TCCTTTAAGGGCGTAAAGCCCTCCTAGCGCCGCGTAGAGTTAACGTTCGGGCAGTTCTGC
CACGGAGCGTAGTAGCGAGCGTTCCTTCCTATCTTAACGTAATTGCAGATCTATTCCTAC
GTTACGATTATTAAAGAAAAAGCCTCCTTTCCTTATTACTACTAACCTCCCTAACTAGTA
GGCTACTATCTACTATCTTGATCCTTTCCTAGGAATATTGCCGTATAAAACGATAACGCT
ATAGGCTTCTTATTAAGCCTATAAGGATACCTATAGCGTAACCAAACCGTATATTCATTT
ATAACCTCTATAATAGTAGGTTAGTCTTCCTTATCTTCCCTTAAAATCTCTGTAAAGCAC
GGTTCTAACCACTCCGGAGCTATAATACCCATAGCCCTAAAGAACGTATTAAGCTAGTAC
TCTTTACTATTAGAGGATCTAACGCTATAGGTCTTCGAATCTTGGTATAGCGATATAAAG
TCCTAAAGCTAACGCTTATAGGGTATCCTGCGTATATTTTATATATATTCCTTCTATTAT
CGTTTAATTAGTGACTTCTAGGCCGCGTTAGTAGGTTTAAGATAGTCCTTTAAGGCGATT
AGAATATCTTTAACCTCCTTCTTCCCTATATACTAATCTTTAACGTTAGGATTAACTATC
TTCGCGATATAGTCGTAAAGAGTAGCTAGACCTCGTTACTATTACTAATATCTATTTTCT
TTTACGTTCTATAGCTTAAACTTACCATCCCAGGTATTATTATCTTCTTCCGTTAGCTTT
AGAGGTTCCGAGGATTCGAGTCTTTGAGGATATTTAGATTCCTTAAGGTTTAGATCAATA
AGGTTAGATACCTGGTTAGCGTAGGCTATCTGTATAATAGCCTCGATCCACTAACGCTAT
TCTTTTAGTGAGGTGAGGATCGTATAGCCTATTATAGGTATCACCGTAACTAAGGCTATC
GTCTAACTAACTAGGACTATAGGAAAATAAACTATCAGAACCGACTACGAGAGAATAGGC
GTTTAAGCGATTAAATAAGGAAGGATTAAATAGAGCGATTAAGCGATTAATTACTTAATC
GTTTAATTAAAAAAAAGCAGGCGGACTTAGCTAATAGAACTAAATTACCCGCTATAGACT
TAAAGCTATTAATCGTCTTCTAAGCTACAGGATCTTCCGGAATAGCTTCGTTTATTAGAA
CGCCGGGCTTATAACTATCAGCATATAAATAAGGTACGTAAAAGATATATATATGCATTT
AAGAAGAGTAAAAGATACTCTACGGAAATATCTAACTATAAGGTAAAAGGAGGGGAAATC
GATATAGATACATCGGTCGGAAGTACTCCATCCGAGTACATAAATAGCGCAAGTTACACC
TCGATAAGTTTGTGGTAGTATCTGATAATACACGTGCTAGGTCGTTATTAGACTCCTGCG
TAACGCTAAATCAGCACTCTACATAATAGCGAACTTTAAGTTTTTCCTGTAGCGATAATA
TAGCCTAAAGATTACTATAATCCGCCTGGATAGAGAAAGATCCTTTTAGAAAGATCTTAA
ATAGGAGGGCCGTTTATAGTTATTAAAGGAGGGAACACAGGTGCCGTTAAAGACACAATT
ATAGGTGCAATTATAGAAGACGTTAAAGTAGGTGCCGTAGATGCCGCCGGAGGCGTGGAA
GGCGTTATAAGGCTTCTTTACCCTATTCCACGTGCCTCTTAATTAGGTGCCTCCTGCTAT
TCCTACTATTATTATTCTTCTGCAGATTCTGTAGTAGTTATTAAACCTGCACCTCTATCC
ACCCCCCTAGAAGCACCAGCAATAGCAGCAGTAGCAGCCTCCGCTATAGCCTCCCTCGTG
GTATTCTGCTCTAGCAGCTGTTAAAGCAGAAGATCGGCAACGTTAATAGTAATAGCGAGA
GAATCGTGGAGTTAATAATCCACTAGCAGATTTAATTACTCGAAGACCTCTTCGGTAACC
GGCGGCTCTATATCGCGATCTTTATATAACAGTTTTTCGTTAAAGGTAATATCTCTCGTG
CGCAGAATCCTCCCTAATTTTAGCACCTAAATTCGGTATATATTAGTGCTCTTATAACCG
ATTAAATAGCCGACATATACTCTTTCGGCTAACTTAGCGTTAAACTTACGGCCTTATTAG
TAGTTAGCGGTTAGAGGATAGGCTCTATAACTATACCTCTCTAAGTAGTTAATGTGAGGA
GGCGGCAGTGTCCTGTCGCTCTGCAGCATCATGTAGAGCAGGGTCTCCATATGCATAACC
TCGTGCTCGAAGCCCACCCATATAGCACGGGCTACGTCTCTTGGGACACTATCTTGGCCG
TCCTTGTACAGCCCCTGGAGTCGAGGCCGGACACGTTGCTGGTATTCTGTAATCTCAGAA
ACCGGAGGCCATTCATCGGGGATCTCAGAGTGCGCATGGCATTGCTCCGGGTTGTCGACG
TCTGGGTCAACACCCCTCTCGAAGATGGAATGATAATAAGCCGGTTCAGTGGGTGGCTGT
CCGGTTGTCTTGGACAGCTGGATGTCTAAGAAAGTGGGTATGTGACCCAGATAGAAGATA
CAGGCATTTCGCAACTTGATGGGCTTCTCGTGGAGTTCCTCATTTGGGATCATGCCCCTG
GCGATGATATTCCACGCCTTCCAGAGAGCCGCCCATTCCTCCAGGGAAGGCAACGAGGTC
GCTGCATAAGACGTCGGATCGAGACAAAACTTCATTTTCTCAGAACTGTACGATATGTCA
ATATAGGAATGTGAGAGTAGTGCACATGTCGATTCCATTCAAGCTGTAAGCACCGGTAGA
TGGTGGAAGCTCCTTACCTCAAGGTACTTGATAAGGGGGGTTTCCCTCTATTTCTTTTCG
GACCCTCCCATGATCCATGAACAACGTCATTAGTACGCGGGTTCCCCGCAAAGATACCTG
CAGTAGCCGTTTCTACCTTACCCTATGCCTGGTCGGTCCTTCCACATCAGCATCGTATGG
TATACCGTATTCCCGGTTTTTCACCTCAGGTACATTGAGATGGCCCGAACCTCCGTGTCC
TCTTATGACCAACCCTCCCCGAATTCCCGGCTTGGGGGACCCGGACGACGATGGTTGACC
AGAGACGAGATGCTTAAAAAAAAAAATTTGCTTCTTTCTTCATAGCGACAAAGGAGAGGG
CAGAGGGCCCCTTGGTGCTGCTAAGGAATTTCCCAATGTCTACGCCTCATACATAGCGGT
TTGCGAATTCGGCTTCCAATCCTTCAGCCATTGTCCTATAATCTTCACTTCCTTGTCCAC
GAAGTCCATGAATTCGCCGTCCTCCATGCGCAGATCGAAGTCCGGCACATGGTTCCCCCC
TTTCATAACCAGCACGGGCGTCTGGTCCGTCGACTCTCTGGGCCCGCCCGGCCGGAACCG
CGAGCTGAGCGTCGCCGAGATCCACGGGTCATTCTCGCCGTTGCAGAACAGCACCTTGTC
GAACTCGGCGTCCCAGCCGCCAGTGTACCGGTTGATATCCTCCGTCGTGTGACCCTTGGC
GCTGGCCGGCGCAAACCCGCCCACCTCGGGGAAGTAAAGGTCGCACATGCGCTGGAAGTA
TTGCGGCCGCAGCAACCCCGACACGACGTTCTTCCCGTCCGACACAGGGGGCCCTACTTG
CCACCAATAGAAAGGTTCGTTGCACAACAGCCAGAACCACGCCCGGTCCGCGCCGAGGTC
GTGTGGCCGGTTGAACTTCTCGGGATGCCCGAACGTGCTGCACGACCCGTTGGAGCACCG
TTCCCCGTAATGTTCCTTGATCCAGGTCGCATACCCCGGAAGGGCCGCCTCCAAGCCCAC
GCCGGCCTGGTCGTCCGAGGGGACTACCGTCCCGTTGATGGCGGGTGCCTCGAGACGGTC
GCAGAACTTGAACACCGAACCGGGATCCACCTGCCACTGCCCCAGCGGCTGCGCCAGGTA
GGCCACGAAGTCACCCGTTTGGTCGAGGCTCCCGAGGCCGAACTGTTCTTTGAGTTCCCG
AATGTCTCGCTCCGATCCCTCGTCGAATATGCGGTCGAGGTGGCTAACCACCCGGCGTAC
GTCGGCCGAGCAGTTGGGAGGCAGCGCCGCCTCGGTGACCGCGTAGTATGTCCAGAAGTC
GTGGATGGCCTCCACGACCGCAGAGCTCGCGTGGTAGGCTGCGAACACGCCCGGCTCGAT
CCTCGACGTCCAGGCGGCCAGCGCCCCCGGGTAGCTGCCGCCCATGAGTACCCACGGGGA
CTGGTCCGCGTTTGACTTGCCGTCGGGATCGAATTCCAGCTTCACATGCTGGGCGAACCG
GGTCTGGTCCGTGATGGACTGACGGACGTCGAGATGCTGGAGGGTCTCCGCGGTGAATTC
GTCGCGGGGCAGGGATTCGCCGAAATATCGGTCTGTCATGTTTGTCAGAGGGCTCGGATC
GTCCCGGGGATTCCCGGAAGGCGAGAGTAATTCATTGTTCATGTCAGGGGGGGTTATCAT
ACGTTCGAAGAGAATCAGCGCCCCGTTGAATATCTGCGCGTACATCCCGGGAAGGGTATC
GTTGCCAAGCCACCCAAGCCCCTGACCAGCGTCCATCTCCCCGGCGTTGAGCAGGAAAAC
GGGAGACCCCGGACCTCCCCAGTAGTCATCGTTAAACCAGTAGCGCTGTTGAAAAGTCGA
CCCGGATGGATTGTCGTGGTCCACCAGCTGCTCGAATGTTCCCTTGCCGACTCGTTCTGG
AGCGGGATGGCTCCGAGGTCGAATACCTCCTGCAGGCCGAAGAGGAAAAGGAGGAGGAGG
AGGAAGAGTATCTTGAGGCCTCTCGTCAAAGCTGGGGCCTTCGGAGTAGGTTCGGACGGG
CGTCACGCCAGCGAGTGTATCGGCCAGCAAGGCAACGAAAGGGAGGAAGACGCGCAATGC
CATGGTGTGGTGTCACAGGGGAAGAACAACAGAGTAAACCCAGCCTCTGTGAGCGGAAAA
GACACTTCTTCCGGGTCTTCCCTCAAAGCTTTCAACCTCAAGGCGAGGCAATGCCTTTTT
GCAGTCAATCTTCAACCAGTCAGTCTTATCTTATAGAGCTCGTCGATAAGCGTCGCAACA
CGCCAACAGCGAGGCATGTCTGTTCATGCGATAGGACTGACTCGTCGCCTGTCCAACCAA
TCCTGTCTACAAAGATATTTGATAGACATGAATCTCTCGTCTAAAATCAGCAAGGCCATT
TGCCATTCGAAGGATTTGGACAAGGGTCACGATAACTAATATCAGGATTCAACCTCGAAC
CATTCACATGTCTGGGGAGCCTGGCTTTAAACTCCAAAGCCGCGAACGGCACGAAGAAGG
GTAACTCTAGCGTCCTGGGCTTGTGAGTGTGCACCAAGGAGCCCGGCGTCTCGGTCATGG
TTGGCTGTGCCTGTCTGCGAGCCTGTAGGCAAGACAAGCTAAGAATCCAACTGTAACGGC
CTCCTAGTCATTGCTACGCTTTCTCCGTTTAGGGGGGGAAGGAAAGCCGGTTAGGAACAG
CAAGACGGCGTAAACTCTCGCCACAAGCCCAAATCCTCTGAAAGGCAGTTTAGCCTTCAT
TTAAACCTGGGACCAAATTAGCGATGCGTTGCGTCTTACGTCGTTGTACCGCCCGGCCGG
TGGTGGCGGCCACTGGGCTACCCGTTTAGCCCGTCTATCCGTAGACTGTAATTAAGTAGC
AAGAAGCTCAAGAAGTTGCCGGCTCCGAGGTTGCAAAATGGTCGAGTCGACCACTCGTCC
CCCATCGTCGCGTCATCGCGTCGTCCGTTGAAGCTGCCAACAACACACCGGCGAACTCGG
GAGAAGCAGCTGACCGCAAATACTGCGCCTTGACTCGACGGCGATAATCGGATGAAGTCG
GATCAAAGACCGGAGATTTTCTGACTCCCGTAGCATCCGCGATGCCGCCTCTTAGATCAC
TTTCGTTCAGTTTACATTGCAATCCGGTCCAGATAAGGCTGCCTGACTCAATGTCTGGCT
ATCAAGCATGCAAAACCTCATGGCGAAAATTCGCCGAGGTCACCGTTGACCACGGGTCGG
GGCACTGATGTCACCGGTGGGTGCATCGAGAATGCAAATCACAAGGAGAGAGACTAGGAT
CCCAAGTTGGTGACCATTTTGCGCGGGCAATCTGACGGTCCGCCCTAGATATTGGCTTTC
GTCAACGGTCGATCCATGACTCGGCGTATTCTCTGTCTCCAAGCCCTAGCACTCGAAGAA
TAAGCTGAACAAGATGGAATGCTGGGAGGGGAAGAGGGGGGAAAAGAAAGAAAGGAAGGT
GGAAAAAAAACAAAGATCTCGATGTGGCAGTTGAAGTTGTGCGAATGCCTCATCAGAAGC
GAAGCCCATTCTTCATTTATGCAAGACGTCTCTTGTAGATCCGAACACATGTCTCAGTTC
CTCGGGAGACCAGAAAAAAAAAGTCGCAATATCCGTCGAAACTAGACGTGTTCTGAGGCT
AAGTTGTCATACAAATCAGCAGCCAAGTTCGGATGATGCTGCCATCCCCTCTGCTGCCGG
GATGTGGTCAAAGACGAGCTTGGTTCCGTCGTCGTCCACGGCACCCATCCCCGGCTCCAT
CGGCCACAGACTCGGCAGTATCCCAAAATCGCCAAATCCTATGAAATCCGGAATATCGAC
GTATGAAGTCCCGAACCGCTTGCCTTCCACGTCTTCCATGACTTTCAAATCCGAACCGAT
CGTGGTGTCGGGGACCATGATCGTGCTGTCTGCCGCGGGACTGTCGGATCCGGTGAGCTG
TTGGGACACGGGACCGTAGTGGACGTGCTGATGGCATCTCGCTTCTTCCCTCATGCCCGG
GAAATGGTGGGCATCGGGATTCGGCGTCGGTTGGGTCCGGGGGCCGTTGATGGCCGAAAA
GGAGGAGAGTTGCGACCGGGAAGACGTTCCCACACGTTCGGGGGCGATGGAAGAAGCACT
GTCTGCATGGTTCGTGCGAGTTCCATGAGATCCGTGAGGTCCGTGAGCTCCATGTGGTCC
ATGTGGTCCCTGTGGCCCATCGTAACCATCGGCGTAACTGCGTTGTCGCTCCTCCTCTAT
AATGGATGCGTTGTTCGTGATCCCTTCTTGTCTCTTCACCCACTCCTCGATCCCGCCCGT
ATCTCCGCCCATGCGGATGCTTAACCTCTGTCCTCCCCCATCTTGACCCCTGGCGATTTT
TTGTCTTCCAACATTCCGATGGTAGTCCGCTACCACTTTGGCAAAGAATTCCTCGGCTTC
TCTAAATTTGGCCACGTATACAGCGGCCAGGTTCGAGTGTTGCGCCAGTTTACCAAGTGC
GTCGAACGTCACTTTGGTGCCACTTGCTGTCCCTGTCCCTGTCCCTGTCCCTGTCCCTGT
CCCTGTCGCCGTGGCGTCCGTGTGCCCTCCCAGAGCGCGATCCCGGATTTCCTCTTCGCT
GACCAGGGAGTTGTCCATGTCCATGTGGGGAAAGTGCCGAGCGTAAATGCCAATGAAGGC
CGCCTGCCAGATGGCGAACACGACGAGCGAGGAATGCGGCAGCTTGTCCCCGCAGATTTC
GATCAGGTCGACGATGTCCCTCCCCGCGCGGAACAGTTCTTTCGCCGTCTCCTCCCAGAA
CACGGGCGGGACCTCCCCGGGCGTGAAAGTGGGAGGATCCAACGGCCCGCTCGGCTTAGC
ACACTTGATGGGGATGAAGGGAATGTACTCGCGAAGCAGCATGATCTTGCACAGGGAAAG
CAGCATGTGGAGCGAGACGTAGGTAGAGGCGCCCTGGCGATTGTCGTGCTTGAAATAGTT
GGACCGAGAAAGTGTAAAGTTCATGAACACCTTTGGGTTTTGGAGCCTCTCGCCGAAGCA
GTCGAGCTGCCGTCGCAAACGGGCGAAGCGGGCTCTTTCGTCGCACGGGGTGATGCCCTT
GGCCTCGGAAAACCGGCCCCCGGAATAGCTGTACCGGGAGATGTCGCCCCAGATATCGAC
CAACTGCACGAAAAGAGCGAGGGCATTCGGGCTGTTCTCGACCACCGGTCGGGGATCCGC
GCAATCGTTGTCGGACGTCTTGAGGAAACCCGTGTACACCTGGCGGGTCAGGTCGAAGTC
TTCCTCGGTACACGGCAACTGGATCTGCAGGTCCTCGGAGCGGATCAGCGAGACGCGTTC
TATGCCGCAGGACAAGAGGCGATCGAGGATGAAGCAGCTGAACATGGTGCGCCTCCTCAC
TTCCCGGTCAATGATCATGTCTTCCGTCATAACGGGGGGCGGTTTGTCCACGAGAGGCTG
CCTGTCGCCGAAGCCGAGCTTGAGGGCCTGCGCCATTCGGACGGCCATGCCGACGTACAT
CCAAGATCCCAGGCCGTCGTGGTTCCTGGAGATCCATTCGTAGAGGCCAAGCATGAGGAG
GGCTTGCACCCGTTCCACGGTGGCCTTGGTCATGGCGGTCTTGAGAGAGCCGAGCGCCTT
GTCGAGGGCGTTGGCGAAGAACTCGGAGGCGGCGGCCGCCTCTGACCTGATCCGGCCGGC
ACGGGACTTGGAACCCACAGTCTTGTCCTGCGACGCGGGGACCGAAGGCGTCGACCTGTC
TTGCGACTGATGGGACGACATGTGGTCGACGTACTTGACGAGGTCGTGGTGATACCGTGC
CGTGAGGGCCAAGAGCCCGAGGAGAACCAGGTTGAGCTCGGGGGAAGTGGACGACGCGGT
CCGGTCTTTATCGGACTGGAAGATCTTGTCTTTTAGTGTCGGGATGTGAAGGAAAGGGAG
CTCGGTGGCAAAGTGACGCTTGTAAGTGGAAAAGATTTGGTCCCAAACGTCCCTGTCGAG
GAAGGGCGCCGACAGGATATCCTCGGCATAACGCCGGCTGTCCTGGACGGAGGTGTCCAC
GATCTTCTTGAACCGCTTCCTTTCGTGGCCGGATTCTTTGTCCTGCCTGAGATTGGTGGG
GGGGTCGGATCTCTTGGGGGGAAGCGGCGACGGATCGGGCCACTCGCACTTGTGGCCGGA
CTTGATACAGTTCTCGCAGGCGGCATCCAAATGCCCGGTGTTGTCGCACTTGATCTTCGA
CCTTCGGCATCGCAAGCAGGCTATGCTAGACCGTATCCGGGTAGGGCCCTCCATGTCTCT
CGAGGATTTCTTCGTGGCCGGGAACCCAGCCACTGTCCTCTGCTCATGGTCCTCGGACGT
CACCGGGGCTACGACGACATGGGACTCTGCTCCCTCGGATCGGGGCGTGCCAGGGGGCCA
GAAGGGACGGGGCCTCGGGGCAGCCGGGGGGCCCGAGCCTAGGTCTGGCGTGGAGACTTC
GGCAAAGGGCGTCTTGGGCGTGGTCCGGGCGGAGGGCAGAGACAGTGTGTCATCAGGGCC
CGATTTGGGAGAGAGGACTGACTTGAACCAGTCGGAGGAAATGGTGGCGGTTTGGCCCGG
GCGCGGGCCGTGAACGATACAGAAAAAGGGCCGGTTTCATTCAATTGGACCAGGGTCACT
GAGGTTGTTGACGCGTCGTGGGGTGGTGAGGATGATGCGTAGTAATTGGGGAATTCGGTT
GGTGCGTTTATGAACGTGTCCTTGCTGGAGATACTCAAGATGAGATGTGAGATATCTGAT
ATCTGATGGATGCTAGAGAGAGGAGATTGAGAAAAGGTGCGTGCGAATGTGGGCGAGTGG
TGGTCGCGTGAGTGAGAGAGAAAGGAAAGTGTGTCTGTCGGTTGATGGAGTTCGCCGACG
GGTGTATAGGTAAGGTAGTGTATCGTGTGGCCACTGGAGGTTTCTCGGCCCGATAATGTT
CGGTTTAGAAAGCCACCTCGAAGACTAGTAAGAGAAAGAATCGAATATCATAAGACGGTA
CGTTAAAGGGGATCCTGACGAGATTCGGCAGACATTAAGGTAGGTAGGCCGAATATACTC
[truncated: 43,527,635 more chars]
