# Supplementary material for: Alkaliphilic/Alkali-Tolerant Fungi: Molecular, Biochemical, and Biotechnological Aspects
Source: J Fungi (Basel). 2023 Jun 9;9(6):652. doi: 10.3390/jof9060652 (PMC10301932; doi:10.3390/jof9060652)
Supplement: Supplementary file 1 [file jof-09-00652-s001.zip › S2/knownclusterblastoutput.txt]

input|c1|70160-71189|+|input.path1.gene23|	BGC0000334|c1|2-1526|+|cds_0_1525||cds_0_1525	25.8	198	104	8	24	198	166	343	3.88e-09	58.5
input|c1|73455-77865|-|input.path1.gene25|	BGC0002592|c1|18878-21038|+|ATEG_08458|predicted_protein|EAU31631.1	50.3	577	215	7	24	543	28	589	8.20e-200	587
input|c1|73455-77865|-|input.path1.gene25|	BGC0001403|c1|4803-6930|+|AFUA_4G14490|extracellular_dihydrogeodin_oxidase/laccase,_putative|EAL89346.1	48.0	600	229	10	24	561	28	606	1.64e-191	566
input|c1|73455-77865|-|input.path1.gene25|	BGC0002244|c1|18719-20851|+|G7054_g10722|hypothetical_protein|KAF7526517.1	46.3	581	201	10	26	543	38	570	9.39e-174	520
input|c1|73455-77865|-|input.path1.gene25|	BGC0000121|c1|10247-12534|+|AGO59042.1|PtaE|AGO59042.1	41.8	601	229	13	24	556	47	594	5.18e-159	482
input|c1|73455-77865|-|input.path1.gene25|	BGC0001720|c1|33495-35651|+|BBA_08183|laccase_2|EJP62796.1	34.0	592	275	13	19	545	39	579	8.39e-98	321
input|c1|73455-77865|-|input.path1.gene25|	BGC0000337|c1|4573-6316|-|MAA_10032|laccase_Lcc4|MAA_10032	29.1	571	308	21	23	545	32	553	4.83e-63	224
input|c1|73455-77865|-|input.path1.gene25|	BGC0000121|c1|25135-27518|-|AGO59052.1|PtaK|AGO59052.1	27.6	511	247	17	109	542	52	516	2.88e-48	181
input|c1|73455-77865|-|input.path1.gene25|	BGC0002161|c1|1110-2924|+|PFICI_07100|hypothetical_protein|ETS82098.1	24.3	507	272	18	67	514	36	489	2.19e-22	103
input|c1|73455-77865|-|input.path1.gene25|	BGC0002253|c1|5994-8184|-|QKG86291.1|laccase|QKG86291.1	23.8	403	234	15	149	514	182	548	8.88e-18	89.0
input|c1|73455-77865|-|input.path1.gene25|	BGC0002709|c1|26341-28246|-|FGSG_02330|hypothetical_protein|ESU07754.1	24.0	367	186	15	205	509	217	552	5.16e-14	77.0
input|c1|73455-77865|-|input.path1.gene25|	BGC0001866|c1|347-2722|-|C8Q69DRAFT_480050|multi-copper_oxidase/laccase|XP_028481812.1	23.4	355	205	13	197	518	269	589	9.15e-13	73.2
input|c1|73455-77865|-|input.path1.gene25|	BGC0000992|c1|4026-5939|+|AGO65983.1|putative_multicopper_oxidase|AGO65983.1	31.9	116	64	2	53	168	22	122	2.86e-11	68.2
input|c1|73455-77865|-|input.path1.gene25|	BGC0002385|c1|84350-86005|+|QZA73320.1|multicopper_oxidase_family_protein|QZA73320.1	24.8	516	235	22	91	512	91	547	1.87e-10	65.5
input|c1|73455-77865|-|input.path1.gene25|	BGC0001740|c1|151-1770|+|BBA21050.1|putative_secreted_multicopper_oxidase|BBA21050.1	31.9	135	62	6	36	161	53	166	7.12e-07	53.9
input|c1|78852-79835|+|input.path1.gene26|	BGC0002592|c1|13273-13953|-|ATEG_08454|hypothetical_protein|EAU31627.1	62.1	219	82	1	9	226	1	219	5.66e-100	290
input|c1|78852-79835|+|input.path1.gene26|	BGC0001403|c1|11737-12414|+|AFUA_4G14530|glutathione_S-transferase_Ure2-like,_putative|EAL89342.1	60.3	219	86	1	9	226	1	219	2.99e-97	283
input|c1|78852-79835|+|input.path1.gene26|	BGC0001720|c1|36040-36757|-|BBA_08184|glutathione-s-transferase|EJP62797.1	40.8	223	108	6	9	222	1	208	2.93e-42	143
input|c1|79972-80492|-|input.path1.gene27|	BGC0002063|c1|61760-62312|+|QCL09101.1|DmxR10|QCL09101.1	49.3	148	60	2	1	133	1	148	2.08e-40	132
input|c1|79972-80492|-|input.path1.gene27|	BGC0000121|c1|13914-14407|-|AGO59045.1|PtaG|AGO59045.1	42.4	144	65	3	1	128	1	142	1.15e-33	115
input|c1|79972-80492|-|input.path1.gene27|	BGC0002062|c1|17028-17577|+|QBG38883.1|hypothetical_protein|QBG38883.1	43.6	140	66	1	1	127	1	140	4.25e-32	112
input|c1|79972-80492|-|input.path1.gene27|	BGC0002726|c1|59348-61466|-|QCF41205.1|CcxN|QCF41205.1	36.1	144	79	1	1	131	381	524	1.51e-24	98.2
input|c1|81429-83251|+|input.path1.gene28|	BGC0002244|c1|25479-27252|+|G7054_g10725|hypothetical_protein|KAF7526514.1	57.1	564	217	4	13	552	9	571	1.24e-231	651
input|c1|81429-83251|+|input.path1.gene28|	BGC0000120|c1|5362-7362|+|AIG62134.1|patulin_synthase|AIG62134.1	30.3	595	348	15	15	548	36	624	8.56e-59	207
input|c1|81429-83251|+|input.path1.gene28|	BGC0002213|c1|17867-20360|+|PUNSTDRAFT_143069|pyranose_dehydrogenase|EIN09539.1	29.0	599	345	17	11	548	11	590	1.28e-56	200
input|c1|81429-83251|+|input.path1.gene28|	BGC0000010|c1|59048-61034|+|AAS90088.1|VBS|AAS90088.1	30.1	579	340	19	27	549	71	640	2.38e-53	192
input|c1|81429-83251|+|input.path1.gene28|	BGC0000007|c1|70785-72769|+|AAS90019.1|VBS|AAS90019.1	29.9	581	342	19	27	551	71	642	4.52e-53	191
input|c1|81429-83251|+|input.path1.gene28|	BGC0000008|c1|59398-61384|+|AAS90042.1|VBS|AAS90042.1	30.3	584	332	21	27	549	71	640	4.52e-53	191
input|c1|81429-83251|+|input.path1.gene28|	BGC0000004|c1|69138-71124|+|BAE71331.1|versicolorin_B_synthase|BAE71331.1	29.9	579	341	19	27	549	71	640	1.18e-52	190
input|c1|81429-83251|+|input.path1.gene28|	BGC0000009|c1|65617-67606|+|AAS90066.1|VBS|AAS90066.1	29.6	578	342	19	27	548	70	638	1.49e-51	187
input|c1|81429-83251|+|input.path1.gene28|	BGC0000006|c1|67799-69785|+|AAS90106.1|VBS|AAS90106.1	29.1	578	347	18	27	549	71	640	2.11e-51	187
input|c1|81429-83251|+|input.path1.gene28|	BGC0000011|c1|49564-51597|+|ACH72898.1|AflK|ACH72898.1	29.2	583	349	19	27	552	62	637	6.04e-49	180
input|c1|81429-83251|+|input.path1.gene28|	BGC0001722|c1|7703-9641|+|ANIA_03229|conserved_hypothetical_protein|CBF83141.1	26.6	616	357	15	9	552	19	611	1.41e-47	176
input|c1|81429-83251|+|input.path1.gene28|	BGC0002670|c1|21416-23393|+|FOXG_02667|hypothetical_protein|KNA98285.1	28.1	570	346	16	32	549	43	600	1.69e-46	172
input|c1|81429-83251|+|input.path1.gene28|	BGC0001039|c1|39341-40882|+|AEF33092.1|choline_dehydrogenase|AEF33092.1	28.2	543	317	14	32	545	4	502	7.30e-46	169
input|c1|81429-83251|+|input.path1.gene28|	BGC0000160|c1|5202-7478|+|ATEG_06274|predicted_protein|EAU32818.1	28.8	572	329	15	32	549	47	594	4.76e-45	168
input|c1|81429-83251|+|input.path1.gene28|	BGC0001909|c1|35252-37881|+|ATV82114.1|GMC_oxidoreductase/oxidase/dehydrogenase|ATV82114.1	28.0	601	348	24	22	551	27	613	9.72e-41	156
input|c1|81429-83251|+|input.path1.gene28|	BGC0002412|c1|4830-6476|-|EA58_20485|glucose-methanol-choline_oxidoreductase|KDM89831.1	28.5	575	313	20	30	551	13	542	1.23e-38	149
input|c1|81429-83251|+|input.path1.gene28|	BGC0001193|c1|19381-20931|+|AJI44177.1|glucose-methanol-choline_oxidoreductase|AJI44177.1	27.8	561	310	20	30	547	5	513	2.84e-38	148
input|c1|81429-83251|+|input.path1.gene28|	BGC0001775|c1|18681-20673|+|BBD84647.1|putative_GMC_oxidoreductase|BBD84647.1	25.6	593	370	16	18	549	8	590	5.15e-38	148
input|c1|81429-83251|+|input.path1.gene28|	BGC0002216|c1|9427-11275|-|TRIVIDRAFT_58449|hypothetical_protein|EHK18384.1	30.4	368	214	10	32	370	5	359	2.92e-33	134
input|c1|81429-83251|+|input.path1.gene28|	BGC0000894|c1|396-2312|-|ACA34720.1|CtnD|ACA34720.1	31.1	357	205	10	29	349	12	363	1.18e-32	133
input|c1|81429-83251|+|input.path1.gene28|	BGC0001338|c1|274-2190|-|ALI92648.1|CitC_oxidoreductase|ALI92648.1	31.1	357	205	10	29	349	12	363	1.18e-32	133
input|c1|81429-83251|+|input.path1.gene28|	BGC0002229|c1|20543-22108|-|ASPACDRAFT_80410|hypothetical_protein|OJJ97584.1	24.8	557	338	19	32	550	6	519	1.07e-31	129
input|c1|81429-83251|+|input.path1.gene28|	BGC0000873|c1|28838-30328|+|CAD62204.1|Ata10_protein|CAD62204.1	25.9	560	304	17	32	549	6	496	4.75e-29	121
input|c1|81429-83251|+|input.path1.gene28|	BGC0002340|c1|9788-11428|-|E0F75_025355|GMC_family_oxidoreductase_N-terminal_domain-containing_protein|MCB8905710.1	25.4	579	319	20	32	548	17	544	4.53e-27	115
input|c1|81429-83251|+|input.path1.gene28|	BGC0000354|c1|1-1411|-|CAM56763.1|hypothetical_protein|CAM56763.1	27.6	312	185	5	28	318	6	297	3.41e-21	97.4
input|c1|89358-91999|+|input.path1.gene29|	BGC0000121|c1|23054-24388|+|AGO59039.1|PtaJ|AGO59039.1	50.9	438	212	2	348	784	6	441	8.62e-154	457
input|c1|89358-91999|+|input.path1.gene29|	BGC0002592|c1|21462-22802|+|ATEG_08459|predicted_protein|EAU31632.1	48.3	439	222	3	348	784	4	439	1.24e-144	434
input|c1|89358-91999|+|input.path1.gene29|	BGC0001882|c1|29326-30678|-|PCH_Pc16g10790||CAP93749.1	49.8	416	209	0	366	781	28	443	2.82e-144	433
input|c1|89358-91999|+|input.path1.gene29|	BGC0002063|c1|54723-56063|+|QCL09097.1|dmxR6|QCL09097.1	46.5	437	231	2	348	781	3	439	1.89e-140	423
input|c1|89358-91999|+|input.path1.gene29|	BGC0001403|c1|7420-8757|+|AFUA_4G14500|conserved_hypothetical_protein|EAL89345.1	45.3	444	235	5	348	786	4	444	1.77e-137	416
input|c1|89358-91999|+|input.path1.gene29|	BGC0002062|c1|19897-21279|+|QBG38885.1|Baeyer-Villiger_monoxygenase|QBG38885.1	47.9	432	221	3	353	781	10	440	2.06e-137	416
input|c1|89358-91999|+|input.path1.gene29|	BGC0002726|c1|56576-57946|-|QCF41203.1|CcxL|QCF41203.1	44.9	425	232	1	360	784	30	452	2.00e-129	395
input|c1|89358-91999|+|input.path1.gene29|	BGC0001886|c1|10660-12024|+|CPUR_05427|uncharacterized_protein|CCE31574.1	42.6	441	250	2	344	781	7	447	4.48e-127	389
input|c1|89358-91999|+|input.path1.gene29|	BGC0000121|c1|21471-22490|-|AGO59038.1|PtaI|AGO59038.1	56.3	334	139	4	10	338	8	339	5.01e-125	379
input|c1|89358-91999|+|input.path1.gene29|	BGC0002244|c1|33556-34905|+|G7054_g10729|hypothetical_protein|KAF7526520.1	42.5	449	246	7	348	787	4	449	2.15e-122	377
input|c1|89358-91999|+|input.path1.gene29|	BGC0001084|c1|32524-33788|+|ADM34146.1|hypothetical_protein|ADM34146.1	43.0	440	203	5	347	784	5	398	7.89e-117	360
input|c1|89358-91999|+|input.path1.gene29|	BGC0001988|c1|20092-21461|+|P174DRAFT_512934|hypothetical_protein|PKX92304.1	42.2	431	217	8	360	784	22	426	3.85e-104	328
input|c1|89358-91999|+|input.path1.gene29|	BGC0000011|c1|55424-56973|+|ACH72894.1|AflY|ACH72894.1	30.4	431	281	6	351	770	13	435	8.53e-58	206
input|c1|89358-91999|+|input.path1.gene29|	BGC0001544|c1|13063-14028|-|P168DRAFT_286062|S-adenosyl-L-methionine-dependent_methyltransferase|PKY07883.1	36.5	318	180	10	28	337	17	320	1.83e-56	197
input|c1|89358-91999|+|input.path1.gene29|	BGC0002726|c1|62162-63115|+|QCF41206.1|CcxO|QCF41206.1	31.5	162	98	4	29	190	24	172	1.40e-16	82.4
input|c1|89358-91999|+|input.path1.gene29|	BGC0001403|c1|1911-2870|-|AFUA_4G14460|conserved_hypothetical_protein|EAL89349.1	35.3	153	87	5	29	180	28	169	1.44e-16	82.4
input|c1|89358-91999|+|input.path1.gene29|	BGC0001886|c1|6694-7647|+|CPUR_05424|uncharacterized_protein|CCE31571.1	24.3	317	211	9	29	340	22	314	2.54e-16	81.6
input|c1|89358-91999|+|input.path1.gene29|	BGC0002592|c1|15749-16711|-|ATEG_08456|predicted_protein|EAU31629.1	25.8	330	194	13	28	340	25	320	3.75e-15	78.2
input|c1|92168-93014|-|input.path1.gene30|	BGC0002063|c1|58130-59104|+|QCL09099.1|DmxR8|QCL09099.1	65.1	281	98	0	1	281	44	324	1.17e-131	376
input|c1|92168-93014|-|input.path1.gene30|	BGC0002205|c1|24732-25802|-|SNOG_00312|hypothetical_protein|EAT91807.1	38.8	273	152	7	1	266	57	321	5.88e-45	155
input|c1|92168-93014|-|input.path1.gene30|	BGC0001515|c1|35524-36660|+|ANIA_11028|conserved_hypothetical_protein|CBF73447.1	39.6	245	135	8	3	240	54	292	9.18e-45	154
input|c1|92168-93014|-|input.path1.gene30|	BGC0002515|c1|23937-25014|-|EKO05_004942|hypothetical_protein|KAF9708865.1	36.2	265	158	6	2	265	51	305	1.74e-43	151
input|c1|92168-93014|-|input.path1.gene30|	BGC0002204|c1|27323-28405|-|QOG08946.1|FfsI|QOG08946.1	36.6	284	163	6	1	276	57	331	3.89e-42	148
input|c1|92168-93014|-|input.path1.gene30|	BGC0002172|c1|18047-19128|-|FGSG_10989|hypothetical_protein|ESU17759.1	30.6	284	186	6	1	279	49	326	1.32e-38	139
input|c1|92168-93014|-|input.path1.gene30|	BGC0002233|c1|10168-11263|-|TRIVIDRAFT_47324|hypothetical_protein|EHK18432.1	35.5	287	163	10	1	276	62	337	1.51e-37	136
input|c1|92168-93014|-|input.path1.gene30|	BGC0000146|c1|8294-9202|+|BAJ09787.1|dehydrogenase|BAJ09787.1	35.0	240	145	6	2	240	51	280	7.25e-34	125
input|c1|92168-93014|-|input.path1.gene30|	BGC0002235|c1|20240-21390|+|MGG_08389|hypothetical_protein|EHA55863.1	32.0	284	175	8	2	276	67	341	5.21e-33	124
input|c1|92168-93014|-|input.path1.gene30|	BGC0002233|c1|557-1635|+|TRIVIDRAFT_47190|hypothetical_protein|EHK18427.1	31.8	292	172	12	1	280	60	336	9.33e-29	112
input|c1|93836-94935|+|input.path1.gene31|	BGC0002063|c1|56646-57384|-|QCL09098.1|DmxR7|QCL09098.1	64.8	216	76	0	1	216	1	216	2.05e-102	296
input|c1|93836-94935|+|input.path1.gene31|	BGC0001882|c1|28400-29271|+|PCH_Pc16g10780||CAP93748.1	61.0	213	82	1	1	213	1	212	3.14e-93	273
input|c1|93836-94935|+|input.path1.gene31|	BGC0002062|c1|18051-18839|+|QBG38884.1|oxidoreductase|QBG38884.1	58.3	216	90	0	1	216	1	216	4.00e-91	269
input|c1|93836-94935|+|input.path1.gene31|	BGC0002244|c1|15216-16004|+|G7054_g10720|hypothetical_protein|KAF7526519.1	57.4	216	92	0	1	216	1	216	6.15e-88	261
input|c1|93836-94935|+|input.path1.gene31|	BGC0001988|c1|863-1660|+|P174DRAFT_371720|hypothetical_protein|PKX92292.1	54.2	214	98	0	3	216	5	218	1.83e-80	242
input|c1|93836-94935|+|input.path1.gene31|	BGC0001403|c1|10528-11319|+|AFUA_4G14520|toxin_biosynthesis_protein,_putative|EAL89343.1	54.5	213	94	1	4	216	3	212	4.88e-80	241
input|c1|93836-94935|+|input.path1.gene31|	BGC0000121|c1|12692-13477|-|AGO59035.1|PtaF|AGO59035.1	54.4	217	95	2	1	216	1	214	1.06e-78	237
input|c1|93836-94935|+|input.path1.gene31|	BGC0001886|c1|17856-18632|+|CPUR_05430|uncharacterized_protein|CCE31577.1	49.8	217	108	1	1	216	1	217	2.53e-71	218
input|c1|93836-94935|+|input.path1.gene31|	BGC0002726|c1|63470-64252|-|QCF41207.1|CcxP|QCF41207.1	47.2	216	112	1	1	216	1	214	5.73e-68	210
input|c1|93836-94935|+|input.path1.gene31|	BGC0000152|c1|43440-44264|-|AAC49202.1||AAC49202.1	41.8	220	123	2	1	216	1	219	1.23e-59	189
input|c1|93836-94935|+|input.path1.gene31|	BGC0000011|c1|54327-55136|-|ACH72895.1|AflX|ACH72895.1	41.2	216	126	1	1	216	1	215	3.02e-59	188
input|c1|93836-94935|+|input.path1.gene31|	BGC0000007|c1|77627-78427|-|AAS90016.1|OrdB|AAS90016.1	43.1	216	121	1	1	216	1	214	3.14e-58	185
input|c1|93836-94935|+|input.path1.gene31|	BGC0000004|c1|75945-76745|-|BAE71334.1|oxidreductase_B/_cytochrome_P450_monooxygenase|BAE71334.1	42.5	219	124	1	1	219	1	217	6.28e-58	184
input|c1|93836-94935|+|input.path1.gene31|	BGC0000008|c1|66231-67031|-|AAS90038.1|OrdB|AAS90038.1	42.5	219	124	1	1	219	1	217	6.28e-58	184
input|c1|93836-94935|+|input.path1.gene31|	BGC0000006|c1|74628-75428|-|AAS90109.1|OrdB|AAS90109.1	42.1	216	123	1	1	216	1	214	7.12e-57	182
input|c1|93836-94935|+|input.path1.gene31|	BGC0000010|c1|65849-66649|-|AAS90084.1|OrdB|AAS90084.1	41.7	216	124	1	1	216	1	214	7.12e-57	182
input|c1|93836-94935|+|input.path1.gene31|	BGC0000009|c1|72461-73267|-|AAS90064.1|OrdB|AAS90064.1	40.7	216	126	1	1	216	1	214	1.36e-54	176
input|c1|93836-94935|+|input.path1.gene31|	BGC0002592|c1|14482-14928|-|ATEG_08455|conserved_hypothetical_protein|EAU31628.1	61.4	101	39	0	116	216	2	102	2.96e-36	125
input|c1|93836-94935|+|input.path1.gene31|	BGC0000011|c1|51698-52555|-|ACH72897.1|AflI|ACH72897.1	30.5	220	142	4	1	209	1	220	1.91e-21	90.5
input|c1|99837-105550|+|input.path1.gene33|	BGC0001886|c1|30968-36704|+|CPUR_05437|polyketide_synthase_that_catalyse_the_condensation_of_one_acetyl-CoA_and_six_malonyl-CoA_resulting_in_formation_of_nor-rubrofusarin|CCE31584.1	64.2	1791	607	11	1	1772	1	1775	0.0	2237
input|c1|99837-105550|+|input.path1.gene33|	BGC0002062|c1|24429-30087|-|QBG38888.1|nr-PKS|QBG38888.1	56.3	1798	700	13	18	1772	20	1774	0.0	2042
input|c1|99837-105550|+|input.path1.gene33|	BGC0002592|c1|3752-9306|+|ATEG_08451|hypothetical_protein|EAU31624.1	57.1	1768	723	10	8	1772	4	1738	0.0	2007
input|c1|99837-105550|+|input.path1.gene33|	BGC0001403|c1|16737-22267|-|AFUA_4G14560|polyketide_synthase,_putative|EAL89339.1	57.8	1763	704	14	20	1772	17	1749	0.0	1997
input|c1|99837-105550|+|input.path1.gene33|	BGC0002063|c1|34996-40852|-|QCL09091.1|dmx-nrPKS|QCL09091.1	56.9	1766	729	12	22	1772	1	1748	0.0	1993
input|c1|99837-105550|+|input.path1.gene33|	BGC0001583|c1|10364-15837|+|DAB41653.1|polyketide_synthase|DAB41653.1	63.8	1571	465	12	77	1634	1	1480	0.0	1974
input|c1|99837-105550|+|input.path1.gene33|	BGC0000121|c1|1-5614|-|AGO59040.1|PtaA|AGO59040.1	58.6	1680	663	13	104	1772	56	1713	0.0	1946
input|c1|99837-105550|+|input.path1.gene33|	BGC0002244|c1|37126-42752|+|G7054_g10731|hypothetical_protein|KAF7526531.1	54.9	1797	764	17	8	1772	5	1786	0.0	1901
input|c1|99837-105550|+|input.path1.gene33|	BGC0001988|c1|24740-30462|+|P174DRAFT_487776|putative_polyketide_synthase|PKX92308.1	54.0	1784	760	17	8	1772	18	1759	0.0	1876
input|c1|99837-105550|+|input.path1.gene33|	BGC0002726|c1|47465-53101|-|QCF41201.1|CcxJ|QCF41201.1	53.5	1780	790	13	8	1772	12	1769	0.0	1854
input|c1|99837-105550|+|input.path1.gene33|	BGC0002257|c1|14646-20720|+|QLM00044.1|polyketide_synthase|QLM00044.1	50.8	1778	825	18	19	1772	9	1761	0.0	1712
input|c1|99837-105550|+|input.path1.gene33|	BGC0001144|c1|1-5598|-|TESG_06702|polyketide_synthase|EGD99348.1	47.0	1774	897	23	25	1772	14	1770	0.0	1565
input|c1|99837-105550|+|input.path1.gene33|	BGC0001118|c1|1655-7152|-|AFUA_4G00210|polyketide_synthase|EAL84397.1	46.6	1761	909	22	21	1772	6	1743	0.0	1549
input|c1|99837-105550|+|input.path1.gene33|	BGC0002646|c1|8121-13706|-|BBP40_009498|hypothetical_protein|KAF7597159.1	45.9	1780	911	25	25	1772	9	1768	0.0	1521
input|c1|99837-105550|+|input.path1.gene33|	BGC0002507|c1|372-5808|-|QNT61260.1|polyketide_synthase|QNT61260.1	46.0	1762	909	25	22	1772	1	1730	0.0	1505
input|c1|99837-105550|+|input.path1.gene33|	BGC0000684|c1|8738-14283|+|ANIA_06000|polyketide_synthase,_putative_(JCVI)|CBF70387.1	45.9	1775	912	26	23	1772	9	1760	0.0	1492
input|c1|99837-105550|+|input.path1.gene33|	BGC0000156|c1|7894-13275|+|AEN83889.1|AdaA|AEN83889.1	44.1	1791	921	29	25	1772	8	1761	0.0	1449
input|c1|99837-105550|+|input.path1.gene33|	BGC0000168|c1|20532-26109|+|ADI24926.1|VrtA|ADI24926.1	43.5	1797	951	25	23	1772	13	1792	0.0	1445
input|c1|99837-105550|+|input.path1.gene33|	BGC0001284|c1|1-5292|+|AKN45693.1|polyketide_synthase|AKN45693.1	42.4	1778	943	29	25	1771	7	1733	0.0	1341
input|c1|99837-105550|+|input.path1.gene33|	BGC0001304|c1|2602-8047|-|AFLA_108550|polyketide_synthase,_putative|EED53479.1	41.4	1759	973	23	22	1769	1	1712	0.0	1311
input|c1|99837-105550|+|input.path1.gene33|	BGC0002237|c1|17219-23293|+|AO090701000530||BAE62229.1	40.4	1874	981	36	6	1771	14	1860	0.0	1285
input|c1|99837-105550|+|input.path1.gene33|	BGC0000070|c1|21525-27196|+|ADI24953.1|GsfA|ADI24953.1	42.1	1643	905	24	25	1653	7	1616	0.0	1274
input|c1|99837-105550|+|input.path1.gene33|	BGC0002161|c1|8064-14662|+|PFICI_07101|hypothetical_protein|ETS82099.1	42.9	1626	884	27	48	1662	26	1617	0.0	1270
input|c1|99837-105550|+|input.path1.gene33|	BGC0001257|c1|400-7066|+|AAD38786.1|polyketide_synthase|AAD38786.1	43.2	1610	868	27	51	1648	30	1605	0.0	1266
input|c1|99837-105550|+|input.path1.gene33|	BGC0002154|c1|338-7126|-|MGG_07219|conidial_yellow_pigment_biosynthesis_polyketide_synthase|EHA55627.1	40.8	1734	947	31	54	1771	38	1707	0.0	1264
input|c1|99837-105550|+|input.path1.gene33|	BGC0001906|c1|39996-46925|-|gene6||gene6	42.2	1659	911	28	5	1653	42	1662	0.0	1253
input|c1|99837-105550|+|input.path1.gene33|	BGC0001258|c1|44-7265|+|AAN59953.1|polyketide_synthase_1|AAN59953.1	41.8	1613	891	27	50	1653	31	1604	0.0	1222
input|c1|99837-105550|+|input.path1.gene33|	BGC0000013|c1|1-5963|-|ANIA_07071|polyketide_synthase,_putative_(JCVI)|CBF79143.1	39.3	1867	960	39	24	1771	28	1839	0.0	1218
input|c1|99837-105550|+|input.path1.gene33|	BGC0001489|c1|6678-13483|+|AUW31184.1|putative_type_I_PKS|AUW31184.1	39.4	1762	958	33	33	1766	14	1694	0.0	1187
input|c1|99837-105550|+|input.path1.gene33|	BGC0002215|c1|11407-18214|-|EPUS_05790|hypothetical_protein|ERF77221.1	39.0	1768	987	37	25	1766	25	1726	0.0	1153
input|c1|99837-105550|+|input.path1.gene33|	BGC0002175|c1|215-6865|+|AO090102000545||BAE61567.1	38.2	1728	984	31	51	1766	29	1684	0.0	1149
input|c1|99837-105550|+|input.path1.gene33|	BGC0000161|c1|26235-32759|+|ATEG_00145|hypothetical_protein|EAU38791.1	39.3	1604	896	26	169	1766	88	1619	0.0	1128
input|c1|99837-105550|+|input.path1.gene33|	BGC0000107|c1|145-6819|-|ANIA_08209|Conidial_yellow_pigment_biosynthesis_polyketide_synthase_(PKS)(EC_2.3.1.-)_[Source:UniProtKB/Swiss-Prot;Acc:Q03149]|CBF74114.1	38.3	1736	971	34	51	1766	29	1684	0.0	1123
input|c1|99837-105550|+|input.path1.gene33|	BGC0002709|c1|10308-16770|-|FGSG_02324|hypothetical_protein|ESU07748.1	40.1	1621	909	36	51	1648	25	1606	0.0	1107
input|c1|99837-105550|+|input.path1.gene33|	BGC0002236|c1|2785-9250|+|AO090010000048||BAE65965.1	38.6	1642	926	29	51	1658	26	1618	0.0	1099
input|c1|99837-105550|+|input.path1.gene33|	BGC0000030|c1|1350-7620|-|FFUJ_06742|bikaverin_cluster-polyketide_synthase|CCT67991.1	38.7	1741	969	39	48	1766	28	1692	0.0	1098
input|c1|99837-105550|+|input.path1.gene33|	BGC0001866|c1|25769-32979|+|C8Q69DRAFT_480069|non-reducing_polyketide_synthase|XP_028481820.1	36.0	1767	1036	33	18	1766	1	1691	0.0	1096
input|c1|99837-105550|+|input.path1.gene33|	BGC0001446|c1|4001-10545|+|AFLA_082150|polyketide_synthase,_putative|EED57518.1	37.9	1735	977	38	48	1769	30	1677	0.0	1077
input|c1|99837-105550|+|input.path1.gene33|	BGC0001578|c1|16112-22908|-|TSTA_083310|polyketide_synthase,_putative|EED21099.1	37.9	1629	959	32	35	1649	35	1625	0.0	1073
input|c1|99837-105550|+|input.path1.gene33|	BGC0001266|c1|10708-17251|-|ADM79459.1|PKS16_protein|ADM79459.1	38.3	1739	958	39	40	1766	21	1656	0.0	1073
input|c1|99837-105550|+|input.path1.gene33|	BGC0002253|c1|18559-25098|+|QKG86295.1|non-reducing_polyketide_synthase|QKG86295.1	38.5	1661	945	34	120	1769	7	1601	0.0	1069
input|c1|99837-105550|+|input.path1.gene33|	BGC0002301|c1|12959-19498|+|QDK64760.1|AshP|QDK64760.1	36.7	1762	1014	39	54	1772	32	1735	0.0	1057
input|c1|99837-105550|+|input.path1.gene33|	BGC0002177|c1|28385-36566|-|UV8b_2086|polyketide_synthetase_PksP|KDB16994.1	36.2	1763	1044	36	39	1772	395	2106	0.0	1057
input|c1|99837-105550|+|input.path1.gene33|	BGC0000007|c1|19824-26450|-|AAS89999.1|PksA|AAS89999.1	35.8	1772	1031	38	53	1769	31	1751	0.0	1028
input|c1|99837-105550|+|input.path1.gene33|	BGC0001242|c1|2757-9828|-|CCE67070.1|polyketide_synthase|CCE67070.1	35.9	1753	1005	40	36	1766	17	1673	0.0	1025
input|c1|99837-105550|+|input.path1.gene33|	BGC0000004|c1|18437-25060|-|BAE71314.1|polyketide_synthase|BAE71314.1	35.2	1780	1031	37	53	1769	31	1751	0.0	1018
input|c1|99837-105550|+|input.path1.gene33|	BGC0000006|c1|17109-23732|-|AAS90093.1|PksA|AAS90093.1	35.2	1780	1031	37	53	1769	31	1751	0.0	1016
input|c1|99837-105550|+|input.path1.gene33|	BGC0000008|c1|8712-15335|-|AAS90022.1|PksA|AAS90022.1	35.2	1780	1032	36	53	1769	31	1751	0.0	1016
input|c1|99837-105550|+|input.path1.gene33|	BGC0000009|c1|14463-21070|-|AAS90047.1|PksA|AAS90047.1	34.8	1771	1042	39	53	1769	31	1743	0.0	981
input|c1|99837-105550|+|input.path1.gene33|	BGC0001541|c1|5842-12880|-|CB0940_00833|CTB1|PIB02405.1	36.0	1748	1031	39	54	1771	34	1723	1.14e-316	967
input|c1|99837-105550|+|input.path1.gene33|	BGC0000048|c1|35725-43028|+|AAZ95017.1|polyketide_synthase|AAZ95017.1	34.1	1802	1055	36	46	1769	28	1775	3.46e-316	971
input|c1|99837-105550|+|input.path1.gene33|	BGC0000011|c1|11224-17970|-|ACH72912.1|AflC|ACH72912.1	34.9	1771	1047	35	51	1769	31	1747	4.37e-314	961
input|c1|99837-105550|+|input.path1.gene33|	BGC0001542|c1|10057-17118|+|ARU80380.1|polyketide_synthase|ARU80380.1	35.6	1760	1014	39	54	1771	34	1715	6.60e-311	952
input|c1|99837-105550|+|input.path1.gene33|	BGC0001865|c1|26044-32193|+|SNOG_08614|polyketide_synthase|XP_001798923.1	36.7	1556	888	38	239	1771	4	1485	1.20e-300	917
input|c1|99837-105550|+|input.path1.gene33|	BGC0000152|c1|1910-8582|-|AAC49191.1|putative_polyketide_synthase|AAC49191.1	33.4	1797	1033	41	51	1769	32	1743	1.83e-297	916
input|c1|99837-105550|+|input.path1.gene33|	BGC0000077|c1|6151-12661|-|ACD39762.1|non-reducing_polyketide_synthase|ACD39762.1	31.1	1734	1073	41	53	1766	33	1665	3.97e-248	782
input|c1|99837-105550|+|input.path1.gene33|	BGC0000076|c1|4283-10793|-|ACD39753.1|non-reducing_polyketide_synthase|ACD39753.1	31.1	1734	1074	41	53	1766	33	1665	1.07e-247	781
input|c1|99837-105550|+|input.path1.gene33|	BGC0001854|c1|18001-23306|+|THAR02_06938|RADS2_nonreducing_polyketide_synthase|KKP00966.1	31.4	1738	1089	36	53	1766	34	1692	9.92e-246	767
input|c1|99837-105550|+|input.path1.gene33|	BGC0001245|c1|16490-23131|+|AHV78247.1|LasS2|AHV78247.1	31.4	1734	1074	39	53	1766	33	1671	4.29e-245	775
input|c1|99837-105550|+|input.path1.gene33|	BGC0000057|c1|5474-11975|-|AN7909.2|polyketide_synthase|EAA59563.1	32.8	1629	974	43	55	1644	32	1578	2.42e-243	770
input|c1|99837-105550|+|input.path1.gene33|	BGC0001057|c1|20206-26529|-|ABB90282.1|polyketide_synthase|ABB90282.1	31.0	1728	1072	37	53	1766	33	1653	9.26e-239	756
input|c1|99837-105550|+|input.path1.gene33|	BGC0000045|c1|4218-10702|-|AGC95321.1|CurS2|AGC95321.1	31.8	1659	1008	41	53	1670	33	1608	1.69e-238	757
input|c1|99837-105550|+|input.path1.gene33|	BGC0001246|c1|19090-25725|+|AHV78253.1|ResS2|AHV78253.1	31.1	1824	1089	48	35	1766	23	1771	1.89e-237	757
input|c1|99837-105550|+|input.path1.gene33|	BGC0002187|c1|465-6728|-|VFPPC_08964|polyketide_synthase|OAQ63055.1	30.2	1747	1090	41	53	1766	36	1686	2.50e-227	727
input|c1|99837-105550|+|input.path1.gene33|	BGC0000134|c1|1392-7664|-|ACD39770.1|non-reducing_polyketide_synthase|ACD39770.1	30.8	1584	1015	38	53	1607	36	1567	3.46e-222	713
input|c1|99837-105550|+|input.path1.gene33|	BGC0002596|c1|9757-16626|-|CPUR_07425|polyketide_synthase_that_catalyse_the_condensation_of_one_acetyl-CoA_and_six_malonyl-CoA_resulting_in_formation_of_nor-rubrofusarin|CCE33500.1	31.1	1684	1002	43	54	1644	33	1651	1.76e-218	706
input|c1|99837-105550|+|input.path1.gene33|	BGC0002212|c1|15290-22320|-|Moror_6833|polyketide_synthase|ESK96613.1	32.3	1483	872	48	136	1570	132	1530	1.10e-192	634
input|c1|99837-105550|+|input.path1.gene33|	BGC0002594|c1|5440-11828|-|FGSG_03964|hypothetical_protein|ESU09199.1	30.4	1501	892	40	139	1570	124	1540	5.30e-177	587
input|c1|99837-105550|+|input.path1.gene33|	BGC0001737|c1|26959-42495|+|AQW44888.1|polyketide_synthase|AQW44888.1	37.3	897	526	20	414	1299	3363	4234	2.33e-163	556
input|c1|99837-105550|+|input.path1.gene33|	BGC0000954|c1|59739-64601|+|CAQ18835.1|polyketide_synthase|CAQ18835.1	37.8	915	501	25	414	1298	39	915	4.79e-163	541
input|c1|99837-105550|+|input.path1.gene33|	BGC0000978|c1|34299-39302|+|ABX60163.1|polyketide_synthase|ABX60163.1	35.6	922	532	22	414	1299	35	930	5.24e-162	539
input|c1|99837-105550|+|input.path1.gene33|	BGC0000981|c1|25587-30590|-|ADF88277.1|polyketide_synthase|ADF88277.1	35.7	922	531	22	414	1299	35	930	5.24e-162	539
input|c1|99837-105550|+|input.path1.gene33|	BGC0001394|c1|13561-29148|-|MYSTI_04322|polyketide_synthase|AGC45620.1	37.1	900	526	21	414	1299	3379	4252	7.92e-162	551
input|c1|99837-105550|+|input.path1.gene33|	BGC0001024|c1|33188-37270|+|AAF19814.1|MtaF|AAF19814.1	34.7	904	561	14	404	1298	27	910	3.47e-161	530
input|c1|99837-105550|+|input.path1.gene33|	BGC0001663|c1|10206-14396|+|AQA28563.1|type_I_polyketide_synthase|AQA28563.1	35.0	909	549	17	414	1303	39	924	1.01e-160	529
input|c1|99837-105550|+|input.path1.gene33|	BGC0000974|c1|41588-47272|+|CBD77748.1|polyketide_synthase|CBD77748.1	36.7	900	527	20	414	1297	41	913	1.10e-160	539
input|c1|99837-105550|+|input.path1.gene33|	BGC0001971|c1|49010-55036|+|AZH23819.1|MgiR|AZH23819.1	35.2	908	543	21	414	1299	37	921	4.42e-160	539
input|c1|99837-105550|+|input.path1.gene33|	BGC0000153|c1|26284-31941|+|CAD19087.1|StiC_protein|CAD19087.1	36.5	909	529	20	414	1298	19	903	1.47e-158	533
input|c1|99837-105550|+|input.path1.gene33|	BGC0001010|c1|36675-40757|+|CAD89777.1|MelF_protein|CAD89777.1	34.7	903	561	16	404	1298	31	912	4.10e-158	521
input|c1|99837-105550|+|input.path1.gene33|	BGC0001064|c1|5656-9342|+|AFV96138.1|polyketide_synthase|AFV96138.1	35.7	908	530	20	414	1298	6	882	4.19e-158	518
input|c1|99837-105550|+|input.path1.gene33|	BGC0001566|c1|4612-8298|+|ARU81118.1|CylD|ARU81118.1	35.7	908	530	20	414	1298	6	882	4.19e-158	518
input|c1|99837-105550|+|input.path1.gene33|	BGC0001720|c1|16369-23622|-|BBA_08179|polyketide_synthase|EJP62792.1	29.4	1428	897	40	197	1570	178	1548	9.33e-158	535
input|c1|99837-105550|+|input.path1.gene33|	BGC0002411|c1|34137-38873|-|Riv7116_6171|polyketide_synthase_family_protein|AFY58525.1	35.3	896	543	18	414	1299	32	900	2.78e-157	524
input|c1|99837-105550|+|input.path1.gene33|	BGC0000954|c1|46163-50905|+|CAQ18833.1|polyketide_synthase|CAQ18833.1	36.3	910	529	24	410	1298	34	913	3.95e-157	523
input|c1|99837-105550|+|input.path1.gene33|	BGC0001029|c1|23208-37514|+|AEU11006.1|NpnB|AEU11006.1	35.6	899	545	16	414	1299	37	914	3.02e-156	535
input|c1|99837-105550|+|input.path1.gene33|	BGC0002296|c1|31569-38132|+|QCP68968.1|VatM|QCP68968.1	35.7	913	533	19	414	1299	38	923	5.54e-156	530
input|c1|99837-105550|+|input.path1.gene33|	BGC0001970|c1|49163-56896|+|AZH23788.1|MgcR|AZH23788.1	35.3	916	542	23	414	1301	37	929	7.85e-156	532
input|c1|99837-105550|+|input.path1.gene33|	BGC0001970|c1|20335-26889|+|AZH23789.1|MgcI|AZH23789.1	35.6	911	536	18	414	1299	38	922	1.35e-155	528
input|c1|99837-105550|+|input.path1.gene33|	BGC0001971|c1|20327-26881|+|AZH23818.1|MgiI|AZH23818.1	35.6	911	536	18	414	1299	38	922	1.35e-155	528
input|c1|99837-105550|+|input.path1.gene33|	BGC0000976|c1|57553-64488|-|AEE88289.1|CurA|AEE88289.1	35.5	916	541	19	411	1298	546	1439	1.83e-155	529
input|c1|99837-105550|+|input.path1.gene33|	BGC0001165|c1|11137-18072|+|AAT70096.1|CurA|AAT70096.1	35.5	916	541	19	411	1298	546	1439	1.83e-155	529
input|c1|99837-105550|+|input.path1.gene33|	BGC0001125|c1|26336-35569|+|AIW82282.1|PuwE|AIW82282.1	35.2	903	549	16	414	1301	39	920	2.96e-155	531
input|c1|99837-105550|+|input.path1.gene33|	BGC0000017|c1|13308-18905|+|ACR33078.1|polyketide_synthase|ACR33078.1	32.5	1041	626	26	411	1430	32	1016	7.10e-155	522
input|c1|99837-105550|+|input.path1.gene33|	BGC0001772|c1|97764-103565|+|ATX68115.1|malonyl_CoA-acyl_carrier_protein_transacylase|ATX68115.1	35.2	915	541	20	414	1303	39	926	2.99e-154	521
input|c1|99837-105550|+|input.path1.gene33|	BGC0001357|c1|4171-8328|+|AMB48442.1|polyketide_synthase|AMB48442.1	34.9	901	547	20	414	1298	4	880	3.89e-154	511
input|c1|99837-105550|+|input.path1.gene33|	BGC0002411|c1|38902-42096|-|Riv7116_6172|polyketide_synthase_family_protein|AFY58526.1	34.4	898	552	18	414	1298	31	904	4.75e-154	502
input|c1|99837-105550|+|input.path1.gene33|	BGC0002296|c1|74074-78906|+|QCP68974.1|VatV|QCP68974.1	33.9	912	555	21	414	1299	39	928	6.93e-154	515
input|c1|99837-105550|+|input.path1.gene33|	BGC0002625|c1|15785-21775|+|IQ276_029100|Polyketide_synthase|MCF2150415.1	35.7	898	539	19	414	1299	39	910	1.50e-153	520
input|c1|99837-105550|+|input.path1.gene33|	BGC0000975|c1|18814-29223|+|ABM21570.1|crpB|ABM21570.1	34.1	909	550	21	414	1299	47	929	1.51e-153	526
input|c1|99837-105550|+|input.path1.gene33|	BGC0001971|c1|15207-20252|+|AZH23821.1|MgiH|AZH23821.1	34.3	945	534	24	414	1299	39	955	2.12e-153	515
input|c1|99837-105550|+|input.path1.gene33|	BGC0000976|c1|20776-27672|-|AEE88280.1|CurJ|AEE88280.1	33.8	920	558	18	414	1304	38	935	2.13e-153	523
input|c1|99837-105550|+|input.path1.gene33|	BGC0001165|c1|47953-54849|+|AAT70105.1|CurJ|AAT70105.1	33.8	920	558	18	414	1304	38	935	2.13e-153	523
input|c1|99837-105550|+|input.path1.gene33|	BGC0000954|c1|50902-59742|+|CAQ18834.1|polyketide_synthase|CAQ18834.1	36.0	945	551	18	368	1299	11	914	2.21e-153	525
input|c1|99837-105550|+|input.path1.gene33|	BGC0001737|c1|42492-48947|+|AQW44890.1|polyketide_synthase|AQW44890.1	36.0	905	533	17	414	1298	38	916	3.41e-153	521
input|c1|99837-105550|+|input.path1.gene33|	BGC0001029|c1|7801-23181|+|AEU11005.1|NpnA|AEU11005.1	34.3	950	571	21	366	1299	3564	4476	3.48e-153	525
input|c1|99837-105550|+|input.path1.gene33|	BGC0000981|c1|15903-19976|-|ADF88275.1|polyketide_synthase|ADF88275.1	33.5	951	572	20	362	1298	2	906	3.94e-153	507
input|c1|99837-105550|+|input.path1.gene33|	BGC0001970|c1|15218-20263|+|AZH23791.1|MgcH|AZH23791.1	34.4	945	533	23	414	1299	39	955	3.97e-153	514
input|c1|99837-105550|+|input.path1.gene33|	BGC0000976|c1|14019-20717|-|AEE88279.1|CurK|AEE88279.1	34.1	956	561	23	414	1323	38	970	4.63e-153	521
input|c1|99837-105550|+|input.path1.gene33|	BGC0001165|c1|54908-61606|+|AAT70106.1|CurK|AAT70106.1	34.1	956	561	23	414	1323	38	970	4.63e-153	521
input|c1|99837-105550|+|input.path1.gene33|	BGC0002296|c1|68220-74072|+|QCP68970.1|VatU|QCP68970.1	34.2	924	564	19	396	1298	20	920	7.98e-153	518
input|c1|99837-105550|+|input.path1.gene33|	BGC0000976|c1|27740-32710|-|AEE88281.1|CurI|AEE88281.1	33.9	917	552	19	414	1299	41	934	9.54e-153	513
input|c1|99837-105550|+|input.path1.gene33|	BGC0001165|c1|42915-47885|+|AAT70104.1|CurI|AAT70104.1	33.9	917	552	19	414	1299	41	934	9.54e-153	513
input|c1|99837-105550|+|input.path1.gene33|	BGC0000153|c1|50205-54401|+|CAD19091.1|StiG_protein|CAD19091.1	34.5	908	546	20	414	1297	39	921	1.22e-152	507
input|c1|99837-105550|+|input.path1.gene33|	BGC0001165|c1|67564-74007|+|AAT70108.1|CurM|AAT70108.1	34.1	977	579	22	414	1360	39	980	2.06e-152	519
input|c1|99837-105550|+|input.path1.gene33|	BGC0001394|c1|7133-13564|-|MYSTI_04321|polyketide_synthase|AGC45619.1	35.0	900	547	15	414	1298	38	914	2.70e-152	518
input|c1|99837-105550|+|input.path1.gene33|	BGC0000153|c1|59223-63002|+|CAD19093.1|StiJ_protein|CAD19093.1	35.2	930	552	22	387	1299	17	912	3.25e-152	502
input|c1|99837-105550|+|input.path1.gene33|	BGC0000043|c1|1-6636|+|ACV42478.1|polyketide_synthase|ACV42478.1	34.1	977	579	22	414	1360	39	980	3.33e-152	519
input|c1|99837-105550|+|input.path1.gene33|	BGC0000976|c1|1426-8061|-|AEE88277.1|CurM|AEE88277.1	34.1	977	579	22	414	1360	39	980	3.33e-152	519
input|c1|99837-105550|+|input.path1.gene33|	BGC0001884|c1|26801-32554|+|DAB41916.1|ArzN_-_PKS_(KS,_AT,_OMT,_KR,_ACP)|DAB41916.1	35.3	912	543	23	407	1299	30	913	3.53e-152	515
input|c1|99837-105550|+|input.path1.gene33|	BGC0000978|c1|6130-10203|+|ABX60153.1|polyketide_synthase|ABX60153.1	33.5	951	572	20	362	1298	2	906	9.59e-152	503
input|c1|99837-105550|+|input.path1.gene33|	BGC0000981|c1|41090-46756|+|ADF88280.1|polyketide_synthase|ADF88280.1	35.4	903	528	22	414	1299	37	901	2.21e-151	513
input|c1|99837-105550|+|input.path1.gene33|	BGC0001125|c1|16099-23703|+|AIW82279.1|PuwB|AIW82279.1	36.1	914	525	22	414	1298	6	889	4.05e-151	518
input|c1|99837-105550|+|input.path1.gene33|	BGC0000978|c1|28061-33727|+|ABX60162.1|polyketide_synthase|ABX60162.1	35.3	903	529	22	414	1299	37	901	4.10e-151	512
input|c1|99837-105550|+|input.path1.gene33|	BGC0001772|c1|103441-110250|+|ATX68116.1|malonyl_CoA-acyl_carrier_protein_transacylase|ATX68116.1	34.9	914	541	21	414	1296	74	964	3.34e-150	513
input|c1|99837-105550|+|input.path1.gene33|	BGC0002296|c1|78914-87580|+|QCP68966.1|VatW|QCP68966.1	35.2	911	546	22	407	1299	1563	2447	5.68e-150	515
input|c1|99837-105550|+|input.path1.gene33|	BGC0000976|c1|8064-13934|-|AEE88278.1|CurL|AEE88278.1	33.5	926	553	21	411	1298	36	936	1.02e-149	509
input|c1|99837-105550|+|input.path1.gene33|	BGC0001165|c1|61691-67561|+|AAT70107.1|CurL|AAT70107.1	33.5	926	553	21	411	1298	36	936	1.02e-149	509
input|c1|99837-105550|+|input.path1.gene33|	BGC0001024|c1|27340-33183|+|AAF19813.1|MtaE|AAF19813.1	34.3	906	551	19	414	1298	39	921	2.33e-149	508
input|c1|99837-105550|+|input.path1.gene33|	BGC0001663|c1|2484-10193|+|AQA28562.1|type_I_polyketide_synthase|AQA28562.1	34.8	897	550	18	414	1299	4	876	2.79e-149	512
input|c1|99837-105550|+|input.path1.gene33|	BGC0000982|c1|42089-46171|+|AAW03329.1|CtaF|AAW03329.1	33.8	900	568	15	406	1298	33	911	8.18e-149	495
input|c1|99837-105550|+|input.path1.gene33|	BGC0001394|c1|45961-52491|-|MYSTI_04326|polyketide_synthase|AGC45624.1	31.2	1208	706	32	404	1576	3	1120	9.24e-149	508
input|c1|99837-105550|+|input.path1.gene33|	BGC0001001|c1|12596-17788|+|AAS98777.1|polyketide_synthetase|AAS98777.1	33.9	937	566	21	414	1326	7	914	1.31e-148	502
input|c1|99837-105550|+|input.path1.gene33|	BGC0000153|c1|43546-50202|+|CAD19090.1|StiF_protein|CAD19090.1	30.6	1283	785	36	414	1667	30	1235	1.65e-148	508
input|c1|99837-105550|+|input.path1.gene33|	BGC0001001|c1|36820-48627|+|AAS98783.1|polyketide_synthase/nonribosomal_peptide_synthase_hybrid|AAS98783.1	33.9	921	558	18	414	1304	38	937	2.59e-148	510
input|c1|99837-105550|+|input.path1.gene33|	BGC0000976|c1|32710-39309|-|AEE88282.1|CurH|AEE88282.1	34.7	907	545	22	414	1299	46	926	2.67e-148	507
input|c1|99837-105550|+|input.path1.gene33|	BGC0001165|c1|36316-42915|+|AAT70103.1|CurH|AAT70103.1	34.7	907	545	22	414	1299	46	926	2.67e-148	507
input|c1|99837-105550|+|input.path1.gene33|	BGC0001328|c1|8912-12817|+|MCBG_00133|non-ribosomal_peptide_synthetase|EWM63000.1	33.6	894	562	15	414	1297	40	911	3.20e-148	492
input|c1|99837-105550|+|input.path1.gene33|	BGC0001737|c1|21383-26956|+|AQW44891.1|polyketide_synthase|AQW44891.1	35.0	902	543	21	414	1299	39	913	3.50e-148	503
input|c1|99837-105550|+|input.path1.gene33|	BGC0002296|c1|26522-31501|+|QCP68973.1|VatL|QCP68973.1	33.6	922	553	20	414	1299	39	937	4.26e-148	499
input|c1|99837-105550|+|input.path1.gene33|	BGC0000153|c1|21463-26220|+|CAD19086.1|StiB_protein|CAD19086.1	34.1	918	564	19	409	1311	29	920	6.60e-148	498
input|c1|99837-105550|+|input.path1.gene33|	BGC0000954|c1|18436-28647|+|CAQ18829.1|polyketide_synthase|CAQ18829.1	34.6	898	552	15	414	1299	44	918	1.76e-147	508
input|c1|99837-105550|+|input.path1.gene33|	BGC0001950|c1|27423-36788|+|AXN93580.1|PuwE|AXN93580.1	33.2	943	554	16	414	1301	39	960	2.89e-147	507
input|c1|99837-105550|+|input.path1.gene33|	BGC0001951|c1|28551-37916|+|AXN93589.1|PuwE|AXN93589.1	33.2	943	554	16	414	1301	39	960	2.89e-147	507
input|c1|99837-105550|+|input.path1.gene33|	BGC0001281|c1|181683-187710|-|UMAG_06418|uncharacterized_protein|XP_011392701.1	28.3	1343	860	36	397	1668	367	1677	4.01e-147	501
input|c1|99837-105550|+|input.path1.gene33|	BGC0002296|c1|5931-11144|+|QCP68972.1|VatE|QCP68972.1	32.9	953	582	21	403	1326	4	928	4.41e-147	498
input|c1|99837-105550|+|input.path1.gene33|	BGC0002677|c1|10350-16043|-|Npun_R2080|beta-ketoacyl_synthase|ACC80699.1	33.6	944	561	20	396	1299	44	961	4.72e-147	500
input|c1|99837-105550|+|input.path1.gene33|	BGC0001327|c1|8718-13538|+|IH31_RS34685|type_I_polyketide_synthase|WP_052165465.1	33.7	894	561	15	414	1297	40	911	6.01e-147	495
input|c1|99837-105550|+|input.path1.gene33|	BGC0001022|c1|11487-14303|-|AAK57186.1|MxaB2|AAK57186.1	35.0	866	524	15	414	1261	39	883	6.86e-147	478
input|c1|99837-105550|+|input.path1.gene33|	BGC0002677|c1|22305-27857|-|Npun_R2082|beta-ketoacyl_synthase|ACC80701.1	34.7	904	546	21	414	1299	37	914	3.29e-146	497
input|c1|99837-105550|+|input.path1.gene33|	BGC0001884|c1|18967-26811|+|DAB41915.1|ArzM_-_PKS_(KS,_AT,_DH,_MT,_ER,_KR,_ACP)|DAB41915.1	35.7	906	535	23	414	1299	40	917	4.77e-146	503
input|c1|99837-105550|+|input.path1.gene33|	BGC0001394|c1|29151-34709|-|MYSTI_04323|polyketide_synthase|AGC45621.1	34.9	902	544	22	414	1299	39	913	8.48e-146	496
input|c1|99837-105550|+|input.path1.gene33|	BGC0001800|c1|8825-14383|+|AVI26389.1|polyketide_synthase|AVI26389.1	33.5	895	565	16	414	1297	36	911	1.57e-145	495
input|c1|99837-105550|+|input.path1.gene33|	BGC0000981|c1|20032-25587|-|ADF88276.1|polyketide_synthase|ADF88276.1	34.3	905	543	23	414	1299	40	911	2.87e-145	494
input|c1|99837-105550|+|input.path1.gene33|	BGC0002624|c1|7894-10599|+|FIS9431_RS33335|type_I_polyketide_synthase|WP_051206794.1	32.8	900	570	19	414	1301	4	880	4.49e-145	472
input|c1|99837-105550|+|input.path1.gene33|	BGC0001941|c1|28619-34417|+|AXM42950.1|polyketide_synthase|AXM42950.1	33.0	951	568	20	414	1339	39	945	4.96e-145	495
input|c1|99837-105550|+|input.path1.gene33|	BGC0001953|c1|28358-37657|+|AXN93613.1|PuwE|AXN93613.1	33.5	942	551	22	414	1301	37	957	5.37e-145	500
input|c1|99837-105550|+|input.path1.gene33|	BGC0001800|c1|622-8811|+|AVI26388.1|polyketide_synthase|AVI26388.1	33.0	937	575	20	393	1299	481	1394	7.72e-145	499
input|c1|99837-105550|+|input.path1.gene33|	BGC0001001|c1|31659-36752|+|AAS98782.1|polyketide_synthase|AAS98782.1	32.7	960	549	22	414	1299	39	975	1.29e-144	490
input|c1|99837-105550|+|input.path1.gene33|	BGC0001231|c1|17341-21990|+|AHB82064.1|polyketide_synthase|AHB82064.1	34.6	903	541	21	414	1296	38	910	1.16e-143	485
input|c1|99837-105550|+|input.path1.gene33|	BGC0001952|c1|29696-39034|+|AXN93601.1|PuwE|AXN93601.1	32.9	944	556	21	414	1301	37	959	1.76e-143	495
input|c1|99837-105550|+|input.path1.gene33|	BGC0000974|c1|26841-29633|+|CBD77738.1|polyketide_synthase|CBD77738.1	34.0	899	557	16	414	1299	41	916	1.76e-143	469
input|c1|99837-105550|+|input.path1.gene33|	BGC0000986|c1|23919-29432|+|CAQ34920.1|polyketide_synthase|CAQ34920.1	35.6	899	537	20	414	1299	35	904	1.81e-143	489
input|c1|99837-105550|+|input.path1.gene33|	BGC0002623|c1|3834-12032|+|IQ234_09880|amino_acid_adenylation_domain-containing_protein|MBE8994630.1	33.7	912	558	23	414	1299	4	894	1.91e-143	495
input|c1|99837-105550|+|input.path1.gene33|	BGC0000978|c1|444-6074|+|ABX60152.1|polyketide_synthase|ABX60152.1	34.1	905	544	23	414	1299	65	936	2.03e-143	489
input|c1|99837-105550|+|input.path1.gene33|	BGC0001329|c1|5002-9768|+|ctg1_orf3||ctg1_orf3	34.6	894	541	22	414	1292	37	901	3.94e-143	484
input|c1|99837-105550|+|input.path1.gene33|	BGC0001019|c1|16327-20982|+|AHB82053.1|polyketide_synthase|AHB82053.1	35.4	906	528	23	414	1296	35	906	4.17e-143	483
input|c1|99837-105550|+|input.path1.gene33|	BGC0000991|c1|16134-37907|+|AAF62883.1|epoD|AAF62883.1	32.0	1013	635	16	315	1299	4994	5980	6.80e-143	494
input|c1|99837-105550|+|input.path1.gene33|	BGC0000153|c1|54398-59212|+|CAD19092.1|StiH_protein|CAD19092.1	32.9	930	584	17	414	1329	39	942	1.27e-142	483
input|c1|99837-105550|+|input.path1.gene33|	BGC0001737|c1|3700-10212|+|AQW44889.1|polyketide_synthase|AQW44889.1	34.5	916	541	21	408	1303	7	883	3.00e-142	489
input|c1|99837-105550|+|input.path1.gene33|	BGC0000023|c1|14167-24348|-|CAO98879.1|polyketide_synthase_AufD|CAO98879.1	33.9	925	560	21	393	1297	1821	2714	3.48e-142	491
input|c1|99837-105550|+|input.path1.gene33|	BGC0000989|c1|14137-35910|+|ACB46195.1|polyketide_synthase|ACB46195.1	31.9	1012	635	16	315	1298	4994	5979	3.87e-142	492
input|c1|99837-105550|+|input.path1.gene33|	BGC0001951|c1|18202-25980|+|AXN93586.1|PuwB|AXN93586.1	33.7	964	536	21	414	1298	6	945	3.96e-142	491
input|c1|99837-105550|+|input.path1.gene33|	BGC0000970|c1|16265-22033|+|CAQ43076.1|polyketide_synthase|CAQ43076.1	30.9	1188	710	32	414	1566	49	1160	9.22e-142	485
input|c1|99837-105550|+|input.path1.gene33|	BGC0000954|c1|11896-18414|+|CAQ18828.1|polyketide_synthase|CAQ18828.1	34.4	907	548	19	414	1299	32	912	1.35e-141	487
input|c1|99837-105550|+|input.path1.gene33|	BGC0001800|c1|14419-28872|+|AVI26390.1|polyketide_synthase_/_nonribosomal_peptide_synthase_hybrid|AVI26390.1	33.4	933	568	19	387	1298	19	919	1.41e-141	490
input|c1|99837-105550|+|input.path1.gene33|	BGC0000982|c1|36369-42092|+|AAW03328.1|CtaE|AAW03328.1	33.8	908	551	20	414	1299	37	916	1.47e-141	484
input|c1|99837-105550|+|input.path1.gene33|	BGC0001950|c1|17074-24852|+|AXN93577.1|PuwB|AXN93577.1	33.5	967	534	21	414	1298	6	945	1.70e-141	489
input|c1|99837-105550|+|input.path1.gene33|	BGC0001016|c1|16714-28323|-|AAO62584.1|polyketide_synthase_type_1|AAO62584.1	34.3	903	553	22	406	1298	2082	2954	2.94e-141	489
input|c1|99837-105550|+|input.path1.gene33|	BGC0000990|c1|14573-36346|+|ADB12491.1|EpoD|ADB12491.1	32.1	1013	634	18	315	1299	4994	5980	2.94e-141	489
input|c1|99837-105550|+|input.path1.gene33|	BGC0001022|c1|14300-29878|-|AAK57187.1|MxaC|AAK57187.1	34.9	920	548	22	398	1298	1831	2718	3.48e-141	489
input|c1|99837-105550|+|input.path1.gene33|	BGC0001038|c1|25707-30875|-|AGC24270.1|prlP|AGC24270.1	35.3	906	533	23	414	1297	34	908	4.06e-141	481
input|c1|99837-105550|+|input.path1.gene33|	BGC0000988|c1|21746-43519|+|AAF26921.1|polyketide_synthase|AAF26921.1	32.2	1012	632	18	315	1298	4994	5979	5.24e-141	488
input|c1|99837-105550|+|input.path1.gene33|	BGC0001467|c1|17240-23185|-|FIS9431_RS37445|type_I_polyketide_synthase|WP_035121546.1	33.1	971	566	23	414	1342	6	934	5.25e-141	484
input|c1|99837-105550|+|input.path1.gene33|	BGC0001000|c1|8248-14022|+|AAY42396.1|Polyketide_synthase|AAY42396.1	32.7	899	567	18	415	1297	5	881	5.82e-141	483
input|c1|99837-105550|+|input.path1.gene33|	BGC0001172|c1|14782-19080|+|AHA12079.1|polyketide_synthase_type_1|AHA12079.1	34.4	908	560	17	407	1299	29	915	7.91e-141	474
input|c1|99837-105550|+|input.path1.gene33|	BGC0000989|c1|35915-47311|+|ACB46196.1|polyketide_synthase|ACB46196.1	29.5	1189	740	25	414	1576	1524	2640	1.23e-140	487
input|c1|99837-105550|+|input.path1.gene33|	BGC0001737|c1|15799-21366|+|AQW44893.1|polyketide_synthase|AQW44893.1	34.2	895	552	18	414	1298	38	905	1.36e-140	481
input|c1|99837-105550|+|input.path1.gene33|	BGC0000380|c1|36457-42057|+|ADZ24997.1|polyketide_synthase|ADZ24997.1	34.1	911	553	23	414	1304	36	919	1.52e-140	481
input|c1|99837-105550|+|input.path1.gene33|	BGC0002131|c1|13673-19375|+|KFU94_14625|type_I_polyketide_synthase|MBV7329454.1	32.1	942	585	17	414	1328	20	933	1.57e-140	481
input|c1|99837-105550|+|input.path1.gene33|	BGC0001022|c1|35479-41067|-|AAK57189.1|MxaE|AAK57189.1	33.4	920	568	18	391	1298	22	908	1.98e-140	481
input|c1|99837-105550|+|input.path1.gene33|	BGC0000335|c1|5528-18073|+|AID65222.1|putative_aspartate_racemase|AID65222.1	34.9	898	553	19	408	1297	678	1551	2.35e-140	486
input|c1|99837-105550|+|input.path1.gene33|	BGC0001034|c1|22730-28303|+|CCE88381.1|polyketide_synthase|CCE88381.1	33.8	941	572	18	375	1302	2	904	2.55e-140	480
input|c1|99837-105550|+|input.path1.gene33|	BGC0000072|c1|20420-27670|+|AIT55263.1|polyketide_synthase|AIT55263.1	33.6	903	558	15	414	1297	39	918	2.95e-140	484
input|c1|99837-105550|+|input.path1.gene33|	BGC0002338|c1|29631-35258|+|QVV57685.1|malonyl_CoA-acyl_carrier_protein_transacylase|QVV57685.1	33.9	939	565	22	414	1330	52	956	1.40e-139	478
input|c1|99837-105550|+|input.path1.gene33|	BGC0000023|c1|8559-14162|-|CAO98847.1|polyketide_synthase_AufC|CAO98847.1	32.7	908	556	17	414	1297	31	907	2.38e-139	478
input|c1|99837-105550|+|input.path1.gene33|	BGC0001022|c1|29889-35411|-|AAK57188.1|MxaD|AAK57188.1	33.4	900	561	18	414	1299	22	897	2.46e-139	477
input|c1|99837-105550|+|input.path1.gene33|	BGC0000017|c1|6866-13306|+|ACR33077.1|polyketide_synthase|ACR33077.1	33.4	922	564	21	414	1314	22	914	3.38e-139	480
input|c1|99837-105550|+|input.path1.gene33|	BGC0000365|c1|46271-57229|-|AAU04878.1|polyketide_synthase|AAU04878.1	34.6	923	551	24	403	1301	4	897	3.85e-139	482
input|c1|99837-105550|+|input.path1.gene33|	BGC0001952|c1|18505-26118|+|AXN93597.1|PuwB|AXN93597.1	34.0	903	555	19	414	1299	6	884	3.95e-139	481
input|c1|99837-105550|+|input.path1.gene33|	BGC0000991|c1|37912-49308|+|AAF62884.1|EpoE|AAF62884.1	34.0	900	556	17	414	1299	1524	2399	3.96e-139	482
input|c1|99837-105550|+|input.path1.gene33|	BGC0001367|c1|12555-21692|+|Hoch_0799|KR_domain_protein|ACY13415.1	33.3	904	549	21	407	1296	25	888	4.32e-139	482
input|c1|99837-105550|+|input.path1.gene33|	BGC0000990|c1|36351-47747|+|ADB12492.1|EpoE|ADB12492.1	34.0	900	556	17	414	1299	1524	2399	5.29e-139	482
input|c1|99837-105550|+|input.path1.gene33|	BGC0001694|c1|58941-62063|+|AVI57435.1|AbmB3|AVI57435.1	32.4	955	589	23	369	1298	1	923	8.20e-139	459
input|c1|99837-105550|+|input.path1.gene33|	BGC0001010|c1|30940-36678|+|CAD89776.1|MelE_protein|CAD89776.1	33.3	911	552	20	414	1299	37	916	9.06e-139	476
input|c1|99837-105550|+|input.path1.gene33|	BGC0001703|c1|23822-27814|+|AKL71649.1|NocP|AKL71649.1	33.1	901	564	20	413	1299	4	879	1.74e-138	466
input|c1|99837-105550|+|input.path1.gene33|	BGC0002542|c1|24656-33484|+|QBM78312.1|polyketide_synthase|QBM78312.1	31.9	955	592	24	414	1336	743	1671	1.76e-138	480
input|c1|99837-105550|+|input.path1.gene33|	BGC0002625|c1|8025-15788|+|IQ276_029095|Polyketide_synthase|MCF2150414.1	33.4	916	567	22	400	1299	746	1634	1.82e-138	479
input|c1|99837-105550|+|input.path1.gene33|	BGC0000988|c1|43524-54920|+|AAF26922.1|polyketide_synthase|AAF26922.1	29.6	1185	744	27	414	1576	1524	2640	2.24e-138	480
input|c1|99837-105550|+|input.path1.gene33|	BGC0002131|c1|19382-27172|+|KFU94_14630|amino_acid_adenylation_domain-containing_protein|MBV7329455.1	34.1	922	536	22	414	1296	36	924	2.46e-138	479
input|c1|99837-105550|+|input.path1.gene33|	BGC0001034|c1|33926-45976|+|CCE88376.1|polyketide_synthase|CCE88376.1	33.4	912	572	18	400	1298	1808	2697	4.16e-138	479
input|c1|99837-105550|+|input.path1.gene33|	BGC0001934|c1|20742-25094|+|AWS21279.1|type_I_polyketide_synthase|AWS21279.1	33.1	900	567	17	414	1296	42	923	5.60e-138	467
input|c1|99837-105550|+|input.path1.gene33|	BGC0002022|c1|24440-28792|+|AZY91989.1|polyketide_synthase|AZY91989.1	33.1	900	567	17	414	1296	42	923	5.60e-138	467
input|c1|99837-105550|+|input.path1.gene33|	BGC0000976|c1|44157-53744|-|AEE88284.1|CurF|AEE88284.1	32.3	930	574	18	404	1298	760	1668	1.09e-137	478
input|c1|99837-105550|+|input.path1.gene33|	BGC0001941|c1|34410-38480|+|AXM42951.1|polyketide_synthase|AXM42951.1	32.0	903	577	18	404	1298	31	904	1.35e-137	464
input|c1|99837-105550|+|input.path1.gene33|	BGC0001164|c1|1-8328|+|Cyan7822_1847|Polyketide_Synthase|ADN13832.1	34.6	916	522	25	412	1299	695	1561	1.63e-137	477
input|c1|99837-105550|+|input.path1.gene33|	BGC0002026|c1|4355-13003|+|QDA77058.1|polyketide_synthase|QDA77058.1	32.6	903	571	15	408	1298	697	1573	1.73e-137	477
input|c1|99837-105550|+|input.path1.gene33|	BGC0001705|c1|15563-27274|-|ATP76241.1|NdaD|ATP76241.1	33.6	897	560	19	409	1298	2106	2973	1.73e-137	477
input|c1|99837-105550|+|input.path1.gene33|	BGC0001159|c1|11817-18584|-|AFP87523.1|type_I_polyketide_synthase|AFP87523.1	34.3	907	547	19	414	1299	40	918	2.69e-137	475
input|c1|99837-105550|+|input.path1.gene33|	BGC0000072|c1|6790-12360|+|AIT55260.1|polyketide_synthase|AIT55260.1	33.4	917	576	14	396	1298	19	914	2.76e-137	471
input|c1|99837-105550|+|input.path1.gene33|	BGC0000974|c1|15432-21140|+|CBD77734.1|polyketide_synthase|CBD77734.1	32.6	950	586	19	367	1299	6	918	3.13e-137	472
input|c1|99837-105550|+|input.path1.gene33|	BGC0001064|c1|12592-19266|+|AFV96142.1|polyketide_synthase|AFV96142.1	33.2	907	561	21	414	1299	879	1761	3.17e-137	474
input|c1|99837-105550|+|input.path1.gene33|	BGC0001566|c1|11548-18222|+|ARU81122.1|CylH|ARU81122.1	33.2	907	561	21	414	1299	879	1761	3.17e-137	474
input|c1|99837-105550|+|input.path1.gene33|	BGC0001161|c1|2466-9161|+|AHH34186.1|polyketide_synthase|AHH34186.1	32.9	926	561	18	414	1298	40	946	3.27e-137	474
input|c1|99837-105550|+|input.path1.gene33|	BGC0001165|c1|21881-31468|+|AAT70101.1|CurF|AAT70101.1	32.2	930	575	18	404	1298	760	1668	4.63e-137	476
input|c1|99837-105550|+|input.path1.gene33|	BGC0000986|c1|41451-47045|+|CAQ34928.1|polyketide_synthase|CAQ34928.1	34.6	923	555	23	414	1315	41	935	5.47e-137	471
input|c1|99837-105550|+|input.path1.gene33|	BGC0000380|c1|42069-48761|+|ADZ24998.1|polyketide_synthase|ADZ24998.1	33.1	902	561	17	414	1298	33	909	7.89e-137	473
input|c1|99837-105550|+|input.path1.gene33|	BGC0000153|c1|31943-37738|+|CAD19088.1|StiD_protein|CAD19088.1	34.2	927	526	27	414	1298	42	926	1.82e-136	470
input|c1|99837-105550|+|input.path1.gene33|	BGC0000023|c1|40595-47005|+|CAO98850.1|polyketide_synthase_AufG|CAO98850.1	33.5	904	552	19	414	1298	39	912	2.21e-136	471
input|c1|99837-105550|+|input.path1.gene33|	BGC0001394|c1|34726-40299|-|MYSTI_04324|polyketide_synthase|AGC45622.1	33.2	895	561	18	414	1298	38	905	2.33e-136	469
input|c1|99837-105550|+|input.path1.gene33|	BGC0001433|c1|40845-47456|+|SCO70310.1|Type_I_polyketide_synthase|SCO70310.1	33.6	901	553	16	414	1299	53	923	5.54e-136	471
input|c1|99837-105550|+|input.path1.gene33|	BGC0001357|c1|11578-17811|+|AMB48441.1|polyketide_synthase|AMB48441.1	31.8	952	610	20	362	1299	691	1617	9.41e-136	469
input|c1|99837-105550|+|input.path1.gene33|	BGC0001212|c1|7421-19156|+|ALD82522.1|polyketide_synthase|ALD82522.1	32.8	941	585	16	401	1325	2062	2971	9.82e-136	472
input|c1|99837-105550|+|input.path1.gene33|	BGC0000988|c1|7610-11875|+|AAF26919.1|polyketide_synthase|AAF26919.1	33.9	908	561	19	411	1303	11	894	1.30e-135	459
input|c1|99837-105550|+|input.path1.gene33|	BGC0000991|c1|1998-6263|+|AAF62880.1|EpoA|AAF62880.1	33.8	906	565	16	411	1303	11	894	1.30e-135	459
input|c1|99837-105550|+|input.path1.gene33|	BGC0002338|c1|35255-45346|+|QVV57686.1|hypothetical_protein|QVV57686.1	34.2	895	552	16	414	1298	1540	2407	1.55e-135	471
input|c1|99837-105550|+|input.path1.gene33|	BGC0000127|c1|12267-17591|+|AAC38076.1|polyketide_synthase_type_I|AAC38076.1	30.8	1217	761	33	367	1548	3	1173	2.10e-135	465
input|c1|99837-105550|+|input.path1.gene33|	BGC0002624|c1|10641-13895|+|FIS9431_RS33340|type_I_polyketide_synthase|WP_051206795.1	31.8	903	576	21	414	1299	4	883	2.47e-135	451
input|c1|99837-105550|+|input.path1.gene33|	BGC0001877|c1|107908-110646|-|FS847_01985|type_I_polyketide_synthase|FS847_01985	32.5	926	547	24	408	1297	30	913	2.54e-135	446
input|c1|99837-105550|+|input.path1.gene33|	BGC0000147|c1|14325-33272|+|AAK19883.1|soraphen_polyketide_synthase_A|AAK19883.1	33.8	924	568	19	397	1298	2078	2979	2.96e-135	471
input|c1|99837-105550|+|input.path1.gene33|	BGC0000969|c1|3967-16515|+|CAJ46689.1|polyketide_synthase|CAJ46689.1	34.5	918	535	22	414	1298	2319	3203	3.25e-135	470
input|c1|99837-105550|+|input.path1.gene33|	BGC0000990|c1|437-4702|+|ADB12488.1|EpoA|ADB12488.1	33.8	906	565	16	411	1303	11	894	3.30e-135	458
input|c1|99837-105550|+|input.path1.gene33|	BGC0001953|c1|18459-26108|+|AXN93610.1|PuwB|AXN93610.1	33.3	919	555	20	414	1299	6	899	5.79e-135	469
input|c1|99837-105550|+|input.path1.gene33|	BGC0000974|c1|21208-26844|+|CBD77736.1|polyketide_synthase|CBD77736.1	33.6	914	566	19	397	1296	14	900	1.43e-134	464
input|c1|99837-105550|+|input.path1.gene33|	BGC0000149|c1|33172-49167|+|CAL58684.1|polyketide_synthase|CAL58684.1	33.5	947	563	21	389	1298	11	927	2.08e-134	468
input|c1|99837-105550|+|input.path1.gene33|	BGC0001923|c1|8443-14991|+|BBF25315.1|polyketide_synthase|BBF25315.1	26.4	1728	1104	53	89	1772	79	1682	7.40e-134	464
input|c1|99837-105550|+|input.path1.gene33|	BGC0000149|c1|49187-64204|+|CAL58685.1|polyketide_synthase|CAL58685.1	34.5	907	546	20	414	1298	3142	4022	8.52e-134	466
input|c1|99837-105550|+|input.path1.gene33|	BGC0001162|c1|2464-9348|+|AHH34189.1|polyketide_synthase|AHH34189.1	32.3	943	561	20	414	1298	40	963	1.52e-133	464
input|c1|99837-105550|+|input.path1.gene33|	BGC0002101|c1|24212-27343|+|SAI82896.1|HrnA2;_Starter_unit_polyketide_synthase_type_I;_module_4_(partial)|SAI82896.1	33.0	899	560	24	414	1299	35	904	1.55e-133	444
input|c1|99837-105550|+|input.path1.gene33|	BGC0000122|c1|2756-24844|-|AHN85651.1|Phn2|AHN85651.1	33.3	926	562	22	399	1298	2475	3370	1.75e-133	465
input|c1|99837-105550|+|input.path1.gene33|	BGC0001332|c1|26204-29482|-|B073_RS0123885|type_I_polyketide_synthase|WP_018540604.1	32.3	894	572	16	414	1297	32	902	1.81e-133	446
input|c1|99837-105550|+|input.path1.gene33|	BGC0001971|c1|9248-14956|+|AZH23820.1|MgiG|AZH23820.1	32.6	910	568	22	412	1298	4	891	1.95e-133	461
input|c1|99837-105550|+|input.path1.gene33|	BGC0000974|c1|7669-15435|+|CBD77732.1|polyketide_synthase|CBD77732.1	33.3	928	565	22	399	1298	696	1597	2.58e-133	464
input|c1|99837-105550|+|input.path1.gene33|	BGC0000986|c1|18344-23911|+|CAQ34919.1|polyketide_synthase|CAQ34919.1	33.4	930	570	21	414	1326	39	936	3.21e-133	459
input|c1|99837-105550|+|input.path1.gene33|	BGC0001970|c1|9256-14967|+|AZH23790.1|MgcG|AZH23790.1	32.6	909	569	22	412	1298	4	890	3.58e-133	460
input|c1|99837-105550|+|input.path1.gene33|	BGC0002342|c1|14177-21559|+|QKW94285.1|short-chain_dehydrogenase/reductase_SDR|QKW94285.1	33.9	908	559	19	407	1299	26	907	3.93e-133	463
input|c1|99837-105550|+|input.path1.gene33|	BGC0002297|c1|14077-24546|+|QCQ67875.1|hybrid_peptide_synthetase/polyketide_synthase|QCQ67875.1	32.6	898	561	20	414	1299	36	901	5.07e-133	463
input|c1|99837-105550|+|input.path1.gene33|	BGC0002308|c1|8835-19649|-|QCF28927.1|type_I_polyketide_synthase|QCF28927.1	34.1	906	538	22	414	1298	1779	2646	5.21e-133	463
input|c1|99837-105550|+|input.path1.gene33|	BGC0000097|c1|26297-29428|+|ACO94484.1|polyketide_synthase_type_I|ACO94484.1	32.7	900	562	23	414	1299	35	904	5.50e-133	443
input|c1|99837-105550|+|input.path1.gene33|	BGC0000380|c1|29666-36448|+|ADZ24996.1|polyketide_synthase|ADZ24996.1	33.4	903	560	18	414	1297	35	915	5.90e-133	462
input|c1|99837-105550|+|input.path1.gene33|	BGC0001163|c1|2466-9299|+|LYNGBM3L_11280|Polyketide_synthase|EGJ35088.1	32.1	951	561	20	414	1298	36	967	6.22e-133	462
input|c1|99837-105550|+|input.path1.gene33|	BGC0000079|c1|19774-34113|+|ACN69988.1|polyketide_synthase|ACN69988.1	34.2	923	549	22	400	1299	1080	1967	6.24e-133	463
input|c1|99837-105550|+|input.path1.gene33|	BGC0001034|c1|51618-58979|+|CCE88378.1|polyketide_synthase|CCE88378.1	33.7	901	552	19	414	1299	52	922	6.93e-133	462
input|c1|99837-105550|+|input.path1.gene33|	BGC0001235|c1|6741-26663|+|ANI24099.1|polyketide_synthase|ANI24099.1	32.8	932	579	18	414	1326	4861	5764	7.13e-133	463
input|c1|99837-105550|+|input.path1.gene33|	BGC0001288|c1|40808-44146|+|BAQ25483.1|type_I_polyketide_synthase|BAQ25483.1	32.4	913	568	20	408	1297	30	916	7.23e-133	444
input|c1|99837-105550|+|input.path1.gene33|	BGC0001709|c1|5463-33974|+|AVX51098.1|nysI|AVX51098.1	33.4	918	570	20	398	1297	4869	5763	1.04e-132	463
input|c1|99837-105550|+|input.path1.gene33|	BGC0002096|c1|16639-21186|-|E0L36_23600|acyltransferase_domain-containing_protein|MBA0053739.1	34.0	926	544	23	414	1299	36	934	1.09e-132	453
input|c1|99837-105550|+|input.path1.gene33|	BGC0002338|c1|45343-56511|+|QVV57687.1|polyketide_synthase|QVV57687.1	32.9	914	576	15	399	1302	1534	2420	1.27e-132	462
input|c1|99837-105550|+|input.path1.gene33|	BGC0001024|c1|1388-13399|+|AAF19810.1|MtaB|AAF19810.1	33.1	910	562	19	410	1298	2218	3101	1.33e-132	462
input|c1|99837-105550|+|input.path1.gene33|	BGC0000998|c1|18215-22627|+|AFU82615.1|polyketide_synthase|AFU82615.1	34.3	891	543	20	419	1297	1	861	1.41e-132	452
input|c1|99837-105550|+|input.path1.gene33|	BGC0000032|c1|44006-48922|-|AEH42490.1|polyketide_synthase|AEH42490.1	32.6	905	557	19	414	1299	37	907	1.66e-132	454
input|c1|99837-105550|+|input.path1.gene33|	BGC0001694|c1|46746-58910|+|AVI57434.1|AbmB2|AVI57434.1	32.7	929	567	22	399	1303	1825	2719	1.79e-132	462
input|c1|99837-105550|+|input.path1.gene33|	BGC0000954|c1|28650-35318|+|CAQ18830.1|polyketide_synthase|CAQ18830.1	33.6	907	560	20	414	1302	39	921	2.23e-132	460
input|c1|99837-105550|+|input.path1.gene33|	BGC0000032|c1|48948-60818|-|AEH42491.1|polyketide_synthase|AEH42491.1	33.1	903	557	19	414	1301	65	935	2.35e-132	461
input|c1|99837-105550|+|input.path1.gene33|	BGC0000023|c1|30506-40588|+|CAO98849.1|polyketide_synthase_AufF|CAO98849.1	33.9	900	541	21	414	1297	22	883	2.75e-132	461
input|c1|99837-105550|+|input.path1.gene33|	BGC0002677|c1|6800-10042|-|Npun_R2079|beta-ketoacyl_synthase|ACC80698.1	31.6	908	559	19	414	1299	39	906	3.27e-132	442
input|c1|99837-105550|+|input.path1.gene33|	BGC0000014|c1|66403-71724|+|ABK32263.1|AmbH|ABK32263.1	33.4	910	545	21	414	1299	35	907	4.09e-132	455
input|c1|99837-105550|+|input.path1.gene33|	BGC0002333|c1|46602-74288|-|QSE03591.1|LcmC|QSE03591.1	33.3	926	578	21	400	1315	4742	5637	4.36e-132	461
input|c1|99837-105550|+|input.path1.gene33|	BGC0001856|c1|112387-123315|+|QBF51760.1|type_I_polyketide_synthase|QBF51760.1	32.6	912	574	18	399	1297	1573	2456	5.24e-132	460
input|c1|99837-105550|+|input.path1.gene33|	BGC0000128|c1|11498-16717|+|AAQ90174.1|polyketide_synthase_type_I|AAQ90174.1	33.8	902	561	19	410	1297	38	917	5.29e-132	454
input|c1|99837-105550|+|input.path1.gene33|	BGC0001283|c1|8230-15306|+|SLI_RS05050|SDR_family_NAD(P)-dependent_oxidoreductase|WP_042799407.1	31.7	994	613	23	414	1385	16	965	5.89e-132	459
input|c1|99837-105550|+|input.path1.gene33|	BGC0000998|c1|29928-35975|+|AFU82617.1|polyketide_synthase|AFU82617.1	34.0	906	541	21	419	1297	1	876	6.45e-132	457
input|c1|99837-105550|+|input.path1.gene33|	BGC0001433|c1|30065-40786|+|SCO70309.1|Type_I_polyketide_synthase|SCO70309.1	32.2	903	575	17	408	1299	1757	2633	9.17e-132	459
input|c1|99837-105550|+|input.path1.gene33|	BGC0001737|c1|10235-15802|+|AQW44892.1|polyketide_synthase|AQW44892.1	33.8	903	547	21	414	1299	35	903	1.19e-131	455
input|c1|99837-105550|+|input.path1.gene33|	BGC0001349|c1|79416-82562|+|AKD43769.1|HerA2|AKD43769.1	32.2	910	556	19	414	1298	35	908	1.46e-131	439
input|c1|99837-105550|+|input.path1.gene33|	BGC0001003|c1|34627-45465|+|ABB05104.1|LipPks3|ABB05104.1	34.1	905	532	26	414	1299	1833	2692	1.64e-131	459
input|c1|99837-105550|+|input.path1.gene33|	BGC0001034|c1|45973-51621|+|CCE88379.1|polyketide_synthase|CCE88379.1	32.7	897	565	19	414	1299	35	903	2.01e-131	454
input|c1|99837-105550|+|input.path1.gene33|	BGC0001296|c1|24717-35504|+|BAT51066.1|type_I_polyketide_synthase|BAT51066.1	31.1	1015	639	20	399	1398	1784	2753	2.18e-131	458
input|c1|99837-105550|+|input.path1.gene33|	BGC0001877|c1|58464-69398|-|FS847_01955|SDR_family_NAD(P)-dependent_oxidoreductase|TXD00024.1	29.1	1166	730	27	414	1560	1587	2674	2.20e-131	458
input|c1|99837-105550|+|input.path1.gene33|	BGC0000072|c1|2050-6762|+|AIT55259.1|polyketide_synthase|AIT55259.1	33.7	902	554	19	414	1298	40	914	2.74e-131	450
input|c1|99837-105550|+|input.path1.gene33|	BGC0001432|c1|5455-11952|+|APZ78854.1|polyketide_synthase|APZ78854.1	32.1	912	564	20	414	1297	18	902	4.51e-131	456
input|c1|99837-105550|+|input.path1.gene33|	BGC0001394|c1|40296-45938|-|MYSTI_04325|polyketide_synthase|AGC45623.1	34.1	900	548	20	414	1299	35	903	4.85e-131	453
input|c1|99837-105550|+|input.path1.gene33|	BGC0000989|c1|1-4266|+|ACB46192.1|polyketide_synthase|ACB46192.1	33.0	906	572	16	411	1303	11	894	6.80e-131	446
input|c1|99837-105550|+|input.path1.gene33|	BGC0000034|c1|77983-84132|-|AAQ82566.1|FscF|AAQ82566.1	34.3	905	529	24	414	1297	36	895	8.41e-131	454
input|c1|99837-105550|+|input.path1.gene33|	BGC0001667|c1|3685-14220|-|AQH32481.1|hybrid_polyketide_synthase/peptide_synthetase|AQH32481.1	32.4	947	591	24	414	1346	36	947	8.99e-131	456
input|c1|99837-105550|+|input.path1.gene33|	BGC0002517|c1|68351-73855|-|QGA70101.1|type_I_polyketide_synthase|QGA70101.1	32.9	906	552	20	414	1299	36	905	1.09e-130	452
input|c1|99837-105550|+|input.path1.gene33|	BGC0002104|c1|54248-79705|+|AF335_RS14755|type_I_polyketide_synthase|WP_102918845.1	32.1	910	581	18	397	1297	3276	4157	2.38e-130	456
input|c1|99837-105550|+|input.path1.gene33|	BGC0000130|c1|30893-37588|-|ABO15860.1|polyketide_synthase|ABO15860.1	33.4	914	543	24	414	1297	44	921	3.30e-130	453
input|c1|99837-105550|+|input.path1.gene33|	BGC0000038|c1|16886-27616|-|CAC22145.1|CpkB;_Polyketide_synthase_modules_3_and_4|CAC22145.1	29.1	1038	663	20	397	1414	1778	2762	3.83e-130	454
input|c1|99837-105550|+|input.path1.gene33|	BGC0001504|c1|3046-9405|-|CU254_21765|type_I_polyketide_synthase|ATY12793.1	33.5	899	549	19	414	1298	24	887	3.87e-130	452
input|c1|99837-105550|+|input.path1.gene33|	BGC0000998|c1|23506-29805|+|AFU82616.1|polyketide_synthase|AFU82616.1	33.8	903	551	20	414	1297	35	909	8.53e-130	451
input|c1|99837-105550|+|input.path1.gene33|	BGC0001034|c1|28317-33929|+|CCE88380.1|polyketide_synthase|CCE88380.1	33.1	899	559	18	414	1299	38	907	8.92e-130	449
input|c1|99837-105550|+|input.path1.gene33|	BGC0000014|c1|28895-39862|+|ABK32257.1|AmbC|ABK32257.1	32.1	924	577	22	403	1299	1802	2702	9.22e-130	453
input|c1|99837-105550|+|input.path1.gene33|	BGC0000147|c1|33269-59722|+|AAA79984.2|soraphen_polyketide_synthase_B|AAA79984.2	33.8	933	554	23	402	1303	1578	2477	1.34e-129	453
input|c1|99837-105550|+|input.path1.gene33|	BGC0001023|c1|1-6501|+|CAG28678.1|polyketide_synthase|CAG28678.1	32.0	913	565	20	414	1297	18	903	1.52e-129	451
input|c1|99837-105550|+|input.path1.gene33|	BGC0001419|c1|6069-12569|+|APZ78702.1|polyketide_synthase|APZ78702.1	31.9	913	566	19	414	1297	18	903	1.52e-129	451
input|c1|99837-105550|+|input.path1.gene33|	BGC0001429|c1|7105-13605|+|APZ78820.1|polyketide_synthase|APZ78820.1	32.0	913	565	20	414	1297	18	903	1.52e-129	451
input|c1|99837-105550|+|input.path1.gene33|	BGC0002142|c1|137852-154087|-|HUW46_01947|hypothetical_protein|QWF78551.1	31.6	920	580	22	397	1300	3611	4497	1.54e-129	453
input|c1|99837-105550|+|input.path1.gene33|	BGC0001420|c1|6179-12679|+|APZ78714.1|polyketide_synthase|APZ78714.1	31.7	916	570	19	411	1297	15	903	2.03e-129	451
input|c1|99837-105550|+|input.path1.gene33|	BGC0001360|c1|11701-19415|+|PROQFM164_S05g000559|Beta-ketoacyl_synthase|CDM36726.1	26.4	1613	993	52	122	1657	126	1621	2.31e-129	451
input|c1|99837-105550|+|input.path1.gene33|	BGC0001296|c1|35523-42206|+|BAT51067.1|type_I_polyketide_synthase|BAT51067.1	31.1	940	567	18	414	1299	72	984	2.50e-129	451
input|c1|99837-105550|+|input.path1.gene33|	BGC0001418|c1|6179-12679|+|APZ78690.1|polyketide_synthase|APZ78690.1	31.8	913	567	19	414	1297	18	903	2.72e-129	450
input|c1|99837-105550|+|input.path1.gene33|	BGC0001705|c1|4083-14534|-|ATP76239.1|NdaF|ATP76239.1	33.0	898	552	23	414	1296	36	898	2.79e-129	452
input|c1|99837-105550|+|input.path1.gene33|	BGC0001653|c1|27204-37787|-|AP234_RS14715|type_I_polyketide_synthase|WP_055480220.1	33.3	897	549	18	414	1299	1748	2606	5.00e-129	451
input|c1|99837-105550|+|input.path1.gene33|	BGC0001694|c1|27314-46663|+|AVI57433.1|AbmB1|AVI57433.1	33.3	926	564	22	398	1298	2833	3729	9.18e-129	451
input|c1|99837-105550|+|input.path1.gene33|	BGC0000080|c1|19035-30074|+|ABK32288.1|JerB|ABK32288.1	31.5	964	607	21	367	1299	1459	2400	9.18e-129	450
input|c1|99837-105550|+|input.path1.gene33|	BGC0000978|c1|19303-28056|+|ABX60161.1|mixed_NRPS/PKS|ABX60161.1	31.2	1047	629	28	407	1414	670	1664	9.77e-129	450
input|c1|99837-105550|+|input.path1.gene33|	BGC0000080|c1|41032-46674|+|ABK32290.1|JerD|ABK32290.1	32.3	925	562	24	407	1298	29	922	1.05e-128	446
input|c1|99837-105550|+|input.path1.gene33|	BGC0001653|c1|11108-27196|-|AP234_RS38645|type_I_polyketide_synthase|WP_055480219.1	33.1	899	542	21	414	1299	38	890	1.14e-128	450
input|c1|99837-105550|+|input.path1.gene33|	BGC0001417|c1|4086-10586|+|APZ78678.1|polyketide_synthase|APZ78678.1	31.7	913	568	19	414	1297	18	903	1.17e-128	448
input|c1|99837-105550|+|input.path1.gene33|	BGC0000153|c1|37740-43553|+|CAD19089.1|StiE_protein|CAD19089.1	32.5	898	568	17	414	1297	37	910	1.17e-128	447
input|c1|99837-105550|+|input.path1.gene33|	BGC0001971|c1|31714-35430|+|AZH23823.1|MgiK|AZH23823.1	31.8	913	563	25	414	1299	15	894	1.26e-128	436
input|c1|99837-105550|+|input.path1.gene33|	BGC0001430|c1|4479-10973|+|APZ78832.1|polyketide_synthase|APZ78832.1	28.9	1165	712	30	414	1547	18	1097	1.55e-128	448
input|c1|99837-105550|+|input.path1.gene33|	BGC0002296|c1|61383-68165|+|QCP68967.1|VatT|QCP68967.1	28.2	1257	793	39	414	1640	15	1191	1.57e-128	448
input|c1|99837-105550|+|input.path1.gene33|	BGC0000080|c1|30071-41035|+|ABK32289.1|JerC|ABK32289.1	32.1	926	577	23	403	1299	1802	2704	1.62e-128	449
input|c1|99837-105550|+|input.path1.gene33|	BGC0001700|c1|55738-80562|+|AUO16401.1|polyketide_synthase|AUO16401.1	28.7	1186	741	30	397	1546	3123	4239	2.33e-128	449
input|c1|99837-105550|+|input.path1.gene33|	BGC0000014|c1|17829-28898|+|ABK32256.1|AmbB|ABK32256.1	31.7	924	581	20	403	1299	1508	2408	3.85e-128	448
input|c1|99837-105550|+|input.path1.gene33|	BGC0001856|c1|71238-96572|+|QBF51758.1|type_I_polyketide_synthase|QBF51758.1	32.8	926	564	21	397	1297	1547	2439	4.14e-128	449
input|c1|99837-105550|+|input.path1.gene33|	BGC0001017|c1|13710-24173|-|AAF00958.1|mcyE|AAF00958.1	32.6	902	560	21	414	1301	36	903	4.90e-128	448
input|c1|99837-105550|+|input.path1.gene33|	BGC0001287|c1|20516-30982|-|CQR60493.1|Polyketide_synthase,_type_I,_modules:_9_and_10|CQR60493.1	30.1	1191	733	27	401	1565	1739	2855	4.91e-128	448
input|c1|99837-105550|+|input.path1.gene33|	BGC0000981|c1|32332-41085|+|ADF88279.1|mixed_NRPS/PKS|ADF88279.1	31.1	1047	630	28	407	1414	670	1664	9.66e-128	447
input|c1|99837-105550|+|input.path1.gene33|	BGC0001709|c1|75951-109190|+|AVX51108.1|nysC|AVX51108.1	32.2	906	572	19	406	1297	1752	2629	1.03e-127	447
input|c1|99837-105550|+|input.path1.gene33|	BGC0001015|c1|13178-23644|+|CAD29794.1|peptide_synthetase|CAD29794.1	32.2	901	566	21	414	1301	36	904	1.16e-127	447
input|c1|99837-105550|+|input.path1.gene33|	BGC0001750|c1|7463-13003|+|ATG32075.1|polyketide_synthase|ATG32075.1	31.9	930	563	17	414	1298	34	938	1.18e-127	443
input|c1|99837-105550|+|input.path1.gene33|	BGC0002104|c1|42850-54012|+|AF335_RS14750|type_I_polyketide_synthase|WP_102918844.1	34.1	900	526	26	414	1297	1743	2591	1.22e-127	447
input|c1|99837-105550|+|input.path1.gene33|	BGC0002106|c1|63583-83814|+|IH19_RS0119135|type_I_polyketide_synthase|WP_032929422.1	32.1	913	579	19	397	1297	3280	4163	1.23e-127	447
input|c1|99837-105550|+|input.path1.gene33|	BGC0001970|c1|31716-35441|+|AZH23793.1|MgcK|AZH23793.1	31.6	920	554	28	414	1299	15	893	1.61e-127	432
input|c1|99837-105550|+|input.path1.gene33|	BGC0000991|c1|49323-56642|+|AAF62885.1|EpoF|AAF62885.1	33.3	899	558	19	414	1299	34	903	1.65e-127	446
input|c1|99837-105550|+|input.path1.gene33|	BGC0002025|c1|39363-61112|+|QDA77045.1|polyketide_synthase/nonribosomal_peptide_synthetase|QDA77045.1	32.2	923	554	20	411	1298	34	919	1.67e-127	447
input|c1|99837-105550|+|input.path1.gene33|	BGC0001626|c1|33783-40540|+|S40285_07612|hypothetical_protein|KFA69335.1	29.0	1318	807	40	301	1572	277	1511	1.99e-127	445
input|c1|99837-105550|+|input.path1.gene33|	BGC0000038|c1|10371-16829|-|CAC22144.1|CpkC;_Polyketide_synthase_module_5|CAC22144.1	31.4	907	571	18	414	1302	36	909	2.05e-127	444
input|c1|99837-105550|+|input.path1.gene33|	BGC0000059|c1|22304-40741|-|SAV_416|modular_polyketide_synthase|BAC68126.1	32.4	917	568	20	391	1298	4555	5428	2.11e-127	446
input|c1|99837-105550|+|input.path1.gene33|	BGC0000988|c1|54935-62254|+|AAF26923.1|polyketide_synthase|AAF26923.1	33.5	899	556	19	414	1299	34	903	2.20e-127	445
input|c1|99837-105550|+|input.path1.gene33|	BGC0000990|c1|47762-55081|+|ADB12493.1|EpoF|ADB12493.1	33.0	899	560	19	414	1299	34	903	2.20e-127	445
input|c1|99837-105550|+|input.path1.gene33|	BGC0002102|c1|27498-41291|+|QOD94998.1|PldAIII|QOD94998.1	31.7	933	581	21	389	1298	2778	3677	2.47e-127	446
input|c1|99837-105550|+|input.path1.gene33|	BGC0001522|c1|40544-51436|+|AWR88399.1|putative_beta-ketoacyl_synthase|AWR88399.1	31.9	1009	593	29	337	1299	1742	2702	2.82e-127	446
input|c1|99837-105550|+|input.path1.gene33|	BGC0000126|c1|28021-49101|+|BAH02269.1|polyketide_synthase|BAH02269.1	31.7	933	581	21	389	1298	5207	6106	2.93e-127	446
input|c1|99837-105550|+|input.path1.gene33|	BGC0000969|c1|16512-23108|+|CAJ46690.1|polyketide_synthase|CAJ46690.1	33.7	906	549	22	414	1298	37	911	3.20e-127	444
input|c1|99837-105550|+|input.path1.gene33|	BGC0001338|c1|12814-20651|+|ALI92655.1|CitS_citrinin_polyketide_synthase|ALI92655.1	28.7	1239	764	35	109	1298	99	1267	3.40e-127	445
input|c1|99837-105550|+|input.path1.gene33|	BGC0000105|c1|36429-48299|+|AAP42858.1|NanA4|AAP42858.1	31.6	952	591	22	392	1311	1797	2720	4.00e-127	445
input|c1|99837-105550|+|input.path1.gene33|	BGC0001194|c1|37994-44008|-|BAR73019.1|putative_PKS_(KS-AT-DH-KR-ACP-TE)|BAR73019.1	33.4	899	536	22	414	1298	37	886	4.55e-127	442
input|c1|99837-105550|+|input.path1.gene33|	BGC0001856|c1|55319-71188|+|QBF51757.1|type_I_polyketide_synthase|QBF51757.1	32.7	932	578	22	389	1297	3665	4570	4.69e-127	445
input|c1|99837-105550|+|input.path1.gene33|	BGC0000100|c1|42448-54564|+|AAO65799.1|monensin_polyketide_synthase_modules_5_and_6|AAO65799.1	31.5	976	582	24	414	1351	1835	2761	5.40e-127	445
input|c1|99837-105550|+|input.path1.gene33|	BGC0001670|c1|34108-46224|+|ANZ52462.1|MonAIV|ANZ52462.1	31.5	976	582	24	414	1351	1835	2761	5.40e-127	445
input|c1|99837-105550|+|input.path1.gene33|	BGC0001003|c1|45491-55324|+|ABB05105.1|LipPks4|ABB05105.1	32.5	916	554	24	405	1298	1760	2633	6.10e-127	444
input|c1|99837-105550|+|input.path1.gene33|	BGC0000970|c1|26267-31888|+|CAQ43078.1|polyketide_synthase|CAQ43078.1	33.5	905	555	20	414	1298	38	915	6.42e-127	441
input|c1|99837-105550|+|input.path1.gene33|	BGC0002032|c1|21494-39955|-|DV517_01380|hypothetical_protein|TGZ15165.1	32.5	892	550	20	414	1298	4589	5435	6.62e-127	445
input|c1|99837-105550|+|input.path1.gene33|	BGC0000014|c1|39859-45537|+|ABK32258.1|AmbD|ABK32258.1	31.6	926	576	23	407	1298	29	931	7.37e-127	441
input|c1|99837-105550|+|input.path1.gene33|	BGC0000116|c1|75724-108354|+|ABV83230.1|CppC|ABV83230.1	32.5	893	567	18	414	1297	5586	6451	7.63e-127	445
input|c1|99837-105550|+|input.path1.gene33|	BGC0000124|c1|8883-19019|+|AEZ54375.1|PieA2|AEZ54375.1	32.1	895	570	16	414	1299	36	901	8.34e-127	444
input|c1|99837-105550|+|input.path1.gene33|	BGC0001431|c1|7084-13584|+|APZ78844.1|polyketide_synthase|APZ78844.1	31.7	913	568	19	414	1297	18	903	9.22e-127	442
input|c1|99837-105550|+|input.path1.gene33|	BGC0002498|c1|28897-53544|+|QQZ01581.1|PKS|QQZ01581.1	32.0	910	569	20	414	1298	149	1033	9.58e-127	444
input|c1|99837-105550|+|input.path1.gene33|	BGC0001024|c1|17406-27281|+|AAF19812.1|MtaD|AAF19812.1	28.4	1308	822	38	373	1649	1422	2645	1.08e-126	444
input|c1|99837-105550|+|input.path1.gene33|	BGC0001423|c1|7172-13627|+|APZ78754.1|polyketide_synthase|APZ78754.1	32.4	907	560	20	414	1297	12	888	1.17e-126	442
input|c1|99837-105550|+|input.path1.gene33|	BGC0000106|c1|59868-70733|+|ADM46359.1|polyketide_synthase|ADM46359.1	32.8	915	567	18	400	1299	1802	2683	1.18e-126	444
input|c1|99837-105550|+|input.path1.gene33|	BGC0001452|c1|27301-38199|+|sipP3|Type_I_Modular_PKS|sipP3	32.6	921	555	24	399	1299	1831	2705	1.18e-126	444
input|c1|99837-105550|+|input.path1.gene33|	BGC0001700|c1|41418-55661|+|AUO16400.1|polyketide_synthase|AUO16400.1	31.5	927	586	22	399	1302	1578	2478	1.40e-126	444
input|c1|99837-105550|+|input.path1.gene33|	BGC0001421|c1|6886-13338|+|APZ78727.1|polyketide_synthase|APZ78727.1	32.2	905	565	19	414	1297	12	888	1.56e-126	442
input|c1|99837-105550|+|input.path1.gene33|	BGC0000108|c1|11720-17785|-|ADX66459.1|ScnS4|ADX66459.1	33.5	901	538	24	408	1297	30	880	1.61e-126	441
input|c1|99837-105550|+|input.path1.gene33|	BGC0000982|c1|19334-22489|+|AAW03325.1|CtaB|AAW03325.1	31.8	912	568	20	411	1298	15	896	1.79e-126	425
input|c1|99837-105550|+|input.path1.gene33|	BGC0001447|c1|43894-55002|+|SZMC14600_23465|beta-ketoacyl_synthase|EHK80166.1	33.4	906	548	22	399	1297	170	1027	2.12e-126	443
input|c1|99837-105550|+|input.path1.gene33|	BGC0000040|c1|5746-14271|+|AAZ94386.1|modular_polyketide_synthase|AAZ94386.1	32.0	918	565	21	414	1297	1018	1910	2.17e-126	442
input|c1|99837-105550|+|input.path1.gene33|	BGC0000989|c1|47326-54645|+|ACB46197.1|polyketide_synthase|ACB46197.1	33.1	899	559	19	414	1299	34	903	2.19e-126	442
input|c1|99837-105550|+|input.path1.gene33|	BGC0001649|c1|12473-18145|-|BBA84067.1|type_I_polyketide_synthase|BBA84067.1	32.7	913	542	22	414	1299	36	903	2.38e-126	439
input|c1|99837-105550|+|input.path1.gene33|	BGC0001433|c1|16117-29994|+|SCO70308.1|Type_I_polyketide_synthase|SCO70308.1	31.2	916	577	17	414	1298	2831	3724	2.44e-126	443
input|c1|99837-105550|+|input.path1.gene33|	BGC0001160|c1|1-8163|-|SYNPCC7002_A1173|polyketide_synthase|ACA99172.1	33.7	910	542	26	405	1304	686	1544	2.73e-126	442
input|c1|99837-105550|+|input.path1.gene33|	BGC0000021|c1|91574-110368|-|AEP40940.1|polyketide_synthase_type_I|AEP40940.1	32.6	924	547	25	398	1301	1516	2383	2.78e-126	443
input|c1|99837-105550|+|input.path1.gene33|	BGC0000124|c1|36391-43626|+|AEZ54379.1|PieA6|AEZ54379.1	32.1	897	573	16	414	1302	93	961	2.81e-126	442
input|c1|99837-105550|+|input.path1.gene33|	BGC0000052|c1|36213-56468|+|AAX98186.1|polyketide_synthase_type_I|AAX98186.1	33.3	897	551	21	414	1297	3362	4224	2.85e-126	443
input|c1|99837-105550|+|input.path1.gene33|	BGC0001666|c1|7959-22766|+|ATY46587.1|polyketide_synthase|ATY46587.1	28.2	1191	750	28	401	1563	1054	2167	3.36e-126	442
input|c1|99837-105550|+|input.path1.gene33|	BGC0000021|c1|86172-91535|-|AEP40939.1|polyketide_synthase_type_I|AEP40939.1	32.8	900	560	20	407	1302	29	887	3.50e-126	438
input|c1|99837-105550|+|input.path1.gene33|	BGC0001770|c1|70543-74427|+|ANH11415.1|SceT|ANH11415.1	32.8	899	537	20	414	1298	40	885	3.64e-126	430
input|c1|99837-105550|+|input.path1.gene33|	BGC0002356|c1|126848-151210|-|BAW35641.1|modular_polyketide_synthase|BAW35641.1	31.8	932	587	22	385	1298	117	1017	3.99e-126	442
input|c1|99837-105550|+|input.path1.gene33|	BGC0000014|c1|14581-17772|+|ABK32255.1|AmbA|ABK32255.1	31.4	960	604	23	395	1330	10	938	4.34e-126	424
input|c1|99837-105550|+|input.path1.gene33|	BGC0002498|c1|95089-110727|+|QQZ01585.1|PKS|QQZ01585.1	29.5	1200	725	33	402	1566	1589	2702	4.59e-126	442
input|c1|99837-105550|+|input.path1.gene33|	BGC0000108|c1|69916-90411|-|ADX66472.1|ScnS1|ADX66472.1	31.9	903	577	18	406	1297	3325	4200	5.07e-126	442
input|c1|99837-105550|+|input.path1.gene33|	BGC0001477|c1|19975-41175|+|AVV61980.1|type_I_modular_PKS|AVV61980.1	32.8	920	561	26	401	1302	1760	2640	5.12e-126	442
input|c1|99837-105550|+|input.path1.gene33|	BGC0000060|c1|57736-63378|+|AEC13080.1|fosB|AEC13080.1	32.3	920	568	18	414	1298	37	936	5.39e-126	438
input|c1|99837-105550|+|input.path1.gene33|	BGC0000106|c1|43801-59766|+|ADM46358.1|polyketide_synthase|ADM46358.1	33.8	914	542	24	407	1299	26	897	6.16e-126	442
input|c1|99837-105550|+|input.path1.gene33|	BGC0000052|c1|77606-93904|+|AAX98189.1|polyketide_synthase_type_I|AAX98189.1	32.1	925	557	23	400	1297	1809	2689	6.21e-126	442
input|c1|99837-105550|+|input.path1.gene33|	BGC0001477|c1|57508-74646|+|AVV61983.1|type_I_modular_polyketide_synthase|AVV61983.1	32.4	926	554	20	411	1299	3884	4774	6.34e-126	442
input|c1|99837-105550|+|input.path1.gene33|	BGC0001016|c1|5238-15686|-|AAO62582.1|polyketide_synthase_peptide_sythetase_fusion_protein|AAO62582.1	33.0	898	552	23	414	1296	36	898	8.44e-126	441
input|c1|99837-105550|+|input.path1.gene33|	BGC0000050|c1|26410-32967|+|ABB88521.1|polyketide_synthase_type_I|ABB88521.1	33.4	907	531	23	414	1298	46	901	9.98e-126	439
input|c1|99837-105550|+|input.path1.gene33|	BGC0001293|c1|1096-7512|-|ALP32042.1|CycB|ALP32042.1	32.7	898	565	19	414	1298	36	907	1.15e-125	439
input|c1|99837-105550|+|input.path1.gene33|	BGC0002735|c1|43926-47036|+|ABB07_39190|acyl_transferase|AKJ15837.1	32.7	904	560	21	414	1298	44	918	1.15e-125	422
input|c1|99837-105550|+|input.path1.gene33|	BGC0002355|c1|132490-144171|+|BAW35659.1|modular_polyketide_synthase|BAW35659.1	28.0	1195	743	28	408	1566	29	1142	1.22e-125	441
input|c1|99837-105550|+|input.path1.gene33|	BGC0002498|c1|63991-89763|+|QQZ01583.1|PKS|QQZ01583.1	31.8	900	572	20	414	1299	5184	6055	1.27e-125	441
input|c1|99837-105550|+|input.path1.gene33|	BGC0002098|c1|49881-59675|+|AORI_2948|modular_polyketide_synthase|AGM05534.1	33.2	940	574	27	398	1328	1517	2411	1.41e-125	440
input|c1|99837-105550|+|input.path1.gene33|	BGC0000031|c1|18875-23590|+|CAE45668.1|borrelidin_polyketide_synthase,_type_I|CAE45668.1	32.1	894	561	21	414	1298	36	892	1.86e-125	433
input|c1|99837-105550|+|input.path1.gene33|	BGC0001194|c1|26901-36878|-|BAR73017.1|putative_PKS_(KS-AT-KR-ACP-KS-AT-DH-KR-ACP)|BAR73017.1	32.4	897	563	20	414	1297	37	903	1.91e-125	440
input|c1|99837-105550|+|input.path1.gene33|	BGC0002540|c1|61714-82071|+|QIZ24102.1|type_I_polyketide_synthase|QIZ24102.1	31.7	923	588	20	389	1297	3276	4170	2.11e-125	440
input|c1|99837-105550|+|input.path1.gene33|	BGC0001523|c1|91333-101703|+|ARM20282.1|polyketide_synthase|ARM20282.1	32.2	939	577	24	396	1299	1583	2496	2.63e-125	439
input|c1|99837-105550|+|input.path1.gene33|	BGC0001288|c1|130030-141753|+|BAQ25513.1|type_I_polyketide_synthase|BAQ25513.1	31.0	923	573	17	411	1298	33	926	2.89e-125	439
input|c1|99837-105550|+|input.path1.gene33|	BGC0001761|c1|29827-35310|+|AQW44873.1|polyketide_synthase|AQW44873.1	32.7	900	563	24	414	1299	22	892	2.90e-125	436
input|c1|99837-105550|+|input.path1.gene33|	BGC0002357|c1|13256-52225|+|BAW35608.1|modular_polyketide_synthase|BAW35608.1	31.8	930	552	23	414	1298	144	1036	3.22e-125	440
input|c1|99837-105550|+|input.path1.gene33|	BGC0002734|c1|208-8079|-|ATEG_03629|hypothetical_protein|EAU35431.1	26.3	1606	989	53	109	1649	94	1570	3.30e-125	439
input|c1|99837-105550|+|input.path1.gene33|	BGC0000036|c1|45580-57447|+|AAZ77694.1|ChlA2|AAZ77694.1	28.6	1185	747	28	411	1568	1787	2899	3.88e-125	439
input|c1|99837-105550|+|input.path1.gene33|	BGC0002356|c1|91468-116679|-|BAW35639.1|modular_polyketide_synthase|BAW35639.1	32.2	900	568	20	414	1299	5018	5889	3.95e-125	439
input|c1|99837-105550|+|input.path1.gene33|	BGC0000073|c1|1000-13584|+|BAF02921.1|type_I_polyketide_synthase|BAF02921.1	32.7	924	571	21	397	1298	2562	3456	4.02e-125	439
input|c1|99837-105550|+|input.path1.gene33|	BGC0000042|c1|8973-19733|-|BAO66519.1|type_I_polyketide_synthase|BAO66519.1	29.6	1193	728	31	397	1563	1476	2582	4.80e-125	439
input|c1|99837-105550|+|input.path1.gene33|	BGC0000042|c1|68036-74047|-|BAO66541.1|type_I_polyketide_synthase|BAO66541.1	33.2	894	548	19	414	1298	37	890	6.66e-125	436
input|c1|99837-105550|+|input.path1.gene33|	BGC0000116|c1|6673-35172|+|ABV83221.1|CppI|ABV83221.1	32.9	900	564	19	414	1297	4885	5760	7.19e-125	439
input|c1|99837-105550|+|input.path1.gene33|	BGC0001390|c1|101-6880|-|BAV19379.1|polyketide_synthase|BAV19379.1	27.8	1286	819	32	325	1572	299	1513	8.32e-125	437
input|c1|99837-105550|+|input.path1.gene33|	BGC0000036|c1|76074-81635|+|AAZ77697.1|ChlA4|AAZ77697.1	32.6	903	565	19	414	1300	38	912	8.60e-125	434
input|c1|99837-105550|+|input.path1.gene33|	BGC0000149|c1|64201-74742|+|CAL58686.1|polyketide_synthase|CAL58686.1	32.1	925	563	18	408	1299	34	926	1.11e-124	437
input|c1|99837-105550|+|input.path1.gene33|	BGC0001533|c1|18865-23586|+|ALV82346.1|borrelidin_type_I_polyketide_synthase|ALV82346.1	32.6	902	548	24	414	1298	36	894	1.17e-124	431
input|c1|99837-105550|+|input.path1.gene33|	BGC0001424|c1|7597-14049|+|AQM37582.1|polyketide_synthase|AQM37582.1	32.0	907	569	19	411	1297	9	887	1.22e-124	436
input|c1|99837-105550|+|input.path1.gene33|	BGC0001963|c1|129831-144809|-|AZF85945.1|type_I_polyketide_synthase|AZF85945.1	29.1	1191	721	32	414	1567	3142	4246	1.38e-124	437
input|c1|99837-105550|+|input.path1.gene33|	BGC0002497|c1|58283-69223|+|QQZ01628.1|PKS|QQZ01628.1	28.7	1198	742	34	398	1566	1800	2914	1.52e-124	437
input|c1|99837-105550|+|input.path1.gene33|	BGC0002559|c1|33485-45163|+|QEA08890.1|JenA4|QEA08890.1	32.2	919	564	22	407	1298	1782	2668	1.60e-124	437
input|c1|99837-105550|+|input.path1.gene33|	BGC0002520|c1|68728-91299|+|BCK51640.1|modular_polyketide_synthase|BCK51640.1	31.9	906	568	19	414	1297	36	914	1.60e-124	437
input|c1|99837-105550|+|input.path1.gene33|	BGC0002086|c1|41055-46409|+|HXZ27_06140|SDR_family_NAD(P)-dependent_oxidoreductase|QLD23838.1	31.6	904	574	17	414	1298	37	915	1.65e-124	433
input|c1|99837-105550|+|input.path1.gene33|	BGC0000036|c1|31481-45580|+|AAZ77693.1|ChlA1|AAZ77693.1	33.0	925	564	22	394	1298	2878	3766	1.79e-124	437
input|c1|99837-105550|+|input.path1.gene33|	BGC0001003|c1|23820-34568|+|ABB05103.1|LipPks2|ABB05103.1	32.3	919	563	25	397	1298	1783	2659	2.00e-124	437
input|c1|99837-105550|+|input.path1.gene33|	BGC0000035|c1|59387-63439|+|AAS79463.1|polyketide_synthase_subunit|AAS79463.1	31.8	932	563	23	414	1299	37	941	2.03e-124	426
input|c1|99837-105550|+|input.path1.gene33|	BGC0002520|c1|48062-67312|+|BCK51638.1|modular_polyketide_synthase|BCK51638.1	31.8	914	585	18	398	1298	1760	2648	2.03e-124	437
input|c1|99837-105550|+|input.path1.gene33|	BGC0002671|c1|62585-67507|+|UHY14130.1|PKS_I|UHY14130.1	32.2	910	566	23	409	1298	55	933	2.52e-124	431
input|c1|99837-105550|+|input.path1.gene33|	BGC0001010|c1|13880-17032|+|CAD89773.1|MelB_protein|CAD89773.1	32.2	916	564	23	408	1298	12	895	2.62e-124	419
input|c1|99837-105550|+|input.path1.gene33|	BGC0000087|c1|76171-80106|+|CAQ64692.1|lasalocid_modular_polyketide_synthase|CAQ64692.1	31.6	957	579	26	414	1343	37	944	2.70e-124	425
input|c1|99837-105550|+|input.path1.gene33|	BGC0001477|c1|74694-85661|+|AVV61984.1|type_I_modular_polyketide_synthase|AVV61984.1	29.2	1176	735	28	414	1566	1525	2625	2.70e-124	436
input|c1|99837-105550|+|input.path1.gene33|	BGC0002357|c1|88933-104451|+|BAW35612.1|modular_polyketide_synthase|BAW35612.1	29.2	1182	747	32	402	1566	1585	2693	3.31e-124	436
input|c1|99837-105550|+|input.path1.gene33|	BGC0001523|c1|42419-56761|+|ARM20279.1|polyketide_synthase|ARM20279.1	31.0	925	584	22	408	1303	53	952	4.24e-124	436
input|c1|99837-105550|+|input.path1.gene33|	BGC0000114|c1|78995-93358|-|ABC84471.1|NigAVII|ABC84471.1	31.6	930	571	23	408	1298	31	934	4.25e-124	436
input|c1|99837-105550|+|input.path1.gene33|	BGC0000125|c1|3662-9736|-|CAC20919.1|PimS4_protein|CAC20919.1	33.0	901	543	23	408	1297	34	884	4.26e-124	434
input|c1|99837-105550|+|input.path1.gene33|	BGC0001690|c1|75511-81585|+|AQT01395.1|SgnS4|AQT01395.1	33.0	901	543	23	408	1297	34	884	4.26e-124	434
input|c1|99837-105550|+|input.path1.gene33|	BGC0001649|c1|18177-22865|-|BBA84068.1|type_I_polyketide_synthase|BBA84068.1	32.7	901	562	21	414	1299	37	908	4.67e-124	429
input|c1|99837-105550|+|input.path1.gene33|	BGC0000142|c1|14735-36367|-|Strop_2768|beta-ketoacyl_synthase|ABP55210.1	31.8	919	583	20	400	1298	161	1055	4.96e-124	436
input|c1|99837-105550|+|input.path1.gene33|	BGC0001422|c1|8153-14608|+|APZ78742.1|polyketide_synthase|APZ78742.1	31.8	907	572	18	411	1297	9	888	5.19e-124	434
input|c1|99837-105550|+|input.path1.gene33|	BGC0000084|c1|65392-70269|+|AFL48520.1|laidlomycin_polyketide_synthase_(module_9)|AFL48520.1	31.8	907	564	22	414	1298	43	916	5.28e-124	429
input|c1|99837-105550|+|input.path1.gene33|	BGC0000109|c1|63243-78743|-|BAF85844.1|modular_polyketide_synthase|BAF85844.1	31.7	946	589	20	414	1328	3098	4017	5.85e-124	436
input|c1|99837-105550|+|input.path1.gene33|	BGC0000021|c1|65477-81277|-|AEP40936.1|polyketide_synthase_type_I|AEP40936.1	33.1	916	556	24	399	1298	1443	2317	5.90e-124	436
input|c1|99837-105550|+|input.path1.gene33|	BGC0002355|c1|40746-60974|+|BAW35653.1|modular_polyketide_synthase|BAW35653.1	32.0	903	566	20	414	1299	37	908	6.46e-124	436
input|c1|99837-105550|+|input.path1.gene33|	BGC0000031|c1|45514-50742|+|CAE45672.1|Borrelidin_polyketide_synthase,_type_I|CAE45672.1	32.9	898	546	25	414	1299	39	891	6.85e-124	431
input|c1|99837-105550|+|input.path1.gene33|	BGC0000149|c1|27855-32807|+|CAL58683.1|polyketide_synthase|CAL58683.1	32.2	918	555	22	414	1298	34	917	6.90e-124	429
input|c1|99837-105550|+|input.path1.gene33|	BGC0001001|c1|48697-51696|+|AAS98784.1|polyketide_synthase|AAS98784.1	31.5	915	571	27	414	1303	15	898	7.62e-124	416
input|c1|99837-105550|+|input.path1.gene33|	BGC0001700|c1|90283-100647|+|AUO16422.1|polyketide_synthase|AUO16422.1	32.0	942	577	24	396	1299	1578	2493	8.07e-124	435
input|c1|99837-105550|+|input.path1.gene33|	BGC0000080|c1|15751-18978|+|ABK32287.1|JerA|ABK32287.1	31.9	925	579	21	396	1297	23	919	8.36e-124	418
input|c1|99837-105550|+|input.path1.gene33|	BGC0000080|c1|46671-55280|+|ABK32291.1|JerE|ABK32291.1	32.9	909	561	21	410	1298	1596	2475	8.86e-124	434
input|c1|99837-105550|+|input.path1.gene33|	BGC0002587|c1|48882-61802|+|QBG82528.1|Polyketide_synthase|QBG82528.1	32.2	930	572	21	397	1299	2730	3627	9.43e-124	435
input|c1|99837-105550|+|input.path1.gene33|	BGC0000106|c1|27735-43754|+|ADM46357.1|polyketide_synthase|ADM46357.1	33.2	924	559	23	399	1299	3523	4411	1.05e-123	435
input|c1|99837-105550|+|input.path1.gene33|	BGC0000042|c1|29390-32524|-|BAO66528.1|type_I_polyketide_synthase|BAO66528.1	32.2	902	554	21	414	1298	36	896	1.10e-123	417
input|c1|99837-105550|+|input.path1.gene33|	BGC0002612|c1|23434-30932|+|BAP81867.1|AndM|BAP81867.1	26.5	1490	979	43	110	1575	94	1491	1.18e-123	434
input|c1|99837-105550|+|input.path1.gene33|	BGC0001533|c1|45510-50738|+|ALV82335.1|borrelidin_type_I_polyketide_synthase|ALV82335.1	32.9	898	546	25	414	1299	39	891	1.24e-123	430
input|c1|99837-105550|+|input.path1.gene33|	BGC0001770|c1|44786-50260|+|ANH11412.1|SceQ|ANH11412.1	32.0	925	562	22	414	1302	36	929	1.34e-123	431
input|c1|99837-105550|+|input.path1.gene33|	BGC0000036|c1|58888-76044|+|AAZ77696.1|ChlA3|AAZ77696.1	28.3	1188	734	33	407	1563	3895	4995	1.44e-123	434
input|c1|99837-105550|+|input.path1.gene33|	BGC0002025|c1|20378-39373|+|QDA77044.1|polyketide_synthase|QDA77044.1	33.0	915	578	20	408	1309	2088	2980	1.49e-123	434
input|c1|99837-105550|+|input.path1.gene33|	BGC0001662|c1|44868-70067|+|AWC08657.1|polyketide_synthase_type_I|AWC08657.1	32.3	899	567	20	414	1299	5018	5887	1.61e-123	434
input|c1|99837-105550|+|input.path1.gene33|	BGC0000115|c1|5930-34363|+|AAF71766.1|nysI|AAF71766.1	32.4	904	566	18	414	1299	1815	2691	1.66e-123	434
input|c1|99837-105550|+|input.path1.gene33|	BGC0001519|c1|54770-57892|+|STRAU_0347|putative_Erythronolide_synthase,_modules_3_and_4|EPH46608.1	31.2	911	566	20	414	1298	44	919	1.89e-123	416
input|c1|99837-105550|+|input.path1.gene33|	BGC0000106|c1|70764-81365|+|ADM46360.1|polyketide_synthase|ADM46360.1	33.8	903	541	22	414	1298	37	900	1.93e-123	434
input|c1|99837-105550|+|input.path1.gene33|	BGC0001523|c1|81679-91290|+|ARM20281.1|polyketide_synthase|ARM20281.1	31.3	927	578	21	401	1298	1571	2467	2.36e-123	433
input|c1|99837-105550|+|input.path1.gene33|	BGC0001342|c1|56174-76006|+|ADH04660.1|TugD|ADH04660.1	32.8	902	564	16	414	1298	1591	2467	2.67e-123	434
input|c1|99837-105550|+|input.path1.gene33|	BGC0000058|c1|40719-47405|+|BAJ16469.1|polyketide_synthase|BAJ16469.1	32.3	909	562	21	414	1298	36	915	2.69e-123	432
input|c1|99837-105550|+|input.path1.gene33|	BGC0000052|c1|103789-126321|+|AAX98191.1|polyketide_synthase_type_I|AAX98191.1	32.1	937	571	26	400	1303	1823	2727	2.77e-123	434
input|c1|99837-105550|+|input.path1.gene33|	BGC0001426|c1|7006-13464|+|APZ78780.1|polyketide_synthase|APZ78780.1	31.2	907	571	19	414	1297	12	888	2.95e-123	432
input|c1|99837-105550|+|input.path1.gene33|	BGC0000133|c1|47018-50896|+|AFI57007.1|QmnA3|AFI57007.1	32.0	896	568	21	414	1298	39	904	3.14e-123	421
input|c1|99837-105550|+|input.path1.gene33|	BGC0000167|c1|47012-64492|+|BAD08373.1|polyketide_synthase_modules_1-3|BAD08373.1	33.1	921	562	24	399	1299	2205	3091	3.40e-123	433
input|c1|99837-105550|+|input.path1.gene33|	BGC0001785|c1|48086-58798|+|ASZ00149.1|polyketide_synthase|ASZ00149.1	32.1	895	581	14	414	1299	1743	2619	3.45e-123	433
input|c1|99837-105550|+|input.path1.gene33|	BGC0001200|c1|16531-28212|+|ctg1_orf254||ctg1_orf254	32.6	942	571	24	382	1298	2062	2964	3.68e-123	433
input|c1|99837-105550|+|input.path1.gene33|	BGC0001662|c1|10343-34702|+|AWC08655.1|polyketide_synthase_type_I|AWC08655.1	31.3	914	564	20	414	1298	138	1016	3.76e-123	433
input|c1|99837-105550|+|input.path1.gene33|	BGC0002142|c1|154136-183511|-|HUW46_01948|3-ketoacyl-CoA_thiolase|QWF78552.1	31.4	902	559	23	414	1298	3559	4417	3.92e-123	433
input|c1|99837-105550|+|input.path1.gene33|	BGC0002687|c1|9947-22867|-|ACZ75_02210|polyketide_synthase|AKU20507.1	34.4	921	537	25	406	1303	793	1669	3.92e-123	433
input|c1|99837-105550|+|input.path1.gene33|	BGC0001427|c1|7003-13482|+|APZ78793.1|polyketide_synthase|APZ78793.1	31.2	907	571	19	414	1297	12	888	4.02e-123	431
input|c1|99837-105550|+|input.path1.gene33|	BGC0002498|c1|53592-63965|+|QQZ01582.1|PKS|QQZ01582.1	29.6	1192	719	34	411	1566	35	1142	4.47e-123	432
input|c1|99837-105550|+|input.path1.gene33|	BGC0001432|c1|35317-42417|+|APZ78858.1|polyketide_synthase|APZ78858.1	33.4	886	551	17	397	1270	86	944	6.09e-123	431
input|c1|99837-105550|+|input.path1.gene33|	BGC0000162|c1|44582-65605|+|ACB37741.1|putative_type_I_polyketide_synthase|ACB37741.1	32.7	907	552	23	408	1298	35	899	6.40e-123	432
input|c1|99837-105550|+|input.path1.gene33|	BGC0000113|c1|13693-19212|+|AAC46025.1|polyketide_synthase_module_3|AAC46025.1	28.0	1167	748	24	414	1563	37	1128	6.58e-123	429
input|c1|99837-105550|+|input.path1.gene33|	BGC0002142|c1|94699-118926|-|HUW46_01945|3-ketoacyl-CoA_thiolase|QWF78549.1	31.8	903	561	24	414	1299	37	901	6.64e-123	432
input|c1|99837-105550|+|input.path1.gene33|	BGC0002542|c1|12285-21107|+|QBM78307.1|polyketide_synthase|QBM78307.1	31.5	929	572	27	407	1299	5	905	6.72e-123	432
input|c1|99837-105550|+|input.path1.gene33|	BGC0002124|c1|97077-111686|-|ACTIVE_1800|type_I_polyketide_synthase|QKG20163.1	32.0	921	584	22	396	1298	2701	3597	7.41e-123	432
input|c1|99837-105550|+|input.path1.gene33|	BGC0002540|c1|53174-60202|+|QIZ24100.1|type_I_polyketide_synthase|QIZ24100.1	32.6	929	547	26	390	1297	16	886	7.84e-123	431
input|c1|99837-105550|+|input.path1.gene33|	BGC0001288|c1|7272-28907|+|BAQ25481.1|type_I_polyketide_synthase|BAQ25481.1	30.7	921	582	18	408	1298	3605	4499	8.57e-123	432
input|c1|99837-105550|+|input.path1.gene33|	BGC0000084|c1|41965-53637|+|AFL48529.1|laidlomycin_polyketide_synthase_(module_5_and_module_6)|AFL48529.1	32.3	914	572	24	399	1298	1763	2643	8.65e-123	432
input|c1|99837-105550|+|input.path1.gene33|	BGC0000100|c1|66952-72054|+|AAO65801.1|monensin_polyketide_synthase_module_9|AAO65801.1	31.5	917	570	18	414	1298	43	933	9.23e-123	427
input|c1|99837-105550|+|input.path1.gene33|	BGC0001670|c1|58612-63714|+|ANZ52464.1|MonAVI|ANZ52464.1	31.5	917	570	18	414	1298	43	933	9.23e-123	427
input|c1|99837-105550|+|input.path1.gene33|	BGC0001349|c1|36832-42825|-|AKD43763.1|HerG|AKD43763.1	29.1	1173	719	30	407	1563	30	1105	9.30e-123	429
input|c1|99837-105550|+|input.path1.gene33|	BGC0001447|c1|74764-93828|+|SZMC14600_23480|acyl_transferase|EHK80169.1	33.2	919	538	25	397	1302	4489	5344	1.10e-122	432
input|c1|99837-105550|+|input.path1.gene33|	BGC0002541|c1|121827-133208|+|QIQ28639.1|Nbc43|QIQ28639.1	32.4	945	570	21	400	1299	1623	2543	1.13e-122	431
input|c1|99837-105550|+|input.path1.gene33|	BGC0002098|c1|15668-27172|+|AORI_2945|type_I_polyketide_synthase|AGM05531.1	32.6	899	552	23	414	1298	132	990	1.14e-122	431
input|c1|99837-105550|+|input.path1.gene33|	BGC0001428|c1|7597-14055|+|APZ78807.1|polyketide_synthase|APZ78807.1	31.7	906	568	20	414	1297	12	888	1.25e-122	430
input|c1|99837-105550|+|input.path1.gene33|	BGC0001200|c1|7148-16534|+|ctg1_orf253||ctg1_orf253	33.0	909	548	24	414	1298	1000	1871	1.27e-122	431
input|c1|99837-105550|+|input.path1.gene33|	BGC0002520|c1|187730-197227|+|BCK51648.1|modular_polyketide_synthase|BCK51648.1	31.7	928	589	19	392	1297	1530	2434	1.29e-122	431
input|c1|99837-105550|+|input.path1.gene33|	BGC0000086|c1|71698-75510|+|BAG85032.1|putative_polyketide_synthase|BAG85032.1	31.3	952	578	26	419	1343	1	903	1.37e-122	419
input|c1|99837-105550|+|input.path1.gene33|	BGC0002520|c1|197253-202712|+|BCK51649.1|modular_polyketide_synthase|BCK51649.1	32.7	906	561	23	414	1297	37	915	1.38e-122	427
input|c1|99837-105550|+|input.path1.gene33|	BGC0001785|c1|64592-75304|+|ASZ00151.1|polyketide_synthase|ASZ00151.1	31.3	919	601	16	391	1299	1773	2671	1.43e-122	431
input|c1|99837-105550|+|input.path1.gene33|	BGC0002497|c1|38512-58281|+|QQZ01627.1|PKS|QQZ01627.1	31.9	934	580	26	394	1299	4943	5848	1.48e-122	431
input|c1|99837-105550|+|input.path1.gene33|	BGC0001293|c1|7557-18698|-|ALP32043.1|CycC|ALP32043.1	27.7	1186	747	26	402	1566	1934	3030	1.48e-122	431
input|c1|99837-105550|+|input.path1.gene33|	BGC0001830|c1|43662-49052|+|AKG06379.1|polyketide_synthase_type_1|AKG06379.1	32.1	909	567	21	414	1298	47	929	1.56e-122	427
input|c1|99837-105550|+|input.path1.gene33|	BGC0002431|c1|83103-95234|-|QFU19841.1|PKS|QFU19841.1	31.1	953	577	22	400	1298	1840	2766	1.57e-122	431
input|c1|99837-105550|+|input.path1.gene33|	BGC0000163|c1|113739-120032|+|ACR50791.1|putative_polyketide_synthase|ACR50791.1	29.0	1271	758	36	414	1640	9	1179	1.87e-122	429
input|c1|99837-105550|+|input.path1.gene33|	BGC0001648|c1|69293-73222|+|ANR02557.1|LodP|ANR02557.1	32.6	899	558	24	414	1298	37	901	1.94e-122	419
input|c1|99837-105550|+|input.path1.gene33|	BGC0000144|c1|28468-40221|+|AEZ53946.1|polyketide_synthase|AEZ53946.1	31.8	924	580	24	392	1297	1753	2644	2.04e-122	431
input|c1|99837-105550|+|input.path1.gene33|	BGC0000100|c1|54614-66934|+|AAO65800.1|monensin_polyketide_synthase_modules_7_and_8|AAO65800.1	31.4	986	593	25	400	1351	1849	2785	2.11e-122	431
input|c1|99837-105550|+|input.path1.gene33|	BGC0001670|c1|46274-58594|+|ANZ52463.1|MonAV|ANZ52463.1	31.4	986	593	25	400	1351	1849	2785	2.11e-122	431
input|c1|99837-105550|+|input.path1.gene33|	BGC0001288|c1|77855-107695|+|BAQ25511.1|type_I_polyketide_synthase|BAQ25511.1	31.7	925	581	19	399	1298	8144	9042	2.17e-122	431
input|c1|99837-105550|+|input.path1.gene33|	BGC0000053|c1|33276-43433|+|ctg1_orf10||ctg1_orf10	32.4	931	555	26	400	1298	1561	2449	2.42e-122	430
input|c1|99837-105550|+|input.path1.gene33|	BGC0002498|c1|142496-159757|+|QQZ01588.1|PKS|QQZ01588.1	30.0	1012	631	24	414	1398	45	1006	2.49e-122	431
input|c1|99837-105550|+|input.path1.gene33|	BGC0002032|c1|39991-45462|-|DV517_01390|hypothetical_protein|TGZ15166.1	31.9	909	557	23	411	1299	33	899	2.57e-122	427
input|c1|99837-105550|+|input.path1.gene33|	BGC0001447|c1|38312-44308|+|SZMC14600_23460|beta-ketoacyl_synthase|EHK80165.1	32.1	915	569	20	392	1297	14	885	3.00e-122	428
input|c1|99837-105550|+|input.path1.gene33|	BGC0002356|c1|70676-86161|-|BAW35637.1|modular_polyketide_synthase|BAW35637.1	31.6	906	570	22	414	1297	36	913	3.16e-122	430
input|c1|99837-105550|+|input.path1.gene33|	BGC0000093|c1|78606-96074|-|ADC45538.1|modular_polyketide_synthase|ADC45538.1	32.5	914	576	21	400	1298	2155	3042	3.32e-122	430
input|c1|99837-105550|+|input.path1.gene33|	BGC0000073|c1|50682-66650|+|BAF02924.1|type_I_polyketide_synthase|BAF02924.1	32.8	932	567	23	399	1299	3675	4578	4.26e-122	430
input|c1|99837-105550|+|input.path1.gene33|	BGC0000167|c1|21411-32837|+|BAD08360.1|polyketide_synthase_modules_7-8|BAD08360.1	31.8	909	579	18	408	1299	30	914	4.70e-122	429
input|c1|99837-105550|+|input.path1.gene33|	BGC0000084|c1|53687-65374|+|AFL48528.1|laidlomycin_polyketide_synthase_(module_7_and_module_8)|AFL48528.1	32.6	917	567	26	399	1298	1778	2660	4.78e-122	429
input|c1|99837-105550|+|input.path1.gene33|	BGC0002333|c1|41217-46586|-|QSE03604.1|LcmD|QSE03604.1	32.5	893	558	20	414	1297	40	896	4.83e-122	426
input|c1|99837-105550|+|input.path1.gene33|	BGC0002537|c1|19218-26716|+|BCD52390.1|polyketide_synthase_SptM|BCD52390.1	26.4	1490	980	43	110	1575	94	1491	4.84e-122	429
input|c1|99837-105550|+|input.path1.gene33|	BGC0000148|c1|44966-59752|+|AAG23263.1|polyketide_synthase_extender_modules_5-7|AAG23263.1	32.0	923	571	23	408	1302	34	927	5.47e-122	429
input|c1|99837-105550|+|input.path1.gene33|	BGC0002357|c1|104503-120615|+|BAW35613.1|modular_polyketide_synthase|BAW35613.1	28.4	1182	742	26	411	1566	35	1138	5.68e-122	429
input|c1|99837-105550|+|input.path1.gene33|	BGC0002124|c1|27607-33066|+|ACTIVE_1780|type_I_polyketide_synthase|QKG20144.1	31.5	915	566	21	411	1298	18	898	6.05e-122	426
input|c1|99837-105550|+|input.path1.gene33|	BGC0002520|c1|146296-157482|+|BCK51644.1|modular_polyketide_synthase|BCK51644.1	31.9	904	574	20	414	1298	36	916	6.16e-122	429
input|c1|99837-105550|+|input.path1.gene33|	BGC0001298|c1|25064-36568|+|AGY30677.1|Ann5|AGY30677.1	32.3	932	558	21	414	1303	36	936	6.28e-122	429
input|c1|99837-105550|+|input.path1.gene33|	BGC0000052|c1|126389-138007|+|AAX98192.1|polyketide_synthase_type_I|AAX98192.1	31.9	922	571	23	399	1298	1787	2673	6.33e-122	429
input|c1|99837-105550|+|input.path1.gene33|	BGC0000072|c1|17104-20418|+|AIT55262.1|polyketide_synthase|AIT55262.1	31.7	958	590	19	362	1302	25	935	6.39e-122	413
input|c1|99837-105550|+|input.path1.gene33|	BGC0000059|c1|40821-46328|-|SAV_417|modular_polyketide_synthase|BAC68127.1	32.6	915	548	24	411	1299	32	903	6.78e-122	426
input|c1|99837-105550|+|input.path1.gene33|	BGC0000115|c1|76403-109693|+|AAF71776.1|nysC|AAF71776.1	31.7	899	570	19	414	1297	1759	2628	6.91e-122	429
input|c1|99837-105550|+|input.path1.gene33|	BGC0001342|c1|36419-45727|+|ADH04658.1|TugB|ADH04658.1	32.2	913	567	20	410	1297	15	900	9.25e-122	428
input|c1|99837-105550|+|input.path1.gene33|	BGC0002541|c1|75691-85254|+|QIQ28635.1|Nbc39|QIQ28635.1	32.2	919	551	23	414	1298	1585	2465	9.51e-122	428
input|c1|99837-105550|+|input.path1.gene33|	BGC0001662|c1|75374-90865|+|AWC08659.1|polyketide_synthase_type_I|AWC08659.1	31.3	903	574	21	414	1297	36	911	9.87e-122	429
input|c1|99837-105550|+|input.path1.gene33|	BGC0000031|c1|23686-34188|+|CAE45669.1|borrelidin_polyketide_synthase,_type_I|CAE45669.1	32.9	906	548	24	414	1302	36	898	1.04e-121	428
input|c1|99837-105550|+|input.path1.gene33|	BGC0000014|c1|45534-56057|+|ABK32259.1|AmbE|ABK32259.1	31.6	909	583	18	407	1299	30	915	1.04e-121	428
input|c1|99837-105550|+|input.path1.gene33|	BGC0000084|c1|29985-41879|+|AFL48527.1|laidlomycin_polyketide_synthase_(module_3_and_module_4)|AFL48527.1	31.2	930	573	18	411	1297	33	938	1.14e-121	428
input|c1|99837-105550|+|input.path1.gene33|	BGC0000111|c1|12652-21918|+|BAD38874.1|polyketide_synthase|BAD38874.1	34.2	901	551	21	406	1297	1282	2149	1.22e-121	428
input|c1|99837-105550|+|input.path1.gene33|	BGC0001143|c1|12708-20622|+|ASPNIDRAFT_56946|hypothetical_protein|EHA28237.1	26.1	1672	1052	62	65	1666	59	1617	1.30e-121	427
input|c1|99837-105550|+|input.path1.gene33|	BGC0000036|c1|93554-98305|+|AAZ77699.1|ChlA6|AAZ77699.1	31.3	912	581	19	408	1298	30	916	1.36e-121	422
input|c1|99837-105550|+|input.path1.gene33|	BGC0002497|c1|69292-86676|+|QQZ01629.1|PKS|QQZ01629.1	31.8	911	556	24	414	1299	1823	2693	1.38e-121	428
input|c1|99837-105550|+|input.path1.gene33|	BGC0002520|c1|42453-48017|+|BCK51637.1|modular_modular_polyketide_synthase|BCK51637.1	31.7	917	566	22	411	1298	33	918	1.39e-121	425
input|c1|99837-105550|+|input.path1.gene33|	BGC0001785|c1|37120-47883|+|ASZ00148.1|polyketide_synthase|ASZ00148.1	30.7	1007	646	19	399	1391	1751	2719	1.40e-121	428
input|c1|99837-105550|+|input.path1.gene33|	BGC0001303|c1|67391-88672|+|ALA09371.1|type_I_modular_PKS|ALA09371.1	31.2	929	585	22	400	1302	121	1021	1.47e-121	428
input|c1|99837-105550|+|input.path1.gene33|	BGC0002520|c1|91326-121145|+|BCK51641.1|modular_polyketide_synthase|BCK51641.1	32.1	949	568	26	389	1302	1568	2475	1.59e-121	428
input|c1|99837-105550|+|input.path1.gene33|	BGC0001094|c1|52240-60174|-|Bamb_5925|beta-ketoacyl_synthase|ABI91470.1	32.6	932	573	25	411	1327	825	1716	1.78e-121	427
input|c1|99837-105550|+|input.path1.gene33|	BGC0002376|c1|78522-94829|-|QBL56210.1|PKS|QBL56210.1	32.2	925	583	22	392	1298	3546	4444	1.78e-121	428
input|c1|99837-105550|+|input.path1.gene33|	BGC0001477|c1|41219-51922|+|AVV61981.1|type_I_modular_PKS|AVV61981.1	31.0	924	573	17	414	1299	33	929	1.86e-121	427
input|c1|99837-105550|+|input.path1.gene33|	BGC0002357|c1|52276-63456|+|BAW35609.1|modular_polyketide_synthase|BAW35609.1	29.9	1004	644	21	411	1398	35	994	1.92e-121	427
input|c1|99837-105550|+|input.path1.gene33|	BGC0001072|c1|26623-39741|+|AEU17899.1|putative_type_I_PKS|AEU17899.1	31.3	923	576	19	414	1303	2805	3702	2.13e-121	427
input|c1|99837-105550|+|input.path1.gene33|	BGC0001653|c1|52247-61498|-|AP234_RS14725|type_I_polyketide_synthase|WP_083502114.1	32.0	971	606	24	375	1330	970	1901	2.16e-121	427
input|c1|99837-105550|+|input.path1.gene33|	BGC0002520|c1|121534-131565|+|BCK51642.1|modular_polyketide_synthase|BCK51642.1	30.3	912	589	16	414	1297	23	915	2.34e-121	427
input|c1|99837-105550|+|input.path1.gene33|	BGC0002032|c1|56408-79930|-|DV517_01410|hypothetical_protein|TGZ15168.1	31.1	942	566	21	414	1298	24	939	2.67e-121	427
input|c1|99837-105550|+|input.path1.gene33|	BGC0002526|c1|17650-29649|+|QKV49767.1|PKS|QKV49767.1	31.6	928	564	20	411	1297	32	929	2.68e-121	427
input|c1|99837-105550|+|input.path1.gene33|	BGC0000104|c1|4536-12280|-|ADY00130.1|polyketide_synthase|ADY00130.1	26.6	1457	923	45	260	1657	206	1574	2.73e-121	426
input|c1|99837-105550|+|input.path1.gene33|	BGC0002550|c1|61639-70284|-|QFU80901.1|PKS|QFU80901.1	32.0	906	566	26	408	1302	30	896	3.53e-121	426
input|c1|99837-105550|+|input.path1.gene33|	BGC0002038|c1|67715-79864|-|FGK60_03855|SDR_family_NAD(P)-dependent_oxidoreductase|TMU97101.1	28.6	1191	743	30	411	1563	35	1156	3.59e-121	427
input|c1|99837-105550|+|input.path1.gene33|	BGC0000097|c1|52371-62468|-|ACO94496.1|polyketide_synthase_type_I|ACO94496.1	32.3	919	539	25	402	1302	32	885	4.15e-121	426
input|c1|99837-105550|+|input.path1.gene33|	BGC0002735|c1|37336-43920|+|ABB07_39185|Type_I_polyketide_synthase|AKJ15836.1	29.4	1179	736	28	414	1565	38	1147	4.41e-121	425
input|c1|99837-105550|+|input.path1.gene33|	BGC0002357|c1|63483-83654|+|BAW35610.1|modular_polyketide_synthase|BAW35610.1	31.5	1001	607	28	414	1391	4889	5833	4.52e-121	427
input|c1|99837-105550|+|input.path1.gene33|	BGC0001662|c1|90923-112318|+|AWC08660.1|polyketide_synthase_type_I|AWC08660.1	28.8	1182	730	32	411	1566	35	1130	4.59e-121	427
input|c1|99837-105550|+|input.path1.gene33|	BGC0000082|c1|10561-22326|-|KijS4|polyketide_synthase|ACB46471.1	31.3	911	579	20	410	1298	2114	2999	4.68e-121	426
input|c1|99837-105550|+|input.path1.gene33|	BGC0000034|c1|20927-26158|+|AAQ82561.1|FscA|AAQ82561.1	32.7	933	570	22	401	1302	653	1558	4.81e-121	422
input|c1|99837-105550|+|input.path1.gene33|	BGC0000962|c1|10313-15433|+|AAN32979.1|BarE|AAN32979.1	29.7	1060	652	27	300	1299	574	1600	6.33e-121	421
input|c1|99837-105550|+|input.path1.gene33|	BGC0000105|c1|24310-36408|+|AAP42857.1|NanA3|AAP42857.1	30.6	931	574	19	414	1297	44	949	6.33e-121	426
input|c1|99837-105550|+|input.path1.gene33|	BGC0001812|c1|47553-52907|+|ARW71487.1|type_I_PKS_module_7|ARW71487.1	31.3	904	577	17	414	1298	37	915	6.66e-121	422
input|c1|99837-105550|+|input.path1.gene33|	BGC0001036|c1|64639-67764|+|AGZ15475.1|putative_type_1_modular_polyketide_synthase|AGZ15475.1	30.8	899	584	17	414	1298	46	920	7.22e-121	409
input|c1|99837-105550|+|input.path1.gene33|	BGC0001200|c1|34881-51314|+|ctg1_orf256||ctg1_orf256	32.7	902	561	22	414	1298	37	909	7.41e-121	426
input|c1|99837-105550|+|input.path1.gene33|	BGC0000166|c1|36249-41774|+|AAB66508.1|tylactone_synthase_module_7|AAB66508.1	32.4	925	569	21	407	1298	33	934	7.45e-121	422
input|c1|99837-105550|+|input.path1.gene33|	BGC0000163|c1|41576-58468|+|ACR50774.1|polyketide_synthase|ACR50774.1	31.7	914	581	19	402	1298	3826	4713	7.50e-121	426
input|c1|99837-105550|+|input.path1.gene33|	BGC0002517|c1|13493-24241|-|QGA70079.1|type_I_polyketide_synthase|QGA70079.1	31.2	914	574	20	401	1298	1810	2684	7.73e-121	426
input|c1|99837-105550|+|input.path1.gene33|	BGC0000144|c1|74150-85324|+|AEZ53952.1|polyketide_synthase|AEZ53952.1	32.0	922	577	22	397	1297	1557	2449	7.96e-121	426
input|c1|99837-105550|+|input.path1.gene33|	BGC0000069|c1|44503-49932|+|AHA38203.1|GphJ|AHA38203.1	32.6	910	561	19	414	1299	40	921	8.01e-121	422
input|c1|99837-105550|+|input.path1.gene33|	BGC0000114|c1|15507-27758|+|ABC84458.1|NigAIII|ABC84458.1	28.3	1217	737	30	411	1563	35	1180	8.48e-121	426
input|c1|99837-105550|+|input.path1.gene33|	BGC0000001|c1|43410-46388|+|AEK75504.1|type_1_polyketide_synthase|AEK75504.1	31.9	897	552	24	414	1298	37	886	8.65e-121	407
input|c1|99837-105550|+|input.path1.gene33|	BGC0002517|c1|44186-48040|-|QGA70098.1|type_I_polyketide_synthase|QGA70098.1	32.0	944	569	25	414	1340	40	927	9.44e-121	414
input|c1|99837-105550|+|input.path1.gene33|	BGC0000163|c1|91916-107005|-|ACR50785.1|polyketide_synthase|ACR50785.1	32.5	911	559	20	414	1298	1087	1967	9.49e-121	426
input|c1|99837-105550|+|input.path1.gene33|	BGC0002009|c1|42995-53341|-|OO60_RS14200|type_I_polyketide_synthase|WP_033261452.1	32.6	917	563	21	414	1302	33	922	9.95e-121	425
input|c1|99837-105550|+|input.path1.gene33|	BGC0000136|c1|47174-52465|+|AAC01712.2|RifC|AAC01712.2	31.4	891	572	15	414	1299	38	894	1.02e-120	421
input|c1|99837-105550|+|input.path1.gene33|	BGC0001022|c1|41064-48170|-|AAK57190.1|MxaF|AAK57190.1	32.3	871	545	15	414	1270	105	944	1.04e-120	424
input|c1|99837-105550|+|input.path1.gene33|	BGC0001194|c1|59610-64448|-|BAR73021.1|putative_PKS_(KS-AT-KR-ACP)|BAR73021.1	31.3	901	557	23	414	1297	39	894	1.13e-120	419
input|c1|99837-105550|+|input.path1.gene33|	BGC0000087|c1|50932-54258|+|CAQ64688.1|lasalocid_modular_polyketide_synthase|CAQ64688.1	30.8	948	594	19	366	1299	12	911	1.13e-120	410
input|c1|99837-105550|+|input.path1.gene33|	BGC0000086|c1|46297-49638|+|BAG85028.1|putative_polyketide_synthase|BAG85028.1	30.8	948	594	19	366	1299	17	916	1.25e-120	410
input|c1|99837-105550|+|input.path1.gene33|	BGC0002098|c1|59702-75001|+|AORI_2949|modular_polyketide_synthase|AGM05535.1	32.2	903	557	21	401	1298	1671	2523	1.27e-120	425
input|c1|99837-105550|+|input.path1.gene33|	BGC0001194|c1|44016-59576|-|BAR73020.1|putative_PKS_(KS-AT-DH-KR-ACP-KS-AT-DH-KR-ACP-KS-AT-DH-KR-ACP)|BAR73020.1	31.5	898	570	20	414	1299	48	912	1.28e-120	425
input|c1|99837-105550|+|input.path1.gene33|	BGC0002072|c1|81371-97027|-|M444_04830|polyketide_synthase|AMB20394.1	32.0	910	562	22	414	1302	1596	2469	1.28e-120	425
input|c1|99837-105550|+|input.path1.gene33|	BGC0001755|c1|74098-95853|+|AWW87425.1|polyketide_synthase|AWW87425.1	30.9	914	586	20	400	1297	5198	6081	1.44e-120	425
input|c1|99837-105550|+|input.path1.gene33|	BGC0000059|c1|57130-80370|-|SAV_419|modular_polyketide_synthase|BAC68129.1	32.1	907	568	20	414	1298	24	904	1.47e-120	425
input|c1|99837-105550|+|input.path1.gene33|	BGC0000123|c1|15006-20585|+|AAQ84145.1|Plm5|AAQ84145.1	32.2	907	564	22	414	1298	36	913	1.51e-120	422
input|c1|99837-105550|+|input.path1.gene33|	BGC0002558|c1|25020-34040|+|BBM95963.1|modular_polyketide_synthase|BBM95963.1	33.8	922	549	24	406	1298	12	901	1.54e-120	424
input|c1|99837-105550|+|input.path1.gene33|	BGC0002523|c1|61341-76583|+|BCB17028.1|modular_polyketide_synthase|BCB17028.1	31.9	923	568	24	400	1299	3463	4347	1.68e-120	425
input|c1|99837-105550|+|input.path1.gene33|	BGC0002523|c1|51367-61269|+|BCB17027.1|modular_polyketide_synthase|BCB17027.1	31.8	930	566	24	402	1298	28	922	1.69e-120	424
input|c1|99837-105550|+|input.path1.gene33|	BGC0000093|c1|59936-75769|-|ADC45535.1|modular_polyketide_synthase|ADC45535.1	32.4	908	564	19	414	1299	1592	2471	1.71e-120	425
input|c1|99837-105550|+|input.path1.gene33|	BGC0001447|c1|55026-72608|+|SZMC14600_23470|modular_polyketide_synthase|EHK80167.1	31.6	899	565	21	407	1299	30	884	1.79e-120	425
input|c1|99837-105550|+|input.path1.gene33|	BGC0000075|c1|40281-46865|+|AFV30250.1|polyketide_synthase|AFV30250.1	32.0	913	575	21	414	1303	36	925	1.85e-120	423
input|c1|99837-105550|+|input.path1.gene33|	BGC0001690|c1|4313-24730|+|AQT01382.1|SgnS1|AQT01382.1	31.6	920	567	21	409	1297	5002	5890	1.88e-120	425
input|c1|99837-105550|+|input.path1.gene33|	BGC0002498|c1|110779-132780|+|QQZ01586.1|PKS|QQZ01586.1	28.8	1192	727	32	411	1566	35	1140	1.92e-120	425
input|c1|99837-105550|+|input.path1.gene33|	BGC0000133|c1|41706-47021|+|AFI57006.1|QmnA2|AFI57006.1	32.2	909	564	22	414	1298	36	916	1.97e-120	421
input|c1|99837-105550|+|input.path1.gene33|	BGC0001014|c1|3876-16682|-|RSc1806|polyketide_synthase/non-ribosomal_peptide_synthetase|CAD15508.1	34.3	936	544	26	397	1303	715	1608	2.04e-120	424
input|c1|99837-105550|+|input.path1.gene33|	BGC0000162|c1|65631-71087|+|ACB37742.1|putative_type_I_polyketide_synthase|ACB37742.1	31.3	911	565	20	414	1303	37	907	2.07e-120	421
input|c1|99837-105550|+|input.path1.gene33|	BGC0000034|c1|28983-60860|-|AAQ82564.1|FscC|AAQ82564.1	30.3	918	585	19	401	1297	1778	2661	2.08e-120	425
input|c1|99837-105550|+|input.path1.gene33|	BGC0001435|c1|3411-12785|+|AJD77023.1|IkaA|AJD77023.1	33.5	919	561	21	401	1299	13	901	2.13e-120	424
input|c1|99837-105550|+|input.path1.gene33|	BGC0002520|c1|131609-146254|+|BCK51643.1|modular_polyketide_synthase|BCK51643.1	31.2	1008	618	25	414	1391	36	997	2.20e-120	424
input|c1|99837-105550|+|input.path1.gene33|	BGC0002355|c1|30213-40721|+|BAW35652.1|modular_polyketide_synthase|BAW35652.1	31.4	924	587	20	392	1298	16	909	2.37e-120	424
input|c1|99837-105550|+|input.path1.gene33|	BGC0002604|c1|12314-17897|-|BBG67008.1|polyketide_synthase_Sre6|BBG67008.1	28.1	1256	799	36	83	1301	66	1254	2.40e-120	421
input|c1|99837-105550|+|input.path1.gene33|	BGC0000078|c1|70616-82201|-|BAP34739.1|type_I_polyketide_synthase|BAP34739.1	32.1	923	550	24	402	1298	2057	2928	2.55e-120	424
input|c1|99837-105550|+|input.path1.gene33|	BGC0001348|c1|4193-15841|+|IF55_RS32365|hypothetical_protein|WP_245661588.1	31.9	922	575	22	407	1299	960	1857	2.56e-120	424
input|c1|99837-105550|+|input.path1.gene33|	BGC0002291|c1|20191-30381|-|CFP59_01554|Erythronolide_synthase,_modules_3_and_4|AUA09464.1	31.9	939	559	25	400	1298	1563	2461	3.06e-120	424
input|c1|99837-105550|+|input.path1.gene33|	BGC0000106|c1|10604-27700|+|ADM46356.1|polyketide_synthase|ADM46356.1	31.7	905	576	17	411	1299	1062	1940	3.12e-120	424
input|c1|99837-105550|+|input.path1.gene33|	BGC0002101|c1|5170-24174|+|SAI82895.1|HrnA1;_Starter_unit_polyketide_synthase_type_I;_modules_loading,_1-3|SAI82895.1	31.7	918	574	25	407	1302	4510	5396	3.24e-120	424
input|c1|99837-105550|+|input.path1.gene33|	BGC0000125|c1|60759-81152|-|CAC20931.1|PimS1_protein|CAC20931.1	31.8	920	565	22	409	1297	4994	5882	3.31e-120	424
input|c1|99837-105550|+|input.path1.gene33|	BGC0001877|c1|85258-97395|-|FS847_01965|SDR_family_NAD(P)-dependent_oxidoreductase|TXD00265.1	30.8	938	571	20	414	1297	1860	2773	3.49e-120	424
input|c1|99837-105550|+|input.path1.gene33|	BGC0001665|c1|7580-13924|+|MMAR_2472|polyketide_synthase,_Pks8|ACC40922.1	29.1	1170	729	30	414	1567	36	1120	3.57e-120	422
input|c1|99837-105550|+|input.path1.gene33|	BGC0000148|c1|28916-35374|+|AAG23265.1|polyketide_synthase_extender_module_2|AAG23265.1	31.5	908	575	18	414	1298	39	922	3.96e-120	422
input|c1|99837-105550|+|input.path1.gene33|	BGC0002072|c1|15984-32789|-|M444_04810|polyketide_synthase|AMB20393.1	29.1	1203	721	36	408	1563	29	1146	4.12e-120	424
input|c1|99837-105550|+|input.path1.gene33|	BGC0002357|c1|130346-147454|+|BAW35615.1|modular_polyketide_synthase|BAW35615.1	27.5	1174	761	26	414	1566	36	1140	4.14e-120	424
input|c1|99837-105550|+|input.path1.gene33|	BGC0001533|c1|23682-34184|+|ALV82320.1|borrelidin_type_I_polyketide_synthase|ALV82320.1	32.7	906	550	24	414	1302	36	898	4.18e-120	423
input|c1|99837-105550|+|input.path1.gene33|	BGC0002356|c1|49217-70612|-|BAW35636.1|modular_polyketide_synthase|BAW35636.1	29.0	1186	723	33	411	1566	33	1129	4.46e-120	424
input|c1|99837-105550|+|input.path1.gene33|	BGC0000052|c1|1375-25818|+|AAX98184.1|polyketide_synthase_type_I|AAX98184.1	32.0	913	572	23	403	1297	1680	2561	4.62e-120	424
input|c1|99837-105550|+|input.path1.gene33|	BGC0001051|c1|1427-27082|+|ADH04639.1|TgaA|ADH04639.1	32.3	913	563	21	414	1298	3688	4573	4.68e-120	424
input|c1|99837-105550|+|input.path1.gene33|	BGC0001704|c1|19926-22775|+|AQX77694.1|NocP|AQX77694.1	36.4	670	397	14	413	1067	3	658	5.44e-120	404
input|c1|99837-105550|+|input.path1.gene33|	BGC0001342|c1|45735-56126|+|ADH04659.1|TugC|ADH04659.1	31.8	936	563	21	411	1299	1601	2508	5.50e-120	423
input|c1|99837-105550|+|input.path1.gene33|	BGC0001212|c1|24859-30504|+|ALD82524.1|polyketide_synthase|ALD82524.1	32.0	984	549	24	396	1298	26	970	5.57e-120	420
input|c1|99837-105550|+|input.path1.gene33|	BGC0000149|c1|74735-85474|+|CAL58687.1|polyketide_synthase|CAL58687.1	31.5	918	563	19	414	1298	37	921	5.65e-120	423
input|c1|99837-105550|+|input.path1.gene33|	BGC0000079|c1|34110-44900|+|ACN69989.1|polyketide_synthase|ACN69989.1	32.4	904	549	25	414	1299	1771	2630	5.67e-120	423
input|c1|99837-105550|+|input.path1.gene33|	BGC0000103|c1|49027-56259|-|MUP039c|Type_I_modular_polyketide_synthase|CAE46850.1	29.8	931	582	21	413	1298	36	939	6.03e-120	422
input|c1|99837-105550|+|input.path1.gene33|	BGC0001580|c1|23865-33065|+|SCN11951.1|ebeC-type_I_polyketide_synthase|SCN11951.1	32.0	930	568	21	401	1302	1504	2397	6.51e-120	422
input|c1|99837-105550|+|input.path1.gene33|	BGC0002101|c1|50222-60328|-|SAI82908.1|HrnD;_Macrolactam_polyketidesynthase_type_I;_modules_3-4|SAI82908.1	32.0	918	544	23	402	1302	32	886	7.13e-120	422
input|c1|99837-105550|+|input.path1.gene33|	BGC0002411|c1|30356-34135|-|Riv7116_6170|beta-ketoacyl_synthase_family_protein,acyltransferase_family_protein,phosphopantetheine-containing_protein|AFY58524.1	35.5	657	403	10	414	1068	39	676	7.24e-120	411
input|c1|99837-105550|+|input.path1.gene33|	BGC0002597|c1|19693-22542|+|QOV09193.1|ClyE/NocP|QOV09193.1	36.5	668	399	13	413	1067	3	658	7.43e-120	403
input|c1|99837-105550|+|input.path1.gene33|	BGC0001204|c1|61479-72248|+|BAQ21946.1|putative_type_I_polyketide_synthase|BAQ21946.1	32.3	914	564	23	411	1298	90	974	7.52e-120	422
input|c1|99837-105550|+|input.path1.gene33|	BGC0001477|c1|100607-106378|+|AVV61989.1|beta-ketoacyl_synthase|AVV61989.1	27.7	1223	762	33	369	1563	95	1223	9.42e-120	420
input|c1|99837-105550|+|input.path1.gene33|	BGC0000167|c1|11260-21348|+|BAD08359.1|polyketide_synthase_modules_5-6|BAD08359.1	31.8	898	575	18	414	1298	36	909	9.46e-120	422
input|c1|99837-105550|+|input.path1.gene33|	BGC0001759|c1|60535-65775|-|AWH12668.1|RmpC|AWH12668.1	31.5	892	569	16	414	1299	33	888	9.52e-120	418
input|c1|99837-105550|+|input.path1.gene33|	BGC0000058|c1|47477-58396|+|BAJ16470.1|polyketide_synthase|BAJ16470.1	31.3	918	567	21	414	1298	36	922	1.01e-119	422
input|c1|99837-105550|+|input.path1.gene33|	BGC0001495|c1|19428-38801|+|BBA66512.1|type_I_polyketide_synthase|BBA66512.1	31.7	925	551	24	399	1297	3351	4220	1.02e-119	422
input|c1|99837-105550|+|input.path1.gene33|	BGC0001963|c1|110242-129741|-|AZF85946.1|type_I_polyketide_synthase|AZF85946.1	32.3	904	543	23	414	1297	4961	5815	1.02e-119	422
input|c1|99837-105550|+|input.path1.gene33|	BGC0000125|c1|9772-15198|-|CAC20920.1|PimS3_protein|CAC20920.1	32.6	896	545	22	414	1297	37	885	1.13e-119	419
input|c1|99837-105550|+|input.path1.gene33|	BGC0001690|c1|70049-75475|+|AQT01394.1|SgnS3|AQT01394.1	32.6	896	545	22	414	1297	37	885	1.13e-119	419
input|c1|99837-105550|+|input.path1.gene33|	BGC0001793|c1|10624-18126|+|AQV04224.1|SwnK|AQV04224.1	31.7	914	560	23	414	1296	626	1506	1.15e-119	421
input|c1|99837-105550|+|input.path1.gene33|	BGC0001296|c1|11031-24698|+|BAT51065.1|type_I_polyketide_synthase|BAT51065.1	33.1	903	550	23	414	1298	37	903	1.17e-119	422
input|c1|99837-105550|+|input.path1.gene33|	BGC0000999|c1|7134-16505|-|ABL86391.1|hybrid_polyketide_synthase_and_nonribosomal_peptide_synthetase|ABL86391.1	31.7	914	573	17	411	1299	2	889	1.17e-119	422
input|c1|99837-105550|+|input.path1.gene33|	BGC0001287|c1|31055-36376|-|CQR60494.1|Polyketide_synthase,_type_I,_module_8|CQR60494.1	31.9	901	575	17	414	1299	36	912	1.17e-119	418
input|c1|99837-105550|+|input.path1.gene33|	BGC0002509|c1|3857-13354|+|QNS30807.1|hybrid_non-ribosomal_peptide_synthetase/type_I_polyketide_syn-thase|QNS30807.1	33.0	910	557	18	413	1299	12	891	1.19e-119	422
input|c1|99837-105550|+|input.path1.gene33|	BGC0002105|c1|21238-26607|-|B7L92_RS16085|type_I_polyketide_synthase|WP_081238290.1	32.0	901	564	19	408	1297	34	896	1.32e-119	418
input|c1|99837-105550|+|input.path1.gene33|	BGC0000041|c1|1-8196|+|AAD03047.1|type_I_polyketide_synthase|AAD03047.1	31.7	919	589	15	398	1302	594	1487	1.33e-119	421
input|c1|99837-105550|+|input.path1.gene33|	BGC0002431|c1|58891-70998|-|QFU19839.1|PKS|QFU19839.1	31.6	941	585	27	397	1302	1804	2720	1.44e-119	422
input|c1|99837-105550|+|input.path1.gene33|	BGC0000126|c1|60269-65695|+|BAH02271.1|polyketide_synthase|BAH02271.1	31.5	942	581	22	389	1299	36	944	1.51e-119	418
input|c1|99837-105550|+|input.path1.gene33|	BGC0002102|c1|52459-57885|+|QOD95000.1|PldAV|QOD95000.1	31.5	942	581	22	389	1299	36	944	1.51e-119	418
input|c1|99837-105550|+|input.path1.gene33|	BGC0002085|c1|35580-39383|-|HXZ27_04065|Polyketide_synthase|QLD23491.1	31.0	919	569	22	401	1297	5	880	1.53e-119	410
input|c1|99837-105550|+|input.path1.gene33|	BGC0001293|c1|30298-38082|-|ALP32046.1|CycF|ALP32046.1	31.3	907	583	19	406	1298	778	1658	1.63e-119	421
input|c1|99837-105550|+|input.path1.gene33|	BGC0002517|c1|48134-63535|-|QGA70099.1|type_I_polyketide_synthase|QGA70099.1	32.8	903	543	24	414	1297	36	893	1.64e-119	422
input|c1|99837-105550|+|input.path1.gene33|	BGC0001523|c1|108209-115108|+|ARM20284.1|polyketide_synthase|ARM20284.1	31.6	935	575	23	397	1299	126	1027	1.65e-119	421
input|c1|99837-105550|+|input.path1.gene33|	BGC0002088|c1|15282-19046|-|HZU44_04050|acyltransferase_domain-containing_protein|QLJ99331.2	31.6	905	556	23	414	1297	6	868	1.67e-119	410
input|c1|99837-105550|+|input.path1.gene33|	BGC0000047|c1|58537-63393|+|ABB52544.1|putative_type_I_polyketide_synthase|ABB52544.1	32.3	926	568	23	414	1316	38	927	1.78e-119	416
input|c1|99837-105550|+|input.path1.gene33|	BGC0002540|c1|47758-53139|+|QIZ24099.1|type_I_polyketide_synthase|QIZ24099.1	31.5	962	578	25	414	1347	37	945	1.83e-119	418
input|c1|99837-105550|+|input.path1.gene33|	BGC0002308|c1|19764-33500|-|QCF28928.1|type_I_polyketide_synthase|QCF28928.1	31.2	937	580	21	396	1298	2732	3637	2.06e-119	421
input|c1|99837-105550|+|input.path1.gene33|	BGC0002453|c1|55271-60592|+|QES95479.1|type_I_polyketide_synthase|QES95479.1	28.7	1196	734	30	414	1567	37	1155	2.12e-119	417
input|c1|99837-105550|+|input.path1.gene33|	BGC0000029|c1|46555-56673|-|ACO94468.1|polyketide_synthase_type_I|ACO94468.1	31.3	930	550	23	397	1302	27	891	2.22e-119	421
input|c1|99837-105550|+|input.path1.gene33|	BGC0000029|c1|6784-23532|+|ACO94456.1|polyketide_synthase_type_I|ACO94456.1	31.4	920	584	23	400	1299	2784	3676	2.26e-119	421
input|c1|99837-105550|+|input.path1.gene33|	BGC0001702|c1|48552-56591|+|ARS01477.1|NcmAV|ARS01477.1	32.3	905	560	19	410	1302	1658	2521	2.28e-119	421
input|c1|99837-105550|+|input.path1.gene33|	BGC0002526|c1|88943-103393|-|QKV49791.1|PKS|QKV49791.1	31.0	900	575	21	408	1298	1643	2505	2.81e-119	421
input|c1|99837-105550|+|input.path1.gene33|	BGC0001523|c1|32356-42459|+|ARM20278.1|polyketide_synthase|ARM20278.1	31.2	905	586	16	414	1303	35	917	2.95e-119	421
input|c1|99837-105550|+|input.path1.gene33|	BGC0000957|c1|31887-40389|+|AHH25595.1|PKS|AHH25595.1	31.5	925	582	22	397	1298	997	1892	3.27e-119	420
input|c1|99837-105550|+|input.path1.gene33|	BGC0002356|c1|10797-22298|-|BAW35633.1|modular_polyketide_synthase|BAW35633.1	31.5	914	577	20	408	1298	29	916	3.27e-119	421
input|c1|99837-105550|+|input.path1.gene33|	BGC0000047|c1|63500-67573|+|ABB52545.1|putative_type_I_polyketide_synthase|ABB52545.1	31.1	938	560	23	414	1299	37	940	3.44e-119	411
input|c1|99837-105550|+|input.path1.gene33|	BGC0001653|c1|49542-52115|-|AP234_RS37235|type_I_polyketide_synthase|AP234_RS37235	31.5	902	556	22	414	1299	3	858	3.64e-119	399
input|c1|99837-105550|+|input.path1.gene33|	BGC0000052|c1|61852-77475|+|AAX98188.1|polyketide_synthase_type_I|AAX98188.1	31.9	912	556	23	414	1298	3364	4237	3.87e-119	421
input|c1|99837-105550|+|input.path1.gene33|	BGC0000058|c1|23890-40605|+|BAJ16468.1|polyketide_synthase|BAJ16468.1	31.5	913	565	21	414	1298	3749	4629	3.98e-119	421
input|c1|99837-105550|+|input.path1.gene33|	BGC0000079|c1|60601-67128|+|ACN69991.1|polyketide_synthase|ACN69991.1	32.0	906	558	22	414	1299	39	906	4.15e-119	419
input|c1|99837-105550|+|input.path1.gene33|	BGC0001944|c1|99100-103698|-|AXI91551.1|FunP2|AXI91551.1	31.3	924	564	21	414	1298	37	928	4.20e-119	414
input|c1|99837-105550|+|input.path1.gene33|	BGC0000105|c1|83196-89759|-|AAP42873.1|NanA11|AAP42873.1	28.6	1199	720	27	414	1574	36	1136	4.26e-119	419
input|c1|99837-105550|+|input.path1.gene33|	BGC0001662|c1|139255-150756|+|AWC08663.1|polyketide_synthase_type_I|AWC08663.1	31.4	913	578	20	408	1298	29	915	4.34e-119	420
input|c1|99837-105550|+|input.path1.gene33|	BGC0001019|c1|49344-58049|+|AHB82059.1|non_ribosomal_peptide_synthetase/polyketide_synthase|AHB82059.1	32.0	1010	585	31	344	1298	1032	1994	4.46e-119	420
input|c1|99837-105550|+|input.path1.gene33|	BGC0002431|c1|71015-83077|-|QFU19840.1|PKS|QFU19840.1	31.9	945	565	26	399	1298	1790	2700	4.48e-119	420
input|c1|99837-105550|+|input.path1.gene33|	BGC0002098|c1|27195-44345|+|AORI_2946|beta-ketoacyl_synthase|AGM05532.1	32.1	910	560	22	399	1302	1635	2492	5.34e-119	420
input|c1|99837-105550|+|input.path1.gene33|	BGC0001719|c1|46096-54339|+|QIE07131.1|OvmM|QIE07131.1	32.1	936	558	23	401	1302	1035	1926	5.53e-119	419
input|c1|99837-105550|+|input.path1.gene33|	BGC0001169|c1|36194-43381|+|AHE80996.1|PieA6|AHE80996.1	31.6	939	575	24	396	1297	1050	1958	5.79e-119	419
input|c1|99837-105550|+|input.path1.gene33|	BGC0002105|c1|26624-54316|-|B7L92_RS16090|type_I_polyketide_synthase|WP_081238291.1	31.5	908	579	20	397	1297	1728	2599	6.12e-119	420
input|c1|99837-105550|+|input.path1.gene33|	BGC0001794|c1|15664-23178|+|AQV04230.1|SwnK|AQV04230.1	30.2	903	587	16	413	1296	637	1515	6.36e-119	419
input|c1|99837-105550|+|input.path1.gene33|	BGC0001409|c1|36246-42776|-|AKD43522.1|Type_I_polyketide_synthase|AKD43522.1	32.2	917	566	21	408	1297	6	893	7.37e-119	418
input|c1|99837-105550|+|input.path1.gene33|	BGC0001051|c1|37526-57517|+|ADH04641.1|TgaC|ADH04641.1	31.7	912	583	16	399	1298	4594	5477	7.48e-119	420
input|c1|99837-105550|+|input.path1.gene33|	BGC0001648|c1|24201-29153|+|ANR02552.1|LodK|ANR02552.1	32.3	903	568	20	414	1299	40	916	8.00e-119	414
input|c1|99837-105550|+|input.path1.gene33|	BGC0002104|c1|36424-42813|+|AF335_RS14745|SDR_family_NAD(P)-dependent_oxidoreductase|WP_102918843.1	32.9	899	542	24	414	1297	37	889	8.78e-119	418
input|c1|99837-105550|+|input.path1.gene33|	BGC0001349|c1|25639-35769|-|AKD43761.1|HerD|AKD43761.1	32.3	901	543	24	414	1302	40	885	9.20e-119	419
input|c1|99837-105550|+|input.path1.gene33|	BGC0000042|c1|59120-67081|-|BAO66539.1|type_I_polyketide_synthase|BAO66539.1	32.5	907	558	24	414	1302	37	907	9.29e-119	419
input|c1|99837-105550|+|input.path1.gene33|	BGC0002101|c1|77573-82489|-|SAI82912.1|HrnE;_Macrolactam_polyketide_synthase_type_I;_module_5|SAI82912.1	31.9	893	526	23	411	1298	33	848	9.61e-119	414
input|c1|99837-105550|+|input.path1.gene33|	BGC0002142|c1|53703-64556|-|HUW46_01942|Narbonolide/10-deoxymethynolide_synthase_PikA2,_modules_3_and_4|QWF78546.1	31.5	905	555	23	414	1299	36	894	9.74e-119	419
input|c1|99837-105550|+|input.path1.gene33|	BGC0002526|c1|78157-82665|-|QKV49789.1|PKS|QKV49789.1	30.7	945	568	21	414	1298	36	953	9.80e-119	412
input|c1|99837-105550|+|input.path1.gene33|	BGC0001759|c1|45168-52328|-|AWH12664.1|RmpE2|AWH12664.1	31.1	910	589	15	399	1299	681	1561	1.01e-118	418
input|c1|99837-105550|+|input.path1.gene33|	BGC0001004|c1|9354-21164|-|AGI99482.1|Type_I_polyketide_synthase|AGI99482.1	31.3	941	573	24	398	1299	2113	3019	1.04e-118	419
input|c1|99837-105550|+|input.path1.gene33|	BGC0002550|c1|12842-24652|-|QFU80887.1|PKS|QFU80887.1	31.3	941	573	24	398	1299	2113	3019	1.04e-118	419
input|c1|99837-105550|+|input.path1.gene33|	BGC0001457|c1|19900-26181|+|ctg1_orf15||ctg1_orf15	32.5	887	554	19	409	1287	102	951	1.06e-118	417
input|c1|99837-105550|+|input.path1.gene33|	BGC0002673|c1|4498-10803|-|SGR_6370|putative_type-I_PKS|BAG23199.1	32.5	908	548	23	414	1298	39	904	1.08e-118	417
input|c1|99837-105550|+|input.path1.gene33|	BGC0001396|c1|4826-8899|-|ANC94962.1|AlmHV|ANC94962.1	31.0	938	561	23	414	1299	37	940	1.16e-118	409
input|c1|99837-105550|+|input.path1.gene33|	BGC0001006|c1|969-8099|+|Strop_3056|thioester_reductase_domain|ABP55493.1	31.7	909	574	22	407	1298	640	1518	1.33e-118	418
input|c1|99837-105550|+|input.path1.gene33|	BGC0001288|c1|107708-130003|+|BAQ25512.1|type_I_polyketide_synthase|BAQ25512.1	31.0	969	584	21	385	1298	3489	4427	1.36e-118	419
input|c1|99837-105550|+|input.path1.gene33|	BGC0002456|c1|53936-76900|+|QSV12662.1|AvmD|QSV12662.1	32.2	928	562	23	403	1299	3956	4847	1.37e-118	419
input|c1|99837-105550|+|input.path1.gene33|	BGC0000073|c1|93794-100093|+|BAF02927.1|type_I_polyketide_synthase|BAF02927.1	32.4	905	567	20	414	1298	57	936	1.44e-118	417
input|c1|99837-105550|+|input.path1.gene33|	BGC0002355|c1|1-30153|+|BAW35651.1|modular_polyketide_synthase|BAW35651.1	30.9	940	576	23	401	1298	8365	9272	1.46e-118	419
input|c1|99837-105550|+|input.path1.gene33|	BGC0000143|c1|1-5183|+|ABG02263.1|SalA|ABG02263.1	31.6	930	560	22	410	1297	134	1029	2.09e-118	414
input|c1|99837-105550|+|input.path1.gene33|	BGC0001066|c1|31342-41685|+|CAQ52624.1|type_I_polyketide_synthase,_modules_7-8|CAQ52624.1	32.1	915	563	20	417	1298	2118	3007	2.19e-118	418
input|c1|99837-105550|+|input.path1.gene33|	BGC0002138|c1|1-4023|+|CK936_29005|Iterative_polyketide_synthase|PAU45552.1	32.7	906	558	22	414	1298	31	905	2.24e-118	408
input|c1|99837-105550|+|input.path1.gene33|	BGC0001755|c1|26027-45346|+|AWW87423.1|type_I_polyketide_synthase|AWW87423.1	30.7	919	585	20	401	1297	1736	2624	2.30e-118	418
input|c1|99837-105550|+|input.path1.gene33|	BGC0000074|c1|58519-70125|+|AAY28227.1|HbmAIII|AAY28227.1	31.0	924	576	19	414	1299	37	936	2.40e-118	418
input|c1|99837-105550|+|input.path1.gene33|	BGC0001348|c1|31253-43057|+|IF55_RS32375|beta-ketoacyl_synthase|IF55_RS32375	32.4	907	564	20	414	1299	36	914	2.42e-118	418
input|c1|99837-105550|+|input.path1.gene33|	BGC0001349|c1|53050-57999|-|AKD43765.1|HerE|AKD43765.1	32.4	894	520	23	414	1298	37	855	2.60e-118	413
input|c1|99837-105550|+|input.path1.gene33|	BGC0000954|c1|73351-82734|+|CAQ18839.1|hybrid_polyketide_synthase/nonribosomal_polypetide_synthetase|CAQ18839.1	31.8	1009	592	29	344	1298	1458	2424	2.66e-118	417
input|c1|99837-105550|+|input.path1.gene33|	BGC0000002|c1|75174-90158|-|KALB_6566|PKS_I|AHH99925.1	31.5	894	548	22	414	1299	1450	2287	2.77e-118	418
input|c1|99837-105550|+|input.path1.gene33|	BGC0002333|c1|2482-21822|-|QSE03601.1|LcmB|QSE03601.1	32.5	902	543	22	401	1297	3164	4004	3.06e-118	418
input|c1|99837-105550|+|input.path1.gene33|	BGC0001007|c1|915-8039|+|Sare_3282|thioester_reductase_domain|ABV99085.1	31.6	916	574	22	405	1298	637	1521	3.12e-118	417
input|c1|99837-105550|+|input.path1.gene33|	BGC0000115|c1|66805-76383|+|AAF71775.1|nysB|AAF71775.1	31.3	921	559	21	414	1297	1581	2464	3.61e-118	417
input|c1|99837-105550|+|input.path1.gene33|	BGC0000002|c1|60215-69859|-|KALB_6564|PKS_I|AHH99923.1	31.5	917	548	25	391	1299	18	862	3.63e-118	417
input|c1|99837-105550|+|input.path1.gene33|	BGC0001287|c1|41907-57998|-|CQR60496.1|Polyketide_synthase,_type_I,_modules:_4,_5_and_6|CQR60496.1	31.5	904	576	18	414	1299	3450	4328	3.79e-118	417
input|c1|99837-105550|+|input.path1.gene33|	BGC0001700|c1|108574-115494|+|AUO16423.1|polyketide_synthase|AUO16423.1	31.4	943	581	24	397	1302	124	1037	3.83e-118	416
input|c1|99837-105550|+|input.path1.gene33|	BGC0001770|c1|20001-30881|+|ANH11409.1|SceN|ANH11409.1	32.2	905	560	22	414	1298	1817	2687	4.03e-118	417
input|c1|99837-105550|+|input.path1.gene33|	BGC0002559|c1|21459-33464|+|QEA08889.1|JenA3|QEA08889.1	31.0	916	577	19	414	1297	39	931	4.32e-118	417
input|c1|99837-105550|+|input.path1.gene33|	BGC0002483|c1|20001-27950|+|AUW31052.1|putative_type_I_PKS|AUW31052.1	28.6	1260	782	36	103	1311	87	1279	4.77e-118	416
input|c1|99837-105550|+|input.path1.gene33|	BGC0001004|c1|39921-45317|-|AGI99495.1|Type_I_polyketide_synthase|AGI99495.1	31.9	902	561	23	414	1298	37	902	4.79e-118	414
input|c1|99837-105550|+|input.path1.gene33|	BGC0002550|c1|43407-48803|-|QFU80899.1|PKS|QFU80899.1	31.9	902	561	23	414	1298	37	902	4.79e-118	414
input|c1|99837-105550|+|input.path1.gene33|	BGC0001477|c1|85698-95495|+|AVV61985.1|beta-ketoacyl_synthase|AVV61985.1	32.3	910	570	22	400	1297	1793	2668	4.90e-118	417
input|c1|99837-105550|+|input.path1.gene33|	BGC0002196|c1|11625-19444|+|QBK15044.1|clavatol_synthase_ClaF|QBK15044.1	27.1	1235	786	36	109	1298	97	1262	4.90e-118	416
input|c1|99837-105550|+|input.path1.gene33|	BGC0002526|c1|31621-41625|+|QKV49769.1|PKS|QKV49769.1	31.7	912	567	24	400	1298	1147	2015	4.99e-118	417
input|c1|99837-105550|+|input.path1.gene33|	BGC0000024|c1|5990-11710|+|CAE02602.1|polyketide_synthase_type_I|CAE02602.1	31.1	930	578	21	397	1299	103	996	5.08e-118	414
input|c1|99837-105550|+|input.path1.gene33|	BGC0000164|c1|36935-47161|+|BAE93729.1|type_I_polyketide_synthase|BAE93729.1	31.0	942	578	21	399	1298	1784	2695	5.09e-118	417
input|c1|99837-105550|+|input.path1.gene33|	BGC0000149|c1|17569-27849|+|CAL58682.1|polyketide_synthase|CAL58682.1	32.0	918	571	20	407	1299	1583	2472	5.11e-118	417
input|c1|99837-105550|+|input.path1.gene33|	BGC0002142|c1|36667-53655|-|HUW46_01941|3-ketoacyl-CoA_thiolase|QWF78545.1	28.1	1193	737	35	398	1566	3554	4649	5.15e-118	417
input|c1|99837-105550|+|input.path1.gene33|	BGC0000144|c1|40244-48322|+|AEZ53947.1|polyketide_synthase|AEZ53947.1	32.2	914	558	25	410	1298	35	911	5.21e-118	416
input|c1|99837-105550|+|input.path1.gene33|	BGC0001477|c1|9141-19934|+|AVV61979.1|beta-ketoacyl_synthase|AVV61979.1	30.6	936	595	21	414	1323	37	943	5.32e-118	417
input|c1|99837-105550|+|input.path1.gene33|	BGC0000108|c1|23289-51785|-|ADX66461.1|ScnS2|ADX66461.1	30.8	920	591	17	398	1297	1772	2665	5.95e-118	417
input|c1|99837-105550|+|input.path1.gene33|	BGC0002104|c1|7910-36412|+|AF335_RS14740|type_I_polyketide_synthase|WP_102919232.1	30.1	918	597	17	399	1297	1781	2672	5.95e-118	417
input|c1|99837-105550|+|input.path1.gene33|	BGC0000002|c1|46964-60190|-|KALB_6563|PKS_I|AHH99922.1	32.4	896	522	24	414	1297	37	860	6.08e-118	417
input|c1|99837-105550|+|input.path1.gene33|	BGC0001856|c1|96615-112340|+|QBF51759.1|type_I_polyketide_synthase|QBF51759.1	31.0	919	582	21	411	1302	35	928	6.62e-118	417
input|c1|99837-105550|+|input.path1.gene33|	BGC0002376|c1|50436-55307|-|QBL56183.1|PKS|QBL56183.1	31.6	944	568	20	372	1297	20	903	6.67e-118	411
input|c1|99837-105550|+|input.path1.gene33|	BGC0001785|c1|20415-37088|+|ASZ00147.1|polyketide_synthase|ASZ00147.1	30.4	1030	650	23	379	1391	908	1887	6.78e-118	417
input|c1|99837-105550|+|input.path1.gene33|	BGC0001425|c1|7007-13465|+|APZ78767.1|polyketide_synthase|APZ78767.1	30.8	907	575	19	414	1297	12	888	6.90e-118	415
input|c1|99837-105550|+|input.path1.gene33|	BGC0000066|c1|38128-49818|+|AAO06918.1|GdmAIII|AAO06918.1	31.3	924	573	20	414	1299	37	936	7.48e-118	416
input|c1|99837-105550|+|input.path1.gene33|	BGC0002072|c1|132832-167268|-|M444_04850|polyketide_synthase|AKL64834.1	30.9	919	582	22	399	1297	6535	7420	8.17e-118	417
input|c1|99837-105550|+|input.path1.gene33|	BGC0000144|c1|13658-28435|+|AEZ53945.1|polyketide_synthase|AEZ53945.1	32.6	925	565	23	398	1298	2758	3648	8.55e-118	416
input|c1|99837-105550|+|input.path1.gene33|	BGC0000042|c1|89683-94560|-|BAO66543.1|type_I_polyketide_synthase|BAO66543.1	31.2	904	559	20	414	1297	38	898	9.16e-118	411
input|c1|99837-105550|+|input.path1.gene33|	BGC0002559|c1|81510-88013|-|QEA08906.1|JenA11|QEA08906.1	28.7	1175	738	29	414	1566	36	1132	9.49e-118	415
input|c1|99837-105550|+|input.path1.gene33|	BGC0000108|c1|17836-23277|-|ADX66460.1|ScnS3|ADX66460.1	32.3	895	549	22	414	1297	37	885	9.51e-118	413
input|c1|99837-105550|+|input.path1.gene33|	BGC0002102|c1|20380-27501|+|QOD94997.1|PldAII|QOD94997.1	29.3	997	615	21	366	1298	1	971	9.71e-118	415
input|c1|99837-105550|+|input.path1.gene33|	BGC0000067|c1|45900-57566|+|ABB86410.1|GelC|ABB86410.1	31.2	924	574	20	414	1299	37	936	9.92e-118	416
input|c1|99837-105550|+|input.path1.gene33|	BGC0000035|c1|54439-59277|+|AAS79462.1|polyketide_synthase_subunit|AAS79462.1	32.7	909	553	20	414	1299	38	910	1.09e-117	410
input|c1|99837-105550|+|input.path1.gene33|	BGC0001700|c1|80608-90225|+|AUO16402.1|polyketide_synthase|AUO16402.1	31.1	913	566	20	414	1298	36	913	1.13e-117	416
input|c1|99837-105550|+|input.path1.gene33|	BGC0000087|c1|54322-59265|+|CAQ64689.1|lasalocid_modular_polyketide_synthase|CAQ64689.1	31.5	898	579	17	414	1299	40	913	1.13e-117	411
input|c1|99837-105550|+|input.path1.gene33|	BGC0000164|c1|7524-22142|-|BAE93722.1|type_I_polyketide_synthase|BAE93722.1	32.6	947	562	24	395	1298	2	915	1.13e-117	416
input|c1|99837-105550|+|input.path1.gene33|	BGC0000163|c1|26101-41511|+|ACR50773.1|polyketide_synthase|ACR50773.1	33.3	845	531	16	399	1227	1751	2578	1.16e-117	416
input|c1|99837-105550|+|input.path1.gene33|	BGC0002454|c1|46524-63068|-|QRI43529.1|type_I_polyketide_synthase|QRI43529.1	32.4	932	571	23	397	1298	3902	4804	1.19e-117	416
input|c1|99837-105550|+|input.path1.gene33|	BGC0002011|c1|20002-28167|-|AMYAL_RS47360|type_I_polyketide_synthase|WP_051137606.1	30.7	901	573	20	410	1299	1670	2530	1.24e-117	415
input|c1|99837-105550|+|input.path1.gene33|	BGC0002355|c1|108583-131049|+|BAW35658.1|modular_polyketide_synthase|BAW35658.1	28.9	1178	743	31	408	1566	5696	6797	1.32e-117	416
input|c1|99837-105550|+|input.path1.gene33|	BGC0000034|c1|84170-107485|-|AAQ82567.1|FscE|AAQ82567.1	31.5	907	558	22	414	1297	2074	2940	1.33e-117	416
input|c1|99837-105550|+|input.path1.gene33|	BGC0001856|c1|28308-43157|+|QBF51755.1|type_I_polyketide_synthase|QBF51755.1	31.7	922	585	23	401	1303	3122	4017	1.51e-117	416
input|c1|99837-105550|+|input.path1.gene33|	BGC0001877|c1|69445-85212|-|FS847_01960|SDR_family_NAD(P)-dependent_oxidoreductase|TXD00025.1	32.2	941	562	23	399	1302	3626	4527	1.55e-117	416
input|c1|99837-105550|+|input.path1.gene33|	BGC0001396|c1|9006-13862|-|ANC94963.1|AlmHIV|ANC94963.1	32.1	918	580	21	414	1316	38	927	1.55e-117	410
input|c1|99837-105550|+|input.path1.gene33|	BGC0001119|c1|45813-54056|+|CCP20051.1|divM_protein|CCP20051.1	31.9	936	559	23	401	1302	1035	1926	1.66e-117	415
input|c1|99837-105550|+|input.path1.gene33|	BGC0002559|c1|45209-57061|+|QEA08891.1|JenA5|QEA08891.1	28.7	1210	734	32	400	1563	1790	2916	1.77e-117	415
input|c1|99837-105550|+|input.path1.gene33|	BGC0001287|c1|36434-41896|-|CQR60495.1|Polyketide_synthase,_type_I,_module_7|CQR60495.1	30.9	899	591	14	414	1302	38	916	1.79e-117	412
input|c1|99837-105550|+|input.path1.gene33|	BGC0000151|c1|1-24465|-|SAMR0465|Type_I_modular_polyketide_synthase|CAJ88175.1	32.5	901	543	23	414	1297	6591	7443	1.79e-117	416
input|c1|99837-105550|+|input.path1.gene33|	BGC0000086|c1|49702-54645|+|BAG85029.1|putative_polyketide_synthase|BAG85029.1	31.3	897	582	16	414	1299	40	913	2.04e-117	410
input|c1|99837-105550|+|input.path1.gene33|	BGC0001537|c1|28707-38804|+|APK71_RS29940|type_I_polyketide_synthase|WP_055469548.1	30.9	999	612	24	404	1391	1633	2564	2.08e-117	415
input|c1|99837-105550|+|input.path1.gene33|	BGC0002072|c1|102302-122335|-|M444_04840|polyketide_synthase|AKL64833.1	31.6	904	568	21	414	1299	37	908	2.25e-117	415
input|c1|99837-105550|+|input.path1.gene33|	BGC0001759|c1|80894-85609|-|AWH12670.1|RmpA2|AWH12670.1	31.9	907	569	21	405	1298	2	872	2.35e-117	409
input|c1|99837-105550|+|input.path1.gene33|	BGC0000124|c1|30858-36479|+|AEZ54378.1|PieA5|AEZ54378.1	31.8	919	567	22	414	1297	30	923	2.44e-117	412
input|c1|99837-105550|+|input.path1.gene33|	BGC0002649|c1|36616-41262|-|MJQ72_01065|NmvAIII|UMP03508.1	32.6	926	554	29	392	1299	15	888	2.48e-117	409
input|c1|99837-105550|+|input.path1.gene33|	BGC0001819|c1|7001-13711|-|vnz_RS02325|type_I_polyketide_synthase|WP_015031692.1	31.5	906	588	15	406	1298	1124	2009	2.54e-117	414
input|c1|99837-105550|+|input.path1.gene33|	BGC0000136|c1|17741-31948|+|AAC01710.1|RifA|AAC01710.1	30.8	906	583	17	396	1299	617	1480	2.60e-117	415
input|c1|99837-105550|+|input.path1.gene33|	BGC0001709|c1|66353-75931|+|AVX51107.1|nysB|AVX51107.1	31.6	915	568	22	414	1297	1579	2466	2.62e-117	414
input|c1|99837-105550|+|input.path1.gene33|	BGC0002142|c1|64616-80659|-|HUW46_01943|3-ketoacyl-CoA_thiolase|QWF78547.1	30.6	919	582	23	397	1299	1768	2646	2.75e-117	415
input|c1|99837-105550|+|input.path1.gene33|	BGC0002456|c1|42404-53599|+|QSV12661.1|AvmC|QSV12661.1	31.9	948	555	25	402	1299	1595	2501	2.99e-117	414
input|c1|99837-105550|+|input.path1.gene33|	BGC0000047|c1|47282-58486|+|AAM81586.2|putative_type_I_polyketide_synthase|AAM81586.2	32.7	938	576	23	414	1329	22	926	3.00e-117	414
input|c1|99837-105550|+|input.path1.gene33|	BGC0001002|c1|3705-7895|+|BAO98805.1|putative_polyketide_synthase|BAO98805.1	32.0	908	565	22	414	1297	38	917	3.11e-117	406
input|c1|99837-105550|+|input.path1.gene33|	BGC0000114|c1|1475-8722|+|ABC84456.1|NigAI|ABC84456.1	32.8	929	564	25	396	1297	1	896	3.15e-117	414
input|c1|99837-105550|+|input.path1.gene33|	BGC0001051|c1|27123-37406|+|ADH04640.1|TgaB|ADH04640.1	32.9	913	564	24	410	1302	15	898	3.72e-117	414
input|c1|99837-105550|+|input.path1.gene33|	BGC0002072|c1|32857-55326|-|M444_04815|polyketide_synthase|AKL64829.1	31.3	947	584	23	397	1303	1834	2753	4.09e-117	414
input|c1|99837-105550|+|input.path1.gene33|	BGC0001183|c1|86659-98955|+|AGC09499.1|LobS4|AGC09499.1	31.0	940	578	23	398	1299	2106	3012	4.23e-117	414
input|c1|99837-105550|+|input.path1.gene33|	BGC0000974|c1|32700-41591|+|CBD77746.1|non-ribosomal_peptide_synthetase/polyketide_synthase|CBD77746.1	31.4	1004	604	23	344	1298	1015	1982	4.28e-117	414
input|c1|99837-105550|+|input.path1.gene33|	BGC0002431|c1|27915-34190|+|QFU19826.1|PKS|QFU19826.1	32.0	927	550	25	414	1302	36	920	4.40e-117	412
input|c1|99837-105550|+|input.path1.gene33|	BGC0001759|c1|85690-95088|-|AWH12671.1|RmpA1|AWH12671.1	30.7	899	578	17	402	1299	626	1480	4.54e-117	414
input|c1|99837-105550|+|input.path1.gene33|	BGC0001828|c1|5220-20630|+|ANZ22985.1|ZinB|ANZ22985.1	31.9	927	560	24	401	1298	3301	4185	4.77e-117	414
input|c1|99837-105550|+|input.path1.gene33|	BGC0002453|c1|18874-35127|+|QES95474.1|type_I_polyketide_synthase|QES95474.1	30.7	908	581	20	414	1299	3808	4689	4.88e-117	414
input|c1|99837-105550|+|input.path1.gene33|	BGC0001648|c1|20808-24155|+|ANR02551.1|LodJ|ANR02551.1	30.8	952	589	21	366	1299	12	911	5.47e-117	399
input|c1|99837-105550|+|input.path1.gene33|	BGC0000097|c1|63505-69483|-|ACO94498.1|polyketide_synthase_type_I|ACO94498.1	28.3	1209	733	35	369	1563	8	1096	5.66e-117	412
input|c1|99837-105550|+|input.path1.gene33|	BGC0002072|c1|55389-65000|-|M444_04820|polyketide_synthase|AKL64830.1	30.8	919	579	17	414	1297	1575	2471	6.16e-117	413
input|c1|99837-105550|+|input.path1.gene33|	BGC0000021|c1|55537-65484|-|AEP40935.1|polyketide_synthase_type_I|AEP40935.1	32.2	903	527	24	414	1299	37	871	6.36e-117	413
input|c1|99837-105550|+|input.path1.gene33|	BGC0002673|c1|10831-21399|-|SGR_6371|putative_type-I_PKS|BAG23200.1	31.8	890	540	21	414	1299	36	862	6.70e-117	413
input|c1|99837-105550|+|input.path1.gene33|	BGC0000094|c1|28161-32849|+|AAC69331.1|type_I_polyketide_synthase_PikAIII|AAC69331.1	31.8	905	562	21	414	1299	37	905	7.06e-117	407
input|c1|99837-105550|+|input.path1.gene33|	BGC0000135|c1|12672-28304|+|BAK64637.1|polyketide_synthase|BAK64637.1	31.5	941	546	23	414	1297	1556	2454	8.45e-117	413
input|c1|99837-105550|+|input.path1.gene33|	BGC0002523|c1|117740-133936|+|BCB17032.1|modular_polyketide_synthase|BCB17032.1	31.1	933	564	23	411	1298	33	931	8.58e-117	413
input|c1|99837-105550|+|input.path1.gene33|	BGC0002355|c1|82267-98820|+|BAW35656.1|modular_polyketide_synthase|BAW35656.1	31.4	913	570	21	414	1298	35	919	8.66e-117	413
input|c1|99837-105550|+|input.path1.gene33|	BGC0002356|c1|22380-39473|-|BAW35634.1|modular_polyketide_synthase|BAW35634.1	31.7	926	578	25	397	1299	1790	2684	8.76e-117	413
input|c1|99837-105550|+|input.path1.gene33|	BGC0002376|c1|39637-50370|-|QBL56182.1|PKS|QBL56182.1	29.7	1026	620	28	394	1391	1778	2730	9.00e-117	413
input|c1|99837-105550|+|input.path1.gene33|	BGC0001619|c1|46930-57774|+|ibo19||ibo19	31.9	988	535	24	414	1298	35	987	9.07e-117	413
input|c1|99837-105550|+|input.path1.gene33|	BGC0000126|c1|49134-60272|+|BAH02270.1|polyketide_synthase|BAH02270.1	30.9	918	580	20	408	1297	1581	2472	9.26e-117	413
input|c1|99837-105550|+|input.path1.gene33|	BGC0002102|c1|41324-52462|+|QOD94999.1|PldAIV|QOD94999.1	30.9	918	580	20	408	1297	1581	2472	9.26e-117	413
input|c1|99837-105550|+|input.path1.gene33|	BGC0000162|c1|89839-101700|+|ACB37755.1|putative_type_I_polyketide_synthase|ACB37755.1	30.9	941	595	19	389	1299	2105	3020	9.67e-117	413
input|c1|99837-105550|+|input.path1.gene33|	BGC0001812|c1|25671-31442|+|ARW71484.1|type_I_PKS_module_3|ARW71484.1	31.3	959	558	22	414	1298	37	968	1.01e-116	410
input|c1|99837-105550|+|input.path1.gene33|	BGC0001303|c1|25497-34541|+|ALA09355.1|type_I_modular_PKS|ALA09355.1	32.1	909	561	23	402	1299	1452	2315	1.02e-116	412
input|c1|99837-105550|+|input.path1.gene33|	BGC0001619|c1|92001-106292|+|AKA59092.1|type-I_PKS|AKA59092.1	32.4	920	544	27	406	1297	3158	4027	1.08e-116	413
input|c1|99837-105550|+|input.path1.gene33|	BGC0002355|c1|66388-82170|+|BAW35655.1|modular_polyketide_synthase|BAW35655.1	30.5	941	581	18	403	1298	3385	4297	1.13e-116	413
input|c1|99837-105550|+|input.path1.gene33|	BGC0000059|c1|12199-22257|-|SAV_415|modular_polyketide_synthase|BAC68125.1	31.6	925	585	20	400	1299	1515	2416	1.13e-116	412
input|c1|99837-105550|+|input.path1.gene33|	BGC0001065|c1|43080-49172|+|AEZ64503.1|Herd|AEZ64503.1	31.5	899	570	22	414	1297	43	910	1.15e-116	411
input|c1|99837-105550|+|input.path1.gene33|	BGC0000151|c1|58260-77261|-|SAMR0474|Type_I_modular_polyketide_synthase|CAJ88184.1	32.1	913	548	24	400	1297	1570	2425	1.21e-116	413
input|c1|99837-105550|+|input.path1.gene33|	BGC0001742|c1|37300-44469|+|CSP_7462|PieA6_type_I_PKS|ARV85765.1	32.4	905	561	23	414	1298	38	911	1.27e-116	412
input|c1|99837-105550|+|input.path1.gene33|	BGC0001523|c1|56839-81633|+|ARM20280.1|polyketide_synthase|ARM20280.1	30.9	912	592	19	414	1309	4512	5401	1.30e-116	413
input|c1|99837-105550|+|input.path1.gene33|	BGC0002429|c1|1-6675|-|CH63R_05473|Polyketide_synthase|OBR09781.1	31.7	938	550	25	401	1300	413	1297	1.38e-116	411
input|c1|99837-105550|+|input.path1.gene33|	BGC0001944|c1|104182-146298|-|AXI91552.1|FunP1|AXI91552.1	30.9	943	577	23	389	1297	7630	8531	1.43e-116	413
input|c1|99837-105550|+|input.path1.gene33|	BGC0002072|c1|65095-81285|-|M444_04825|polyketide_synthase|AKL64831.1	31.9	943	571	25	385	1299	3521	4420	1.51e-116	412
input|c1|99837-105550|+|input.path1.gene33|	BGC0002101|c1|67381-77529|-|SAI82911.1|HrnF;_Macrolactam_polyketide_synthase_type_I;_modules_6-7|SAI82911.1	31.0	900	539	23	404	1299	1709	2530	1.51e-116	412
input|c1|99837-105550|+|input.path1.gene33|	BGC0001773|c1|22821-29795|-|AFB00_29720|polyketide_synthase|ANY10588.1	32.4	910	529	24	411	1297	33	879	1.58e-116	411
input|c1|99837-105550|+|input.path1.gene33|	BGC0002587|c1|82142-92926|+|QBG82532.1|Polyketide_synthase|QBG82532.1	31.6	966	565	26	398	1302	1477	2407	1.59e-116	412
input|c1|99837-105550|+|input.path1.gene33|	BGC0002532|c1|9557-14062|+|NIES19_13740|putative_beta-ketoacyl_synthase|BAY02135.1	31.8	909	547	27	413	1298	9	867	1.60e-116	405
input|c1|99837-105550|+|input.path1.gene33|	BGC0002453|c1|49700-55246|+|QES95478.1|type_I_polyketide_synthase|QES95478.1	28.7	1215	748	32	392	1567	14	1149	1.63e-116	409
input|c1|99837-105550|+|input.path1.gene33|	BGC0000970|c1|22030-26265|+|CAQ43077.1|polyketide_synthase|CAQ43077.1	32.0	949	563	28	389	1299	21	925	1.72e-116	404
input|c1|99837-105550|+|input.path1.gene33|	BGC0001877|c1|146724-161561|-|FS847_02030|SDR_family_NAD(P)-dependent_oxidoreductase|TXD00033.1	31.5	931	586	23	397	1303	3113	4015	1.93e-116	412
input|c1|99837-105550|+|input.path1.gene33|	BGC0000151|c1|77266-87936|-|SAMRCDS1|Type_I_modular_polyketide_synthase|CBZ41585.1	32.1	901	552	25	414	1297	43	900	2.09e-116	412
input|c1|99837-105550|+|input.path1.gene33|	BGC0002552|c1|67757-75922|+|QGJ79676.1|Polyketide_synthase|QGJ79676.1	30.7	903	573	20	410	1299	1668	2530	2.10e-116	411
input|c1|99837-105550|+|input.path1.gene33|	BGC0002142|c1|118938-137444|-|HUW46_01946|3-ketoacyl-CoA_thiolase|QWF78550.1	31.2	906	559	25	414	1299	36	897	2.11e-116	412
input|c1|99837-105550|+|input.path1.gene33|	BGC0001042|c1|50017-60903|+|ACY06288.1|type_I_polyketide_synthase|ACY06288.1	33.0	917	541	24	400	1298	1535	2396	2.13e-116	412
input|c1|99837-105550|+|input.path1.gene33|	BGC0000084|c1|23417-29932|+|AFL48526.1|laidlomycin_polyketide_synthase_(module_2)|AFL48526.1	31.4	907	572	22	411	1298	33	908	2.21e-116	410
input|c1|99837-105550|+|input.path1.gene33|	BGC0001381|c1|74836-99387|+|AJO72736.1|Type_I_modular_polyketide_synthase|AJO72736.1	32.8	922	555	23	400	1298	3044	3923	2.29e-116	412
input|c1|99837-105550|+|input.path1.gene33|	BGC0002541|c1|85304-110185|+|QIQ28636.1|Nbc40|QIQ28636.1	31.6	931	566	20	414	1297	6090	6996	2.29e-116	412
input|c1|99837-105550|+|input.path1.gene33|	BGC0000975|c1|9964-18789|+|ABM21569.1|crpA|ABM21569.1	30.7	1021	606	28	344	1299	598	1581	2.32e-116	411
input|c1|99837-105550|+|input.path1.gene33|	BGC0002106|c1|91338-96524|+|IH19_RS0119170|AMP-binding_protein|WP_226048588.1	30.1	937	602	18	414	1329	654	1558	2.37e-116	408
input|c1|99837-105550|+|input.path1.gene33|	BGC0000102|c1|6720-19643|+|BAC57028.1|protomycinolide_IV_synthase_1|BAC57028.1	31.3	920	573	22	403	1297	2470	3355	2.38e-116	412
input|c1|99837-105550|+|input.path1.gene33|	BGC0002291|c1|13901-20152|-|CFP59_01553|Phenolphthiocerol_synthesis_polyketide_synthase_type_I_Pks15/1|AUA09463.1	31.3	916	558	22	414	1298	35	910	2.40e-116	410
input|c1|99837-105550|+|input.path1.gene33|	BGC0001331|c1|24501-31250|-|F583_RS01000000127215|type_I_polyketide_synthase|WP_019032757.1	32.8	933	554	28	399	1303	673	1560	2.52e-116	410
input|c1|99837-105550|+|input.path1.gene33|	BGC0002376|c1|55462-66063|-|QBL56184.1|PKS|QBL56184.1	30.7	927	580	19	397	1297	1727	2617	2.77e-116	411
input|c1|99837-105550|+|input.path1.gene33|	BGC0001533|c1|34181-39043|+|ALV82341.1|borrelidin_type_I_polyketide_synthase|ALV82341.1	30.9	948	575	24	366	1298	11	893	3.08e-116	406
input|c1|99837-105550|+|input.path1.gene33|	BGC0002142|c1|81032-94660|-|HUW46_01944|3-ketoacyl-CoA_thiolase|QWF78548.1	30.4	908	572	22	411	1299	33	899	3.26e-116	411
input|c1|99837-105550|+|input.path1.gene33|	BGC0002649|c1|23557-31320|-|MJQ72_01055|NmvAV|UMP03506.1	32.1	893	553	21	414	1298	1627	2474	3.44e-116	410
input|c1|99837-105550|+|input.path1.gene33|	BGC0001700|c1|20806-31188|+|AUO16398.1|polyketide_synthase|AUO16398.1	30.8	943	591	21	392	1298	14	930	3.61e-116	411
input|c1|99837-105550|+|input.path1.gene33|	BGC0001830|c1|22065-27734|+|AKG06376.1|polyketide_synthase_type_1|AKG06376.1	28.2	1194	736	30	414	1563	47	1163	3.63e-116	409
input|c1|99837-105550|+|input.path1.gene33|	BGC0000097|c1|7108-26259|+|ACO94483.1|polyketide_synthase_type_I|ACO94483.1	31.2	914	576	26	407	1298	4558	5440	3.76e-116	411
input|c1|99837-105550|+|input.path1.gene33|	BGC0000082|c1|48520-69138|-|KijS2|polyketide_synthase|ACB46487.1	31.6	984	590	31	414	1370	1719	2646	3.84e-116	411
input|c1|99837-105550|+|input.path1.gene33|	BGC0001597|c1|22509-34280|-|BAV56006.1|PKS_(ACP-KS-AT-DH-ER-KR-ACP-KS-AT-KR-ACP)|BAV56006.1	30.1	935	589	23	399	1299	2297	3200	3.96e-116	411
input|c1|99837-105550|+|input.path1.gene33|	BGC0001199|c1|39062-47767|+|ctg1_orf523||ctg1_orf523	31.7	912	573	22	414	1298	1058	1946	4.02e-116	410
input|c1|99837-105550|+|input.path1.gene33|	BGC0002498|c1|159898-165639|+|QQZ01589.1|PKS|QQZ01589.1	30.8	965	580	26	408	1326	3	925	4.08e-116	409
input|c1|99837-105550|+|input.path1.gene33|	BGC0001183|c1|67895-72667|+|AGC09487.1|LobS5|AGC09487.1	30.3	988	594	24	377	1298	1	959	4.17e-116	405
input|c1|99837-105550|+|input.path1.gene33|	BGC0000072|c1|12404-17089|+|AIT55261.1|polyketide_synthase|AIT55261.1	31.7	912	576	23	403	1299	26	905	4.18e-116	405
input|c1|99837-105550|+|input.path1.gene33|	BGC0001467|c1|1-5457|-|FIS9431_RS0128775|type_I_polyketide_synthase|WP_035122279.1	31.5	922	568	24	408	1299	2	889	4.38e-116	408
input|c1|99837-105550|+|input.path1.gene33|	BGC0001013|c1|88681-98352|+|ctg1_orf23||ctg1_orf23	31.2	924	577	22	399	1299	1537	2424	4.50e-116	410
input|c1|99837-105550|+|input.path1.gene33|	BGC0000138|c1|9397-14610|+|AAR16521.1|RimA|AAR16521.1	30.1	937	602	18	414	1329	663	1567	4.56e-116	407
input|c1|99837-105550|+|input.path1.gene33|	BGC0001503|c1|41251-46473|+|ATV95616.1|6-methylsalicylic_acid_synthase|ATV95616.1	31.4	910	567	20	414	1298	7	884	4.66e-116	407
input|c1|99837-105550|+|input.path1.gene33|	BGC0001719|c1|34045-39396|+|QIE07128.1|OvmL2|QIE07128.1	32.2	895	559	22	414	1298	22	878	4.69e-116	407
input|c1|99837-105550|+|input.path1.gene33|	BGC0001011|c1|88050-98327|+|ABC87512.1|polyketide_synthase|ABC87512.1	31.2	924	577	22	399	1299	1739	2626	4.75e-116	410
input|c1|99837-105550|+|input.path1.gene33|	BGC0001580|c1|13864-17031|+|SCN11949.1|ebeA-type_I_polyketide_synthase_KSQ-ATa-ACP|SCN11949.1	32.1	872	538	20	459	1298	5	854	4.98e-116	395
input|c1|99837-105550|+|input.path1.gene33|	BGC0001119|c1|33830-39217|+|CCP20049.1|divL2_protein|CCP20049.1	32.2	894	560	22	414	1298	47	903	5.08e-116	407
input|c1|99837-105550|+|input.path1.gene33|	BGC0002376|c1|28412-39628|-|QBL56181.1|PKS|QBL56181.1	31.2	905	567	22	408	1299	31	892	5.08e-116	410
input|c1|99837-105550|+|input.path1.gene33|	BGC0000149|c1|3971-17572|+|CAL58681.1|polyketide_synthase|CAL58681.1	32.3	881	550	18	400	1270	161	1005	5.73e-116	410
input|c1|99837-105550|+|input.path1.gene33|	BGC0002124|c1|33112-43143|+|ACTIVE_1781|type_I_polyketide_synthase|QKG20145.1	31.4	919	553	25	414	1302	36	907	6.17e-116	410
input|c1|99837-105550|+|input.path1.gene33|	BGC0001812|c1|42796-47520|+|ARW71486.1|type_I_PKS_module_6|ARW71486.1	31.9	914	567	21	414	1299	36	922	6.44e-116	405
input|c1|99837-105550|+|input.path1.gene33|	BGC0000018|c1|31491-36221|+|ABY21541.1|AngAIV|ABY21541.1	31.9	903	562	23	414	1298	36	903	6.57e-116	405
input|c1|99837-105550|+|input.path1.gene33|	BGC0000144|c1|69148-74082|+|AEZ53951.1|polyketide_synthase|AEZ53951.1	31.6	906	575	21	410	1299	34	910	6.94e-116	405
input|c1|99837-105550|+|input.path1.gene33|	BGC0001327|c1|1-8721|+|IH31_RS0100575|type_I_polyketide_synthase|WP_036342114.1	32.2	922	560	23	414	1298	701	1594	7.09e-116	410
input|c1|99837-105550|+|input.path1.gene33|	BGC0001042|c1|60918-85823|+|ACY06289.1|type_I_polyketide_synthase|ACY06289.1	32.5	920	557	22	398	1299	6513	7386	7.11e-116	410
input|c1|99837-105550|+|input.path1.gene33|	BGC0001759|c1|52256-55357|-|AWH12665.1|RmpE1|AWH12665.1	32.5	901	554	22	414	1298	33	895	8.02e-116	394
input|c1|99837-105550|+|input.path1.gene33|	BGC0000115|c1|34384-50691|+|AAF71767.1|nysJ|AAF71767.1	31.9	905	574	18	402	1297	2107	2978	8.27e-116	410
input|c1|99837-105550|+|input.path1.gene33|	BGC0000055|c1|21810-32513|+|SACE_0723|EryAII_Erythromycin_polyketide_synthase_modules_3_and_4|CAM00064.1	31.8	907	567	23	414	1299	33	908	8.64e-116	410
input|c1|99837-105550|+|input.path1.gene33|	BGC0000117|c1|70533-81374|+|BAB69196.1|modular_polyketide_synthase|BAB69196.1	32.0	915	566	23	402	1298	1555	2431	8.73e-116	410
input|c1|99837-105550|+|input.path1.gene33|	BGC0001648|c1|38451-47180|+|ANR02554.1|LodM|ANR02554.1	31.9	896	564	24	414	1298	786	1646	9.43e-116	409
input|c1|99837-105550|+|input.path1.gene33|	BGC0002086|c1|19144-24921|+|HXZ27_06125|SDR_family_NAD(P)-dependent_oxidoreductase|QLD23836.1	31.0	959	561	22	414	1298	37	968	1.03e-115	407
input|c1|99837-105550|+|input.path1.gene33|	BGC0001877|c1|110696-126451|-|FS847_01990|SDR_family_NAD(P)-dependent_oxidoreductase|TXD00026.1	31.5	961	576	25	375	1298	4	919	1.08e-115	410
input|c1|99837-105550|+|input.path1.gene33|	BGC0000021|c1|45012-55520|-|AEP40934.1|polyketide_synthase_type_I|AEP40934.1	31.7	924	589	21	393	1298	1706	2605	1.13e-115	409
input|c1|99837-105550|+|input.path1.gene33|	BGC0000031|c1|34224-39047|+|CAE45670.1|borrelidin_polyketide_synthase,_type_I|CAE45670.1	31.0	943	575	24	369	1298	1	880	1.20e-115	404
input|c1|99837-105550|+|input.path1.gene33|	BGC0000976|c1|39318-44069|-|AEE88283.1|CurG|AEE88283.1	31.0	915	576	22	414	1299	14	902	1.28e-115	404
input|c1|99837-105550|+|input.path1.gene33|	BGC0001165|c1|31556-36307|+|AAT70102.1|CurG|AAT70102.1	31.0	915	576	22	414	1299	14	902	1.28e-115	404
input|c1|99837-105550|+|input.path1.gene33|	BGC0001726|c1|15332-24676|+|APD26279.1|PtmA|APD26279.1	32.1	913	575	20	406	1299	5	891	1.35e-115	409
input|c1|99837-105550|+|input.path1.gene33|	BGC0000133|c1|23935-41709|+|AFI57005.1|QmnA1|AFI57005.1	30.5	895	569	19	414	1298	4270	5121	1.51e-115	409
input|c1|99837-105550|+|input.path1.gene33|	BGC0000990|c1|9078-14576|+|ADB12490.1|EpoC|ADB12490.1	31.5	905	577	20	412	1299	7	885	1.52e-115	406
input|c1|99837-105550|+|input.path1.gene33|	BGC0001702|c1|43190-48550|+|ARS01476.1|NcmAIV|ARS01476.1	31.6	918	578	21	392	1296	14	894	1.54e-115	406
input|c1|99837-105550|+|input.path1.gene33|	BGC0002500|c1|9189-14705|+|QPP46749.1|polyketide_synthase|QPP46749.1	31.7	946	574	22	385	1298	19	924	1.58e-115	406
input|c1|99837-105550|+|input.path1.gene33|	BGC0000097|c1|79662-84575|-|ACO94500.1|polyketide_synthase_type_I|ACO94500.1	32.4	892	521	24	411	1297	33	847	1.58e-115	404
input|c1|99837-105550|+|input.path1.gene33|	BGC0001773|c1|79001-107311|-|AFB00_29780|polyketide_synthase|ANY10600.1	31.4	917	558	26	404	1297	7796	8664	1.71e-115	409
input|c1|99837-105550|+|input.path1.gene33|	BGC0001755|c1|45386-73984|+|AWW87424.1|type_I_polyketide_synthase|AWW87424.1	30.3	910	580	19	414	1299	4627	5506	1.71e-115	409
input|c1|99837-105550|+|input.path1.gene33|	BGC0001709|c1|33995-50275|+|AVX51099.1|NysJ|AVX51099.1	32.1	903	560	22	414	1297	40	908	1.93e-115	409
input|c1|99837-105550|+|input.path1.gene33|	BGC0000136|c1|57778-68019|+|AAC01714.1|RifE|AAC01714.1	32.1	896	570	19	414	1299	33	900	1.95e-115	409
input|c1|99837-105550|+|input.path1.gene33|	BGC0002634|c1|49935-67619|+|UHH90025.1|VicP1|UHH90025.1	31.4	937	575	24	414	1326	139	1031	1.99e-115	409
input|c1|99837-105550|+|input.path1.gene33|	BGC0002032|c1|45495-56336|-|DV517_01400|polyketide_synthase|TGZ15167.1	30.8	919	560	20	414	1298	36	912	2.04e-115	409
input|c1|99837-105550|+|input.path1.gene33|	BGC0000086|c1|54770-65809|+|BAG85030.1|putative_polyketide_synthase|BAG85030.1	32.2	908	555	24	414	1302	37	902	2.07e-115	409
input|c1|99837-105550|+|input.path1.gene33|	BGC0000087|c1|59390-70429|+|CAQ64690.1|lasalocid_modular_polyketide_synthase|CAQ64690.1	32.2	908	555	24	414	1302	37	902	2.07e-115	409
input|c1|99837-105550|+|input.path1.gene33|	BGC0001004|c1|35172-39893|-|AGI99494.1|Type_I_polyketide_synthase|AGI99494.1	30.8	962	576	23	398	1298	30	962	2.09e-115	403
input|c1|99837-105550|+|input.path1.gene33|	BGC0002550|c1|38658-43379|-|QFU80898.1|PKS|QFU80898.1	30.8	962	576	23	398	1298	30	962	2.09e-115	403
input|c1|99837-105550|+|input.path1.gene33|	BGC0002349|c1|52841-75301|+|JJ691_101360|3-ketoacyl-CoA_thiolase|QUQ72347.1	31.4	910	544	26	414	1299	36	889	2.15e-115	409
input|c1|99837-105550|+|input.path1.gene33|	BGC0000105|c1|48345-60284|+|AAP42859.1|NanA5|AAP42859.1	30.9	939	585	26	392	1298	1800	2706	2.18e-115	409
input|c1|99837-105550|+|input.path1.gene33|	BGC0001303|c1|39402-48341|+|ALA09357.1|type_I_modular_PKS|ALA09357.1	32.0	899	539	22	414	1298	1744	2584	2.26e-115	408
input|c1|99837-105550|+|input.path1.gene33|	BGC0001884|c1|36806-41956|+|DAB41918.1|ArzP_-_PKS_(KS,_AT,_OMT,_ACP,_TE)|DAB41918.1	31.9	910	563	24	414	1299	13	889	2.27e-115	405
input|c1|99837-105550|+|input.path1.gene33|	BGC0000053|c1|10278-23390|+|ctg1_orf7||ctg1_orf7	31.9	923	581	23	401	1298	985	1884	2.31e-115	409
input|c1|99837-105550|+|input.path1.gene33|	BGC0002365|c1|1682-11086|+|QGU18619.1|polyketide_synthase/non-ribosomal_peptide_synthetase|QGU18619.1	32.6	921	558	20	411	1299	13	902	2.39e-115	408
input|c1|99837-105550|+|input.path1.gene33|	BGC0002101|c1|61368-67373|-|SAI82910.1|HrnG;_Macrolactam_polyketide_synthase_type_I;_module_8|SAI82910.1	28.3	1209	733	37	369	1563	8	1096	2.46e-115	407
input|c1|99837-105550|+|input.path1.gene33|	BGC0001537|c1|1-18186|-|APK71_RS29920|SDR_family_NAD(P)-dependent_oxidoreductase|WP_234353270.1	31.3	892	565	19	414	1298	4280	5130	2.67e-115	409
input|c1|99837-105550|+|input.path1.gene33|	BGC0001492|c1|15898-35172|+|ARE67853.1|AbsB1|ARE67853.1	29.2	1201	709	34	404	1564	2829	3928	2.72e-115	409
input|c1|99837-105550|+|input.path1.gene33|	BGC0000166|c1|20010-31199|+|AAB66506.1|tylactone_synthase_modules_4_&_5|AAB66506.1	30.2	912	594	17	408	1297	1552	2442	2.77e-115	408
input|c1|99837-105550|+|input.path1.gene33|	BGC0001491|c1|10733-37741|+|BG844_00045|AceP4|OJF16266.1	32.0	897	549	24	414	1297	1698	2546	2.98e-115	409
input|c1|99837-105550|+|input.path1.gene33|	BGC0001036|c1|58043-64642|+|AGZ15474.1|putative_type_I_polyketide_synthase|AGZ15474.1	28.5	1188	759	27	414	1572	38	1164	3.02e-115	407
input|c1|99837-105550|+|input.path1.gene33|	BGC0000123|c1|25662-31070|+|AAQ84147.1|Plm7|AAQ84147.1	32.0	921	569	21	389	1298	5	879	3.05e-115	405
input|c1|99837-105550|+|input.path1.gene33|	BGC0002431|c1|13547-27859|+|QFU19825.1|PKS|QFU19825.1	30.2	936	582	24	403	1298	3143	4047	3.21e-115	408
input|c1|99837-105550|+|input.path1.gene33|	BGC0001330|c1|12332-19069|+|ABD52_RS02395|type_I_polyketide_synthase|WP_053065267.1	32.2	932	561	28	399	1303	676	1563	3.24e-115	407
input|c1|99837-105550|+|input.path1.gene33|	BGC0000087|c1|19470-34430|+|CAQ64686.1|lasalocid_modular_polyketide_synthase|CAQ64686.1	32.4	905	555	24	414	1298	19	886	3.28e-115	408
input|c1|99837-105550|+|input.path1.gene33|	BGC0000136|c1|52544-57730|+|AAC01713.1|RifD|AAC01713.1	30.7	897	586	16	414	1300	36	906	3.33e-115	404
input|c1|99837-105550|+|input.path1.gene33|	BGC0000154|c1|7862-15921|+|TSTA_117750|NR-PKS|EED18001.1	26.0	1611	1014	53	109	1652	105	1604	3.45e-115	407
input|c1|99837-105550|+|input.path1.gene33|	BGC0002498|c1|89830-94824|+|QQZ01584.1|PKS|QQZ01584.1	31.0	902	579	20	414	1297	38	914	3.61e-115	404
input|c1|99837-105550|+|input.path1.gene33|	BGC0001963|c1|90867-110207|-|AZF85947.1|type_I_polyketide_synthase|AZF85947.1	30.9	937	565	21	397	1297	4439	5329	3.62e-115	408
input|c1|99837-105550|+|input.path1.gene33|	BGC0002453|c1|46293-49637|+|QES95477.1|type_I_polyketide_synthase|QES95477.1	29.4	912	601	19	408	1299	30	918	3.98e-115	394
input|c1|99837-105550|+|input.path1.gene33|	BGC0000082|c1|38626-43038|-|KijS5|polyketide_synthase|ACB46485.1	31.4	928	566	22	414	1303	36	930	4.03e-115	401
input|c1|99837-105550|+|input.path1.gene33|	BGC0000040|c1|55779-70799|+|AAZ94390.1|modular_polyketide_synthase|AAZ94390.1	31.4	923	576	24	401	1299	3182	4071	4.35e-115	408
input|c1|99837-105550|+|input.path1.gene33|	BGC0001662|c1|122065-139173|+|AWC08662.1|polyketide_synthase_type_I|AWC08662.1	31.5	906	573	22	414	1299	1809	2686	4.60e-115	408
input|c1|99837-105550|+|input.path1.gene33|	BGC0002500|c1|49286-57424|+|QPP46760.1|polyketide_synthase|QPP46760.1	30.5	922	582	18	404	1299	977	1865	4.71e-115	407
input|c1|99837-105550|+|input.path1.gene33|	BGC0000151|c1|97877-108574|-|SAMR0476|Type_I_modular_polyketide_synthase|CAJ88186.1	32.1	899	542	24	414	1297	1474	2319	4.71e-115	407
input|c1|99837-105550|+|input.path1.gene33|	BGC0001298|c1|6462-25052|+|AGY30676.1|Ann4|AGY30676.1	30.5	901	565	22	414	1298	1002	1857	4.74e-115	408
input|c1|99837-105550|+|input.path1.gene33|	BGC0000991|c1|10639-16137|+|AAF62882.1|EpoC|AAF62882.1	31.4	905	578	20	412	1299	7	885	4.88e-115	405
input|c1|99837-105550|+|input.path1.gene33|	BGC0001828|c1|20627-27175|+|ANZ22986.1|ZinC|ANZ22986.1	31.8	906	557	21	414	1298	58	923	5.17e-115	406
input|c1|99837-105550|+|input.path1.gene33|	BGC0000035|c1|37041-42965|+|AAS79460.1|polyketide_synthase_subunit|AAS79460.1	28.2	1221	737	34	414	1567	37	1184	5.29e-115	405
input|c1|99837-105550|+|input.path1.gene33|	BGC0000029|c1|57725-63685|-|ACO94470.1|polyketide_synthase_type_I|ACO94470.1	30.2	1039	625	28	369	1398	8	955	5.53e-115	405
input|c1|99837-105550|+|input.path1.gene33|	BGC0001963|c1|49288-53715|-|AZF85932.1|type_I_polyketide_synthase|AZF85932.1	32.1	923	544	26	414	1299	107	983	5.77e-115	400
input|c1|99837-105550|+|input.path1.gene33|	BGC0002523|c1|107244-117587|+|BCB17031.1|modular_polyketide_synthase|BCB17031.1	30.7	928	579	23	401	1297	1589	2483	6.08e-115	407
input|c1|99837-105550|+|input.path1.gene33|	BGC0000137|c1|49241-59725|+|Sare_1250|Acyl_transferase|ABV97155.1	29.8	909	607	14	401	1298	1742	2630	6.15e-115	407
input|c1|99837-105550|+|input.path1.gene33|	BGC0001807|c1|10147-29712|+|ATL73033.1|type_I_modular_polyketide_synthase|ATL73033.1	32.2	925	581	21	389	1297	2766	3660	6.39e-115	407
input|c1|99837-105550|+|input.path1.gene33|	BGC0000988|c1|16251-21749|+|AAF26920.1|polyketide_synthase|AAF26920.1	31.4	905	578	20	412	1299	7	885	6.52e-115	404
input|c1|99837-105550|+|input.path1.gene33|	BGC0001522|c1|19662-31130|+|AWR88393.1|putative_beta-ketoacyl_synthase|AWR88393.1	30.9	913	566	21	410	1299	31	901	6.58e-115	407
input|c1|99837-105550|+|input.path1.gene33|	BGC0002671|c1|13067-24646|+|UHY14125.1|PKS_I|UHY14125.1	30.8	916	585	24	399	1298	2052	2934	6.62e-115	407
input|c1|99837-105550|+|input.path1.gene33|	BGC0002526|c1|2089-10659|+|QKV49765.1|PKS|QKV49765.1	31.4	927	573	24	406	1299	1040	1936	6.68e-115	407
input|c1|99837-105550|+|input.path1.gene33|	BGC0001204|c1|83146-87861|+|BAQ21948.1|putative_type_I_polyketide_synthase|BAQ21948.1	31.2	914	575	20	414	1299	37	924	6.73e-115	402
input|c1|99837-105550|+|input.path1.gene33|	BGC0000114|c1|27775-39942|+|ABC84459.1|NigAIV|ABC84459.1	30.7	949	591	22	393	1302	1811	2731	6.84e-115	407
input|c1|99837-105550|+|input.path1.gene33|	BGC0002550|c1|48830-61960|-|QFU80900.1|PKS|QFU80900.1	28.1	1232	757	30	392	1567	2513	3671	7.16e-115	407
input|c1|99837-105550|+|input.path1.gene33|	BGC0000035|c1|23622-36947|+|AAS79459.1|polyketide_synthase_subunit|AAS79459.1	32.5	917	554	22	409	1299	1060	1937	7.22e-115	407
input|c1|99837-105550|+|input.path1.gene33|	BGC0002024|c1|16660-30948|-|AXG22406.1|type_I_polyketide_synthase|AXG22406.1	31.4	894	564	22	414	1297	3038	3892	7.48e-115	407
input|c1|99837-105550|+|input.path1.gene33|	BGC0000040|c1|14295-28772|+|AAZ94387.1|modular_polyketide_synthase|AAZ94387.1	31.1	954	579	22	393	1297	1582	2506	7.53e-115	407
input|c1|99837-105550|+|input.path1.gene33|	BGC0002355|c1|98843-108520|+|BAW35657.1|modular_polyketide_synthase|BAW35657.1	31.2	914	573	20	414	1297	1593	2480	7.60e-115	407
input|c1|99837-105550|+|input.path1.gene33|	BGC0000137|c1|22476-38243|+|Sare_1247|Beta-ketoacyl_synthase|ABV97152.1	31.3	924	596	18	396	1303	3456	4356	7.83e-115	407
input|c1|99837-105550|+|input.path1.gene33|	BGC0001004|c1|45344-66799|-|AGI99496.1|Type_I_polyketide_synthase|AGI99496.1	28.1	1232	757	30	392	1567	5288	6446	8.71e-115	407
input|c1|99837-105550|+|input.path1.gene33|	BGC0000082|c1|43118-48496|-|KijS3|polyketide_synthase|ACB46486.1	32.7	921	542	29	396	1299	26	885	9.21e-115	404
input|c1|99837-105550|+|input.path1.gene33|	BGC0001231|c1|51789-60668|+|AHB82072.1|non_ribosomal_peptide_synthetase/polyketide_synthase|AHB82072.1	31.5	1035	603	33	346	1323	1063	2048	9.23e-115	406
input|c1|99837-105550|+|input.path1.gene33|	BGC0002086|c1|36298-41022|+|HXZ27_06135|SDR_family_NAD(P)-dependent_oxidoreductase|QLD23837.1	31.7	914	569	21	414	1299	36	922	9.33e-115	401
input|c1|99837-105550|+|input.path1.gene33|	BGC0000124|c1|1152-8837|+|AEZ54374.1|PieA1|AEZ54374.1	31.6	910	578	20	403	1298	773	1652	1.01e-114	406
input|c1|99837-105550|+|input.path1.gene33|	BGC0001759|c1|65789-80860|-|AWH12669.1|RmpB|AWH12669.1	30.9	908	582	20	400	1298	1699	2570	1.02e-114	407
input|c1|99837-105550|+|input.path1.gene33|	BGC0001665|c1|1197-7559|+|MMAR_2471|polyketide_synthase_Pks7|ACC40921.1	30.7	931	590	21	414	1324	37	932	1.08e-114	405
input|c1|99837-105550|+|input.path1.gene33|	BGC0002517|c1|2872-13383|-|QGA70078.1|type_I_polyketide_synthase|QGA70078.1	32.2	917	576	20	397	1298	1716	2601	1.08e-114	406
input|c1|99837-105550|+|input.path1.gene33|	BGC0000110|c1|13478-24355|+|CAO85896.1|protein_modular_polyketide_synthase_NorA'|CAO85896.1	32.0	919	568	22	401	1298	1803	2685	1.11e-114	406
input|c1|99837-105550|+|input.path1.gene33|	BGC0001303|c1|48338-52861|+|ALA09358.1|type_I_modular_PKS|ALA09358.1	32.0	903	545	22	410	1302	448	1291	1.12e-114	400
input|c1|99837-105550|+|input.path1.gene33|	BGC0001011|c1|43455-64763|+|ABC87510.1|polyketide_synthase|ABC87510.1	32.2	919	563	24	397	1298	5302	6177	1.15e-114	407
input|c1|99837-105550|+|input.path1.gene33|	BGC0001013|c1|43480-64788|+|ctg1_orf21||ctg1_orf21	32.2	919	563	24	397	1298	5302	6177	1.15e-114	407
input|c1|99837-105550|+|input.path1.gene33|	BGC0000159|c1|43846-76329|-|ABW96542.1|type_I_modular_polyketide_synthase|ABW96542.1	31.2	916	573	24	402	1297	5485	6363	1.27e-114	407
input|c1|99837-105550|+|input.path1.gene33|	BGC0001944|c1|16844-22777|-|AXI91545.1|FunP8|AXI91545.1	31.7	924	563	23	389	1297	23	893	1.27e-114	404
input|c1|99837-105550|+|input.path1.gene33|	BGC0001666|c1|29597-32698|-|ATY46594.1|polyketide_synthase|ATY46594.1	30.6	948	604	21	414	1344	37	947	1.29e-114	390
input|c1|99837-105550|+|input.path1.gene33|	BGC0002009|c1|79531-93783|-|OO60_RS14220|type_I_polyketide_synthase|WP_003060229.1	32.3	923	566	24	401	1298	3165	4053	1.31e-114	406
input|c1|99837-105550|+|input.path1.gene33|	BGC0001195|c1|51205-66018|+|AJW65409.1|type_I_modular_polyketide_synthase|AJW65409.1	31.5	959	570	24	398	1323	2782	3686	1.34e-114	406
input|c1|99837-105550|+|input.path1.gene33|	BGC0001662|c1|34709-44842|+|AWC08656.1|polyketide_synthase_type_I|AWC08656.1	31.5	906	569	24	411	1299	35	905	1.40e-114	406
input|c1|99837-105550|+|input.path1.gene33|	BGC0002356|c1|116705-126841|-|BAW35640.1|modular_polyketide_synthase|BAW35640.1	31.5	906	569	24	411	1299	35	905	1.40e-114	406
input|c1|99837-105550|+|input.path1.gene33|	BGC0001199|c1|28212-39017|+|ctg1_orf522||ctg1_orf522	31.6	910	557	23	414	1298	36	905	1.47e-114	406
input|c1|99837-105550|+|input.path1.gene33|	BGC0002124|c1|8218-20154|-|ACTIVE_1772|type_I_polyketide_synthase|QKG20136.1	30.7	923	581	21	414	1302	1817	2714	1.58e-114	406
input|c1|99837-105550|+|input.path1.gene33|	BGC0002614|c1|13106-19744|-|BCP96883.1|non-reducing_polyketide_synthase|BCP96883.1	28.3	1228	767	36	108	1298	98	1249	1.64e-114	405
input|c1|99837-105550|+|input.path1.gene33|	BGC0001043|c1|5685-15155|-|SGR_814|putative_NRPS-type-I_PKS_fusion_protein|BAG17643.1	32.3	913	568	19	411	1299	10	896	1.74e-114	405
input|c1|99837-105550|+|input.path1.gene33|	BGC0000053|c1|43472-49738|+|ctg1_orf11||ctg1_orf11	27.6	1190	739	33	414	1563	35	1141	1.77e-114	404
input|c1|99837-105550|+|input.path1.gene33|	BGC0002454|c1|18830-28846|-|QRI43526.1|type_I_polyketide_synthase|QRI43526.1	31.7	926	543	26	414	1297	36	914	1.83e-114	405
input|c1|99837-105550|+|input.path1.gene33|	BGC0000093|c1|39452-57415|+|ADC45534.1|modular_polyketide_synthase|ADC45534.1	31.6	904	572	21	414	1298	1044	1920	1.92e-114	406
input|c1|99837-105550|+|input.path1.gene33|	BGC0000092|c1|12181-22821|+|AAG13917.1|megalomicin_6-deoxyerythronolide_B_synthase_1|AAG13917.1	31.8	924	578	25	397	1301	546	1436	1.93e-114	405
input|c1|99837-105550|+|input.path1.gene33|	BGC0000082|c1|69155-87880|-|KijS1|polyketide_synthase|ACB46488.1	33.1	912	548	29	400	1298	4471	5333	1.95e-114	406
input|c1|99837-105550|+|input.path1.gene33|	BGC0001648|c1|12783-18617|+|ANR02549.1|LodH|ANR02549.1	31.6	918	559	24	414	1303	19	895	1.99e-114	404
input|c1|99837-105550|+|input.path1.gene33|	BGC0002357|c1|147515-169678|+|BAW35616.1|modular_polyketide_synthase|BAW35616.1	30.0	949	598	23	408	1327	29	940	2.05e-114	406
input|c1|99837-105550|+|input.path1.gene33|	BGC0001396|c1|25057-30987|-|ANC94965.1|AlmHII|ANC94965.1	28.7	1221	728	36	414	1567	37	1182	2.24e-114	404
input|c1|99837-105550|+|input.path1.gene33|	BGC0001010|c1|21033-30887|+|CAD89775.1|MelD_protein|CAD89775.1	27.1	1280	819	35	404	1649	1436	2635	2.39e-114	405
input|c1|99837-105550|+|input.path1.gene33|	BGC0001491|c1|47329-62715|+|BG844_00055|AceP6|OJF16268.1	31.9	889	529	20	414	1297	1619	2436	2.40e-114	405
input|c1|99837-105550|+|input.path1.gene33|	BGC0002124|c1|60340-77211|+|ACTIVE_1784|type_I_polyketide_synthase|QKG20147.1	30.6	908	582	21	414	1299	2065	2946	2.49e-114	405
input|c1|99837-105550|+|input.path1.gene33|	BGC0000109|c1|46123-63147|-|BAF85843.1|modular_polyketide_synthase|BAF85843.1	29.6	947	584	21	400	1299	2090	3000	2.50e-114	405
input|c1|99837-105550|+|input.path1.gene33|	BGC0002456|c1|90251-101164|+|QSV12664.1|AvmF|QSV12664.1	30.1	1034	585	21	369	1299	1922	2920	2.61e-114	405
input|c1|99837-105550|+|input.path1.gene33|	BGC0000960|c1|38515-43854|+|ABY83164.1|Azi26|ABY83164.1	31.1	942	580	23	407	1327	6	899	2.72e-114	402
input|c1|99837-105550|+|input.path1.gene33|	BGC0001619|c1|106289-118192|+|AKA59093.1|type-I_PKS|AKA59093.1	30.9	942	565	23	410	1297	1873	2782	2.77e-114	405
input|c1|99837-105550|+|input.path1.gene33|	BGC0000020|c1|13741-22962|-|AAM54076.1|polyketide_synthase|AAM54076.1	31.8	931	566	24	403	1305	1750	2639	2.98e-114	405
input|c1|99837-105550|+|input.path1.gene33|	BGC0000143|c1|5287-14826|+|ABG02264.1|SalB|ABG02264.1	31.2	968	564	25	396	1297	1550	2481	3.08e-114	405
input|c1|99837-105550|+|input.path1.gene33|	BGC0001062|c1|30699-38585|+|ADB23403.1|polyketide_synthase_type_I|ADB23403.1	31.5	920	578	22	402	1298	564	1454	3.25e-114	404
input|c1|99837-105550|+|input.path1.gene33|	BGC0000052|c1|25902-36188|+|AAX98185.1|polyketide_synthase_type_I|AAX98185.1	31.0	923	566	23	411	1299	35	920	3.30e-114	405
input|c1|99837-105550|+|input.path1.gene33|	BGC0001828|c1|41916-53120|+|ANZ22989.1|ZinF|ANZ22989.1	31.3	928	570	22	397	1299	1626	2510	3.52e-114	405
input|c1|99837-105550|+|input.path1.gene33|	BGC0000970|c1|7497-16268|+|CAQ43075.1|polyketide_synthase|CAQ43075.1	32.0	944	557	28	397	1299	710	1609	3.74e-114	404
input|c1|99837-105550|+|input.path1.gene33|	BGC0001931|c1|32585-38599|-|ctg1_14||ctg1_14	31.3	919	579	20	408	1298	31	925	4.38e-114	403
input|c1|99837-105550|+|input.path1.gene33|	BGC0002350|c1|81078-89051|+|J7W19_00495|type_I_polyketide_synthase|QTT72113.1	30.9	929	568	20	407	1298	623	1514	4.39e-114	404
input|c1|99837-105550|+|input.path1.gene33|	BGC0001063|c1|16984-23877|+|CAA16183.1|polyketide_synthase|CAA16183.1	32.2	926	539	26	407	1288	793	1673	4.43e-114	404
input|c1|99837-105550|+|input.path1.gene33|	BGC0000162|c1|25663-44580|+|ACB37740.1|putative_type_I_polyketide_synthase|ACB37740.1	31.3	923	582	23	414	1315	1024	1915	4.56e-114	405
input|c1|99837-105550|+|input.path1.gene33|	BGC0000129|c1|2042-9433|-|AFUA_6G13930|LovB-like_polyketide_synthase,_putative|EAL89230.2	32.6	959	563	32	414	1314	7	940	5.08e-114	404
input|c1|99837-105550|+|input.path1.gene33|	BGC0000148|c1|35419-44931|+|AAG23266.1|polyketide_synthase_extender_modules_3-4|AAG23266.1	30.5	897	588	15	414	1298	36	909	5.40e-114	404
input|c1|99837-105550|+|input.path1.gene33|	BGC0001773|c1|51068-60667|-|AFB00_29730|polyketide_synthase|ANY10590.1	32.3	937	569	22	399	1297	1579	2488	5.45e-114	404
input|c1|99837-105550|+|input.path1.gene33|	BGC0000165|c1|51143-60760|+|ADU86003.1|putative_modular_polyketide_synthase|ADU86003.1	31.6	903	575	20	414	1299	47	923	5.46e-114	404
input|c1|99837-105550|+|input.path1.gene33|	BGC0000148|c1|59803-76569|+|AAG23262.1|polyketide_synthase_extender_modules_8-10|AAG23262.1	29.9	899	592	17	414	1299	36	909	5.79e-114	404
input|c1|99837-105550|+|input.path1.gene33|	BGC0000099|c1|1-8104|+|ADH01663.1|putative_polyketide_synthase_PKS3|ADH01663.1	25.1	1595	1052	50	109	1659	102	1597	5.90e-114	404
input|c1|99837-105550|+|input.path1.gene33|	BGC0000029|c1|27625-38208|-|ACO94460.1|polyketide_synthase_type_I|ACO94460.1	31.1	958	604	24	397	1333	100	1022	5.94e-114	404
input|c1|99837-105550|+|input.path1.gene33|	BGC0001052|c1|30206-38611|+|ADC79639.1|TamAIII|ADC79639.1	30.2	902	584	18	410	1297	33	902	6.25e-114	404
input|c1|99837-105550|+|input.path1.gene33|	BGC0000096|c1|42823-48657|+|ctg1_orf28||ctg1_orf28	31.6	922	576	19	408	1298	31	928	6.28e-114	402
input|c1|99837-105550|+|input.path1.gene33|	BGC0001373|c1|54111-63365|+|BAV32159.1|polyketide_synthase|BAV32159.1	32.8	937	548	28	414	1297	7	914	6.97e-114	404
input|c1|99837-105550|+|input.path1.gene33|	BGC0002431|c1|53885-58894|-|QFU19838.1|PKS|QFU19838.1	30.7	928	579	22	411	1298	43	946	7.14e-114	400
input|c1|99837-105550|+|input.path1.gene33|	BGC0001899|c1|25444-33445|-|LEMA_P087730.1|similar_to_polyketide_synthase|CBX99534.1	31.1	939	578	23	409	1298	25	943	7.33e-114	403
input|c1|99837-105550|+|input.path1.gene33|	BGC0001012|c1|29830-51366|+|ABJ97438.1|MerB|ABJ97438.1	32.2	919	563	27	397	1298	5378	6253	8.34e-114	404
input|c1|99837-105550|+|input.path1.gene33|	BGC0000996|c1|1084-9537|+|SSLG_04251|amino_acid_adenylation_domain-containing_protein|EFL02193.1	31.4	925	571	22	401	1299	36	922	8.35e-114	403
input|c1|99837-105550|+|input.path1.gene33|	BGC0001580|c1|33058-44862|+|SCN11952.1|ebeD-type_I_polyketide_synthase|SCN11952.1	28.3	1196	738	30	411	1563	32	1150	8.52e-114	404
input|c1|99837-105550|+|input.path1.gene33|	BGC0002523|c1|134024-146830|+|BCB17033.1|modular_polyketide_synthase|BCB17033.1	31.3	915	567	23	414	1297	36	919	8.96e-114	404
input|c1|99837-105550|+|input.path1.gene33|	BGC0002500|c1|14759-23971|+|QPP46750.1|polyketide_synthase|QPP46750.1	31.6	909	568	21	414	1298	37	915	9.20e-114	403
input|c1|99837-105550|+|input.path1.gene33|	BGC0000073|c1|35002-50664|+|BAF02923.1|type_I_polyketide_synthase|BAF02923.1	32.0	916	574	21	402	1299	1587	2471	9.91e-114	404
input|c1|99837-105550|+|input.path1.gene33|	BGC0001785|c1|58958-64522|+|ASZ00150.1|polyketide_synthase|ASZ00150.1	30.7	908	585	16	414	1299	36	921	9.96e-114	401
input|c1|99837-105550|+|input.path1.gene33|	BGC0000108|c1|62538-67805|+|ADX66470.1|ScnS0|ADX66470.1	30.6	915	586	17	410	1298	658	1549	1.00e-113	400
input|c1|99837-105550|+|input.path1.gene33|	BGC0000092|c1|22867-33555|+|AAG13918.1|megalomicin_6-deoxyerythronolide_B_synthase_2|AAG13918.1	31.1	901	580	21	414	1299	33	907	1.05e-113	403
input|c1|99837-105550|+|input.path1.gene33|	BGC0000113|c1|19269-30233|+|AAC46026.1|polyketide_synthase_modules_4_and_5|AAC46026.1	31.0	930	595	19	389	1298	17	919	1.07e-113	403
input|c1|99837-105550|+|input.path1.gene33|	BGC0000163|c1|83714-88375|-|ACR50782.1|polyketide_synthase|ACR50782.1	30.4	918	582	19	414	1298	36	929	1.09e-113	398
input|c1|99837-105550|+|input.path1.gene33|	BGC0002356|c1|86385-91340|-|BAW35638.1|modular_polyketide_synthase|BAW35638.1	30.7	923	605	19	389	1297	11	912	1.11e-113	399
input|c1|99837-105550|+|input.path1.gene33|	BGC0002526|c1|41886-54218|+|QKV49770.1|PKS|QKV49770.1	31.6	905	561	24	414	1298	1940	2806	1.16e-113	403
input|c1|99837-105550|+|input.path1.gene33|	BGC0002291|c1|40453-53808|-|CFP59_01557|Erythronolide_synthase,_modules_1_and_2|AUA09467.1	31.3	931	576	26	401	1298	995	1894	1.22e-113	403
input|c1|99837-105550|+|input.path1.gene33|	BGC0001648|c1|63594-69296|+|ANR02556.1|LodO|ANR02556.1	31.9	916	567	21	414	1299	60	948	1.24e-113	401
input|c1|99837-105550|+|input.path1.gene33|	BGC0002349|c1|19031-28459|+|JJ691_101320|3-ketoacyl-CoA_thiolase|QUQ72344.1	31.8	898	546	23	414	1298	36	880	1.25e-113	403
input|c1|99837-105550|+|input.path1.gene33|	BGC0002520|c1|157529-171661|+|BCK51645.1|modular_polyketide_synthase|BCK51645.1	31.0	913	571	20	414	1299	1545	2425	1.25e-113	403
input|c1|99837-105550|+|input.path1.gene33|	BGC0000075|c1|34708-40260|+|AFV30249.1|polyketide_synthase|AFV30249.1	30.8	918	572	22	414	1302	36	919	1.30e-113	400
input|c1|99837-105550|+|input.path1.gene33|	BGC0001003|c1|16927-23706|+|ABB05102.1|LipPks1|ABB05102.1	30.5	926	587	20	400	1298	627	1522	1.31e-113	402
input|c1|99837-105550|+|input.path1.gene33|	BGC0002142|c1|18892-36624|-|HUW46_01940|3-ketoacyl-CoA_thiolase|QWF78544.1	31.1	917	570	23	401	1298	1541	2414	1.38e-113	403
input|c1|99837-105550|+|input.path1.gene33|	BGC0000059|c1|46364-57058|-|SAV_418|modular_polyketide_synthase|BAC68128.1	30.3	916	567	20	414	1298	36	911	1.40e-113	403
input|c1|99837-105550|+|input.path1.gene33|	BGC0000087|c1|70541-76174|+|CAQ64691.1|lasalocid_modular_polyketide_synthase|CAQ64691.1	31.5	907	578	19	414	1299	41	925	1.49e-113	400
input|c1|99837-105550|+|input.path1.gene33|	BGC0000051|c1|9855-14615|+|AGY62755.1|EbeC|AGY62755.1	31.6	911	572	23	414	1302	36	917	1.51e-113	398
input|c1|99837-105550|+|input.path1.gene33|	BGC0002540|c1|19256-47746|+|QIZ24098.1|type_I_polyketide_synthase|QIZ24098.1	29.5	918	603	17	398	1297	1779	2670	1.57e-113	403
input|c1|99837-105550|+|input.path1.gene33|	BGC0002446|c1|76689-89588|+|QNN81302.1|IonAVI|QNN81302.1	32.5	927	561	24	411	1302	34	930	1.58e-113	403
input|c1|99837-105550|+|input.path1.gene33|	BGC0002376|c1|73301-78514|-|QBL56191.1|PKS|QBL56191.1	31.8	905	555	22	414	1302	37	895	1.59e-113	399
input|c1|99837-105550|+|input.path1.gene33|	BGC0002270|c1|19200-26666|+|MAA_08622|polyketide_synthase|EFY95969.1	29.2	982	635	20	349	1296	544	1499	1.62e-113	402
input|c1|99837-105550|+|input.path1.gene33|	BGC0000055|c1|32514-42029|+|SACE_0724|EryAIII_Erythromycin_polyketide_synthase_modules_5_and_6|CAM00065.1	31.0	907	566	22	414	1298	1488	2356	1.67e-113	402
input|c1|99837-105550|+|input.path1.gene33|	BGC0002357|c1|120672-130289|+|BAW35614.1|modular_polyketide_synthase|BAW35614.1	31.5	924	578	24	398	1299	1579	2469	1.69e-113	402
input|c1|99837-105550|+|input.path1.gene33|	BGC0002541|c1|32852-48076|+|QIQ28617.1|Nbc21|QIQ28617.1	30.5	986	577	24	399	1299	3146	4108	1.72e-113	403
input|c1|99837-105550|+|input.path1.gene33|	BGC0001700|c1|100698-108452|+|AUO16403.1|polyketide_synthase|AUO16403.1	29.0	1005	646	20	414	1391	35	998	1.73e-113	402
input|c1|99837-105550|+|input.path1.gene33|	BGC0001700|c1|8868-20711|+|AUO16397.1|polyketide_synthase|AUO16397.1	30.0	910	597	19	408	1298	33	921	1.99e-113	402
input|c1|99837-105550|+|input.path1.gene33|	BGC0001204|c1|6397-33078|+|BAQ21939.1|putative_type_I_polyketide_synthase|BAQ21939.1	30.0	951	586	18	408	1299	1135	2064	2.05e-113	403
input|c1|99837-105550|+|input.path1.gene33|	BGC0001875|c1|15960-30167|-|QHZ99322.1|nargenicin_biosynthesis_PKS|QHZ99322.1	31.7	917	572	25	391	1298	1517	2388	2.21e-113	402
input|c1|99837-105550|+|input.path1.gene33|	BGC0000117|c1|29924-44446|+|BAB69193.1||BAB69193.1	30.5	951	578	18	401	1298	3011	3931	2.23e-113	402
input|c1|99837-105550|+|input.path1.gene33|	BGC0001523|c1|16698-32273|+|ARM20277.1|polyketide_synthase|ARM20277.1	29.6	913	600	18	408	1298	37	928	2.30e-113	402
input|c1|99837-105550|+|input.path1.gene33|	BGC0001349|c1|42833-53002|-|AKD43764.1|HerF|AKD43764.1	31.0	917	549	25	389	1298	1687	2526	2.35e-113	402
input|c1|99837-105550|+|input.path1.gene33|	BGC0001662|c1|70195-75150|+|AWC08658.1|polyketide_synthase_type_I|AWC08658.1	30.7	923	605	19	389	1297	11	912	2.68e-113	398
input|c1|99837-105550|+|input.path1.gene33|	BGC0001934|c1|11902-20745|+|AWS21278.1|type_I_polyketide_synthase|AWS21278.1	31.0	934	561	24	401	1298	1122	2008	2.72e-113	402
input|c1|99837-105550|+|input.path1.gene33|	BGC0002022|c1|15600-24443|+|AZY91987.1|polyketide_synthase|AZY91987.1	31.0	934	561	24	401	1298	1122	2008	2.72e-113	402
input|c1|99837-105550|+|input.path1.gene33|	BGC0000123|c1|48973-59061|+|AAQ84157.1|Plm2-3|AAQ84157.1	29.8	992	602	24	401	1338	1741	2692	3.10e-113	402
input|c1|99837-105550|+|input.path1.gene33|	BGC0000036|c1|5200-10470|-|AAZ77673.1|ChlB1|AAZ77673.1	30.4	911	580	19	411	1297	16	896	3.23e-113	399
input|c1|99837-105550|+|input.path1.gene33|	BGC0001690|c1|25637-30934|-|AQT01384.1|SgnS0|AQT01384.1	29.9	977	613	22	397	1328	642	1591	3.42e-113	399
input|c1|99837-105550|+|input.path1.gene33|	BGC0001169|c1|30534-36179|+|AHE80995.1|PieA5|AHE80995.1	30.9	919	579	19	414	1298	37	933	3.60e-113	399
input|c1|99837-105550|+|input.path1.gene33|	BGC0001172|c1|5891-14785|+|AHA12078.1|polyketide_synthase_type_1|AHA12078.1	31.2	925	561	22	414	1303	1107	1991	3.63e-113	401
input|c1|99837-105550|+|input.path1.gene33|	BGC0001042|c1|37394-50014|+|ACY06287.1|type_I_polyketide_synthase|ACY06287.1	31.6	911	575	19	404	1297	1035	1914	3.64e-113	402
input|c1|99837-105550|+|input.path1.gene33|	BGC0000047|c1|41222-47152|+|AAM81585.1|putative_type_I_polyketide_synthase|AAM81585.1	28.6	1222	729	36	414	1567	37	1182	3.94e-113	400
input|c1|99837-105550|+|input.path1.gene33|	BGC0000029|c1|73874-78769|-|ACO94472.1|polyketide_synthase_type_I|ACO94472.1	31.6	891	531	23	411	1298	33	848	4.08e-113	397
input|c1|99837-105550|+|input.path1.gene33|	BGC0000162|c1|71162-75775|+|ACB37743.1|putative_type_I_polyketide_synthase|ACB37743.1	30.8	918	573	22	414	1298	36	924	4.08e-113	396
input|c1|99837-105550|+|input.path1.gene33|	BGC0000970|c1|31894-37500|+|CAQ43079.1|polyketide_synthase|CAQ43079.1	30.4	931	576	21	409	1297	27	927	4.52e-113	399
input|c1|99837-105550|+|input.path1.gene33|	BGC0000075|c1|46865-55399|+|AFV30251.1|polyketide_synthase|AFV30251.1	31.0	903	581	17	414	1299	46	923	4.59e-113	401
input|c1|99837-105550|+|input.path1.gene33|	BGC0001061|c1|18421-23640|-|ACN64831.1|PokM1|ACN64831.1	31.2	911	568	21	414	1299	8	884	5.17e-113	398
input|c1|99837-105550|+|input.path1.gene33|	BGC0000079|c1|67125-74768|+|ACN69992.1|polyketide_synthase|ACN69992.1	30.6	915	582	21	414	1299	38	928	5.22e-113	400
input|c1|99837-105550|+|input.path1.gene33|	BGC0001523|c1|101756-108094|+|ARM20283.1|polyketide_synthase|ARM20283.1	30.8	916	578	22	414	1298	35	925	5.68e-113	400
input|c1|99837-105550|+|input.path1.gene33|	BGC0002649|c1|41259-46394|-|MJQ72_01070|NmvAII|UMP03509.1	31.2	894	559	24	414	1297	35	882	5.70e-113	397
input|c1|99837-105550|+|input.path1.gene33|	BGC0000115|c1|62659-66759|+|AAF71774.1|nysA|AAF71774.1	31.5	904	558	22	411	1297	7	866	5.85e-113	393
input|c1|99837-105550|+|input.path1.gene33|	BGC0000128|c1|4189-11454|+|AAQ90173.1|polyketide_synthase_type_I|AAQ90173.1	31.6	908	574	20	405	1299	2	875	6.34e-113	400
input|c1|99837-105550|+|input.path1.gene33|	BGC0002009|c1|64330-79497|-|OO60_RS14215|type_I_polyketide_synthase|WP_033261454.1	30.8	909	582	20	401	1298	1703	2575	7.03e-113	401
input|c1|99837-105550|+|input.path1.gene33|	BGC0000137|c1|6978-22442|+|Sare_1246|AMP-dependent_synthetase_and_ligase|ABV97151.1	30.6	921	578	20	406	1299	2298	3184	7.09e-113	401
input|c1|99837-105550|+|input.path1.gene33|	BGC0002559|c1|88026-99254|-|QEA08907.1|JenA8|QEA08907.1	31.2	917	581	21	414	1309	37	924	7.86e-113	400
input|c1|99837-105550|+|input.path1.gene33|	BGC0002349|c1|28452-51002|+|JJ691_101330|3-ketoacyl-CoA_thiolase|QUQ72345.1	31.1	898	547	23	409	1297	5975	6809	8.06e-113	401
input|c1|99837-105550|+|input.path1.gene33|	BGC0001215|c1|17597-30943|-|CRI73799.1|CongC_protein|CRI73799.1	31.0	932	583	23	400	1298	733	1637	8.76e-113	400
input|c1|99837-105550|+|input.path1.gene33|	BGC0000051|c1|3084-9698|+|AGY62754.1|EbeB|AGY62754.1	31.6	904	576	23	414	1297	36	917	8.85e-113	399
input|c1|99837-105550|+|input.path1.gene33|	BGC0001580|c1|17094-23708|+|SCN11950.1|EbeB-type_I_polyketide_synthase|SCN11950.1	31.6	904	576	23	414	1297	36	917	8.85e-113	399
input|c1|99837-105550|+|input.path1.gene33|	BGC0000103|c1|1-42393|-|MUP032c|Type_I_modular_polyketide_synthase|CAE46843.1	30.0	930	573	23	414	1298	20	916	9.05e-113	401
input|c1|99837-105550|+|input.path1.gene33|	BGC0000103|c1|56246-107218|-|MUP040c|Type_I_modular_polyketide_synthase|CAE46851.1	30.0	930	573	23	414	1298	20	916	9.24e-113	401
input|c1|99837-105550|+|input.path1.gene33|	BGC0000034|c1|60962-77587|-|AAQ82565.1|FscB|AAQ82565.1	29.9	929	608	17	389	1298	15	919	9.69e-113	400
input|c1|99837-105550|+|input.path1.gene33|	BGC0002453|c1|35153-40702|+|QES95475.1|type_I_polyketide_synthase|QES95475.1	31.1	927	573	22	414	1302	37	935	9.80e-113	398
input|c1|99837-105550|+|input.path1.gene33|	BGC0000027|c1|13913-22056|-|2362MpPKS5|conidial_yellow_pigment_biosynthesis_polyketide_synthase|AGN71604.1	28.0	1273	769	38	94	1299	76	1268	9.95e-113	400
input|c1|99837-105550|+|input.path1.gene33|	BGC0002355|c1|61041-66056|+|BAW35654.1|modular_polyketide_synthase|BAW35654.1	30.4	910	585	19	414	1297	36	923	1.02e-112	396
input|c1|99837-105550|+|input.path1.gene33|	BGC0001396|c1|13915-24987|-|ANC94964.1|AlmHIII|ANC94964.1	31.9	910	575	23	404	1297	1459	2339	1.03e-112	400
input|c1|99837-105550|+|input.path1.gene33|	BGC0002541|c1|64449-75653|+|QIQ28634.1|Nbc38|QIQ28634.1	30.9	926	575	21	389	1276	1494	2392	1.04e-112	400
input|c1|99837-105550|+|input.path1.gene33|	BGC0001773|c1|30078-51020|-|AFB00_29725|polyketide_synthase|ANY10589.1	31.8	909	554	22	405	1297	1748	2606	1.05e-112	400
input|c1|99837-105550|+|input.path1.gene33|	BGC0000034|c1|107496-136148|-|AAQ82568.1|FscD|AAQ82568.1	31.7	918	559	25	414	1297	7933	8816	1.13e-112	400
input|c1|99837-105550|+|input.path1.gene33|	BGC0001495|c1|38798-51682|+|BBA66513.1|type_I_polyketide_synthase|BBA66513.1	30.4	930	586	24	400	1302	3005	3900	1.14e-112	400
input|c1|99837-105550|+|input.path1.gene33|	BGC0001330|c1|19071-22064|+|ABD52_RS02400|type_I_polyketide_synthase|WP_053065268.1	34.9	700	424	14	396	1091	18	689	1.16e-112	384
input|c1|99837-105550|+|input.path1.gene33|	BGC0002456|c1|24313-33636|+|QSV12655.1|AvmA|QSV12655.1	32.0	946	538	25	414	1298	90	991	1.18e-112	400
input|c1|99837-105550|+|input.path1.gene33|	BGC0000137|c1|38288-43783|+|Sare_1248|Beta-ketoacyl_synthase|ABV97153.1	30.9	897	588	16	414	1299	37	912	1.19e-112	397
input|c1|99837-105550|+|input.path1.gene33|	BGC0000151|c1|87972-97445|-|SAMR0475|Type_I_modular_polyketide_synthase|CAJ88185.2	31.2	889	563	19	414	1297	1582	2426	1.20e-112	400
input|c1|99837-105550|+|input.path1.gene33|	BGC0001072|c1|22560-26555|+|AEU17898.1|putative_type_I_PKS|AEU17898.1	31.0	913	579	20	414	1298	37	926	1.20e-112	391
input|c1|99837-105550|+|input.path1.gene33|	BGC0001700|c1|31271-41392|+|AUO16399.1|polyketide_synthase|AUO16399.1	30.3	907	583	21	414	1299	35	913	1.27e-112	400
input|c1|99837-105550|+|input.path1.gene33|	BGC0000109|c1|24431-42562|+|BAF85839.1|modular_polyketide_synthase|BAF85839.1	30.4	925	572	22	411	1299	33	921	1.33e-112	400
input|c1|99837-105550|+|input.path1.gene33|	BGC0001827|c1|17402-25735|+|AWM95789.1|non-reduciing_polyketide_synthase_methylorcinaldehyde_synthase|AWM95789.1	27.9	1201	728	36	109	1237	107	1241	1.35e-112	399
input|c1|99837-105550|+|input.path1.gene33|	BGC0002009|c1|58897-64320|-|OO60_RS14210|type_I_polyketide_synthase|WP_033261453.1	29.8	899	590	17	414	1298	38	909	1.40e-112	397
input|c1|99837-105550|+|input.path1.gene33|	BGC0001963|c1|78341-90874|-|AZF85941.1|type_I_polyketide_synthase|AZF85941.1	31.6	915	553	22	414	1297	1789	2661	1.48e-112	400
input|c1|99837-105550|+|input.path1.gene33|	BGC0001042|c1|30707-37360|+|ACY06286.1|polyketide_synthase|ACY06286.1	31.3	906	584	21	405	1298	119	998	1.59e-112	399
input|c1|99837-105550|+|input.path1.gene33|	BGC0000136|c1|31982-47164|+|AAC01711.1|RifB|AAC01711.1	30.5	893	576	19	414	1298	1719	2574	1.64e-112	400
input|c1|99837-105550|+|input.path1.gene33|	BGC0000163|c1|58540-76650|+|ACR50775.1|polyketide_synthase|ACR50775.1	31.8	925	580	22	399	1298	4205	5103	1.76e-112	400
input|c1|99837-105550|+|input.path1.gene33|	BGC0001653|c1|37863-48719|-|AP234_RS38650|SDR_family_NAD(P)-dependent_oxidoreductase|WP_235558179.1	31.6	899	557	21	414	1298	328	1182	1.79e-112	399
input|c1|99837-105550|+|input.path1.gene33|	BGC0000124|c1|24374-30808|+|AEZ54377.1|PieA4|AEZ54377.1	31.6	895	577	18	414	1298	12	881	1.88e-112	398
input|c1|99837-105550|+|input.path1.gene33|	BGC0002033|c1|77597-83260|+|SAM23877_RS26770|type_I_polyketide_synthase|WP_053138522.1	31.9	922	565	23	414	1298	33	928	2.08e-112	397
input|c1|99837-105550|+|input.path1.gene33|	BGC0000151|c1|35504-52819|-|SAMR0467|Type_I_modular_polyketide_synthase|CAJ88177.1	31.7	874	535	19	401	1268	4263	5080	2.29e-112	399
input|c1|99837-105550|+|input.path1.gene33|	BGC0001052|c1|2478-19964|+|ADC79637.1|TamAI|ADC79637.1	30.7	903	577	22	414	1298	2535	3406	2.30e-112	399
input|c1|99837-105550|+|input.path1.gene33|	BGC0001396|c1|31084-48720|-|ANC94966.1|AlmHI|ANC94966.1	31.5	942	600	23	404	1329	2490	3402	2.31e-112	399
input|c1|99837-105550|+|input.path1.gene33|	BGC0001001|c1|56771-62197|+|AAS98787.1|polyketide_synthase/thioesterase|AAS98787.1	31.3	915	562	27	412	1298	10	885	2.51e-112	396
input|c1|99837-105550|+|input.path1.gene33|	BGC0000257|c1|15281-22489|+|BAG84248.1|putative_polyketide_synthase|BAG84248.1	32.4	901	532	24	411	1270	767	1631	2.56e-112	398
input|c1|99837-105550|+|input.path1.gene33|	BGC0001071|c1|41860-48480|+|ADA69241.1|cis-AT_polyketide_synthase|ADA69241.1	31.5	917	561	27	413	1299	16	895	2.75e-112	398
input|c1|99837-105550|+|input.path1.gene33|	BGC0002357|c1|83722-88686|+|BAW35611.1|modular_polyketide_synthase|BAW35611.1	31.1	899	582	19	414	1297	38	914	2.87e-112	395
input|c1|99837-105550|+|input.path1.gene33|	BGC0001066|c1|42937-61329|+|CAQ52626.1|type_I_polyketide_synthase,_loading_module_and_modules_1-3|CAQ52626.1	31.0	957	577	24	400	1299	4443	5373	3.10e-112	399
input|c1|99837-105550|+|input.path1.gene33|	BGC0001231|c1|22000-24546|+|AHB82065.1|polyketide_synthase|AHB82065.1	35.6	671	403	13	403	1060	22	676	3.12e-112	379
input|c1|99837-105550|+|input.path1.gene33|	BGC0001856|c1|15620-28261|+|QBF51754.1|type_I_polyketide_synthase|QBF51754.1	29.9	899	589	17	414	1299	2611	3481	3.47e-112	399
input|c1|99837-105550|+|input.path1.gene33|	BGC0000989|c1|8642-14140|+|ACB46194.1|polyketide_synthase|ACB46194.1	31.2	905	580	20	412	1299	7	885	3.81e-112	396
input|c1|99837-105550|+|input.path1.gene33|	BGC0001705|c1|27314-35272|-|ATP76242.1|NdaC|ATP76242.1	30.5	915	579	26	414	1298	703	1590	4.00e-112	398
input|c1|99837-105550|+|input.path1.gene33|	BGC0002500|c1|37707-48461|+|QPP46758.1|polyketide_synthase|QPP46758.1	31.6	909	568	22	414	1298	48	926	4.13e-112	398
input|c1|99837-105550|+|input.path1.gene33|	BGC0000135|c1|28332-39506|+|BAK64638.1|polyketide_synthase|BAK64638.1	31.2	941	556	22	414	1297	36	942	4.25e-112	398
input|c1|99837-105550|+|input.path1.gene33|	BGC0002072|c1|97281-102179|-|M444_04835|polyketide_synthase|AKL64832.1	30.0	921	609	17	389	1297	11	907	4.31e-112	394
input|c1|99837-105550|+|input.path1.gene33|	BGC0001143|c1|32270-40517|+|ASPNIDRAFT_188817|hypothetical_protein|EHA28244.1	31.1	939	577	25	414	1299	10	931	4.94e-112	397
input|c1|99837-105550|+|input.path1.gene33|	BGC0001342|c1|17602-36369|+|ADH04657.1|TugA|ADH04657.1	31.8	888	557	19	407	1278	103	957	5.49e-112	398
input|c1|99837-105550|+|input.path1.gene33|	BGC0001533|c1|39118-45510|+|ALV82345.1|borrelidin_type_I_polyketide_synthase|ALV82345.1	31.0	903	564	22	414	1299	36	896	5.69e-112	397
input|c1|99837-105550|+|input.path1.gene33|	BGC0001195|c1|66067-71472|+|AJW65410.1|type_I_modular_polyketide_synthase|AJW65410.1	30.0	1000	633	25	414	1385	36	996	5.76e-112	395
input|c1|99837-105550|+|input.path1.gene33|	BGC0001491|c1|77891-106921|+|BG844_00065|AceP3|OJF16270.1	31.3	901	527	24	404	1297	1626	2441	6.13e-112	398
input|c1|99837-105550|+|input.path1.gene33|	BGC0001200|c1|28298-34828|+|ctg1_orf255||ctg1_orf255	30.8	919	576	18	414	1298	41	933	6.15e-112	397
input|c1|99837-105550|+|input.path1.gene33|	BGC0002749|c1|6610-14106|+|BDW47DRAFT_71441|polyketide_synthase|PLB34720.1	30.5	983	622	23	350	1294	553	1512	6.40e-112	397
input|c1|99837-105550|+|input.path1.gene33|	BGC0000073|c1|78095-93793|+|BAF02926.1|type_I_polyketide_synthase|BAF02926.1	32.0	922	578	23	401	1302	1815	2707	6.80e-112	398
input|c1|99837-105550|+|input.path1.gene33|	BGC0001556|c1|3775-13779|+|AWO77084.1|hybrid_non-ribosomal_peptide_synthetase/type_I_polyketide_synthase|AWO77084.1	30.1	975	573	20	411	1299	10	961	6.84e-112	397
input|c1|99837-105550|+|input.path1.gene33|	BGC0001537|c1|22396-28659|+|APK71_RS29935|SDR_family_NAD(P)-dependent_oxidoreductase|WP_234353271.1	30.3	989	611	23	414	1391	41	962	6.94e-112	396
input|c1|99837-105550|+|input.path1.gene33|	BGC0000086|c1|65864-71578|+|BAG85031.1|putative_polyketide_synthase|BAG85031.1	30.6	968	616	22	365	1299	8	952	7.06e-112	395
input|c1|99837-105550|+|input.path1.gene33|	BGC0001742|c1|31454-37222|+|CSP_7463|PieA5_type_I_PKS|ARV85764.1	31.2	958	560	23	414	1298	42	973	7.58e-112	395
input|c1|99837-105550|+|input.path1.gene33|	BGC0000024|c1|15244-21738|+|CAE02605.1|polyketide_synthase_type_I|CAE02605.1	30.0	952	612	22	411	1335	33	957	8.01e-112	396
input|c1|99837-105550|+|input.path1.gene33|	BGC0002452|c1|45330-58454|-|BBM96641.1|modular_polyketide_synthase|BBM96641.1	33.6	901	531	23	414	1297	31	881	8.26e-112	397
input|c1|99837-105550|+|input.path1.gene33|	BGC0002349|c1|75330-84530|+|JJ691_101370|type_I_polyketide_synthase|QUQ72348.1	31.6	901	535	26	414	1298	36	871	8.37e-112	397
input|c1|99837-105550|+|input.path1.gene33|	BGC0002452|c1|39356-45229|-|BBM96640.1|modular_polyketide_synthase|BBM96640.1	28.6	1182	748	28	410	1563	33	1146	8.60e-112	395
input|c1|99837-105550|+|input.path1.gene33|	BGC0001199|c1|47787-51755|+|ctg1_orf524||ctg1_orf524	31.1	916	553	23	414	1298	37	905	8.71e-112	389
input|c1|99837-105550|+|input.path1.gene33|	BGC0001770|c1|55076-70528|+|ANH11414.1|SceS|ANH11414.1	30.4	911	576	22	408	1297	30	903	8.95e-112	397
input|c1|99837-105550|+|input.path1.gene33|	BGC0001770|c1|30901-41427|+|ANH11410.1|SceO|ANH11410.1	31.0	927	583	21	397	1298	1724	2618	9.46e-112	397
input|c1|99837-105550|+|input.path1.gene33|	BGC0001194|c1|3820-15771|-|BAR73007.1|putative_PKS_(ACP-KS-AT-DH-KR-ACP-KS-AT-DH-ER-KR-ACP)|BAR73007.1	31.5	908	559	27	414	1298	1866	2733	1.04e-111	397
input|c1|99837-105550|+|input.path1.gene33|	BGC0002603|c1|1-5488|-|BBG28471.1|polyketide_synthase_Cle1|BBG28471.1	30.4	915	578	21	406	1298	380	1257	1.06e-111	394
input|c1|99837-105550|+|input.path1.gene33|	BGC0000113|c1|627-13649|+|AAC46024.1|polyketide_synthase_modules_1_and_2|AAC46024.1	32.4	902	551	20	410	1297	21	877	1.09e-111	397
input|c1|99837-105550|+|input.path1.gene33|	BGC0001036|c1|52415-58033|+|AGZ15473.1|putative_type_I_polyketide_synthase|AGZ15473.1	31.4	926	564	22	414	1298	36	931	1.09e-111	395
input|c1|99837-105550|+|input.path1.gene33|	BGC0001648|c1|29219-38434|+|ANR02553.1|LodL|ANR02553.1	31.7	905	562	26	414	1302	37	901	1.11e-111	397
input|c1|99837-105550|+|input.path1.gene33|	BGC0002671|c1|31139-41179|+|UHY14127.1|PKS_I|UHY14127.1	31.1	897	566	23	414	1298	37	893	1.20e-111	397
input|c1|99837-105550|+|input.path1.gene33|	BGC0001648|c1|47229-63542|+|ANR02555.1|LodN|ANR02555.1	31.6	906	567	21	417	1299	1801	2676	1.21e-111	397
input|c1|99837-105550|+|input.path1.gene33|	BGC0000137|c1|43820-49189|+|Sare_1249|Beta-ketoacyl_synthase|ABV97154.1	30.6	900	590	16	414	1299	36	914	1.28e-111	394
input|c1|99837-105550|+|input.path1.gene33|	BGC0000035|c1|43022-54388|+|AAS79461.1|polyketide_synthase_subunit|AAS79461.1	32.5	916	556	23	414	1299	42	925	1.33e-111	397
input|c1|99837-105550|+|input.path1.gene33|	BGC0002431|c1|34195-39801|+|QFU19827.1|PKS|QFU19827.1	30.5	922	583	19	407	1298	29	922	1.43e-111	394
input|c1|99837-105550|+|input.path1.gene33|	BGC0001012|c1|51363-86177|+|ABJ97439.1|MerC|ABJ97439.1	31.4	901	554	22	414	1299	52	903	1.47e-111	397
input|c1|99837-105550|+|input.path1.gene33|	BGC0001598|c1|23163-37586|+|AOE23578.1|FoxBII|AOE23578.1	30.1	910	593	16	403	1298	1987	2867	1.52e-111	397
input|c1|99837-105550|+|input.path1.gene33|	BGC0002673|c1|21406-35937|-|SGR_6372|putative_type-I_PKS|BAG23201.1	30.8	947	554	26	366	1298	11	870	1.53e-111	397
input|c1|99837-105550|+|input.path1.gene33|	BGC0002356|c1|39529-49128|-|BAW35635.1|modular_polyketide_synthase|BAW35635.1	31.1	911	585	20	411	1299	33	922	1.53e-111	396
input|c1|99837-105550|+|input.path1.gene33|	BGC0002011|c1|28164-37877|-|AMYAL_RS49685|type_I_polyketide_synthase|WP_051137607.1	31.5	895	558	21	414	1298	36	885	1.55e-111	396
input|c1|99837-105550|+|input.path1.gene33|	BGC0000116|c1|35193-51470|+|ABV83222.1|CppJ|ABV83222.1	32.0	899	547	21	410	1297	3638	4483	1.61e-111	397
input|c1|99837-105550|+|input.path1.gene33|	BGC0000094|c1|32952-36992|+|AAC69332.1|type_I_polyketide_synthase_PikAIV|AAC69332.1	30.8	905	584	21	411	1302	34	909	1.64e-111	388
input|c1|99837-105550|+|input.path1.gene33|	BGC0000055|c1|9731-20368|+|SACE_0721|EryAI_Erythromycin_polyketide_synthase_modules_1_and_2|CAM00062.1	31.0	948	588	25	376	1299	531	1436	1.67e-111	396
input|c1|99837-105550|+|input.path1.gene33|	BGC0000079|c1|44903-60547|+|ACN69990.1|polyketide_synthase|ACN69990.1	30.7	901	584	20	414	1299	3600	4475	2.09e-111	396
input|c1|99837-105550|+|input.path1.gene33|	BGC0000086|c1|29979-46268|+|BAG85027.1|putative_polyketide_synthase|BAG85027.1	30.1	923	610	17	391	1299	1729	2630	2.13e-111	396
input|c1|99837-105550|+|input.path1.gene33|	BGC0000087|c1|34479-50888|+|CAQ64687.1|lasalocid_modular_polyketide_synthase|CAQ64687.1	30.1	923	610	17	391	1299	1769	2670	2.14e-111	396
input|c1|99837-105550|+|input.path1.gene33|	BGC0000036|c1|81667-93477|+|AAZ77698.1|ChlA5|AAZ77698.1	30.3	920	588	21	402	1299	2118	3006	2.39e-111	396
input|c1|99837-105550|+|input.path1.gene33|	BGC0000986|c1|9422-18337|+|CAQ34918.1|nonribosomal_peptide_synthetase/_polyketide_synthase|CAQ34918.1	31.5	927	566	27	399	1297	1138	2023	2.50e-111	395
input|c1|99837-105550|+|input.path1.gene33|	BGC0001597|c1|39704-52564|+|BAV56011.1|PKS_(KS-AT-DH-ER-KR-ACP-KS-AT-DH-ER-KR-ACP)|BAV56011.1	29.3	939	595	23	399	1299	2125	3032	2.52e-111	396
input|c1|99837-105550|+|input.path1.gene33|	BGC0002552|c1|5868-15395|-|QGJ79644.1|Polyketide_synthase|QGJ79644.1	31.4	895	559	21	414	1298	36	885	2.67e-111	395
input|c1|99837-105550|+|input.path1.gene33|	BGC0000117|c1|89127-101039|-|BAB69199.1|modular_polyketide_synthase|BAB69199.1	30.1	952	575	20	414	1299	23	950	3.19e-111	395
input|c1|99837-105550|+|input.path1.gene33|	BGC0001452|c1|22367-27247|+|sipP4|Type_I_Modular_PKS|sipP4	31.6	910	558	25	410	1297	32	899	3.20e-111	391
input|c1|99837-105550|+|input.path1.gene33|	BGC0001742|c1|24967-31428|+|CSP_7464|PieA4_type_I_PKS|ARV85763.1	32.0	907	563	24	414	1298	12	886	3.24e-111	394
input|c1|99837-105550|+|input.path1.gene33|	BGC0000002|c1|14454-23357|-|KALB_6561|PKS_I|AHH99920.1	30.5	899	558	22	414	1299	36	880	3.30e-111	395
input|c1|99837-105550|+|input.path1.gene33|	BGC0000998|c1|10722-18092|+|AFU82614.1|mixed_NRPS_PKS|AFU82614.1	30.8	930	578	23	397	1298	623	1514	3.37e-111	395
input|c1|99837-105550|+|input.path1.gene33|	BGC0001287|c1|58029-74879|-|CQR60497.1|Polyketide_synthase,_type_I,_modules:_loading,_1,_2_and_3|CQR60497.1	30.4	901	593	16	405	1298	1082	1955	3.79e-111	395
input|c1|99837-105550|+|input.path1.gene33|	BGC0000050|c1|42854-48607|+|ABB88523.1|polyketide_synthase_type_I|ABB88523.1	31.2	918	574	20	414	1298	52	944	4.15e-111	393
input|c1|99837-105550|+|input.path1.gene33|	BGC0000058|c1|1360-23802|+|BAJ16467.1|polyketide_synthase|BAJ16467.1	31.9	915	569	20	414	1299	29	918	4.15e-111	395
input|c1|99837-105550|+|input.path1.gene33|	BGC0001828|c1|53117-60352|+|ANZ22991.1|ZinG|ANZ22991.1	31.0	900	573	20	414	1299	46	911	4.32e-111	394
input|c1|99837-105550|+|input.path1.gene33|	BGC0000105|c1|60305-65302|+|AAP42860.1|NanA6|AAP42860.1	30.9	921	565	27	411	1298	34	916	4.35e-111	391
input|c1|99837-105550|+|input.path1.gene33|	BGC0001690|c1|41496-70037|+|AQT01393.1|SgnS2|AQT01393.1	29.5	918	603	18	398	1297	1781	2672	4.38e-111	395
input|c1|99837-105550|+|input.path1.gene33|	BGC0000084|c1|16118-23410|+|AFL48525.1|laidlomycin_polyketide_synthase_(loading_module_and_module_1)|AFL48525.1	32.2	936	547	24	403	1297	7	895	4.38e-111	394
input|c1|99837-105550|+|input.path1.gene33|	BGC0001508|c1|8917-16889|+|ART41209.1|AdrD|ART41209.1	27.0	1208	772	34	406	1571	381	1520	4.59e-111	394
input|c1|99837-105550|+|input.path1.gene33|	BGC0000075|c1|11393-27940|+|AFV30247.1|polyketide_synthase|AFV30247.1	31.0	905	576	22	414	1299	1134	2009	4.98e-111	395
input|c1|99837-105550|+|input.path1.gene33|	BGC0001363|c1|4672-25341|+|RSp0641|probable_non_ribosomal_peptide_synthetase_protein|CAD17792.1	30.4	912	591	20	401	1298	694	1575	5.37e-111	395
input|c1|99837-105550|+|input.path1.gene33|	BGC0001877|c1|161608-174339|-|FS847_02035|SDR_family_NAD(P)-dependent_oxidoreductase|TXD00034.1	31.6	928	577	22	402	1303	7	902	5.82e-111	395
input|c1|99837-105550|+|input.path1.gene33|	BGC0002446|c1|67625-76678|+|QNN81301.1|IonAV|QNN81301.1	30.4	919	580	20	414	1299	39	930	5.91e-111	394
input|c1|99837-105550|+|input.path1.gene33|	BGC0001519|c1|48169-54768|+|STRAU_0346|putative_Phenolphthiocerol_synthesis_polyketide_synthase_type_I_Pks15/1|EPH46607.1	27.6	1184	754	27	414	1563	38	1152	6.11e-111	394
input|c1|99837-105550|+|input.path1.gene33|	BGC0000159|c1|26694-43826|-|ABW96541.1|type_I_modular_polyketide_synthase|ABW96541.1	30.8	917	573	24	406	1297	2072	2951	6.69e-111	395
input|c1|99837-105550|+|input.path1.gene33|	BGC0001012|c1|12607-29772|+|ABJ97437.1|MerA|ABJ97437.1	31.3	943	553	26	414	1302	26	927	6.69e-111	395
input|c1|99837-105550|+|input.path1.gene33|	BGC0002559|c1|68834-73810|-|QEA08899.1|JenA7|QEA08899.1	31.9	927	554	27	414	1298	37	928	7.40e-111	390
input|c1|99837-105550|+|input.path1.gene33|	BGC0002209|c1|29831-36987|+|HK57_00655|polyketide_synthase|KIA75596.1	27.7	1319	785	44	414	1648	11	1245	9.28e-111	393
input|c1|99837-105550|+|input.path1.gene33|	BGC0000102|c1|19662-25193|+|BAC57029.1|protomycinolide_IV_synthase_2|BAC57029.1	30.6	915	573	22	414	1298	37	919	9.57e-111	392
input|c1|99837-105550|+|input.path1.gene33|	BGC0000094|c1|2912-16753|+|AAC69329.1|type_I_polyketide_synthase_PikAI|AAC69329.1	30.7	928	583	24	399	1299	1096	1990	1.07e-110	394
input|c1|99837-105550|+|input.path1.gene33|	BGC0001331|c1|21512-24499|-|F583_RS0124840|type_I_polyketide_synthase|WP_019032756.1	34.9	700	424	15	396	1091	18	689	1.12e-110	378
input|c1|99837-105550|+|input.path1.gene33|	BGC0000073|c1|66650-78079|+|BAF02925.1|type_I_polyketide_synthase|BAF02925.1	30.9	899	583	18	414	1298	35	909	1.27e-110	394
input|c1|99837-105550|+|input.path1.gene33|	BGC0001068|c1|2907-12777|-|ctg1_orf0002||ctg1_orf0002	31.9	933	570	28	414	1299	7	921	1.33e-110	393
input|c1|99837-105550|+|input.path1.gene33|	BGC0000031|c1|39044-45514|+|CAE45671.1|borrelidin_polyketide_synthase,_type_I|CAE45671.1	31.0	900	568	22	414	1299	62	922	1.34e-110	392
input|c1|99837-105550|+|input.path1.gene33|	BGC0002106|c1|16611-45032|+|IH19_RS0119115|type_I_polyketide_synthase|WP_030180235.1	29.1	915	609	19	399	1297	1771	2661	1.35e-110	394
input|c1|99837-105550|+|input.path1.gene33|	BGC0002480|c1|6975-10835|-|H5968_00855|polyketide_synthase|MBC5793765.1	35.3	695	405	16	413	1079	3	680	1.42e-110	384
input|c1|99837-105550|+|input.path1.gene33|	BGC0002342|c1|6064-8829|+|QKW94294.1|short-chain_dehydrogenase/reductase_SDR|QKW94294.1	31.1	909	565	23	408	1297	7	873	1.46e-110	376
input|c1|99837-105550|+|input.path1.gene33|	BGC0001662|c1|112371-122009|+|AWC08661.1|polyketide_synthase_type_I|AWC08661.1	30.6	911	589	19	411	1299	46	935	1.46e-110	393
input|c1|99837-105550|+|input.path1.gene33|	BGC0000039|c1|18389-26483|-|BAC20566.1|polyketide_synthase|BAC20566.1	31.8	951	559	26	414	1302	32	954	1.48e-110	393
input|c1|99837-105550|+|input.path1.gene33|	BGC0000165|c1|65318-75703|+|ADU86004.1|putative_modular_polyketide_synthase|ADU86004.1	31.2	903	546	21	410	1302	32	869	1.56e-110	393
input|c1|99837-105550|+|input.path1.gene33|	BGC0001231|c1|4124-14731|+|AHB82062.1|polyketide_synthase|AHB82062.1	31.6	920	561	24	410	1298	1707	2589	1.59e-110	393
input|c1|99837-105550|+|input.path1.gene33|	BGC0000144|c1|53431-64683|+|AEZ53949.1|polyketide_synthase|AEZ53949.1	30.9	931	576	20	410	1299	32	936	1.66e-110	393
input|c1|99837-105550|+|input.path1.gene33|	BGC0001215|c1|11190-17564|-|CRI73798.1|CongD_protein|CRI73798.1	30.1	924	572	21	414	1298	36	924	1.68e-110	392
input|c1|99837-105550|+|input.path1.gene33|	BGC0000068|c1|1-9163|+|ABI93779.1|GdmPKS|ABI93779.1	30.7	925	577	23	411	1302	1293	2186	1.84e-110	393
input|c1|99837-105550|+|input.path1.gene33|	BGC0002587|c1|5590-12165|+|QBG82517.1|Polyketide_synthase|QBG82517.1	31.0	923	569	22	414	1299	23	914	1.87e-110	392
input|c1|99837-105550|+|input.path1.gene33|	BGC0002526|c1|54239-59248|+|QKV49771.1|PKS|QKV49771.1	30.6	968	591	26	361	1298	8	924	1.93e-110	389
input|c1|99837-105550|+|input.path1.gene33|	BGC0001046|c1|46319-56758|-|CBA11583.1|polyketide_synthase_type_I|CBA11583.1	30.6	937	591	24	389	1299	32	935	2.08e-110	393
input|c1|99837-105550|+|input.path1.gene33|	BGC0000018|c1|19875-31427|+|ABY21540.1|AngAIII|ABY21540.1	31.3	904	566	22	414	1298	48	915	2.24e-110	393
input|c1|99837-105550|+|input.path1.gene33|	BGC0002541|c1|20001-32804|+|QIQ28616.1|Nbc20|QIQ28616.1	31.8	905	573	20	414	1302	44	920	2.38e-110	393
input|c1|99837-105550|+|input.path1.gene33|	BGC0001819|c1|3022-6999|-|vnz_RS02320|type_I_polyketide_synthase|WP_015031691.1	30.4	927	561	21	414	1299	37	920	2.47e-110	384
input|c1|99837-105550|+|input.path1.gene33|	BGC0001658|c1|31237-36495|+|A4R44_03195|Phenolphthiocerol_synthesis_polyketide_synthase_type_I_Pks15/1|OAP25819.1	30.3	1003	608	25	393	1357	17	966	2.50e-110	390
input|c1|99837-105550|+|input.path1.gene33|	BGC0002523|c1|35490-51197|+|BCB17026.1|modular_polyketide_synthase|BCB17026.1	30.2	927	591	20	404	1298	122	1024	2.64e-110	393
input|c1|99837-105550|+|input.path1.gene33|	BGC0001719|c1|19572-27347|+|QIE07126.1|OvmK4|QIE07126.1	31.1	959	568	24	397	1300	975	1895	2.64e-110	392
input|c1|99837-105550|+|input.path1.gene33|	BGC0001830|c1|38936-43660|+|AKG06378.1|polyketide_synthase_type_1|AKG06378.1	30.5	925	599	19	393	1299	23	921	2.87e-110	388
input|c1|99837-105550|+|input.path1.gene33|	BGC0000073|c1|13667-35002|+|BAF02922.1|type_I_polyketide_synthase|BAF02922.1	31.0	905	579	18	414	1298	36	915	2.93e-110	393
input|c1|99837-105550|+|input.path1.gene33|	BGC0002540|c1|84035-89242|-|QIZ24104.1|type_I_polyketide_synthase|QIZ24104.1	30.4	935	585	20	400	1298	634	1538	3.01e-110	389
input|c1|99837-105550|+|input.path1.gene33|	BGC0001169|c1|23977-30507|+|AHE80994.1|PieA4|AHE80994.1	31.1	900	558	20	414	1302	36	884	3.22e-110	391
input|c1|99837-105550|+|input.path1.gene33|	BGC0002541|c1|114316-121782|+|QIQ28638.1|Nbc42|QIQ28638.1	31.0	920	558	26	414	1299	870	1746	3.28e-110	392
input|c1|99837-105550|+|input.path1.gene33|	BGC0002038|c1|15098-21721|+|FGK60_03785|SDR_family_NAD(P)-dependent_oxidoreductase|TMU97089.1	30.8	918	582	22	414	1302	36	929	3.36e-110	391
input|c1|99837-105550|+|input.path1.gene33|	BGC0000105|c1|17642-24313|+|AAP42856.1|NanA2|AAP42856.1	31.1	922	571	24	411	1298	33	924	3.43e-110	391
input|c1|99837-105550|+|input.path1.gene33|	BGC0001522|c1|35485-40416|+|AWR88398.1|putative_beta-ketoacyl_synthase|AWR88398.1	30.9	914	564	22	410	1297	32	903	3.80e-110	388
input|c1|99837-105550|+|input.path1.gene33|	BGC0002333|c1|35207-41179|-|QSE03603.1|LcmE|QSE03603.1	32.1	903	553	24	407	1299	29	881	3.88e-110	390
input|c1|99837-105550|+|input.path1.gene33|	BGC0001011|c1|64760-88666|+|ABC87511.1|polyketide_synthase|ABC87511.1	30.5	926	589	20	385	1299	4455	5336	4.00e-110	392
input|c1|99837-105550|+|input.path1.gene33|	BGC0001013|c1|64785-88691|+|ctg1_orf22||ctg1_orf22	30.5	926	589	20	385	1299	4455	5336	4.00e-110	392
input|c1|99837-105550|+|input.path1.gene33|	BGC0002038|c1|43135-55290|-|FGK60_03845|SDR_family_NAD(P)-dependent_oxidoreductase|TMU97099.1	30.3	920	597	17	407	1302	1832	2731	4.06e-110	392
input|c1|99837-105550|+|input.path1.gene33|	BGC0001770|c1|50260-55008|+|ANH11413.1|SceR|ANH11413.1	31.1	895	556	24	414	1297	39	883	4.13e-110	387
input|c1|99837-105550|+|input.path1.gene33|	BGC0002446|c1|89626-96903|+|QNN81303.1|IonAVII|QNN81303.1	29.5	1031	640	27	411	1383	31	1032	4.15e-110	391
input|c1|99837-105550|+|input.path1.gene33|	BGC0000125|c1|15210-43733|-|CAC20921.1|PimS2_protein|CAC20921.1	29.4	918	604	18	398	1297	1774	2665	4.15e-110	392
input|c1|99837-105550|+|input.path1.gene33|	BGC0002061|c1|13167-16943|+|NPUN_RS10975|acyltransferase_domain-containing_protein|WP_012408784.1	31.0	976	567	29	412	1336	12	932	4.24e-110	382
input|c1|99837-105550|+|input.path1.gene33|	BGC0000116|c1|66162-75689|+|ABV83229.1|CppB|ABV83229.1	31.4	915	565	22	408	1297	34	910	4.45e-110	392
input|c1|99837-105550|+|input.path1.gene33|	BGC0001028|c1|14506-18240|+|AAF15892.2|nosB|AAF15892.2	31.1	951	584	26	412	1336	13	918	4.63e-110	382
input|c1|99837-105550|+|input.path1.gene33|	BGC0000001|c1|15054-32399|+|AEK75502.1|type_1_polyketide_synthase|AEK75502.1	32.3	901	543	24	409	1298	4142	4986	4.81e-110	392
input|c1|99837-105550|+|input.path1.gene33|	BGC0000151|c1|108577-113286|-|SAMRCDS2|Type_I_modular_polyketide_synthase|CBZ41586.1	31.2	895	558	21	414	1297	41	888	4.93e-110	387
input|c1|99837-105550|+|input.path1.gene33|	BGC0000026|c1|16032-19913|+|AAK83194.1|polyketide_synthase|AAK83194.1	31.4	925	573	25	412	1310	24	912	5.24e-110	383
input|c1|99837-105550|+|input.path1.gene33|	BGC0001066|c1|12831-24752|+|CAQ52622.1|type_I_polyketide_synthase,_modules_4-5|CAQ52622.1	31.0	893	564	20	414	1298	19	867	5.31e-110	392
input|c1|99837-105550|+|input.path1.gene33|	BGC0000125|c1|54309-59852|+|CAC20930.1|PimS0_protein|CAC20930.1	30.1	916	575	19	397	1270	643	1535	5.46e-110	389
input|c1|99837-105550|+|input.path1.gene33|	BGC0000158|c1|41439-70025|-|ABV91286.1|type_I_modular_polyketide_synthase|ABV91286.1	30.8	928	558	24	402	1297	2631	3506	5.50e-110	392
input|c1|99837-105550|+|input.path1.gene33|	BGC0000157|c1|9279-38225|+|ABI94379.1|tautomycetin_biosynthetic_PKS|ABI94379.1	31.1	929	554	25	402	1297	2747	3622	5.52e-110	392
input|c1|99837-105550|+|input.path1.gene33|	BGC0001892|c1|10359-17921|+|BCIN_01g00060|Bcboa6|ATZ45182.1	31.7	943	574	28	405	1299	3	923	5.64e-110	391
input|c1|99837-105550|+|input.path1.gene33|	BGC0001729|c1|29562-37305|-|BAV69313.1|PrhL|BAV69313.1	27.1	1371	838	42	311	1621	276	1545	5.70e-110	391
input|c1|99837-105550|+|input.path1.gene33|	BGC0001183|c1|20945-40036|+|AGC09484.1|LobS1|AGC09484.1	31.1	946	604	23	392	1315	1013	1932	6.58e-110	392
input|c1|99837-105550|+|input.path1.gene33|	BGC0000090|c1|20330-40657|+|ACF35445.1|mbcAI|ACF35445.1	30.8	920	591	24	396	1298	5180	6070	6.71e-110	392
input|c1|99837-105550|+|input.path1.gene33|	BGC0001807|c1|29798-41014|+|ATL73034.1|type_I_modular_polyketide_synthase|ATL73034.1	30.8	909	577	20	414	1298	36	916	6.75e-110	391
input|c1|99837-105550|+|input.path1.gene33|	BGC0001944|c1|22807-44352|-|AXI91546.1|FunP7|AXI91546.1	30.8	898	568	19	414	1297	5456	6314	6.82e-110	392
input|c1|99837-105550|+|input.path1.gene33|	BGC0001348|c1|15878-31195|+|IF55_RS32370|polyketide_synthase|WP_048832936.1	30.1	943	593	21	397	1298	3187	4104	8.03e-110	391
input|c1|99837-105550|+|input.path1.gene33|	BGC0000164|c1|47265-64238|+|BAE93730.1|type_I_polyketide_synthase|BAE93730.1	27.9	1145	738	23	392	1499	14	1108	8.37e-110	391
input|c1|99837-105550|+|input.path1.gene33|	BGC0000105|c1|89771-100138|-|AAP42874.1|NanA8|AAP42874.1	30.1	913	587	19	414	1299	50	938	8.42e-110	391
input|c1|99837-105550|+|input.path1.gene33|	BGC0000069|c1|32816-37729|+|AHA38201.1|GphH|AHA38201.1	31.7	911	559	24	414	1302	37	906	8.71e-110	387
input|c1|99837-105550|+|input.path1.gene33|	BGC0001845|c1|2917-11325|-|STAN_0119|Erythronolide_synthase,_modules_1_and_2|RLV64599.1	32.5	908	561	26	414	1303	16	889	9.03e-110	390
input|c1|99837-105550|+|input.path1.gene33|	BGC0000114|c1|52139-57244|+|ABC84461.1|NigAVI|ABC84461.1	30.3	931	581	24	411	1298	34	939	1.03e-109	387
input|c1|99837-105550|+|input.path1.gene33|	BGC0001619|c1|57776-72154|+|AKA59090.1|type-I_PKS|AKA59090.1	31.3	950	554	26	404	1299	31	935	1.03e-109	391
input|c1|99837-105550|+|input.path1.gene33|	BGC0002194|c1|148-8033|-|B5807_07929|hypothetical_protein|OSS48297.1	30.5	953	570	26	414	1297	17	946	1.07e-109	390
input|c1|99837-105550|+|input.path1.gene33|	BGC0002032|c1|11386-21447|-|DV517_01370|hypothetical_protein|TGZ15164.1	30.1	953	611	20	399	1322	1525	2451	1.09e-109	390
input|c1|99837-105550|+|input.path1.gene33|	BGC0001667|c1|26148-34067|-|AQH32483.1|hybrid_peptide_synthetase/polyketide_synthase|AQH32483.1	30.6	917	575	29	414	1298	702	1589	1.11e-109	390
input|c1|99837-105550|+|input.path1.gene33|	BGC0001658|c1|41289-51665|+|A4R44_03197|Phenolphthiocerol_synthesis_polyketide_synthase_type_I_Pks15/1|OAP25821.1	28.0	1169	728	35	414	1563	36	1109	1.12e-109	390
input|c1|99837-105550|+|input.path1.gene33|	BGC0001046|c1|56865-75380|-|CBA11584.1|polyketide_synthase_type_I|CBA11584.1	31.1	910	569	20	411	1298	27	900	1.14e-109	391
input|c1|99837-105550|+|input.path1.gene33|	BGC0001004|c1|66826-85887|-|AGI99497.1|type_I_polyketide_synthase|AGI99497.1	30.8	947	605	23	392	1315	1004	1923	1.15e-109	391
input|c1|99837-105550|+|input.path1.gene33|	BGC0002550|c1|70311-89399|-|QFU80902.1|PKS|QFU80902.1	30.8	947	605	23	392	1315	1013	1932	1.15e-109	391
input|c1|99837-105550|+|input.path1.gene33|	BGC0002453|c1|40727-46234|+|QES95476.1|type_I_polyketide_synthase|QES95476.1	29.0	910	595	20	414	1299	40	922	1.22e-109	388
input|c1|99837-105550|+|input.path1.gene33|	BGC0000100|c1|14121-23198|+|AAO65796.1|monensin_polyketide_synthase_loading_module_and_module_1|AAO65796.1	31.4	959	564	24	399	1297	2	926	1.31e-109	390
input|c1|99837-105550|+|input.path1.gene33|	BGC0001670|c1|5781-14858|+|ANZ52459.1|MonAI|ANZ52459.1	31.4	959	564	24	399	1297	2	926	1.31e-109	390
input|c1|99837-105550|+|input.path1.gene33|	BGC0002526|c1|10902-17630|+|QKV49766.1|PKS|QKV49766.1	30.6	911	572	23	411	1298	33	906	1.43e-109	389
input|c1|99837-105550|+|input.path1.gene33|	BGC0002072|c1|122360-132667|-|M444_04845|polyketide_synthase|AKL69764.1	31.3	915	568	23	411	1299	20	899	1.47e-109	390
input|c1|99837-105550|+|input.path1.gene33|	BGC0002541|c1|110289-114881|+|QIQ28637.1|Nbc41|QIQ28637.1	30.1	938	574	22	414	1302	36	940	1.49e-109	385
input|c1|99837-105550|+|input.path1.gene33|	BGC0001772|c1|94550-97762|+|ATX68114.1|malonyl_CoA-acyl_carrier_protein_transacylase|ATX68114.1	33.9	675	418	13	414	1068	40	706	1.66e-109	377
input|c1|99837-105550|+|input.path1.gene33|	BGC0000050|c1|2752-15678|+|ABB88519.1|polyketide_synthase_type_I|ABB88519.1	32.8	936	548	27	409	1297	11	912	1.71e-109	390
input|c1|99837-105550|+|input.path1.gene33|	BGC0002498|c1|132846-142466|+|QQZ01587.1|PKS|QQZ01587.1	30.7	909	587	20	411	1299	34	919	1.83e-109	390
input|c1|99837-105550|+|input.path1.gene33|	BGC0002520|c1|23897-38782|+|BCK51633.1|modular_polyketide_synthase|BCK51633.1	31.6	937	576	26	398	1298	1087	1994	1.84e-109	390
input|c1|99837-105550|+|input.path1.gene33|	BGC0000075|c1|27967-34623|+|AFV30248.1|polyketide_synthase|AFV30248.1	29.6	976	585	19	397	1302	28	971	1.85e-109	389
input|c1|99837-105550|+|input.path1.gene33|	BGC0000982|c1|26454-36314|+|AAW03327.1|CtaD|AAW03327.1	26.9	1277	807	37	411	1649	1451	2639	1.87e-109	390
input|c1|99837-105550|+|input.path1.gene33|	BGC0001019|c1|20995-23697|+|AHB82054.1|polyketide_synthase|AHB82054.1	35.4	680	408	13	387	1055	15	674	1.99e-109	372
input|c1|99837-105550|+|input.path1.gene33|	BGC0001349|c1|6446-17113|-|AKD43753.1|HerB|AKD43753.1	30.4	921	594	20	399	1298	1793	2687	2.00e-109	390
input|c1|99837-105550|+|input.path1.gene33|	BGC0002206|c1|28526-36676|+|A0O28_0102340|hypothetical_protein|OPB37950.1	27.2	1292	792	38	107	1299	109	1351	2.02e-109	389
input|c1|99837-105550|+|input.path1.gene33|	BGC0001749|c1|24781-32566|+|MGG_10912|mycocerosic_acid_synthase|EHA52508.1	33.3	896	518	27	397	1233	37	911	2.47e-109	389
input|c1|99837-105550|+|input.path1.gene33|	BGC0000085|c1|11188-21075|-|BAC76491.1|lankamycin_synthase_LkmAIII|BAC76491.1	31.8	916	555	27	414	1298	1545	2421	2.49e-109	389
input|c1|99837-105550|+|input.path1.gene33|	BGC0000144|c1|85352-92290|+|AEZ53953.1|polyketide_synthase|AEZ53953.1	31.2	921	574	23	403	1299	33	917	2.71e-109	389
input|c1|99837-105550|+|input.path1.gene33|	BGC0000110|c1|4343-10036|+|CAO85893.1|modular_polyketide_synthase_NorA|CAO85893.1	29.6	909	588	19	397	1282	98	977	2.80e-109	387
input|c1|99837-105550|+|input.path1.gene33|	BGC0001666|c1|32736-38057|-|ATY46595.1|polyketide_synthase|ATY46595.1	31.2	905	578	21	414	1298	33	912	2.84e-109	387
input|c1|99837-105550|+|input.path1.gene33|	BGC0000002|c1|23411-46912|-|KALB_6562|PKS_I|AHH99921.1	30.5	910	540	28	414	1299	36	877	2.84e-109	390
input|c1|99837-105550|+|input.path1.gene33|	BGC0001784|c1|53778-68114|+|AWH12937.1|StmB|AWH12937.1	30.5	905	576	22	414	1302	1547	2414	3.17e-109	389
input|c1|99837-105550|+|input.path1.gene33|	BGC0001742|c1|9143-19498|+|CSP_7467|PieA2_type_I_PKS|ARV85761.1	31.5	905	569	23	414	1298	37	910	3.43e-109	389
input|c1|99837-105550|+|input.path1.gene33|	BGC0001381|c1|99416-119593|+|AJO72737.1|Type_I_modular_polyketide_synthase|AJO72737.1	31.0	916	589	20	399	1297	3111	4000	3.61e-109	389
input|c1|99837-105550|+|input.path1.gene33|	BGC0000100|c1|88816-93741|-|AAO65807.1|monensin_polyketide_synthase_module_10|AAO65807.1	30.5	915	583	21	408	1299	31	915	3.86e-109	385
input|c1|99837-105550|+|input.path1.gene33|	BGC0001670|c1|80476-85401|-|ANZ52470.1|MonAVII|ANZ52470.1	30.5	915	583	21	408	1299	31	915	3.86e-109	385
input|c1|99837-105550|+|input.path1.gene33|	BGC0002333|c1|21867-30983|-|QSE03602.1|LcmA|QSE03602.1	30.9	916	564	23	397	1297	981	1842	4.03e-109	389
input|c1|99837-105550|+|input.path1.gene33|	BGC0000144|c1|64798-69105|+|AEZ53950.1|polyketide_synthase|AEZ53950.1	30.2	929	568	22	414	1298	40	932	4.36e-109	382
input|c1|99837-105550|+|input.path1.gene33|	BGC0000100|c1|23205-29921|+|AAO65797.1|monensin_polyketide_synthase_module_2|AAO65797.1	31.0	914	569	24	411	1298	33	910	4.40e-109	388
input|c1|99837-105550|+|input.path1.gene33|	BGC0001670|c1|14865-21581|+|ANZ52460.1|MonAII|ANZ52460.1	31.0	914	569	24	411	1298	33	910	4.40e-109	388
input|c1|99837-105550|+|input.path1.gene33|	BGC0002697|c1|19475-37327|+|SCATT_32680|type_I_polyketide_synthase|AEW95639.1	32.2	901	563	22	414	1297	19	888	4.59e-109	389
input|c1|99837-105550|+|input.path1.gene33|	BGC0000994|c1|52273-71463|+|AAF86396.1|FkbA|AAF86396.1	30.8	903	560	21	403	1302	3434	4274	4.71e-109	389
input|c1|99837-105550|+|input.path1.gene33|	BGC0001492|c1|35355-46289|+|ARE67852.1|AbsB2|ARE67852.1	28.4	1227	767	29	399	1566	1396	2569	4.73e-109	389
input|c1|99837-105550|+|input.path1.gene33|	BGC0002105|c1|15214-21201|-|B7L92_RS16080|type_I_polyketide_synthase|WP_081238289.1	31.7	899	553	23	414	1299	36	886	5.06e-109	387
input|c1|99837-105550|+|input.path1.gene33|	BGC0002456|c1|77161-90225|+|QSV12663.1|AvmE|QSV12663.1	30.1	930	596	17	398	1302	2203	3103	5.30e-109	389
input|c1|99837-105550|+|input.path1.gene33|	BGC0000047|c1|27962-41125|+|AAM81584.2|putative_type_I_polyketide_synthase|AAM81584.2	32.2	928	564	27	397	1299	2493	3380	5.32e-109	389
input|c1|99837-105550|+|input.path1.gene33|	BGC0000114|c1|72327-78947|-|ABC84470.1|NIGAVIII|ABC84470.1	30.1	919	590	20	414	1302	36	932	5.62e-109	387
input|c1|99837-105550|+|input.path1.gene33|	BGC0000002|c1|90219-106784|-|KALB_6567|PKS_I|AHH99926.1	30.8	891	557	24	414	1299	2057	2892	5.92e-109	389
input|c1|99837-105550|+|input.path1.gene33|	BGC0000135|c1|52185-71039|+|BAK64649.1|polyketide_synthase|BAK64649.1	31.2	937	556	25	399	1299	4488	5371	6.20e-109	389
input|c1|99837-105550|+|input.path1.gene33|	BGC0000001|c1|32476-43413|+|AEK75503.1|type_1_polyketide_synthase|AEK75503.1	31.0	912	578	20	396	1298	1625	2494	6.26e-109	388
input|c1|99837-105550|+|input.path1.gene33|	BGC0000233|c1|6375-9332|-|AAP85336.1|type_I_PKS|AAP85336.1	30.5	914	559	23	414	1299	21	886	6.66e-109	373
input|c1|99837-105550|+|input.path1.gene33|	BGC0000040|c1|43781-55729|+|AAZ94389.1|modular_polyketide_synthase|AAZ94389.1	29.6	916	593	19	411	1299	37	927	6.66e-109	388
input|c1|99837-105550|+|input.path1.gene33|	BGC0001072|c1|15910-22506|+|AEU17897.1|putative_type_I_PKS|AEU17897.1	30.0	916	584	25	414	1298	23	912	7.37e-109	387
input|c1|99837-105550|+|input.path1.gene33|	BGC0000066|c1|27794-38101|+|AAO06917.1|GdmAII|AAO06917.1	30.9	929	591	24	398	1299	1796	2700	7.92e-109	388
input|c1|99837-105550|+|input.path1.gene33|	BGC0002520|c1|182689-187683|+|BCK51647.1|modular_polyketide_synthase|BCK51647.1	31.4	938	557	25	411	1302	32	929	8.17e-109	384
input|c1|99837-105550|+|input.path1.gene33|	BGC0002552|c1|15420-20003|-|QGJ79645.1|Polyketide_synthase|QGJ79645.1	30.1	924	586	23	392	1299	14	893	8.47e-109	383
input|c1|99837-105550|+|input.path1.gene33|	BGC0002105|c1|1691-10792|-|B7L92_RS16055|type_I_polyketide_synthase|WP_081238284.1	31.1	911	557	24	403	1297	982	1837	9.35e-109	387
input|c1|99837-105550|+|input.path1.gene33|	BGC0002104|c1|81940-85287|-|AF335_RS14770|type_I_polyketide_synthase|WP_244927023.1	29.5	911	596	19	409	1298	44	929	9.43e-109	375
input|c1|99837-105550|+|input.path1.gene33|	BGC0001828|c1|27204-36770|+|ANZ22987.1|ZinD|ANZ22987.1	30.5	922	593	20	397	1299	1555	2447	9.82e-109	387
input|c1|99837-105550|+|input.path1.gene33|	BGC0001195|c1|35712-51212|+|AJW65408.1|type_I_modular_polyketide_synthase|AJW65408.1	31.3	945	567	25	392	1298	2991	3891	1.01e-108	388
input|c1|99837-105550|+|input.path1.gene33|	BGC0000040|c1|70836-77006|+|AAZ94391.1|modular_polyketide_synthase|AAZ94391.1	31.2	913	579	21	407	1298	28	912	1.03e-108	386
input|c1|99837-105550|+|input.path1.gene33|	BGC0001649|c1|24778-41760|+|BBA84070.1|type_I_polyketide_synthase|BBA84070.1	31.1	928	554	24	401	1298	3919	4791	1.05e-108	388
input|c1|99837-105550|+|input.path1.gene33|	BGC0002124|c1|89182-93948|-|ACTIVE_1796|type_I_polyketide_synthase|QKG20159.1	29.3	927	593	22	408	1298	30	930	1.09e-108	383
input|c1|99837-105550|+|input.path1.gene33|	BGC0002634|c1|24118-35811|+|UHH90012.1|VicP4|UHH90012.1	30.2	916	588	21	414	1307	36	922	1.15e-108	387
input|c1|99837-105550|+|input.path1.gene33|	BGC0001040|c1|41242-66933|-|CAA60460.1|polyketide_synthase|CAA60460.1	30.5	951	585	24	400	1335	1296	2185	1.18e-108	388
input|c1|99837-105550|+|input.path1.gene33|	BGC0000100|c1|29974-42372|+|AAO65798.1|monensin_polyketide_synthase_modules_3_and_4|AAO65798.1	29.7	955	579	21	410	1297	32	961	1.19e-108	387
input|c1|99837-105550|+|input.path1.gene33|	BGC0001670|c1|21634-34032|+|ANZ52461.1|MonAIII|ANZ52461.1	29.7	955	579	21	410	1297	32	961	1.19e-108	387
input|c1|99837-105550|+|input.path1.gene33|	BGC0001094|c1|25334-34291|-|Bamb_5921|beta-ketoacyl_synthase|ABI91466.1	30.8	907	576	20	414	1298	34	910	1.22e-108	387
input|c1|99837-105550|+|input.path1.gene33|	BGC0001016|c1|28417-36324|-|AAO62585.1|peptide_sythetase_polyketide_synthase_fusion_protein|AAO62585.1	30.1	916	581	26	414	1298	698	1585	1.38e-108	387
input|c1|99837-105550|+|input.path1.gene33|	BGC0001702|c1|38533-43197|+|ARS01475.1|NcmAIII|ARS01475.1	30.4	925	586	22	392	1298	14	898	1.46e-108	382
input|c1|99837-105550|+|input.path1.gene33|	BGC0000002|c1|3265-14406|-|KALB_6560|PKS_I|AHH99919.1	29.6	909	604	20	402	1297	1677	2562	1.47e-108	387
input|c1|99837-105550|+|input.path1.gene33|	BGC0001065|c1|21667-43083|+|AEZ64504.1|Herc|AEZ64504.1	30.5	917	588	22	399	1297	1723	2608	1.49e-108	387
input|c1|99837-105550|+|input.path1.gene33|	BGC0001665|c1|13930-17019|+|MMAR_2473|polyketide_synthase_Pks9|ACC40923.1	30.7	902	537	25	412	1298	20	848	1.60e-108	373
input|c1|99837-105550|+|input.path1.gene33|	BGC0001755|c1|11007-25994|+|AWW87422.1|type_I_polyketide_synthase|AWW87422.1	29.5	1036	636	25	396	1393	3127	4106	1.74e-108	387
input|c1|99837-105550|+|input.path1.gene33|	BGC0001013|c1|26335-43422|+|ctg1_orf20||ctg1_orf20	30.6	949	558	26	414	1302	7	914	1.84e-108	387
input|c1|99837-105550|+|input.path1.gene33|	BGC0001011|c1|26259-43397|+|ABC87509.1|polyketide_synthase|ABC87509.1	30.6	949	558	26	414	1302	24	931	1.84e-108	387
input|c1|99837-105550|+|input.path1.gene33|	BGC0000126|c1|8340-27938|+|BAH02268.1|polyketide_synthase|BAH02268.1	30.6	914	580	24	408	1298	3	885	1.93e-108	387
input|c1|99837-105550|+|input.path1.gene33|	BGC0002102|c1|700-20331|+|QOD94996.1|PldAI|QOD94996.1	30.6	914	580	24	408	1298	14	896	1.93e-108	387
input|c1|99837-105550|+|input.path1.gene33|	BGC0002454|c1|74492-85468|-|QRI43531.1|type_I_polyketide_synthase|QRI43531.1	29.7	915	591	21	408	1297	2043	2930	1.93e-108	387
input|c1|99837-105550|+|input.path1.gene33|	BGC0000353|c1|5798-28528|+|AAC68815.1|FK506_polyketide_synthase|AAC68815.1	30.4	917	546	22	414	1299	5999	6854	2.01e-108	387
input|c1|99837-105550|+|input.path1.gene33|	BGC0002011|c1|37902-42494|-|AMYAL_RS0139460|type_I_polyketide_synthase|WP_020636817.1	30.2	932	578	23	392	1299	14	896	2.10e-108	382
input|c1|99837-105550|+|input.path1.gene33|	BGC0000117|c1|83255-88978|-|BAB69198.1|modular_polyketide_synthase|BAB69198.1	30.4	917	586	20	414	1299	36	931	2.14e-108	385
input|c1|99837-105550|+|input.path1.gene33|	BGC0001042|c1|85823-96040|+|ACY06290.1|type_I_polyketide_synthase|ACY06290.1	29.9	951	599	22	393	1303	1618	2540	2.42e-108	386
input|c1|99837-105550|+|input.path1.gene33|	BGC0000067|c1|35575-45873|+|ABB86409.1|GelB|ABB86409.1	30.9	929	591	24	398	1299	1796	2700	2.43e-108	386
input|c1|99837-105550|+|input.path1.gene33|	BGC0001008|c1|13343-18586|+|ABY66019.1|6-methylsalicylic_acid_synthase|ABY66019.1	31.7	919	555	22	414	1297	7	887	2.46e-108	384
input|c1|99837-105550|+|input.path1.gene33|	BGC0000140|c1|6175-9195|+|ACZ65476.1|type_I_modular_polyketide_synthase|ACZ65476.1	32.3	844	511	23	414	1236	7	811	2.55e-108	372
input|c1|99837-105550|+|input.path1.gene33|	BGC0000084|c1|83802-88688|-|AFL48533.1|laidlomycin_polyketide_synthase_(module_10)|AFL48533.1	31.3	913	572	24	408	1299	31	909	2.69e-108	382
input|c1|99837-105550|+|input.path1.gene33|	BGC0000042|c1|74047-89649|-|BAO66542.1|type_I_polyketide_synthase|BAO66542.1	27.5	1176	754	29	414	1567	39	1137	3.11e-108	386
input|c1|99837-105550|+|input.path1.gene33|	BGC0000109|c1|13181-24352|+|BAF85838.1|modular_polyketide_synthase|BAF85838.1	29.7	913	596	21	410	1299	32	921	3.43e-108	386
input|c1|99837-105550|+|input.path1.gene33|	BGC0000094|c1|16858-28077|+|AAC69330.1|type_I_polyketide_synthase_PikAII|AAC69330.1	30.5	912	570	21	414	1298	38	912	3.44e-108	386
input|c1|99837-105550|+|input.path1.gene33|	BGC0001070|c1|51025-59721|+|CAN89636.1|putative_polyketide_synthase|CAN89636.1	30.8	910	575	20	402	1297	1696	2564	3.62e-108	385
input|c1|99837-105550|+|input.path1.gene33|	BGC0002349|c1|84579-90584|+|JJ691_101380|type_I_polyketide_synthase|QUQ72349.1	30.7	889	564	21	414	1299	36	875	3.74e-108	384
input|c1|99837-105550|+|input.path1.gene33|	BGC0001038|c1|33112-36882|-|AGC24271.1|prlQ|AGC24271.1	30.3	910	576	20	409	1298	8	879	3.75e-108	377
input|c1|99837-105550|+|input.path1.gene33|	BGC0002619|c1|12092-19846|-|AJG44381.1|MpaC'|AJG44381.1	27.7	1243	762	40	130	1340	132	1269	3.95e-108	385
input|c1|99837-105550|+|input.path1.gene33|	BGC0001019|c1|3859-13686|+|AHB82051.1|polyketide_synthase|AHB82051.1	31.3	930	560	28	407	1299	1435	2322	4.10e-108	385
input|c1|99837-105550|+|input.path1.gene33|	BGC0001709|c1|50331-56501|+|AVX51100.1|nysK|AVX51100.1	31.5	915	554	25	414	1297	36	908	4.22e-108	384
input|c1|99837-105550|+|input.path1.gene33|	BGC0001742|c1|1091-9112|+|CSP_7468|PieA1_type_I_PKS|ARV85760.1	31.0	905	573	23	414	1298	833	1706	4.33e-108	385
input|c1|99837-105550|+|input.path1.gene33|	BGC0000157|c1|38119-60981|+|ABI94380.1|tautomycetin_biosynthetic_PKS|ABI94380.1	31.2	937	556	28	392	1297	5806	6684	4.67e-108	386
input|c1|99837-105550|+|input.path1.gene33|	BGC0002525|c1|11868-20199|+|BBU37368.1|polyketide_synthase|BBU37368.1	30.1	907	569	25	414	1297	61	925	5.23e-108	385
input|c1|99837-105550|+|input.path1.gene33|	BGC0001052|c1|20104-30201|+|ADC79638.1|TamAII|ADC79638.1	31.8	909	556	24	414	1298	35	903	5.55e-108	385
input|c1|99837-105550|+|input.path1.gene33|	BGC0002558|c1|38895-44474|+|BBM95965.1|modular_polyketide_synthase|BBM95965.1	29.9	942	569	22	414	1304	36	937	5.60e-108	383
input|c1|99837-105550|+|input.path1.gene33|	BGC0001017|c1|4896-12791|-|AAF00957.1|mcyG|AAF00957.1	30.4	924	568	27	414	1298	671	1558	5.61e-108	385
input|c1|99837-105550|+|input.path1.gene33|	BGC0000142|c1|46456-57591|-|Strop_2778|beta-ketoacyl_synthase|ABP55220.1	30.7	929	580	21	385	1302	1714	2589	5.99e-108	385
input|c1|99837-105550|+|input.path1.gene33|	BGC0000114|c1|39985-52122|+|ABC84460.1|NigAV|ABC84460.1	30.3	922	593	21	407	1302	1834	2731	6.34e-108	385
input|c1|99837-105550|+|input.path1.gene33|	BGC0002446|c1|7968-43802|+|QNN81297.1|IonAI|QNN81297.1	30.3	928	578	21	414	1299	6669	7569	6.74e-108	385
input|c1|99837-105550|+|input.path1.gene33|	BGC0000051|c1|26472-33008|+|AGY62759.1|EbeG|AGY62759.1	29.8	919	576	20	409	1299	32	909	6.83e-108	384
input|c1|99837-105550|+|input.path1.gene33|	BGC0001580|c1|44953-51489|+|SCN11953.1|ebeE-type_I_polyketide_synthase|SCN11953.1	29.8	919	576	20	409	1299	32	909	6.83e-108	384
input|c1|99837-105550|+|input.path1.gene33|	BGC0001944|c1|74860-89514|-|AXI91549.1|FunP4|AXI91549.1	30.9	938	563	25	385	1299	3	878	7.01e-108	385
input|c1|99837-105550|+|input.path1.gene33|	BGC0000093|c1|4699-10563|-|ADC45515.1|modular_polyketide_synthase|ADC45515.1	31.7	894	537	19	424	1298	45	883	7.72e-108	383
input|c1|99837-105550|+|input.path1.gene33|	BGC0000096|c1|59850-64556|+|ctg1_orf30||ctg1_orf30	31.2	903	578	22	414	1298	36	913	9.54e-108	380
input|c1|99837-105550|+|input.path1.gene33|	BGC0002098|c1|44349-49556|+|AORI_2947|type_I_polyketide_synthase|AGM05533.1	31.2	901	568	21	410	1299	32	891	9.72e-108	382
input|c1|99837-105550|+|input.path1.gene33|	BGC0002038|c1|21840-27662|+|FGK60_03790|SDR_family_NAD(P)-dependent_oxidoreductase|TMU97090.1	30.0	918	590	23	414	1302	36	929	9.85e-108	383
input|c1|99837-105550|+|input.path1.gene33|	BGC0001708|c1|25867-32997|-|P174DRAFT_455569|polyketide_synthase|PKX88487.1	28.5	1178	732	37	414	1571	368	1455	9.89e-108	384
input|c1|99837-105550|+|input.path1.gene33|	BGC0002454|c1|63167-74404|-|QRI43530.1|type_I_polyketide_synthase|QRI43530.1	31.3	923	570	26	399	1298	2127	3008	1.06e-107	384
input|c1|99837-105550|+|input.path1.gene33|	BGC0001436|c1|43533-51315|+|ASK38717.1|polyketide_synthase|ASK38717.1	30.8	979	573	27	402	1299	25	980	1.17e-107	384
input|c1|99837-105550|+|input.path1.gene33|	BGC0001491|c1|37738-47295|+|BG844_00050|AceP5|OJF16267.1	30.8	898	531	24	410	1297	1549	2366	1.23e-107	384
input|c1|99837-105550|+|input.path1.gene33|	BGC0000092|c1|33666-43271|+|AAG13919.1|megalomicin_6-deoxyerythronolide_B_synthase_3|AAG13919.1	31.8	927	563	23	402	1298	1496	2383	1.23e-107	384
input|c1|99837-105550|+|input.path1.gene33|	BGC0001447|c1|20232-35657|+|SZMC14600_23450|acyl_transferase|EHK80163.1	30.7	913	579	23	398	1297	3334	4205	1.26e-107	384
input|c1|99837-105550|+|input.path1.gene33|	BGC0001119|c1|11548-27195|+|CCP20047.1|divK_protein|CCP20047.1	30.7	947	565	23	406	1299	3610	4518	1.26e-107	384
input|c1|99837-105550|+|input.path1.gene33|	BGC0000141|c1|7423-23472|-|CAI94682.1|putative_polyketide_synthase|CAI94682.1	30.0	923	599	17	397	1297	988	1885	1.28e-107	384
input|c1|99837-105550|+|input.path1.gene33|	BGC0002297|c1|25463-33397|+|QCQ67877.1|hybrid_peptide_synthetase/polyketide_synthase|QCQ67877.1	29.9	919	579	27	414	1298	681	1568	1.31e-107	384
input|c1|99837-105550|+|input.path1.gene33|	BGC0000054|c1|43959-54545|-|AAU93807.2|polyketide_synthase_modules_1_and_2|AAU93807.2	30.9	921	576	21	399	1297	503	1385	1.34e-107	384
input|c1|99837-105550|+|input.path1.gene33|	BGC0001019|c1|13709-16321|+|AHB82052.1|polyketide_synthase|AHB82052.1	35.2	668	403	15	414	1072	26	672	1.39e-107	366
input|c1|99837-105550|+|input.path1.gene33|	BGC0002180|c1|17177-24876|+|ANIA_11191|polyketide_synthase,_putative_(JCVI)|CBF82304.1	30.4	953	574	26	414	1297	51	983	1.55e-107	383
input|c1|99837-105550|+|input.path1.gene33|	BGC0001719|c1|14294-19309|+|QIE07124.1|OvmK2|QIE07124.1	28.6	993	632	18	403	1354	150	1106	1.56e-107	380
input|c1|99837-105550|+|input.path1.gene33|	BGC0001231|c1|14718-17354|+|AHB82063.1|polyketide_synthase|AHB82063.1	35.1	666	408	14	414	1073	38	685	1.67e-107	366
input|c1|99837-105550|+|input.path1.gene33|	BGC0000114|c1|8764-15465|+|ABC84457.1|NigAII|ABC84457.1	30.9	909	585	20	411	1298	33	919	1.69e-107	383
input|c1|99837-105550|+|input.path1.gene33|	BGC0002559|c1|14557-21270|+|QEA08888.1|JenA2|QEA08888.1	30.8	919	582	22	411	1302	33	924	1.70e-107	383
input|c1|99837-105550|+|input.path1.gene33|	BGC0001195|c1|16348-35577|+|AJW65407.1|type_I_modular_polyketide_synthase|AJW65407.1	30.7	931	584	21	391	1298	1004	1896	1.80e-107	384
input|c1|99837-105550|+|input.path1.gene33|	BGC0002517|c1|63603-68351|-|QGA70100.1|type_I_polyketide_synthase|QGA70100.1	30.1	896	559	24	414	1297	39	879	1.92e-107	379
input|c1|99837-105550|+|input.path1.gene33|	BGC0002349|c1|95706-107663|-|JJ691_101420|type_I_polyketide_synthase|QUQ72353.1	31.5	907	532	25	413	1297	7	846	1.93e-107	384
input|c1|99837-105550|+|input.path1.gene33|	BGC0000041|c1|8202-14402|+|AAD03048.1|type_I_polyketide_synthase|AAD03048.1	29.7	916	597	19	407	1299	34	925	2.34e-107	382
input|c1|99837-105550|+|input.path1.gene33|	BGC0000060|c1|7623-18251|+|AEC13069.1|fosC|AEC13069.1	30.8	935	553	23	414	1298	108	998	2.35e-107	383
input|c1|99837-105550|+|input.path1.gene33|	BGC0001124|c1|3229-10318|-|ASPNIDRAFT_179585|hypothetical_protein|EHA19289.1	30.1	972	589	27	384	1297	2	941	2.50e-107	382
input|c1|99837-105550|+|input.path1.gene33|	BGC0000002|c1|69880-75144|-|KALB_6565|PKS_I|AHH99924.1	30.6	891	561	22	414	1297	38	878	2.56e-107	380
input|c1|99837-105550|+|input.path1.gene33|	BGC0001854|c1|5324-12775|-|THAR02_06935|fatty_acid_synthase_S-acetyltransferase|KKP00963.1	30.8	951	574	25	412	1297	9	940	2.58e-107	382
input|c1|99837-105550|+|input.path1.gene33|	BGC0000037|c1|1-7821|-|ANIA_06448|polyketide_synthase,_putative_(JCVI)|CBF69451.1	26.4	1218	751	29	111	1300	101	1200	2.83e-107	382
input|c1|99837-105550|+|input.path1.gene33|	BGC0002124|c1|43185-60197|+|ACTIVE_1783|Type_I_polyketide_synthase|QKG20146.1	30.2	922	589	22	402	1299	2099	2989	3.03e-107	383
input|c1|99837-105550|+|input.path1.gene33|	BGC0001856|c1|43483-55263|+|QBF51756.1|type_I_polyketide_synthase|QBF51756.1	29.2	911	594	17	414	1298	35	920	3.34e-107	383
input|c1|99837-105550|+|input.path1.gene33|	BGC0000233|c1|1-6378|-|AAP85335.1|type_I_PKS|AAP85335.1	29.7	912	594	19	401	1298	37	915	3.43e-107	382
input|c1|99837-105550|+|input.path1.gene33|	BGC0000116|c1|51508-57603|+|ABV83223.1|CppK|ABV83223.1	32.2	900	551	23	414	1297	36	892	3.84e-107	381
input|c1|99837-105550|+|input.path1.gene33|	BGC0002523|c1|91383-107243|+|BCB17030.1|modular_polyketide_synthase|BCB17030.1	30.1	952	595	24	385	1297	3	923	3.90e-107	383
input|c1|99837-105550|+|input.path1.gene33|	BGC0000114|c1|66450-72278|-|ABC84469.1|NigAIX|ABC84469.1	29.2	917	599	20	414	1302	36	930	4.09e-107	381
input|c1|99837-105550|+|input.path1.gene33|	BGC0002735|c1|31750-37326|+|ABB07_39180|type_I_polyketide_synthase|AKJ15835.1	31.0	923	571	20	414	1298	41	935	4.11e-107	380
input|c1|99837-105550|+|input.path1.gene33|	BGC0000023|c1|48404-56530|+|CAO98852.1|polyketide_synthase_AufI|CAO98852.1	32.8	894	547	24	397	1272	84	941	4.16e-107	382
input|c1|99837-105550|+|input.path1.gene33|	BGC0000135|c1|71116-92208|+|BAK64650.1|polyketide_synthase|BAK64650.1	31.5	956	552	26	399	1299	1759	2666	4.29e-107	383
input|c1|99837-105550|+|input.path1.gene33|	BGC0000052|c1|56600-61573|+|AAX98187.1|polyketide_synthase_type_I|AAX98187.1	29.8	934	604	23	389	1297	11	917	4.51e-107	379
input|c1|99837-105550|+|input.path1.gene33|	BGC0002446|c1|54732-67595|+|QNN81300.1|IonAIV|QNN81300.1	30.6	928	581	24	401	1299	2125	3018	4.66e-107	382
input|c1|99837-105550|+|input.path1.gene33|	BGC0002096|c1|21183-30296|-|E0L36_23605|acyltransferase_domain-containing_protein|MBA0053740.1	31.3	933	552	25	411	1298	1132	2020	4.75e-107	382
input|c1|99837-105550|+|input.path1.gene33|	BGC0000116|c1|62823-66116|+|ABV83228.1|CppA|ABV83228.1	30.8	909	560	24	410	1297	6	866	4.79e-107	370
input|c1|99837-105550|+|input.path1.gene33|	BGC0000052|c1|94057-103740|+|AAX98190.1|polyketide_synthase_type_I|AAX98190.1	29.6	958	591	24	399	1297	1569	2502	5.04e-107	382
input|c1|99837-105550|+|input.path1.gene33|	BGC0000159|c1|9369-26681|-|ABW96540.1|type_I_modular_polyketide_synthase|ABW96540.1	30.8	913	580	24	408	1302	1751	2629	5.33e-107	382
input|c1|99837-105550|+|input.path1.gene33|	BGC0002454|c1|28895-39754|-|QRI43527.1|type_I_polyketide_synthase|QRI43527.1	30.8	923	563	25	414	1299	36	919	5.53e-107	382
input|c1|99837-105550|+|input.path1.gene33|	BGC0001630|c1|7582-18666|+|BAW32323.1|hybrid_cis-AT_polyketide_synthase_-_nonribosomal_peptide_synthetase|BAW32323.1	31.4	916	553	26	414	1297	2166	3038	5.62e-107	382
input|c1|99837-105550|+|input.path1.gene33|	BGC0000110|c1|24342-30866|+|CAO85897.1|modular_polyketide_synthase_NorB|CAO85897.1	30.1	916	586	19	407	1296	30	917	6.44e-107	381
input|c1|99837-105550|+|input.path1.gene33|	BGC0000058|c1|58441-69840|+|BAJ16471.1|polyketide_synthase|BAJ16471.1	30.7	925	575	23	414	1303	36	929	7.58e-107	382
input|c1|99837-105550|+|input.path1.gene33|	BGC0001288|c1|69342-74747|+|BAQ25507.1|type_I_polyketide_synthase|BAQ25507.1	30.7	912	571	21	408	1297	8	880	7.62e-107	379
input|c1|99837-105550|+|input.path1.gene33|	BGC0001212|c1|19163-24862|+|ALD82523.1|polyketide_synthase|ALD82523.1	30.4	964	554	23	414	1299	38	962	8.39e-107	380
input|c1|99837-105550|+|input.path1.gene33|	BGC0000054|c1|23550-33137|-|AAU93805.2|polyketide_synthase_modules_5_and_6|AAU93805.2	30.9	917	560	19	414	1299	34	907	8.74e-107	381
input|c1|99837-105550|+|input.path1.gene33|	BGC0002587|c1|12257-18901|+|QBG82518.1|Polyketide_synthase|QBG82518.1	29.4	906	590	21	414	1299	45	920	8.95e-107	380
input|c1|99837-105550|+|input.path1.gene33|	BGC0000060|c1|34227-40022|+|AEC13072.1|fosF|AEC13072.1	29.2	938	570	24	410	1299	33	924	9.27e-107	380
input|c1|99837-105550|+|input.path1.gene33|	BGC0000091|c1|16062-22823|+|AHF22854.1|MarL|AHF22854.1	29.9	929	564	20	399	1297	812	1683	9.33e-107	380
input|c1|99837-105550|+|input.path1.gene33|	BGC0000164|c1|64292-82183|+|BAE93731.1|type_I_polyketide_synthase|BAE93731.1	29.9	922	570	22	411	1298	33	912	9.45e-107	382
input|c1|99837-105550|+|input.path1.gene33|	BGC0000090|c1|50867-62491|+|ACF35447.1|mbcAIII|ACF35447.1	30.2	961	560	22	414	1298	45	970	1.02e-106	381
input|c1|99837-105550|+|input.path1.gene33|	BGC0001040|c1|10574-41245|-|CAA60459.1|polyketide_synthase|CAA60459.1	31.3	905	560	22	405	1299	3259	4111	1.08e-106	382
input|c1|99837-105550|+|input.path1.gene33|	BGC0002500|c1|31228-37710|+|QPP46757.1|polyketide_synthase|QPP46757.1	30.0	957	601	22	367	1298	6	918	1.11e-106	380
input|c1|99837-105550|+|input.path1.gene33|	BGC0000038|c1|27759-41432|-|CAD55506.1|CpkA;_Polyketide_synthase_loading_module,_and_modules_1_and_2|CAD55506.1	32.6	907	543	30	413	1297	20	880	1.12e-106	381
input|c1|99837-105550|+|input.path1.gene33|	BGC0000029|c1|63693-73826|-|ACO94471.1|polyketide_synthase_type_I|ACO94471.1	31.3	906	547	26	414	1298	39	890	1.21e-106	381
input|c1|99837-105550|+|input.path1.gene33|	BGC0000166|c1|14351-19945|+|AAB66505.1|tylactone_synthase_module_3|AAB66505.1	30.4	954	558	25	414	1298	23	939	1.31e-106	379
input|c1|99837-105550|+|input.path1.gene33|	BGC0000165|c1|60786-65294|+|ADU85981.1|putative_modular_polyketide_synthase|ADU85981.1	31.2	895	541	23	414	1298	37	866	1.32e-106	376
input|c1|99837-105550|+|input.path1.gene33|	BGC0001491|c1|107797-112644|-|BG844_00075|AceP1|OJF16272.1	31.3	895	544	26	409	1298	618	1446	1.43e-106	377
input|c1|99837-105550|+|input.path1.gene33|	BGC0002101|c1|31276-41856|-|SAI82900.1|HrnB;_Macrolactam_polyketide_synthase_type_I;_modules_loading,_1-2|SAI82900.1	29.5	916	610	19	399	1301	1795	2687	1.66e-106	380
input|c1|99837-105550|+|input.path1.gene33|	BGC0002559|c1|57082-62028|+|QEA08892.1|JenA6|QEA08892.1	30.6	913	574	23	414	1298	37	917	1.80e-106	377
input|c1|99837-105550|+|input.path1.gene33|	BGC0002671|c1|24683-31114|+|UHY14126.1|PKS_I|UHY14126.1	30.7	908	569	24	408	1298	30	894	1.90e-106	379
input|c1|99837-105550|+|input.path1.gene33|	BGC0000142|c1|62445-71546|-|Strop_2780|beta-ketoacyl_synthase|ABP55222.1	30.4	898	572	19	414	1299	1463	2319	1.92e-106	380
input|c1|99837-105550|+|input.path1.gene33|	BGC0001349|c1|65521-79383|+|AKD43768.1|HerA1|AKD43768.1	32.1	903	564	23	410	1297	8	876	1.97e-106	380
input|c1|99837-105550|+|input.path1.gene33|	BGC0002649|c1|31317-36599|-|MJQ72_01060|NmvAIV|UMP03507.1	30.9	903	566	24	414	1302	36	894	1.97e-106	378
input|c1|99837-105550|+|input.path1.gene33|	BGC0002587|c1|61812-71495|+|QBG82529.1|Polyketide_synthase|QBG82529.1	31.3	945	558	25	398	1297	1390	2288	2.04e-106	380
input|c1|99837-105550|+|input.path1.gene33|	BGC0001875|c1|30215-48058|-|QHZ99323.1|nargenicin_PKS|QHZ99323.1	30.5	898	559	22	414	1298	4238	5083	2.19e-106	380
input|c1|99837-105550|+|input.path1.gene33|	BGC0000054|c1|33185-43909|-|AAU93806.2|polyketide_synthase_modules_3_and_4|AAU93806.2	29.8	908	592	21	405	1297	1480	2357	2.22e-106	380
input|c1|99837-105550|+|input.path1.gene33|	BGC0001190|c1|38193-45615|+|FVEG_12523|hypothetical_protein|EWG54266.1	29.5	956	588	24	403	1297	47	977	2.48e-106	379
input|c1|99837-105550|+|input.path1.gene33|	BGC0000682|c1|6403-14457|-|ATEG_10080|hypothetical_protein|EAU29529.1	28.0	1123	675	32	302	1385	205	1232	2.49e-106	379
input|c1|99837-105550|+|input.path1.gene33|	BGC0002671|c1|49095-62579|+|UHY14129.1|PKS_I|UHY14129.1	30.1	896	579	20	414	1298	1136	1995	2.57e-106	380
input|c1|99837-105550|+|input.path1.gene33|	BGC0000117|c1|56417-70474|+|BAB69195.1|modular_polyketide_synthase|BAB69195.1	30.5	932	577	24	399	1299	1554	2445	2.62e-106	380
input|c1|99837-105550|+|input.path1.gene33|	BGC0000033|c1|76231-80046|+|AAM70355.1|CalO5|AAM70355.1	30.9	909	566	21	413	1297	12	882	3.08e-106	371
input|c1|99837-105550|+|input.path1.gene33|	BGC0001877|c1|126510-138368|-|FS847_01995|SDR_family_NAD(P)-dependent_oxidoreductase|TXD00266.1	29.0	928	590	18	414	1298	23	924	3.15e-106	380
input|c1|99837-105550|+|input.path1.gene33|	BGC0002446|c1|43872-48875|+|QNN81298.1|IonAII|QNN81298.1	29.9	941	596	22	392	1299	15	924	3.65e-106	376
input|c1|99837-105550|+|input.path1.gene33|	BGC0000097|c1|33434-44026|-|ACO94488.1|polyketide_synthase_type_I|ACO94488.1	30.0	914	602	20	399	1298	1793	2682	3.85e-106	379
input|c1|99837-105550|+|input.path1.gene33|	BGC0001702|c1|33173-38533|+|ARS01474.1|NcmAII|ARS01474.1	31.2	897	553	24	414	1297	38	883	3.95e-106	377
input|c1|99837-105550|+|input.path1.gene33|	BGC0001522|c1|71617-82992|+|AWR88405.1|putative_phosphopantetheine-binding_domain-_containing_prot_ein|AWR88405.1	30.7	922	552	24	414	1298	1976	2847	4.06e-106	379
input|c1|99837-105550|+|input.path1.gene33|	BGC0001183|c1|62420-67867|+|AGC09486.1|LobS3|AGC09486.1	31.4	899	496	25	414	1231	37	895	4.49e-106	377
input|c1|99837-105550|+|input.path1.gene33|	BGC0002431|c1|95231-101884|-|QFU19842.1|PKS|QFU19842.1	30.7	921	574	23	414	1303	36	923	4.83e-106	378
input|c1|99837-105550|+|input.path1.gene33|	BGC0001159|c1|18581-25324|-|AFP87524.1|type_I_polyketide_synthase|AFP87524.1	30.9	919	568	23	414	1298	12	897	4.99e-106	378
input|c1|99837-105550|+|input.path1.gene33|	BGC0001069|c1|5072-22603|+|AAY89049.1|polyketide_synthase|AAY89049.1	30.8	877	557	19	414	1270	113	959	5.03e-106	379
input|c1|99837-105550|+|input.path1.gene33|	BGC0001773|c1|72567-79004|-|AFB00_29775|polyketide_synthase|ANY10599.1	31.1	914	547	23	414	1297	37	897	5.86e-106	378
input|c1|99837-105550|+|input.path1.gene33|	BGC0001511|c1|61687-71115|+|AQZ37114.1|polyketide_synthase|AQZ37114.1	31.3	929	567	25	403	1305	1815	2698	6.11e-106	379
input|c1|99837-105550|+|input.path1.gene33|	BGC0000069|c1|37862-44506|+|AHA38202.1|GphI|AHA38202.1	28.2	1265	766	42	419	1640	1	1166	6.38e-106	378
input|c1|99837-105550|+|input.path1.gene33|	BGC0002456|c1|33681-42353|+|QSV12659.1|AvmB|QSV12659.1	28.8	990	576	27	400	1298	1087	2038	7.41e-106	378
input|c1|99837-105550|+|input.path1.gene33|	BGC0000050|c1|15744-26408|+|ABB88520.1|polyketide_synthase_type_I|ABB88520.1	31.0	912	543	28	414	1298	37	889	8.97e-106	378
input|c1|99837-105550|+|input.path1.gene33|	BGC0002038|c1|38097-43118|-|FGK60_03840|acyltransferase_domain-containing_protein|TMU97098.1	30.2	923	586	22	411	1298	34	933	9.00e-106	375
input|c1|99837-105550|+|input.path1.gene33|	BGC0000115|c1|50747-56947|+|AAF71768.1|nysK|AAF71768.1	29.7	1000	629	25	414	1391	36	983	9.11e-106	377
input|c1|99837-105550|+|input.path1.gene33|	BGC0000158|c1|18689-41419|-|ABV91287.1|type_I_modular_polyketide_synthase|ABV91287.1	29.7	910	578	23	414	1302	4079	4947	9.51e-106	379
input|c1|99837-105550|+|input.path1.gene33|	BGC0002452|c1|27094-39249|-|BBM96639.1|modular_polyketide_synthase|BBM96639.1	29.8	930	600	20	397	1297	1643	2548	9.80e-106	378
input|c1|99837-105550|+|input.path1.gene33|	BGC0001066|c1|24785-31303|+|CAQ52623.1|type_I_polyketide_synthase,_module_6|CAQ52623.1	30.2	908	587	20	407	1298	30	906	1.06e-105	377
input|c1|99837-105550|+|input.path1.gene33|	BGC0000164|c1|31918-36894|+|BAE93728.1|type_I_polyketide_synthase|BAE93728.1	30.1	908	592	17	414	1303	38	920	1.09e-105	375
input|c1|99837-105550|+|input.path1.gene33|	BGC0001348|c1|43221-49286|+|IF55_RS36525|polyketide_synthase|IF55_RS36525	31.1	922	562	23	414	1299	30	914	1.11e-105	377
input|c1|99837-105550|+|input.path1.gene33|	BGC0001522|c1|55358-71611|+|AWR88404.1|putative_beta-ketoacyl_synthase|AWR88404.1	29.6	948	590	23	397	1302	3592	4504	1.13e-105	378
input|c1|99837-105550|+|input.path1.gene33|	BGC0000074|c1|48197-58492|+|AAY28226.1|HbmAII|AAY28226.1	30.2	932	594	23	398	1299	1794	2698	1.15e-105	378
input|c1|99837-105550|+|input.path1.gene33|	BGC0001709|c1|62177-66307|+|AVX51106.1|nysA|AVX51106.1	30.5	907	558	23	411	1297	7	861	1.19e-105	371
input|c1|99837-105550|+|input.path1.gene33|	BGC0000020|c1|67210-71979|-|AAM54077.1|polyketide_synthase|AAM54077.1	31.2	902	569	24	408	1299	32	891	1.19e-105	374
input|c1|99837-105550|+|input.path1.gene33|	BGC0002520|c1|171709-182652|+|BCK51646.1|modular_polyketide_synthase|BCK51646.1	30.6	918	589	21	401	1299	1799	2687	1.21e-105	378
input|c1|99837-105550|+|input.path1.gene33|	BGC0000102|c1|40998-47210|+|BAC57032.1|protomycinolide_IV_synthase_5|BAC57032.1	30.1	907	586	21	414	1298	38	918	1.22e-105	377
input|c1|99837-105550|+|input.path1.gene33|	BGC0001245|c1|1496-9104|+|AHV78245.1|LasS1|AHV78245.1	30.9	946	567	28	408	1292	6	925	1.31e-105	377
input|c1|99837-105550|+|input.path1.gene33|	BGC0001187|c1|499-9519|+|AKL78824.1|GLPKS3|AKL78824.1	30.3	928	578	23	415	1299	55	956	1.35e-105	377
input|c1|99837-105550|+|input.path1.gene33|	BGC0001199|c1|13403-28156|+|ctg1_orf521||ctg1_orf521	27.3	1195	762	31	397	1563	2758	3873	1.44e-105	378
input|c1|99837-105550|+|input.path1.gene33|	BGC0000040|c1|28787-43699|+|AAZ94388.1|nodular_polyketide_synthase|AAZ94388.1	31.3	905	569	23	414	1299	36	906	1.44e-105	378
input|c1|99837-105550|+|input.path1.gene33|	BGC0002729|c1|18714-26006|+|NCU02918|polyketide_synthase_6|EAA36364.1	30.2	934	571	25	411	1292	44	948	1.72e-105	377
input|c1|99837-105550|+|input.path1.gene33|	BGC0000012|c1|11261-19092|+|BAD83684.1|PKSN_polyketide_synthase_for_alternapyrone_biosynthesis|BAD83684.1	28.2	964	587	25	414	1297	5	943	1.93e-105	377
input|c1|99837-105550|+|input.path1.gene33|	BGC0001273|c1|1-5301|+|AAS98200.1|MSAS-type_polyketide_synthase|AAS98200.1	29.9	915	570	25	414	1297	31	905	2.00e-105	375
input|c1|99837-105550|+|input.path1.gene33|	BGC0002098|c1|75015-80780|+|AORI_2950|type_I_polyketide_synthase|AGM05536.1	31.7	903	551	24	410	1299	33	882	2.03e-105	375
input|c1|99837-105550|+|input.path1.gene33|	BGC0001452|c1|58714-70164|+|sipP1|Type_I_Modular_PKS|sipP1	27.7	1203	715	34	414	1563	2010	3110	2.18e-105	377
input|c1|99837-105550|+|input.path1.gene33|	BGC0000028|c1|57521-63832|+|ADC79620.1|BafAV|ADC79620.1	30.7	912	575	19	414	1298	30	911	2.25e-105	376
input|c1|99837-105550|+|input.path1.gene33|	BGC0000380|c1|20648-29653|+|ADZ24995.1|non-ribosomal_peptide_synthase/polyketide_synthase|ADZ24995.1	31.7	919	567	29	407	1299	1141	2024	2.36e-105	377
input|c1|99837-105550|+|input.path1.gene33|	BGC0000097|c1|69491-79612|-|ACO94499.1|polyketide_synthase_type_I|ACO94499.1	30.5	904	559	22	414	1298	39	892	2.63e-105	377
input|c1|99837-105550|+|input.path1.gene33|	BGC0000100|c1|77447-88708|-|AAO65806.1|monensin_polyketide_synthase_modules_11_and_12|AAO65806.1	30.1	909	583	21	414	1299	34	913	2.85e-105	377
input|c1|99837-105550|+|input.path1.gene33|	BGC0001670|c1|69107-80368|-|ANZ52469.1|MonAVIII|ANZ52469.1	30.1	909	583	21	414	1299	34	913	2.85e-105	377
input|c1|99837-105550|+|input.path1.gene33|	BGC0001647|c1|4273-12006|+|STBA_03900|Beta-ketoacyl-acyl-carrier-protein_synthase_I|ONK09689.1	30.1	925	587	22	400	1298	607	1497	3.43e-105	376
input|c1|99837-105550|+|input.path1.gene33|	BGC0000151|c1|113307-129650|-|SAMR0477|Type_I_modular_polyketide_synthase|CAJ88187.2	30.3	901	574	20	411	1297	33	893	3.47e-105	377
input|c1|99837-105550|+|input.path1.gene33|	BGC0000105|c1|8919-17627|+|AAP42855.1|NanA1|AAP42855.1	29.8	919	585	19	412	1297	22	913	3.99e-105	376
input|c1|99837-105550|+|input.path1.gene33|	BGC0002169|c1|2106-9606|-|ASPACDRAFT_48|hypothetical_protein|OJJ98486.1	31.6	927	573	28	414	1297	7	915	4.13e-105	375
input|c1|99837-105550|+|input.path1.gene33|	BGC0002558|c1|34054-38874|+|BBM95964.1|modular_polyketide_synthase|BBM95964.1	30.7	902	580	19	414	1298	38	911	4.32e-105	372
input|c1|99837-105550|+|input.path1.gene33|	BGC0000954|c1|39630-46166|+|CAQ18832.1|polyketide_synthase|CAQ18832.1	31.3	919	560	29	411	1297	2	881	4.36e-105	375
input|c1|99837-105550|+|input.path1.gene33|	BGC0000028|c1|4831-19485|+|ADC79616.1|BafAI|ADC79616.1	30.2	906	552	19	390	1234	2125	3011	4.38e-105	376
input|c1|99837-105550|+|input.path1.gene33|	BGC0000113|c1|30294-35003|+|AAC46027.1|polyketide_synthase_module_6|AAC46027.1	29.2	941	615	21	379	1298	11	921	5.83e-105	372
input|c1|99837-105550|+|input.path1.gene33|	BGC0000142|c1|71598-81989|-|Strop_2781|beta-ketoacyl_synthase|ABP55223.1	30.5	897	570	20	414	1298	36	891	6.22e-105	375
input|c1|99837-105550|+|input.path1.gene33|	BGC0002255|c1|15051-23309|+|AMJ52084.1|lijE|AMJ52084.1	26.9	1274	777	37	109	1299	107	1309	6.35e-105	375
input|c1|99837-105550|+|input.path1.gene33|	BGC0000084|c1|72767-83737|-|AFL48532.1|laidlomycin_polyketide_synthase_(module_11_and_module_12)|AFL48532.1	30.9	903	576	21	414	1299	34	905	6.48e-105	375
input|c1|99837-105550|+|input.path1.gene33|	BGC0002210|c1|101-12071|-|FAA01291.1|polyketide_synthase-nonribosomal_peptide_synthetase_PyvA|FAA01291.1	28.1	1042	662	27	401	1381	24	1039	6.82e-105	375
input|c1|99837-105550|+|input.path1.gene33|	BGC0000088|c1|28530-36564|+|AAD34559.1|polyketide_synthase|AAD34559.1	31.0	953	569	26	400	1297	6	924	7.73e-105	375
input|c1|99837-105550|+|input.path1.gene33|	BGC0000098|c1|1535-9615|-|ABA02240.1|polyketide_synthase|ABA02240.1	31.3	945	555	29	414	1297	13	924	7.80e-105	375
input|c1|99837-105550|+|input.path1.gene33|	BGC0001288|c1|28904-40777|+|BAQ25482.1|type_I_polyketide_synthase|BAQ25482.1	30.4	959	559	24	414	1299	2142	3065	9.04e-105	375
input|c1|99837-105550|+|input.path1.gene33|	BGC0002009|c1|53394-58748|-|OO60_RS14205|type_I_polyketide_synthase|WP_240490790.1	30.9	903	573	24	419	1299	1	874	9.05e-105	373
input|c1|99837-105550|+|input.path1.gene33|	BGC0001931|c1|38643-52259|-|ctg1_15||ctg1_15	31.8	905	548	22	419	1297	1	862	9.77e-105	375
input|c1|99837-105550|+|input.path1.gene33|	BGC0001035|c1|40470-48499|-|GLAREA_10034|polyketide_synthase|EPE34340.1	27.6	1023	580	27	406	1322	10	977	1.02e-104	374
input|c1|99837-105550|+|input.path1.gene33|	BGC0000165|c1|35448-51137|+|ADU86002.1|putative_modular_polyketide_synthase|ADU86002.1	30.6	918	551	24	397	1298	543	1390	1.04e-104	375
input|c1|99837-105550|+|input.path1.gene33|	BGC0002338|c1|21481-29634|+|QVV57684.1|beta-ketoacyl_synthase|QVV57684.1	30.2	872	559	20	409	1265	100	936	1.13e-104	374
input|c1|99837-105550|+|input.path1.gene33|	BGC0002204|c1|9389-21912|+|QOG08944.1|FfsA|QOG08944.1	30.7	949	600	29	400	1304	6	940	1.21e-104	375
input|c1|99837-105550|+|input.path1.gene33|	BGC0002038|c1|79906-86646|-|FGK60_03860|SDR_family_NAD(P)-dependent_oxidoreductase|TMU97102.1	30.9	904	586	18	414	1298	49	932	1.44e-104	374
input|c1|99837-105550|+|input.path1.gene33|	BGC0002024|c1|5653-16644|-|AXG22405.1|type_I_polyketide_synthase|AXG22405.1	30.9	899	568	22	414	1299	35	893	1.50e-104	374
input|c1|99837-105550|+|input.path1.gene33|	BGC0002587|c1|37771-48846|+|QBG82527.1|Polyketide_synthase|QBG82527.1	32.1	917	558	26	399	1297	1564	2433	1.51e-104	374
input|c1|99837-105550|+|input.path1.gene33|	BGC0001856|c1|133114-140286|+|QBF51769.1|type_I_polyketide_synthase|QBF51769.1	30.2	926	587	23	400	1298	637	1530	1.63e-104	374
input|c1|99837-105550|+|input.path1.gene33|	BGC0001828|c1|65156-74569|+|ANZ22995.1|ZinA|ANZ22995.1	31.4	899	565	20	414	1302	54	910	1.75e-104	374
input|c1|99837-105550|+|input.path1.gene33|	BGC0001327|c1|16928-22591|+|IH31_RS0100590|type_I_polyketide_synthase|WP_030498975.1	31.9	932	536	27	413	1299	10	887	1.76e-104	372
input|c1|99837-105550|+|input.path1.gene33|	BGC0002454|c1|39829-46377|-|QRI43528.1|type_I_polyketide_synthase|QRI43528.1	30.9	917	572	25	414	1298	35	921	1.78e-104	373
input|c1|99837-105550|+|input.path1.gene33|	BGC0001875|c1|4995-15944|-|QHZ99321.1|polyketide_synthaase|QHZ99321.1	30.4	899	581	21	410	1299	31	893	1.98e-104	374
input|c1|99837-105550|+|input.path1.gene33|	BGC0000028|c1|34977-46883|+|ADC79618.1|BafAIII|ADC79618.1	30.7	922	569	22	407	1298	1836	2717	2.09e-104	374
input|c1|99837-105550|+|input.path1.gene33|	BGC0001141|c1|16191-23507|+|AIA58899.1|HRPKS|AIA58899.1	30.7	1003	568	33	411	1339	19	968	2.12e-104	373
input|c1|99837-105550|+|input.path1.gene33|	BGC0000093|c1|154052-167044|+|ADC45586.1|modular_polyketide_synthase|ADC45586.1	29.4	914	596	22	414	1298	2140	3033	2.20e-104	374
input|c1|99837-105550|+|input.path1.gene33|	BGC0002238|c1|2462-9751|-|AO090102000166||BAE61265.1	29.8	949	580	29	413	1299	6	930	2.21e-104	373
input|c1|99837-105550|+|input.path1.gene33|	BGC0002434|c1|3998-13540|+|QWM97862.1|hybrid_non-ribosomal_peptide_synthetase/type_I_polyketide_synthase|QWM97862.1	30.0	956	580	25	406	1299	25	953	2.34e-104	374
input|c1|99837-105550|+|input.path1.gene33|	BGC0002308|c1|2218-8793|-|QCF28926.1|type_I_polyketide_synthase|QCF28926.1	28.7	908	597	20	410	1297	32	909	2.38e-104	373
input|c1|99837-105550|+|input.path1.gene33|	BGC0001015|c1|23901-31823|+|CAD29795.1|peptide_synthetase|CAD29795.1	30.0	917	580	29	414	1298	683	1569	2.51e-104	373
input|c1|99837-105550|+|input.path1.gene33|	BGC0000060|c1|23568-34181|+|AEC13071.1|fosE|AEC13071.1	29.2	941	581	24	414	1301	36	944	2.56e-104	374
input|c1|99837-105550|+|input.path1.gene33|	BGC0001477|c1|51969-57500|+|AVV61982.1|type_I_modular_PKS|AVV61982.1	29.5	915	591	22	414	1302	36	922	2.68e-104	372
input|c1|99837-105550|+|input.path1.gene33|	BGC0000060|c1|18288-23504|+|AEC13070.1|fosD|AEC13070.1	30.0	912	582	21	414	1297	39	922	3.04e-104	371
input|c1|99837-105550|+|input.path1.gene33|	BGC0001963|c1|2051-11935|-|AZF85917.1|type_I_polyketide_synthase|AZF85917.1	29.8	927	575	21	414	1299	1714	2605	3.19e-104	373
input|c1|99837-105550|+|input.path1.gene33|	BGC0001303|c1|20001-25313|+|ALA09354.1|type_I_modular_PKS|ALA09354.1	30.2	928	560	23	414	1298	36	918	3.54e-104	371
input|c1|99837-105550|+|input.path1.gene33|	BGC0002304|c1|7641-19956|+|AZZ09613.1|PvhA|AZZ09613.1	30.7	962	591	28	408	1317	4	941	3.69e-104	373
input|c1|99837-105550|+|input.path1.gene33|	BGC0001246|c1|10376-17645|-|AHV78252.1|ResS1|AHV78252.1	32.3	971	573	33	410	1329	11	948	3.79e-104	372
input|c1|99837-105550|+|input.path1.gene33|	BGC0002240|c1|97-9430|-|MANI_025650|polyketide_synthase|KFG78606.1	30.2	992	609	26	348	1292	49	1004	3.95e-104	373
input|c1|99837-105550|+|input.path1.gene33|	BGC0000166|c1|31232-36067|+|AAB66507.1|tylactone_synthase_module_6|AAB66507.1	30.3	931	574	25	407	1298	31	925	4.52e-104	369
input|c1|99837-105550|+|input.path1.gene33|	BGC0002171|c1|1753-7317|+|ASPNIDRAFT_41846|hypothetical_protein|EHA27898.1	28.5	1008	638	25	349	1298	544	1526	4.92e-104	371
input|c1|99837-105550|+|input.path1.gene33|	BGC0001658|c1|36492-41255|+|A4R44_03196|Erythronolide_synthase,_modules_1_and_2|OAP25820.1	30.3	901	566	19	414	1297	41	896	5.09e-104	369
input|c1|99837-105550|+|input.path1.gene33|	BGC0000018|c1|244-13554|+|ABY21538.1|AngAI|ABY21538.1	32.1	901	542	26	414	1297	93	940	5.15e-104	373
input|c1|99837-105550|+|input.path1.gene33|	BGC0002452|c1|22368-27035|-|BBM96638.1|modular_polyketide_synthase|BBM96638.1	29.5	904	595	20	414	1298	36	916	5.32e-104	369
input|c1|99837-105550|+|input.path1.gene33|	BGC0000117|c1|11458-29898|+|BAB69192.1|modular_polyketide_synthase|BAB69192.1	31.2	904	552	23	419	1298	1	858	5.90e-104	373
input|c1|99837-105550|+|input.path1.gene33|	BGC0000164|c1|25324-30048|-|BAE93725.1|type_I_polyketide_synthase|BAE93725.1	29.0	935	604	21	392	1299	14	915	6.16e-104	369
input|c1|99837-105550|+|input.path1.gene33|	BGC0002673|c1|35952-44267|-|SGR_6373|putative_type-I_PKS|BAG23202.1	30.3	917	574	24	414	1298	993	1876	6.18e-104	372
input|c1|99837-105550|+|input.path1.gene33|	BGC0000994|c1|23994-46571|-|AAF86393.1|FkbB|AAF86393.1	31.2	959	556	30	399	1324	2745	3632	6.26e-104	373
input|c1|99837-105550|+|input.path1.gene33|	BGC0002526|c1|82671-88928|-|QKV49790.1|PKS|QKV49790.1	30.1	910	585	21	414	1298	36	919	6.34e-104	371
input|c1|99837-105550|+|input.path1.gene33|	BGC0001931|c1|16328-21076|-|ctg1_12||ctg1_12	29.7	905	589	21	414	1298	36	913	6.55e-104	369
input|c1|99837-105550|+|input.path1.gene33|	BGC0000979|c1|2739-6921|+|ADF88262.1|mixed_nonribosomal_peptide_synthetase/_polyketide_synthase|ADF88262.1	33.2	749	448	18	407	1128	670	1393	6.73e-104	366
input|c1|99837-105550|+|input.path1.gene33|	BGC0000980|c1|2739-6921|+|ADF88265.1|mixed_nonribosomal_peptide_synthetase/_polyketide_synthase|ADF88265.1	33.2	749	448	18	407	1128	670	1393	6.73e-104	366
input|c1|99837-105550|+|input.path1.gene33|	BGC0000123|c1|41551-48867|+|AAQ84156.1|Plm1|AAQ84156.1	30.1	917	578	24	397	1297	647	1516	6.81e-104	372
input|c1|99837-105550|+|input.path1.gene33|	BGC0001519|c1|42459-48158|+|STRAU_0345|putative_Phenolphthiocerol_synthesis_polyketide_synthase_type_I_Pks15/1|EPH46606.1	29.6	934	579	19	414	1298	41	944	7.51e-104	370
input|c1|99837-105550|+|input.path1.gene33|	BGC0000105|c1|72050-76990|-|AAP42867.1|NanA7|AAP42867.1	30.8	913	574	21	414	1298	37	919	7.61e-104	369
input|c1|99837-105550|+|input.path1.gene33|	BGC0002497|c1|20214-38417|+|QQZ01626.1|PKS|QQZ01626.1	31.2	922	579	23	408	1298	10	907	7.77e-104	372
input|c1|99837-105550|+|input.path1.gene33|	BGC0001293|c1|19375-30150|-|ALP32045.1|CycE|ALP32045.1	30.8	931	569	27	414	1298	32	933	7.90e-104	372
input|c1|99837-105550|+|input.path1.gene33|	BGC0001276|c1|1102-6575|+|BAA20102.2|6-methylsalicylic_acid_synthase|BAA20102.2	29.7	908	587	21	411	1297	44	921	9.55e-104	370
input|c1|99837-105550|+|input.path1.gene33|	BGC0001976|c1|20001-28315|+|QCO93110.1|polyketide_synthase|QCO93110.1	28.0	1255	767	40	109	1292	114	1303	1.04e-103	371
input|c1|99837-105550|+|input.path1.gene33|	BGC0001183|c1|40043-62392|+|AGC09485.1|LobS2|AGC09485.1	27.5	1218	769	31	392	1567	5621	6766	1.09e-103	372
input|c1|99837-105550|+|input.path1.gene33|	BGC0000954|c1|67689-73346|+|CAQ18838.1|polyketide_synthase|CAQ18838.1	30.8	865	543	21	414	1270	119	935	1.27e-103	370
input|c1|99837-105550|+|input.path1.gene33|	BGC0001065|c1|2341-21525|+|AEZ64505.1|Herb|AEZ64505.1	31.1	935	569	24	401	1298	989	1885	1.82e-103	371
input|c1|99837-105550|+|input.path1.gene33|	BGC0001931|c1|21124-32511|-|ctg1_13||ctg1_13	30.0	927	589	23	406	1297	1604	2505	1.90e-103	371
input|c1|99837-105550|+|input.path1.gene33|	BGC0000165|c1|9177-14306|+|ADU85988.1|putative_iterative_type_I_polyketide_synthase|ADU85988.1	29.7	942	591	24	409	1319	8	909	1.94e-103	368
input|c1|99837-105550|+|input.path1.gene33|	BGC0001332|c1|1-8565|-|B073_RS40860|type_I_polyketide_synthase|WP_018540593.1	30.8	917	575	22	414	1298	21	909	1.96e-103	370
input|c1|99837-105550|+|input.path1.gene33|	BGC0000160|c1|8475-13948|-|ATEG_06275|6-methylsalicylic_acid_synthase|EAU32819.1	29.8	908	586	21	411	1297	44	921	2.24e-103	369
input|c1|99837-105550|+|input.path1.gene33|	BGC0002275|c1|1745-10320|+|BO96DRAFT_451379|hypothetical_protein|PYH50506.1	28.5	1008	638	25	349	1298	544	1526	2.33e-103	370
input|c1|99837-105550|+|input.path1.gene33|	BGC0000051|c1|1-3021|+|AGY62753.1|EbeA|AGY62753.1	31.7	826	510	20	505	1298	2	805	2.68e-103	357
input|c1|99837-105550|+|input.path1.gene33|	BGC0000051|c1|18972-26381|+|AGY62758.1|EbeF|AGY62758.1	28.9	913	587	17	399	1299	307	1169	3.71e-103	369
input|c1|99837-105550|+|input.path1.gene33|	BGC0002001|c1|28716-33278|-|Achr_RS19585|type_I_polyketide_synthase|WP_039806854.1	30.4	912	581	21	413	1302	13	892	4.08e-103	365
input|c1|99837-105550|+|input.path1.gene33|	BGC0002139|c1|488-8476|-|ETB97_004590|HR-PKS|KAF5858310.1	30.4	929	577	28	414	1291	9	918	5.26e-103	369
input|c1|99837-105550|+|input.path1.gene33|	BGC0002190|c1|16671-24793|-|ACRE_048170|Conidial_yellow_pigment_biosynthesis_polyketide_synthase-like_protein|KFH44362.1	30.0	958	589	29	384	1300	364	1280	5.44e-103	369
input|c1|99837-105550|+|input.path1.gene33|	BGC0000148|c1|21111-28898|+|AAG23264.1|polyketide_synthase_loading_and_extender_module_1|AAG23264.1	30.7	937	599	25	414	1336	8	908	6.99e-103	369
input|c1|99837-105550|+|input.path1.gene33|	BGC0000093|c1|10556-17425|-|ADC45516.1|modular_polyketide_synthase|ADC45516.1	29.0	966	620	23	343	1298	761	1670	7.50e-103	368
input|c1|99837-105550|+|input.path1.gene33|	BGC0000096|c1|48730-59802|+|ctg1_orf29||ctg1_orf29	29.7	930	601	21	397	1297	1501	2406	7.50e-103	369
input|c1|99837-105550|+|input.path1.gene33|	BGC0002185|c1|4300-11958|-|BCA42568.1|polyketide_synthase_GrgA|BCA42568.1	31.0	944	558	28	414	1292	18	933	8.60e-103	368
input|c1|99837-105550|+|input.path1.gene33|	BGC0001913|c1|7718-15751|+|BBG28498.1|putative_polyketide_synthase|BBG28498.1	29.8	973	569	23	414	1295	14	963	9.13e-103	368
input|c1|99837-105550|+|input.path1.gene33|	BGC0001046|c1|35811-46154|-|CBA11582.1|polyketide_synthase_type_I|CBA11582.1	29.6	933	552	22	414	1303	41	911	9.43e-103	369
input|c1|99837-105550|+|input.path1.gene33|	BGC0001560|c1|6185-25504|+|ARO38317.1|nonribosomal_peptide_synthetase|ARO38317.1	29.9	926	571	22	408	1296	3640	4524	9.74e-103	369
input|c1|99837-105550|+|input.path1.gene33|	BGC0001750|c1|17301-23150|+|ATG32077.1|polyketide_synthase|ATG32077.1	30.4	1000	570	25	414	1326	9	969	1.08e-102	367
input|c1|99837-105550|+|input.path1.gene33|	BGC0002446|c1|48946-54678|+|QNN81299.1|IonAIII|QNN81299.1	29.1	958	596	23	391	1299	18	941	1.30e-102	367
input|c1|99837-105550|+|input.path1.gene33|	BGC0001449|c1|6826-19023|-|MYCTH_68164|PKS-NRPSs|AEO57481.1	29.4	1064	659	33	414	1430	11	1029	1.37e-102	368
input|c1|99837-105550|+|input.path1.gene33|	BGC0002587|c1|73006-82053|+|QBG82531.1|cytochrome_P450|QBG82531.1	29.8	923	586	23	397	1297	1464	2346	1.46e-102	368
input|c1|99837-105550|+|input.path1.gene33|	BGC0000050|c1|32964-42857|+|ABB88522.1|polyketide_synthase_type_I|ABB88522.1	30.0	933	578	26	397	1298	1772	2660	1.59e-102	368
input|c1|99837-105550|+|input.path1.gene33|	BGC0000078|c1|50108-66139|-|BAP34734.1|type_I_polyketide_synthase|BAP34734.1	29.2	942	581	21	401	1298	3517	4416	1.59e-102	368
input|c1|99837-105550|+|input.path1.gene33|	BGC0002634|c1|6785-13582|+|UHH90010.1|VicP2|UHH90010.1	30.2	947	568	28	411	1298	33	945	1.70e-102	367
input|c1|99837-105550|+|input.path1.gene33|	BGC0001619|c1|72229-92004|+|AKA59091.1|type-I_PKS|AKA59091.1	30.5	903	575	23	414	1297	2882	3750	1.71e-102	368
input|c1|99837-105550|+|input.path1.gene33|	BGC0002038|c1|86649-93938|-|FGK60_03865|acyltransferase_domain-containing_protein|TMV00153.1	29.7	936	581	19	416	1297	1	913	1.93e-102	367
input|c1|99837-105550|+|input.path1.gene33|	BGC0001941|c1|9530-18913|+|AXM42948.1|type_1_polyketide_synthase|AXM42948.1	34.9	664	398	14	410	1055	2188	2835	2.00e-102	367
input|c1|99837-105550|+|input.path1.gene33|	BGC0002255|c1|804-9353|-|AMJ52080.1|lijA|AMJ52080.1	29.6	955	582	27	404	1292	3	933	2.15e-102	367
input|c1|99837-105550|+|input.path1.gene33|	BGC0000032|c1|14292-20483|+|AEH42474.1|polyketide_synthase|AEH42474.1	31.8	820	514	22	497	1299	1	792	2.34e-102	366
input|c1|99837-105550|+|input.path1.gene33|	BGC0002559|c1|5906-14542|+|QEA08887.1|JenA1|QEA08887.1	30.1	936	574	23	403	1297	4	900	2.43e-102	367
input|c1|99837-105550|+|input.path1.gene33|	BGC0000042|c1|32555-48247|-|BAO66529.1|type_I_polyketide_synthase|BAO66529.1	31.5	945	580	24	392	1297	74	990	2.76e-102	367
input|c1|99837-105550|+|input.path1.gene33|	BGC0001059|c1|29629-37317|+|AAR87760.2|ZmaK|AAR87760.2	28.7	1011	634	29	336	1316	955	1908	2.77e-102	367
input|c1|99837-105550|+|input.path1.gene33|	BGC0002033|c1|55476-61466|+|SAM23877_RS37920|type_I_polyketide_synthase|WP_079030450.1	26.0	1227	774	26	408	1563	31	1194	3.66e-102	365
input|c1|99837-105550|+|input.path1.gene33|	BGC0001033|c1|1-7767|+|ERIC2_c18040|putative_non-ribosomal_peptide_ligase/_polyketide_synthase_hybrid|AHD05614.1	30.0	1013	609	33	330	1297	967	1924	3.71e-102	366
input|c1|99837-105550|+|input.path1.gene33|	BGC0001119|c1|39214-45816|+|CCP20050.1|divL3_protein|CCP20050.1	29.0	944	585	21	414	1298	46	963	4.87e-102	365
input|c1|99837-105550|+|input.path1.gene33|	BGC0001944|c1|54179-74830|-|AXI91548.1|FunP5|AXI91548.1	30.1	945	546	25	410	1298	39	924	6.97e-102	366
input|c1|99837-105550|+|input.path1.gene33|	BGC0002420|c1|23609-28171|-|Vapar_3745|KR_domain_protein|ACS20361.1	31.7	922	564	27	406	1299	7	890	7.41e-102	362
input|c1|99837-105550|+|input.path1.gene33|	BGC0000045|c1|18391-25858|+|AGC95324.1|CurS1|AGC95324.1	30.5	932	588	23	404	1292	3	917	7.56e-102	365
input|c1|99837-105550|+|input.path1.gene33|	BGC0001511|c1|13402-18195|+|AQZ37094.1|polyketide_synthase|AQZ37094.1	30.7	908	570	26	408	1299	32	896	9.80e-102	362
input|c1|99837-105550|+|input.path1.gene33|	BGC0002552|c1|54588-67760|+|QGJ79675.1|Polyketide_synthase|QGJ79675.1	30.0	917	559	25	400	1300	910	1759	1.02e-101	365
input|c1|99837-105550|+|input.path1.gene33|	BGC0000090|c1|40654-50859|+|ACF35446.1|mbcAII|ACF35446.1	30.0	893	585	22	414	1297	1780	2641	1.14e-101	365
input|c1|99837-105550|+|input.path1.gene33|	BGC0000053|c1|23390-28261|+|ctg1_orf8||ctg1_orf8	29.4	913	590	23	414	1299	38	922	1.16e-101	362
input|c1|99837-105550|+|input.path1.gene33|	BGC0001877|c1|41507-48664|-|FS847_01910|AMP-binding_protein|TXD00261.1	29.9	924	593	23	401	1298	630	1524	1.32e-101	364
input|c1|99837-105550|+|input.path1.gene33|	BGC0002011|c1|75796-88788|+|AMYAL_RS50235|SDR_family_NAD(P)-dependent_oxidoreductase|WP_157358234.1	30.0	916	558	25	400	1299	910	1758	1.34e-101	365
input|c1|99837-105550|+|input.path1.gene33|	BGC0001015|c1|1400-13120|+|CAD29793.1|polyketide_synthase_type_I|CAD29793.1	33.2	665	422	8	414	1068	42	694	1.67e-101	365
input|c1|99837-105550|+|input.path1.gene33|	BGC0000955|c1|11416-27699|+|CCA29203.1|non-ribosomal_peptide_synthetase/polyketide_synthase|CCA29203.1	29.4	1010	609	30	336	1298	4103	5055	1.96e-101	365
input|c1|99837-105550|+|input.path1.gene33|	BGC0002505|c1|8721-21049|-|QOJ72663.1|XenE|QOJ72663.1	30.2	949	583	24	405	1297	7	932	2.24e-101	364
input|c1|99837-105550|+|input.path1.gene33|	BGC0002038|c1|55333-67698|-|FGK60_03850|SDR_family_NAD(P)-dependent_oxidoreductase|TMU97100.1	29.2	906	603	16	411	1298	34	919	2.28e-101	364
input|c1|99837-105550|+|input.path1.gene33|	BGC0001340|c1|26350-34624|+|ANF07288.1|hrPKS|ANF07288.1	29.0	995	568	30	414	1299	33	998	2.65e-101	363
input|c1|99837-105550|+|input.path1.gene33|	BGC0001784|c1|35831-53731|+|AWH12936.1|StmA|AWH12936.1	31.3	907	569	26	411	1298	6	877	2.68e-101	364
input|c1|99837-105550|+|input.path1.gene33|	BGC0001563|c1|11042-22782|-|BAZ95823.1|PKS-NRPS_hybrid_cpaA|BAZ95823.1	29.2	1036	632	28	408	1386	9	1000	3.82e-101	363
input|c1|99837-105550|+|input.path1.gene33|	BGC0001667|c1|14372-25990|-|AQH32482.1|type_1_polyketide_synthase|AQH32482.1	32.4	703	450	11	414	1109	36	720	3.82e-101	363
input|c1|99837-105550|+|input.path1.gene33|	BGC0002250|c1|5957-17709|-|PTRG_04244|lovastatin_nonaketide_synthase|EDU47082.1	29.3	1041	629	27	405	1386	8	1000	5.05e-101	363
input|c1|99837-105550|+|input.path1.gene33|	BGC0001205|c1|21257-28797|+|PEXP_030540|Acyl_transferase/acyl_hydrolase/lysophospholipase|KGO40478.1	29.1	932	604	24	403	1297	10	921	5.23e-101	362
input|c1|99837-105550|+|input.path1.gene33|	BGC0000123|c1|10164-14963|+|AAQ84144.1|Plm4|AAQ84144.1	29.9	880	563	22	443	1297	7	857	5.56e-101	360
input|c1|99837-105550|+|input.path1.gene33|	BGC0001204|c1|33080-55669|+|BAQ21940.1|putative_Type_I_polyketide_synthase|BAQ21940.1	29.5	943	553	22	401	1259	3881	4795	6.61e-101	363
input|c1|99837-105550|+|input.path1.gene33|	BGC0000078|c1|116795-128485|-|BAP34763.1|type_I_polyketide_synthase|BAP34763.1	27.8	1123	708	27	320	1390	1700	2771	6.69e-101	363
input|c1|99837-105550|+|input.path1.gene33|	BGC0002297|c1|2278-14001|+|QCQ67874.1|type_I_polyketide_synthase|QCQ67874.1	31.9	696	438	12	414	1092	42	718	6.71e-101	363
input|c1|99837-105550|+|input.path1.gene33|	BGC0002427|c1|1-6612|-|MAA_07496|BcPKS18,_polyketide_synthase|EFY96950.1	26.8	1216	759	33	120	1298	122	1243	1.03e-100	361
input|c1|99837-105550|+|input.path1.gene33|	BGC0001495|c1|3210-19421|+|BBA66511.1|type_I_polyketide_synthase|BBA66511.1	30.6	911	573	23	401	1302	3700	4560	1.04e-100	362
input|c1|99837-105550|+|input.path1.gene33|	BGC0001339|c1|15080-23393|-|AMY15057.1|tetraketide_synthase_MF-SQTKS|AMY15057.1	29.8	981	560	31	414	1295	32	982	1.06e-100	362
input|c1|99837-105550|+|input.path1.gene33|	BGC0001874|c1|4655-16375|+|AFA26384.1|polyketide_synthase_A|AFA26384.1	30.2	937	580	29	414	1297	5	920	1.17e-100	362
input|c1|99837-105550|+|input.path1.gene33|	BGC0000132|c1|13704-19907|-|ABO15888.1|polyketide_synthase|ABO15888.1	32.0	801	490	20	558	1329	8	782	1.56e-100	360
input|c1|99837-105550|+|input.path1.gene33|	BGC0000096|c1|29418-42779|+|ctg1_orf27||ctg1_orf27	32.7	838	527	18	476	1297	2	818	1.66e-100	362
input|c1|99837-105550|+|input.path1.gene33|	BGC0001305|c1|1-7646|-|FFUJ_12239|probable_polyketide_synthase|CCT72377.1	32.3	869	510	26	414	1224	15	863	1.74e-100	361
input|c1|99837-105550|+|input.path1.gene33|	BGC0002024|c1|30996-48881|-|AXG22407.1|type_I_polyketide_synthase|AXG22407.1	29.9	939	559	24	402	1298	985	1866	1.88e-100	362
input|c1|99837-105550|+|input.path1.gene33|	BGC0001264|c1|25772-34622|+|BAQ25466.1|polyketide_synthase|BAQ25466.1	29.4	1041	613	31	414	1386	11	997	2.11e-100	361
input|c1|99837-105550|+|input.path1.gene33|	BGC0002211|c1|8811-16330|+|CC84DRAFT_1091839|PKSKA1_protein|OAG05545.1	29.5	982	599	24	407	1325	36	987	2.18e-100	360
input|c1|99837-105550|+|input.path1.gene33|	BGC0001057|c1|27570-34937|+|ABB90283.1|polyketide_synthase|ABB90283.1	30.5	922	578	25	404	1292	2	893	2.74e-100	360
input|c1|99837-105550|+|input.path1.gene33|	BGC0001722|c1|1-6781|-|ANIA_03230|polyketide_synthase,_putative_(JCVI)|CBF83139.1	26.8	1227	765	40	94	1278	82	1217	3.17e-100	360
input|c1|99837-105550|+|input.path1.gene33|	BGC0000018|c1|13551-19811|+|ABY21539.1|AngAII|ABY21539.1	28.9	1022	566	26	414	1298	40	1037	3.70e-100	359
input|c1|99837-105550|+|input.path1.gene33|	BGC0000167|c1|4412-11194|+|BAD08358.1|polyketide_synthase_modules_4|BAD08358.1	28.7	947	593	23	411	1298	33	956	4.46e-100	359
input|c1|99837-105550|+|input.path1.gene33|	BGC0002033|c1|61540-72714|+|SAM23877_RS26760|SDR_family_NAD(P)-dependent_oxidoreductase|WP_159041997.1	30.1	920	579	25	414	1297	1547	2438	4.55e-100	360
input|c1|99837-105550|+|input.path1.gene33|	BGC0002038|c1|3027-9001|+|FGK60_03740|SDR_family_NAD(P)-dependent_oxidoreductase|FGK60_03740	31.9	746	473	15	414	1140	829	1558	5.63e-100	356
input|c1|99837-105550|+|input.path1.gene33|	BGC0002033|c1|72759-77501|+|SAM23877_RS26765|type_I_polyketide_synthase|WP_053138519.1	28.6	969	620	21	414	1355	36	959	6.49e-100	356
input|c1|99837-105550|+|input.path1.gene33|	BGC0002634|c1|13674-23921|+|UHH90011.1|VicP3|UHH90011.1	30.3	914	581	23	414	1299	36	921	7.45e-100	359
input|c1|99837-105550|+|input.path1.gene33|	BGC0001040|c1|71949-90731|+|CAA60462.1|polyketide_synthase|CAA60462.1	28.9	932	593	22	401	1298	5209	6104	7.65e-100	360
input|c1|99837-105550|+|input.path1.gene33|	BGC0000085|c1|21072-32042|-|BAC76492.1|lankamycin_synthase_LkmAII|BAC76492.1	28.8	942	597	21	399	1297	1496	2406	7.83e-100	359
input|c1|99837-105550|+|input.path1.gene33|	BGC0002266|c1|1042-8980|-|ASPCAL02977|hypothetical_protein|CEN60541.1	30.3	950	574	29	410	1304	16	932	8.44e-100	358
input|c1|99837-105550|+|input.path1.gene33|	BGC0001491|c1|62871-77846|+|BG844_00060|AceP2|OJF16269.1	29.6	932	551	26	414	1299	3364	4236	9.29e-100	359
input|c1|99837-105550|+|input.path1.gene33|	BGC0002066|c1|15647-27514|+|THAR02_03289|Non-ribosomal_peptide_synthetase_-_Polyketide_synthase|KKP04599.1	29.4	938	585	27	414	1297	5	919	1.09e-99	359
input|c1|99837-105550|+|input.path1.gene33|	BGC0001381|c1|60104-74758|+|AJO72735.1|Type_I_modular_polyketide_synthase|AJO72735.1	29.2	907	584	21	414	1298	36	906	1.21e-99	359
input|c1|99837-105550|+|input.path1.gene33|	BGC0002188|c1|37972-45891|+|FPSE_09187|PKS6|EKJ70677.1	29.6	974	573	25	406	1292	3	950	1.27e-99	358
input|c1|99837-105550|+|input.path1.gene33|	BGC0002417|c1|24835-29397|-|VAPA_1c38700|putative_polyketide_synthase|AGU50952.1	30.8	981	592	30	406	1353	7	933	1.34e-99	355
input|c1|99837-105550|+|input.path1.gene33|	BGC0000123|c1|20813-25561|+|AAQ84146.1|Plm6|AAQ84146.1	28.8	912	604	18	407	1298	3	889	1.55e-99	355
input|c1|99837-105550|+|input.path1.gene33|	BGC0000078|c1|82241-87412|-|BAP34740.1|type_I_polyketide_synthase|BAP34740.1	29.8	952	568	24	410	1297	47	962	1.86e-99	356
input|c1|99837-105550|+|input.path1.gene33|	BGC0001719|c1|27344-33973|+|QIE07127.1|OvmL1|QIE07127.1	27.7	968	597	19	407	1302	31	967	2.26e-99	357
input|c1|99837-105550|+|input.path1.gene33|	BGC0000151|c1|24482-35467|-|SAMR0466|Type_I_modular_polyketide_synthase|CAJ88176.1	29.8	900	581	21	414	1299	2078	2940	2.38e-99	358
input|c1|99837-105550|+|input.path1.gene33|	BGC0000959|c1|9129-21064|+|ANIA_08412|hybrid_PKS-NRPS_(Eurofung)|CBF80487.1	30.1	950	581	31	411	1297	2	931	2.49e-99	358
input|c1|99837-105550|+|input.path1.gene33|	BGC0001619|c1|19651-31800|+|AKA59088.1|type-I_PKS|AKA59088.1	31.4	919	541	28	405	1297	2	857	2.54e-99	358
input|c1|99837-105550|+|input.path1.gene33|	BGC0000971|c1|15573-21695|+|CBW54671.1|polyketide_synthase/non_ribosomal_peptide_synthetase|CBW54671.1	31.2	877	552	18	411	1273	108	947	3.23e-99	356
input|c1|99837-105550|+|input.path1.gene33|	BGC0000076|c1|25697-33204|+|ACD39758.1|reducing_polyketide_synthase|ACD39758.1	31.1	927	572	26	408	1292	6	907	3.36e-99	357
input|c1|99837-105550|+|input.path1.gene33|	BGC0000077|c1|27565-35072|+|ACD39767.1|reducing_polyketide_synthase|ACD39767.1	31.1	927	572	26	408	1292	6	907	3.36e-99	357
input|c1|99837-105550|+|input.path1.gene33|	BGC0001332|c1|17125-22878|-|B073_RS0123875|type_I_polyketide_synthase|WP_106731933.1	31.4	919	567	24	413	1302	18	902	3.42e-99	356
input|c1|99837-105550|+|input.path1.gene33|	BGC0001828|c1|36767-41839|+|ANZ22988.1|ZinE|ANZ22988.1	29.6	923	582	21	414	1299	61	952	3.76e-99	355
input|c1|99837-105550|+|input.path1.gene33|	BGC0002227|c1|271-7654|-|AKAW_03689|polyketide_synthase|GAA85575.1	30.4	960	588	28	411	1327	38	960	4.60e-99	356
input|c1|99837-105550|+|input.path1.gene33|	BGC0002431|c1|101885-109174|-|QFU19843.1|PKS|QFU19843.1	30.7	903	547	23	447	1297	1	876	4.70e-99	356
input|c1|99837-105550|+|input.path1.gene33|	BGC0001447|c1|98820-104306|+|SZMC14600_23490|modular_polyketide_synthase|EHK80171.1	30.1	906	568	25	414	1297	36	898	4.78e-99	355
input|c1|99837-105550|+|input.path1.gene33|	BGC0000067|c1|14950-35517|+|ABB86408.1|GelA|ABB86408.1	29.8	940	596	27	400	1302	3168	4080	5.48e-99	357
input|c1|99837-105550|+|input.path1.gene33|	BGC0001204|c1|72286-83139|+|BAQ21947.1|putative_type_I_polyketide_synthase|BAQ21947.1	29.0	928	547	22	414	1259	1745	2642	7.17e-99	356
input|c1|99837-105550|+|input.path1.gene33|	BGC0001830|c1|27744-38903|+|AKG06377.1|polyketide_synthase_type_1|AKG06377.1	29.8	927	577	24	414	1297	55	950	1.27e-98	355
input|c1|99837-105550|+|input.path1.gene33|	BGC0000977|c1|12739-24462|+|BAK26562.1|PKS-NRPS_hybrid|BAK26562.1	30.3	938	584	31	411	1297	2	920	1.31e-98	355
input|c1|99837-105550|+|input.path1.gene33|	BGC0000018|c1|36329-42343|+|ABY21542.1|AngAV|ABY21542.1	29.5	949	579	23	414	1299	40	961	1.63e-98	354
input|c1|99837-105550|+|input.path1.gene33|	BGC0000069|c1|20655-32819|+|AHA38200.1|GphG|AHA38200.1	33.5	825	501	24	497	1299	1	799	1.77e-98	355
input|c1|99837-105550|+|input.path1.gene33|	BGC0002676|c1|28219-32535|+|KZO11_19390|acyltransferase_domain-containing_protein|QYA95663.1	29.8	913	577	23	411	1299	11	883	2.19e-98	350
input|c1|99837-105550|+|input.path1.gene33|	BGC0000066|c1|7208-27736|+|AAO06916.1|GdmAI|AAO06916.1	29.6	940	598	27	400	1302	3155	4067	2.19e-98	355
input|c1|99837-105550|+|input.path1.gene33|	BGC0002107|c1|7033-11595|-|Atu3672|polyketide_synthase,_siderophore_biosynthesis_protein|AAK89729.1	28.7	904	596	23	413	1298	39	911	2.38e-98	351
input|c1|99837-105550|+|input.path1.gene33|	BGC0001963|c1|55377-58352|-|AZF85934.1|type_I_polyketide_synthase|AZF85934.1	36.2	658	383	14	414	1061	14	644	2.62e-98	342
input|c1|99837-105550|+|input.path1.gene33|	BGC0000994|c1|13214-23989|-|AAF86392.1|FkbC|AAF86392.1	30.5	909	543	23	407	1302	28	860	2.85e-98	354
input|c1|99837-105550|+|input.path1.gene33|	BGC0002239|c1|7583-21059|-|QXF14600.1|PydA|QXF14600.1	29.9	946	578	23	410	1295	13	933	3.15e-98	354
input|c1|99837-105550|+|input.path1.gene33|	BGC0001381|c1|47333-60052|+|AJO72734.1|Type_I_modular_polyketide_synthase|AJO72734.1	30.1	936	581	25	383	1297	2674	3557	3.16e-98	354
input|c1|99837-105550|+|input.path1.gene33|	BGC0002546|c1|4375-16776|-|QHD43130.1|NRPS/PKS_hybrid_protein|QHD43130.1	30.8	938	571	30	414	1294	6	922	4.06e-98	354
input|c1|99837-105550|+|input.path1.gene33|	BGC0001711|c1|12318-25721|+|JM78_19285|amino_acid_adenylation_protein|KFL51883.1	32.3	722	416	15	407	1126	27	677	4.29e-98	354
input|c1|99837-105550|+|input.path1.gene33|	BGC0000098|c1|31419-41121|-|ABA02239.1|polyketide_synthase|ABA02239.1	29.8	979	595	30	387	1299	31	983	5.78e-98	353
input|c1|99837-105550|+|input.path1.gene33|	BGC0000141|c1|60687-75887|-|CAI94713.1|putative_polyketide_synthase|CAI94713.1	29.3	925	597	18	392	1299	3453	4337	6.00e-98	353
input|c1|99837-105550|+|input.path1.gene33|	BGC0001348|c1|43206-53642|+|IF55_RS41000|polyketide_synthase|WP_245661582.1	28.4	965	596	20	400	1297	1578	2514	6.41e-98	353
input|c1|99837-105550|+|input.path1.gene33|	BGC0001122|c1|18831-30844|-|ATEG_00325|PKS-NRPS_hybrid|EAU38971.1	30.8	949	562	32	414	1297	7	925	6.92e-98	353
input|c1|99837-105550|+|input.path1.gene33|	BGC0001492|c1|46315-49464|+|ARE67851.1|AbsB3|ARE67851.1	29.0	927	577	24	414	1298	39	926	7.31e-98	342
input|c1|99837-105550|+|input.path1.gene33|	BGC0001405|c1|43583-47198|+|CHGG_07645|hypothetical_protein|EAQ86392.1	28.0	1111	677	29	125	1166	119	1175	7.36e-98	345
input|c1|99837-105550|+|input.path1.gene33|	BGC0001702|c1|18426-33173|+|ARS01473.1|NcmAI|ARS01473.1	34.2	818	477	27	497	1298	1	773	7.81e-98	353
input|c1|99837-105550|+|input.path1.gene33|	BGC0001941|c1|18910-28578|+|AXM42949.1|hybrid_type_1_PKS/NRPS|AXM42949.1	29.5	912	583	23	406	1298	1399	2269	7.95e-98	353
input|c1|99837-105550|+|input.path1.gene33|	BGC0002267|c1|18923-27136|-|ATEG_07661|hypothetical_protein|EAU31923.1	25.5	1776	1118	67	105	1766	103	1786	8.90e-98	352
input|c1|99837-105550|+|input.path1.gene33|	BGC0000117|c1|44452-56271|+|BAB69194.1|modular_polyketide_synthase|BAB69194.1	26.5	1194	759	33	408	1563	30	1142	9.19e-98	353
input|c1|99837-105550|+|input.path1.gene33|	BGC0001553|c1|3690-13544|+|AUD08663.1|iPKS-NRPS|AUD08663.1	28.6	981	583	22	411	1299	53	1008	1.07e-97	352
input|c1|99837-105550|+|input.path1.gene33|	BGC0002067|c1|15873-27794|-|PDE_09198|nonribosomal_peptide_synthatase-polyketide_synthase|EPS34234.1	29.4	953	584	27	411	1297	2	931	1.22e-97	352
input|c1|99837-105550|+|input.path1.gene33|	BGC0002168|c1|5738-14604|+|QQW45467.1|polyketide_synthase_CalA'|QQW45467.1	31.0	934	576	30	414	1297	8	923	1.25e-97	352
input|c1|99837-105550|+|input.path1.gene33|	BGC0002170|c1|21754-30620|-|BBM05082.1|polyketide_synthase|BBM05082.1	31.0	934	576	30	414	1297	8	923	1.25e-97	352
input|c1|99837-105550|+|input.path1.gene33|	BGC0001404|c1|4643-12909|-|PCH_Pc21g05070||CAP95404.1	29.4	932	570	28	414	1300	431	1319	1.50e-97	352
input|c1|99837-105550|+|input.path1.gene33|	BGC0002228|c1|10546-17978|+|CI238_12752|polyketide_synthase|KZL86691.1	29.8	985	602	28	398	1330	43	990	1.73e-97	351
input|c1|99837-105550|+|input.path1.gene33|	BGC0002206|c1|4588-12720|+|A0O28_0102280|putative_polyketide_synthase|OPB37944.1	29.1	1005	574	27	414	1292	12	1003	3.45e-97	350
input|c1|99837-105550|+|input.path1.gene33|	BGC0000020|c1|22987-37041|-|AAM54075.1|polyketide_synthase|AAM54075.1	31.1	921	554	26	400	1298	1006	1867	4.03e-97	351
input|c1|99837-105550|+|input.path1.gene33|	BGC0000972|c1|27639-30671|-|CAJ76291.1|putative_polyketide_synthase|CAJ76291.1	29.9	917	564	25	414	1298	8	877	4.08e-97	339
input|c1|99837-105550|+|input.path1.gene33|	BGC0000086|c1|15129-29810|+|BAG85026.1|putative_polyketide_synthase|BAG85026.1	32.0	822	510	22	497	1298	1	793	4.11e-97	351
input|c1|99837-105550|+|input.path1.gene33|	BGC0001344|c1|38938-47469|+|ADH04682.1|polyketide_synthase|ADH04682.1	29.7	911	578	23	414	1299	7	880	4.91e-97	350
input|c1|99837-105550|+|input.path1.gene33|	BGC0000968|c1|4198-16239|+|CAO91861.1|PKS-NRPS_hybrid|CAO91861.1	29.1	949	578	30	414	1297	9	927	8.52e-97	350
input|c1|99837-105550|+|input.path1.gene33|	BGC0001918|c1|16219-21171|+|BBD17742.1|polyketide_synthase|BBD17742.1	30.5	911	557	28	414	1299	17	876	9.01e-97	347
input|c1|99837-105550|+|input.path1.gene33|	BGC0001511|c1|47963-61690|+|AQZ37113.1|polyketide_synthase|AQZ37113.1	30.9	917	557	27	400	1298	977	1834	9.14e-97	350
input|c1|99837-105550|+|input.path1.gene33|	BGC0001033|c1|7806-16844|+|ERIC2_c18050|putative_non-ribosomal_peptide_ligase/_polyketide_synthase_hybrid|AHD05615.1	30.0	909	571	30	413	1297	8	875	1.20e-96	349
input|c1|99837-105550|+|input.path1.gene33|	BGC0002222|c1|18438-26414|-|BBU42026.1|putative_polyketide_synthase|BBU42026.1	28.7	993	569	26	414	1299	36	996	1.35e-96	348
input|c1|99837-105550|+|input.path1.gene33|	BGC0002224|c1|18235-26211|-|QTE75992.1|ZopPKS|QTE75992.1	28.7	993	569	26	414	1299	36	996	1.35e-96	348
input|c1|99837-105550|+|input.path1.gene33|	BGC0002570|c1|5190-14711|-|PSPTO_2600|yersiniabactin_polyketide/non-ribosomal_peptide_synthetase|AAO56104.1	29.6	893	586	23	414	1297	14	872	1.65e-96	348
input|c1|99837-105550|+|input.path1.gene33|	BGC0001119|c1|27192-33833|+|CCP20048.1|divL1_protein|CCP20048.1	27.5	972	602	20	407	1302	31	975	1.79e-96	348
input|c1|99837-105550|+|input.path1.gene33|	BGC0002731|c1|15652-23440|-|FE257_006541|putative_polyketide_synthase|QGW49095.1	28.4	1066	652	30	410	1403	11	1037	2.05e-96	348
input|c1|99837-105550|+|input.path1.gene33|	BGC0000134|c1|23042-30251|+|ACD39774.1|reducing_polyketide_synthase|ACD39774.1	30.1	927	588	23	404	1292	3	907	2.70e-96	347
input|c1|99837-105550|+|input.path1.gene33|	BGC0000078|c1|39077-50023|-|BAP34733.1|type_I_polyketide_synthase|BAP34733.1	28.3	918	602	22	414	1298	139	1033	3.20e-96	348
input|c1|99837-105550|+|input.path1.gene33|	BGC0002735|c1|28641-31724|+|ABB07_39175|modular_polyketide_synthase|AKJ15895.1	29.3	898	591	20	419	1298	1	872	3.30e-96	337
input|c1|99837-105550|+|input.path1.gene33|	BGC0002035|c1|3426-15590|-|iliA||iliA	28.5	954	587	27	414	1297	10	938	4.50e-96	347
input|c1|99837-105550|+|input.path1.gene33|	BGC0000130|c1|37591-44094|-|ABO15861.1|polyketide_synthase|ABO15861.1	34.0	709	399	15	396	1060	1130	1813	5.20e-96	346
input|c1|99837-105550|+|input.path1.gene33|	BGC0001600|c1|13922-22145|+|FGRAMPH1_01T08165||CEF75886.1	29.7	979	572	32	407	1299	2	950	5.45e-96	347
input|c1|99837-105550|+|input.path1.gene33|	BGC0001053|c1|62103-70616|+|CAF05651.1|TubF_protein|CAF05651.1	29.5	909	590	23	411	1299	8	885	5.92e-96	347
input|c1|99837-105550|+|input.path1.gene33|	BGC0001056|c1|44508-49103|+|CCM44338.1|Polyketide_synthase|CCM44338.1	29.0	931	579	27	404	1298	10	894	5.93e-96	343
input|c1|99837-105550|+|input.path1.gene33|	BGC0000023|c1|24944-30439|+|CAO98848.1|polyketide_synthase_AufE|CAO98848.1	34.5	669	391	19	414	1065	31	669	7.03e-96	345
input|c1|99837-105550|+|input.path1.gene33|	BGC0000145|c1|14478-20639|+|ABP73645.1|SalA|ABP73645.1	31.0	881	549	24	414	1273	109	951	7.97e-96	345
input|c1|99837-105550|+|input.path1.gene33|	BGC0001405|c1|13888-21933|+|CHGG_07638|hypothetical_protein|EAQ86385.1	31.3	786	491	16	408	1158	10	781	8.18e-96	346
input|c1|99837-105550|+|input.path1.gene33|	BGC0001244|c1|1-5358|+|SNOG_00477|mellein_synthase|AIW00670.1	29.4	922	593	23	402	1297	25	914	8.19e-96	345
input|c1|99837-105550|+|input.path1.gene33|	BGC0000028|c1|46933-57468|+|ADC79619.1|BafAIV|ADC79619.1	27.8	949	584	18	414	1299	61	971	9.43e-96	346
input|c1|99837-105550|+|input.path1.gene33|	BGC0001033|c1|29703-34286|+|ERIC2_c18090|putative_polyketide_synthase_subunit|AHD05619.1	29.4	919	594	27	413	1308	11	897	1.02e-95	343
input|c1|99837-105550|+|input.path1.gene33|	BGC0000120|c1|34613-40016|+|AIG62146.1|6-methylsalicylic_acid_synthase|AIG62146.1	30.8	907	570	25	414	1297	35	906	1.06e-95	344
input|c1|99837-105550|+|input.path1.gene33|	BGC0000393|c1|2462-45286|+|MXAN_3779|non-ribosomal_peptide_synthetase/polyketide_synthase|ABF87031.1	29.8	919	592	27	401	1299	6419	7304	1.11e-95	347
input|c1|99837-105550|+|input.path1.gene33|	BGC0002587|c1|28181-37765|+|QBG82526.1|Polyketide_synthase|QBG82526.1	28.2	998	577	21	401	1297	1050	2008	1.15e-95	346
input|c1|99837-105550|+|input.path1.gene33|	BGC0001741|c1|24682-37024|+|ARP51711.1|PKS-NRPS_hybrid_protein|ARP51711.1	29.3	945	590	26	414	1297	9	936	1.36e-95	346
input|c1|99837-105550|+|input.path1.gene33|	BGC0002187|c1|21983-29189|+|VFPPC_08959|polyketide_synthase|OAQ63050.2	29.6	931	587	24	404	1292	3	907	1.42e-95	345
input|c1|99837-105550|+|input.path1.gene33|	BGC0000983|c1|16334-28707|-|ACLA_078660|hybrid_NRPS/PKS_enzyme,_putative|EAW09117.1	29.0	929	592	23	414	1292	11	921	1.80e-95	345
input|c1|99837-105550|+|input.path1.gene33|	BGC0000986|c1|5040-9425|+|CAQ34917.1|polyketide_synthase|CAQ34917.1	34.6	661	401	15	414	1061	39	681	2.67e-95	341
input|c1|99837-105550|+|input.path1.gene33|	BGC0001415|c1|885-16928|-|SMDB11_2289|non-ribosomal_peptide_synthetase|CDG12864.1	27.2	1070	672	31	283	1297	3960	4977	2.70e-95	345
input|c1|99837-105550|+|input.path1.gene33|	BGC0001041|c1|14424-20585|-|Strop_1024|PKS_(ACP-AT-AT-KS-ACP-C)|ABP53498.1	30.9	881	550	24	414	1273	109	951	3.19e-95	343
input|c1|99837-105550|+|input.path1.gene33|	BGC0001812|c1|12313-25644|+|ARW71483.1|type_I_PKS_loading_module,_module_1,_module_2|ARW71483.1	31.0	920	550	26	414	1297	13	883	3.28e-95	345
input|c1|99837-105550|+|input.path1.gene33|	BGC0000102|c1|36207-40955|+|BAC57031.1|protomycinolide_IV_synthase_4|BAC57031.1	29.4	924	583	23	414	1298	36	929	4.45e-95	341
input|c1|99837-105550|+|input.path1.gene33|	BGC0001404|c1|13957-21996|+|PCH_Pc21g05080||CAP95405.1	28.9	966	577	28	408	1294	11	945	4.84e-95	343
input|c1|99837-105550|+|input.path1.gene33|	BGC0001059|c1|3190-13200|+|ACM79805.1|ZmaA|ACM79805.1	28.9	920	583	24	414	1301	1377	2257	6.29e-95	343
input|c1|99837-105550|+|input.path1.gene33|	BGC0001036|c1|49280-52375|+|AGZ15472.1|putative_modular_polyketide_synthase|AGZ15472.1	29.7	971	615	28	408	1350	2	932	6.99e-95	333
input|c1|99837-105550|+|input.path1.gene33|	BGC0001216|c1|11211-15032|+|AKA54627.1|PKS|AKA54627.1	29.4	942	609	24	414	1336	15	919	8.11e-95	337
input|c1|99837-105550|+|input.path1.gene33|	BGC0001255|c1|6134-18400|-|AGO86662.1|equisetin_synthetase|AGO86662.1	29.2	918	595	25	414	1292	7	908	9.29e-95	343
input|c1|99837-105550|+|input.path1.gene33|	BGC0000074|c1|27677-48139|+|AAY28225.1|HbmAI|AAY28225.1	29.1	946	601	25	400	1302	3144	4062	1.16e-94	343
input|c1|99837-105550|+|input.path1.gene33|	BGC0002745|c1|11641-19397|+|PENPOL_c002G03804|hypothetical_protein|OQD69647.1	29.7	940	597	26	414	1299	6	935	1.92e-94	342
input|c1|99837-105550|+|input.path1.gene33|	BGC0000992|c1|33544-45616|+|AAV66110.2|fusaridione_A_synthetase|AAV66110.2	29.1	947	603	29	404	1299	2	931	2.15e-94	342
input|c1|99837-105550|+|input.path1.gene33|	BGC0002230|c1|14557-26667|-|QPC57090.1|polyketide_synthase-nonribosomal_peptide_synthetase|QPC57090.1	29.8	919	545	28	414	1261	5	894	2.16e-94	342
input|c1|99837-105550|+|input.path1.gene33|	BGC0001053|c1|48011-58558|+|CAF05649.1|TubD_protein|CAF05649.1	30.3	920	565	28	411	1299	10	884	2.60e-94	342
input|c1|99837-105550|+|input.path1.gene33|	BGC0001331|c1|9628-15084|-|F583_RS0124830|type_I_polyketide_synthase|WP_019032754.1	30.9	922	546	28	412	1299	9	873	3.39e-94	340
input|c1|99837-105550|+|input.path1.gene33|	BGC0001998|c1|1-7859|-|AN1784.2|hypothetical_protein|XP_659388.1	31.3	876	535	22	414	1234	11	874	4.26e-94	340
input|c1|99837-105550|+|input.path1.gene33|	BGC0002186|c1|15158-22929|+|FGSG_08208|hypothetical_protein|ESU15174.1	31.5	932	564	34	414	1297	59	964	4.36e-94	340
input|c1|99837-105550|+|input.path1.gene33|	BGC0001130|c1|39118-44127|+|Xbud_02642|Phthiocerol_synthesis_polyketide_synthase_type_I_PpsE|PHM26614.1	29.0	949	576	29	413	1296	27	942	6.45e-94	338
input|c1|99837-105550|+|input.path1.gene33|	BGC0002454|c1|1-10821|+|QRI43520.1|NRPS/PKS_hybrid|QRI43520.1	31.5	911	563	28	397	1287	655	1524	7.99e-94	340
input|c1|99837-105550|+|input.path1.gene33|	BGC0001784|c1|68130-79127|+|AWH12938.1|StmC|AWH12938.1	29.3	905	578	24	414	1299	35	896	8.08e-94	340
input|c1|99837-105550|+|input.path1.gene33|	BGC0000022|c1|17605-26535|+|AN1034.2|hypothetical_protein|EAA65602.1	28.0	945	594	26	405	1298	429	1338	8.45e-94	340
input|c1|99837-105550|+|input.path1.gene33|	BGC0002106|c1|51352-62470|+|IH19_RS1000000149540|SDR_family_NAD(P)-dependent_oxidoreductase|IH19_RS1000000149540	32.8	693	392	17	408	1066	30	682	1.03e-93	320
input|c1|99837-105550|+|input.path1.gene33|	BGC0001026|c1|4157-16022|+|ACS68554.1|hybrid_PKS-NRPS_protein|ACS68554.1	30.2	938	588	32	404	1297	5	919	1.11e-93	340
input|c1|99837-105550|+|input.path1.gene33|	BGC0001830|c1|8782-22068|+|AKG06375.1|polyketide_synthase_type_1|AKG06375.1	29.9	923	562	24	409	1297	2	873	1.19e-93	340
input|c1|99837-105550|+|input.path1.gene33|	BGC0001330|c1|28495-33960|+|ABD52_RS02410|type_I_polyketide_synthase|WP_047890614.1	30.6	914	561	23	412	1299	9	875	1.82e-93	337
input|c1|99837-105550|+|input.path1.gene33|	BGC0001268|c1|895-12763|+|AFP73394.1|FusA|AFP73394.1	30.0	938	586	30	405	1297	7	918	1.87e-93	339
input|c1|99837-105550|+|input.path1.gene33|	BGC0002197|c1|1639-13691|-|QBK15049.1|PKS-NRPS_hybrid_TraA|QBK15049.1	27.3	1113	696	31	409	1459	4	1065	1.91e-93	339
input|c1|99837-105550|+|input.path1.gene33|	BGC0000118|c1|26388-31973|-|BAF92601.1|iterative_type_I_PKS|BAF92601.1	29.6	953	567	24	414	1297	65	982	1.99e-93	337
input|c1|99837-105550|+|input.path1.gene33|	BGC0000119|c1|52474-58059|-|ACJ24875.1|6-methylsalicylic_acid_synthase|ACJ24875.1	29.6	953	567	24	414	1297	65	982	1.99e-93	337
input|c1|99837-105550|+|input.path1.gene33|	BGC0002086|c1|5702-19117|+|HXZ27_06120|SDR_family_NAD(P)-dependent_oxidoreductase|QLD23835.2	30.6	918	559	26	414	1297	44	917	2.07e-93	339
input|c1|99837-105550|+|input.path1.gene33|	BGC0002642|c1|21889-28608|+|SCATT_57630|polyketide_synthase|AEW98134.1	29.5	907	589	22	414	1303	11	884	2.46e-93	338
input|c1|99837-105550|+|input.path1.gene33|	BGC0002093|c1|8376-20470|-|QBQ83704.1|polyketide_synthase-nonribosomal_peptide_synthetase|QBQ83704.1	27.8	958	594	30	406	1297	12	937	2.58e-93	338
input|c1|99837-105550|+|input.path1.gene33|	BGC0001724|c1|28163-40739|+|PDE_04017|hypothetical_protein|EPS29069.1	29.5	947	597	30	403	1299	4	929	3.42e-93	338
input|c1|99837-105550|+|input.path1.gene33|	BGC0001537|c1|49209-58616|+|APK71_RS29950|type_I_polyketide_synthase|WP_055469550.1	29.3	936	579	22	414	1299	1546	2448	3.76e-93	338
input|c1|99837-105550|+|input.path1.gene33|	BGC0001812|c1|31512-42734|+|ARW71485.1|type_I_PKS_module_4,_module_5|ARW71485.1	29.4	941	573	25	414	1297	40	946	4.28e-93	338
input|c1|99837-105550|+|input.path1.gene33|	BGC0001544|c1|1-8817|-|P168DRAFT_323099|hypothetical_protein|PKY07881.1	26.9	1015	660	27	414	1386	643	1617	5.75e-93	337
input|c1|99837-105550|+|input.path1.gene33|	BGC0000064|c1|1-11857|+|AAT28740.1|FUSS|AAT28740.1	29.6	937	593	29	404	1297	6	918	7.43e-93	337
input|c1|99837-105550|+|input.path1.gene33|	BGC0002033|c1|41774-55432|+|SAM23877_RS39245|type_I_polyketide_synthase|WP_053138504.1	29.5	947	559	24	404	1297	8	898	8.28e-93	337
input|c1|99837-105550|+|input.path1.gene33|	BGC0000166|c1|816-14234|+|AAB66504.1|tylactone_synthase_starter_module_and_modules_1_&_2|AAB66504.1	30.0	942	561	25	406	1298	37	929	1.08e-92	337
input|c1|99837-105550|+|input.path1.gene33|	BGC0001213|c1|29938-34962|+|CF54_07385|beta-ketoacyl_synthase|EYT83439.1	30.4	876	555	23	441	1298	4	842	1.09e-92	334
input|c1|99837-105550|+|input.path1.gene33|	BGC0002192|c1|1-9693|+|ANO14919_109980|hypothetical_protein|GAW21479.1	29.8	884	553	23	402	1234	2	868	1.44e-92	336
input|c1|99837-105550|+|input.path1.gene33|	BGC0002498|c1|165650-171577|+|QQZ01590.1|PKS|QQZ01590.1	29.7	816	539	18	497	1299	1	794	1.69e-92	335
input|c1|99837-105550|+|input.path1.gene33|	BGC0002416|c1|6735-13772|+|ALG65339.1|Var4|ALG65339.1	29.6	920	593	23	404	1299	10	898	1.84e-92	335
input|c1|99837-105550|+|input.path1.gene33|	BGC0000022|c1|30424-38472|-|AN1036.2|hypothetical_protein|EAA65604.1	28.1	957	562	22	414	1292	15	923	2.06e-92	335
input|c1|99837-105550|+|input.path1.gene33|	BGC0002190|c1|25952-34110|+|ACRE_048180|Lovastatin_nonaketide_synthase-like_protein|KFH44396.1	27.9	977	596	27	405	1299	8	958	2.13e-92	335
input|c1|99837-105550|+|input.path1.gene33|	BGC0002291|c1|35417-40453|-|CFP59_01556|Erythronolide_synthase,_modules_1_and_2|AUA09466.1	27.8	935	600	22	414	1299	38	946	2.57e-92	333
input|c1|99837-105550|+|input.path1.gene33|	BGC0000081|c1|118139-123547|+|AFV52200.1|polyketide_synthase_module|AFV52200.1	29.4	925	576	26	413	1299	6	891	2.82e-92	333
input|c1|99837-105550|+|input.path1.gene33|	BGC0000170|c1|8772-14111|+|ASPNIDRAFT_44965|polyketide_synthase|EHA22196.1	29.2	901	575	23	405	1272	35	905	3.52e-92	333
input|c1|99837-105550|+|input.path1.gene33|	BGC0001339|c1|48806-56980|+|AMY15068.1|hexaketide_synthase_MF-SQHKS|AMY15068.1	28.4	914	581	24	411	1295	83	952	4.79e-92	334
input|c1|99837-105550|+|input.path1.gene33|	BGC0001658|c1|19967-28408|+|A4R44_03191|Phenolphthiocerol_synthesis_polyketide_synthase_type_I_Pks15/1|OAP25815.1	29.1	906	595	21	410	1297	1230	2106	5.35e-92	334
input|c1|99837-105550|+|input.path1.gene33|	BGC0001944|c1|44378-54148|-|AXI91547.1|FunP6|AXI91547.1	30.0	906	550	25	414	1298	36	878	6.11e-92	334
input|c1|99837-105550|+|input.path1.gene33|	BGC0000973|c1|26548-34206|+|CCC55921.1|non-ribosomal_peptide_synthetase/polyketide_synthase_hybrid_protein|CCC55921.1	29.1	941	575	24	400	1302	61	947	6.29e-92	333
input|c1|99837-105550|+|input.path1.gene33|	BGC0001519|c1|39330-42434|+|STRAU_0344|putative_Oleandomycin_polyketide_synthase,_modules_5_and_6|EPH46605.1	28.7	898	575	21	432	1298	6	869	6.86e-92	324
input|c1|99837-105550|+|input.path1.gene33|	BGC0001039|c1|15476-19711|+|AEF33079.1|polyketide_synthase|AEF33079.1	29.5	905	579	26	414	1298	13	878	7.37e-92	330
input|c1|99837-105550|+|input.path1.gene33|	BGC0000039|c1|5506-15186|-|BAC20564.1|polyketide_synthase|BAC20564.1	29.7	959	589	35	403	1299	4	939	7.58e-92	333
input|c1|99837-105550|+|input.path1.gene33|	BGC0001919|c1|16336-20571|+|BBD17760.1|polyketide_synthase|BBD17760.1	29.7	917	581	23	406	1298	10	886	9.82e-92	329
input|c1|99837-105550|+|input.path1.gene33|	BGC0001695|c1|18035-22339|+|AWX24483.1|type_I_polyketide_synthase|AWX24483.1	30.2	923	550	28	414	1298	19	885	1.17e-91	329
input|c1|99837-105550|+|input.path1.gene33|	BGC0002350|c1|43897-49422|-|J7W19_00420|type_I_polyketide_synthase|QTT72099.1	30.1	914	549	29	414	1298	22	874	1.24e-91	332
input|c1|99837-105550|+|input.path1.gene33|	BGC0002229|c1|511-5760|-|ASPACDRAFT_1904397|hypothetical_protein|OJJ97578.1	26.6	1044	675	27	419	1425	1	990	1.31e-91	331
input|c1|99837-105550|+|input.path1.gene33|	BGC0002234|c1|1-7665|-|EURHEDRAFT_499888|polyketide_synthase|EYE95336.1	28.1	926	589	22	416	1292	8	905	1.32e-91	332
input|c1|99837-105550|+|input.path1.gene33|	BGC0000963|c1|34088-39613|+|AAG02357.1|polyketide_synthase|AAG02357.1	30.1	914	549	29	414	1298	22	874	1.63e-91	331
input|c1|99837-105550|+|input.path1.gene33|	BGC0000383|c1|23710-36144|-|PluTT01m_09665|hybrid_non-ribosomal_peptide_synthetase/type_I_polyketide_synthase|AXG49819.1	28.2	1036	655	30	308	1299	2017	3007	1.63e-91	333
input|c1|99837-105550|+|input.path1.gene33|	BGC0001606|c1|2114-10551|-|FFUJ_12020|polyketide_synthase|CCT75967.1	29.1	904	566	23	414	1265	12	892	1.89e-91	332
input|c1|99837-105550|+|input.path1.gene33|	BGC0000060|c1|47723-57643|+|AEC13079.1|fosA|AEC13079.1	29.4	925	502	26	414	1297	3	817	2.45e-91	332
input|c1|99837-105550|+|input.path1.gene33|	BGC0001738|c1|1-12300|-|BBC43184.1|PKS-NRPS_hybrid|BBC43184.1	28.7	934	592	29	414	1297	7	916	2.76e-91	332
input|c1|99837-105550|+|input.path1.gene33|	BGC0000046|c1|11125-18528|+|ACZ57548.1|polyketide_synthase|ACZ57548.1	28.6	954	594	32	406	1299	42	968	2.97e-91	331
input|c1|99837-105550|+|input.path1.gene33|	BGC0002233|c1|23735-31132|+|TRIVIDRAFT_47407|putative_polyketide_synthase|EHK18438.1	29.1	924	572	25	419	1292	6	896	2.98e-91	331
input|c1|99837-105550|+|input.path1.gene33|	BGC0001017|c1|24340-36060|-|AAF00959.1|mcyD|AAF00959.1	31.4	679	427	11	408	1064	36	697	3.61e-91	332
input|c1|99837-105550|+|input.path1.gene33|	BGC0002235|c1|609-12961|-|MGG_12447|polyketide_synthase/peptide_synthetase|EHA55860.1	30.2	872	543	27	414	1238	13	865	4.84e-91	331
input|c1|99837-105550|+|input.path1.gene33|	BGC0000111|c1|6338-12655|+|BAD38873.1|polyketide_synthase|BAD38873.1	29.9	914	571	26	414	1297	30	903	5.47e-91	330
input|c1|99837-105550|+|input.path1.gene33|	BGC0001944|c1|89672-98812|-|AXI91550.1|FunP3|AXI91550.1	27.9	899	591	21	414	1298	37	892	6.89e-91	330
input|c1|99837-105550|+|input.path1.gene33|	BGC0001067|c1|1-7603|-|AFUA_8G00370|polyketide_synthase|EAL85129.1	28.4	1001	604	27	414	1323	17	995	9.44e-91	330
input|c1|99837-105550|+|input.path1.gene33|	BGC0000966|c1|23210-30664|+|AFD30954.1|CrmA|AFD30954.1	30.2	923	574	25	411	1302	11	894	9.56e-91	330
input|c1|99837-105550|+|input.path1.gene33|	BGC0002615|c1|9264-14615|+|QBC75448.1|MacA|QBC75448.1	28.5	897	579	26	407	1272	41	906	1.32e-90	328
input|c1|99837-105550|+|input.path1.gene33|	BGC0001344|c1|24918-35453|+|ADH04680.1|hybrid_polyketide_synthase/non-ribosomal_peptide_synthetase|ADH04680.1	30.3	916	568	27	412	1299	11	884	1.34e-90	330
input|c1|99837-105550|+|input.path1.gene33|	BGC0001658|c1|13102-15141|+|A4R44_03187|Phenolphthiocerol_synthesis_polyketide_synthase_type_I_Pks15/1|OAP25811.1	31.9	687	395	16	414	1082	44	675	1.47e-90	311
input|c1|99837-105550|+|input.path1.gene33|	BGC0001348|c1|53713-60162|+|IF55_RS32385|polyketide_synthase|WP_063764078.1	28.8	918	584	23	414	1298	35	915	1.72e-90	328
input|c1|99837-105550|+|input.path1.gene33|	BGC0002502|c1|7889-16028|+|AEA35016.1|hypothetical_protein|AEA35016.1	27.3	1006	603	27	414	1337	32	991	2.29e-90	328
input|c1|99837-105550|+|input.path1.gene33|	BGC0000163|c1|123948-128456|-|ACR50795.1|putative_polyketide_synthase|ACR50795.1	33.3	667	412	15	407	1063	25	668	2.37e-90	326
input|c1|99837-105550|+|input.path1.gene33|	BGC0000984|c1|39381-44063|-|Daci_4755|Beta-ketoacyl_synthase|ABX37384.1	29.0	926	592	22	413	1302	11	907	2.44e-90	326
input|c1|99837-105550|+|input.path1.gene33|	BGC0001254|c1|83-7456|+|BAJ14522.1|polyketide_synthase|BAJ14522.1	29.3	951	580	26	408	1297	2	921	2.83e-90	328
input|c1|99837-105550|+|input.path1.gene33|	BGC0000997|c1|10523-23068|+|CAL80821.1|sylD-like_NRPS/PKS|CAL80821.1	31.1	941	551	32	401	1298	2140	3026	3.39e-90	328
input|c1|99837-105550|+|input.path1.gene33|	BGC0001381|c1|135628-144387|+|AJO72743.1|Type_I_modular_polyketide_synthase|AJO72743.1	29.9	900	566	24	414	1297	1430	2280	3.46e-90	328
input|c1|99837-105550|+|input.path1.gene33|	BGC0002523|c1|76705-91119|+|BCB17029.1|modular_polyketide_synthase|BCB17029.1	32.6	659	411	12	414	1054	1657	2300	6.26e-90	328
input|c1|99837-105550|+|input.path1.gene33|	BGC0001445|c1|1-11841|-|AFLA_066840|hybrid_PKS/NRPS_enzyme,_putative|EED49862.1	28.6	945	586	27	414	1297	12	928	7.48e-90	327
input|c1|99837-105550|+|input.path1.gene33|	BGC0001212|c1|519-7424|+|ALD82521.1|polyketide_synthase|ALD82521.1	29.4	897	529	19	399	1286	62	863	1.02e-89	326
input|c1|99837-105550|+|input.path1.gene33|	BGC0001048|c1|25751-30352|+|ABL74938.1|PKS|ABL74938.1	29.0	910	577	24	414	1299	9	873	1.15e-89	324
input|c1|99837-105550|+|input.path1.gene33|	BGC0001816|c1|50180-57992|-|AQM58285.1|polyketide_synthase|AQM58285.1	29.2	960	573	28	409	1294	4	930	1.53e-89	326
input|c1|99837-105550|+|input.path1.gene33|	BGC0002419|c1|24944-29551|-|Aave_3732|beta-ketoacyl_synthase|ABM34279.1	28.9	934	589	25	407	1299	9	908	1.55e-89	323
input|c1|99837-105550|+|input.path1.gene33|	BGC0001237|c1|2795-9775|-|ALJ49910.1|TlmH|ALJ49910.1	28.0	997	660	27	414	1390	6	964	1.80e-89	325
input|c1|99837-105550|+|input.path1.gene33|	BGC0000102|c1|25213-36162|+|BAC57030.1|protomycinolide_IV_synthase_3|BAC57030.1	29.9	946	560	28	414	1298	38	941	2.82e-89	325
input|c1|99837-105550|+|input.path1.gene33|	BGC0002106|c1|45043-51316|+|IH19_RS01000000143620|SDR_family_NAD(P)-dependent_oxidoreductase|IH19_RS01000000143620	33.4	668	392	17	414	1066	37	666	3.91e-89	313
input|c1|99837-105550|+|input.path1.gene33|	BGC0002086|c1|24993-36236|+|HXZ27_06130|SDR_family_NAD(P)-dependent_oxidoreductase|QLD28380.2	28.9	935	588	24	414	1297	40	948	4.97e-89	325
input|c1|99837-105550|+|input.path1.gene33|	BGC0000972|c1|41762-51382|-|CAJ76298.1|putative_hybrid_polyketide-non-ribosomal_peptide_synthetase|CAJ76298.1	29.4	922	558	29	414	1300	1087	1950	5.87e-89	324
input|c1|99837-105550|+|input.path1.gene33|	BGC0001857|c1|15342-27878|+|QBE85649.1|BuaA|QBE85649.1	29.0	940	602	30	408	1299	2	924	8.92e-89	324
input|c1|99837-105550|+|input.path1.gene33|	BGC0001236|c1|3143-9994|-|ALJ49921.1|TtmH|ALJ49921.1	27.6	1028	634	32	408	1390	5	967	9.11e-89	323
input|c1|99837-105550|+|input.path1.gene33|	BGC0001091|c1|19308-34253|-|ADI59534.1|CorL|ADI59534.1	35.0	566	350	10	364	927	242	791	1.30e-88	323
input|c1|99837-105550|+|input.path1.gene33|	BGC0002191|c1|261-8785|-|FGSG_03340|hypothetical_protein|ESU09893.1	28.5	910	576	22	409	1265	7	894	1.41e-88	323
input|c1|99837-105550|+|input.path1.gene33|	BGC0000184|c1|44097-68231|+|ADN68476.1|sorA|ADN68476.1	37.3	517	311	8	414	929	6368	6872	2.59e-88	323
input|c1|99837-105550|+|input.path1.gene33|	BGC0001047|c1|6217-18789|+|CAD70195.1|non-ribosomal_peptide_synthetase|CAD70195.1	29.0	924	590	28	403	1302	2154	3035	2.75e-88	322
input|c1|99837-105550|+|input.path1.gene33|	BGC0001954|c1|1606-10826|-|QBC19710.1|TwmB|QBC19710.1	28.6	943	587	27	412	1297	6	919	2.87e-88	322
input|c1|99837-105550|+|input.path1.gene33|	BGC0002374|c1|61415-79072|+|QLG04868.1|PulG|QLG04868.1	37.1	539	320	9	397	928	2339	2865	3.15e-88	322
input|c1|99837-105550|+|input.path1.gene33|	BGC0001169|c1|1190-8497|+|AHE80991.1|PieA1|AHE80991.1	27.2	917	606	19	414	1298	647	1533	5.23e-88	321
input|c1|99837-105550|+|input.path1.gene33|	BGC0001926|c1|10099-18422|+|BBG28484.1|polyketide_synthase_CdmE|BBG28484.1	27.5	948	591	26	414	1292	35	955	5.66e-88	321
input|c1|99837-105550|+|input.path1.gene33|	BGC0002261|c1|13351-25237|+|BBQ09587.1|PKS-NRPS_hybrid|BBQ09587.1	28.7	929	593	26	414	1297	11	915	6.04e-88	321
input|c1|99837-105550|+|input.path1.gene33|	BGC0001892|c1|39722-47121|-|BCIN_01g00090|Bcboa9|ATZ45185.1	28.5	951	576	25	414	1292	7	925	6.46e-88	320
input|c1|99837-105550|+|input.path1.gene33|	BGC0001218|c1|13982-26398|+|AKC54422.1|fumosorinone_biosynthesis_polyketide_synthase|AKC54422.1	28.2	984	593	33	406	1297	12	973	8.17e-88	321
input|c1|99837-105550|+|input.path1.gene33|	BGC0002268|c1|14698-26854|+|QNH68024.1|PfpA|QNH68024.1	29.2	929	595	26	414	1292	4	919	1.39e-87	320
input|c1|99837-105550|+|input.path1.gene33|	BGC0002267|c1|7565-15647|+|ATEG_07659|hypothetical_protein|EAU31921.1	27.2	979	574	25	414	1295	13	949	2.26e-87	319
input|c1|99837-105550|+|input.path1.gene33|	BGC0002235|c1|55570-68431|+|MGG_15097|polyketide_synthase|EHA55875.1	29.8	859	555	24	414	1234	8	856	2.44e-87	319
input|c1|99837-105550|+|input.path1.gene33|	BGC0001136|c1|7496-20147|+|ADN43685.1|PKS-NRPS|ADN43685.1	27.5	969	602	28	414	1297	18	970	2.46e-87	319
input|c1|99837-105550|+|input.path1.gene33|	BGC0000958|c1|11135-14956|+|STREPS4_RS11230|type_I_polyketide_synthase|WP_010639241.1	28.6	942	617	24	414	1336	15	919	3.83e-87	313
input|c1|99837-105550|+|input.path1.gene33|	BGC0001054|c1|18749-29014|-|XNC1_1706|Polyketide_synthase_involved_in_xenocoumacin_synthesis|CBJ89766.1	29.6	873	578	22	411	1271	590	1437	4.98e-87	318
input|c1|99837-105550|+|input.path1.gene33|	BGC0002598|c1|1766-9908|-|QTX15955.1|polyketide_synthase|QTX15955.1	28.5	976	560	27	414	1292	12	946	8.66e-87	317
input|c1|99837-105550|+|input.path1.gene33|	BGC0001030|c1|14698-22759|+|AUS29495.1|polyketide_synthase|AUS29495.1	29.2	898	522	27	419	1234	1	866	1.13e-86	317
input|c1|99837-105550|+|input.path1.gene33|	BGC0000020|c1|57226-67200|-|AAM54078.1|polyketide_synthase|AAM54078.1	29.3	974	549	30	407	1298	1666	2581	1.46e-86	317
input|c1|99837-105550|+|input.path1.gene33|	BGC0001452|c1|6584-18019|+|sipP5|Type_I_Modular_PKS|sipP5	27.6	961	623	25	401	1326	1749	2671	1.59e-86	317
input|c1|99837-105550|+|input.path1.gene33|	BGC0002223|c1|7860-15854|-|QTE76000.1|ScyPKS|QTE76000.1	28.4	980	504	27	414	1299	36	911	2.58e-86	315
input|c1|99837-105550|+|input.path1.gene33|	BGC0001102|c1|1949-10327|+|BTH_II2088|Gonyol-Synthetase_(NRPS-PKS_hybrid)|ABC36203.1	30.3	973	567	32	398	1297	904	1838	2.87e-86	315
input|c1|99837-105550|+|input.path1.gene33|	BGC0001631|c1|11728-24075|+|BAW32334.1|hybrid_cis-AT_polyketide_synthase_-_nonribosomal_peptide_synthetase|BAW32334.1	27.8	1029	649	33	306	1289	2509	3488	3.78e-86	315
input|c1|99837-105550|+|input.path1.gene33|	BGC0001252|c1|1-7958|+|BAN19720.1|polyketide_synthase|BAN19720.1	27.8	1000	604	31	414	1339	7	962	4.42e-86	315
input|c1|99837-105550|+|input.path1.gene33|	BGC0002385|c1|52073-61048|+|QZA73308.1|type_I_polyketide_synthase|QZA73308.1	36.5	532	318	11	405	930	1907	2424	5.29e-86	315
input|c1|99837-105550|+|input.path1.gene33|	BGC0001054|c1|2645-7108|-|XNC1_1700|Polyketide_synthase_involved_in_xenocoumacin_synthesis|CBJ89760.1	28.0	912	575	25	413	1296	20	877	5.62e-86	312
input|c1|99837-105550|+|input.path1.gene33|	BGC0000051|c1|14608-16761|+|AGY62756.1|EbeD|AGY62756.1	32.8	585	359	13	411	973	32	604	7.96e-86	298
input|c1|99837-105550|+|input.path1.gene33|	BGC0002607|c1|16110-24204|+|AUS29500.1|polyketide_synthase|AUS29500.1	28.4	971	557	27	419	1292	1	930	1.02e-85	313
input|c1|99837-105550|+|input.path1.gene33|	BGC0001711|c1|4598-9001|+|JM78_19275|beta-ketoacyl_synthase|KFL51881.1	32.3	662	378	15	399	1053	667	1265	1.18e-85	311
input|c1|99837-105550|+|input.path1.gene33|	BGC0001835|c1|24682-41100|+|DAC80074.1|PKS|DAC80074.1	35.2	529	324	10	402	928	4236	4747	1.27e-85	314
input|c1|99837-105550|+|input.path1.gene33|	BGC0001780|c1|21288-27557|+|ARR97037.1|SphD|ARR97037.1	35.6	526	321	10	408	929	1373	1884	1.31e-85	313
input|c1|99837-105550|+|input.path1.gene33|	BGC0002203|c1|4318-12324|-|BBA_08219|polyketide_synthase,_putative|EJP62832.1	29.3	936	594	26	403	1297	24	932	1.75e-85	313
input|c1|99837-105550|+|input.path1.gene33|	BGC0002107|c1|22519-26952|+|Atu3681|polyketide_synthetase,_siderophore_biosynthesis_protein|AAK89721.2	28.1	994	625	30	413	1374	16	951	2.18e-85	310
input|c1|99837-105550|+|input.path1.gene33|	BGC0000436|c1|6976-19461|+|PMI03_05101|amino_acid_adenylation_enzyme/thioester_reductase_family_protein|EJK79843.1	27.3	920	613	23	403	1302	2147	3030	3.40e-85	312
input|c1|99837-105550|+|input.path1.gene33|	BGC0002165|c1|12566-21398|+|SNOG_07866|hypothetical_protein|EAT85332.2	26.5	1147	698	34	409	1485	6	1077	5.97e-85	311
input|c1|99837-105550|+|input.path1.gene33|	BGC0002572|c1|44699-46123|-|JYQ62_16315|polyketide_synthase|QSJ20136.1	37.8	436	257	8	414	847	6	429	1.08e-84	287
input|c1|99837-105550|+|input.path1.gene33|	BGC0001094|c1|34291-40356|-|Bamb_5922|beta-ketoacyl_synthase|ABI91467.1	37.1	504	299	8	414	910	36	528	3.32e-84	308
input|c1|99837-105550|+|input.path1.gene33|	BGC0002259|c1|850-9255|-|CCM_01282|polyketide_synthase,_putative|EGX96624.1	28.3	950	615	26	390	1297	7	932	6.19e-84	308
input|c1|99837-105550|+|input.path1.gene33|	BGC0001037|c1|1801-14106|+|AFUA_8G00540|hybrid_PKS-NRPS_enzyme|EAL85113.2	28.7	969	584	29	406	1294	7	948	6.76e-84	308
input|c1|99837-105550|+|input.path1.gene33|	BGC0001049|c1|6225-19176|+|CAL69597.1|PKS-NRPS|CAL69597.1	27.4	981	593	30	414	1297	18	976	6.95e-84	308
input|c1|99837-105550|+|input.path1.gene33|	BGC0001169|c1|8530-18633|+|AHE80992.1|PieA2|AHE80992.1	26.8	939	610	20	404	1298	1553	2458	1.05e-83	307
input|c1|99837-105550|+|input.path1.gene33|	BGC0002606|c1|13503-21662|+|AUS29490.1|polyketide_synthase|AUS29490.1	27.6	934	572	26	409	1269	7	909	1.07e-83	307
input|c1|99837-105550|+|input.path1.gene33|	BGC0002532|c1|14096-18340|+|NIES19_13750|beta-ketoacyl_synthase|BAY02136.1	31.8	663	409	17	414	1064	15	646	1.84e-83	303
input|c1|99837-105550|+|input.path1.gene33|	BGC0000383|c1|44820-46670|+|PluTT01m_09695|polyketide_synthase|AXG47013.1	33.5	544	345	9	384	923	15	545	1.92e-83	288
input|c1|99837-105550|+|input.path1.gene33|	BGC0000164|c1|91130-95656|-|BAE93739.1|type_I_polyketide_synthase-related_protein|BAE93739.1	31.4	672	412	14	407	1054	25	671	2.98e-83	303
input|c1|99837-105550|+|input.path1.gene33|	BGC0002258|c1|14991-22675|-|BBI47418.1|polyketide_synthase|BBI47418.1	28.9	896	551	25	414	1238	6	886	3.23e-83	305
input|c1|99837-105550|+|input.path1.gene33|	BGC0001751|c1|33594-45755|+|ASA76642.1|polyketide_synthase|ASA76642.1	35.9	524	313	12	408	923	2054	2562	3.50e-83	306
input|c1|99837-105550|+|input.path1.gene33|	BGC0001780|c1|4997-21352|+|ARR97036.1|SphC|ARR97036.1	35.1	515	319	8	412	923	766	1268	3.96e-83	306
input|c1|99837-105550|+|input.path1.gene33|	BGC0002105|c1|1-1645|-|B7L92_RS16050|polyketide_synthase_docking_domain-containing_protein|WP_174703967.1	35.9	446	272	6	410	854	35	467	5.19e-83	285
input|c1|99837-105550|+|input.path1.gene33|	BGC0000179|c1|18615-30101|+|sce3189|polyketide_synthase|CAN93348.1	34.2	532	327	11	407	923	236	759	5.87e-83	305
input|c1|99837-105550|+|input.path1.gene33|	BGC0001099|c1|30833-46282|+|ADD82941.1|Bat3|ADD82941.1	35.1	538	321	11	414	931	1962	2491	6.70e-83	305
input|c1|99837-105550|+|input.path1.gene33|	BGC0000021|c1|37599-43232|-|AEP40932.1|polyketide_synthase_type_I|AEP40932.1	29.5	748	476	17	567	1299	1	712	7.57e-83	303
input|c1|99837-105550|+|input.path1.gene33|	BGC0001045|c1|16340-19867|+|AFR69333.1|polyketide_synthase_SpiC1|AFR69333.1	33.6	512	322	8	414	923	35	530	8.16e-83	299
input|c1|99837-105550|+|input.path1.gene33|	BGC0001111|c1|49812-73226|+|CCA89328.1|mixed_trans-AT_type_I_polyketide_synthase/nonribosomal_peptide_synthetase|CCA89328.1	34.9	527	313	11	414	929	7180	7687	1.70e-82	304
input|c1|99837-105550|+|input.path1.gene33|	BGC0002455|c1|26909-43330|+|SKB24633.1||SKB24633.1	35.3	541	316	13	412	932	4092	4618	2.04e-82	303
input|c1|99837-105550|+|input.path1.gene33|	BGC0000176|c1|5847-18437|+|CAG23977.1|polyketide_synthase_type_I|CAG23977.1	35.3	532	318	13	410	929	114	631	4.16e-82	302
input|c1|99837-105550|+|input.path1.gene33|	BGC0002055|c1|56713-74160|-|mycI|polyketide_synthase|mycI	34.9	533	316	12	411	924	595	1115	4.71e-82	302
input|c1|99837-105550|+|input.path1.gene33|	BGC0001455|c1|11238-15053|+|antaD|Type_I_PKS|antaD	27.7	928	593	25	401	1298	2	881	4.75e-82	298
input|c1|99837-105550|+|input.path1.gene33|	BGC0001877|c1|100309-101859|-|FS847_01975|type_I_polyketide_synthase|FS847_01975	36.5	449	259	9	408	847	86	517	4.79e-82	281
input|c1|99837-105550|+|input.path1.gene33|	BGC0001105|c1|1783-14913|+|AAV97870.1|OnnB|AAV97870.1	34.6	563	327	10	384	929	394	932	5.58e-82	302
input|c1|99837-105550|+|input.path1.gene33|	BGC0002515|c1|1-8055|-|EKO05_004940|hypothetical_protein|KAF9708863.1	27.0	919	552	21	414	1242	17	906	6.77e-82	301
input|c1|99837-105550|+|input.path1.gene33|	BGC0001646|c1|59909-86623|+|AXA20096.1|trans-AT_PKS_LgaG|AXA20096.1	35.8	530	305	13	413	934	626	1128	6.84e-82	302
input|c1|99837-105550|+|input.path1.gene33|	BGC0000178|c1|38576-43660|+|AEC04361.1|polyketide_synthase|AEC04361.1	34.7	521	321	9	414	929	47	553	8.64e-82	300
input|c1|99837-105550|+|input.path1.gene33|	BGC0000146|c1|12520-20637|+|BAJ09789.1|polyketide_synthase|BAJ09789.1	25.9	972	576	23	414	1271	17	958	8.97e-82	301
input|c1|99837-105550|+|input.path1.gene33|	BGC0002455|c1|43327-54720|+|SKB24634.1||SKB24634.1	34.6	537	323	11	409	925	1719	2247	2.04e-81	300
input|c1|99837-105550|+|input.path1.gene33|	BGC0001025|c1|30409-57357|-|MXAN_3935|non-ribosomal_peptide_synthase/polyketide_synthase_Ta1|ABF85931.1	35.6	522	320	9	410	929	6670	7177	2.04e-81	300
input|c1|99837-105550|+|input.path1.gene33|	BGC0001795|c1|18942-46427|+|ATX68125.1|malonyl_CoA-acyl_carrier_protein_transacylase|ATX68125.1	35.1	524	318	9	414	927	1870	2381	2.04e-81	300
input|c1|99837-105550|+|input.path1.gene33|	BGC0002484|c1|2223-3647|+|WA1_15525|beta-ketoacyl_synthase|KYC42746.1	36.6	476	269	11	414	873	6	464	2.28e-81	277
input|c1|99837-105550|+|input.path1.gene33|	BGC0001350|c1|59325-78353|+|AMH40443.1|PKS|AMH40443.1	34.6	532	316	11	409	928	173	684	2.48e-81	300
input|c1|99837-105550|+|input.path1.gene33|	BGC0001447|c1|72815-74743|+|SZMC14600_23475|acyl_transferase|EHK80168.1	31.1	623	383	14	414	1027	36	621	2.52e-81	283
input|c1|99837-105550|+|input.path1.gene33|	BGC0001751|c1|15111-20762|+|ASA76632.1|polyketide_synthase_non-ribosomal_peptide_synthetase_hybrid|ASA76632.1	34.0	617	376	12	414	1022	9	602	2.72e-81	298
input|c1|99837-105550|+|input.path1.gene33|	BGC0000110|c1|30873-37673|+|CAO85898.1|modular_polyketide_synthase_NorC|CAO85898.1	31.2	689	427	15	389	1054	1042	1706	2.92e-81	299
input|c1|99837-105550|+|input.path1.gene33|	BGC0001470|c1|34831-48240|-|ASG16_007455|trans-acyltransferase_polyketide_synthase|RAT98525.1	33.5	552	329	15	404	927	1995	2536	3.80e-81	299
input|c1|99837-105550|+|input.path1.gene33|	BGC0002068|c1|30795-48695|-|FJ695_03625|mixed_type_I_polyketide_synthase_-_peptide_synthetase|QDG75033.1	34.8	546	333	11	396	929	2754	3288	4.21e-81	299
input|c1|99837-105550|+|input.path1.gene33|	BGC0001299|c1|31232-54037|+|ALD83703.1|tAT_polyketide_synthase|ALD83703.1	33.8	545	334	11	400	928	706	1239	4.47e-81	299
input|c1|99837-105550|+|input.path1.gene33|	BGC0001619|c1|31800-46898|+|AKA59089.1|type-I_PKS|AKA59089.1	31.6	639	363	14	401	978	3079	3704	6.87e-81	298
input|c1|99837-105550|+|input.path1.gene33|	BGC0000177|c1|7943-17521|+|ACY01390.1|AT-less_polyketide_synthase|ACY01390.1	34.9	525	323	9	414	929	14	528	9.39e-81	298
input|c1|99837-105550|+|input.path1.gene33|	BGC0000184|c1|68228-83098|+|ADN68477.1|SorB|ADN68477.1	34.7	547	323	12	406	930	4288	4822	1.18e-80	298
input|c1|99837-105550|+|input.path1.gene33|	BGC0002605|c1|13446-21508|+|AUS29485.1|polyketide_synthase|AUS29485.1	27.9	893	543	24	409	1233	7	866	1.74e-80	296
input|c1|99837-105550|+|input.path1.gene33|	BGC0000176|c1|53930-60082|+|CAJ57411.1|polyketide_synthase_type_I|CAJ57411.1	35.0	534	320	13	406	928	647	1164	2.22e-80	296
input|c1|99837-105550|+|input.path1.gene33|	BGC0001031|c1|7252-18210|+|AFX60309.1|polyketide_synthase|AFX60309.1	34.4	550	331	13	397	928	2735	3272	2.32e-80	296
input|c1|99837-105550|+|input.path1.gene33|	BGC0000935|c1|23736-26510|+|AFB35635.1|KS-AT-ACP|AFB35635.1	32.7	672	389	23	414	1065	16	644	2.52e-80	287
input|c1|99837-105550|+|input.path1.gene33|	BGC0001032|c1|7529-18502|+|AFX60332.1|polyketide_synthase|AFX60332.1	32.4	555	339	9	401	934	2728	3267	3.05e-80	296
input|c1|99837-105550|+|input.path1.gene33|	BGC0002068|c1|49887-74321|-|FJ695_03635|mixed_type_I_polyketide_synthase_-_peptide_synthetase|QDG75035.1	36.5	526	308	14	414	929	6169	6678	3.05e-80	296
input|c1|99837-105550|+|input.path1.gene33|	BGC0001115|c1|10518-19550|+|CBK62724.1||CBK62724.1	34.7	536	323	12	406	927	1977	2499	3.52e-80	296
input|c1|99837-105550|+|input.path1.gene33|	BGC0001761|c1|14127-21260|+|AQW44872.1|polyketide_synthase|AQW44872.1	34.1	533	335	9	414	943	324	843	3.66e-80	295
input|c1|99837-105550|+|input.path1.gene33|	BGC0000173|c1|45853-50970|+|AFN27482.1|pks_BonC|AFN27482.1	35.3	535	319	11	414	929	258	784	4.22e-80	294
input|c1|99837-105550|+|input.path1.gene33|	BGC0001520|c1|40329-55508|+|BG616_04370|hypothetical_protein|OEI73463.1	34.6	537	326	11	414	933	3359	3887	4.64e-80	296
input|c1|99837-105550|+|input.path1.gene33|	BGC0000184|c1|114338-122377|+|ADN68482.1|sorG|ADN68482.1	35.3	539	321	13	402	934	563	1079	5.49e-80	295
input|c1|99837-105550|+|input.path1.gene33|	BGC0001656|c1|74003-91126|+|AKQ22669.1|malonyl_CoA-acyl_carrier_protein_transacylase|AKQ22669.1	34.2	541	327	12	404	923	2210	2742	6.34e-80	295
input|c1|99837-105550|+|input.path1.gene33|	BGC0000172|c1|27950-33949|-|P615_14885|polyketide_synthase|ERM18798.1	34.3	528	323	11	401	928	900	1403	6.35e-80	294
input|c1|99837-105550|+|input.path1.gene33|	BGC0001025|c1|13580-29032|-|MXAN_3933|mixed_type_I_polyketide_synthase_-_peptide_synthetase|ABF92489.1	34.9	547	331	10	400	929	4490	5028	8.05e-80	295
input|c1|99837-105550|+|input.path1.gene33|	BGC0001751|c1|45748-52188|+|ASA76643.1|polyketide_synthase|ASA76643.1	37.8	482	279	11	400	868	892	1365	9.45e-80	294
input|c1|99837-105550|+|input.path1.gene33|	BGC0001301|c1|25780-39186|+|CTQ34882.1|AtcE;_polyketide_synthase,_modules_5-7|CTQ34882.1	34.8	543	318	14	400	923	174	699	1.00e-79	295
input|c1|99837-105550|+|input.path1.gene33|	BGC0001300|c1|11367-30626|+|ALD83686.1|tAT_polyketide_synthase|ALD83686.1	36.4	489	290	10	399	872	3163	3645	1.13e-79	295
input|c1|99837-105550|+|input.path1.gene33|	BGC0000124|c1|19078-23544|+|AEZ54376.1|PieA3|AEZ54376.1	30.8	668	413	10	414	1053	36	682	1.19e-79	292
input|c1|99837-105550|+|input.path1.gene33|	BGC0000186|c1|49526-61303|-|BTH_II1673|thiotemplate_mechanism_natural_product_synthetase|ABC35522.1	36.0	531	305	15	414	923	2850	3366	1.24e-79	294
input|c1|99837-105550|+|input.path1.gene33|	BGC0001564|c1|1-15069|+|AVR48533.1|CusA|AVR48533.1	32.7	559	348	11	411	955	3486	4030	1.81e-79	294
input|c1|99837-105550|+|input.path1.gene33|	BGC0001089|c1|23377-36804|+|CAG23958.2|polyketide_synthase_of_type_I|CAG23958.2	33.8	527	330	10	406	929	2830	3340	2.98e-79	293
input|c1|99837-105550|+|input.path1.gene33|	BGC0002046|c1|44652-59054|-|YC6258_03642|polyketide_synthase_modules-related_protein|AJQ95678.1	33.3	525	337	7	399	923	3116	3627	3.06e-79	293
input|c1|99837-105550|+|input.path1.gene33|	BGC0002087|c1|50559-60305|-|ELY54_RS14410|SDR_family_oxidoreductase|WP_126241644.1	34.2	541	335	10	400	927	33	565	3.30e-79	293
input|c1|99837-105550|+|input.path1.gene33|	BGC0000084|c1|9021-11429|-|AFL48521.1|beta-ketosynthase|AFL48521.1	30.9	667	410	17	410	1063	32	660	3.45e-79	281
input|c1|99837-105550|+|input.path1.gene33|	BGC0000111|c1|21915-24353|+|BAD38875.1|polyketide_synthase|BAD38875.1	34.7	505	309	10	414	910	39	530	4.16e-79	281
input|c1|99837-105550|+|input.path1.gene33|	BGC0002083|c1|36235-45981|-|LvStA_05070|Polyketide_synthase_PksL|KAF1058475.1	34.2	541	335	10	400	927	33	565	4.33e-79	292
input|c1|99837-105550|+|input.path1.gene33|	BGC0001835|c1|4226-24685|+|DAC80073.1|PKS|DAC80073.1	34.9	527	319	10	414	929	1325	1838	5.87e-79	292
input|c1|99837-105550|+|input.path1.gene33|	BGC0001750|c1|23277-27887|+|ATG32078.1|polyketide_synthase|ATG32078.1	37.5	451	261	10	414	860	38	471	7.53e-79	290
input|c1|99837-105550|+|input.path1.gene33|	BGC0002455|c1|54708-65546|+|SKB24635.1||SKB24635.1	31.1	646	393	14	313	923	1658	2286	7.98e-79	291
input|c1|99837-105550|+|input.path1.gene33|	BGC0001520|c1|22695-25514|+|BG616_04360|hypothetical_protein|OEI73461.1	33.7	501	315	8	414	910	37	524	8.16e-79	283
input|c1|99837-105550|+|input.path1.gene33|	BGC0001644|c1|31546-57135|-|YC6258_03670|polyketide_synthase_modules-related_protein|AJQ95706.1	34.1	563	342	12	410	962	147	690	1.39e-78	291
input|c1|99837-105550|+|input.path1.gene33|	BGC0002213|c1|6012-13646|+|PUNSTDRAFT_143067|polyketide_synthase|EIN09536.1	27.7	871	553	23	414	1249	9	837	1.55e-78	290
input|c1|99837-105550|+|input.path1.gene33|	BGC0001470|c1|87299-91858|-|ASG16_007480|trans-acyltransferase_polyketide_synthase|RAT98530.1	33.5	540	334	11	414	938	4	533	1.64e-78	288
input|c1|99837-105550|+|input.path1.gene33|	BGC0001348|c1|319-4293|+|IF55_RS40995|type_I_polyketide_synthase|WP_106980515.1	31.6	649	373	16	368	973	648	1268	1.98e-78	287
input|c1|99837-105550|+|input.path1.gene33|	BGC0000173|c1|11410-35136|+|AFN27480.1|pks_BonA|AFN27480.1	35.4	526	310	11	414	923	493	1004	2.36e-78	290
input|c1|99837-105550|+|input.path1.gene33|	BGC0001328|c1|1-4069|+|MCBG_00130|non-ribosomal_peptide_synthetase|EWM62997.1	33.7	572	332	13	414	953	751	1307	2.40e-78	287
input|c1|99837-105550|+|input.path1.gene33|	BGC0002153|c1|62671-93987|+|bin5_1_edit_las_15||bin5_1_edit_las_15	30.5	715	432	15	263	931	6503	7198	2.48e-78	290
input|c1|99837-105550|+|input.path1.gene33|	BGC0001031|c1|49446-56243|+|AFX60317.1|polyketide_synthase|AFX60317.1	33.7	552	337	13	403	933	1101	1644	2.72e-78	289
input|c1|99837-105550|+|input.path1.gene33|	BGC0002374|c1|47703-61418|+|QLG04867.1|PulF|QLG04867.1	33.7	540	332	13	406	929	1704	2233	3.49e-78	290
input|c1|99837-105550|+|input.path1.gene33|	BGC0000179|c1|3178-18618|+|sce3188|Polyketide_synthase|CAN93347.1	34.4	532	320	11	414	924	3778	4301	4.78e-78	289
input|c1|99837-105550|+|input.path1.gene33|	BGC0001169|c1|18700-23964|+|AHE80993.1|PieA3|AHE80993.1	31.4	665	410	16	414	1054	36	678	4.96e-78	288
input|c1|99837-105550|+|input.path1.gene33|	BGC0001780|c1|35875-42054|+|ARR97039.1|SphF|ARR97039.1	32.3	644	390	18	366	993	1120	1733	5.35e-78	288
input|c1|99837-105550|+|input.path1.gene33|	BGC0001520|c1|55505-58750|+|BG616_04375|hypothetical_protein|OEI73464.1	32.9	593	359	16	375	945	384	959	5.43e-78	283
input|c1|99837-105550|+|input.path1.gene33|	BGC0000186|c1|22774-39474|-|BTH_II1666|polyketide_synthase,_putative|ABC34675.1	34.5	551	320	15	414	938	4468	5003	6.44e-78	289
input|c1|99837-105550|+|input.path1.gene33|	BGC0000967|c1|90764-108340|+|BAP05594.1|calF|BAP05594.1	33.7	528	326	11	406	931	3117	3622	8.58e-78	288
input|c1|99837-105550|+|input.path1.gene33|	BGC0000024|c1|21801-28406|+|CAE02606.1|polyketide_synthase_type_I|CAE02606.1	29.4	687	441	14	389	1058	1034	1693	1.03e-77	287
input|c1|99837-105550|+|input.path1.gene33|	BGC0001885|c1|39089-64123|+|DAC76734.1|type_I_polyketide_synthase/non-ribosomal_peptide_synthetase|DAC76734.1	34.3	545	325	13	402	935	2844	3366	1.22e-77	288
input|c1|99837-105550|+|input.path1.gene33|	BGC0000174|c1|34048-47229|+|ABM63529.1|BryX|ABM63529.1	35.1	515	298	12	414	902	1201	1705	1.34e-77	288
input|c1|99837-105550|+|input.path1.gene33|	BGC0001116|c1|37068-57962|-|BAF50727.1|hybrid_polyketide_synthase-non_ribosomal_peptide_synthetase|BAF50727.1	33.5	567	341	14	403	946	5988	6541	1.54e-77	288
input|c1|99837-105550|+|input.path1.gene33|	BGC0002056|c1|1164-26273|-|pelD|polyketide_synthase|pelD	31.1	639	404	15	308	933	6	621	1.60e-77	288
input|c1|99837-105550|+|input.path1.gene33|	BGC0002059|c1|42404-56938|+|DAD54487.1|trans-acyltransferase_polyketide_synthase|DAD54487.1	33.0	545	340	10	392	923	3620	4152	1.82e-77	287
input|c1|99837-105550|+|input.path1.gene33|	BGC0001089|c1|8427-23375|+|CAG23957.2|hybrid_NRPS/PKS_protein|CAG23957.2	34.3	530	316	11	414	923	3309	3826	1.84e-77	287
input|c1|99837-105550|+|input.path1.gene33|	BGC0001093|c1|15731-33766|+|AAY32964.1|DszA|AAY32964.1	34.7	525	321	12	414	929	1973	2484	1.95e-77	287
input|c1|99837-105550|+|input.path1.gene33|	BGC0001837|c1|66553-79482|+|DAC80102.1|PKS_(ACP-KS-KR-ACP-KS-ACP-ACP-ACP-KS-ACP-C)|DAC80102.1	32.8	548	328	14	407	928	1889	2422	2.29e-77	287
input|c1|99837-105550|+|input.path1.gene33|	BGC0001110|c1|20598-58535|+|ADA82585.1|hybrid_trans-AT_polyketide_synthase_-_nonribosomal_peptide_synthetase|ADA82585.1	35.3	570	337	15	377	932	6434	6985	2.93e-77	287
input|c1|99837-105550|+|input.path1.gene33|	BGC0001300|c1|30616-43854|+|ALD83687.1|tAT_polyketide_synthase|ALD83687.1	33.2	612	362	17	337	932	105	685	3.03e-77	286
input|c1|99837-105550|+|input.path1.gene33|	BGC0001772|c1|73959-88781|-|ATX68112.1|malonyl_CoA-acyl_carrier_protein_transacylase|ATX68112.1	33.3	559	337	15	414	946	1652	2200	3.17e-77	286
input|c1|99837-105550|+|input.path1.gene33|	BGC0001054|c1|11235-17018|-|XNC1_1704|Polyketide_synthase_involved_in_xenocoumacin_synthesis|CBJ89764.1	26.0	901	610	20	414	1297	7	867	3.22e-77	285
[truncated: 556 more rows]
