# Supplementary material for: Alkaliphilic/Alkali-Tolerant Fungi: Molecular, Biochemical, and Biotechnological Aspects
Source: J Fungi (Basel). 2023 Jun 9;9(6):652. doi: 10.3390/jof9060652 (PMC10301932; doi:10.3390/jof9060652)
Supplement: Supplementary file 1 [file jof-09-00652-s001.zip › S2/knownclusterblast/ENANITX01000026NITX01000026.1_c1.txt]

ClusterBlast scores for ENANITX01000026NITX01000026.1

Table of genes, locations, strands and annotations of query cluster:
input.path1.gene1	191	1867	-		
input.path1.gene2	3798	5100	-		
input.path1.gene3	7186	9184	-		
input.path1.gene4	10000	10551	+		
input.path1.gene5	11057	12999	+		
input.path1.gene6	15757	16300	+		
input.path1.gene7	16704	18881	-		
input.path1.gene8	19820	21176	-		
input.path1.gene9	25403	26210	+		
input.path1.gene10	27766	29289	+		
input.path1.gene11	29699	32242	-		


Significant hits: 


Details:
