# Supplementary material for: Alkaliphilic/Alkali-Tolerant Fungi: Molecular, Biochemical, and Biotechnological Aspects
Source: J Fungi (Basel). 2023 Jun 9;9(6):652. doi: 10.3390/jof9060652 (PMC10301932; doi:10.3390/jof9060652)
Supplement: Supplementary file 1 [file jof-09-00652-s001.zip › S2/knownclusterblast/ENANITX01000062NITX01000062.1_c1.txt]

ClusterBlast scores for ENANITX01000062NITX01000062.1

Table of genes, locations, strands and annotations of query cluster:
input.path1.gene42	126582	127633	+		
input.path1.gene43	127952	133384	-		
input.path1.gene44	134661	134799	-		
input.path1.gene45	134805	136521	-		
input.path1.gene46	137782	140429	+		
input.path1.gene47	142359	142557	-		
input.path1.gene48	142578	143334	-		
input.path1.gene49	143446	144973	+		
input.path1.gene50	145866	149114	+		
input.path1.gene51	149201	149423	+		
input.path1.gene52	150746	151001	+		
input.path1.gene53	151616	152618	-		
input.path1.gene54	154153	162305	-		
input.path1.gene55	163662	165292	+		
input.path1.gene56	165391	166461	-		
input.path1.gene57	168221	168948	+		
input.path1.gene58	172249	173281	+		
input.path1.gene59	173738	174835	-		
input.path1.gene60	176152	177938	-		
input.path1.gene61	179346	181215	-		
input.path1.gene62	182975	184596	+		


Significant hits: 


Details:
