# Supplementary material for: Alkaliphilic/Alkali-Tolerant Fungi: Molecular, Biochemical, and Biotechnological Aspects
Source: J Fungi (Basel). 2023 Jun 9;9(6):652. doi: 10.3390/jof9060652 (PMC10301932; doi:10.3390/jof9060652)
Supplement: Supplementary file 1 [file jof-09-00652-s001.zip › S2/knownclusterblast/ENANITX01000091NITX01000091.1_c1.txt]

ClusterBlast scores for ENANITX01000091NITX01000091.1

Table of genes, locations, strands and annotations of query cluster:
input.path1.gene7	29554	30253	-		
input.path1.gene8	30578	32725	+		
input.path1.gene9	33006	34287	-		
input.path1.gene10	35016	35937	+		
input.path1.gene11	36393	39576	-		
input.path1.gene12	40521	41552	+		
input.path1.gene13	41686	42765	-		
input.path1.gene14	43598	45380	+		
input.path1.gene15	45474	47109	-		
input.path1.gene16	47628	49643	-		
input.path1.gene17	54061	69877	+		
input.path1.gene18	70004	70741	+		
input.path1.gene19	72238	76453	-		
input.path1.gene20	77637	80322	+		
input.path1.gene21	81186	82200	+		
input.path1.gene22	82661	86105	-		
input.path1.gene23	87322	88290	+		
input.path1.gene24	88593	90829	-		
input.path1.gene25	91351	91530	-		
input.path1.gene26	92112	92256	+		
input.path1.gene27	92454	94729	+		
input.path1.gene28	94888	96336	-		
input.path1.gene29	97552	98585	-		


Significant hits: 


Details:
