# Supplementary material for: Alkaliphilic/Alkali-Tolerant Fungi: Molecular, Biochemical, and Biotechnological Aspects
Source: J Fungi (Basel). 2023 Jun 9;9(6):652. doi: 10.3390/jof9060652 (PMC10301932; doi:10.3390/jof9060652)
Supplement: Supplementary file 1 [file jof-09-00652-s001.zip › S2/knownclusterblast/ENANITX01000114NITX01000114.1_c1.txt]

ClusterBlast scores for ENANITX01000114NITX01000114.1

Table of genes, locations, strands and annotations of query cluster:
input.path1.gene1	19151	25494	-		
input.path1.gene2	27771	29250	+		
input.path1.gene3	30870	32277	+		
input.path1.gene4	32630	34664	-		
input.path1.gene5	37234	42484	+		
input.path1.gene6	43009	44806	-		
input.path1.gene7	46985	47179	-		


Significant hits: 
1. BGC0002710	metachelin C/metachelin A/metachelin A-CE/metachelin B/dimerumic acid 11-mannoside/dimerumic acid
2. BGC0001249	dimethylcoprogen


Details:

>>
1. BGC0002710
Source: metachelin C/metachelin A/metachelin A-CE/metachelin B/dimerumic acid 11-mannoside/dimerumic acid
Type: NRP
Number of proteins with BLAST hits to this cluster: 6
Cumulative BLAST score: 6309.0

Table of genes, locations, strands and annotations of subject cluster:

Table of Blast hits (query gene, subject gene, %identity, blast score, %coverage, e-value):
input.path1.gene1	MAA_05339	70	1034	47.604790419161674	0.0
input.path1.gene1	MAA_05340	62	1020	51.1377245508982	0.0
input.path1.gene2	MAA_05337	54	421	95.45454545454545	8.58e-146
input.path1.gene3	MAA_05336	69	657	99.57264957264957	2.29e-237
input.path1.gene4	MAA_05335	75	910	101.02389078498292	0.0
input.path1.gene5	MAA_05334	57	1927	100.57175528873643	0.0
input.path1.gene6	MAA_05333	48	340	78.4873949579832	2.07e-108


>>
2. BGC0001249
Source: dimethylcoprogen
Type: NRP
Number of proteins with BLAST hits to this cluster: 1
Cumulative BLAST score: 1546.0

Table of genes, locations, strands and annotations of subject cluster:
AFN69082.1	AFN69082.1	664	5994	+	nonribosomal_peptide_synthetase_6

Table of Blast hits (query gene, subject gene, %identity, blast score, %coverage, e-value):
input.path1.gene5	AFN69082.1	50	1546	100.85763293310464	0.0
