# Supplementary material for: Alkaliphilic/Alkali-Tolerant Fungi: Molecular, Biochemical, and Biotechnological Aspects
Source: J Fungi (Basel). 2023 Jun 9;9(6):652. doi: 10.3390/jof9060652 (PMC10301932; doi:10.3390/jof9060652)
Supplement: Supplementary file 1 [file jof-09-00652-s001.zip › S2/knownclusterblast/ENANITX01000126NITX01000126.1_c1.txt]

ClusterBlast scores for ENANITX01000126NITX01000126.1

Table of genes, locations, strands and annotations of query cluster:
input.path1.gene16	76798	78469	+		
input.path1.gene17	79795	80999	-		
input.path1.gene18	82493	83976	+		
input.path1.gene19	86035	87325	+		
input.path1.gene20	88348	89739	+		
input.path1.gene21	90347	94202	+		
input.path1.gene22	94806	96317	+		
input.path1.gene23	96696	97791	-		


Significant hits: 


Details:
