# Supplementary material for: Alkaliphilic/Alkali-Tolerant Fungi: Molecular, Biochemical, and Biotechnological Aspects
Source: J Fungi (Basel). 2023 Jun 9;9(6):652. doi: 10.3390/jof9060652 (PMC10301932; doi:10.3390/jof9060652)
Supplement: Supplementary file 1 [file jof-09-00652-s001.zip › S2/knownclusterblast/ENANITX01000140NITX01000140.1_c1.txt]

ClusterBlast scores for ENANITX01000140NITX01000140.1

Table of genes, locations, strands and annotations of query cluster:
input.path1.gene1	718	3184	-		
input.path1.gene2	5436	8361	+		
input.path1.gene3	8706	9599	-		
input.path1.gene4	10784	12493	+		
input.path1.gene5	12554	20812	-		
input.path1.gene6	21595	23104	+		
input.path1.gene7	23563	24867	-		
input.path1.gene8	39855	40505	+		
input.path1.gene9	47460	50237	+		


Significant hits: 
1. BGC0002515	solanapyrone A
2. BGC0000146	solanapyrone D


Details:

>>
1. BGC0002515
Source: solanapyrone A
Type: Polyketide
Number of proteins with BLAST hits to this cluster: 3
Cumulative BLAST score: 3653.0

Table of genes, locations, strands and annotations of subject cluster:

Table of Blast hits (query gene, subject gene, %identity, blast score, %coverage, e-value):
input.path1.gene5	EKO05_004940	56	2811	100.22189349112426	0.0
input.path1.gene6	EKO05_004941	57	481	104.12621359223301	3.4e-169
input.path1.gene7	EKO05_004942	60	361	98.23008849557522	8.4e-125


>>
2. BGC0000146
Source: solanapyrone D
Type: Polyketide
Number of proteins with BLAST hits to this cluster: 3
Cumulative BLAST score: 3604.0

Table of genes, locations, strands and annotations of subject cluster:
BAJ09784.1	BAJ09784.1	755	2411	-	P450
BAJ09785.1	BAJ09785.1	3092	4841	+	oxidase/Diels-Alderase
BAJ09786.1	BAJ09786.1	6070	7810	+	trascription_factor
BAJ09787.1	BAJ09787.1	8294	9202	+	dehydrogenase
BAJ09788.1	BAJ09788.1	9732	11221	-	O-methyltransferase
BAJ09789.1	BAJ09789.1	12520	20637	+	polyketide_synthase

Table of Blast hits (query gene, subject gene, %identity, blast score, %coverage, e-value):
input.path1.gene5	BAJ09789.1	56	2791	101.0724852071006	0.0
input.path1.gene6	BAJ09788.1	57	477	104.36893203883496	1.38e-167
input.path1.gene7	BAJ09787.1	62	336	87.90560471976401	2.35e-115
