# Supplementary material for: Alkaliphilic/Alkali-Tolerant Fungi: Molecular, Biochemical, and Biotechnological Aspects
Source: J Fungi (Basel). 2023 Jun 9;9(6):652. doi: 10.3390/jof9060652 (PMC10301932; doi:10.3390/jof9060652)
Supplement: Supplementary file 1 [file jof-09-00652-s001.zip › S2/knownclusterblast/ENANITX01000152NITX01000152.1_c1.txt]

ClusterBlast scores for ENANITX01000152NITX01000152.1

Table of genes, locations, strands and annotations of query cluster:
input.path1.gene1	199	1427	-		
input.path1.gene2	3935	6153	+		
input.path1.gene3	6500	7466	-		
input.path1.gene4	7877	11091	+		
input.path1.gene5	11191	12730	-		
input.path1.gene6	13247	21208	+		
input.path1.gene7	23980	24411	-		


Significant hits: 
1. BGC0000046	depudecin


Details:

>>
1. BGC0000046
Source: depudecin
Type: Polyketide:Iterative type I polyketide
Number of proteins with BLAST hits to this cluster: 2
Cumulative BLAST score: 1018.0

Table of genes, locations, strands and annotations of subject cluster:
ACZ57550.1	ACZ57550.1	1268	2377	-	hypothetical_protein
ACZ57545.1	ACZ57545.1	2841	4622	+	Monooxygenase
ACZ57546.1	ACZ57546.1	5198	7358	-	predicted_MFS_transporter
ACZ57547.1	ACZ57547.1	7885	9848	-	Monooxygenase
ACZ57548.1	ACZ57548.1	11125	18528	+	polyketide_synthase
ACZ57549.1	ACZ57549.1	19449	21753	-	Transcription_factor

Table of Blast hits (query gene, subject gene, %identity, blast score, %coverage, e-value):
input.path1.gene1	ACZ57548.1	74	473	80.3763440860215	1.05e-151
input.path1.gene2	ACZ57547.1	48	545	93.28859060402685	2.32e-189
