# Supplementary material for: Alkaliphilic/Alkali-Tolerant Fungi: Molecular, Biochemical, and Biotechnological Aspects
Source: J Fungi (Basel). 2023 Jun 9;9(6):652. doi: 10.3390/jof9060652 (PMC10301932; doi:10.3390/jof9060652)
Supplement: Supplementary file 1 [file jof-09-00652-s001.zip › S2/knownclusterblast/ENANITX01000159NITX01000159.1_c1.txt]

ClusterBlast scores for ENANITX01000159NITX01000159.1

Table of genes, locations, strands and annotations of query cluster:
input.path1.gene1	749	2248	-		
input.path1.gene2	3176	5653	+		
input.path1.gene3	6364	8897	+		
input.path1.gene4	9400	10572	-		
input.path1.gene5	12161	12839	+		
input.path1.gene6	16135	18050	+		
input.path1.gene7	18489	20707	-		
input.path1.gene8	20792	22160	+		
input.path1.gene9	22367	25010	-		
input.path1.gene10	26327	35417	-		
input.path1.gene11	37382	37742	+		
input.path1.gene12	38130	39318	-		
input.path1.gene13	41531	42763	+		
input.path1.gene14	43633	44438	-		
input.path1.gene15	44880	45801	+		
input.path1.gene16	46020	47300	+		
input.path1.gene17	50833	53096	+		
input.path1.gene18	55733	57112	+		
input.path1.gene19	63278	63733	-		


Significant hits: 


Details:
