# Supplementary material for: Alkaliphilic/Alkali-Tolerant Fungi: Molecular, Biochemical, and Biotechnological Aspects
Source: J Fungi (Basel). 2023 Jun 9;9(6):652. doi: 10.3390/jof9060652 (PMC10301932; doi:10.3390/jof9060652)
Supplement: Supplementary file 1 [file jof-09-00652-s001.zip › S2/knownclusterblast/ENANITX01000171NITX01000171.1_c1.txt]

ClusterBlast scores for ENANITX01000171NITX01000171.1

Table of genes, locations, strands and annotations of query cluster:
input.path1.gene1	271	409	-		
input.path1.gene2	2629	4489	-		
input.path1.gene3	5601	6280	-		
input.path1.gene4	7023	18850	-		
input.path1.gene5	21092	21158	-		


Significant hits: 


Details:
