# Supplementary material for: Alkaliphilic/Alkali-Tolerant Fungi: Molecular, Biochemical, and Biotechnological Aspects
Source: J Fungi (Basel). 2023 Jun 9;9(6):652. doi: 10.3390/jof9060652 (PMC10301932; doi:10.3390/jof9060652)
Supplement: Supplementary file 1 [file jof-09-00652-s001.zip › S2/knownclusterblast/ENANITX01000192NITX01000192.1_c1.txt]

ClusterBlast scores for ENANITX01000192NITX01000192.1

Table of genes, locations, strands and annotations of query cluster:
input.path1.gene9	36717	37783	+		
input.path1.gene10	39212	41369	+		
input.path1.gene11	51732	52563	+		
input.path1.gene12	52856	53615	-		
input.path1.gene13	54397	55351	+		
input.path1.gene14	56103	56731	-		
input.path1.gene15	66436	77835	-		
input.path1.gene16	79580	80040	+		
input.path1.gene17	82676	83474	-		
input.path1.gene18	84038	86028	+		
input.path1.gene19	86847	88491	+		
input.path1.gene20	88573	90289	-		
input.path1.gene21	91489	93257	-		
input.path1.gene22	95886	98124	+		
input.path1.gene23	99216	99572	-		
input.path1.gene24	101804	102836	-		
input.path1.gene25	103046	103259	-		


Significant hits: 


Details:
