# Supplementary material for: Alkaliphilic/Alkali-Tolerant Fungi: Molecular, Biochemical, and Biotechnological Aspects
Source: J Fungi (Basel). 2023 Jun 9;9(6):652. doi: 10.3390/jof9060652 (PMC10301932; doi:10.3390/jof9060652)
Supplement: Supplementary file 1 [file jof-09-00652-s001.zip › S2/knownclusterblast/ENANITX01000192NITX01000192.1_c2.txt]

ClusterBlast scores for ENANITX01000192NITX01000192.1

Table of genes, locations, strands and annotations of query cluster:
input.path1.gene30	126707	127914	+		
input.path1.gene31	127931	128707	-		
input.path1.gene32	129054	130090	+		
input.path1.gene33	131219	132528	+		
input.path1.gene34	133606	134875	-		
input.path1.gene35	137563	140083	+		
input.path1.gene36	140079	140972	-		
input.path1.gene37	142059	145517	-		
input.path1.gene38	146078	146837	-		
input.path1.gene39	148682	150321	+		
input.path1.gene40	151669	153937	-		
input.path1.gene41	155339	158211	+		
input.path1.gene42	160219	160894	+		
input.path1.gene43	161343	164568	-		
input.path1.gene44	164573	165124	+		
input.path1.gene45	166107	167138	+		
input.path1.gene46	168211	168937	-		
input.path1.gene47	170512	171506	-		
input.path1.gene48	173161	174226	+		
input.path1.gene49	174603	178157	-		
input.path1.gene50	179558	182024	+		
input.path1.gene51	183393	185460	+		


Significant hits: 


Details:
