# Supplementary material for: Alkaliphilic/Alkali-Tolerant Fungi: Molecular, Biochemical, and Biotechnological Aspects
Source: J Fungi (Basel). 2023 Jun 9;9(6):652. doi: 10.3390/jof9060652 (PMC10301932; doi:10.3390/jof9060652)
Supplement: Supplementary file 1 [file jof-09-00652-s001.zip › S2/knownclusterblast/ENANITX01000206NITX01000206.1_c1.txt]

ClusterBlast scores for ENANITX01000206NITX01000206.1

Table of genes, locations, strands and annotations of query cluster:
input.path1.gene6	14942	16684	-		
input.path1.gene7	17414	20195	+		
input.path1.gene8	21472	23255	-		
input.path1.gene9	23676	24218	+		
input.path1.gene10	25561	26471	+		
input.path1.gene11	27098	28213	-		
input.path1.gene12	28910	32643	+		
input.path1.gene13	34384	35776	-		
input.path1.gene14	41561	43484	+		
input.path1.gene15	44904	47102	-		


Significant hits: 
1. BGC0001839	squalestatin S1


Details:

>>
1. BGC0001839
Source: squalestatin S1
Type: Terpene
Number of proteins with BLAST hits to this cluster: 2
Cumulative BLAST score: 945.0

Table of genes, locations, strands and annotations of subject cluster:
gene1	gene1	75	1018	-	
gene2	gene2	10185	12056	+	
gene3	gene3	13082	14162	-	
gene4	gene4	16908	23736	+	
gene5	gene5	34049	35516	+	

Table of Blast hits (query gene, subject gene, %identity, blast score, %coverage, e-value):
input.path1.gene8	gene3	53	442	94.89603024574669	3.35e-151
input.path1.gene12	gene2	67	503	76.12903225806451	9.62e-178
