# Supplementary material for: Alkaliphilic/Alkali-Tolerant Fungi: Molecular, Biochemical, and Biotechnological Aspects
Source: J Fungi (Basel). 2023 Jun 9;9(6):652. doi: 10.3390/jof9060652 (PMC10301932; doi:10.3390/jof9060652)
Supplement: Supplementary file 1 [file jof-09-00652-s001.zip › S2/knownclusterblast/ENANITX01000234NITX01000234.1_c1.txt]

ClusterBlast scores for ENANITX01000234NITX01000234.1

Table of genes, locations, strands and annotations of query cluster:
input.path1.gene1	21130	23710	+		
input.path1.gene2	24370	24946	-		
input.path1.gene3	25768	26723	+		
input.path1.gene4	28522	28924	-		
input.path1.gene5	31533	32588	-		
input.path1.gene6	34132	42379	-		
input.path1.gene7	43385	45013	+		
input.path1.gene8	45084	52283	-		
input.path1.gene9	52543	53455	+		


Significant hits: 
1. BGC0002234	flavoglaucin
2. BGC0002233	trichoxide


Details:

>>
1. BGC0002234
Source: flavoglaucin
Type: Polyketide
Number of proteins with BLAST hits to this cluster: 2
Cumulative BLAST score: 3352.0

Table of genes, locations, strands and annotations of subject cluster:

Table of Blast hits (query gene, subject gene, %identity, blast score, %coverage, e-value):
input.path1.gene6	EURHEDRAFT_499888	63	3009	99.34560327198363	0.0
input.path1.gene7	EURHEDRAFT_377419	58	343	91.98813056379822	1.07e-115


>>
2. BGC0002233
Source: trichoxide
Type: Polyketide
Number of proteins with BLAST hits to this cluster: 2
Cumulative BLAST score: 2752.0

Table of genes, locations, strands and annotations of subject cluster:

Table of Blast hits (query gene, subject gene, %identity, blast score, %coverage, e-value):
input.path1.gene6	TRIVIDRAFT_47407	55	2497	98.77300613496932	0.0
input.path1.gene7	TRIVIDRAFT_158432	46	255	91.98813056379822	2.91e-84
