# Supplementary material for: Alkaliphilic/Alkali-Tolerant Fungi: Molecular, Biochemical, and Biotechnological Aspects
Source: J Fungi (Basel). 2023 Jun 9;9(6):652. doi: 10.3390/jof9060652 (PMC10301932; doi:10.3390/jof9060652)
Supplement: Supplementary file 1 [file jof-09-00652-s001.zip › S2/knownclusterblast/ENANITX01000352NITX01000352.1_c1.txt]

ClusterBlast scores for ENANITX01000352NITX01000352.1

Table of genes, locations, strands and annotations of query cluster:
input.path1.gene33	133666	136160	+		
input.path1.gene34	136587	138052	-		
input.path1.gene35	139339	141665	+		
input.path1.gene36	143099	145519	-		
input.path1.gene37	147216	149012	-		
input.path1.gene38	150534	151586	+		
input.path1.gene39	152265	154274	-		
input.path1.gene40	161055	162028	-		
input.path1.gene41	162660	171094	+		
input.path1.gene42	171840	173779	+		
input.path1.gene43	178716	180813	+		
input.path1.gene44	182356	184051	+		
input.path1.gene45	186136	189938	+		
input.path1.gene46	190250	190894	-		
input.path1.gene47	193082	194791	+		
input.path1.gene48	196684	198000	+		


Significant hits: 
1. BGC0002211	HEx-pks1 polyketide


Details:

>>
1. BGC0002211
Source: HEx-pks1 polyketide
Type: Polyketide
Number of proteins with BLAST hits to this cluster: 4
Cumulative BLAST score: 3849.0

Table of genes, locations, strands and annotations of subject cluster:

Table of Blast hits (query gene, subject gene, %identity, blast score, %coverage, e-value):
input.path1.gene37	CC84DRAFT_1195956	56	595	94.97098646034816	3.52e-211
input.path1.gene38	CC84DRAFT_1216878	49	216	100.0	2.5e-70
input.path1.gene40	CC84DRAFT_1091541	61	377	98.65771812080537	4.67e-132
input.path1.gene41	CC84DRAFT_1091839	59	2661	96.25647152528873	0.0
