# Supplementary material for: Alkaliphilic/Alkali-Tolerant Fungi: Molecular, Biochemical, and Biotechnological Aspects
Source: J Fungi (Basel). 2023 Jun 9;9(6):652. doi: 10.3390/jof9060652 (PMC10301932; doi:10.3390/jof9060652)
Supplement: Supplementary file 1 [file jof-09-00652-s001.zip › S2/knownclusterblast/ENANITX01000353NITX01000353.1_c1.txt]

ClusterBlast scores for ENANITX01000353NITX01000353.1

Table of genes, locations, strands and annotations of query cluster:
input.path1.gene1	7590	9172	-		
input.path1.gene2	20168	21677	-		
input.path1.gene3	22292	25639	-		
input.path1.gene4	27779	29108	+		
input.path1.gene5	29172	31368	-		
input.path1.gene6	33058	41736	-		
input.path1.gene7	42134	43026	+		
input.path1.gene8	50259	51446	-		
input.path1.gene9	54057	55341	-		
input.path1.gene10	57952	60508	-		
input.path1.gene11	60893	62222	-		
input.path1.gene12	63017	65676	+		
input.path1.gene13	65803	71663	-		


Significant hits: 


Details:
