# Supplementary material for: Alkaliphilic/Alkali-Tolerant Fungi: Molecular, Biochemical, and Biotechnological Aspects
Source: J Fungi (Basel). 2023 Jun 9;9(6):652. doi: 10.3390/jof9060652 (PMC10301932; doi:10.3390/jof9060652)
Supplement: Supplementary file 1 [file jof-09-00652-s001.zip › S2/knownclusterblast/ENANITX01000394NITX01000394.1_c1.txt]

ClusterBlast scores for ENANITX01000394NITX01000394.1

Table of genes, locations, strands and annotations of query cluster:
input.path1.gene30	142564	143651	-		
input.path1.gene31	149579	151147	-		
input.path1.gene32	155356	159366	+		
input.path1.gene33	160125	163005	-		
input.path1.gene34	167197	167866	+		
input.path1.gene35	168268	170738	-		
input.path1.gene36	171818	175666	+		
input.path1.gene37	175671	176385	-		
input.path1.gene38	178849	179578	+		
input.path1.gene39	180505	181831	+		
input.path1.gene40	182185	185044	-		
input.path1.gene41	187886	191942	-		
input.path1.gene42	193954	197441	+		
input.path1.gene43	197945	199999	-		
input.path1.gene44	201787	202187	-		


Significant hits: 
1. BGC0002276	choline


Details:

>>
1. BGC0002276
Source: choline
Type: NRP
Number of proteins with BLAST hits to this cluster: 1
Cumulative BLAST score: 1348.0

Table of genes, locations, strands and annotations of subject cluster:

Table of Blast hits (query gene, subject gene, %identity, blast score, %coverage, e-value):
input.path1.gene36	AN5318.2	63	1348	88.69426751592357	0.0
