# Supplementary material for: Alkaliphilic/Alkali-Tolerant Fungi: Molecular, Biochemical, and Biotechnological Aspects
Source: J Fungi (Basel). 2023 Jun 9;9(6):652. doi: 10.3390/jof9060652 (PMC10301932; doi:10.3390/jof9060652)
Supplement: Supplementary file 1 [file jof-09-00652-s001.zip › S2/knownclusterblast/ENANITX01000454NITX01000454.1_c1.txt]

ClusterBlast scores for ENANITX01000454NITX01000454.1

Table of genes, locations, strands and annotations of query cluster:
input.path1.gene12	43109	46330	-		
input.path1.gene13	47679	51275	+		
input.path1.gene14	52840	53635	-		
input.path1.gene15	56495	59780	+		
input.path1.gene16	63775	64956	-		
input.path1.gene17	67927	68306	+		
input.path1.gene18	68410	68758	-		
input.path1.gene19	69899	70462	+		
input.path1.gene20	70839	84672	-		
input.path1.gene21	84721	87299	+		
input.path1.gene22	87843	89249	-		
input.path1.gene23	90321	91932	-		
input.path1.gene24	96127	97702	-		
input.path1.gene25	100285	100703	-		
input.path1.gene26	101670	102183	+		
input.path1.gene27	103257	103658	-		
input.path1.gene28	103697	105179	+		
input.path1.gene29	106222	107636	-		
input.path1.gene30	113066	113749	+		


Significant hits: 


Details:
