# Supplementary material for: Alkaliphilic/Alkali-Tolerant Fungi: Molecular, Biochemical, and Biotechnological Aspects
Source: J Fungi (Basel). 2023 Jun 9;9(6):652. doi: 10.3390/jof9060652 (PMC10301932; doi:10.3390/jof9060652)
Supplement: Supplementary file 1 [file jof-09-00652-s001.zip › S2/knownclusterblast/ENANITX01000499NITX01000499.1_c1.txt]

ClusterBlast scores for ENANITX01000499NITX01000499.1

Table of genes, locations, strands and annotations of query cluster:
input.path1.gene3	6551	9397	-		
input.path1.gene4	10780	11880	+		
input.path1.gene5	12187	14387	-		
input.path1.gene6	14735	15410	+		
input.path1.gene7	16457	18953	+		
input.path1.gene8	19096	23893	-		
input.path1.gene9	25750	26742	-		
input.path1.gene10	32835	33843	-		
input.path1.gene11	35177	47072	+		
input.path1.gene12	47700	48417	-		
input.path1.gene13	51431	52758	+		
input.path1.gene14	53494	55306	+		
input.path1.gene15	56181	58172	-		
input.path1.gene16	59431	60106	-		
input.path1.gene17	61279	63541	-		
input.path1.gene18	64259	69193	-		
input.path1.gene19	69816	74102	-		
input.path1.gene20	74762	74921	+		


Significant hits: 
1. BGC0000404	penicillin
2. BGC0000405	δ-(L-α-aminoadipyl)-L-cysteine-D-valine/isopenicillin N/benzylpenicillin/phenoxymethylpenicillin


Details:

>>
1. BGC0000404
Source: penicillin
Type: NRP
Number of proteins with BLAST hits to this cluster: 2
Cumulative BLAST score: 4219.0

Table of genes, locations, strands and annotations of subject cluster:
ABA70575.1	ABA70575.1	1969	2847	-	hypothetical_protein
ABA70576.1	ABA70576.1	3499	4725	-	hypothetical_protein
ABA70577.1	ABA70577.1	5170	6387	+	hypothetical_protein
ABA70578.1	ABA70578.1	7551	9902	+	hypothetical_protein
ABA70579.1	ABA70579.1	12451	13338	+	hypothetical_protein
ABA70580.1	ABA70580.1	13796	15676	-	hypothetical_protein
ABA70581.1	ABA70581.1	16301	18194	-	hypothetical_protein
ABA70582.1	ABA70582.1	23318	34654	-	alpha-aminoadypil-cysteinyl-valine_synthetase
ABA70583.1	ABA70583.1	35670	36665	+	isopenicillin_N_synthetase
ABA70584.1	ABA70584.1	38163	39437	+	acyl-coenzyme_A:Isopenicillin_N_acyltransferase
ABA70585.1	ABA70585.1	40456	42020	-	hypothetical_protein
ABA70586.1	ABA70586.1	42560	43915	+	hypothetical_protein
ABA70587.1	ABA70587.1	46934	47398	+	hypothetical_protein
ABA70588.1	ABA70588.1	52260	52819	-	hypothetical_protein
ABA70589.1	ABA70589.1	54319	55297	+	hypothetical_protein
ABA70590.1	ABA70590.1	55514	56662	+	hypothetical_protein

Table of Blast hits (query gene, subject gene, %identity, blast score, %coverage, e-value):
input.path1.gene10	ABA70583.1	76	539	100.0	7.66e-195
input.path1.gene11	ABA70582.1	52	3680	99.13287426676868	0.0


>>
2. BGC0000405
Source: δ-(L-α-aminoadipyl)-L-cysteine-D-valine/isopenicillin N/benzylpenicillin/phenoxymethylpenicillin
Type: NRP:Beta-lactam
Number of proteins with BLAST hits to this cluster: 2
Cumulative BLAST score: 4185.0

Table of genes, locations, strands and annotations of subject cluster:
ABR12607.1	ABR12607.1	1	1659	-	isoamyl_alcohol_oxidase
ABR12608.1	ABR12608.1	4468	5130	-	hypothetical_protein
ABR12609.1	ABR12609.1	5821	7011	-	hypothetical_protein
ABR12610.1	ABR12610.1	7456	8991	+	hypothetical_protein
ABR12611.1	ABR12611.1	9836	12187	+	hypothetical_protein
ABR12612.1	ABR12612.1	14735	15622	+	hypothetical_protein
ABR12613.1	ABR12613.1	16080	17960	-	hypothetical_protein
ABR12614.1	ABR12614.1	18585	20930	-	hypothetical_protein
ABR12615.1	ABR12615.1	25677	37052	-	ACV_synthetase
ABR12616.1	ABR12616.1	38068	39063	+	IPN_synthase
ABR12617.1	ABR12617.1	40561	41835	+	IPN:acyltransferase
ABR12618.1	ABR12618.1	42849	43628	-	probable_oxidoreductase
ABR12619.1	ABR12619.1	44942	46297	+	hypothetical_protein
ABR12620.1	ABR12620.1	49317	49781	+	hypothetical_protein
ABR12621.1	ABR12621.1	50291	50914	+	hypothetical_protein
ABR12622.1	ABR12622.1	56117	57262	-	C4-methylsterol_oxidase

Table of Blast hits (query gene, subject gene, %identity, blast score, %coverage, e-value):
input.path1.gene10	ABR12616.1	76	539	100.0	7.66e-195
input.path1.gene11	ABR12615.1	52	3646	97.985207855139	0.0
