# Supplementary material for: Alkaliphilic/Alkali-Tolerant Fungi: Molecular, Biochemical, and Biotechnological Aspects
Source: J Fungi (Basel). 2023 Jun 9;9(6):652. doi: 10.3390/jof9060652 (PMC10301932; doi:10.3390/jof9060652)
Supplement: Supplementary file 1 [file jof-09-00652-s001.zip › S2/knownclusterblast/ENANITX01000501NITX01000501.1_c1.txt]

ClusterBlast scores for ENANITX01000501NITX01000501.1

Table of genes, locations, strands and annotations of query cluster:
input.path1.gene1	386	392	+		
input.path1.gene2	967	2212	-		
input.path1.gene3	5064	6282	+		
input.path1.gene4	6705	7938	-		
input.path1.gene5	8984	9286	-		
input.path1.gene6	10372	11413	+		
input.path1.gene7	12267	14452	-		


Significant hits: 


Details:
