# Supplementary material for: Alkaliphilic/Alkali-Tolerant Fungi: Molecular, Biochemical, and Biotechnological Aspects
Source: J Fungi (Basel). 2023 Jun 9;9(6):652. doi: 10.3390/jof9060652 (PMC10301932; doi:10.3390/jof9060652)
Supplement: Supplementary file 1 [file jof-09-00652-s001.zip › S2/knownclusterblast/ENANITX01000529NITX01000529.1_c1.txt]

ClusterBlast scores for ENANITX01000529NITX01000529.1

Table of genes, locations, strands and annotations of query cluster:
input.path1.gene1	3378	5027	-		
input.path1.gene2	6254	13426	+		
input.path1.gene3	13780	14503	-		
input.path1.gene4	15021	16876	-		
input.path1.gene5	19127	20284	-		
input.path1.gene6	21673	28459	-		
input.path1.gene7	28856	31203	-		
input.path1.gene8	32954	34005	+		
input.path1.gene9	35278	36386	-		
input.path1.gene10	39574	41737	-		


Significant hits: 


Details:
