# Supplementary material for: Alkaliphilic/Alkali-Tolerant Fungi: Molecular, Biochemical, and Biotechnological Aspects
Source: J Fungi (Basel). 2023 Jun 9;9(6):652. doi: 10.3390/jof9060652 (PMC10301932; doi:10.3390/jof9060652)
Supplement: Supplementary file 1 [file jof-09-00652-s001.zip › S2/knownclusterblast/ENANITX01000534NITX01000534.1_c1.txt]

ClusterBlast scores for ENANITX01000534NITX01000534.1

Table of genes, locations, strands and annotations of query cluster:
input.path1.gene35	109981	111641	+		
input.path1.gene36	111780	113769	-		
input.path1.gene37	114387	115894	+		
input.path1.gene38	117060	118443	-		
input.path1.gene39	118701	119780	+		
input.path1.gene40	120156	122585	-		
input.path1.gene41	123595	125291	-		
input.path1.gene42	128520	130287	+		
input.path1.gene43	131270	133762	+		
input.path1.gene44	134922	136211	+		
input.path1.gene45	136512	142537	-		
input.path1.gene46	144703	147824	+		
input.path1.gene47	148064	148943	-		
input.path1.gene48	149131	151068	-		
input.path1.gene49	152349	153684	+		
input.path1.gene50	154252	157038	-		
input.path1.gene51	157779	158779	+		


Significant hits: 


Details:
