# Supplementary material for: Alkaliphilic/Alkali-Tolerant Fungi: Molecular, Biochemical, and Biotechnological Aspects
Source: J Fungi (Basel). 2023 Jun 9;9(6):652. doi: 10.3390/jof9060652 (PMC10301932; doi:10.3390/jof9060652)
Supplement: Supplementary file 1 [file jof-09-00652-s001.zip › S2/knownclusterblast/ENANITX01000574NITX01000574.1_c1.txt]

ClusterBlast scores for ENANITX01000574NITX01000574.1

Table of genes, locations, strands and annotations of query cluster:
input.path1.gene10	28763	30326	-		
input.path1.gene11	37575	38736	+		
input.path1.gene12	45149	46046	+		
input.path1.gene13	46450	47909	-		
input.path1.gene14	49059	50428	+		
input.path1.gene15	55288	56485	+		
input.path1.gene16	56927	65224	-		
input.path1.gene17	67428	69380	-		


Significant hits: 


Details:
