# Supplementary material for: Alkaliphilic/Alkali-Tolerant Fungi: Molecular, Biochemical, and Biotechnological Aspects
Source: J Fungi (Basel). 2023 Jun 9;9(6):652. doi: 10.3390/jof9060652 (PMC10301932; doi:10.3390/jof9060652)
Supplement: Supplementary file 1 [file jof-09-00652-s001.zip › S2/knownclusterblast/ENANITX01000600NITX01000600.1_c1.txt]

ClusterBlast scores for ENANITX01000600NITX01000600.1

Table of genes, locations, strands and annotations of query cluster:
input.path1.gene23	70160	71189	+		
input.path1.gene24	72050	72356	+		
input.path1.gene25	73455	77865	-		
input.path1.gene26	78852	79835	+		
input.path1.gene27	79972	80492	-		
input.path1.gene28	81429	83251	+		
input.path1.gene29	89358	91999	+		
input.path1.gene30	92168	93014	-		
input.path1.gene31	93836	94935	+		
input.path1.gene32	97927	99046	+		
input.path1.gene33	99837	105550	+		
input.path1.gene34	105595	105700	-		


Significant hits: 
1. BGC0002063	cryptosporioptide B/cryptosporioptide A/cryptosporioptide C
2. BGC0002592	geodin
3. BGC0002244	3'-methoxy-1,2-dehydropenicillide/pestalotiollide B/pestalotiollide C/1,2-dehydropenicillide/3-methoxy-1,2-dehydropenicillide/1,2-epoxy-3,4-didehydropenicillide
4. BGC0001403	trypacidin
5. BGC0000121	RES-1214-2
6. BGC0002062	agnestin A/agnestin B
7. BGC0001886	secalonic acids
8. BGC0001988	neosartorin
9. BGC0002726	4-chloropinselin/pinselin/chloromonilinic acid B/chloromonilinic acid D/4-hydroxyvertixanthone
10. BGC0001882	chrysoxanthone A/chrysoxanthone B/chrysoxanthone C


Details:

>>
1. BGC0002063
Source: cryptosporioptide B/cryptosporioptide A/cryptosporioptide C
Type: Polyketide:Iterative type I polyketide
Number of proteins with BLAST hits to this cluster: 5
Cumulative BLAST score: 3220.0

Table of genes, locations, strands and annotations of subject cluster:
QCL09086.1	QCL09086.1	112	1344	+	DmxL5
QCL09087.1	QCL09087.1	1662	3074	-	DmxL4
QCL09088.1	QCL09088.1	7874	9607	-	DmxL3
QCL09089.1	QCL09089.1	15492	22909	-	dmxL2
QCL09090.1	QCL09090.1	24449	31589	+	dmxL1
QCL09091.1	QCL09091.1	34996	40852	-	dmx-nrPKS
QCL09092.1	QCL09092.1	41704	42881	+	DmxR1
QCL09093.1	QCL09093.1	43730	45420	+	DmxR2
QCL09094.1	QCL09094.1	45901	46685	-	DmxR3
QCL09095.1	QCL09095.1	48612	50668	-	DmxR4
QCL09096.1	QCL09096.1	51449	53114	+	dmxR5
QCL09097.1	QCL09097.1	54723	56063	+	dmxR6
QCL09098.1	QCL09098.1	56646	57384	-	DmxR7
QCL09099.1	QCL09099.1	58130	59104	+	DmxR8
QCL09100.1	QCL09100.1	59271	60880	-	DmxR9
QCL09101.1	QCL09101.1	61760	62312	+	DmxR10
QCL09102.1	QCL09102.1	63686	64547	+	DmxR11
QCL09103.1	QCL09103.1	66051	66885	+	DmxR12
QCL09104.1	QCL09104.1	67908	69284	-	dmxR13
QCL09105.1	QCL09105.1	69696	71070	+	DmxR14
QCL09106.1	QCL09106.1	71630	72494	-	DmxR15
QCL09107.1	QCL09107.1	72957	73512	+	DmxR16
QCL09108.1	QCL09108.1	74206	74834	-	DmxR17
QCL09109.1	QCL09109.1	75451	76370	+	DmxR18
QCL09110.1	QCL09110.1	77484	79078	-	DmxR19
QCL09111.1	QCL09111.1	79688	81541	-	DmxR20

Table of Blast hits (query gene, subject gene, %identity, blast score, %coverage, e-value):
input.path1.gene27	QCL09101.1	49	132	108.8235294117647	2.08e-40
input.path1.gene29	QCL09097.1	47	423	52.714113389626064	1.89e-140
input.path1.gene30	QCL09099.1	65	376	100.0	1.17e-131
input.path1.gene31	QCL09098.1	65	296	96.0	2.05e-102
input.path1.gene33	QCL09091.1	57	1993	99.66139954853274	0.0


>>
2. BGC0002592
Source: geodin
Type: Polyketide
Number of proteins with BLAST hits to this cluster: 5
Cumulative BLAST score: 3443.0

Table of genes, locations, strands and annotations of subject cluster:

Table of Blast hits (query gene, subject gene, %identity, blast score, %coverage, e-value):
input.path1.gene25	ATEG_08458	50	587	57.98994974874372	8.2e-200
input.path1.gene26	ATEG_08454	62	290	96.47577092511013	5.66e-100
input.path1.gene29	ATEG_08459	48	434	52.95536791314838	1.24e-144
input.path1.gene31	ATEG_08455	61	125	44.888888888888886	2.96e-36
input.path1.gene33	ATEG_08451	57	2007	99.77426636568849	0.0


>>
3. BGC0002244
Source: 3'-methoxy-1,2-dehydropenicillide/pestalotiollide B/pestalotiollide C/1,2-dehydropenicillide/3-methoxy-1,2-dehydropenicillide/1,2-epoxy-3,4-didehydropenicillide
Type: Polyketide
Number of proteins with BLAST hits to this cluster: 4
Cumulative BLAST score: 3333.0

Table of genes, locations, strands and annotations of subject cluster:

Table of Blast hits (query gene, subject gene, %identity, blast score, %coverage, e-value):
input.path1.gene25	G7054_g10722	46	520	58.391959798994975	9.39e-174
input.path1.gene28	G7054_g10725	57	651	101.43884892086331	1.24e-231
input.path1.gene31	G7054_g10720	57	261	96.0	6.15e-88
input.path1.gene33	G7054_g10731	55	1901	101.41083521444696	0.0


>>
4. BGC0001403
Source: trypacidin
Type: Polyketide
Number of proteins with BLAST hits to this cluster: 4
Cumulative BLAST score: 3087.0

Table of genes, locations, strands and annotations of subject cluster:

Table of Blast hits (query gene, subject gene, %identity, blast score, %coverage, e-value):
input.path1.gene25	AFUA_4G14490	48	566	60.30150753768844	1.64e-191
input.path1.gene26	AFUA_4G14530	60	283	96.47577092511013	2.99e-97
input.path1.gene31	AFUA_4G14520	55	241	94.66666666666667	4.88e-80
input.path1.gene33	AFUA_4G14560	58	1997	99.4920993227991	0.0


>>
5. BGC0000121
Source: RES-1214-2
Type: Polyketide
Number of proteins with BLAST hits to this cluster: 3
Cumulative BLAST score: 3019.0

Table of genes, locations, strands and annotations of subject cluster:
AGO59040.1	AGO59040.1	1	5614	-	PtaA
AGO59041.1	AGO59041.1	6177	7183	+	PtaB
AGO59043.1	AGO59043.1	8034	8459	-	PtaC
AGO59044.1	AGO59044.1	9069	9681	+	PtaD
AGO59042.1	AGO59042.1	10247	12534	+	PtaE
AGO59035.1	AGO59035.1	12692	13477	-	PtaF
AGO59045.1	AGO59045.1	13914	14407	-	PtaG
AGO59036.1	AGO59036.1	15302	16219	-	PtaH
AGO59050.1	AGO59050.1	17495	19027	+	PtaR1
AGO59037.1	AGO59037.1	19969	21303	+	PtaR2
AGO59038.1	AGO59038.1	21471	22490	-	PtaI
AGO59039.1	AGO59039.1	23054	24388	+	PtaJ
AGO59052.1	AGO59052.1	25135	27518	-	PtaK
AGO59047.1	AGO59047.1	30411	31655	+	PtaL
AGO59048.1	AGO59048.1	31859	33521	-	PtaR3
AGO59046.1	AGO59046.1	34454	36242	-	PtaM

Table of Blast hits (query gene, subject gene, %identity, blast score, %coverage, e-value):
input.path1.gene29	AGO59039.1	51	457	52.834740651387214	8.62e-154
input.path1.gene29	AGO59038.1	56	379	40.28950542822678	5.01e-125
input.path1.gene31	AGO59035.1	54	237	96.44444444444444	1.06e-78
input.path1.gene33	AGO59040.1	59	1946	94.80812641083521	0.0


>>
6. BGC0002062
Source: agnestin A/agnestin B
Type: Polyketide
Number of proteins with BLAST hits to this cluster: 3
Cumulative BLAST score: 2727.0

Table of genes, locations, strands and annotations of subject cluster:
QBG38876.1	QBG38876.1	1608	3141	-	MFS_transporter
QBG38877.1	QBG38877.1	3611	5939	+	transcription_factor
QBG38878.1	QBG38878.1	6194	7408	-	transcription_factor
QBG38879.1	QBG38879.1	8517	10020	-	transcriptional_coactivator
QBG38880.1	QBG38880.1	11911	12627	+	dehydratase
QBG38881.1	QBG38881.1	13937	14961	+	hydrolase
QBG38882.1	QBG38882.1	15716	16599	-	reductase
QBG38883.1	QBG38883.1	17028	17577	+	hypothetical_protein
QBG38884.1	QBG38884.1	18051	18839	+	oxidoreductase
QBG38885.1	QBG38885.1	19897	21279	+	Baeyer-Villiger_monoxygenase
QBG38886.1	QBG38886.1	22083	22646	+	anthrone_oxidase
QBG38887.1	QBG38887.1	23064	23663	-	decarboxylase
QBG38888.1	QBG38888.1	24429	30087	-	nr-PKS
QBG38889.1	QBG38889.1	31569	32928	-	oxidoreductase

Table of Blast hits (query gene, subject gene, %identity, blast score, %coverage, e-value):
input.path1.gene29	QBG38885.1	48	416	52.11097708082026	2.06e-137
input.path1.gene31	QBG38884.1	58	269	96.0	4e-91
input.path1.gene33	QBG38888.1	56	2042	101.46726862302482	0.0


>>
7. BGC0001886
Source: secalonic acids
Type: Polyketide
Number of proteins with BLAST hits to this cluster: 2
Cumulative BLAST score: 2455.0

Table of genes, locations, strands and annotations of subject cluster:

Table of Blast hits (query gene, subject gene, %identity, blast score, %coverage, e-value):
input.path1.gene31	CPUR_05430	50	218	96.44444444444444	2.53e-71
input.path1.gene33	CPUR_05437	64	2237	101.07223476297969	0.0


>>
8. BGC0001988
Source: neosartorin
Type: Polyketide
Number of proteins with BLAST hits to this cluster: 2
Cumulative BLAST score: 2118.0

Table of genes, locations, strands and annotations of subject cluster:

Table of Blast hits (query gene, subject gene, %identity, blast score, %coverage, e-value):
input.path1.gene31	P174DRAFT_371720	54	242	95.11111111111111	1.83e-80
input.path1.gene33	P174DRAFT_487776	54	1876	100.67720090293453	0.0


>>
9. BGC0002726
Source: 4-chloropinselin/pinselin/chloromonilinic acid B/chloromonilinic acid D/4-hydroxyvertixanthone
Type: Polyketide
Number of proteins with BLAST hits to this cluster: 2
Cumulative BLAST score: 2064.0

Table of genes, locations, strands and annotations of subject cluster:
QCF41192.1	QCF41192.1	5052	6770	+	CcxA
QCF41193.1	QCF41193.1	11061	15857	-	CcxB
QCF41194.1	QCF41194.1	18621	20355	+	CcxC
QCF41195.1	QCF41195.1	24542	25075	-	CcxD
QCF41196.1	QCF41196.1	26051	27157	-	CcxE
QCF41197.1	QCF41197.1	30111	31600	+	CcxF
QCF41198.1	QCF41198.1	39286	40833	-	CcxG
QCF41199.1	QCF41199.1	41938	43571	-	CcxH
QCF41200.1	QCF41200.1	44508	46826	-	CcxI
QCF41201.1	QCF41201.1	47465	53101	-	CcxJ
QCF41202.1	QCF41202.1	53494	56278	+	CcxK
QCF41203.1	QCF41203.1	56576	57946	-	CcxL
QCF41204.1	QCF41204.1	58372	58851	-	CcxM
QCF41205.1	QCF41205.1	59348	61466	-	CcxN
QCF41206.1	QCF41206.1	62162	63115	+	CcxO
QCF41207.1	QCF41207.1	63470	64252	-	CcxP
QCF41208.1	QCF41208.1	64761	66578	+	CcxQ
QCF41209.1	QCF41209.1	67145	67663	-	CcxR
QCF41210.1	QCF41210.1	68004	69407	+	CcxS
QCF41211.1	QCF41211.1	69548	71740	-	CcxT

Table of Blast hits (query gene, subject gene, %identity, blast score, %coverage, e-value):
input.path1.gene31	QCF41207.1	47	210	96.0	5.73e-68
input.path1.gene33	QCF41201.1	54	1854	100.45146726862302	0.0


>>
10. BGC0001882
Source: chrysoxanthone A/chrysoxanthone B/chrysoxanthone C
Type: Polyketide
Number of proteins with BLAST hits to this cluster: 2
Cumulative BLAST score: 706.0

Table of genes, locations, strands and annotations of subject cluster:
PCH_Pc16g10720	PCH_Pc16g10720	16472	16665	+	

Table of Blast hits (query gene, subject gene, %identity, blast score, %coverage, e-value):
input.path1.gene29	PCH_Pc16g10790	50	433	50.180940892641736	2.82e-144
input.path1.gene31	PCH_Pc16g10780	61	273	94.66666666666667	3.14e-93
