# Supplementary material for: Alkaliphilic/Alkali-Tolerant Fungi: Molecular, Biochemical, and Biotechnological Aspects
Source: J Fungi (Basel). 2023 Jun 9;9(6):652. doi: 10.3390/jof9060652 (PMC10301932; doi:10.3390/jof9060652)
Supplement: Supplementary file 1 [file jof-09-00652-s001.zip › S2/NITX01.gbk]

LOCUS       ENANITX01000001NITX01000001.1 2918 bp    DNA              UNK 01-JAN-1980
DEFINITION  ENA|NITX01000001|NITX01000001.1 Sodiomyces alkalinus F11
            SODALscaffold_1_Cont1, whole genome shotgun sequence..
ACCESSION   ENANITX01000001NITX01000001
VERSION     ENANITX01000001NITX01000001.1
KEYWORDS    .
SOURCE      .
  ORGANISM  .
            .
COMMENT     ##antiSMASH-Data-START##
            Version      :: 7.0.0beta2-86685d9d
            Run date     :: 2023-03-25 18:34:59
            Original ID  :: ENA|NITX01000001|NITX01000001.1
            ##antiSMASH-Data-END##
FEATURES             Location/Qualifiers
     CDS             complement(1691..1766)
                     /ID="input.cds1.1"
                     /Name="input.path1.gene1"
                     /Note="final-exon"
                     /gene="input.path1.gene1"
                     /phase="1"
                     /source="GlimmerHMM"
                     /transl_table=1
                     /translation="RLR"
ORIGIN
        1 atacttaatt ataagcctat taatattatt agtcttatag gggagggtag cgggctataa
       61 ggtcttaata taaaggtcta taagctcctt aaatcggcta taaagcctaa tagctagcta
      121 atatagtata aggcgttagt atagctaata ccctttaaca cgtagctcgc tcttcaggca
      181 ggctacctag ataccggtct aatctataac taaatacacg gggaactcct atttaactag
      241 gttataagcg ctattatgga ttaggatagg gtagttatct ctccgatacc cttcttagcc
      301 gtaagagtag taataggcta gcgggggcta gctattattc taggcacctt tttactatcc
      361 taggcggtta tcgtgttact aggtcgggca gctatcgtta cgctagttat tatatttagg
      421 gcggggtcct ccgtagtaga tctcctcggt atactaggcg ttattaggct aggaacggca
      481 ttattagccg aattaggggt agcgaagtgt attaaagtaa ttatcgtagg ctaacgggcg
      541 ttcttaagga cggtataaaa ggcgttcttt agattagact tcgtggcgag gagggctaag
      601 actttctccg ttcctatcct cttagatagg gtaagcactt aggcggtaat acccctaacg
      661 cctttagctc tattataaaa aagggaaata gtatacttct cgaggaggta ggtaagctta
      721 tctatatcta attataaggc tatagactct tagactataa taggccgcct taagattata
      781 ggctagaaag cggtactatt aggctaatta gacttagcta tacctagtat agcgtcccta
      841 tctataggct taccctccgc ttcctagata tccgtagatt actcgcgtag tagttccgaa
      901 agcagcttat agctcttaac tatctttctt aagtcggtgc ctcgaatctt aagcttatta
      961 ctaataaata tatagatatc cctatacaga atagtaagga taataccgta ggctcggagt
     1021 cctcgataaa aaggccttag acccgctctg ccttagcctt ctaaatagtg atttactata
     1081 gtaagtccct aacctaataa acgctattaa tcttatacgt cttatgcttt acccgaagct
     1141 agtaaacctc gtaagagaaa ttaagttaat agttaggatt tagataaaag aactctttaa
     1201 cgagcttctt aaccagatta gagtaaccgc ctttatcggc ttaaacctct ctgactaagc
     1261 attcgatagc gggataaaaa gccgtatccg tgtataggtt aacgtaggtg atcttatcgg
     1321 ctttactaag gcggttaagc ttagtgtagt tatcgtacta ctaaaggaac gtggagaggg
     1381 acttactact aaagcgggga gctctagtag cgaggggatt tagaggtgct cttaatataa
     1441 tagtagtaag aggcagggct cttataacct cggtcatagt actctcttag tcacggttta
     1501 ttagggctta tagtagctta atcaggtcgt tagcggtagt aggggaagcg ttcgaagcgg
     1561 gctaggtaga gatagtaata ggggtagtgt taggggtagt tatcgaaata gtagccggag
     1621 ccgcggtaaa cgtagtagtc ggcctagaag cgggcggagg taaggccgta gccccgatat
     1681 cgtggttctc ctaatcaggg gtagtagaag tagtaggcgt aagaagaggg ggaatagccg
     1741 gcgagggagc cttattatcg gagtcgctaa taacgataat aggggtaagc tcgcgatact
     1801 aagtctaagt gtctatagtg tcttaggtat aagtgctagg gggtaggcga ataataataa
     1861 tagggttagg gcgcttaggg tatttaggga aaggttcttc gaactaatcg tctagcgaga
     1921 agatcttata ggtattctag atactagcta ggttattata tatattatat tatcttaata
     1981 agagtgataa ggtctttaat taaagggcgg tcctaggttt tactccttaa tacttatctt
     2041 cggggtctag cttttctaac tcattataaa ggaagaagcc ccctataatt aggagattac
     2101 ctattagtaa agggactata ctcacgaata ttaatattaa aagcattacc cgctaagcct
     2161 cctgaaaaag cattatcatc tgcttacggg gtctataaag gtccttacta gactattagg
     2221 tccttttata acgtatcgtt atttcgctcc cacgctcggt attagctttt tattaggtct
     2281 gctaggggtt agttacccta atctgggtaa gctgctctta gtagtcttat cttttcttcg
     2341 ccgttatacg agaatctatt ttaattagtg gtaggggcta taagccccct atcgagtcta
     2401 ttctatatcc ggaatctaac tctatcgcga tctaaacggt ttcttctatt tctataatta
     2461 ctacctctat agcggcgggt cttataatta aaagtgttaa taattcttta actcttacct
     2521 aagcagttat ttcttttcct gatcttatta aggtaaatct cccctcggtc ttaaagcgtt
     2581 aaattcttcc ttagtcgtta tctttatatt cttcctaggg ttattaacta atagtccgtt
     2641 taggaggacc ggaacctccc tcaagcgcct ctattactct aattagggtt agaatacttt
     2701 aaaaacgccg aataaatccg cctccgagca ctatattata actggataaa gatatagtgg
     2761 cactaaatcg tcaagataaa tatcagataa agaggttagt ccagcgaaac cacgatatat
     2821 aaccaaaata taactaacac cgctataacc tttagcgaag aagtagatcg gtagttacta
     2881 ttctgatcag ggtaacgtaa gttaaactgg aaagatac
//
LOCUS       ENANITX01000002NITX01000002.1 44314 bp    DNA              UNK 01-JAN-1980
DEFINITION  ENA|NITX01000002|NITX01000002.1 Sodiomyces alkalinus F11
            SODALscaffold_1_Cont2, whole genome shotgun sequence..
ACCESSION   ENANITX01000002NITX01000002
VERSION     ENANITX01000002NITX01000002.1
KEYWORDS    .
SOURCE      .
  ORGANISM  .
            .
COMMENT     ##antiSMASH-Data-START##
            Version      :: 7.0.0beta2-86685d9d
            Run date     :: 2023-03-25 18:34:59
            Original ID  :: ENA|NITX01000002|NITX01000002.1
            ##antiSMASH-Data-END##
FEATURES             Location/Qualifiers
     CDS             complement(join(22550..22808,22908..22966))
                     /Name="input.path1.gene1"
                     /gene="input.path1.gene1"
                     /source="GlimmerHMM"
                     /transl_table=1
                     /translation="MVLVLEVRRVGFRRVLVCLPREAIVLIRRGAVEAGLQACVIGSRR
                     ATRLDENLNKSINHDTEAFLFLQIDSFPGDQLPRLHTPGQLVENWTFEVAKDFDGAKKL
                     V"
     CDS             25693..26847
                     /ID="input.cds2.1"
                     /Name="input.path1.gene2"
                     /Note="single-exon"
                     /gene="input.path1.gene2"
                     /phase="0"
                     /source="GlimmerHMM"
                     /transl_table=1
                     /translation="MWINGGHYHVQMEFRANIMPVHSASKRPNTTLKERVQILQAEIQK
                     YASRKLRHTPFYYPDAPFKGDFHRLARRLCGKSVGLVLGGGGARGITQIGIIRAMEEAG
                     IPIDIVGGTSIGSFIGALYARHADVVPIYGLAKKFSGRMASIWRFALDLTYPTASYTTG
                     HEFNRGIFKTFGKDQIEDFWLEFYCNTTNISKSRIEYHTSGYAWRYIRASMSLAGLVPP
                     LADEGSMLLDGGYIDNLTVSHMKRLGVDTIFAVDVGSLDDDTPQAYGDSLSGVWAFFNR
                     WNPFSSTPNPPTLAEIQARLAYVSSVDALERAKTMPGCIYMRPPVDEYGTLDFGKFDEI
                     YKVGYEYGTKFLRRLRDQGVLPLVEETEAKKALRRTMAPRRASI"
     CDS             complement(27185..27192)
                     /ID="input.cds3.1"
                     /Name="input.path1.gene3"
                     /Note="final-exon"
                     /gene="input.path1.gene3"
                     /phase="2"
                     /source="GlimmerHMM"
                     /transl_table=1
                     /translation="LY"
ORIGIN
        1 tctgccttag ccttctaaat agtgatttac tatagtaagt ccctaaccta ataaacgcta
       61 ttaatcttat acgtcttatg ctttacccga agctagtaaa cctcgtaaga gaaattaagt
      121 taatagttag gatttagata aaagaactct ttaacgagct tcttaaccag attagagtaa
      181 ccgcctttat cggcttaaac ctctctgact aagcattcga tagcgggata aaaagccgta
      241 tccgtgtata ggttaacgta ggtgatctta tcggctttac taaggcggtt aagcttagtg
      301 tagttatcgt actactaaag gaacgtggag agggacttac tactaaagcg gggagctcta
      361 gtagcgaggg gatttagagg tgctcttaat ataatagtag taagaggcag ggctcttata
      421 acctcggtca tagtactctc ttagtcacgg tttattaggg cttatagtag cttaatcagg
      481 tcgttagcgg tagtagggga agcgttcgaa gcgggctagg tagagatagt aataggggta
      541 gtgttagggg tagttatcga aatagtagcc ggagccgcgg taaacgtagt agtcggccta
      601 gaagcgggcg gaggtaaggc cgtagccccg atatcgtggt tctcctaatc aggggtagta
      661 gaagtagtag gcgtaagaag agggggaata gccggcgagg gagccttatt atcggagtcg
      721 ctaataacga taataggggt aagctcgcga tactaagtct aagtgtctat agtgtcttag
      781 gtataagtgc tagggggtag gcgaataata ataatagggt tagggcgctt agggtattta
      841 gggaaaggtt cttcgaacta atcgtctagc gagaagatct tataggtatt ctagatacta
      901 gctaggttat tatatatatt atattatctt aataagagtg ataaggtctt taattaaagg
      961 gcggtcctag gttttactcc ttaatactta tcttcggggt ctagcttttc taactcatta
     1021 taaaggaaga agccccctat aattaggaga ttacctatta gtaaagggac tatactcacg
     1081 aatattaata ttaaaagcat tacccgctaa gcctcctgaa aaagcattat catctgctta
     1141 cggggtctat aaaggtcctt actagactat taggtccttt tataacgtat cgttatttcg
     1201 ctcccacgct cggtattagc tttttattag gtctgctagg ggttagttac cctaatccgg
     1261 gtaagctgct ctcggcggtc ttatcttttc ttcgccgtta tacgagaatc tattttaatt
     1321 agtggtaggg gctataagcc ccctatcgag tctattctat atccggaatc taactctatc
     1381 gcgatctaaa cggtttcttc tatttctata attactacct ctatagcggc gggtcttata
     1441 attaaaagtg ttaataattc tttaactctt acctaagcag ttatttcttt tcctgatctt
     1501 attaaggtaa atctcccctc ggtcttaaag cgttaaattc ttccttagtc gttatcttta
     1561 tattcttcct agggttatta actaatagtc cgtttaggag gaccggaacc tccctcaagc
     1621 gcctctatta ctctaattag ggttagaata ctttaaaaac gccgaataaa tccgcctccg
     1681 agcactatat tataactgga taaagatata gtggcactaa atcgtcaaga taaatatcag
     1741 ataaagaggt tagtccagcg aaaccacgat atataaccaa aatataacta acaccgctat
     1801 aacctttagc gaagaagtag atcggtagtt actattctga tcagggtaac gtaagttaaa
     1861 ctggaaagat accttaaacg tagaataagt aattataaaa gaggataata attatataat
     1921 aatctcttaa taagaacgtc ccgagcctgt ccttaatata tatataggca gcggatccag
     1981 cggccttaaa aggggggtta tataaccgtc tgccgaacca gtctaacgcc gcatctgcgc
     2041 ggttatacta ggtgcttttt aggtgattta gggtcctact atagctgtga actaaagtta
     2101 gctaataaga ctatataggc tattatagct gccgtagggc cttaaaggaa aggcccctct
     2161 acgagctagt tagcctgtga agcctgttca gagcgcctaa agttgaattt aggcgttttt
     2221 cgacgtgggg tttaaaggat agcttagggt taaactagat ccctagccac ctaatagcac
     2281 ttagcgaagg tttaactagg tgccccccta tagtaaccgg ggcgtcttta atagagtgtc
     2341 ttcggtggaa gtgaataagc tctgttttat ccgggtcgaa aaggacgtgg ttattattag
     2401 ctacttcgaa aagagaggct acggcttttt ctagaatctt atagtttttc ctagctaacg
     2461 tagacgctat agatagctga aagtcgtcta tataggatca ttgaagacct ttaaaatccc
     2521 cgctataact ttcctaatat aaattagaac aagaataggg gaaactggag agccttatag
     2581 gacccctata tttagggggg tgggctgcta aacctaaccc ttaaaggcta gttagctacg
     2641 cttgttttct gtaaaagagg ctacctattt aagtagattc gagggtaatt agagcgctta
     2701 aagggttttt agtagctaag ggcgggtagc gtgatcgaag gcttctttaa tatccaaaaa
     2761 tagcgtagaa accacggtat tttaacgcga tttacgctat tttttgatat agtagaggag
     2821 aaggagggcc gtgtcgaaag tagatcgtta ttgtctacct cctatttaac tagggtgtag
     2881 aaggtcgtcg cgggtattag ctataaagct aagcctagta gctataatcc tttcgaggac
     2941 tttacctaag tagtttagaa gggctataat cctataagac ttaggattag agtagtcctt
     3001 cttccccggc tttagtagaa cgacccctag ggcctctttc tagtaggtag ggtagtggcc
     3061 tgctgaaaat aaagctgagt aggcctttaa gaagggcccg ggaatagcct tataggcctg
     3121 ttagatcggc tataagatta tcctattaga ccctggggct ttccccttag tagctttaaa
     3181 gatagcgcgt tatagttcgg cagcctatag gctaggccac tcccacggtt ttctaaggcc
     3241 cttactacgt gatctagtca ggctttaggg gctgttagaa gggttagagg ggcttaggtc
     3301 ccccgaaggg cctgtaaata caggggcttt aggggcgtta gtggcggaag gaagaggaaa
     3361 aagggtctga agaagggcgt tgtatttttt atcgaaggcg taggcatttt gtttcgtagc
     3421 cgtttgaatc ggtgggatct tcgcgtttag gccgcttttc gtatagttat aggccttaaa
     3481 aatctcaggg ccttaagcat tggctaggaa ggcctcctag tggttctttt ttactgtttt
     3541 tactgcccta tagtaggcgt ttcgagcctt tttctacgtg atttctagag ccgttagtcg
     3601 ggtagccgag gtcccctttt gagtttgtct aaaaacccta aaagccctat tagctgtttt
     3661 tcgcagggcc tttagctcta gggtctacca cggtttcgaa cgctctacta tccttagctc
     3721 cggtatagac gcgttaatag ctagggaaat agtatccgat agatagcgac ctatagagtc
     3781 ctagtccgag gcgttaatag cctgttatag ctgctagtcg aggctaggtt ctaggctctt
     3841 tagggtgcta gtaaataggt tctagttcgc tagcctataa ttataggccg gtggaaggga
     3901 tctatttata ggacctttag agcctagaat agaggctgaa atcagaatag cgcggtgtag
     3961 agagggagtg tttttaatat attcctactt ataaaagcgg agacgatcga atccgggcgt
     4021 gtaaaatact aggtctataa cagactcttg gcgaagatta gacctaaaaa aggtcccccc
     4081 gtttaggtta acttcttcag ggtccactaa ataggtggcc ttaaggctgt ttaaccagtc
     4141 tactagggcc taggccttaa tagaagcctg attcgtagta gccccgttct actattagta
     4201 gttcctgtta aagtgcccta taataagggt cggcgtaggg acctgaaggc cctatagcac
     4261 acgatcttcg gtccagggtc ggcttctaga gcctaaaaaa gaaggaaaag aagaagaaga
     4321 agaagtcgaa gaggtagagg aggtagggct agagggcctc cctacccgtt gtctcggggt
     4381 cctgctctgt ctaattatag acgtttagaa tatagaaggt ctatggataa tacaccttta
     4441 tacgctacgc gtctatatta tctagaaggt cttcgcggtg tgaaaaatcg atacccgagc
     4501 cctttcttat ataagtaagg accctaggct taataggaaa aaactgggtt ttccgagacg
     4561 taggtgttat agtatagaag gccgggtggt tatgaatata ctacccttct ggtgtcggga
     4621 cgtaggaggg ttcctagata aggactatat tagccgaagc ctttacagcc tattctagga
     4681 tagcttcctg cgccgggccc tgtttatcga cgttatgctg aatcaaccag atttccttcg
     4741 aactaaaaga ccctttattt ataggattta gggtttagta gcttgaaaga cctcgtagtt
     4801 tttactataa ggggggtgta ccccctcgta gttatagtat ttataggtcc tgtattcgta
     4861 gtcgctatat tcttcgtact cgttatagta gtggtcttcg tcgccgtggc cctccgtagc
     4921 gtagatagag taggtagtta ggcttttata ggtccctcgg gtatgcccga atttctagta
     4981 gttagagcac tgggttctag gggttatagg cctatattta tagaccttta gccgctggcc
     5041 agctatatag agcccctgtt ttaagcagta tttctgctct ttagtagtta gcactgaaat
     5101 aacaatagtg ccgtgaagcc cgtctagggt tcctagccac cgaggcttcc ctactaccct
     5161 aatagggtta aaggtgccga tttcagtgat taggtccttt aaacctaggc cctatcgaag
     5221 gctgcggttt agggcttcta gcggcctgtc ggaagggtcg gcagggtcgg ataacagggt
     5281 ttccccccct ccaaaggccc tagtaggcac ctgtttgata ataagcttaa actagtcacc
     5341 tgtaggttaa ggggggctga agaggtaggt ttagctcctt aaaccactga ttctgcgagt
     5401 ttaggatctg ttgaacgctg tacttcgggc ccggggtcaa aataaggttc ctattagtta
     5461 ataggctaat agtcgtaata gcagagattt ttagggcctt atttagcctg ttccggagct
     5521 taaggggatt aaagttctcc cgggggatta tttcccctgc cgtaggctat aaaataacct
     5581 tagggatctt tttagggtcc gtggggaggg aggccggggg ggctgaaggt gctaaggccc
     5641 tatagggggc ctggagtgct ataaagcctg tttttccctt taaagcctcg ctataaaggg
     5701 gtttaggcta ttgtgtaagc ttgcaaactg cctgggctag ttcgtcgacc ttctgcttaa
     5761 gggtgggcgg ctgggtcccg tcgatagcag attgaagccc tgaagagagg gctttaatct
     5821 aaggggtagg gtcgaggtta aaggcctgtt aaagtagctg aaaagcctgc tggagaagac
     5881 ccctagcctg ggccttacta gccgaactag tcgacttcta gggcgtagta ggggggtttc
     5941 tagtagttct aggggccttt ttagcctatt agagcctata aggccctgtt tttcagcagg
     6001 ggggggccta gagggcgttt cgaagaggcc ttcggcctcc gagttggagg ggggctcggt
     6061 tcgggtccta gaaaaccttc taggggttgg ggttaaaggg ctaagctgcc ttttcgaatt
     6121 aaagggcgta ataaaggtag aagtccctgt atgtatgggg cttttaaagg tttcccctat
     6181 ttctacctcc cctaagccct ctataattat agggggctta gggttggttc cgggggcgtt
     6241 ggggtgggtt ggggcgttgt tgtggctggt gctgtggctg ttgttgtggc tggggccttt
     6301 tatggggtgc tgggctcgtg aggcgttggt ggttgcggct ctgcgtggct gctttgtcag
     6361 cgtaggcgca cgggccatgt taaattttac ccctgtacgc gaggcacccg taggtgcgtt
     6421 tctaggcgtt ttcgcactta ttttacgccc taaatagcac ctgcgcgata tcgggctata
     6481 gataggcgta tagagctcga aaagacctat cgattgatat agcttttaag tggtttagag
     6541 cgtttgcgcg tagaacgtgg gtccccctaa aagagtagta agcaggataa tatatgcagc
     6601 tatttttagt ataaagaagg aagctacgaa attcacggaa acagtaacga taggccctat
     6661 ataatactag catcgggagt ctttatatag attaaaagga taacccgaaa gaataaaagg
     6721 atagattaga agacccggag aggaactaga ctagaacctg tttggatcct agtaaggacg
     6781 gtatcgggtt cgaggatagg gatagaatag tttctattaa tagactaaag gggataaagg
     6841 gagagagggt atacccgagt cagagccacg gctaagaagg ctctgtatag aaactaggcg
     6901 ggaccctatt agggtcctat cgtggaagac tctagttcag ggtattaagg gatgtaggga
     6961 acggactcgg agactggatt ttcggaggag ccgagaggcc ggcacggatc gggcgctcct
     7021 aaggatagga gtatccgggg aaggttacta tattaggtgc ctatagtagt ggttataata
     7081 ggtccctaat ataaacctat agaggtctag gtatacctag tctaagaccc cttaaggtat
     7141 aaataaagta agttattata tagtaaatag aatagtccct cgaagtaaat aaggtagttc
     7201 ttaaggaagt aaataagcag cccccgaaaa gcagagcgta gtcttaagaa gcgagggagc
     7261 ctccccttaa aggaggaggc tagcgattac tctgattctt tggctatacc catattttaa
     7321 ccctatcata atcctatcgt gattacacct ggttccttgc ttaaccctac cttttcactc
     7381 tttgcgacta cctatttaac acataactac gccgctatat tagtattata gtccttccgt
     7441 atacgaatag ctattaccgc ccgatttaac ctagagataa gacagtttaa cgccgttaac
     7501 gtgttcgtta atataagcct taaagaggaa ggatttataa agatagtgta aggctacaag
     7561 gttctaggta aggttctgct actatagaaa gcactattcg gcgtaagggt attactacta
     7621 ctatagtaaa aggaacttag cggtaggcta tagaatatag gatttaagac atgcttaata
     7681 acccctatat ttataatccg cgatggttta atcctattct tctacgttaa cgatatcggg
     7741 attacctatt ataaagatcg taacactagt gctaataacc tcaaggatac ctttaaataa
     7801 agctataagt tatcgggagg agataaaatc cttttattcc gagggattaa ggtccaaagg
     7861 gaccgagcta cccgtaggat atagttatta taaacttcct atatagagaa gatcggggtt
     7921 aaatactacg aagatatcct ttatcgtaaa acgctagaag tcctattatt aactatgaag
     7981 ccgttaatac taagcaatag cacccgcgca ttaattctag aggtccgcta gtattagggt
     8041 ataatagggt taattctata taccgctatt ataataagac ccgatattac gtttcttatt
     8101 cgaagctttc ctaatataac gttaacccct tatctaacca ccttaagagg gcctaataag
     8161 cgctactatt cttatactat ataaggcact attacctaga attcggtggg gatagactct
     8221 ccttagcttc gggcgataca tcttttaggg ataatccaga ccgtaagagt ttataaggat
     8281 atacaataaa gctctttagc ggtataatta actagaaggc gggtaagtaa ctaacggtta
     8341 cggcgtcgtt aatagtgtcg gaactactag ctcttataga ggcggctaag aagacgttat
     8401 tcgttagccg gatattaaga gatctaaagc tttggttaga ttaataataa ctatagctat
     8461 attgtaataa ttagtagact attaacctta ttaataagga agtataacgc ctatgaataa
     8521 ggctaccgta tatcgatata tatacctatt aggcgtgcta gttagtatag taaagacctt
     8581 tacaggttat atatattaaa acaaaggata taatcgtaga cagattaagg aagacgttat
     8641 ctaagatgga gattaaacga atataataat agcttgattt aacggattaa aaggattata
     8701 ttaagtggtc aaaacggtta cacgaagaga ttaagcgcgc tagagccgcg acgagaaggg
     8761 ccaataagga catagaagat ctaatagata tagatccaat tattctaatt agaaccaagc
     8821 aactaagtat aatagaatta cattaaatta ttagaagggg ggatttagat cccttttacg
     8881 agaacgtttt cctactcttt aaagactagt atttttatag tagaaaacat taagagcttt
     8941 gagtttaaac taaagcctct aattagttag ttaaactagg aggatccacc ttaactaagg
     9001 gggtgtgata tataggcaca cagactataa tatagtcctt aggggatata tgcctaacta
     9061 agggctttag acctcggggc gcagaatata atataagtag atattagtaa agactatata
     9121 ggatccaaat aatatagtac ctatactaga gtcttcacca cccaaattaa gggtataaga
     9181 gacttataca gatataactt aagataatac tatcgcacgt caaatagaca cttgaataat
     9241 tcacttagta gagcagaaat ctcgtgtatg tgtattatgt taagttatat ctgggagagt
     9301 ctcttatgcc cttaatttag gtggtgaaga ctctgttatg tatactaagt cattgggatc
     9361 ctatccagtc ttttccggta tccgcccctg ttatatccga agcccttagt tatagcgtgg
     9421 atccccccta gatcccctat agactacgtc gtagtccgta tacctatacg atataccccc
     9481 ttagttaagg tgggtcttct taggttaact aactacatat aggcttcggt ttaaaccaaa
     9541 tgctcttaac ttttctatcg tgaaattaat agttaaggga aaacgccctc gaaaagggat
     9601 ctaaatccgc cctgtttaac cgtttaattt gattctatct taattagttc ctcgattctg
     9661 attagccgga tctacttaat cggatctata tctatcggat ctgctatgcc ctcgcgggct
     9721 tttgtagtcg ctacggtttt agcgcgttta atcttttcgt gtagccgttt agattactcg
     9781 atacggtcct tttaatccgt taaattaagc tattactata gtcttttaat ccctgcctcc
     9841 ggtaatacct ttattaaacc gtccgcgatt atctccttta tattaacgta tataacctta
     9901 aagaggcctt actatcctaa ctaatatacc cactagttat gaatatcgat atgccatagc
     9961 cttattcgta ggcgttatgc cttcttatta acgaggttaa tagtctacta attatcgtag
    10021 tatagctata gttactatta atctaactaa agctttagat cccttaatat ccgactaacg
    10081 aataacgtct ccttagcggc ttctatcaga gcgagtagtt ccgactctat taacgacgtc
    10141 gtaaccgtta gttacttacc cgccttttag ttaatagtgt cgccgaaaag ctttatcgta
    10201 tatccttata agcttttatg gtctggatta tcgccgaagg acgcgtcgct tacggttagg
    10261 aagagtctat ccccaccgaa ttccaggtag tggtgcctta tatagtataa gaatagtagc
    10321 acttattaag cccttttaag gtggttagag gaggggttaa cgttatgtta ggaaagcttt
    10381 aaataggcga acacgatatt gggtcttatc acgataaggg tatataggat agaactgatt
    10441 ataccctagt ataggcggac ctcgggaatt aacgcgagta taccgttata tagtattagc
    10501 ggatttatag tcgataatag gacttttagt ggttttcggc aaaggatatc tatatagtat
    10561 ttaaccgcga tcttctctat ataggaggat tataatagct ataacctacg tgtggcttta
    10621 tcccttagaa ccttaattcc gaggaactaa cggatttcgt cgcctcccga caacctatag
    10681 cttcgtttaa gggcagcctt aaggttatcg gcgttagtct tacgatctcg atagtagata
    10741 agtccgatat cgttaacgta gaagaatagg attaaactat cgcagattat aatatagggg
    10801 ttattaggca tggccgtgaa tcctatcttt tatagtatac cgctaaattc ctcttactat
    10861 agtagtagcg atacccttaa accgaaaagg gcttttcgta gtagtagtac cttacctagc
    10921 actttatagc cttacggtat ctttataaat acttcatctt taaggctagt attaatacac
    10981 gcgttaatag cgttaaacta ccttatttct aggttaaatc gtgcggtaat cgctattagt
    11041 atacggaagg accgcgaggt aagcatggca gcgtagttat ctttagtttt tgaccgtttt
    11101 tattaatccc ttatactata aggcgtgcct tatacttaag gagggtgccc tccttattaa
    11161 atttataggt gtatacctat ctataggcga ggacttatta cttattagcc taattaccac
    11221 ctacctccta ctagtagcct atttcttggt gccctttaag gtattccccc tcggcctata
    11281 accaccgctc ccgtaacggg taaaggcgta tattacggta gtgttttagt ggaggcggga
    11341 gatcctcgcg ggttatatac gataacggct aggaggtatt agagggagta gaatctatag
    11401 caccgatatc gccgtcatta atagcttact tcctcgcgca tatagggtta taagtccttc
    11461 tagcgttaaa gaacgccttt taggcattat cgttctagac cttcttagtc gtgtatagac
    11521 ttgcgatagt tctcgtgata gataagcgcg cggccgataa gcgtacggcc gacgggcacc
    11581 ccttaggggt atccgcagct atttctttat agttattatc tccttccacc ttaacgcccc
    11641 taaccaccgc taacgctata aggaacgcgc gcgtagggtc ttccgggaat attaggggcg
    11701 tgggaaacgg tttaaacctc gtagcagtaa accgcgaagt atccgtaata atagcggtag
    11761 cctttcctat agtaataacg gtagtatagt cttctcctat agtaatagta gtatccgtca
    11821 taataacggt gcctataata atagcggtgt ggtctatagt aatagtagtg gcctctctcg
    11881 tagtaataat aacggcctcg cctttactag taataatagc agtagcgtta gagttacgag
    11941 gttctaaatc tatagcctag ctattaggct atagatttag aaccttatct ataataatag
    12001 tagtagactc tctcgtagta atagcggcgg cctcgccttt atccgtagcg tcgcctttac
    12061 ccgtagtaat agcggtagcg ttagagtctt ctaacttaag atctaatacg tctacggcta
    12121 taccttttaa tagtagccta ttcacggtct tattagatta ggtgatacgg atagattata
    12181 ggcgttcccc gatttcctcg gcggaagcta tagcttatag cgttttaatc ctaccgttaa
    12241 atatcttatg tttattaaag cccacatctt ttatagtgat aatatccgtt aggtatagta
    12301 gctaaataca gaaactattc gaggattagt atcagatata ataacccatc tatactttcg
    12361 gttctagcct ttataggcgg ttccttttag tttaggtatt acgcgttttt ataaagtctt
    12421 tataaccgta agcttatagg tgtataagat taggttaacg gccgcgtagg ccttcgtata
    12481 gcgttcgcta gtcgttaata tattatagcg ttctattata tagatagata gtagtcttaa
    12541 agatcttagg ctagagagat ataggtagat tagccttaat ccttatagcc ctcgccctcc
    12601 ttttaacgat acctttaatc cgttctataa cgccgttcta atcctataaa tatagtgccg
    12661 acggctaacc ttctaccccc ttagtagcga ggaaagtaac gacttctagg tgctaaaata
    12721 tcttagaatc ggcccgtagg acgcgtagct tagcgtcgaa ttaagtctta agtaggataa
    12781 agacgttttt taacgtgtat aggataaagc cttagtctct ttttataggt aataatccta
    12841 tatataacct atatatacgt ctatgacgaa tataatagac ttatataggc cgcctattaa
    12901 cgacgccgcc ttttctagat tttaaacatt aatagctagg gcctctccgg gctttaacgg
    12961 gtaaagggat agtatccgcc ggatctacgt aggtatttac gattacctat acgcgttata
    13021 gtcggcggta cgtggtccct ttattcttac cccctaaata gcgttaataa tccttataag
    13081 ggtattggtg ccataatagc taaggcgttt atactaccgc tacgatatag tcttctacag
    13141 ttaccgcggt tatcgtgatc ttctatacgg gttatcgcgg gggtgcctta ccgagaccgc
    13201 gaacgcggta atagccgtgg cttccgcgcg cttgattata tactagccgt ggatatctag
    13261 tagcttatag ataggccggg tattagcgga gctaataata gtattattta cggtatccta
    13321 gcggtaacct tataggcgta gctagtattc cgagacgata ttagtaacga attccttata
    13381 atatataata ttataaaggc gtagtagcct tttcgtgcct aataaggatt atatacgcag
    13441 cttaacgtct ctgtatccga ggatagaagc cttataagta cctacctaaa gagataaaga
    13501 taaagtatcc ataggtagtc taatagccgt aaaacggcct cgattattaa agatatagat
    13561 taacgatcct aagtctagga tcgcgtagta taatagcgct ctaccttagt taataaagag
    13621 ggatacccct tattcttatt ataatcttaa tagtatcgtc gtataataac ggcgcgctac
    13681 cccttaggtt aggtaggcgc ctagtctccc cgttatagta acggataagt cttttaaagc
    13741 tatacttacg ggcggcctaa taaccccccg aatttattat atagtagtta tattaggcgt
    13801 agtattatag agttaatctt cctagacttc ctctatctta ttagcggtaa tagcccctaa
    13861 ggcttcccgt cttttctata tcgcggtgtc tacgcggctt ttaaaactat aattacgtat
    13921 cttcttttcc gtaaccttta taatatcttc acggctatac taggtataag ggcgtatatc
    13981 cggccttata tactaatagg cggcggtagt ataagggttc ttatatatct tataaggcct
    14041 ccttattata gaagggatag cctttacgga tatatcacta taaggacgct tcttattatt
    14101 atcgttatta gtagtatcct tagtatcggg gaggttccta agggtattaa aggtgcctct
    14161 cctaactcta ggctttatag tagtggatta tcggcttttt atattactaa gaaccgctta
    14221 taaagccttt acgaagttat tgattattag cttatttttc gtaatcttat tatagttata
    14281 tactaggtag ttattacttt attcctaggc gataggtcta atagctttta acgcgttttc
    14341 tgcctaatag tccgcgctta ataactctaa aacgcctata tatttatagt atattagcgc
    14401 ttttttctaa cttataacct agccgtttat atccttaggt atagccttta taggcgtagt
    14461 gtatcgttaa tataggacta aggcttcctt atagaggtct ataggggtta atcctatata
    14521 tgcgtataaa agagtaatct aagcctatag gtcatttacg gtattatcct atagctaagc
    14581 gaggaggcta tatactatag tatagatagt cctttcgata taggagtata ccttattaaa
    14641 ttccttttat tatacgttat agtctgcctt ttcctcgcac tatatacggc gatcttatag
    14701 gtatcgcgta tacctctttt taaagaggtc gttaatagat ataggcgtcc aggtcggtgg
    14761 tttttttatt acggccgtag ccttccggcg ggcggccgtc ttcttcttac cggtggctat
    14821 agccgccgta gtagtagccg tggtaacggc ggcgtccgtg gcgtccatgg ccttatcacc
    14881 ctttagcgta atagtagaag acggagtagc cgtggcctcc tccgctgtat tagagtccac
    14941 ggcgagggcc ttatatctac gaatattagg cggcgtaggt ataggaagga ggtaggcgtt
    15001 agcctcctta tcgcttagct ttagattaag gtagttatcc tagtaggagg ccgatttact
    15061 gtgtatagcg cactcctaaa ttacctaatc cctttagtta ataagtgtaa tagcggccac
    15121 cttttattta gcgttagaag atatctttat tagtttttcg tttatcggtt agttaattaa
    15181 taggtaggtt aattaatctt ttaattactc taattaggtc catagtagtt atttaagagt
    15241 gcttatataa acgtaattac tttttatagt agaatagggg tagccttatt aatatctatc
    15301 gtttaggcat tataaaccgg gcttataact atcgcacgtt aaataagcac ttaaataatt
    15361 atcttagtag agcagaaatc tcgtgtatat atattatatt aagttatatc taggagagtc
    15421 tcttataccc ttaatttagg tggtgaagac tctattatag gtactaagtc atttatatcc
    15481 tatccggtct tttccggtat ccgcccctat tatattcgaa gcccttagtt atagcgtgga
    15541 tcccccctag atcccctata gactacgtcg tggtccgtgt gcctatacga gaaatacacg
    15601 cacacgagat ttctgctcta ttaggattat cactataatt gttatataag tgctatttga
    15661 cctgcgatac cacacgtctg acacaatgtc agatgccata gccaccttat cggggtgtga
    15721 taaactatat tatgttagac gtgtagagta cctcgctcct atatatccac ccttatttcc
    15781 cctgcttttt ctgtatagtt cgatatcccc gtgaagtatt ataaacttta cttagatgaa
    15841 tatatatata attccgcgta ccttatttat attcggatag ttataagccc ggcgttctta
    15901 taaacaaagc tattccgatc gatcctatag cttctaggct attaaatcag cgttaagtct
    15961 atagcggata gtttagtatt gttagtacgt ccgcctgctt taattttatt taatcgtttt
    16021 atcgtttcta tcgtaccact gtttaatgcg tttagtatag ttaattaacc ttttcgttta
    16081 tcctattcca ctgcttttta ttagtataac gatagcttcc acggtagtag tgcccgttat
    16141 aggcctcgta atgcttacct ctccgaaaga ctaaaggcct tggattaaag cagtgataac
    16201 tatcgcgcac tcctataata tcgccgacct cgttaatccc gaccttaaag aggctaaacg
    16261 gcctaagcgc cgtattcgaa ccgatctacc gacgccttta gcctctatta aaggaaaagg
    16321 taattaggat atactattta agatctagca ggtggaagag gatcggtata aggctgaaaa
    16381 cagggggatt taagcactcc acgactatat cgcgaagatg gttagccctg ctttaaagga
    16441 ttagtacgcc ggtaaaaagg aagttaaaga tatcctgtat acccttaaga cgcaccttaa
    16501 gctaacgaac acggcctaga agtcgctaat taaaagacgc taggacgaat accttttaaa
    16561 cgttagccat atacccgacg agcgctggct agaagacttt ataaagctat accgggacgc
    16621 cgagatatat aaagtccgag aatatgatac taaggaataa tagatagacg gcttctttaa
    16681 cgctatggct acatagcact aaagtggtta gaaggacgct ttatatagct tatccggtta
    16741 gaagagtagg acctaccctt aatttaatct atcgtggagg aatatacgat atagctttat
    16801 cgccgttacc cgtaccgact cgataagaag cctaccgtag tatcctttta tacggtaacc
    16861 ttcctaggta aggattaaga aggtaagaat tagcgagtat aattaggata ataagataat
    16921 tagtagtcct ctttatagta aaagaaagag tggctttacg actaccgtaa taagaagagg
    16981 agtaaatata actataagct tttatagaag tgcctaaatg ttaacgaggt atataggaca
    17041 aagggataca cacctttaaa agaaatctta gaacgctgcg accggattat taagacttag
    17101 gataacgaac gttaaaaaag attccgggag aatatcgaaa aggacgctaa aagcctaaaa
    17161 acgggtacta aaaaggactc ttagaagtta tagccgaaag aatcgttaat agaggtatct
    17221 aattgtatcg ataaccagga taaggattcc gataaggaat cctataggat atactctctt
    17281 ttataactaa atggtaatat tagcagtaac ctttttaact agctattaat cgattccggg
    17341 acctctaggt atattactaa ctaataatac ctacgacagg acttcgaacc tgctatagaa
    17401 gagtattatt tttagacggg taatagagag acaaagctag ttaagagtta tagcaggata
    17461 taattagaga tagacgacga atacagtaat cccttcgttt taatactaaa tcgcgttact
    17521 tttatataag attacctaat aaccttaatc gcgactagaa gattaaagga atagggtatc
    17581 gtttttaatt ccggccttaa agtgctaaag gtggagggct tcgtagccct gcctctaaat
    17641 aacgttaacg attaatacgc tcttattcta ccggatcgtt aatagcacct actaagtagc
    17701 ttctttaata gctctataac gcctactata agcgtggtaa acactcgctt atagcacgag
    17761 aggctaaggt ataccggcgc tattactctc gatgaaatta gagataccct tatcggaggc
    17821 gttattaaag gaaaaagttc ttttatagtg gattataagg cctataccct tagtaaggcg
    17881 aagacggtag tatccagacg gtcgcctacc tactaaacga cgataccgtg gtatagggtg
    17941 gaggttaacc tttttagctt taataaggcc tataacggta taaaggtcgt gatactttta
    18001 tacgatccct atacttatta agctattata cggttcccgc gtgactataa attagcctta
    18061 cccacgttag tgaattttaa gttcttcttt tagaggtagt accactatat aattacagta
    18121 atccacctag atagagaaag atccctttag aaaggctttg ataaataggc cgataagaga
    18181 gggattttgc ttaagaggtt atcgctatat atagccgcgt agaatccgaa ggcagaacgc
    18241 cacggcggcg ttatttttat tatcgcgagg accctcgtaa cggccttagg catctaatag
    18301 gatatatagc cagaactaat ggctgctata gtatatctat ataaccttat ccatcggaag
    18361 gacctttagt agaaaacccc ttaagggcag atagagaatt agattaataa ataaggcctg
    18421 aagaagattc taataaagcc tatcgttaac cacttaaaga gatatagtta tagggtatat
    18481 ctattaaccg ccgactatta acgaggtcgt aaccgtaacg ctaagctcgc ggagagagta
    18541 tatatcggct atttaatcgg ctacgagagc actaatatat atcggattta ggtgctacaa
    18601 ttagggagga ttctacggac gagagacgtt acctttaacg aaaaaccgct atataaagat
    18661 tataaccacg aacctaaggt gttaattaag gttttcgagc agcttaatct gcctatagat
    18721 tattaactct ataatcctct gggtattact actgacgtag tcgatttcca cccttaaacg
    18781 ctactagaat agaatactat aagggaggct atagcggcta ctgctactgc tagtgcttat
    18841 aggggggtag atagaggtgc aggtttaata accactatag aatctgtaga aaaataataa
    18901 tagcaggaag attaacctgc taattaagag acacgtggaa tagggtaaat aaaccctata
    18961 acaccttcca cgctaacgcc ttctatacct ccggcagcac ctgctttaac gtcttctata
    19021 attgcaccta acattatgcc tgcgacggca cctgttttcc ctcctttaat aaccataaac
    19081 ggccctccta cactattaac tagaactacg gatctgccgc ctgtttttga acggcctgac
    19141 gatgccgaag attaatctga cgatacggcc gtaaccggcg atgccgttac gataggattg
    19201 ttatcccctg actaatcggt tcttaaagag gaattaacca ctgccaccgc cgttaatctg
    19261 gtatctacgg ctccttctac ggtagagcca cctgctatag ctaagtcttt ataaacctct
    19321 tcttctacta ctatagctaa ctaacctgct tctataagta gaagaaaccg ccctcctatt
    19381 attctaacgg ccgctaccga ccggcctgtc catagtaggc gtctaaccga ctattatacc
    19441 cctccttcct tttatacctt ctataattag actaagatac cgaagaagct gctgctacgc
    19501 cgcgatatac cgaaggaacc tctaaactag tcttaagtgc taaagagtct ctataaattg
    19561 gaatagatta aggccgcctc ctaggaggtc ggcacgctta ggttaatagg cacctttaaa
    19621 cggtgggaat agtcctacta gtaggggcac ggctcgggac tacctgaatc agttctaagg
    19681 ctactagacc ttcaataggt ttttaagtat aaagtcgatc ctactagtta cgttaataag
    19741 tttaaggggc gcctttacgt ttaaggggat taataaccta atagccacct taacgcctac
    19801 gcctctaccc tcgctagcag gacctttagg tcgctaatag gtattatagc ctacttcgat
    19861 cttaagactc ggtaacttaa cgccgttaac gtgtttacta ataccctgct taacgaggaa
    19921 atctatatta aggaccctcc tagttagtag ttactctagt cggctataag ccttaaagcc
    19981 tataaacagc tcgaggacct tttaaaataa cgccctttta tataacgtag agggatttaa
    20041 cggctacgcc gggcgttata tagccttcgg cattccctaa agctatagca ctaatagctc
    20101 tctttcgtac taggtaagtg cggtttaaag taattaaccg aagacgatta cgtctttaag
    20161 aaagaggtcc tgattacttt cttttacgtt aacgatatta tcctaatcta tcgtaaggaa
    20221 tattaatcta ctactaataa cctagtatag cagatataga agagcttcta aatcagggat
    20281 ctaggactaa ttaagtggtt ccttagaatc tgcctaggac gcaattatta ataatataag
    20341 ctatggttat cgcttaataa ctatatcacc gataagataa aggcgttaaa ggtggattat
    20401 aaagggtata gggttaaaag ccctcttcct tatcctgacg ttctagaacc tgccgactaa
    20461 taagtctcct aggaattaat ctgtctatat cttcggaagg tcggttctat taattacgcc
    20521 gcctattaca cccggcctaa tatctttaaa gtcgctttaa ggcttactga atttagtatt
    20581 actcctttaa aatagtatca cgaagctgcc gataagtgcc taaagtatct cggctcgata
    20641 aagactctat acctctactt cggaccacgt aaagactact aaaagcctat actcttctat
    20701 acttccgacg ccgccttcgt agacgaccgt aagactaggt atagctcgta agggtatata
    20761 accctactat ttaggggtcc tattaactag aaagtaaata agtaaataga cgtcgtgacc
    20821 ttcagtacta aggccgagct agtagccctt tctattacta ttaggtagta tatcgcgacg
    20881 aggcgtttaa taaaggactt tacccttact tttaaggagg aactactcat agtatactat
    20941 aataattaat aaactaagta gctactagaa tcccttaggc cctaggttac cttaaaatta
    21001 aagtatctcg atatccacgc cctttagatc cgataaaccg ttttaaaaag gaccgtctta
    21061 attaattaga ttactaccca cgatatagtt agcgatagcc ttataaaggt actgcccccg
    21121 tagacatata gggcgtttat atatctatta gggatagagg tcctaagcca taggacttaa
    21181 ggtaatttat aagaggcgcg gtgctaagtt tataatctat agcctagatt aaccgtggtt
    21241 ttagtgcctt ttagattatt atttaggcac ccgtttttaa cgtagtttta aggttaattt
    21301 aaccacctat ttttacacgt ttttaacgtt tttaggtata aaaggagcgc gctttttaat
    21361 aagccgttct ttaaccatta gattaatatc taggccacta ttttacccta gatttacagc
    21421 tttaaattca gcagaatagt caggattaat cctatagttc taggggggta tgttagatac
    21481 catagccact ttatccgggt gtaataaact atattatatt agacgtgtgg agtacctcgc
    21541 tcctatatat ccacccttat ttcccctgct ttttctgtat agttagatat ccccgtgaag
    21601 tatcataaac ttcacttaga tgaatacaca cataattccg cgtaccttat ttgtgttctg
    21661 acacacaata tggtttgtca caccccgata aggtggctgt ggcatcggat atctgacgag
    21721 aaccgagatc tgttcctgta tctaccttat ccatgtgttg ttttccgaca cacatccgcc
    21781 atgagtacgc accacattcg tcccaagttt gacgtccatc ttttctcgtc tcattccttt
    21841 tacaagctat cttctcctgc gagatagcca atcatcctcg gacatctctc gattacaggg
    21901 aaccaagcct ccacaggttc tggctgccac gaacaactac gattcaccat gtgacgaaga
    21961 ttcccatcgg ttttctatcc ctctcgctgt tctctgcctt ggtcccttat tccactccct
    22021 tccggactga acgagccatg gccgacttct cgcttacttc cacaataaga gccgatggcc
    22081 tctccgtcac cgctaatggc tcagagatgt ctatcccttc ggcacttggt ccagcccatg
    22141 atgcggcctc tgacagcggg acttcgagct ggctgggcct actggtctgg tttatcatca
    22201 cgctgataca gttcgcatcg tcctgcctgt attttatcat ccgcctaagc acgattaccg
    22261 tgcctacttt catcttctca ttgctttcca cgagttggac tgtcacgatg aatgccacta
    22321 ccctgtacgt ctgctcgaat ctacacggca gtcgatgccg ctaacgcatt atgttttatg
    22381 taggatggtg atcatggcgg ccgtggcatc tgttgcgact tggatagtgc ggtatcgcat
    22441 tctcaacatg tactcccgac ttcctccgga acctcaacgg aaagagcccg atatagacct
    22501 tttcccggac tcgcacgaag agggtgtgaa gccaggatta tctaactatc tagacgagtt
    22561 tcttagcgcc atcaaaatct ttggctacct cgaacgtcca gttttccacg agttgacccg
    22621 gagtatgcag acgaggaagc tgatcgccgg ggaaactatc aatctggagg aagagaaagg
    22681 cttctgtatc gtggttgatg gatttgttga gattttcgtc aagtctggtc gcgcgtcgag
    22741 atccgatgac acaagcctgc aaccccgctt cgacagcgcc ccggcggatg agaacgatgg
    22801 cttcccgtct gcacaacagt accagcttct tactgaagtg aagaatgggg ctcccatgtc
    22861 ttctctgttt tcgataatgt ctcttttcac ggaagatgtc cgtctacggg agacagacga
    22921 ggacacgccg gaacccaacg cggcgcactt cgagcacaag aaccatcaga tgggcagagg
    22981 tatggcatct cgagcaccat cccatccgtc gtctggctct tatcctggca caccgcatct
    23041 tgacgcgaac gaggaaaagc aatccagcag gcaagacgaa tatgcccgcc cagtgatggg
    23101 gtccaacgca ggtagtcgct ccaggattcc atctctgtct ctcgccagtg cgccaacgca
    23161 ccagttttcg tccacgcctg attttcccga tcacaaaccc tccagttcag cacatcctga
    23221 cattatcgcc cgggcgactg tcgatacaac cgtcgctatc atacccgcca gtgcctttcg
    23281 acggctaacg aaagtctatc caaaggcgac gtcgcacata gtccaggtta tactctcccg
    23341 attccagagg gtgacacttg cgactgccta ttcatacctt ggactgtcgg acgaagtttt
    23401 gcaaacagaa aagagcatga accagtacac catgtgtcaa cttcccaatc tgctgcgggg
    23461 ggatgcgctc tcgcgtctga aaacaaaatt tgctcaggaa cgacaacgcc ttggtatcga
    23521 cgcagatggc aagggtattg ttcttcataa tgccaacgct cggcgccagc ggcagtcacg
    23581 gacgacattg cgccaagatg ctaggatgca cccggcaggc aaggaacaac gtacgccagc
    23641 gtctgcaacg accatggacc attctctcag gggcaagaca gcgtccgctc acaccccgag
    23701 ccccggcgat ctcctctcaa accttcactt agcgcgtgtt ggtcatcggc catctagctc
    23761 cgtggacttc tcttattacc cagacactcc gacttcgcgg agggggagcc ccagtcttcc
    23821 ttcacgacgt tcaattcatc ccttcacatt gcctaattat tcccgcgtct cgatcggtgc
    23881 tagcgagtcg actgatgaag acggactgtt tcgcacatca attctggagt gcatgttcaa
    23941 ggcaatgggg ttgaacgcgg ccggtggtgg ttccagagaa ccagaatctg tcgaaggatc
    24001 tccgaagctg cccccctacg accagagacg ccagaaggca gtgatgggaa gcaataatgc
    24061 atttggcatc atcgggccct tcgaaggtgc ggacggggac acggaatccg tcacctcgag
    24121 cagcataacg ttgaacaaca cacccagtgc ccagacccta gcccatgaca tgagagacga
    24181 gctagagatt gtgttcttcc ccaaggattc tgtgctggtc gaacaaggcg aaagaagccc
    24241 tggcttatat tacgtgattg acggcttcct cgacatctgc actgcaagca aggagcactc
    24301 tgcagatatc ttccgaactg caggcagatc atctctacaa tcgggcgtgc tagccaatca
    24361 tggctcttca tccgacgccg gtcagcgaac tggcgagagg aacaagaaat gcaaagttcg
    24421 tcagagtgtc tcgctcatca aacccggcgg actggccggc tacatcagca cagtatcttc
    24481 atacaggtcg ttcatcgata ttgtcgccaa gacggacgtg tatgtcggct tcctgccccg
    24541 ctcctcgctg gatcgaatcg tggatcgata tcccatcgtt ctgctgacta tggccaaacg
    24601 attgacgagc ctcttgcccc gtctcctgct tcatatcgac tttgcactgg attgggacca
    24661 agtcaatgcc ggccaggtca tcttccacga tggtgacgag agtgaagcca tttacatagt
    24721 gctgaacggg cggcttcgtt tagtggaaga tcgcaagggc ggaggtcacg gggtgacagc
    24781 gcgagccgag ttcggacagg gagacagtgt tggtgaacta gaagtgctca ccgagtcggc
    24841 tcggtcggga actttacacg caatacggga gacggaactc gtcaggttcc ctcgcagtct
    24901 cttcaacagc ttggctcaag aacacccgaa cataaccatt aagatctcga aaatcattgc
    24961 ctcccgcatg cggagcctcg tcgatgatcc gtcaccactc atgacaaggg aggtaggggc
    25021 gtcagcgtcc ctcggcaaag gctcctcggc actgaatcta agaactgtgg ccatattgcc
    25081 tgtcacatcg ggggttccgg ttgtcgagtt cggcagtcgt ctgatgaatg ctctagcaca
    25141 agttggaccg agtaacggcg ccaaatctct gaaccaatcg gccatcttga atcatcttgg
    25201 gaaacacgct tttaacaaga tgggcaagct taagctatcc cagtatttgg ctgacttgga
    25261 agagaagtat ggccttgttg tctatgttgc aggttcgtac agatcagtct tctcccgtct
    25321 tctctttctc tttccatgat gaaaacccgt tgtcccagag gccaagccgc tgatggctat
    25381 ttgttaactc taattttttc ctgatcgtcg tcctctctta ttctgtccac tcctcatccg
    25441 aatgagatgt cgttcatact gaccctcctt ttttgtatgg cagacaccaa cgtaaactcc
    25501 ccttggacgc agacatgtat ctcgcaggca gactgtattc tacttgtggg gcttgctgag
    25561 ggctctcctg aaataggcga gtacgagcgc ttcatgctcg gcatgaagtc tactgcacgc
    25621 aaaatcttag tccttcttca tgcggagcgt tattccacac cgggccttgc tcggtcatgg
    25681 cttcggaatc gcatgtggat caacggtggt cactaccatg tacagatgga gtttcgcgcg
    25741 aacatcatgc cggttcattc tgcatcgaaa cggcccaaca caacattaaa ggagcgggtt
    25801 cagatattac aagctgaaat acagaagtac gcatcgagga aacttcgcca cactccgttc
    25861 tattatccag acgcgccttt caagggcgac ttccaccgac tagcacgaag gctttgtggg
    25921 aagtccgtgg gacttgtgct cggcggcggg ggtgcaagag gcatcaccca gattggcatc
    25981 attcgagcca tggaagaagc aggcataccc atcgacatcg tgggcggaac gtccatcgga
    26041 tccttcatcg gagctcttta tgcgcgacat gcagatgttg ttcccatcta tggtttggca
    26101 aaaaagttct ctggccgcat ggcaagcatc tggcgcttcg ctctagattt gacctaccca
    26161 actgcctcct acacaacggg ccatgagttc aacaggggca tcttcaagac cttcggcaag
    26221 gatcagattg aagacttctg gcttgaattt tactgcaaca cgactaacat cagcaagagt
    26281 cggattgagt accacactag cggttacgcc tggcgataca tccgagcctc catgtccctt
    26341 gctggtctcg taccccccct ggcggatgag ggcagcatgc tcttagacgg cgggtacatc
    26401 gacaacctta ccgtctccca tatgaaaagg cttggggtgg acaccatctt cgctgtcgat
    26461 gtaggatctc ttgatgacga tacaccccag gcttacggcg attccctgtc tggggtgtgg
    26521 gcctttttca atcggtggaa tccattttcc tctacaccta acccaccgac gcttgcagag
    26581 atacaggcta ggttggcgta tgtgtccagt gtagacgcgc tagagcgagc caagacgatg
    26641 ccaggctgca tatacatgcg cccaccagtc gacgagtatg gcacgcttga ctttgggaag
    26701 ttcgacgaga tctacaaggt gggatacgag tacggaacga agtttttgcg gaggttgcga
    26761 gaccagggcg tacttcccct ggtggaagaa actgaggcca agaaggcgct gcggaggacc
    26821 atggcgcccc ggagagcgag catctaatcg acccgcgtga ctgttgggtg atgacattcg
    26881 gcattcctgc tcgggagaag gcccatgcct gtcagctaca gagttgctca aggcctccct
    26941 ccacattccc tctacatcag acaatctcac tccgttctcc cattttaggc agcgagtatg
    27001 ctccgggatg tgcatgatga gaagagccgg cgtttgtttt gattcacaca gtagcttaac
    27061 actgcttcct cctgttttga cctccctgta tgctgaggtc gaatgtgaaa tacgagcata
    27121 gcagcttgcc ctacgggcaa ggccgctacg ctcgccccta cggggggcta cggatataac
    27181 ccgcttatat aactatatta taaatatata tatactaact aatatagata agtattatta
    27241 cttatagata cggactatgt atttcaaata atttctaaaa tattataaaa atataaaact
    27301 ataataatcg actataagat taacattata gatatataga tatatatact tccttaagta
    27361 tataaggaaa ttatacctta agtataatat aaaaagagcg atatataata gtattggtct
    27421 tatataattt atatttatat agtgtttcta ctttttatac taatactaat ataatataat
    27481 aatactaaaa taccttaata gtttagtttt atatctattt aagttctttt tataatctat
    27541 tctcctttag ctactcatat atcaaaatcc ttctctattt tatactttta taaaagtatt
    27601 ttaatctata aatactttct actaatatat atacctctaa tctcttttta gacttagatt
    27661 tattttagtt tatcgtatta ttcgatagag gctctacgat atcggggcgt gacctcggga
    27721 ccgtttcggg tatagttcgg gtatagtctt agcaagtact aacgactcta aacagcccta
    27781 acctcggcta tataaatagt catagatact tcctataagg gaatctttcc cttctataaa
    27841 agaatacgac cgtgattccc gtaccgatat tcgtattcag atagttataa gcccggtgct
    27901 ctagtaaacg atcctattcc ggaagatata atagctctaa gagactatta cggttagggt
    27961 tatttattag cacgtctacc tgctttatta ttcttcggcc ttaccgccgt tattatatag
    28021 taactcccga ggagcacgcc cttatataaa gtcctggcgt tgacaaggca cctattcttc
    28081 ggctttgtgc tgttattata taactgctcc cgaggagcac gcccctataa aaagtcctcg
    28141 cgttaacgag cgaggcacct ctttattctt tggttttata ctaacctcct aactattcgg
    28201 ttagcgatag aggtcggtta cctaccccct agttaataga cctatcaaaa accatcaccg
    28261 aagagttcct agatctctcg aaaaccttat aaggaaaaga accagttaat aaacctaccg
    28321 aaaaccatta taaacaaaga attactagac ctctagaaaa ccacgtgtta tagaagaagt
    28381 cagccctcgc tctagctctt cgttaagacc taggggggta agggaaggca cctctattat
    28441 tattacggga gccgttgctc ctagcgctat tcctgttatt attagaggaa aagtattgta
    28501 ttggcatgag cctcgggggt gggcataggc ctcgggggcg gacataaaaa gggtggacct
    28561 atagtaaaat actggatagg atctaaatag agtagtactt ccggagggat aattaaaagg
    28621 agtatcgtta agccgaaaat gaccctaagg taccgtatta tcgataaaat taattctaat
    28681 atcggattcg gactctacgc ccttaaaagc accggagacc gatatcgtag cgagaccgta
    28741 aagggcgcgg tgagttatat actatagggc ggcctgtagg gctaaccgaa cgcgataccg
    28801 gtataccact ataaagcgcc tagaatataa tgactagaac taacccgggg cgtatagccc
    28861 cgggaaagcc ctaaaaatcc taggcaccga gcgggcgtac taaaggcgta ctatataaat
    28921 tacgtaccta attttccgga ctactagcta atagggtaag cgccgataag gcgctaaagc
    28981 tagtatagaa gatcctttaa acgtaatact ataagactat tatagggaag ccgctacgct
    29041 aataacccgg taacgatata cctcctctta taattaaaag gcttaccgat ataatctaat
    29101 aagccattaa gggtatacta atagaactac tcggggtaat aggacctaag acctacgcct
    29161 aggtagtaaa gagtataccc ggcgtagcgc taacgtatta agatagcacc ggtaaaggtt
    29221 atacctaccc gatacgccta agaactaata gtccgatacg gagacgctaa gactaacctt
    29281 aaaagccgaa ccctataaga gattactaag gcggttgatt aagttacccg ctatatagac
    29341 gtaatagccg cgcgataact cccgagtaat aatataattc ttatatttaa gtataggaat
    29401 aaatagtgga tagcgaacgc gaataactag attaaaggcg tattcggtat aaaagccacg
    29461 atatataaga aaacgtacta aattatagta aaaggaatac cgatagcgta gctactaact
    29521 tatgaccccg acgcggcgtt ataagaactt cggctataga ataatatagc gattacccgg
    29581 attaaggcta ggaaacccag gaataacgta gcgtggacgg cgttactaat tattaaagtc
    29641 gcccgccccg aggacacgga gcgattaata aaggagggag ttctttaatt acggatacta
    29701 taatagtaaa ccctataacc ccgagatctc cctataacgg tgctttaagt gccttaactt
    29761 cggatataaa gcaggttagt gctaggcgat aaaagcgcta tatgggtatt acggcggtat
    29821 agagtcagca tactaagggg gctttacggc gtgcgaagct aagataaacc cgaagaaaag
    29881 gcgttacgcc gcctataaag ggctatacgc ggtattcgac gataaatacc taaatacagt
    29941 aaaggaaagg gcggggacta aggaggtata tactaatagg gtaaggggat tcgaccttat
    30001 ctaacttaag aaatataggg taaaaaagga gtatagcatc tttacggtgt tattagatat
    30061 aatagtagtc cccgaactgc ctaagaacaa gagaaagtaa aaaggacgcc ttttaggggc
    30121 gcggaatatc ctccttagat cgcgtactac cctctttacg cttacttagg ataataatat
    30181 tataaggttc ctcgccttta ttactacctt ctagccctta taaagcttta ccctttaccc
    30241 ccgggctata cctaaggcgt aactataaag cgaagcgagc gcggcgtagc cgcctaagat
    30301 aaataattag aatcgcttag tagaatatag ggggatagcg ggatagagta taataggtgc
    30361 tttataaccg tagcgggtat aatataatag cggtaatgga gcccgggtta gataagagga
    30421 agaacctgat ttacccgagg ggatataatt ataggatagt ataggggagt aggcgcgccc
    30481 tactctatat atataagcgg tatgaggccg ctatattttt atagcgtatt agtaaggatt
    30541 aggcctaagc tataattaga gttaggatat aatagtaggc gataaatata taggtagtat
    30601 acttactata ctataaagga gaagagtagg agaccctaat atataatctc gcggcggaac
    30661 cggagcggta atacactatc ctaataggag actttaacct aaaaaacccc tttaggacgg
    30721 gtataataga tataatagat aattaaaaga ccttattacg ctcgcgcatg aatagtaact
    30781 taaccttata accctaaaag gatatattac taggaccttg gccgatacta atcgatagta
    30841 tagtatacta gaccttacct aggttttagc ggaccttata tacgtatact agggggacga
    30901 tctagaccta ataggcttag actatatagc ctaggtaatt aatatcgata tagcgtaacc
    30961 gcgctagcgt atcgctagta aaggatagag gtaaaggaag ttggaccggg aaacggccta
    31021 aagaaaggcc tagaggctag actatagaga aatacccctt accccggaag taatcgacta
    31081 ggtaataaac tagatactat aggaccttat tagtatcacg gacgctacgg cgccgcgccg
    31141 cgagctagcc gccttccgcg ataggccgtt ataataaacg taggagatag taaaggcgaa
    31201 taaggagata ataaggctaa cacggcatta ctacgggcgg aggttacgcg gtaagtagaa
    31261 taaacttaag gaagtagaaa aatatcgcga tattctaatt agaataaaga agcggaaaag
    31321 ctagcggggc gccgttaata taatagtagt agactaaaga agcctttagg tattataacg
    31381 ctaggcctag acggtaagcc acctgcccct agacctccta tctatcccgc ccttatagcg
    31441 tagcgcgggc ggaccggtcg cgataatata taacgggaaa gcgataatcc ttataaagaa
    31501 gttttccccc ctactatacc ttatagaaag cgggcgtatc ggcggcgcgc cgaggataac
    31561 ggtaatacta cttatataag aggttacgga aaaggaggtt taataggtta tataataaat
    31621 agtaaagtaa aaggtacccg gggaggatag cctattaaat agattcctac tcgcctatag
    31681 ctaactactc tataggcgac tagtataact cttctccgcg agccttaagg ctatatattt
    31741 cccgtaataa tactataccg taaaagtagt aatacttaag aaactaggta aaccgaagga
    31801 agcttatata atagccttag ggtaataact gatattactt attagcgtaa ccgggaaggt
    31861 cctaaagaag ataatagcag ggagaattat aaccgtagcg gaggagtact aactcccccc
    31921 cgctggatag ataggtaatt atagatacta cgatataata gtagcggtta aggccattat
    31981 agagggagta tacgccgtgt aggagtatag cggggctata gcgtaattaa agctcgatat
    32041 ctagggcgcc tttaatatag tactatacta aaaactcctt aaagtcctcg cctagtacgg
    32101 cttcccggac taggttataa aatagactta gttatacctt atagcgcgca cagcgcgcct
    32161 acgctttaac ggcgatatag cgtattaggt agaaatctag gcgggagtcc cctaaggatc
    32221 gcccttctcc ccaatcctct ttatactatt tattaggacg ttttactaag aattaatccg
    32281 gataccgcgg gtcgtggtaa tcggctttac cgataacacg aatatcgtag cctttagacg
    32341 taataaggct atactacggg cataccttaa cgggtataat aagtctacta aagctagtca
    32401 cgaaggagcg gactacgatt taagccacgg aagtataagc tcctttactt tataagaaaa
    32461 taaaaaccgc tactactcct actatacctg aagggcacgc cggcgctata agttagagag
    32521 atagaggtcc tagggcttat ccttaactag aagcttatat ttcgtcctta tattagaaaa
    32581 cttaatgcta aactctttac ctagaaatac gcccttatac gccttatagc gttaatatag
    32641 ggctaccgta tcggggacgc gcgtaaacta tactaaatag tagtccggag tgttatacta
    32701 tacgcggccc cggccttcta tataataata agaaaagagg agaagccgag taaagtcctt
    32761 aaaggactag ctagtaagca ggtataatac ctatatatcg ttaccggcgc gtattaggct
    32821 actactataa aggtagttaa tatagaggcg ggggtccccc cccttaactt atactataac
    32881 gccctaaccg tataagtagt gctacgggta aaggatacct agatagagta agcgatactt
    32941 taggtataac gagtagccga agcggctata tagcatagaa aacacggggg aggggttaag
    33001 ccttacctaa ggtcctaaga gatataaaag caggaggtta agtcctggct cctcgggagg
    33061 gaattagcct agcgccttta agaggaatag gcgtaccggt aaaagcgtac cttactacgc
    33121 taatatagta gcgtagctat aatatagata cgctaattta actatgcggc gcttaggaag
    33181 tataagggcc ttataaaact atagagttct atccttacct aaatttaaac ggagaaaata
    33241 ggccttcgcc acttcctctt tataaaaggc gtaccggaaa tagcgacgcc gtattaccgg
    33301 tacgctaata aagggccaga gatagcggaa tatatcgcgc tataataccg agatatatta
    33361 ggggagatat aagagcgcct tatagccgat acgggcgcgc gcttattaat aaaacaggac
    33421 tagctcctag cgctccggag taaggagact gcggggaaaa tcgcgaaata gttcctataa
    33481 accgggcgcc tcccggattt ccgactagta taataactaa aagcggaggc gtaatagagc
    33541 ccccgtagcg ctagaacttt aggtataaat acggggaggt aaagacgact ataaaaggag
    33601 gtaaagacga ctatataggg aataagtaaa gggagagtaa gataattatt aatagccgtt
    33661 atataaccgt gctatgggcg cgctatattt actctttatc tatatactta taggacttat
    33721 cgttattgtt atcggagcta atcgctttat tatctactag gataacctta tccttacctt
    33781 tacccttatc cttagtagct aaggccgtag ggtctcccga taaaggaata gggataccct
    33841 ataatacgtg ttagtagcgg ggtcggcacg gggtcggcgc ggggtaactt ataaggtagg
    33901 cgaggataag ctttaatatc tcgccgttat aagcgtagct attactataa ctttataggg
    33961 gcgcggcggc gggggcggcg attatactaa tactactagc ccggcagagg gcggcgcggt
    34021 acgcccggag ggcgtaagtc taataggtag ccgcctatta atacttccgg atattctata
    34081 ataggattag taataaggat atagtatata cggtataacg aagaagggga aaacctataa
    34141 agggagttag ggcggcgtgg gcggcggcgg cggcggcgat aagagcggta gcggcgttat
    34201 gataaggggg gggacttaat aagacgatta aaggagtaag ggtacagcgg gggcgtaacg
    34261 gggataaaca ggggcgtaat agctattatt acgattacta ttaatatatt taatataacg
    34321 ggcgccggct cctaagtcgg gttagtaaat acggcacgga gcgggggcgc cgcgggggcg
    34381 tagcgggaat ataacggaat acgacgggat tatatactag gagggtttta gcagggtacg
    34441 gcttagtact ctcgcgctag ggatacgacg tataaggtat agggcgataa gcggataata
    34501 ggggtagcgg cggactatac ccggttagaa tataaagcgg gggcgtaaag cgggcgtaac
    34561 gataatagag cggggaactt atagtagaag actaaggggt agtcggtctt ttacccttat
    34621 aggcgccggc accggctccc cctttagtga tagaggtctt attattaggt atctagaggg
    34681 ataggagagt tagactaagg cgggcgttac ggtagcggag cgggggcgat acaagaacgg
    34741 tataacccgg gaccctatta gatcccctac tatatagccg aacggtacta gggatcccgt
    34801 acgggaattc tagggctata cctatatcgt accgaccacg taaaacttac cttaagaata
    34861 atagcttaaa ggaggaaaag aggaaaggag gaaaagagag gaaaagaggg agggttataa
    34921 gaaaagggag taatagatta gccctacgag ttaccacgcc ttctagggaa tagtagccac
    34981 gcccggccta tactatagcg cctaccccgg agagcctata tagcgcgagt aaaggaggta
    35041 tataactaaa taagggctac tacaaataat aggtatataa aggaggtttt agaataaaca
    35101 ataaataaag gaaggagtaa gggggggggg gtaggtatac ccccccctta tagaagggaa
    35161 ggagagtata aaaaggtacc gcggtaaggg aagaataacc tcgccggatc cggaataaag
    35221 gaaaggacgg cggcgagaga ccgtagcgat agcgtaccga gggcgcgtat aaccgatata
    35281 gtacctacta aactaactag ctaacccccg ttagccacta gcccggaggt aagatccggt
    35341 tttcgaataa cgataaaaac ggggccgcgg agcgataccg tagcggccac gcacgataga
    35401 cctacttata taataagagc gtaggggttt ttatctatta acggtttctc cttaagaatt
    35461 agagaaggac tattacctag gtggctagcc tagcttagct aagcgagagc agagtaataa
    35521 ataaataata ataatacttc tggaggcgta ctactcctta taaaaatagg gtaaacggtc
    35581 tcgcacacgt tataacttaa tataatacac atacgcgaag acttccccta agtcagaaga
    35641 gttagaagag tgtattttaa cgtgccatag ttatcagcct ggtttataat acttaaagcc
    35701 atttaatatc ttctacacct ttaagttatc ctttttaccc ttccactata aaagcagcta
    35761 tattataagc gcttagtcga ctatcgttaa tctaattagg gtaacctctt cgcttaagta
    35821 atagaagata tcctctaata ttcaccgcgg ttaatagatc ctaactacct agaaggacta
    35881 gattatatag aaacgtagta tccgcggaaa gttctcctct ttttagaacg attaccttaa
    35941 tccttaactg gataacgacg aagtagaagc ctccctgcta cctaagccta tacctcctaa
    36001 tacacgtaaa tacgaagccg agaagggcgt taagacgcct tagttaatta acgacctctt
    36061 agattaaggc agggttcgtt acctttaaag ccgccgtgta tatcgcgaag aaaaggccga
    36121 ctacgataat caggaataag aacttaacgc cctacgctcc tatatcctgg ctataatctg
    36181 cgttactctt agggacctcc ttagactgtt ataagaagac taagtaaata acgcgagggc
    36241 gtggattact accctttata agcacgtagc cctaacgcct atagattaac ggtataaggc
    36301 tctgcgttaa tatcgttagc tcgttaaaac gccgttaaag actatcccta gggatatagg
    36361 tagatagatt actaattaga aggctacctt gataggatac taacgcgcta gggttatcga
    36421 gatagcttta gtagattatt aggtagaaga tgccctcgcc gcgatacgtc ccgttactcg
    36481 ggaatagtat tatatttacg tagtgacgaa taggcagagg attaataata atgagctatt
    36541 aatcagggac ctcgtacagg accttaaggt gctgtttaag tctataaggg atatctaatc
    36601 tatcggcact actattactg tagagagact atcgctatta ctgcgaacta tcggtactac
    36661 tattactgta gagatactat cgctattact gcgaactatc ggtactacta ttactgtaga
    36721 gatactatcg gcactgctat tactgcagag atactatagc tattactacg aactaaccgc
    36781 tattactacg ggacctcgtg gagagatctc ctcgttatat cggcactact attactgcga
    36841 gcctcggtac tgctattact acggagatac cactaaaaga tacctactaa cggctacgcc
    36901 cgcgggagat acaactaatg gctacgccta tagggggtga ttttaaccgc gttattatta
    36961 ttataggagc ttttctagag tgtcccctcg ataggactaa ataggcggcg attaacctaa
    37021 tcggactaat taggagccag ggattaagat taatattaaa cgattaaaag gaccggttta
    37081 agagcgtttt taagagcgtt tttaagagcc ttttcgagga ctgtttttaa gatagactac
    37141 ttttataata gaaaggatta agagttgttc ggtttaaacc gaggcctcta attagctagt
    37201 cggcccggaa aagtggatcc gctctaacta ggggggtaaa ttatattagc acgagcctcg
    37261 ggggtaggca cgagcctcgg gggtgggtat aggcctcggg ggtggaaata ataagggtag
    37321 acccacggta aaataccgga taggatctaa atagagtagt acttccggag gagtactgcc
    37381 ccttataaaa atagggtaaa cggtctcgta cacgtcataa cttgccataa tacacacacg
    37441 cgaagatttc ccctaagtca gaagagtcag aagagtgcat tttgacgtgc gacaaaaaga
    37501 gcctcaagct gttattatta aggaaaaaga agaagatcta actgctatta ctactgccat
    37561 ggaggcccct aaggctccca ccgagttata aagtggcggc aggacggctg aaaaaggcaa
    37621 aaggagtata acgcctatac ctgctctgcc tatagttata gttcctaatg aagaggaaaa
    37681 actaaagtta ttaaaggatg tataacggtt attttatgct gtttttaaag gccacaggct
    37741 attcaataag ccgttaattc tacgtttgat attaagctat tttagatctc gattttaagt
    37801 gggcttaagg attagaaccg tcggatatga tcccttagtt ctaggggggt atattagata
    37861 aaggctatag gatatcgggg cgtaacttcg ggaccttttc gggtatagtt cgggtatagt
    37921 cttagtacgt actaacgact ctatacagct ctaacctcgg ctatataaat aatcacagat
    37981 acttcctcta aaggaatttt tcccttctat ataagaacac gaccgcgatt cccataccga
    38041 tcttcgtgtt ctaacatata tctattatat atagcttatt tattatcttt ctcttattct
    38101 attaagtcta ctataatagt tttatagctt tcatttttct aagcgtctat taaggcctag
    38161 gctatagtag actggttaga tagcctagga gccacgtgcc tagtagatcc tgaagaagtt
    38221 aatctaaacg gggggacctt gtataggtcg aatctttatt aggaattacc gcacgtcaaa
    38281 tagcacttgg atgattaact tagtagagca gaaatctcgt gtgtgtgtat tatcttaagt
    38341 tatatttgtg tgagtctttt atgcccttaa tttaggtggt gaagactctg ttataggtat
    38401 tatattattt ggatcctatc cggtcttttc cggtatccgc ccctgttata tcctaatatc
    38461 taaggcccga agcccttagt tagggagtgg atccccccta gatcccctat agactacgtc
    38521 gtggtcctgc ctatacgata caccccctta gtcaaggtgg gtcttcctag gttaactaac
    38581 taattagagg cttcggttta aactaaacgc tcttagcttt tctatcgtaa atttaatagt
    38641 caagggaaaa acaccctcgt aaaagggatc taaatccgta ctgtttaacc gtttaattta
    38701 attctatctt aattcgttct ttaatcctga ttagccagat ctgcttaatc ggatctatat
    38761 ctatcggatc ttttacgccc tcgggggcct ttattacggc cgctctaacg cgtttaatct
    38821 cctcgtgtag tcgtttagac cacttaatac ggttctttta atccgttaaa ttaagctatt
    38881 actatagtct tttaatccct gcctttggta gtgcctttat taaactatcc gcgattatct
    38941 cctttgtgtt aacgtatata accttaaaga ggccttacta tactaactaa cacgcttact
    39001 ggttataaat atcgatatac tatagcctta ttcgtagata ttataccttt ttattaataa
    39061 ggttaatagt ctattaatta tcgtagtgta gttatagtta ctattagtct aaccgaagct
    39121 ctaaatccct taatatccgg ctaacgaata acgtcttttt agcggccttt ataagagcga
    39181 gcagttctga ttctgttaac gacgttataa ccgtcggtta cttacccgcg ttctagttga
    39241 cagttccccc gaagagcttt atcgtatatt cttatgaact tttacggtct ggattatcat
    39301 taaaggacat gttacttact attaggaaga gcctatcccc gccaaattct aggtagtagt
    39361 gttgtataca gtataggaat agcagtactt attaagccct tttaagatag ttagaggagg
    39421 gattaatatt atattaggaa agctttaaat aagcgaacgc gatatcggct tttattataa
    39481 tagcggcgta taggatcaaa ccgattatac cctggtatta gcggacctcg ggaattaata
    39541 cgcgggtact atcgcggggt attaccggct ctgtagataa taggaccttt agtggttttc
    39601 ggtagagtat atctatatag tatttaaccg taatcttctc tatataggag gattataata
    39661 gctatagcct acgggtggct ctatccctta ggaccttaat tcccagaaac taatagattt
    39721 cttcgcctcc taataaccta tagcttcgct taagagcggc tttaaggtcg tcggcgttag
    39781 tcttacagtc tttacagtat atgagtccga tatcgttaat atagaaggat aggattaaac
    39841 cgtcgcggat gataatatag gggttattag gcacggctat aaatcctatc ctctatagcg
    39901 taccgctaaa ttcatcttat tataatagtg gtaataccct taagccgaag agggctttcc
    39961 gtagtagtag taccttacct agtattttat agccttacgg tatctttata aatacctctt
    40021 ctttaaggct agcattaacg aacgcgttaa tagcgtcgaa ctgccttatc tctagtttag
    40081 ttcgggcggt gattactatt agtatataga aggaccgcga ggctagtatt acggtatagt
    40141 tatcgttagt ctctaaccgt ttttattaat ccccttagac gataaggcgt gccttacact
    40201 taaggagggt gccctcctta ttaaatttat aggtgtatac ttacctctag gcgaggactt
    40261 attacttatt agcctaatta ctatttacct cctactagta gcctatctat cggtgcccct
    40321 taaggtattc ccccttagcc tataactacc gctcccgtaa taggtagatg cgtatatcgt
    40381 ggtagtggtt tagtagaggc gggagatcct cgcgggttac gtacgatagc gataatagct
    40441 aggaggtata aggggaatct ataataccga tattatcgtt aatagcttac ttcctcgcgc
    40501 gtatagggtt ataagtcttt ctagcgttaa agaacgcctt ctaggcgtta tctttctata
    40561 tcttctcggt cttatagata cttacgataa ataggcgcgc gggtaatagg cgcgcggccg
    40621 acagggaccc cctaggggta tccccggcta tccgttagtg gttatcgtgt tcttccacct
    40681 taacgcccct aactagggct aacactataa ggaacgcgcg cgcgggatct tccggggata
    40741 ttagaggcgt gggaaacggt ttaaaccttg tagtggtaaa ccgtgaagtg tccgtagtaa
    40801 tagcggtagc ctctcccgta gtaataacgg tgttatcgct tttacccgta gtaatgccgg
    40861 tggtatagtc tataatacta gcaatagcct ctcctatagt aatagcggtg gcgttagagt
    40921 tacgaggttc taaatctata gcctaggtat taggctatag atttagaacc ttatttatag
    40981 taatagtagt agcctttctt gtagtaatag cgacggcctt acctttatcc gtagtaatag
    41041 cggtagcgtc gcctttaccc gtagtaatag cggtagcgtc gcctttaccc gtagtaatag
    41101 cggtagtgtt aaagtcttcc gacttaagat ctaatacgtc tacggctatg ccccttaata
    41161 gtagcctatt cgcggtctta ttagattagg tgatacagat agattatagg cgttccccga
    41221 tttcctcggc ggaagctata gcttatagcg ttttaattct gccgttaaat atcttatctt
    41281 cgttaaagac tacgtttttt atagtaataa tatctattag gtatagtagc taaatacgga
    41341 agctattcga ggattagtat ccgacgtatt aaccgatcca tacttcggtt ctagccttta
    41401 taggcggttc tttatagctg agatatcgcg cgtttgtatg aaggctttat agccgtaagc
    41461 ttataggtat ataaggttag gttaacggct gcgtaaggct tcgtatagcg ttcgctagtt
    41521 attaatatat tatagcatcc tattatatag atatatagta gtcttaaaga tcttaggcta
    41581 gatagatata ggtagattag ctctaatcct tatagccctc gcccttctct taataatacc
    41641 tctaatccgt tctataacgc cgttttaatc ctataaatat agtgctaata gctggccttc
    41701 taccccctta gtagcgagga aagcaataac ttctaggtgc taaaatatct ccgaatcggc
    41761 gtataggata cgtggccgga cgtcgaatta ggtcttaagt agggtacaaa cgtcttttaa
    41821 cgcgtatagg ataaagcctt agttcctttt ctataggtag taatcctacg tataacctat
    41881 atacacgtgt atcataaata taatagactt atataggccg cctagcgatt ctaactcttc
    41941 tagatcgtga aaatcaatag ctaaggcctc tccgggcttt aacgggtaaa gggatagtat
    42001 ccgccggatc tacgtaggta cttataatta cccgcacgcg ttatagtccg ttatacgagg
    42061 tccctttatc tgtaccctct aagtagcgtt aacgatcttt ataagagtat cggtaccata
    42121 gtggctaagg cgttcgtgct actattatac cgtggttttc tacggttacc gcggttatcg
    42181 tgatctttta tacgggttat cgcgggggtg ccttactaag accgcgaatg cggtagcggc
    42241 tatagcttcc gcgcgcttga ttatatacta gccgtagata tctagtagct tatagatagg
    42301 ccggttatcg gcagagctaa taatagtatt atttacgcta tcctagcggt aaccttatag
    42361 gcgtagctaa tattccaaga cgatattagt gacgaattcc ttatagtata cgacgttacg
    42421 gaggcgtaat agccttttcg tgcccgatag ggattatata cgtagcttaa catctccgta
    42481 tccgaggata gaagccttat aagtacccac ctaaaaggat aaagataaag tatccctggg
    42541 tagtctaacg gccgtaaaac ggccttgatt attaaagaca tagattaata atcctaagtc
    42601 taggatcgcg tagtataata gcgctctagc ttaatgaata gaaagggata ccccctattc
    42661 ttattataat cttaatagca tcgttatata ataacggcgc gctacccctt acgttatggg
    42721 ggctcttagt ctccccgtcg cggtgacgga taggtcttta taaattataa taggcgtagt
    42781 attatagagt taatcttcct agacttcctc tatcttatta gcggtgatag cccctaaggc
    42841 ttcccgcctt ttctatatcg cggtgtccac gcggctttta aaactataat tacgtatctt
    42901 cttttccgta acctttataa tatcttcaag gccacgctag atataagggc gtatatccgg
    42961 ccttacgtac taataggcgg cggtagtata ggtgttttcg tatatcctat aaggcctcct
    43021 cgttacggga ggaatagcct ttaaggacgt atcgctataa ggacgctttt tattatcttt
    43081 attattagta gtatccttag tattggggag gtttctaagg gtgttaaagg tgcctctcct
    43141 aactctaggt tttatagcgg tggattatag gctctttata ttactaagaa ccgcccttag
    43201 agcctttacg aagtcgttaa tcgttagctt attttccgta atcttattat agttatttac
    43261 taagtagtta ttactctatt cctaggtaat aggtctaata gcttttaacg cgtcttctac
    43321 ttaatagtcc gcgcttaata gctctaaaac gtctatatac ttatagtata ttatcgctat
    43381 tttctagctt accacttagg cgtttatatc cttaggtaga gcctttatag gcgtagtgta
    43441 tcgtcggtat aggactaggg ctttcttacg gaggtctata ggtattagtc ctacgtacac
    43501 gtataggaga gtaatctagg cccgcgggtt atttacggta ttatcctata actaggcgag
    43561 gaggttatat aacgtggtat atatagtcct tttaatatag gagcgtacct tattaaactc
    43621 cttttactac gcgtcgtagt ctgccttttc ctcgcggtat atacggcgat cttataggtc
    43681 gcgcgtacgc ccttttttaa agaggtcgtt aatagacgtg ggcgttttag tcggtggttc
    43741 ttttattacg gctataacct tccggcgagc ggccgtcttc ctcttaccgg cggccgtggc
    43801 cgctatagta gcggcggcgt ccgtagcgtc cgtggcctta tcgcccttta gcgtgatggt
    43861 ggaaaacgta gtagccgtgg ctatagcctc ctccgcgttt aggtccacga taagggcttt
    43921 atattcacga atattaggcg gtataggtaa ggggaggaga taggcgttag cctccttatc
    43981 gcttagcttt agattaaggt agttatccta gtaggaggcc gatttaccat gtacggcgcg
    44041 ctcctaaact gcctaatccc tttagttaat aagggtaata gcggccgcct tttattcggc
    44101 gttaaatacg ttggaagata tctttactag tttatcgttt atcggttagt taattaataa
    44161 gtaggttaat tcatctttta attactctga ttaggtcgat agtagttgtt taagagtact
    44221 tatatagacg tgattacttc tttatagtgg aataggggta gccttattaa tatctatcgt
    44281 ttaggcgtta taaaccgggc ttataactat cgta
//
LOCUS       ENANITX01000003NITX01000003.1 56873 bp    DNA              UNK 01-JAN-1980
DEFINITION  ENA|NITX01000003|NITX01000003.1 Sodiomyces alkalinus F11
            SODALscaffold_1_Cont3, whole genome shotgun sequence..
ACCESSION   ENANITX01000003NITX01000003
VERSION     ENANITX01000003NITX01000003.1
KEYWORDS    .
SOURCE      .
  ORGANISM  .
            .
COMMENT     ##antiSMASH-Data-START##
            Version      :: 7.0.0beta2-86685d9d
            Run date     :: 2023-03-25 18:34:59
            Original ID  :: ENA|NITX01000003|NITX01000003.1
            ##antiSMASH-Data-END##
FEATURES             Location/Qualifiers
     CDS             join(5891..6362,6408..6827,6886..6986,7043..8917)
                     /Name="input.path1.gene1"
                     /gene="input.path1.gene1"
                     /source="GlimmerHMM"
                     /transl_table=1
                     /translation="MDTHNRDPTHSVHEPDSSEEASGIESTVFPLINPHEATDYVPTKL
                     GEQICLHQDDNDDEPAVAKPFARTSSPESAPHILHADNRVPERLMYKMHKFSLYETASR
                     YYIVGADITERRYRILKIDRTTEDSDLSITDDKIVYSQREMNQILDTIDDGNKGFIKFT
                     GPYYMLLITKKSTVAMIGGHYVYQIDGTELVPLTPARFKPDVRNTEETRFLGILNNLDL
                     TRSFYYSYSYDMTRTLQHNITRERNVLANGLPCTSGDDFNAMFVWNNHLLQPAVKALRD
                     PFDWCRPIIHGYIDQAALSIYGRTVYITIIARRSRFFAGARFLKRGANDLGYVANDVET
                     EQIVSDALTTSFHAPGPKLFLSPQYTSYVQHRGSIPLYWTQDNTGVTPKPPIELNLVDP
                     FYSAAALHFDNLFERYGAPIYVLNLVKARERTPRESKLLVEYTNAIHYLNQFLPPGRKI
                     IYKAWDMSWAAKNRDEDVIGTLEDIAESVLTTTGFFHNGDGKINPARVQNGVARTNCID
                     CLDRTNAAQFVIGKRALGHQLHALGILEGTVVEYDTDAVNLFTHMYHDHGDTIAVQYGG
                     SQLVNTMETYRKINQWTSQSRDMIESFKRYYNNSFMDGQRQEAYNLFLGNYIFSQGQPM
                     LWDLATDYYLHHADPRMWSGKSKVDYINWFTPSNLQQTQLLAYDPPPGDVGKKPVSFFD
                     DYWLEYYRPSTLSSFLKTFPYKINSTIRYIPFKATQDGRYDLSPFKVRSETDVDPQEKK
                     KPKEPVVIPSQGNPSRPDADTPSLLWDPAMAAKGMAAKGIPIPRWLQPVQNRPTDHGSI
                     VQQTIPDDPTESPKAKQTPQEKYKAAQWSFTRAVHQSLNPSVSAQEAADYERYINHPQN
                     LPLVVSAQERADNDSEYRDYINGAWHLETRLQPGPEDDPALYAELLKVGENPLTVTDED
                     AQKKRYKAYRKWLRGKSFFKQQPVE"
     CDS             complement(31196..31212)
                     /ID="input.cds2.1"
                     /Name="input.path1.gene2"
                     /Note="final-exon"
                     /gene="input.path1.gene2"
                     /phase="2"
                     /source="GlimmerHMM"
                     /transl_table=1
                     /translation="GAVSL"
ORIGIN
        1 ttatatagac gtgattactt ctttatagtg gaataggggt agccttatta atatctatcg
       61 tttaggcgtt ataaaccggg cttataacta tcgtacatta aataggcact taaataatta
      121 acttagtaaa gcagaaatct cgtgtatata tattattaag ttatatctag gagagtctct
      181 tataccctta atttaggtgg tgaagactct attataggta ctaagtcatt tggatcctat
      241 ctggtctttt ccggtatccg cccctgttat atccgaagcc cttagttata gcgtggatcc
      301 cccctggatc ccctatagac cacgtcgtgg tccgtgtgcc tatacgacac taggggggat
      361 ctactcccta actaagggct tcggacctcg ggtatcagga tataataggg gcggataccg
      421 gaaaagaccg gataggatct aaataatata gtacctagaa tagagtcttt accacctaaa
      481 ttaagggtat aagagactta tatggatata acttaatgta atacacacac acgagatttc
      541 tgttctacta agttaattat ctaagtgcct tttaacgtgc gacactacgc gattataccg
      601 ctaaatatgc gtatcacgta cccttaactg cttttgcgat taagggtatt atcggcaaat
      661 aaggcgttag tgtagatttc gatagtatcg tcaccaccta gttctaatat aaacgattag
      721 ctattaatca gagagaggat tagataatta gcggccttag agtatatagg ccctggatta
      781 acgttaaaac ggcatagcct taatactata aaagcgatat ctagccgcga tattactgct
      841 atatatagta tagatcctat cttccgttaa tagcttttaa tattagtcga ggtccctaaa
      901 tagggtatta gctctataac cttaattagg tgcgttaggc aatagatact actatactta
      961 ctattcggct ttaataggcg ttctaattta gtaacgtagt cgcgttataa tagctagtct
     1021 ttacgggcga cacggtcgcg aataacctta atactaagga accactatag ataatcgcct
     1081 ccttgtagat tatagtggag ttatggatta ttaatagcct actctatcta taccttatat
     1141 tattccttat aagtaatacc gatatcgtta atatagaaaa acaggattaa accgcgacgt
     1201 agaaaatacc acggttcctg cggcactatc taaaaaccgt ccgcgaacag gatagccgga
     1261 aagtgctttt actaaagtaa tagagactcc ttaagtctat atcacgcctt ttttaggtat
     1321 aaacggctcc ccggggctag aaatcctggc agcgggtata taaagatatt ataggggagg
     1381 ggcgcgtgta gaaacgcgtt tataacgtcg aattataata gcgtaaggtt aaatcgggta
     1441 gcgatagcta ttaacgcgcg gaataaccgt cctgctagta ttactacgta cgtctcctta
     1501 agggaggatt aaggctacta atctcctcgc actataagcc ttatcttata tttatataga
     1561 aatctatact tatcgaaatt atatattatt acctatatta aattaagaac ctaatatcta
     1621 tctactacgg acgccggcac ttatatctat aaccctatct ccttatagct ttataggtag
     1681 tcttcttata cctgtcagaa taggtggcta taaggatata agggtatatc gtaagggttc
     1741 tttggaagag gagggaggtc tttacggtgg atctttacgg ccgccggagt acccgccggg
     1801 gtaaccgccg gggttatatt tcctaagaca gcctcccggg ttatacttcc ggtagctact
     1861 accggggcta taaatccata gggtattatt aagcgtcgct atagcgctat aggcgtagac
     1921 ctttttaatc gtaagttagt tagcggagtc ctatttaata tatatatatc cggggcgtga
     1981 cggctagcgt taaatactac cacctaataa tcttttttct agctatcgcc ttaccggtta
     2041 gggcgcgctc ctttatctat aaggagccct ataaccgtta ctataaggat atcgcggtat
     2101 tatattcctc tatctataag gaagcctata gccgtaggtg ctttacgacg attacctaag
     2161 atcacggcta ctattaacgc tataacccat agcggggtta tcggtggagt gagaagctat
     2221 agattcatag actgctatag acggggatta agagttatac tagttaaatc acatggttcg
     2281 tgacgtatat cttatcctcc tagactcgag atagcctcct ctaccccctt acggccgggt
     2341 attacggact ataaccttaa cggtaataac gccgtcgagg aaggggatcc ggggggaact
     2401 agccccggta aagggttaag tttaaaataa gcagttatat aaagggggag gtccttagct
     2461 tatacgtccg taacggccgt gaatctctag ccctctccta ctcgatctaa ctaattagat
     2521 cttttagtta cgccttactt gattaacgga ggttatcctt aaaggtagcg atatcgccgt
     2581 taaagaaggc gcgttcgtta aaatctatat cgcgtatttg aataacgcgg ttatagcggc
     2641 gtaggctaag cacctagata cggaagatat tagtggaatc gtagccgata aggtagccga
     2701 tataggcgcg aggagtaata agatttaata gcttattagc gcacttttag gcgtccttcg
     2761 atatcgtgta cacttaatag ccgtaggttt aaaggtgtga taaaatcaac ctccttttaa
     2821 agaggacctt atagggcgtt ttctaatcct ggttattcta ctaccttcgc ggcgtgcggt
     2881 catagacgta tacagccgtg ggaatggcct taggctacat aaacggcggt agcttagctt
     2941 ggatatttat cgtataaccc ttcgaaataa ctacggtagt agcatattcg gcacccccgt
     3001 tctgcgctta agtattagta gtagatacct ctaaaaggat gccctcttta cgtaggaatt
     3061 aggtgatatc gtgggattaa gttagctcgt tattagattc gaaaacgcgc accttatagt
     3121 ctaattagcg ttctacctag gcgaggaatt ccttaatcat tacgaggata tccactacta
     3181 gcttactctt tataacgtag gtggccgtaa aaccactata acggtcggtg aaaaatataa
     3241 accgcgagtt cctgtcggac gttaggttaa aatccgtgaa attaattgct taccgcttcc
     3301 ctgtataggc aggtacggta tcagggcgcc tactaatata ccgttttatt tttataagct
     3361 tatatgcttt gtagtccatt atcattagtc ccttaatctt aaccccttac gtatactttt
     3421 ctaggtgctt aagaggctta gggctagtat gccctagttg tagatactat aagataccct
     3481 ccgtagtgcg tagataacgt atcgttaatt tatagacgcc ttatcgggtg gaagaagaag
     3541 agcctagaag agtagccgta gattagttag aggagggcac gtatttaacc acggtttaat
     3601 cgaagtagta acttagctag tataatatag atctatcggt atatcgaagg tagttattta
     3661 gtggcttcta attctattag tatccgcgta gtcgtaaccg ttaatttaag attaaattat
     3721 aaataaaatc tacgtagtat acgacgttta agagcctaaa cttaaggcct cctattagtc
     3781 cgtttaatct tatagttata ttaccgtaat ctctaatagg cagcgataaa ctgcctacga
     3841 ttatatagtc gccctgcgta acgggtgtaa aattagaaaa acgggaaaaa tcgttaaaga
     3901 tataaatagt agcaccggaa ttaaggatag tagatacccg gaaagggtag ctagtagtag
     3961 tgctagccgt aatggtagcg gcgtaggaga cgccgctacg gacgctatta tagttaagtc
     4021 acgcctattt aagcggtgta gagtcccggc ttatatcttt ctttaccttc tttacggctc
     4081 gtagttcttc tacttccgca cgtattatag ggtcgtattt aaggatccgt tagacggtta
     4141 ttttagtgct attataagta atctaaccgt ccgttactat ctccgggaat aagtagtagt
     4201 aagcgttaat atcgtgatta ggcgtagcgt atacgcggta gggttcccct taccggagag
     4261 tagattaata tcttttagaa gaagaagcgg ttagttaaag tagtagaagg tatagctata
     4321 gataccgcgg taataggatt cttagcttta ttcttcctac ggccgccctt cctcttaggc
     4381 ttacccgtgg tctttaaggt atctttaccc tcttcgcttc tagtatataa tacagggaat
     4441 actatagcgt gatagttacc acgctttcct tagtctttaa gtctagtctt aatatattat
     4501 tatctaaggg tataaagatc ctcgggttag attacttcct tatctaagag gcgtccctcg
     4561 gccttagtct agtcacggct ggcgatacta tagatacctc taaagaagtc tacgatataa
     4621 atatatatta cgggcgttga tttgacctct tcgaggtgct ttaatagttc ctactatctt
     4681 actaactact cctatagctt cttaaggcta ttcagagtat tatagacgtg tttattatat
     4741 tcttcgtaga tatccgcgca gcgcgtagcc acgtagtaag cggtatcgcg ttaaatagct
     4801 ttatataccc cttttagcgt agcgttatat aggagtagct tacggctttt attaatagta
     4861 ctagtctacc actttagtat cgcgttaata cttttagcgt gtttattata gttatccctc
     4921 tatatcttct agcgctatat cgtagattcg taggcgcgct aaccgccggc tattagatct
     4981 ataagttgcg taggcgtagc gtctacttag ataactacgt ttaacgctta gaattcaccg
     5041 taggcaggta taggaggctt ttaaggagtg ggaataggat tattaggacg tagatattcc
     5101 tagactttat tattaacggc tatagcttcg tagtgactac gctagagctc ctaatcgcga
     5161 taggttttat aggtaatagg ctagtattcc gatatttcaa tagttattta tagattaaca
     5221 cgctatatcg gcgtagctaa atagcttctt aaattggtaa tagtagtaga ggtaaaaatg
     5281 taggtaattc acttagtaag taagactctt aattatttaa taaagcgtag tcaaaatcgt
     5341 tataaaatag gttaagattt attaaggtaa ttacatacta ttataactat attagaccgt
     5401 cagggaaacg ctgccaccgt attttatata gtgcagattc tgtaagcgtc cacccggatt
     5461 atactcttag caatccggcc tattacgtaa ccgaaaagac tatggtctgt tcggcacgtc
     5521 gtggtccgtg tgcctatata acaccagggg ccccgttgtg gtcctgtgtc catacgacag
     5581 gaggtctatg cgacacctgt aggtagctct ccgggattcc tagactacct acccgggttt
     5641 gggggggtat aggacagagc ccgataactg gtcaatctgt caacagtctt agaacatcat
     5701 gtcgacagaa atttctctgt cctggctctg gtcagagcaa aagtctctgt ccgagctctg
     5761 acctagaaac cccccctccc gggtaggtac gtagcaagta aagcaaccca aaatcccaga
     5821 caatattcgt ctcaaattcc ccattaaata gtaccaacct caacccgcat aaaccaccag
     5881 tcaatatcag atggatacac ataacagaga tcccacgcat agtgtccacg agcctgattc
     5941 tagtgaagaa gcatcgggaa tagagtccac tgtcttccca ctgatcaacc cgcacgaagc
     6001 aaccgattac gtacccacga agctaggaga gcaaatttgc cttcatcagg acgacaatga
     6061 tgacgagcca gccgtcgcca agccctttgc tcgcactagc agtcctgagt cggcacctca
     6121 cattcttcat gccgacaata gagttcctga acggctaatg tacaagatgc acaagttcag
     6181 cttgtacgaa actgctagtc gatattatat cgttggggca gatatcacgg agcgacggta
     6241 tcgtatcttg aagattgaca ggacaaccga ggactcagat cttagcatca cggacgacaa
     6301 gattgtctat agccagaggg agatgaacca gattttggat accatagatg acgggaacaa
     6361 gggtacggga ggaatcagac tgcgctgcac gacatgggga ctgctagggt tcatcaagtt
     6421 taccgggcca tactacatgc tccttatcac gaagaagagc acagttgcca tgatcggggg
     6481 acattacgtt tatcaaatcg atggcactga acttgttccg ctcacacccg cacgcttcaa
     6541 acccgatgtt cgcaatacag aggagacgcg cttcctgggt atcctcaata acttggactt
     6601 gacccgttca ttctactaca gctattccta cgacatgacg cggactttgc agcacaacat
     6661 cacccgcgaa cgaaatgtgc ttgccaacgg tctgccctgc acctccggcg acgacttcaa
     6721 tgccatgttt gtgtggaata accatcttct tcagcctgcc gtcaaggctc tgcgcgaccc
     6781 gttcgactgg tgtcggccga taatccacgg atacattgat caggcaggta tgttccgtca
     6841 gataaaccca tgtaacccag agaaccacaa ctcaccaact acgagccctc tcaatatacg
     6901 gacgaaccgt atacatcacc atcatcgccc ggcggtctcg gttctttgca ggcgcacggt
     6961 ttctcaagcg cggcgcaaac gaccttgtag gtttattatc gttgcgatgg ttttctgatt
     7021 gggggcacta actgaggaac agggctacgt ggccaacgat gtcgagacag agcagatcgt
     7081 atcagatgct ctgacgacgt ctttccacgc tcctggccct aagctcttct taagccctca
     7141 gtatacatca tacgtccagc acaggggcag tatacccctc tattggacac aggacaacac
     7201 aggcgtcact cctaagcctc ccatcgagct gaatcttgtg gacccatttt acagcgctgc
     7261 agcactccat ttcgataatc ttttcgaacg gtacggagcg cccatctacg tgctgaatct
     7321 cgtaaaagca cgagaacgga ccccacgcga gtccaaatta ctcgtcgagt acacgaatgc
     7381 catccattac ttgaatcaat ttctaccccc tggccggaag atcatctaca aggcgtggga
     7441 tatgagctgg gcagcaaaga accgtgacga ggatgtcatc gggacgctgg aagacatcgc
     7501 ggagtctgtt ctcacaacta ctggattctt ccataatggc gacggaaaga tcaatccggc
     7561 cagggtccag aacggggttg cccggacaaa ctgcatagac tgcctagacc gaaccaatgc
     7621 cgcccaattt gtcattggca aaagggcact cgggcaccaa ttgcatgcgc ttggcattct
     7681 ggagggcaca gttgtcgagt atgacaccga tgccgtcaac ttgttcactc acatgtacca
     7741 cgaccacggt gacacgattg cggtccagta cggcggctct cagctggtta acacgatgga
     7801 gacataccgc aaaatcaacc agtggacgag tcaatcccgc gacatgatcg agagctttaa
     7861 gaggtactat aataactcct ttatggatgg gcaacgccag gaggcataca atttgttcct
     7921 tgggaattac attttctccc agggacagcc catgctttgg gatcttgcca ccgattatta
     7981 cctgcaccat gccgaccccc ggatgtggtc tgggaagtcc aaggtagact atatcaactg
     8041 gtttacaccg agcaatctcc agcagacgca actacttgcg tacgatcctc cgcctggcga
     8101 cgtgggtaag aagccagttt ccttctttga cgattactgg ctggagtact accggccctc
     8161 gaccctgtca tcgtttctca agacgtttcc gtataaaata aactctacca ttaggtacat
     8221 tcccttcaag gcgactcagg acgggcgata tgacctcagc cccttcaaag tccgcagtga
     8281 aacggacgtg gatccccagg aaaagaagaa accaaaggag ccggttgtta tcccttccca
     8341 ggggaaccct tcgcgacccg acgcagacac tccctccctt ctctgggacc cggccatggc
     8401 tgctaagggc atggctgcga aaggcattcc catccctcgg tggttgcagc ccgtccagaa
     8461 caggcccact gatcacggaa gcatcgtgca acagacaata cccgacgacc ccacagagtc
     8521 cccgaaggca aagcaaactc ctcaggagaa gtacaaagct gcccaatgga gtttcaccag
     8581 agccgtacat cagtctctca atccatcggt gagcgcacaa gaggcggctg attatgagcg
     8641 gtacatcaac cacccgcaga acctgccgct cgttgtatct gcccaagaac gtgcggacaa
     8701 tgattcggag taccgtgatt atataaatgg tgcctggcat ttggagactc gtctccagcc
     8761 tggaccagaa gatgaccctg cgctgtatgc ggagctcctg aaagttggcg agaatcccct
     8821 cacagtcaca gacgaagatg cacaaaagaa gcggtacaag gcgtatagaa agtggctccg
     8881 cgggaagtca ttttttaaac agcaaccggt tgaatgatgg cttggaggag atacgaagcc
     8941 agatatttcc tcatgcgatc ctcttctcgg gaaacaagcg atcaagggcc gggctattgc
     9001 cccgtaccct tccgatcttt gacgccaaat catttcccga agtcttcatg acagttgaca
     9061 gaatcctcgt tgttagcatt atctcgtcca gcagttcttg atcgggacgt ggttgttcct
     9121 tggtggtttc ctgttcatcg tggacagaga gccagcagac ggccagggcc atgatcacct
     9181 ggtcctcgta acccccatgc gacaatcgtg gccagcaatt ccgcaacgtc acttggagag
     9241 ctttcactgt agcgaatagg caggaaggga accgcgctgc gaatgggtca gtcagaatcg
     9301 ctgagtatat ggagaggaga tcctaggacg aggcaagtca gcaagacatg ccgcgccgta
     9361 atggttactc gacgtttccg cccaccttga gatggggcga agcagcaaga cccaactcct
     9421 ccactatggt ggcactgtgt ctggttaaga cctctgtcac ttcgtggtat tgagatgcgt
     9481 gctgatagcc tgcgaagaac tcatctcgca ggagtttgac caggaaacga tttctggcat
     9541 tgacgtctgg ttgccaatcg atctgcgcta gttgaagaat ggcagagtag gccagatcta
     9601 gtagtcgagc agactcatcg gggggtatga gcggcggtag gaaagcgagc gtcggctgaa
     9661 tcgcttggct caaaatctct ccgacacctt gattcctcag tatcgcaggt ggacactttc
     9721 cgagaaacat gcgtgtggca gccagcccat gcgctttgtg tttgacttca gcgtcgtcga
     9781 gtagcgccag aagaaagggg atatacatgg gccaatgttg accaaggagg actgcctaac
     9841 aaatccgcat cagctggcaa aaccgatgcg tggagtgcaa ggggcctaag ctcacatccg
     9901 agtgcgccac agcccaggtg aaaattgaaa tgcagtactc ggcaccaaat tccatccacg
     9961 gatctctctt cgtgtcggtg gcatagtcaa cagtcgcttc ccagcgacgt ttcctcccgc
    10021 gccatgtcgt accgctcgat gctttggcga aaattggtcc taggaagcct tgggagatga
    10081 ctgacgtgat gaagtcggcc ttttgttccg gagagtggag ttgcgagtcg agcaactgtt
    10141 ctgccgtcac ctcggcgggt cgagacaccg atccctcaac attacctgcg tatgcggcaa
    10201 ctgcgacaag agtggctggg tcgactgttg ctgaatattg tgtacatagc gtcgttagga
    10261 tagataatgc atcctcgaca acattggacg ggatatctgg cggaaaaacg atgggattct
    10321 cgccacctgc gccaacttcc tgtgaaggca ccagaaggct tccaaggaga tgacgaatct
    10381 cgctgatgaa taccccgtct ccctgagctc gtaccactcg gtctctgctc cggaggagag
    10441 ctggtatggc acagagagtg ctataccttc gctgagaatg actcagttgc tgccggagca
    10501 aacggactgg gaagtaggtg cgagatcgta cctgggagac tatcgaatgg agtgtttggg
    10561 aaagcttgaa gaacgtgatc ctctcttcga cacctgtcat ttgcgtcagc ctggtcgacc
    10621 tctcataccc agaggtcgta tacgacgatc atcacacaga ccgagatcca gggtctcaaa
    10681 tgaatggtga ggtctctcgt ctcctagcat gccggataat gtgaatccag ccatgcgcag
    10741 ttcccttggg gtgcagtatc gatgtaattg ctaatcacga tcgtcaactt agttgcaagt
    10801 caaaaaaaac ggaagcaagt atcagacagc aaaattttac cactacgcta aaagggatat
    10861 cctaacatta cgtaggtaat ttttatcctg ccttataatt tattcaacac acccccctag
    10921 cttggttaga taaccgagca agctggactt tcacgttata tcttaatcct tatctatagg
    10981 ctaagatcgt gttttccttt aacttacttc acgtttcgaa cttaagccag gtaaagggta
    11041 cttacttagc tagcatagag caaataagac tcttaattat cagatagcag aattttacta
    11101 ttaaatatat aattagatag taaaatttta ctactacgct aaaagggata tcctaatatt
    11161 gtacagggta atttttatct gtcttataat ctatttaata ttcagtaggt atatagtaat
    11221 tatgctagag gtatgggaac agtgttgtat atatgggtga ctaaggctat actagcgtct
    11281 aggctccaga ggttacggga ttgtatacta cttttttgtt ctttaataca cgtatatagc
    11341 cctaaagcta tagccggagt ctattaagaa gactaaccct ataacgagtt aactagtctg
    11401 tttatataaa tatattaata gtaaagtaaa ttctttataa atagctttct taggctatag
    11461 ggtcaagtta atttgtccga gaattatctt attaggttat acgctctacg aaatgcccta
    11521 gcttatatag cctaactgta gtagtatata tatatatata tatatagggg cgcttaatta
    11581 cgcgcagtag gtatataccc ccccctcgaa ggagggtacg tactagaggc agtatagttc
    11641 cacttattag cgtgtaagct aatcaatatc tccctgatat atagggaccc ctataatgtg
    11701 caggagctcc gggtaggtcg cgcgcgaatt aaaaaaatcg cgtataacta aggggagtta
    11761 gattcgaacc cacggcctta cacagctact aggtatatct actacctacg ctatcccctc
    11821 ttatatacta ctatatagct tagtactatg tactctatat agtagatagc taataatcta
    11881 tatatatata tatatgtatt cctataatct actagtaagt aatcgtttta taattactaa
    11941 tatcgtataa tatagtacta gtatataacg gatactagct ttaagtcgaa attactattt
    12001 ttaattaaaa ctaaaaatac ctctacttaa ctttatatag cctaagggcg tattatacgt
    12061 ataatactta ttacgctgct attgaagggg tgctagatac tataccaaga ttacgactag
    12121 cgatttacag gttatctaat taatactata agaaaaccga gctatagact tatagctttc
    12181 gaattacgag atcctttatc tagttaagtg gactaaaggc cgagtagata gtatccgtag
    12241 ataactccgt acttttcgat ataaatttat ataaatttat ataacgctat tataaccgac
    12301 ctaatcataa cctaccacct agacttataa cgtgatgtta acgtcgatat atagtacccc
    12361 gcacgatatc cctactatgt ctatttttta gggcttagct atactaaata tctagactac
    12421 tgcgttaata taaagtatat cttaactaga aacttaaata aactggttcg gtaaggtctc
    12481 cccttcctac catccttaat accacgctaa ctttagctct aataataaat gtacttggat
    12541 aatagccgcc cagaatctct acacgatagc ttaacctatc tctcggatac ctcgcctaaa
    12601 ctatacgata tagccaataa cgcctctaat accggctacg aggcctaggg cgatatatat
    12661 aacgatataa tatccctaga agacgaacgt ataattcgta tctttagccg cataatagct
    12721 taagcccttg tatagatata gctttaagct actctatatt aataagctcc cccgaccccc
    12781 ccccccgccc ccccttccgg cgcgcggcta ccctaaccgc cctagaatga ttaggcagaa
    12841 tccctattta ctaggcagct ttgtccttca gatatcggat gatttaacct atctatactt
    12901 aacccggacc gtaccggaat cgttatataa ggaggtaacc tagtgtatat agacgtctgt
    12961 atatctatag attgacttct taagctatat atagaccaac cggaagcaat taaggacata
    13021 tagatatagt gtcttagagg tttagctcta aaagagtact cttatatatt aatatgccta
    13081 gatagaaaac aacttaaaga ggctaatatc cagataatct acaagaaatg tattaaggaa
    13141 ttttaacccc ataactcgga ggcccttata ttttaataga gttctagctt tataatcgtg
    13201 gacgtcgtaa agggcaaaag aactaacgaa tttatataga aaatactcca agtagtacac
    13261 gatattaaaa tcagaaagca cggacgctta gaagctattt atactagact taatagcctt
    13321 acctgagtaa taatcccctc cccccttcta gtaatactac gtcttaaaag caatacgcct
    13381 attaaccagg gacgcgtaat agaagtaaaa tcgataaacc cactaagata gcgattataa
    13441 ctatcgcctc cctcgcggga tactatcata aagacataat aacgctagcg atacggtata
    13501 actggaagat tcgataaacg gcgttatcct gacttcgacc ttgtaaagat ttcgataaac
    13561 ctatttttcg taaaataggt gttccccccc ctcccccttt tagggcagaa tactacccgg
    13621 aaccgatata gtagcgatat aatccgctag tattccttta agggccttat ctataatact
    13681 acgaagtaat attagacgtt acccttttat tatcctatag tcggccggcg gtcgggcttc
    13741 tttcttaagg actaccacga tagcgtagcg gcacctcttc gagtagtaac atattttaag
    13801 gtctattata aagatagcac ttagtcttta atataagggg ggtccgtaag cctttagggg
    13861 ccctgctagg agcctatcag accctaactc gtctagggcc ttatcttctt aaggcgccct
    13921 tatacgtcca ctgtagtaat atcgcggcgg atatgctatc cggggggaaa taccacgctt
    13981 aggggctagg gggcggtagg tttaggaggg gaaaagaacg tttggttaag gacttcggcg
    14041 ttttccgcgt atattctagc taggtcgcta tcgctaccgc cttagcgtaa tagcggtact
    14101 aataagaggt ctggcggtgc cctgctctta gtttatactt atttttagag tcgctaaaag
    14161 agactatttc ttttcccggt taagtagagt aaatactgct aattctattg cttcgctact
    14221 gctacggcct tatcttagca tctctccggc ttctagaact tatcctatta gtttcgggac
    14281 ttcctagcta tatatctata gtaaagacgc cttatttcct gggtataagc ggttagctcc
    14341 acgttctatt aaagggttag taagagacct aggtaggcca gtctaggccc tatagtagca
    14401 ccgttatagt atctattact atatagatat aggctgttta taagtagtag tctaattaga
    14461 taacggcctt atcgtgaccg ttatagtcat agcggggcct ctatattact tatataaggt
    14521 cgataatact taagcgccgg cgcgggcggt gctatataat gattccgggt agggtaataa
    14581 ggtctaggtc ctcgcgggtt ataaagtcga gtagggtatc ggctctaggg tagtaccgcg
    14641 gtggctataa ctaaaagggg tagtagagat taaaatcccc ggcggggata taatagcctt
    14701 aaagtagtgc cgtgttaagt atattctgta cgggtatatt ctagggtatc ttagctaatt
    14761 agtagttctc ggagtagatt aactagatta taagagcgtt atctccggtc ccgaataacc
    14821 gtgtaggcat tataataggc ccactatgtc tacttatata acgagtgttt atatatatag
    14881 aggaggctgt gccccagttc ttaaactagt cggtatactc cttaggaggg taggctaggc
    14941 ttttcgtgaa ggagttaagg ctaggttcct gaatcgctat tatattggat atagcgtggt
    15001 accggagcag gaggtctctc tacgtcttaa ctcctcctta tattctacga acggacgtag
    15061 atacttatta gttagagggt aggggggatt acgtgaacgt acccggtata actatagtct
    15121 agctttaggg ctcttactac gctaccttac tagtttacgg gggactatat aggagcttat
    15181 taggcctggt atcggggagc cctcttagcc cttagtcctc ttcaggggct gtcctttacc
    15241 cctttagagg ggtgggtctt agcttagtgg ctaggagaaa ctaatctagg ggaggcttta
    15301 cggctaccgc ggttacgccg tttcggttta gcgggtaata tcaaagtctc tagctcgtta
    15361 tttatatgcc tcccgggtct tcttagcctc ctttgttagt agttaatata catctttaaa
    15421 ggtattaaag tcttctatat aaacggtata acggcgtggg caccctagcg ctatagcggt
    15481 ataatatccg aggccctaca aatataccga ttcgggctta gtataatagc ggtatcccat
    15541 ctcaaatata gggtacgcgc tagccttata gccgaagtat aggcacttat agcaccttag
    15601 ggggctaagg ttagggttat atagtttata gatatagcta ctccccttaa aaacgagggt
    15661 attctatata aggcttacta ccctttccgg ggaggccgat tcgataaaga gaagtataac
    15721 cctaccggtg ctataacggg gtagtcgctc ttatgcttgg aggatcttag tcttagggtt
    15781 tatgccttat agggatacta gtaggttttc ttcggatagg gtattaagga cctcccgggg
    15841 gatagcctta gtaagtatag ggtaggttct cgtggctagt atagttcttt tactaaaggc
    15901 cttcttaatc tactactcct tataggtagc cgattattat acccttttag taaaggtaag
    15961 gtagatatcg ctactaggta gcttttatgc tattacggta ttatatcagg tagttatagc
    16021 gtttatagca tagataattc cctttagaat cctggcttta acaggctagt ccttaaggag
    16081 gcatccgtag cggataatta gttccggtaa tatctagcgg ggattactcc aggggggcgg
    16141 ggtcctatag cggtgctatt acgggagctt aggctataat agcggtctaa gtccccttag
    16201 taccgctcat tctcttccgg agttactctt agataacgta gcagactaag acgtatagat
    16261 atacttgtaa tagtatagcg gtagcattat agctatagcg tagcgtgatt agtttcttta
    16321 ctagctaaat aaactattta attattcttc ttaactcact tagggggacc cacgttttat
    16381 acgtaaacgc tctaaaccgc tcgataccta tattaatcga tagctcgtct caagctctat
    16441 acgcctattt atagctatat atcacgcagg agctagctta ggcgtagtac cgtagagact
    16501 caacaacttc gggaatagca ctaaggactt agcactccac tgaccctacc ttattttaaa
    16561 acaaccatta gaataagggc attttacaag gtagtcaacc attaatatca agtagaaaat
    16621 tcggtatttc tggtaagata gtaccttata cgattctctt tatatatatt tcgatttcgc
    16681 tactatagta ttatagtcta tggatattaa tatctaataa acgcctaagg ctaggcctag
    16741 gcctaagcct aagtaaataa gcgcctggaa atactcttat ttgcagtcta tataacggat
    16801 taaatatagc tattctaacc gccgacgtat tacggtatta aggtttctta agtattctct
    16861 taggacttta attaacgccc ccgttttaaa taaatgcccc ccttaacgtg agcgagagcc
    16921 tgctagtaaa caggatattg tgatagctcc aggatattga caactaacct tctaggaagc
    16981 tagcaccctc tttaagatac cgaggttaaa tattaagacc tagtagtata aaagagacgc
    17041 tatattaggc gctataagta gcctctatgt atcctatagt cccgaatacc ccgagttaaa
    17101 gcttaaggta tagaagctct tcttataata acgttataaa cgtcgcccta tagatataag
    17161 ctagctacgc ctccacgctc ggtgtatctt taaggagcta tatctagatt accctcgtag
    17221 tatcttcgtc ttctttacct tttacctacg cggcttcttc tatcggttta atattacgcg
    17281 acgacgtatc actaaataaa cgactaagcc gctagtagat cttatccatg caatcacgag
    17341 ctcccttagg tgtattcggc gtaaccaggc tatccctcct cttcctaccc taaataatac
    17401 ctgcccgaga ctaggtatac taataaggac ttagctaaac gacttttagt ctcttatcgt
    17461 atcccctcgc actagaaaga actcgtctat ccttcctaat cgtcgtttta caaataatcg
    17521 aatccttaat atagataaaa cgcctatccc gtttaagtat cttaatagct atacctacga
    17581 tattaagggt agtaagatag ttagtgtaaa aacagagcgt aatagatata ataagcggta
    17641 ggccatcctg ataatatttg tctttataga tagtatttaa cgtattaagc ctaagctaat
    17701 attccatagt aaacctgata gtactattag aaagaaggaa gaatatctat accacgctag
    17761 cgttatagtg gaatttaata acacggctta taataacaaa gtccttttta ctcgctagat
    17821 aaataaagag ttagtccccg ctataggtaa taagaaatct atactggtta tagacgtggt
    17881 attcttctat aaaacccccg gctataataa aggtattctt acagggctta tcaattatta
    17941 taatatgcct ataccggaag ggccgggggt aataacctgt atatcggcag gcctcgaaaa
    18001 gacttataac cttattctta atttccggct atataagtcg ggtaaggggg acgcgactat
    18061 tatcgccgcc gggggcggtt attataacct ttaccgtata gcgctaaatc ttatccctaa
    18121 ggataagtct atcctctaag gtattccttt tctagtctag cgggtaattc tatagattct
    18181 ctaggttatc gatatcttat caaggaatcg gctataatac cagggaaaag atacaccgta
    18241 acggataata ctattcggac ttaatagtcg tatattataa agactttaac ttaaggagga
    18301 aaaggagact tttccccctc tacattaacg tggtaattta gtctcgccga gtacttagcg
    18361 atccgagcgt atctccgatc ctatatagtg ctaatccata atactacttg gttccatata
    18421 ctaccccctc tctaataggg ctagtccttt aggtctattc tatccccccc tactaggcag
    18481 aaggtgtata taactctagc cttatacgaa ctccgccgtc cggtcggcgc ttataattag
    18541 tcggcaccgg taaggctata tgcctccttc taaatatcac gacttttttc cacgtattat
    18601 taggtaatct gtaaactatt agcggtaatt atatagctac ctcgcttact aattactatt
    18661 ccttttctag tatcccgcgt aatggccggt aattactcgc cgtattttat aatatcacac
    18721 ttattactat accttccttt attatcgtag tatatagtat tattaaatta attcttacta
    18781 ttctttatac ttactccctc tttagccgga ttcgtaacta tggcgaatat tcgccttata
    18841 gataaaagtt ctcgtggctc ccctatagtt attcttcttt tcctcttttc tttacgtaat
    18901 ctttattcct tatttttacg ttttggttcg ctgttatatt tataactata tctatatccc
    18961 ttatcttatt cttatctaat attaaacact ggctaatata tctcttctat ttagcgttat
    19021 ttaggaatta tatcgtatac tatgcgatac taataagggg tagttaggaa gctactctaa
    19081 taatccgcct tgtagttatt atatagcctc cttagccacc gatatttata tagattatat
    19141 tagctacttt accactaata tatatatgta tattctatat ttccgcttat attaaacctg
    19201 tatatctata agtttatcct taccctcgct aaatatttgg cttctaatat attcagatcc
    19261 cggatagtct tctagatact acctaaagta tctagaatat taccactaat atcctctaga
    19321 ataagataga cgataaccta atagcgatta gttagcgtta tttctatcta tccctttagg
    19381 ctatataaaa gtagttctat aaggccttag ataaggctat tcatcctcct actaccgcta
    19441 tcgctaatcg ccttatactc gataagcttt tatctattcg gttactttta actattaacc
    19501 gtatattacg ggtttatact tattattcgc tattagtcgg ctcgcgctaa ctcctcctag
    19561 attaataatc ttcccgttaa ggacgcctat tcccttatag gaatagttat acctcctcgc
    19621 gactatagcc ttattacctt tattacacta agacaggtag tccgcgatct ccggggtccc
    19681 gatatgaagg agtatcccgc taagtgtacg gcttaagccg ccggccgtaa ttagcacggt
    19741 atagctttat tcccctatct acggggtcta gccgctgccc ttactaatat cgctaaggac
    19801 taccgccccc ttatatccgc cgcttttact agccgccgta ccgccgccta taagccctaa
    19861 gtctatattt aatcggataa taagggtaat actattaagt agtcgccgtc ctttaccgct
    19921 aatatcgcct cctttaccgc gtcgcccatt accgctaata gccctaaggc cgtcgctaag
    19981 gcgttacccg tagcggcttt atccgaggag gaggacgaaa agacggagga aaagggttta
    20041 aagcctaatt ccgataatat cgaaataaag gttactaatc ccttaaagga ggctattatc
    20101 cttaataacg ataacgactc ctttaagcgt tttaataatt aagaggtata gtattagcgg
    20161 ccgtaaggca ctatactaat aaggctagga tttagtttat tttatagcca cttttagcgt
    20221 cttttcctat atatatatag ctaatagttt tacctagtat actattctac tacataagat
    20281 agtattaatt ctcttaataa tttctaatta tataccggct attcggcgct aatagtcgtc
    20341 ctacttctta tatatatatt tcttttactt ctagtatcgc tttataatag ccggagcgtt
    20401 tcctcctaag tagtccttag gctcctaggt attatactct actagctaac ccgcctattt
    20461 tataacgtag aacttctatc cttattcctc cttataagcc ataatatcct cgacttccta
    20521 cttcttctac tcttttataa atagtaatag gttagtcgcc gaacctttag ctataagcct
    20581 atctctccac ggttctaata acgataccga aactatatta tatatcctta agtattatag
    20641 taataggcga accctatata ctagctcgcc gatccgcttt aaaatctcta cccggatata
    20701 ccacggcgcg agttttaagc cggccttaaa taagaaatta ataatagtaa gtcctataaa
    20761 ttctcccttt tcgaaactcc taggcttata cctcttatta taatacttag cttaggtctt
    20821 aaccgccgcc tcctaatgag cgcggatccg ttagcggata tccgctaacc gtttaacgcg
    20881 ttctctaacg ccttatacta taatatcgtc tttaggttta acgtactcta ctatcctcgg
    20941 gtaatacccg taaagtgcct tatatagaga tactctaata aaactatata ggctattatt
    21001 atacgcgaac ttagcctttt ataactagat cggctaatag tcggcggcct ctatatctat
    21061 tattcgtaag aacttaagta gcgtttagta cgtccgttta gtctacggat ccatttaagg
    21121 gtagaatata gtagatagtc ggtaagtaat caccctctcg cggtaaaact cctcctaaaa
    21181 ccgactcgta ataagcttat ccctatcgtt tataattctc tctaagcttc cgaaataata
    21241 cttaacctcg ctataaagga tattagctaa ctagggtact ataagtattc tataggtcgg
    21301 tataaagagt atatacttta ttaagtggtt aacgattatt agtagagcgt tataagttta
    21361 actatccctg acctttacgg gtaggaaacc tataataaga tctttaacga tctcttaaaa
    21421 taggtataat aataatagga agtaataact ataattatcc gtgccgttta taccttagta
    21481 cctaagcgcc ttaataagcc gagtatatag taatatattc gcgaatatcg tatactagct
    21541 taacctaata aaacttcctc gatactaact ctagtatctg atttatacct atatattcta
    21601 tacgggggtt attatagtat tagtatagga tgtccgttta aattatcgcc tcctcgggga
    21661 ttattagtct tcccctataa cgtagtatac tattttcctt taaagaatac cccgctcttt
    21721 ttccggtctt ttatcgaata tttactatta aagatatata gttagcatta gtagtctata
    21781 gccttttaac taactactta aactctttac tagatataag acgatttacc gtttcgcccc
    21841 tagtaagctc ctatactata aagcgtagga tatactaatc cgggattata ataactctag
    21901 ccttggtctc ctcctccggt atataatcgg tggaggccta ctaggctatt atatgattac
    21961 cgcgggtctt ctttaactgt ataatcgcta cgataataac atacgagtta ccgtttacta
    22021 ggcttagagg tagctattac ccttatcgcc ttgctgtaaa gcttagctac gcgacgtttt
    22081 cgtttagcgg agtaacccgc tatctcttag gtctaaggtc cttctcctaa actaacctcc
    22141 taacggccta tacgtatacg aaaaggaccg ccttttctag ggtagcgtag atctatataa
    22201 tgtatcggcg aatactcgct tacatattat taattagact tagcttacta aaaagggtaa
    22261 ggaggatatc gctatagaat atttcccccc ctatatagtc tagcctctta gatagactat
    22321 ctgttaagtt tattttcccc gggcgatact atactttaaa attaaaagat atacgccgat
    22381 atacctattt agcgagcttt ccgtaaaggt ctcgcgccgg cgcccgtagt acgccttttc
    22441 aggctttata gtctattaga accgtaaacg cctgccttat acctttaaag tactgccttt
    22501 agtactctaa gctttctata atagctagta actcctatta tcctatagct tactatgatt
    22561 tcgtgttatt gagttttcgc gagtaataag taattaatcg ttactataag ttatacttct
    22621 aacttaaaat tccggatact actttatctg atatatccgt ctcgacgata gaatctagta
    22681 tagggttcta atagcgtaga ataagcgcta agctaaaagc gacctttagt cttttaaaag
    22741 cttcttaagc ctctagcgga aactagaata gtcctttttt tataccggcc ttattaccct
    22801 ttagtagcgc ggataagggt attataacct ttaagtaccc cttaataaat cttttataga
    22861 aattcgcgaa tcttaggaag atttatacgt ccctaataga ttctagcgct agctagtcgg
    22921 ctaccgctta tacctatatt aggtctatta taataccctt acggcttact ataaacccta
    22981 agaagtttac ccgatcctta taaaactcgt actttaatag tttagcgtat agttattaac
    23041 gccgtaacct tttaaggact tattataggt gctttatata ttcctcctta gtataggagt
    23101 agattaggat attactaaag tatataatat agtagatatt aagtaaaccg gcgagtactc
    23161 ggtaaatata cgcctaaaat atcacgggcg tattcgttaa cccgaatagt ataaccgtat
    23221 acttaaagtg cctatactat attctaaata gggttttcta gcggtcctct ttcttaatcc
    23281 ggatcctata ctaggtatct tagatatcga cctttaaaaa gtattaagcg cccgaaacgc
    23341 gatctagtaa ttccctaatt aataggagta agtaccggtt cttaattata atagcgttta
    23401 gcctataata gttaatatat aggcgaaggc tactattctt tttaggcata aataggatta
    23461 acgaccctat taggctagtt aatttctaaa tacggccgct cgttatatct ttagcgatat
    23521 acttctttag ctcctcgagc tatagaggtg atagcgggta tagaagcccg aataagggct
    23581 ttttcccctt ttataggtta atagaatatt ctacgttctc taatagaggt ggttccttta
    23641 ttactttttc cgaaaatata tcttcgaact attatagact aaaagataaa tgcacgcttt
    23701 taggctatag tttatcgtta tccactaacg gaattattat atccggggcg ctatccacga
    23761 tagcggtagc tataataacg tatataatat acgcctttac cctttactct actaccccct
    23821 aggcctaggc cttatattcc gcgataaaga gcggcctaaa accgaatatt cggctagccg
    23881 tatcgattag gatactctcc taacctatac cattatttaa taatagtaaa taacctaacc
    23941 cctttagcta gtccgtgtag atatatactc tatataagag ttagggcctc cccttagagt
    24001 ttactaaata aaaggctaag ccgtacactc cgcgactact cgccgctcgg ttattaaagc
    24061 cttttagagc cggggcctag atttcgccta atagctatga ctttaagtat tctactagcg
    24121 ccgggctaat aatattaact tatatacccg tattaaggtt aacgctaagc ttaaccttat
    24181 acccttctcg gataacgtac actacgcctt acacgacttt actaaccggg acttatttta
    24241 gggcttttac ggatatagtg cttacccctt atactacgct aatccgtttc ccgggctact
    24301 aagaatctcg gtaatccgta tattattatt aagggctaaa tccccctgaa cctacatatt
    24361 acttatatta acgcttttct tcgctaagcc cttaccgctc tatttataat ctttactata
    24421 atagtcctta aagcggtatc cctttttact atagttatac tactccttat taaagggttt
    24481 atctaatcta gaggtccttt gggcgttagg cgtggttatc gacgataaag atttcgctgc
    24541 ttattattac ctctttaagg tgctttccga ccgtttagcg gataaatact atcccctcta
    24601 cgataggtta tctttctaat aataggagta agaccttttc cggctatcgg atctattatt
    24661 cggggagcat atctcctaaa gtatctacgc ctcctacgct actatataag cctttttaag
    24721 cttaacccgc tacttgcgaa gcttatcgcg gaaccgtgca ggtagttatc gataataatt
    24781 atatatatac ttttcgttac tatacgtctt ttaccctaat aagcggtagt agttatccta
    24841 ttattcgaat aactttacta gctttatttc gctaatgata tattacttat atagctcctc
    24901 ccggtaatag aagtgctata agtcgcggga tagatattct taccgaataa acgccttaat
    24961 atcgtcctgt ataagcgagg agagctttct ctcgtggctc cgctacgata tcttataaaa
    25021 gcgttctagc ttagttaaag cctatttaat tgactagagt ataagggcct ttacccaaaa
    25081 acggttcccg gccttaaccg caaataccta gttattaatc ctagtaatag tcgcgttctc
    25141 tcctagagtt atatagttat agaccggtgg ctttttataa tcccgcttta tcgccggtta
    25201 ttcgataagc ctttatagaa tagccttatt ctgtctttat atctattagt taaattctta
    25261 ctactattat atctaacacg ctaataaagc gaataggttc ttagtagtta ttagggacgg
    25321 ttcccctata tagtcggagg acgcgtagct cgccgactat ttaacgctcc tcgcctactc
    25381 gatattaagc ctctataaac gattatctat aaataatatc cgcgttagca ccgaactaag
    25441 ggacgataat aaggccgtat cgttattatt ctcctatcgg tcctaatatt cttcttcggt
    25501 acctcgaata ggctcttctt attttacgcc cgtatccgcc cgctcggcgt tagtagtgct
    25561 tcgtaaagtc cgctttaata gtatcttcgg cccggtagcc ttataagtat agaagttaaa
    25621 gaatttatta aggaatcggc tataatacta gggaaaagat acactataac cgataatact
    25681 attcagactt aatagtcgta tattataaag acattaactt aaggaggaaa aggagactat
    25741 tccccctcta cgctaacata gtaatttagt ctcgctgagt gctcggtaat ccgagcgtat
    25801 ctctaatcct atatagtgct aatccataat accacttagt tccttatata tctagcttcc
    25861 gagccagctt agtctagcgt agaagtaccc ccttctacgc gtcttcgaaa taccctaaat
    25921 tatcgtagaa gattaggggg gggggggggg ttaatccctc ccctagttta ttctagctga
    25981 ttaccctata tagttactcg gcgtttatta ccctattaat ccgtttattc tagtattctt
    26041 tacttacccg ttttactatc ctccggaaag tatcctatac ttcggtatta ctcgggtcgt
    26101 gatatctata ataaattact ttcttatagg tagccctata ttcgttattc taccacggct
    26161 attgattctt tactagtccg taggataggt tagctaaccg gcgtagtaag cctataataa
    26221 cctcagttaa ctattacgcc tactagtcta ggtacttagg gtctaattcc cccctttcta
    26281 ttaattacgg gagaagctat aggttatcct atacttccct cctaatcgct acttacttat
    26341 ctacatttac cgggatacta tagcgggtcg gtctagttag gttattatcc gtgtaaacgt
    26401 gtacggtgcc gatctagcct aatagggggt gattgtagac cggtatacct accttctcta
    26461 gtactttaat acttatataa gggactataa agaatattag gtctatacta gtatagtatc
    26521 ctccccggct atatatcggg cccccggggt tattatacag ggtaagtcta tattcgtcta
    26581 tctaagccgt aatcctttct ccgcggccta tagcttatta gatagctagc tcctagtccc
    26641 ggtatctagc tttaaaatct ccgctaatcg tgatatttag cgggggtgtt tatattaata
    26701 gtaagtccta acagtctatc tctcttatta cacctttata ggagtttagg aagtatattc
    26761 cgtttacttt aactagtagg aggtccctta atcccggcga gggtatatat acatctatgt
    26821 gtgtgtctat ttaacgcctt ggtatagcac tagtaaatac taggtatacg ctcctcttag
    26881 agtattaggc ggtacgatct ctatatatct atgctaagag attatagtgc taatcgctta
    26941 actctataac tttttcccac gaaacccgat aaaacctata ctatactatc gttagtagta
    27001 tataagatat ataagaataa aaatgtctat gtctaggagt gcgccctcgg gggcctcctt
    27061 actgctttcc tatcccgcta tcctatttct agggcagcac tccttatcct aatcgtgagg
    27121 ataataggta tatcttttct agatatcccg ttacgtcgtt tagcgtggcg aaagccgctc
    27181 cattcgttag tatctctata agagtctcct ataggttata ctattactta tccctatact
    27241 agagtaaggc tggctattta ctatctctaa tacccctaac cttctaataa tagacgatat
    27301 acccccttat tttcgtatgc ctgtggctat aatccgcgat aaagtcttta tacctaaagc
    27361 gctcgtagta atctctaata tcactatatc tagtatatac ctataggagg cgtactaata
    27421 tcctacgtgg tagactaagt tcctttggtt cgcgtcggct aaaccctagt ctatactata
    27481 aggccttatt atacccgttt agttgggata cagcgtatta ttatctaagc ctagtcctag
    27541 agtaagtctt taattaagcc tttaccccgg cctagattag ccttttattg tgtaatagta
    27601 taccgtatat attatttcta gagcagagct tatcggctct cttattacct agtattccta
    27661 tataccccgg gcactactta agattagtaa agactttact tactagtctt tactatcgca
    27721 ggaattcgtg tcttaacaat ctaggggcta tactagctag tcccttaagt actgcttagt
    27781 tatggatata gtaggagact tagtctattt ccggtagccg taacgctaca gtaaggccgc
    27841 gcgtggctcc tataatctct ccgtcgaata ctactatagt ataaaggtgc ccgtgccccg
    27901 aggtgatttc ttatccgcta tactagacgg agaataccta ggttaaactt tactctttct
    27961 atgatccgtt agagtaaact attatatatt ttagaggtag tttatccacc tattcgttaa
    28021 aagacttcac ggctttttcc tttaagcggt tattaagtag cttattatag tgtcgtgttc
    28081 cggtaaatta gggccgtata agtagcttct ttagtaggtt tatgtctata agctcgcggg
    28141 tttataggac ccgtggcctc cgggtaaagg ccttagtctt cctagcctct cctctatata
    28201 tcgcggtcat ggcttatatg ttagggtact ctacttttag tcctgtatat cgtatcgcgt
    28261 acctttatta gaggtactcg gcgtattctt ctaaggaagg tataccggct tcttagtata
    28321 gggctgctct aggtattatt ctctatatag gtagtattac tataagtatc gttatctata
    28381 cttaacgtat tataagggtt tagaagaggt atccggataa aggccggctg atatgccgta
    28441 tacggcgtta tagacgatgt gaatagttaa gatataaaga agtgaagata tagaactagc
    28501 taagtatgag ctcgtaaagc tctatagcag aagcagctaa tatacttcta tcctttagct
    28561 aatttatcta taggaatacg tatatagcta atatatctct gtatatatag taataccccc
    28621 ctcccgaaaa tataatcgtc ctgattaccg atcctttcct atataagttt gttataagac
    28681 cgagttctga ccccctttaa aagcagaaat aaaaaactaa gtaaatattc cataactata
    28741 aagtaacctt attactaatc tccgcacgat taagttttct accgtaaatt attctccctt
    28801 agtctaattc cacctcgatg atgaaaagtt ttccttattt cttcactata cgatagttta
    28861 attatcctta tctaactaat tatcgcctct agtattaccc gtaatcgtga ccacttacta
    28921 ctatttagtc taaggttaag attaaggcta taattagttc tatggcttct gctgcgtcta
    28981 cgggtatact aatagatcta gctagataaa aggccttttc tgctaggtat acgacttctt
    29041 tgtaggcgta accgttagta ttattatagg tgttagcttt tttaggtcta ttcgtagttt
    29101 acttactatt atgtttataa cgctctattt actttcgacg ttagataatg tatcatctaa
    29161 atcttctagg ctattcttag tgcgtgttct tagattgtct atattcgtct tagtattagc
    29221 agcgttctat ttataattat cgtagtagtc cgttaagtct tttcggatta ctttttcgat
    29281 attattagta ttagtttata gacggttaat cttatttttc agtttagtcc ttaacttgtt
    29341 tttaagagtt ataaggtcta taagtatcac gatctattat atcgctattc cctagtatat
    29401 agatattacc gtctatatac ctccttaacc gcttatatta gttatcttat acctttttag
    29461 ttttacctgt ataaactcta tgtcgtcgct aggtaatagg agtcttttac gttacctgtt
    29521 atgtataccg ttatcctgct atttaataat ctcctacacg attttatctt tattacttat
    29581 aacgggctaa tcgctattaa ttttaccgtt attatatagc gctaaagtta taatatagta
    29641 tataaggtac tcgtaccccg tattaatttt atcccgtaat ctttatacta ggtctatagg
    29701 attaaataat attaatccga taagttaatt aactctagcg atcaaatact aatctatatt
    29761 tctatcggct cttataatta taaaacgcta atctataaat atttattaaa cgagcgcgtt
    29821 agtataacta actactccta ttatagtagg ggctattatt attccgggtg ccgttttcta
    29881 aggctaagtc gtctacggaa cttactatat tatagactaa gataccgccg attactaaac
    29941 ctattatatc gtttattagg gctaaaatat ctgctatagt gccgtaggtt ataactggat
    30001 tatttagttt gtctataagg gttactatac ggctattatc tatataatta gattcccgaa
    30061 gtcgtcccta tgaggaccgt acttattatc tccgtaaacc tatacattct tattatctat
    30121 agcgaatcct ccccggggta tcatctagcg cttatcgtct attactgaat ccgggtccta
    30181 agtatcgtcg agaaatcccg ggtcctccta atagcgatat ttagccgtgg ctacgagtgc
    30241 tttctcgaaa tactatagcg tattccgatt atctagaagg taatccatat cgtcgatttt
    30301 ctattatata atagtctatt tatctatcta tcctacgaaa ctacgttttc ctcctcttat
    30361 ctatatatag tgcgctactt attatacctc ggttatattc ggactaagat acgcctcctt
    30421 tatatcctgg ataactttct atgatttcga cttattactg ctaataacgg ctacctagct
    30481 cgaatagaat atagctatat ctcccttagt ctaaaccgtg cgagactatt ctgccgatag
    30541 aaataataga atatcataaa accacttatc ctattaataa ttcttacata gatatttagc
    30601 tattttacgt agtagctaga tattagttct tatagtgtta acgataagta atctcttttc
    30661 gagataatta acgtctctcg gtatagggtc cggcggttta actagtttac ccacttaacg
    30721 tttttagtcg gtatattaag tgtgagtgga tagatttact taggtctaga ataaaaggag
    30781 atctataagt gatttacgta atataagaga agtggtttaa ggaaactagt agtggaatta
    30841 ggatattagc tattctcgaa aacgatatag tataaaagga aatagaagag taaaagctac
    30901 ggcgtaaagg gtgatataag tagagatcta tagcaataac gttagtgggc ataatagata
    30961 gtagaagcga ttatgaataa aggcgtaaaa taatttatag aataatagga gtgattttaa
    31021 gtagagtaac ggttattata aggtgaatag aatataaggt ctatataagg gatatataaa
    31081 taaagataat agaaaagtgg agtaaaacta ttattataag aagaataata ggatatagag
    31141 tgaataggct ctgattttat taagatagtg aaaaagggag gtgaatttat aatgattaag
    31201 cgaaacggct ccctatattc taggataata aaaatagatc ctattaaatt ccgtttacgg
    31261 ttagtcttat cactttatta gaggttatcg tcgttctact agcgatattc ggtatcgtcg
    31321 tcactccgtt ttcgtaatat ccttacttcc actagtttct aatactttac gagagtctta
    31381 tctaagagta tttagtcgtc tattcctcct ccggtaagct tttccatggt aatatgatat
    31441 cgctttttaa actcgtaaat aagatcgctc gtattttcta taaagatctg ctatagatac
    31501 tactcgttat actaattagg ctagcctctc tatctaacta gatattctgt ctataaccgt
    31561 ctaccccggg taataatacg tctttttagt agattttcga tcttatacga taactattcg
    31621 tcgttatctc ccttaaccac tattaggcct agtttcgtct tctctctgcc gaatagatct
    31681 ccgactagcg ctaggataag gtatacgata gatacgactc tatatactct ctaagcttat
    31741 agaaaattaa gcttataggc taatagactt attacccgca cgatacaaaa tagtctaata
    31801 tgctattata actattttct agaatcctta ctctaacccg gtaatttata tcctttatat
    31861 aaatgtaaat aaaccttatt gttaacgtta aatatatacg gtcttctcgt agtattataa
    31921 tatcgtttta tatcggctat tacgatcgct ataagatact cggcctccta ttaatatagc
    31981 tgtctaatat aatctatcta ttccttatta aaagtcggta atagacccgt gtctactatt
    32041 agatctataa tagactacgg tttaaatcct attagaaact tattcggtga ggtgtcgaat
    32101 attattatat aagcctaatt tagagcgtat tataccgccg ggattatatc tagccacgga
    32161 atatcgctta tagatatata ataccgtaga ataatcttaa tagactaatt cttttactcc
    32221 gaggagccgt tcatctataa ataccacgct atagctaaag cgagtttagt tcttaagcgt
    32281 ttaaatagtt cttactagaa ttctaatata aacttcgagt cttgatctaa gataatacgg
    32341 ataggcagcc cctagtccgt aagctatagt atccgtaata aaagctctgc ctagtcttat
    32401 gccgtatagg tcgagtgacc gggtattaaa gtcgtcttct tactagtctt ataggtgact
    32461 attagcagag tatcgaactt attaacgggc ttatacttta gtgtctagaa taaatattta
    32521 taatccacta gcggtaaact aataataaaa tcgattataa taacagagaa cggtactaaa
    32581 ggtagtataa tcggttatat ctcgctaata ggcttttgct agtttatagt attattaagg
    32641 tagactaggt aataccgtgc ctactcggta attacggcta gctttccgcg gaagctaaat
    32701 ccgtctagcg cgtggattat acgtttaact ctgaaataat aattattatc gcatactatc
    32761 tatagaatct taggtattag cttctatagc actaataaat ataatcgtcc gttttcgccg
    32821 actacatata atagtccgtt ctaaagtcaa gctagtagaa tcttccgttt ataactacta
    32881 gagttcttag cgccttttta ctatacctat agcttatcga taataggctt atactttacg
    32941 cccgtcttat atacctgcta aaactcctcc cgtagcttat taggtatagt atagtcgacc
    33001 gcgatatagg ttaagacggg atcggttacg ttactataca tctttagtac ggtatatact
    33061 tatagagctc tattataatc ggtctaaata ttatctaatt cgctagcatg tagtgatttt
    33121 accttattag ttctcttcgc cttcttctat cctataagct tctaagaatc cttatcgtct
    33181 ataataggta aactaaaaag agtatcaggg actagatttt attgactaag gatataccac
    33241 acttttagtc gaaactggct aagaaatatc gaggctacta ttaattaagg gttaagttta
    33301 ttaatatcta ctatctttag agaggtctag tatactacac tttaagttac ttagtgattt
    33361 attagtacta ttataggcta tctataggat tatagtcaac gccgtaatat cttataagcc
    33421 taaactagcg tataaatctc taattctata tctttatatc gtatcttagt agctattagc
    33481 ttcctagaaa ggaacataat cggctagatc gtatacaaag gaatcttacc tttatgctaa
    33541 ggcaccgaaa gataaaatag ggaaacaccg agtccgctac cgctagtatc taaattaagg
    33601 aaagttatct agtctggatt acaataatat agacgtatct cttccgtaac ctgcttctaa
    33661 ataatattaa aagcctacct ttctatagcg gttagcttat acgttaatct gcctatttat
    33721 cgctgcctaa ggtgctttag tgctaatagt ataacttagc ccgcggtctt tacgttatta
    33781 agtagcgtag tcttacgttt ctatagcgga tcgactttta cccggaacca gggaataaaa
    33841 cgtcgtataa acccgacttt actaatataa gtctttaaat taaatagctt cttaggtatt
    33901 ttaagctatt ataaagcctt aatacgatcg gtggttatat atagactaat tctattaacc
    33961 ttaaaatcga gtaaatatac cgagttatat atatagaagg acttagctag ggataaagcg
    34021 agacgaatat cctaaaatag ctttataata atccgtagat attataggta ctccttaaac
    34081 gaatccgaaa agataataat atcgtcgata taagccctat agaagtatct atatttaaat
    34141 agtctttaat ctataaaacg ctatacgaac ggcggagagt tatggaatcc tattaatata
    34201 actactaacc gttttaaccc acgaggggag ataatcgtta tacagtcctt atatccttcc
    34261 tataccggta gctagtggaa aaaggagcta gcgttaaata tgctaaacta ccttttccct
    34321 taaaggcact atataatctt atcctgcgat agaattaggt acgcgttacg taatataacg
    34381 gcgttaagtt tccgtagatt aataaccact ctgcctttac gtatcctatt tatagtacgc
    34441 tatactataa atactaggta tataaaagaa gtggctttac gttactaggt tattctaccg
    34501 attttatata tatcgtcgaa cttagtatcc aggtatactc tatcgttagc gcttagttag
    34561 taagggcgtg agtatagact tattcgttac taattattaa ctaggttaac gcgtattcgc
    34621 ttctcgggta atggaggaat aattcctcta tcgcgctata tattatactc gtcgagtagc
    34681 ttataaaccc gttaagcctt ttctggttct atagtataga tataaatacc tgttaggtgc
    34741 ctgcagcagt ggttataata ggtccctagt gtgaatctat aggggtctag gtatgccacg
    34801 tctaagaccc cttaaggcat aaataaagta agttattata tagtaaatag aatagtccct
    34861 caaagtaaat aaggtagccc tcgagaaagt aaataaatag ccctcgagga gtagagcgta
    34921 gccttaagga gcgagggagc ctccccttta aaggggaggc tagcgattaa tctcattctt
    34981 tagctatacc tatagtctga ccctattata atcctatcgt gattatacct agttccttat
    35041 ttaaccctac ctttttactc tttacgacta cctatttaat attttaatcg ctttaccctc
    35101 taagggcgcg aagaccgtta aggagagtca ctaagatatc taactatcac gaaataaata
    35161 atcctacttt cgatttcgat aaggctgctc ttattactag cactacctct actactacct
    35221 ctacccctat taccgtccct gttccctaga ccacggtcac gataggaccc gcgtataacc
    35281 ctaacctgcc cctgtatacg aacgttaacc tagccatgct aacggaggaa taactagata
    35341 aacacgttaa atagatagag gtatagaacc accgtaagcg taagctcgcg tactttacta
    35401 agctagaggc ggatactgcc gccgctacta ccgctgccgc caatgctatt aatcctacta
    35461 tgaatcctag cctcgccgat attacctatt atcgtatagc taaacctcga cgtcgtatta
    35521 tcgtaacgct atcgggatcc taatataccc acgatatatc cacgatatcg tctatacacg
    35581 gatccgctac ctaggctaag tttaatttcc ccctgcctaa ataggatagc gtatcctagg
    35641 ctaagtaccg tatatttatt taggagacta attagcggtt cgacctggat tcttaatcct
    35701 tccccacgga cgctacgaaa aactacatta ttatatcatg gctcccctat tactttaaga
    35761 aacactagta ggctaaatta cgatataaat ataatagcga ctctaatagg gttagctagg
    35821 ctatactata gacttagtta tcctattagg tcgacgataa taatacccgc ttacgggaag
    35881 tagcggtata gatccagagc gaatctatct tattctagag agagggagag tcctacgcta
    35941 agtttatata ataataggaa gccctagagt cggaactgcc gggcaagctc gtagactagt
    36001 ggaggatcta gataatgcta ataagggttc ttctacctat tcgggactat atagtgttta
    36061 taggggtccc taaggactac taggatctag ccctagccta ttataaggct aaggctttaa
    36121 ccgttaacga cggactagcc gttacataag tagactttta gtctaatacc taatagtatc
    36181 ggttccgttc gcgtgcccta ggataaagta cccaggcgcc tacctacagt tctactagtg
    36241 gccctccttc tacccctatt cctgccccta gttctacgtt cacccctacg tctatactag
    36301 cctctgcccc tagctaccct atacgcccta gaccgttatc gtaccttgat tctattacct
    36361 gccataacta taactaaaag gggcactata ccactatata ccttagccct tataccgagc
    36421 gacgcttaag taatagtaac ccgaatacct aaccggtgtc tatattatat cctatagtcg
    36481 gccgtgttac gggtaaggtg ccttagggat aatacccacc ttaagtaacc ccctctacta
    36541 ctactatacc ggtaaaggca cgcgtttcct ttcgctaagg tagggaatag gtgtagatat
    36601 cggccctcct taacggaggc gccgatatta acgttttaga tcggtccctc ctaggaccta
    36661 gttaggttcc taaggggtcc ccggttccgg tatcctggat gacggaagga taaataaaga
    36721 taactctagg atctacctat aggattatcg tcgctaccga ctactaggga cataagaggg
    36781 tataacgcgc cgagttccac gttataaacc tcacagacat aaagattatc ctagggaggc
    36841 cgtggcttat agccgttaac cctaacatta attagtagta tagtatatag acctacccct
    36901 tgacctacgt agagcttagt gtagttatat ccctcagaga gctatatagg gtagttagat
    36961 aagctaagtc tatccttact ctaacctata taggttctac gcggggccta tatattagct
    37021 atgttagcct agcagaaaac cctttagtag gacataggga taaatcccta gtagacgggg
    37081 tctaccttag cctaaacggg gacctagtag ccacccccgc gctaccggaa tagtattaag
    37141 attttgctaa cgtttttaac atcgagaaca ccggccgctt accgatatat tagtagtagg
    37201 attacgtaat cgagattaag gaagggaaaa agccgctata cggtcttatt tatcccctta
    37261 ccgcgtagga gcttgaggta ctacgatagt atctatagga tacagttata aaaggttaga
    37321 ttagaccgtc tgctagtccg gccggcgctc ctattctatt tattcctaag aagggtagta
    37381 agctacgtct ttatattgac tatagaggat tgaataaggt gatagttaag gaccgtactc
    37441 ccctgcccct gatccacgaa atcctagatc ggttatcgtt agcgtagtac tatactaagc
    37501 tggatcttaa ggacgtatac tatcggctcc gtatacgagc tggtgataag tggaagatag
    37561 cgttccggac gaaatacggt cactacgaat acctggttat gctattcggt cttactaacg
    37621 ccctagtaag cttctaacag tatattaacc aggcgttaac gggccttatc gatactagct
    37681 atatagtcta ccttaacgat atccttattt atagtaagga cttggttacc caccgcgtgt
    37741 atattcgcga ggtccttata aggcttaagt agtggtccct gcatactaac cctgataagt
    37801 gtgagtttaa gactaaagac gttaaattcc tcgggtttat ctatagccta aatagggtac
    37861 gtatagaccc ggcccgcgct aaggctatcc gcgactagaa acttcctaat agtattaaga
    37921 agatataggt cttcctaggc tttacgggct tttataggcg ttttattaag aattactcta
    37981 aggtggccgc cccttttata gcatatctta aagggggccc tactaggggc tatgccgggg
    38041 tcctcgtgct ttcttagtag gcctaggtcg tgttcgaaga aataaagcta ttattgtaga
    38101 aggccccggt cctacggtat tttaaccctg ctctgcctat acgaattaag ctagacgctt
    38161 ccgcttttat aattagggct attattagtt agctcgagga taggctataa agacccgtta
    38221 cgtttatatc ccgtaagctc cacagcgcta agcttaatta tagcacgccc gattctaagc
    38281 ttatagctat tatcgagtct ttccgtacgt agcgttacta catggcctat agttaaagcc
    38341 ctatagtagt cctaatagac tacctaaact atcgccacct actagataag cctaagctta
    38401 agggatagca tacgtggtgg cttaaggagc tcgccctgtt taattttaag atccggtacc
    38461 gcccggggat attaaacccc gcggattggt tattaagaaa gccctaatat acgccctata
    38521 agcgtcccct agttactaac cgggctaagg cggtaaagtc tttttctaag cgttttatag
    38581 gctatattgg gaactaacgt ggttcccgtg ctaccctagt ttctattccc gctcttccta
    38641 ccttactggt taagacgtaa gcggataacc tttttttaaa acccgctcct cctaccttag
    38701 tagtagagat ataagcgcat aaccttttct cctttataga gtctgtttcg aagcgttctg
    38761 ccttaggcct atatggggcc tagtatagta cccgcgctat tcccgctttt aactcccctt
    38821 taccggaaaa ggtggtagag gcgtaagcgg ataacctttc cttaaagcgc ttatcgaggt
    38881 attttatttt aggccttatc gggaattagc gtggttccta taataccccc gattctaacc
    38941 ctgttttacc cgctcttaat tcccccacct tactagaaga ggtggtagag gcgtaagcgg
    39001 aagacccttt ttacgcccgt tagcgagaag cccacggcga cgataccacg tacagataat
    39061 agtctaggag tggtggtatc ctttatttta agaatcgtgt ttatatgcta gactactcta
    39121 gcctccgtta gaaggtccta tagtgtttct ataatggacc tagcgtaggg tattataggg
    39181 ttataagaac tgctaaaaga atttcggatt tttacttcta ggactatctc ccccgggata
    39241 tacgttagtt tatacttacc tgcggcgtgt gttaatatac taagccgcgg cactataagc
    39301 tatatagcga gctggcgagt cttttagtgc cttagcgccc ctttatagag atatctatca
    39361 actttatcac gggcctgccg ccggtttata gcgcggctgt ggataggaaa taagatacta
    39421 tccttgtggt ggtataccgc ctaataaagt actcgatcta tatccctata agcagtggcc
    39481 taatagccga ggggatcgct aagtctttat agtattacgt tttctgtacc tttagcttac
    39541 ctaatagtat tatatccgat cgcggggcgt tatttacgag tcgtttttaa gtaactttat
    39601 attgctgcct cggcactata taacgcctat ctatagcgtg gcacccgtaa acggatagat
    39661 agacggagcg atagaactag aacctcgagt attacctgcg tatattctat tcgcaggaag
    39721 aggataccta ggttaaccga ctaccgctcg cagaattcac ctataatacg gcgtggtatt
    39781 ctacgatact ttataccccc gccgatacgt taataggtta taacccccga ggccctaacg
    39841 aagtgtagct cttaagggta ggcgaggccc gcgccgctaa agccgagacc taagcggaat
    39901 accttatagc ctagcgccga tttatttcgg accttattac aagggcgtag gcttcctacg
    39961 aacggtatta taataacggt cgtgcctagc gttcctttaa agtggacgag tacgtcttac
    40021 tatccacgaa gaatatccga tagaaaagac cctcgaaaaa gcttagcgat aagtttatta
    40081 gtccgtataa gatgactaag attatcggta tatatagtct agcctactaa ttagacctcc
    40141 taaagggtat aaggctttat aacgttttcc cggtttccct actagaacta tagaggtccc
    40201 gcgatcggtt ataaccggaa ccacctatag tcgatattaa accggattcg gataagtata
    40261 aggtcgaagc tattctagcc tatcgatatt aaggtaagcg acgctaatac ctgattaaat
    40321 ggatagggta tagcgacgag gagaatacct aagagccgaa gcggaatatc cttaacgaac
    40381 tcgtcgacgc ttactttaag gtaagactat tagggaacta aataggttta cacactatcc
    40441 ctataggaga ccttatagat ataacgtaag ggcgttattc tacccttccc cccccttacg
    40501 gataacgaga cttactagga actaaatagg tttatacact atccccgtaa aggacctaat
    40561 agagataagg gctacgtatc ggctatattg acctagaaaa ccctttagtg ggccgttaga
    40621 gataaattct taggcaggga ccccccctta acctagacgg ggaccgtata ggtattatcg
    40681 cctcggttaa tattttcttc cttttaagcg ttttgctctc gatctctatt cttcctttta
    40741 agcgttttgc tcccgacctt tattcctctt cgggcataac gccctaaccc ccgttcctct
    40801 tccttcggta tagcggctta atgcccttaa agtctatttc cctctactat tcccttaagt
    40861 gaccgtcacg atagggatac gattatatta taataggagt atagttaggg actgtcgggg
    40921 ttataatagg aataccctaa agctggttaa aaaaaaagga aaaacctaac ccgaaggcta
    40981 gtaaaaaacc taaaaaaaaa attaccgttc ctctatatat actattacgg cccctttagg
    41041 gcgtccttaa accctactaa cttatcgttt agaggggtag gctcgcgcct aaccgcctcg
    41101 ccgttatcct ctatatatac ttagctctgc cccgcggtag tagccgttac ccccttttac
    41161 ccactacccg cggatagcgt cgaaggataa aaagatagcg gcgttttcgc cttctactat
    41221 ttcttcttct tcttccctga taaaggagtt aagggcgtta aagccttctt cccctttttc
    41281 ttcgctaatg aggtcggcac tatatcgtta tcgtcgggca cttcgtaagg gtccggcggg
    41341 ccttatagac cctacggcac aaagccttaa ggttacgcgt tactactact atcgctaaat
    41401 atatcgtcac ctataaagct aacccccgcg ggggctaagg cagaccctaa gggtataggt
    41461 aggtctctct aagcctaggc taggttaaga gtagctatct acttaaaggt agtagccgtc
    41521 cgctcctagg ccgcgagatc acgcccgtgt aatataaggc gttattattt aatattaagg
    41581 cgtttctgct cgacggtaag acgctgctac tatagcccga cgaattactt aaggagcgac
    41641 tctgtactat taagcctctc gtagatatct tctgctattt tctagcaggc gtcggtaact
    41701 tccttagctt aacgccgagt agctatagct tcctcggtag ataaccggtt aacctctaat
    41761 atcgcctaac ctaaagcctt tctaaggata acctggtatc gaattgctat ggcctagtac
    41821 tataaaggat taataagggt attatatagg gttaataaag ggatatagta atacttacac
    41881 ggcgactttt attgaggcca cttttcttaa tagcgataac taaaaccttc tatagctgct
    41941 cggtagcgtt cttaccagta atagagagct attatatata ttagaaacag gcctatagag
    42001 tagtctataa agggagggac tatagctata gggataataa taaagatata taacttggta
    42061 cgcggtattt aaggctatta tgcttagagt agtagtggta tttatttata cgccgactat
    42121 tatcgccgtg tcggtatatc tcggccttaa tagtatacgt cttttcctta aagttaatta
    42181 ttactaactt acccgtataa catatatagg gggcctttag atccccgcct atactaatat
    42241 ctactacctt ttagcgggga gcgactaata gcgtagtagt taacgttaaa ggcgtagccg
    42301 tagtaagagt agtaggcttt agcgtagtag gctacgtagt agactaccta gcggactata
    42361 aagtcgatac cgtaaccacg attttaatcc ttttagagga ccgtattata ctcgcgggag
    42421 tggcgacgtg cttattatta ttattatctt cctaagaagg tatagtgact acactaaacg
    42481 cgtggttagc tagtattata ggctaaagac gtttagaagc acttatacaa cggtagttat
    42541 ttaattaata aagactataa gtcgttagta cgcgatatct cggattaagg ggaaaactta
    42601 taaagagtag tataatcgaa aaattaagta tagaagagga agaaaaaaga ataggaaaag
    42661 ggagtaacgg taggttatac catatcccct atagcggtta tatagcacct atttttagta
    42721 taaagaagga agctacgagt tcgcggaagg agtaatatta gaccctatat aatactagct
    42781 taggagcctt tatagataga ttaaagagat aacctaggag gataaaggag caggtctaaa
    42841 aggctcttag gagggaatta ccctagaacc tattagggtc taggctagga tattagcttt
    42901 agtagtttag ttaacgaaat gcacccgggt cggggctata gccgaggaag gctccgtgta
    42961 agaactaggc ggggacctat cggggtcccc gttatggaag gctccggttc ggggtattag
    43021 ggaatttaga gaggaactcg gaggctaggt ttttagagga gccgagaggc cggcacggat
    43081 cgggcgctcc taagaatagg agtatccggg ggaggtcgct atattaggtg cctatagcag
    43141 tgattataat aagtccctag tgtaaaccta taagggtcta ggtatacccc gtctaagacc
    43201 ccttaaggta taaataaagt aagttattat atagtaaaca gaataatccc tcgaagtaaa
    43261 taaggcagcc cttaagaaag taaataagta gcccttaagg agtagagcgt agccttaagg
    43321 agcgagggag ccgccccttt aaaagggagg ccagcgatta atctgattct ttagctacac
    43381 ccacgttctg accctattat gatcccatcg tgattatacc tggttccctg cttgacccta
    43441 cctttttact ctttgcgact acctatttaa taataccgtc ttttatctta atcttaggaa
    43501 cgttattagg tctctccgga tttatcgtgc tatactttta ccgattagct ctcggcttat
    43561 cgctctgtta tacgatattc ttagcgatac gtaagagttc ctcgtatagg gctttaagga
    43621 tacgacatat aaaatccgag tcttcgaact attccccttt aatagctatt agagcgtaag
    43681 tatttaccta ttcgactagt tctacctctt tattatccta taagtctata atataaccga
    43741 ctcttttatt ccggtataga gtacggccga cggtattgtt attaatataa tagaagacct
    43801 taggagtata agtattatat atataataca gagctatata cttatagtcg ggttcgaaat
    43861 aatatttata cctgtcgggt agactagtgc attttacggg aattaaagtg gagaagagcg
    43921 gcgggataaa aaccgtctat gctactataa ctctacgaat ataatatcct ataggtcttt
    43981 tccgatatcc cgtaatcgag atccttatac cgtgataacc tacgacacgt agatattcta
    44041 tagaatagag gatattaacg ctataagtgc ttaggaataa agctcctagt agttttttag
    44101 ccttaagttt attaattacc taggccgtaa cggtaaaatg ccccagaact agtatagcct
    44161 aaatataacc gtcgatatag aagtcgaata tagtaatctc cttaacgact attttcccgg
    44221 taacgctata tatcggccgt ggatatatag ccttagtaaa acggacgtta taagtataac
    44281 ttattagcca ctatctatcg actataatag tagtataacc ggaattaacg taaacttcta
    44341 aaggctaagc tattagggta aacttaatca gtattcgata gtacgtgtat cggttaatag
    44401 ctttagctat agatacctaa gcgttaataa tcttattcgg tctaaaagag taaaaaccgt
    44461 ggagagcgtc tagcttaggt ggcttttacg gcttcgtagt agacggtgaa tatatatcct
    44521 cgtaagccta tagtgtatct agtcgctccg cccgcagggc tatagattcc tacgagtccg
    44581 ataatactaa aaacggggtt acggattccg acgctttgta ttcggtctac gggattacag
    44641 atattaggat cgtgggttat atattaggcg atataatagc gtcctcgatc tactaaccgc
    44701 tactccgata cggactctag cccttaggct ttagcggtat atacgtatta gaatagttat
    44761 atcgaaagag cttattttta ctaggaaaat ataccgtata cttagtatat ttataaaagc
    44821 gtggctttat atcgagatac atatagggtc tggttttcta cggtgaaacc tactttcaag
    44881 atatctatag tcttttagcc ttatatccta aagccgatta agcgatagac taagaaagag
    44941 aagaagaaga ataagaagaa aaagaaggag aaggaaaaag gcctatatag cctgcgaaat
    45001 aagaataata aacgttaata tcgttagagt ctagctcctt agtcttataa taataagttt
    45061 tttctccgtt acttaaaatc ttatcgataa acttaaagcc cttagcgcgt agagcgtcct
    45121 cttcctataa tctataagaa ttatctatag tattataggt tacctcttta cgggtattcg
    45181 aatatcctgg cttaacccac tatcgtacac gacgagtaga gggatatcgt atctctctat
    45241 agaacttacc gcctctacga aactagtagc ctccgcggct attgtattct taattattct
    45301 aattaccacg gttacctcgg ttattctagt ttccctaacc tttactagta ccgaaacgat
    45361 tatctataga ccggctaccc gcgaatgggt tattaaaata gttaataaag ccgcctttac
    45421 cgccgtaacg accctaatta gcgttattag tatcggtatt atcgaataga ctatagtctt
    45481 ttcggttatg taatgggccg gaatgctaag agcataatcc gggtggacgc ttgcagaatc
    45541 tgcactgtat aaaatacggt ggcagcgttt ccctgacggt ctgagacagt tataattgta
    45601 tataattgcc ttaattaaat tttgacctat tttatgacga ttttgactac gctttattag
    45661 ataattaaga gtcttacttg ctaagtgaac tacctacctt tttacctcta ccactattac
    45721 cgatttaaga agctatctag ctacgccgat agagcgtgtt aatctataaa taactattaa
    45781 gatatcgtat cttagcccta ttacgtataa aacctataag gattaggagc tctggcgacg
    45841 cctatacgaa ttagttacca cctataataa tgtgtggagg tttctccgcc tagtcgattc
    45901 gacttagtta cccgaggagc caataatacc gagttacgac tttttcccct ttataccgcc
    45961 taggcgtacc cctacgtaat atcttgacct tatggacgct ggccagaaag cgtacgacgt
    46021 cgaaatcgcg cgctagaaga ttctataaac gtaatacgat agctacctaa aagggattaa
    46081 cgctatactg acctagtagg ttaatactat cgactaaagc cgtagataac tgctacgagg
    46141 aggcatgcct cgcgaggtat acgacgccct taaacgcgat acggattaat acctggctac
    46201 ccgctaaacc gatacccacg aagagtatat cgagcacgca cggtaccctg cgaatagcct
    46261 taagaagctc ggggagtagt tagataagtg gcagctatta ctataaagct ataaagatac
    46321 cggtttaaag cccactacgt atatataggt tatagatttc tttagaggta tacgccccta
    46381 taccggccgt gattagacta aagccgaggg acgccttata gataactaag tagttatacc
    46441 cgaaaacctt tataccctta gctagaagta tattaatact agacttaaag actaaggaaa
    46501 acgcggtagc caccgcgcta tagtattccc tatactatat accggaagcg aaaatagtga
    46561 agatacctta aaggccacgg ctaagccctg taagaagggc ggccgtggga agaataaagc
    46621 tgagaatcct actgccgcgg tatctatagc tataccttta gctgctttaa ctaaccgttt
    46681 cttttctaag cgccgctaat ctactttata gagagggtag atctaccgcg tatacgctat
    46741 acttagccac gatattaacg cctacttcta tttattcccg gatatggtat ataacgatta
    46801 aacacccttc cagagcacta aaataacagt ctaacggatc tccatatacg accccttgct
    46861 acgcgcggaa gtggaagaac tacgcgccgt aaagaaggtg aagaaggata taagccggga
    46921 ctctatatag cttaaagagg cgtgacttaa ctatagcagc gtccatagcg gcgtctccta
    46981 cgccgccacc tttacagcta gcactactac tagctaccct cttcgaacct ctaatatcct
    47041 cgattccggt actactattt atatttttaa cgatttttcc cgcttttctg attttacacc
    47101 cgctacgccg ggagactacg tagttatagg cagttcgtcc ctgcctatta aaggttacgg
    47161 taatataact gtgagattaa acggactaat aggaggcctc gatttcaggc tattaaacgt
    47221 cgtatactac gaggattttg cctataattt aatctctaac taacgcctat atcttcgagg
    47281 atactagtag gattaaaagc cactaaataa ctgtattcgg cgttctgata gatttatact
    47341 atactagcta aattaccgct tcgattaaac cgttattaaa tacgtgccct ctaactaatc
    47401 tgcggctact tttctaggct cttcttctac ccaaaaagct atttataaat cgacgatacg
    47461 ctatctaagg actacagagg gtatcttata gtatctataa ctagggtata ctagccctga
    47521 accgcttagg cacctagaag agtagacgta gggggttaaa ataaagggac taataactat
    47581 cgactacgaa gcctataagc ttataaagat aaaacggtat attagtaggc gcccttatac
    47641 tatacctgct tatgtagggg agcggtaggc aattaatttc acggatttta atagaacgtc
    47701 cgatagggac tcgcggttta tgtttttcac cgactaatat agtggttttt cggctgccta
    47761 cgttataaag agtaagctag tagtggatat cctcgtaata attaaggaat tcctcgccta
    47821 ggtggactgc taattaggct ataaggtgcg cgttatcgaa tctaataacg aactaactta
    47881 atcccacgat atcacctaat tcctgcataa cgagggtatc cttttagagg gatctactac
    47941 cgatacttaa gcgtagaacg ggggtgccga atgcgctact gccgttgtta tcctaaaagg
    48001 ttatgcgatg aatatctata taaaactgcc gccgtttata tagcctaagg ctattcctac
    48061 ggctgcgtac gtctataacc gcacgccacg aaggcagttt aataaggaat ggaaaacgct
    48121 atacgaggtc ctttttaaaa ggaagccgat tttattatac cttcgagctt acggctataa
    48181 ggcgtacgcg ataataaagg acgcctagaa ggctgctaat aagctattaa atcgtatcgc
    48241 tcctcgcgcc tatatcggct accttatcgg ctacgattct actaatattt tccgtatcta
    48301 ggtgcctagc ctacgccgct aaccgcgtta ttcgaatacg cgatatagat tttaacgaac
    48361 acgctttctt taacggcgat atcgccacct ttaaggacga cctccgttaa ttaaccgagg
    48421 agtacttaga agacctaatt agttagatcg agtaggagag ggctagagat ttacggctat
    48481 ttacggacgt ataagctaag gacccccccc ctttatataa ctgcttattt taaattatta
    48541 gatccgggga taaacgcccc cggatcccct tcctcgacgg ctttgccggt aaggtaatag
    48601 tccgtaatac ccggccgtaa aggggtggag gagcctatct cgagttaatt aggataagat
    48661 ttgggttata aatagtgtga tttagccggt atagcgccta atcaccgtct atatccgccc
    48721 gatctattac ttcctactct actaataacc ccgccgttag ttatagcgct aatagtagcc
    48781 ggtatattag gaaaccgtga tacccctata gccgtagggt tctaggaaaa cggaatatag
    48841 tgctacgata cccctatagc tatagctata gggctcttat taaataaagg agcataacta
    48901 atttcgtaag gagatagcta gaaaagagac tattaggtta tagtatttaa cgctagccgt
    48961 tacataccta atatatctat attaaatagg attccgctaa ctaaattata gttaaaaggg
    49021 tctacgccta tatcgctata acgacgctta acgataccct acgaatccac ggccccggcg
    49081 gtagctaccg gaaatataac ccgcgaggct atatcgggaa atataagccc ggcggttact
    49141 ccggcgggta ctctggtagt taccccgata gccgtaaaga tccaccgtaa agacctccct
    49201 cctcctccga agaaccctcg cgatataccc ttataccctt acggccactt atgccgatag
    49261 gcataagaag accacctacg gagctataag gagatagggt cgtagatacg ggtaccggcg
    49321 tccgtagtag gtagatatca gattcttaat tcgatatagg tgataatata taagttcgat
    49381 aagtataggt ttttatatat atataaggta aggcttatag tgcgaggaga ttagtagtat
    49441 taattctcct ttaaggaaac gtacgcagta acgctagccg gatagttatt ccgcgcgtta
    49501 atagctatcg ccgtctgatt taaccttacg ctattataat tcaacgttat aaacgcgttt
    49561 atataggcgc ccctccccta taatatcttt atatacccgt cgctaggctt tctagcccct
    49621 aggagtcgtt tacacctgaa aaaggcggta tatagattta aggagtctgt actactttag
    49681 taaaagcact tttcggctat cattttagcg gatagcttct agatagtact ataagaaccg
    49741 tgttattttc tacgtcgcgg tttaatcctg ttcttctacg ttaacgatat cgttatagct
    49801 tataagaaat aatataaggc gtagatagag taggcagtta ataacctata acgctattat
    49861 aacctataag gtggcgatcc tctatagtgg ttccttagta ttaaggttat tcgcgaccgc
    49921 gctgcccgta aaatctagct attataacgc gactacgtta ctaaattaga acgcctttta
    49981 aagctaaata gtaagtatag tagtaactat cgcataatat atctaattaa gattatagaa
    50041 ctgctgccct attcagggac cttgacggat gttaaaagct attaacggaa gataggatct
    50101 atactatata tagtagtgat atcgcgccct gatatcgtgt ttatagtatc caggccatac
    50161 cggtttaaaa ctaatctagg gcctatttac tacgaggccg ccgattattt aatcctttgt
    50221 ctaattaata gctaatcgtt taccttagaa ctaggcggta gcgatactat cgaaatctat
    50281 actaacgcct tatttaccaa taataccctc gatcgaaaga gtagttaagc gtacgtaata
    50341 cgcttattta gctgtataat agcgtggcgc gctaataagc aggatatagt tataacgtct
    50401 ataacagaag cagagatatt agcattagta taaggtatag aagagggtat ctatatataa
    50461 cgcctattac ttagtatagg agtggagttt aacggtccgg aattaaggat cttatacgat
    50521 aataactaaa cgattcgatt agttaaagtc ctttagaggg ttatagcggc taggcttagc
    50581 tttctagcta atacccgtaa cgacctttta aaccctagtt aaatagggag taggaaataa
    50641 cgcttagcta ttaacaccgc cctcctcctc ctccactata tcgaaaaaca gtataaatca
    50701 cgttaaaagt ccgtgattta tacgctattt ctagatatac aaggagcttt taaccacgtc
    50761 gcccgcccct aactacttag gactctttaa gaactctagc tactctcgaa cctagttata
    50821 taggtagcct cttttacaga aaacaggcgt atctaactag tcttcgaggg tcaggttcag
    50881 cagcctaccc ccctaaatat aggggttcta taaggctccc cggtttctcc tatccttttc
    50941 cagatttatt ttaggaaggt tatagcggga ccggattttc agggccttga gctatcctat
    51001 atcgacgatt tccagctatc tacagtatct acgtcgacta ggaaaaacta taagacccta
    51061 aaaaaagcca taacctccct ttttaatata gcgaaaatta actaaatcct ctgcgaccct
    51121 gaaaaaacag agcttattca cttccaccga agacgctcta aagaaaacac tccagttact
    51181 ataggggggc acctacttaa gcccgcgcta ggtgctatta ggtggctagg agtctagttt
    51241 aatcctaagc tatcctttaa accctatacc gataaacgcc taaacttagc ttgaggggcc
    51301 ctaaacaggc tacacaggct agccagctta tagaagggcc ttttctttaa ggccctgcgg
    51361 tagctatata tagcctatat agcctcctaa gctgattttg gctcacagct ctagtaggac
    51421 ccgaaatcac cgaaagaacc cctagtagac cgcctagaat gcctacagta cggcgcctta
    51481 gtcagggcac taggggcttt taggggggcc cctttacggc ctctagaact cgaagcagca
    51541 gtatccccag cggcggttcg gttaactaaa tctaataggc tttatacctt taggacctta
    51601 aaattccaac taaaccaccc tatcaaacgc ttgctcctag gagacgggaa ccacctcgcc
    51661 cttcttcaga acctatagcc caccacacag ctatataggc tagacctaga aatagtggct
    51721 ttagtaggtt agtcttagga tatcaaaggt ccttcggcta ggtagaaggc cccctaggcc
    51781 tcggaaccta tagcggacct aagacccttt ttcgccctta gagaccggcc tagccctagc
    51841 cctggcccta gcccgggccc cgataccctc gattagaaaa cagcccacct cgaagccctc
    51901 gctaagatac aaggcctagg ggaataggct actattttct acacgagcgg ctctctaggc
    51961 cactctacca ggccccctaa cgggccttca caggctatcg ccgctataat acagtgaact
    52021 agtactagaa ggccctataa agctataggc tttttttttt tttgttttat tgcgcgtata
    52081 cagccctaaa gctatagcgc ggcgcctatc gccctaaggg ctagaggcta ttagaagcta
    52141 ggtatagtaa aatataacat agtagtgaga aatagaggaa atcctccgta ataatctgtc
    52201 taatagacct aaataggtaa aagaaaccaa agcaaaataa ctagaccgta ggatttatag
    52261 tttacgccct gtactactcc gccgaagcta ttttagtagc taaaagatag gcccgtaagg
    52321 cctgtattcc tcttttggta ccgaataata gcggcagaga tagcggtagg cctgctaggg
    52381 cttcccgcag ggcttttcgt tcgtttttat aaaaagggca ggaaaggata aggtgtgctg
    52441 tatcctgtat aggggagccg ggacaggaac agcgatcgtt agagtagttt taggcacttt
    52501 tttggtgggt ttttaggtat ccgaagccgg tttttaacta cgtaaaagct aattttaccc
    52561 acctagggtc ttatattagt agtggttttc gggagaaacg gaggttatca cggactaagc
    52621 gccgatatag gctacctaaa cgcaccgatt tacctctttt ctccgcctct tcttcgtcgt
    52681 tctaaaaggc cttctagtct ttaattaaga cttcgttagc ccggcgtttt aagtagctaa
    52741 gggtaactaa actaacggat ttagtagctt ttccagggtt taacgcccct ttagccactt
    52801 tatcagctag ttcgttccct tctatcccta tatacgaggg gcaccactaa atagaagccg
    52861 aggtgcctag ctatttaagg cgagagaaaa gggatttagg ttctgtagcc tattataagg
    52921 tgcgctaaag cttctaaata gccgcctagg aatcactaag aatatagcac tctaagggcc
    52981 tagacgtcta ttctaaggca gtgtaaaggg ccgaaagaat agcgtataat tcagcggccg
    53041 cgacttcggc agcggcccct aggttgaagc ctatagcttt atagggcctt ccggtattag
    53101 tccactatat tatagcggct atagcctgcg aaggccctat agggggccta gtagggtagc
    53161 ctaaaaagtc gtcgttatag aaaacggtag tctattcccc taggccctgt tatatttccg
    53221 cgagggcttc gaggtagaat attttctagt cgagggtatc ggggctaggg ctaggaccag
    53281 gccggtcttt aagggggaaa aagggtttta ggtccgctat aggtttcgag gcctagaggg
    53341 cctcccacct agccgaagga ccctcgatat cctaagacta acctactaaa gccactattt
    53401 ctaggcctag cctgtatagt tatatagtag gctataggtt ctaaagaagg gtaaggtttt
    53461 cctagtttac gcttagtagg agctagcgtc taatagggtg gttcggtaga agttttaggg
    53521 ttctaaaggc ataaagccta ttagacctag ttaacctaac cgccgctagg gagactacta
    53581 cttcgagttt tagaggccgt aaaggggccc ccataaaagc acctagggtc ctaactaagg
    53641 cgctgtatta tatacgttct aggcggtcta cgaggtgttt tttcggtaat ttagggtcct
    53701 actagagcta cgagctaaag tcagctaagg aagctataca ggctatatgt ggctaccgta
    53761 gggccttaac agaaaggcct ctctacgagc tagctagcct atatacccta tttagggccc
    53821 ctaaagctaa gtttaggcgt ttttcgacgt ggggtttaaa ggatagctta agattaaact
    53881 agactctaag ccacctaata gcacctaggg ctagtttaac taggtgcccc cctataataa
    53941 ccggagtgtc ttctatagtg cgtcttcggt ggaagtgaat aagatctatt tttcggttgt
    54001 cgaaaaggac ttagttaact tttactgctt cgaaaaggga ggctacggca ttttctaggg
    54061 ttttatagtt tgtcctagtc gacgtagacg ctataaatag ctagaaatcg tctatatagg
    54121 atagctaaag cccccgaaag tccggtccgg ctataacctt cctaatataa ctcaggaata
    54181 ggatagggga aaccggagag tcttgtaaaa cctctatact taggggggta ggctattaaa
    54241 cctacccctc gaaggctagt tagatacgcc tgttttctgt aaaacaggct acctatttaa
    54301 ctaggttcgg gggtagttat agttcttaaa gggtcctaag tagctaagga cgggcgacgc
    54361 aatcgaaggc tcctttaata tctaaaaata gcgtagagat cacaggattc tggggtaatt
    54421 tacgctattt ttcgctatag tggaggagga gaagggtcgt atcgatagca gagcgttatt
    54481 ttctacccct tatttaacta gggtgtagaa ggtcgtcgcg ggtattagct agaaagctaa
    54541 gcctaatagc tataacccgt tcgagtactt tacctaggta gtttagaagg gctataatcc
    54601 tataagattt agggtctaaa tagtcctttt tccctggttt cggcagaata accccgaggg
    54661 cttctttcta ataggtaggg tagtgcccta cggaaaagag tgctaagtag gcctgtaaaa
    54721 aggacctagg gatagccttc taggcctatt agatcggttt taaacctatt ctgttaggtc
    54781 caggggcctt ccctttagcg actccaacaa tcgcgcgtta tagtgtaacc gcgcagatgc
    54841 ggctttggag tggtttggca ggtggtcacg tgaccccctc tttaaggcta cggggtccac
    54901 ctcctatata tatatattaa ggataggcgc cggatatccc tatcgaggga ctaagcgata
    54961 atcatcatcc tcttttataa ttacttattc tacgtttaag atatctttcc agtttaactt
    55021 acgttaccct gattagaata ataactaccg atctacttct tcgctaaagg ttatagcggt
    55081 gttggttatg ttttggttat atatcgtggt cttactagac taacctcttt atctaatctt
    55141 tatcttaacg atctagtgcc actacgtctt tatcaagtta taatatagtg ctcggaagcg
    55201 gatttattcg ccgtccctaa aatgttctga ccctgattag agtaatagag gcgctcgagg
    55261 gaggttccgg ccctcctaaa cggagtatta gttaataacc ctaaaaaaga atataaagat
    55321 aacgactaag gaaggattta acgctttaag accgaggaga gattagccct aataagatca
    55381 ggaaaataaa taactactta ggtaagagtt aaagaactat taacactttt aagtataaga
    55441 cccgccgcta tagaggtggt aattatagaa atagaagaaa ccgattagat cgcgatagag
    55501 ttagattccg gatatagaat agactcgata gggggcttgt aacccctacc actaattaga
    55561 acagattctc gtataacggc gaagaaaaga taagactact aagagcagct tacccagatt
    55621 agggtaacta acccctagca gacctaataa aaagctaata ccgagcgtgg aagcgaaata
    55681 acgatacctt ataagaggac tcgatagtct agtaaggacc tttatagacc ccgtaagcag
    55741 gtcgtgatac ttctttataa ggcttagcgg gtaatacttt taatattaat atccgtgagt
    55801 atagcccctt tactagtagg tactctccta atcgtggggg gcctcttcct tgaaggtgag
    55861 ttagaaaagc tagatcccga agataagtat taaggagtaa aacctaggac cgccctcttg
    55921 ttaaagacct tattactctt attaagataa gataatatat ataataacct ggctagtatc
    55981 taaaacacct ataggatctt ctcgctagac gattagttcg aagaacctgt ccctaaatac
    56041 cctaagcgcc ctaaccctat tattattatt cgcctacccc cttacactta cacctaaaat
    56101 actatagata cttggactta gtatcgcgag cctaccccta ttatcgtcgt tagcgactcc
    56161 gacgataagg ctccctcgcc ggctattccc cttattctta cgcctaccac ttctcctgcc
    56221 cctgattagg ggaaccacga tatcggggct acggccttac ctccgcccgc ttctaggccg
    56281 actactacgt ctaccacggc tccggctact atttcgataa ctacccctaa cactacccct
    56341 attactaccc ctgcctagcc cgcttcgaat acttccctta ccaccgctaa cgacctaatt
    56401 aagctactat aagccctaat aaaccgtgac cgagagagca ctattaccga ggtcgttaga
    56461 gccctacccc ttactactac tatgttaaga gtacccctaa atcccctcgc tactagagct
    56521 ccccgcttta gtagtaaatc cctctccacg ttcctttagc agtataataa ctacactaag
    56581 cttaaccgcc ttagtaaagc cgataagatc acctacgtta acctatacac ggatacggct
    56641 atttatcccg ctatcgaacg cttagtcaga gaggtttaag ccgataaagg cggttagtct
    56701 aatctggtta agaagcttgt taaagagttc ttttatctaa atcctaacta ctaacttaat
    56761 ttctcttacg aggtttatta gcttcgggta aagcataaga cgtataagat taatagcgtt
    56821 tattaggtta gggacttact atagtaaatc actatttaga aggctaaggc aga
//
LOCUS       ENANITX01000004NITX01000004.1 31027 bp    DNA              UNK 01-JAN-1980
DEFINITION  ENA|NITX01000004|NITX01000004.1 Sodiomyces alkalinus F11
            SODALscaffold_1_Cont4, whole genome shotgun sequence..
ACCESSION   ENANITX01000004NITX01000004
VERSION     ENANITX01000004NITX01000004.1
KEYWORDS    .
SOURCE      .
  ORGANISM  .
            .
COMMENT     ##antiSMASH-Data-START##
            Version      :: 7.0.0beta2-86685d9d
            Run date     :: 2023-03-25 18:34:59
            Original ID  :: ENA|NITX01000004|NITX01000004.1
            ##antiSMASH-Data-END##
FEATURES             Location/Qualifiers
     CDS             complement(join(7196..7198,7277..7285,7345..7378,
                     7611..7616))
                     /Name="input.path1.gene1"
                     /gene="input.path1.gene1"
                     /source="GlimmerHMM"
                     /transl_table=1
                     /translation="IPVE"
ORIGIN
        1 taaaaaccgg aaaacccggg aattccctag ttccgttagc ctgattaagc gactactagc
       61 cgctacctat gaattttatt cttcttataa gggctttatc ggtagatagg cccgtggagt
      121 ctactcgtat agagtagaaa acggattatt ataaagagaa ggaaaagaga agaagataag
      181 ccacgaagaa gacctccttt tatacctttt tcccctaacc ttactaccta ttctcctaat
      241 cagacctata ataaagttct cgcgaaaagg gtaataccct aagcactagg gaatatcact
      301 ttatagaaat cccgtttacc tattagagtt atattattta gataattaac tatctaattc
      361 ccttccctgt aagacactct ataaactgtg cacctatcct taccacctat tcccctgatt
      421 ataaagtacc ctattaagta aataacttag tttctaggtt agggtcgctt ttatagtcac
      481 cttccttagg cccgtacttc ttagaaaccc ggcgctaaac ctaagccccc ttaagaagca
      541 gaatagtcta gtagataact atttcctccc ggttaggcac ctccttagcc ttacggataa
      601 tattataata cctatctacc tccttcctat accgagctaa gagtattagg ataagactaa
      661 gtaagctatc gtaagcctta aaggtctaac cgctataggc ctagcgtatc tagcgagtaa
      721 tctcgtggcc tgtagcggtt atattaacca ggaaaacgcc ggtctaaggg gagtaaatcg
      781 ggtatcgttt attattatag aaagactacg gtagcactaa gttatcctta gggaggggat
      841 tatagtattt aaagccgggg tgattactat taggctagct aatcttatac ttagtctact
      901 agaactcctt acggaggccc ctatctcgga acgtgtaagt agacttatag aatagattgt
      961 tagcgtagtc ggggaagcgt ggattctacg gtagggagac gcacttatag aataggtacg
     1021 taatcttatt attaacccga tctattatag ctatctagca tttttcgtag tactaacagg
     1081 gcactttatt cactacccta tatacctgca cgataaatgc cctagcgacg taaggcctta
     1141 tcacgatctt aataatatac tctttctaag gacccgcgag atccttagcc acgaagatac
     1201 gatagcggaa taagggcgtt ttaagaaagt cacgtatttc ccttaataga gcctattcca
     1261 cgtcccggtt agtaatattt aataaagtat cctcaaaccg gtttataacg gtaagccggg
     1321 tatctaaatt aacgaccgaa gataggaggt taagctcgac gtataaaacg ccgcccttac
     1381 tagccacctc gaatgaacca atataagtat taaccttagc accgaagtta gtacgcccta
     1441 attagggtaa ccacgagaaa taaagaggga aaacttatag ttatatctat aggcgttacc
     1501 taaatattat acttattagg agtacgtacc cctcgttaga cgcgtcttag actaaaacca
     1561 tagaataggc ttaacggact cttatctgct aacggccttc ttacgtttat acggttccgc
     1621 ttcgtttaat accctaatga tatacttaga agctatagtg tgtattcgag aagttaggaa
     1681 gttattatag taatagtgct atcggtaaag ataactataa aagtagtgat attacttaga
     1741 agaagaggaa cgaagagccg gggatcctat atcttttata cttaagagac agataagcag
     1801 agacgttaac taagcggctt atagcttcta taaattaaag gaggcgtctt taataaagta
     1861 atcacgacta ttcgacctac ctttatagct atttatagct acctcctttt attttccttt
     1921 attatagaat cacgactccg cctattgcct aataataaac gaagagcctt attagatatt
     1981 tactggctaa ttataataag cgccgaagcg agttagctaa tcacgctaag cgtttctaac
     2041 gtcggtttcc taatttatac cttaggaagg atagcttcgt tataacacgg ggattaaata
     2101 ggagacagat aaggctaccg ctaattaaga ggctaggaag gctaacgagc ctaactatat
     2161 agtcggagga agaaccttac gaaagcgtaa gtaaaggtat atatagagga ttagataaga
     2221 gatatctcga ggaaatagtc ggtaaagata gtaaggaagt agtatatacg gaggaactag
     2281 aactaagaga atccctaatc aagtatacgt ggaggacggg gtgattagag gaataagggt
     2341 gtacgatagc tctttactta gtttatttac ttatatctac ttattttaag gagttatcta
     2401 cgctataagg gcgtaatcga gataactagg gccgtattat aaccgcgtag atacggcgtt
     2461 agagtagttc ggcagacggt tatataaccc ccccttacgg cctctagaac tagaagcagc
     2521 agtctctctg gcttcgattc ggttaactag gtctaatagg ctttatgcct ttaggtcctt
     2581 aaagttcata ccgaattacc ctattagacg ccaggttcta ggggaacagg aagacctcgc
     2641 ccgcctataa gacctatagc ccattacata gctttataag ctaggcctag aattagtagc
     2701 cttagtaggg tagtcctggg ggatagaggg cccggtagct aggtaggagg ccccctaggc
     2761 ctccgagcct atagcagacc ttaggccctt tttttctttg aaagcacgtc ctaataacac
     2821 ggataatacc gactccggta cccaagaccc taaaacagcc cacctcgaag cccttaagga
     2881 tatacagtaa tccctaggcg agtaggcctc tattttctac accgacggtt ccctaggcca
     2941 ttctataagg cctcctacag ggcctccgca ggctatagct actattatac agctagctag
     3001 taccggtagg ccctatagcc cgataaggcc taaaataaaa cgccccgata agggctctaa
     3061 aaagagatta tccgcttacg cctttattat ctttttcggt aaggtaggag gagcgggctc
     3121 taaaaaaagg ttaccgctta cgtcttaacc accttttctg gtggtaggag gagcgggaat
     3181 ctcgcgggta ctatactagg tcctatatag gcctaaggta acacgcttcg aaatagactc
     3241 tataaaggaa aaaaggttat ccgcttaagt cttaactacc ttcggtaagg taggaggagc
     3301 aggaatagaa actagggtag tataggaatc accctggttc ccgatatagc ctataaaacg
     3361 cttagaaaaa gactctaccg ccttagcccg gtccgtaact agggcacgct tatagggcgt
     3421 atattagggc ttccttaaca acctatccgc gggatttaat atccccgggc ggtgccggat
     3481 cttaaaacca aacagggcga gcttcttaag tcattatata tactatccct taagcttagg
     3541 cttatccagc agataacgat ggtttaggtg gtcccttaga gcgataatag ggctctaact
     3601 ataggccacg tagtgccgcc acgtccgaaa agacttaata atagccataa gcttagaatc
     3661 gggtatacta taattaagct cggcgcctcg gagattataa gatctaaacg cgacgggtct
     3721 ctatagtcta ttcttaagct aactaataac agccctaata ataaaagcag aaatatcggg
     3781 cttaatacgt attagcagag cagggttaaa ataccgtaaa acgggcgttt tctaaaatag
     3841 cagttttatt tcctcgaacg cggtctaggc ctacgaggaa agtactagga ccccggtgtg
     3901 gcccctagta ggcccccctt taagatagtc tataaggggg gcagcgacct tagagtagtt
     3961 cttaataaag cgcctataaa aacccgtaaa acctaagaag acctgtatct tcttaacact
     4021 gttagggagt tcctagtcgc ggattacctt aacgcgagcc ggatctatcc gtaccccgtc
     4081 taggctatag ataaatccca ggaatttaat atcgcaggtc ttaaacttat acttatcggg
     4141 gttattatat agggaccact atctaagcct tataaggacc tcgcggacgt gcacgcggta
     4201 ggtaactaag tcactactat aaataagggt atcgtcgatg tatataacgt aaatagtatt
     4261 aataaagcct gttagcgcct aattaatata gcgttagaag cttacggggg cgttattaag
     4321 gccgaacggt ataataaggt attcgtagtg accgtatttt atccggaacg ccgttttcca
     4381 cttattacta gctcgtatac agagccgata gtatatatcc ttaagatcca gcttagtata
     4441 gtactacgct aaagataaac gatctaagat tttatagata aggggtagcg gggtatagtc
     4501 cttaactatc accttattta accctctata gttaatataa agacgtagct tactactctt
     4561 cttaggaatg aacagaataa gggcgccggc cgggctagta gacggtctaa tctatccttt
     4621 cgtaatggcg tcctataggt attaacgtag cacttctaat ttctaagtgg cgaggggata
     4681 aatatgacta tagggaggct tttccccctc ctctacctta atcgtgtgat cctattacta
     4741 gtgcgttggt aaccgcccgg tattatcgac tttaaagata ttagcaaaat cttaatacta
     4801 ttccggtagc gtaggggtgg ctactaggtc cccgtcttct aagaatttat ctctatatcc
     4861 tactaaagtg ttttgtgcta ggccgatata gccgatacgt aggccccgcg tagaacctat
     4921 ataggtcaga ataaggatag acttagctta tttaactgtc ctacgtagct tttttagtga
     4981 tataattata ctaagctccg cgtaggataa gggataggtc cacgtgctag aacgttaagg
     5041 ttaacggctc taagccacgg cctccctaag ataatcttta cgcctataag gtttataacg
     5101 tggaacttag cgtggtatac cctttcttaa ccctaatagt ctatcgcgac gataatccta
     5161 taggtggacc ctagagttat ttttaactat tcttctataa tccaggacac cggaacaggg
     5221 gaccccttag gaacttaact aggtcctagg agggactaat ataaaacgtt aatatcggcg
     5281 cctccgttaa ggagagccga cgtctacatc tattccctat cttagcgaag ggaaacacgt
     5341 gccttgacca gtatagtggt agtaaagggg gttactcgag gtaggtatta ttcctagagc
     5401 accttacttg tgatatagcc gactataggg cgggaggtgg ataccggtta ggtattcggg
     5461 ttactataat tcgagcacta tacccgaggg ctatagtata tagtagcgta gtgccccctt
     5521 ttattatagt taaagtaagt gatagagtcg aggtattata gggataggga tagggataat
     5581 agccagggct atatagggtg actaggagta ggcgtaggag gaggcgtagg ggtaggcgta
     5641 gaaataggcg taggagtata agcaggggta tataagcgga agcggcgccg cttagtacga
     5701 gtagtagact agaagtctac tcgagtaacg gcggttagcg tgccggtgat agttaaggct
     5761 tccgccctat agtaggccgg ggctaggtct tagtagtcct taggaacccc tatagacact
     5821 atatagtccc gaataggtag gagtaccctt attagcacta tctaaatcct ctactagtct
     5881 agaaactcgc ctagtagttc cgactccagg gcttcctact attatataaa tttagcgtag
     5941 gattcgcctt ttctttagaa cgaaatagac tcgctgtgga tctataccgc tacctcccgt
     6001 aggcggatat cgttatcgtt aacctaatag gatagctagg tctataaggc tgcctagcta
     6061 accctattag agtccccatt gtatttatat cgtagtttag cctgctagcg ttccttaagg
     6121 tagtagagga ggtataatat aacgaagtac tttttcgcgg cgtccgtggg gaaggattaa
     6181 gaatctaggt cgaaccgcta gttagtctcc tagataaacg tgcgatactt agcctaggat
     6241 acactatcct attttggaag gggaaaattg aacttagcct atatagcgga tccgtgtata
     6301 gataacgtcg tggatatatc gtgggtatac taggattctg atagggttcc gataatacga
     6361 tatcgaggtt tagctatacg atagtgggtg atatcggccg ggttagattt actagtggga
     6421 tagatagtag cggcggtagc ggtgctagta acggtggcag tatccgcctc tagcttagta
     6481 aggtacgcga gcttacgctt atagtggttc tacgccttta tctatttaac gcgtttatct
     6541 agttatttat ccgttagcgt agctaggtta acttctgtat ataggggtag attagggtta
     6601 tacgcctatt ctgttatagt tataggagga atagaggtaa tgttaggtgt agaggtagta
     6661 gtagaggtag tgctagcaat aggagtagat gtaggggcag gaataggtgc cggtacggtg
     6721 gtagatacgg gagccgtgtt agttcccggc gtatttccgt cgtatttctc gttagcgggg
     6781 tcgtcttcta taaaggcggt cttgctatcg cggagctatc gcttaaacta actagtagtc
     6841 ttattaaaat caaaggtagg atcgtttatt tcgtgatgct tagatatctt agtcactctc
     6901 cttaacgggc ttcgcgccct taagggtaga gggattaaaa tattaaatag gtaatcgtaa
     6961 agagtgaaaa ggtagggtta agtaaggaac taggtataat cacgatagga ttataatagg
     7021 gttagaacgt gggtatagct aaagaagtag attaattgct ggcctcctcc ttcgagggga
     7081 ggctccctta ctccttaaga ctacgctctg cttttcgggg gctacttatt tacttcctcg
     7141 agggctgcct tatttacttc gagggactat tctgtttgct atataataac ttactttact
     7201 tatgccttaa ggggtcttag actaggcata cctggaccca tataggttca cactagggat
     7261 ctattataac cactactgca ggcacctgat attatcgtta gtttctaatt attgttatta
     7321 atctacctat actataaggc gtaccttata cttagtaagg gtttctttgt tattcaacct
     7381 atttatatat acctatctaa agatatagac ttatcactta tacttattag cctaattgct
     7441 atttacctct ttcttatagc ctatctatta gtgcccctta aggtgctcct cctcggctta
     7501 taaccaccgc ttctataacg actagagacg tatattataa tagtgatttg gcggaggtag
     7561 gagattgtcg tgggttagac gtggtagtgg ctaggaggta ttagaggaac agggatctat
     7621 agcggcgata gtaatatcgc cgttattaat atcttacttc cgtatatata tagggttata
     7681 agtatttcta gcgttaaaga acgccttcta ggtattatta ttccgtacct tttcggttat
     7741 ataaaggctc gcaatacata tgcgcgcggg taataggcgt gcggccgata agtaccctct
     7801 agggatatct atggccaccc gatattagtt atcgtcttct tccgtacccc gaaccacggc
     7861 taacactata aggaacgcgt gcgtagtgtt aaggaatagg ctataatacc aagaaaaaga
     7921 tataccgtaa cggacaatac tattataact taatagtcgt attttataaa gaccctaact
     7981 taaggaggaa aaggaggcct tttcccctta agctaatata gtaatctagt cttaccgagt
     8041 acttggcggt ctaagcgtat ctctaatctt atatagtgct aatccataat accacttagt
     8101 tccttatact gctctttcag taatcggggt atacgcctct agcgcggagg gcataagaac
     8161 tattcgctta gctatagaat aaatagcgta cgcattattc gcggggatag agaatatata
     8221 gctccggtag tatctatacg gatagagaac gtatagcggc cggactatac acgggaatag
     8281 cacggtatag atactcaggt tatagttaga ctagaccggc cgagggatat atccttagcg
     8341 aggttcccta ttagtttagt agaagatatc tttattctac cctatttact atagtaaagg
     8401 tggccctttt aaaccctaga agccctaggt ctaaaagtac cgactggcta gagatttacc
     8461 tagatagggc ttatcatata gtaagtaact aagcttttaa gcgaggttcg tgtattacca
     8521 cccgacgtgg actatatata ctaagactaa atagatttat agtatactag cggtcgttat
     8581 cgcgaattat gtatactaag actaaataga tacgtagtat actaattgaa ttaatataac
     8641 cgctagcgca ctaggtgaaa acgcctctca tttactggac gaaggcgtgg agtatataag
     8701 gactatagtg tatgtgtgtg catgtatcta tttaacgcct tagtaatccc tagtaaatac
     8761 tagagatcgc gcccctgata gagttgtcgc gtgttaaata gcacttatat aattaactta
     8821 gtagagcaga aatctcgtgt gtgtgtatta tattaagtta tatctatata agtctcttat
     8881 acccttaatt taggtggtga agactctatt ataggtacta tattatttag attctatccg
     8941 gtctttcctg gtatccgccc ctgttatatc ctaatgcccg aggtctaaag ccgttagtca
     9001 ggcatggatc ccctatagac tacgtcgtgg tccgtatgcc tataccatac acccccttag
     9061 tgaaggtggg tcttcctagg ttaactaact aattaaaggc ttcggtttac acaaaacgct
     9121 cctaaccttt ctattagaag attaatagtt aagggaatac gccctcgtaa aaagaatcta
     9181 aatccgccct atttaaccgt ttaatttaat tctatcttaa ttagttcctc gatccagatt
     9241 agctggatct acttaatcgg atctgtatct attagatcta ctacgccggc ccttatcgtc
     9301 gctacgaccg cggctttagc gcgtttaatc tcttcgtgca gttacttcga ccacttaata
     9361 caattcttat aatctaataa attaagctat tattatagtc gtttaatccc cgccgcccgt
     9421 aatgccttta ttaaaccgtc cacgattata tccttcgtgt taatatacat aaccataaag
     9481 agaccttact atactaacta gcgcgcctac tagttataaa tatcgatatg ctatagtctt
     9541 agtcgtaggc gttatatctt cttattaacg aggttaatag tctgctattt atcgtagtac
     9601 agctatagtt attattaatc taactaaagc tttagatccc ttagtatccg actagtaaat
     9661 aacgtctcct tagcggcctt tataagagcg agtagtttta actctattaa cgacgttgta
     9721 attattagtt acttacccgc cttttagtta atagtgccac cgaaaagctt tatcgtgtat
     9781 ccttaggagc ttttacggtc tggattatcc ccgaaggacg cgtcgcttat agttaggaaa
     9841 agtctattcc taccgaattc taggtagtag tgccttatat aatataggaa tagtagtact
     9901 tattaaggcc tcttaaggtg gttagaggag gggttaacgt tatatgaaga aagcttcgaa
     9961 tgggcgaacg cgatatcggg tctttttata atagcggtat ataggattat acctattata
    10021 ccctaatact agcggacctc ggggattaat acgcgtatac cattgcctag tattaacgac
    10081 tctcaagtta agaataggac ctttagtggt tttcggtaga ggatatctac gcagtattta
    10141 actgcgatct tctctacata agaggattat actaactata acctacgtat agctctatcc
    10201 cttaaaacct taattcctag gaactaacgg atttcgtcgc ctcctagtaa cctatagctt
    10261 tacttaaggg tagcctcgag gttattcgcg tttgttttac gatctctata gtagatatat
    10321 ccgatatcgt taacgtataa gaatagaatt aaactatcgc ggattataat ataggggtta
    10381 ttaggcacgg ccgtgaatcc tatcttctat agcgtgccgc taaattcctc ttactatagt
    10441 agtggcgata cccttaagcc gaaaagggtt ttccgtagta gtaagacctt acctaatact
    10501 tcgtagcctt acggtatctt tataaatact tcctctttaa agctagcgtt aacgaacgcg
    10561 ttaatagcgt taaactacct tatcttcagg ttacattaaa cggcgatagc tattagtata
    10621 cggaaagact ataagactaa tatagcggta tagttatctt tagtttctaa ccgtttttat
    10681 taatctcctt atactataag gcgtacctta tacttaggga gcgtgccctc cttattgaac
    10741 ttataggtat atacctatgt ataggcgagg acttattact tattagccta atcactgagt
    10801 acctcctact agtaacctat ttattggtag cccttaaaat attccccctt agcctataac
    10861 tactactccc gtaacgggta aaggcgtata tcgcggtaat ggtttagcag aggcgggaga
    10921 tcctcacggg ttaaacgcga tagcggctag gaggcgttaa aaggagaggg atctatagtg
    10981 ctagcgccga taatatcacc gtcgttaata gcttacttcc tcctacatat agggttataa
    11041 gtccttctag cgttaaggaa cgcctttgag gtattatcgt tctacacctt cttagtcgtg
    11101 tatagactta taatagttct cgtggtggat agacgcgcgg ataataggca cgcggccgat
    11161 aggtactcct aaggggtatc tatagctatc cgttagtggt tatcgtgttc ttccacctta
    11221 gtaggtatac tagcggtaag acctattcct taaccttaaa tagtcctatt tattactaac
    11281 cgagctttat taagggttta ttaggtagcg aatagctata cccgagctta ctgaacacaa
    11341 agtccccggg ggagaaccga atactgcgat acttcttatt atatttcctt tttatatata
    11401 tctaggctaa ggcgatagat agcttagcgt cttcatagaa tagttcccga gttaactatg
    11461 ggttagtatc actaattata ttaagggggc tattcgttcg cgtgctatat agtagtttat
    11521 taagtaaata cccaaagact tcgctaaagg cgttatttag gttaaaatat agcgcgataa
    11581 taccctttat ctatagcata tagggtatat aacgaaaaat atatagatag caatatcgac
    11641 tatataattc ttctgtttaa atagtctatt actttacggg tactatacta ttaagaactt
    11701 atatagcgta cccgcctcct tctagagcgt tatctaaaag gcggataaga atttagggtt
    11761 ataatctaag ataatacctc gggagatatc ctaagtaccg agctaagaaa actaaaaaag
    11821 gatataagcc tagtcctccg cggtatagaa ggtatacccc ggaataagga gggtagcgtt
    11881 agtaaactta cctattacta taaagaggga gttaaatagg gagaaaccct ccttttacta
    11941 gggagagcta gttaagggta cctcgggtaa gccgataata aaatctatag cgatagtata
    12001 gaatagaata tagggagtta taattagcta tatctcgccg agtaggggtt aataattagt
    12061 ctaattagtg gcgtatatta agtagttagc gatatagatc ttgattttct tatagagctt
    12121 aggaatagcg aatcggctaa ctagctcgta ttagattctt ttaacgccga aatagtaacg
    12181 cttattataa gcggcctaaa ttatgacggc ttgtcaaacg tttttcacgt attgaggccg
    12241 aaaatataga ttattcgaac taaggagggg aaggaggaac ggaaaagcct gcgcggtgtg
    12301 taggcggcta agtacgtgtg gaatcgcacg gacctcgctt gttagggggt ctatgcttct
    12361 tagtcctggc cgctaccggg gactattcta cgggctatag cctataatat accccccccc
    12421 ccggaggcga ggtcgcggtc gtgtcgtggt tgcacggtta taacctcgta ttaccctggc
    12481 ctccctacgt agaatctgaa aatagcttcc tttattcggc tctattaaag gctctttcga
    12541 agggaggtaa tccgtagcag ctaagatcct ttcacggcta aaatagcatc aaggagttct
    12601 tatatagcgg tgctatcgcg ggccccttac cggtgtgcgt gcttattata aacgacgtgc
    12661 ctgccgaata tataaccggg ggtcattcct tccacctaaa tagcgtatga agagtagtaa
    12721 aataaacctc ccactattcc tcgtttttcc ctattttctt ccccctctat accttccttt
    12781 taggtaactt tttcgttttt ttttaattga ttttttctac gctataagta gccccgagat
    12841 acttcgtagg tcctatagta atataactaa cgtcgctaag taatagctta taacttaatc
    12901 cgcctatatc cttattaccg taagttagca ctccctcgct tatagtttaa tgccgtagct
    12961 aaccgttagt agatattaga ctttgtctta cctaataagc gcctttataa gggtaatagt
    13021 aataacgata taagttcgcg gcccatatta ctacggttat aaagtcggcc gtaactaata
    13081 ataagtagac cctaaccccc cccccgctaa gaaaagatat acccctaaaa accccctaaa
    13141 tccccgctaa tttaccccct acgcgtaata cgctacccgg taatgtaaat aagaatatag
    13201 tatcgagtat tactactagt tagaccttag cgcggctagg gctaacgcta aatactataa
    13261 gtactcgtgc cgcacttata agtattccga ggtaggtata ccggttatac gtgtagtaac
    13321 cgcgactaat aagcgatata gctcctgccc gccgcctata acaccgctaa cgccttatag
    13381 gacaccgctt atctaataaa taaggatacc gacgataagg atataagttt atacctatcc
    13441 ttcgcttagt agcctttata ctaattcttc tatatagaat tatcgttagt tttaggatat
    13501 ttacggccgt ttttaggtcg cccttagttt agctaagtta ggtaaaaacg tcgccgctcc
    13561 cttactatcc cccgctccta ctatcgccgt tgcccctatc gccgcccccg ctcccgtcgc
    13621 cgctcccgcc gttactcccg ccgctgcctc gcttaccgtt attatctcgc cgtccgccgc
    13681 cgcctagccc tttactacgg agttttaggt aggtatagta taagccctcg acgatattat
    13741 tacctttata cgtaatatag ataaaacgct taaggaagta tcgtaaaagt tagaggataa
    13801 gaataacgac gttactataa tatcgtaaaa ggtttataac ctcttttact ccgtgcgccg
    13861 cgtatataag cactacgtgg ctataacccc cttagccgct agggataatc cgggggctac
    13921 tcccgaggct atactcgcct cggctcctcc ttaggaggag tcgtaggtag gtgccgccga
    13981 ggacggtata gccttataag aggaggagct agaaaagggg gaagttatta agtgataggt
    14041 tttttaggtt atttttacta tatttccatt acttataaat taagtaaggc gggggtatat
    14101 ccctaatata acttcgctct cggttcttat cctcctcgcc gccgtgtcgg ccttctttcg
    14161 cgtccgtgtc tccttcgtat actattataa aggcccgtta ttcgactata ccgggccgta
    14221 tttcttctcg aattcgttaa tcgcttatat cttctatagg cttttaagta gttcccacgt
    14281 taattctata taaccctcct atcgtactaa tacttcccgg accttaccgc gaccttgctt
    14341 tcgggtatag gcgtaaagga cttcttttac tacctattcc tcctccctat ttagctcttt
    14401 acggataggt ggtggctaaa ggtttattat cgtttaccct agtaaggggt cacggtcggc
    14461 tcgccgtaaa agatccacgt ggaaatagtt ataaatctac gaggggacgt ttagttctac
    14521 gacatagggg ttaataacct gtatatcctt atacttataa taaagctagg taagtttttt
    14581 taatagctat agcgaggagt agttaccgat atttagctat ataaggtcgt cctttttaaa
    14641 cctcttaata gggtagcgcc gacggtttac cgactcctct tagtatagtt atatagcggc
    14701 tatcgcggct tatataaact aagtagcttc cttaaagcga cttaataagt cctacgcgga
    14761 agcctcgcgc ttatcggtcg gtgtagtctt attaacttag agaggattcg cgtagtaccc
    14821 gtgttataga aagaacgggc ttatttagat cgttaagttt acccggttat ttaaggctag
    14881 ttacgctacc ggtaatagcg tatcctaatc gtcttaggcg taataggtat atacccgtaa
    14941 atagacttaa acttcctact taatatattt agaacctccg tctatctacg ggtagtatat
    15001 agtacttagt cgttatttta tacctacgag tttataaaag tatcactaaa agcggctagt
    15061 ctagttcgag cctgtatcgc aaacgataga cttcggtatt ccttagaacc tatagtagta
    15121 tagtaaaaac cgtttagcgt aggcttcggt atctatagta tctatcgctt taagtattac
    15181 cgatttcgag agttagtcgg taatcaccta taggtatcta tacttaccct tacgggtagg
    15241 tagtaggtcc gttataaagt ctatcgcgat attatagaag attcgctcta gtatagggag
    15301 taggtgtagt aatcctcttc tcgtacccct ttatatatag ctagctcggc acgtatcgta
    15361 gttccgtata aaccttttaa tatcttaatt tataccgggc cagaaaaact aacgggcgac
    15421 taagataata gtattatccc tgcctaggta tccgcctact actaagtcgt ggattactta
    15481 tactagacgg ccttatagcg ggtggctagc cccgtctttg ttatccccta gcacctataa
    15541 gcggttacga aatattagcc atccttagtc gattccgtac tcggcgatct atattttaag
    15601 ctctagctcg gggggaaaac tccgttctcc tactattact acggtaaaag caccttaata
    15661 acgcttatcg gtagccttag cttcgtccta taatcgctat aggttagggc ctacttcgaa
    15721 gaccgtggct agctccggta atattaccct tactaggtat acccgggggg agacagctat
    15781 atcggggatt atctaaatat acctccccta ctctcggata tcggaagaat ccttaggtat
    15841 atcctactcc cgatataaga gcgcgtcggc tacgacgtta tcggctcctc gcttatactc
    15901 taatataaag ttatactagg taagcttagc tacctagcga ctctaacgct cggttagggc
    15961 cctcttagtt ataaagtatt cgagtatttt ataattagag taaatctaaa accggccatt
    16021 acctatacgc ttagctttct aagcctatag gtagtctata atcgctagta tctccttatc
    16081 gtaaatcggg tagttatact cggcggagtt aaggcggcgt gagtagtata taacgacgca
    16141 cctatatcct tatttatctt tctacaggaa tacgctacct agcgcgaacc ctaaataatc
    16201 cgtttctagc gaggtcttcc ttctaggtta ctattattat agataagcct cttcctagaa
    16261 cctctacttt agctccttaa aggctgcctt ttataagggg ccctagtaga atagggcgtt
    16321 cttcttcgtt agggccgtaa atagcgctat aacggctacg aagtcgcgga tatatatact
    16381 ataaaagtta gtaaacccta agaaacttcg tatgctaatc gcggagacta acgcttccta
    16441 ttttacgata gccttaagtt tctcggggtc gtaaaatacc cctttttctg ctataacgat
    16501 aaaccctagg ttttaaccgt cttaacgcta aactcgcact tcttcgggtt aaggtttagt
    16561 ctagcgtcta taaaggcact aagcactcgc cgtaccttct ccttatagtc cttataaaat
    16621 ccgtctaagt agattaggat atcgtctaca tacgcggaga cgaaatcgtt aagaaactcc
    16681 catagcgata agttgatata tcgctagaac gttataggcg cgccggttaa cctaaaaggg
    16741 tatactagct actcgaataa tctaaatcga gtatagaata tagtcttata cttataccta
    16801 ggagctatcc gtatcttata gaaggcggcg ataacgtcta atttagtaaa ccatttcgcc
    16861 ttagctaggt tacgtagggt ctttataatt agggggagta agtagcgatc ttgctaagta
    16921 atcgtattta gggcgcggta atcgtagtaa aatcggaggc cgcctcctag cttcttcacg
    16981 aataatataa gcgcggtggc cgctaagcta ctcgcacgaa taaatccctt atctattagg
    17041 tccgttatcg tcttccgtaa tacgaggagc tctttacgtg atatattata aagcaggtct
    17101 tatagtaagg cttattcgtt accactatca tccgttataa gtagacctcg tagtcagtac
    17161 caggttagta taggggtagg cgtatagagt ataagggcgt aagtaaatcg tcgaactctt
    17221 atataatacc cttaaagacg tattctcgcg ggtctactag ttcctttata cttagggtct
    17281 tttcgatatc ttttaacgat atagtctata agccctcttc ctatcttttt cctctccggt
    17341 accgtagtta tctatatagc cctataaaca cagaccctat tactagtact atagtgcgga
    17401 tctcttatac tgcttgcggc tccttttcgc cctagagtcg ggtatcgata tcggccactc
    17461 cgtagcggag cctttattcc ttagcgtaaa ggaccacgtc gttacattct atctacggga
    17521 gcctaaggaa aagatcctaa tctagaccta gtactatata cgcaaaaacg cgctcggtat
    17581 acccttatat atctagcgta aagactacga tactagcgct actagctagt ttcgtctcat
    17641 ctgagaagcc ttttagtagt cgtttcttct tatcgactaa cggtaagcgt attttttaag
    17701 taaacttctt atttatagcg gtataatagt tataacctat atctattaaa gcgtttatta
    17761 gcctactact attaattctt acttagatta atactgactc gctccgtaat agcggtttaa
    17821 actcctctta ctcgcgttac tctcgcgccg tcggctccgg tacccgattt cgtactagag
    17881 ctactctttt tccgagtctt cggtatcttc gggaatatct tcggattcct cctcttaagg
    17941 ggatattcgg gccaccgtat ccttcttact tttatagtgc cgttaaacgt agcccttctt
    18001 ctaatagttc taatatatat attcgcgtag cggttaggtt tttattaagt ccccttagac
    18061 tcgctaacct tattaactct acctataacg atgtcgccgt tagcgtcctt aactagttta
    18121 cgggcgatag gaatcggtta gtacgactta ctaacaccct cctatctcta cgcaatcttc
    18181 tatactttat taacctactc ggagtaagta ttagagagat cggctactac taggctatta
    18241 tatagcctat cgtttagggc gctattaagg aacgatatct taatatagtc tacttagtcg
    18301 tggtctccta cttacactag gttcttttta aaggtcggta ggaagcgcgc gaatggctag
    18361 tcgggtgttt actgtatcac tctaaaggcg ttagtagcgc ggccttattc gttacggtcc
    18421 ttatatatat agccgaggta ggctataaat tcctccgggt taaattcacc gtttatacct
    18481 ccgttatcga aaaaggtact aaccacctac taacgctaag tatctaagca cgcgttaatt
    18541 aagtaacacg cctccttatt actatagaat aagggcctat cgaatttaag ttatagtcgt
    18601 atagcctaag actaagcggt atattccgtg cattttccac taaattctac gggaacggcg
    18661 acctactata cccggtataa gagcgtgggt gccggcggcg gtaacggaat aagtatagca
    18721 gtctctgcct ctaatagccc aggtacaggc gagggcgtaa cgactagggt aggcgtcggg
    18781 tatatagtgg gtataaggta cgggttaagt taagaccttt taaaggctac ttataggcta
    18841 gcgattatat tataaatagg ggcgatatat atccttaccg cttcctatac gcgttataac
    18901 acgtgtttat cgatcttatt atacgaggtc cctacgactt acctttagcc ccttagtagg
    18961 ctcggggcga agtggctagg acctccttct atataagcgt taaagcttat aatcttatac
    19021 gttcgaatgt ataacggctt attaaaagtt attcacgtat taaggccgaa aatatagatt
    19081 attcgaacta aggagggaaa gaaggaaggg aaaagcctac gcggtataca ggcggctaag
    19141 tacgtgtgga atcgcacgga cctcgctcgc tagggggtcc atacttctta gtcccggcca
    19201 ctgccgggga ctgttctgcg ggccacagcc cgtaacataa ataaactcct aatataggga
    19261 gaatagaata taaagctaac gcttcccgct ctattctaga tagtaaagga gaccgttttc
    19321 taactcgaaa gggatcttaa ccggcgaact atagtcctat agctaggtaa ggataagtcc
    19381 ttatttagta ttattagtat aactattatt aattctttat cgtagattaa tatttatttt
    19441 aaccttagag aaataataaa taacttaatc tcgctaaatc cgttttagtt ctttattatc
    19501 ttccgcctcc ggagggtgta ttataggtag ccgtaatagg gcggtagcca tgatatttat
    19561 cttcccgggg atataccgat aacccaacta aagctagcta aagaactccg aggagaggat
    19621 aagctttata tttaatctag tcttatccgt gctagatagc gtagtagact ttataatacc
    19681 gatagtaacg gcgtggttta taaggataac ggtcggatta taataagcgg actaaataat
    19741 agttcgtgtc ttacgaatgg tctatactaa gtaggcgacc tctagttcgc tcggctaata
    19801 cttttcctta gctatattaa gacccttact aatatagagt actaggcgaa taagggtttt
    19861 actaataata cctctaataa gctatttagc cttatcgata agctagaata gtatagctaa
    19921 gaacccgtgc tccttagagg cgtttaacta gataaagagg atcttcccta ggtcgtagtg
    19981 gaaaaagtag atattagaga taggtatatc cgtgatatcc ttaaataacg ctatttcttc
    20041 ggccgtaagc tagaataccg tttattcagt ataggcctta tatacttagc cttagtcctt
    20101 tccgagttaa taagcctccg cgagaagggt agtcttctat tattagaagg aggtaattcg
    20161 gtaggcgaac ctcgggataa agtaccgtag ttatatagtt atactaatct attaactaag
    20221 cgattagagc gataatagta aacggatcct ttatagagta tcggtgtatt tatctatatt
    20281 agaaaggcct aaagtattaa cctcgaatcc taaaagctat actaatagat aaccgataaa
    20341 ggacttaccc ggggagataa agatccgttt ctagctaaat agcgatagga cggtttctag
    20401 atactagacg tattccttct cggtattaga ggctataata atatcgttaa taaaggtagc
    20461 gacgaacttc ttatatagcc ggagtagctt atctctatcg cattggatat aggccggcga
    20521 attataaaag cctataagag cgaccttcga atattcctat ccctaatata aaataacagt
    20581 aaacctttta taatacggct cgtataccgg gaactagtaa aaaaaggctt aagcgtcgat
    20641 aacggagata aacttcttcc cccggaggcg ccggattacc ttattctata atagtatcgg
    20701 gtatatatcg ggaataataa ccgtatttag agtataaaga ttaactatta tccggccttt
    20761 acgctttccg tttacggttc gctatataat aaatactaag gccctgaata gtataggcta
    20821 agttaggtat tctattcgtc cttacttata gagttcgtta agggtcttat ctaaacgtcg
    20881 ctagtcgtta tagctaaggg gatatagctt ctagctaatc ttctaattat actatccgtc
    20941 gactaaaagg atctttatat acttctttgg aggtatatta ataacgccct agtcggtcta
    21001 aaccttcgga tacttcttaa taatcttact aaaccggtat ataaaccggt tattatagtg
    21061 gtagattatt actcccttct tagtaatctc cgtggggcgt ttaggctttt aacgatacct
    21121 agcttacctt taggagtaat atacccacgg aaaatatccc ctttagtctt actaggcggt
    21181 tcttccgtta tacgcttcag caggatatct cgcgcgttat cacagttagt atactaataa
    21241 ctatctatat agaatggctt tatattacct agcttaatac cttcagcgat aaataatagc
    21301 cggttatcgg cgttaaagat aggtattata gactatttat taagaatata gttcggagag
    21361 ccctttatat ccgggaaaaa ctctatagga ttaaggttaa tatcgggctt attaattagt
    21421 ataaatctat atattcgtgg cggcataact aaatatttag tagccttact tttccgatag
    21481 attagagaat atttagcgaa tacccttacg ggaactatta ggtcctagta tgcgctaata
    21541 cgaatagctt cctacgtgtt aaggatatct agcctattag gatagttaaa ctcctattct
    21601 aggagaagac cggcgttaag cttaggtata atttaagtcc cgatatatag gcggctaatc
    21661 ttcttctcgt tacctactat accttaaact agtatagtaa aggtagctta tcctagggtc
    21721 tttatcgatc ctatacctta taatatagcg cgcttagtaa gattaatata cttatcggga
    21781 aatcggctaa ggagctacta gcttactata tagcgggagg ctgctaagtt aacgtaaata
    21841 tcgaataata cgcccgtagt gaaactaaag gctttgatcc gggcgtatat atacccgtaa
    21901 agactattaa aaggattccc gatttcctag atagtaccgt taattagcgg cgagtcctat
    21961 ccgctctact cctttagtcg gtacggctaa gagtaggtct tcttatatcg aatagtctct
    22021 aaatttaatc ttataggtta gtagtattta ctatactcct aatatactta gtagagatcg
    22081 gcgtacttag gtataaatcc gggtctatta ataacctaat atagttagtt actatattcg
    22141 ttacccgcgc tattattatc cttagcgttt ataaaaccct tagagttccc cttagtatag
    22201 tagtacttag gttctatatt agttttatct ccggatatag gcttagcggc ggtatcttcg
    22261 gcggaggcgt taacctagtc ttaagaataa tcacggcgat agtctttata ttggcgatca
    22321 ggctatttat tagcgttatt agttaggagt cgctaaccct tattattagt atcatagtta
    22381 gcgttcggca ctagtagcgc gcggttttta ttttagtgat agagctagct aggactaggg
    22441 gaatagcggt taggctatag tatacagtaa tactcgggcg ttagattaga gcgtcggtta
    22501 taagagtgtg gcacgggtta ttaaattact ataatagggg gtaaagggtt atatataccg
    22561 cggtccggtt tagggaggct atatcggcta atataatact tctaaactcc ttaggtatag
    22621 ttccggtact atactagtat taggtttact acggagttta agaagtcggc taactttacc
    22681 ttaggaccta gttagactat agttataatt aggttagcgt taagcgtttc ctaaataatg
    22741 gataggagct ttccctaaga tttatcggta gctttcacga gtcaggtaat cctattaacg
    22801 aatatataga tattataggg gtttataata tctttagggt atacttctcc ttatataatt
    22861 agtacttagc tttttcgcgc gggagctaga atcggcgctt taaactatcc ttttaattct
    22921 ttagggtaat attcttatta tactattcgc ggagtccggg tctatagtta ttagctactt
    22981 agaggcttta cgtagtaggt aacgggagat accgtgggta aaggcttcgc tatacccggg
    23041 gcttatccta gcgtattact ctatagcgtc tataaagcgg aatacgttaa ggaaaactag
    23101 cttaatgcct tctatacgga tatcctaggt aatagtaaag tattccggcg ggtcgaagta
    23161 tctgaggtta tccgccttga agtaaaccta aggttattaa aactataatc cgcgctagag
    23221 tttgctaata atagctaata agtttaatta gcatatatat atctagtccc cgcctataaa
    23281 gggcggttaa gtaagcgccg gaggagggag agatatctta tttagtagtc cggtatctta
    23341 gcgaatattc taacggttag gtccgggcac gcccgcgcta gataccgtgc ccttagagtt
    23401 aaccggataa tcggctaaaa agacgcagct aagggtatta gatatttagt attctatagc
    23461 gatcgaataa tagataatag tcttaaaggg agatatatag gatacgggca attagtataa
    23521 ggaggattta tttagggagt atattagttc ctcctcctta attataggtt tcttatccgc
    23581 tatctttata atagaataga ttaggagtat aataggtttc gttatagtaa ataatagttc
    23641 ccctagctcc cctgtaatct taaggcggcg tagattacct agctcttata tcctaagccc
    23701 tattataata agctaggcgg agctagactt agtaaagcta gtattagcgg cgctagtatt
    23761 agcgaggcta gtataagtaa ggctagtatt agtaaagctc cctctaataa aggtaatcgg
    23821 gttagcctta gaatttagct tacttatata aggagcggga ctaataataa acggatatat
    23881 aggttatttt cccttaatat tatagagttc tcctataccc gctaggatct ccttataagc
    23941 aggctttgta ttaagctatt tttcgaaagt atccacgaag ttatctagtc tttagattat
    24001 ttcttagggt aggatatatc ggatatatac tctgattata agatttttcc tcttaaggtt
    24061 aggccgttta taccggttat tcttagagcg tacacggccc tcttagctat attaagcaga
    24121 gctatatctt cggcgtaagg agattagtga tagggtccgg gaaattatct aagaacttaa
    24181 taagattttt cgcgctttta gcgcttcgcg gataaggata attattaagg aggtttatat
    24241 cggttataat aacggagctt taagttctat agcagacttt tcgtttagta gagttagtat
    24301 agtcgccgac cctatatacg aataataggc cgtggttctt atatactcta cgccttaatc
    24361 tagtaaagga gaggcgtctt cgcccggcgc gccggcggtc gtatagttct attagtatac
    24421 tacgtattta tatagtcgta ggatatatag cttcgcgtta agtagcggta tataaccctc
    24481 gcttaaaagc ttagttacta ctatttaata taccctatcc aggtatatct ctagctagct
    24541 agtcttatta gacctagggc ttttatagtt tggaatagcg acctttaggt atataaaata
    24601 gggtataata aagatatcct ctactaatct ataggcaggc ttactaggaa tatatcctcg
    24661 gcgagccccg gactatctat ttttctatac gactagtcta ttcctgatat tcggggctat
    24721 acgcgcgttt agggatctcg gtccggtccc taaacattcg tttaggtatt agccgacagg
    24781 ctctatatat tcgtatagta cccagcgcgc aaggactatc cgtgcatata gtccggcgta
    24841 ttataatcta ataatatagc gaataggcta gtattatggg gtatagctat aaatgtatta
    24901 gatcttaagt cgaaagactc taatactacc gctattatta cggacgaagg cgaggctatc
    24961 gctattacta taagagaggc tactgctatt attacgggca ccgctattac taaggatact
    25021 actattagta tagaaaaaga ctacgctacc gctattataa cgggtaaagg cgatgctacc
    25081 gctattacta caggtaaagg cgatactacc gctattatta tagataaagg cgataatacc
    25141 gctattacta taggcgaggg agacgttacc gctattacta taggagaggc caccgctatt
    25201 actacggaca ctccacggtt tactactacg aggtttaaac cgtttcctac gcctttagta
    25261 tcgccggaag gtcctgcgcg cgcgttcctt atagcgttag cggtggtcag gggcgttaag
    25321 gtagaagaac acgataacca ctcacggata gttatagata cccctagggg gttcctatta
    25381 gccgcgcgcc tatgcaccgc gagaactatt ataagtctat atataaccga gaaggtacaa
    25441 aataataata cttagaaggc gttctttaac gctaaaagga cttataaccc tatacgaagg
    25501 aggaagtaag ctataaacaa tagtcacgtt atcggcgcta ataatataaa tccctctccc
    25561 tctaacgcct cctagccgct attatatcta acccgcgagg atctcccgcc tccgctaaac
    25621 cactaccacg atatacgcct ctacccatta taagagcggt ggttatagac taagggggag
    25681 caccttaaag gccactaata gataggctac tagtaggagg taagcggtaa ttaggctaat
    25741 aagtaataag tcctcgttta tagatagata tatacctaca catttaataa tgcgggcacc
    25801 gtccttaagt ataaggcatg ccttatagta taaggggatt aataaaaaca gttagagact
    25861 aaagataact atgccgctat actagcctta gagtccttcc gtatactaat agcgatcgct
    25921 atacgattta acctaaagat aagggagttc gacgctatta acgtttatta acgctaacct
    25981 taaagaggaa gtatttataa agatactata aggctataaa gtgctaagta agatactgct
    26041 actacggaaa gccctgtgcg gtttaagggt atcgccactg ctatagtaag aggaattcag
    26101 cggtacgcta tagaagatag gattcacggc tatacctaat aacccctcta gtataatccg
    26161 cgatagttta attctattct tctacattaa cgatatcgga cttatctact atagagatta
    26221 taagactaat gctaataact tggaggctac ccttaagtgg agctataggc tattaggagg
    26281 cgacgaaatc cgttagttcc taggaattaa ggttctaagg gataaagcta tatataggtt
    26341 atagctatta taatcctcct atatagacaa gatcgcgctt aaatactata tagatatcct
    26401 ctaccgaaaa ccattaaagg tcctatcatt aattatagag ccgttaatac tatataacgg
    26461 tatacgtgcc ttaattcccg atatcgatta gtattagagt ataataggtt taatcctata
    26521 taccgttatt ataataagac ccgatatcgt attcgcctat ttaaagcttt cctaatataa
    26581 cgttaacccc tcctttaacc accttaagag ggcctaataa gtgctgctat tctcatatta
    26641 tataaggcac tactacctag aattcggtaa ggatagactc ttcctaaccg taaataacgc
    26701 gtccttcggg gataatatag atcgtaaaag ctcctaagga tacgcgataa agcttttcgg
    26761 cggcactatt aactaggagg gtaagtaacc gacggtcacg acgtcgttaa tagaatcgga
    26821 actagtcgct tttaccgagg ccgctaagga gacgctattt attcatcgga tattaagaga
    26881 tttagagctt cgattagatt aataataagt atagctacac tacgataatt ggcagactat
    26941 tgacctcgtt aataagaaag tataacgttt acgaataagg ctatggtata tcgatattta
    27001 taactagtag gcgcactaat aagtatagta tggccttttt atggttatat acgttaatat
    27061 acagaatata atcgcggacg gtttaacgaa gttaataccg gaagcacgga ttaaaaaact
    27121 atagtaatac cttactttaa cggattaaaa ggattatatt aagtagttac aataactaca
    27181 cgaagagatt aaacgtggta aagccgcggc taaggccgcg gttgtaacga cgacgacggc
    27241 ctctaagggc gtagcagatc caatagatat agatccgatt aagcagatcc ggctaatcag
    27301 gattaaggaa ctaattaaga tagaattagt taaactgtta aatacggcgg atttagatcc
    27361 cttttacgag ggcgttttcc cctaactatt aactttataa cagaaacgtc aagagcgttt
    27421 ggtttaaacc gaagcctctg actagttagt taacctagga agacctacct taactaaggg
    27481 ggtgtatcgt ataggcacag agaccacgac gtagtctata ggggatccag gggggatcca
    27541 cgctatagct aagggcttcg gatatcgggg acctccggta tcaggatata atagaagcgg
    27601 ataccggaaa agaccggata ggatccaaat aatatagtac ctataacaga gtcttcacca
    27661 cctaaattaa gggtataaaa gactcttaca gatatacctt aacatagtac acacacacga
    27721 gatttctgct atactaagtt gattatctaa gtgcctatgt gacgtgcgat atctatatgc
    27781 tttacacgtt tatgaaattc agaattttca taaagcttct ttacgctttc gctatctatt
    27841 aatatagtag gaatcggtat attattatta gtattattgt tattatcatt atataaaccg
    27901 tcgtttatat cagtgaataa cctaaggtta tctactaggt ctgtatatat attatatata
    27961 tagattcatt ctttagaagc ttcggttaaa gctatatatt ctgattctgt tattgataaa
    28021 gtaacgactt tttgcttagt taaagtccag cttattaaat tatttatacc tatatagtag
    28081 acgtagcctg acgtagaagt cctgtcttcg attatatctg aaaagctagt atcagaataa
    28141 ccggatatat taagatcttt tttctttaaa cagttatata aaaggccgat attaggaaaa
    28201 gtctttatat aagcccagac tcgatttaac gctatgaagt ggtcttgaga cggattactt
    28261 atatatcgag cgtatttatt aattccgtag gttatatctg gtcttaagtg tagtgctaaa
    28321 tataataaag caccgatttc tcgttagtat attttaatat cggtttttaa tgccagctgt
    28381 tgatttagta caaggacctt tttatttata tagggggtat caacccgttt aaggctccgt
    28441 ttattatact tatcgaggac tttattcgta taaggtaacg gatttataga aagggtctta
    28501 tttgacgctg attattatta ttattattat attaaggctt atcttttata cttattaaat
    28561 cccaggtgtt tctatattca agttctgtta ttttacctac tatagcttct atctacttat
    28621 cttcattaga gtagttcatg gcctgtttat aagtagctgg tccgtataaa gaacttaaag
    28681 tgaaaagaaa gtagggatct tcttaaaact ataggttccc gagtatagta tctttagtta
    28741 tatataataa tcgcttatta ttattatacg atatataatc gttatcgttt tccttcgaag
    28801 atttagaagg gatttaaatt tcgaacctgg atttattaag gccgttatta accgggtcgg
    28861 ttatattatc cttattaata ttttcggctg gaataatacc gcccgctgct cgaagacttt
    28921 tacgtcattt attattatta ttatgcttat ccttatcctt atcttcttct tcggtttgga
    28981 tagacctaaa cgtacgttta gtattattat agtactcgcc gagtagataa gactcggggt
    29041 cggaaaccgg ttttacttac ggtatattta tagtaggaga cttattatta ttatttatat
    29101 aggttacagg gttattttta ttaattatag tatctgaaga agaagtcaga aactgatttt
    29161 ctagaatata aacgtcacga taccaggttg tcttcctaga tcgaggatta tatattttat
    29221 agttatactc gttataatct attaaagcgc cctgaagtgc tcgtggatct ggtttctttg
    29281 ttttcgggtc gttagtttta taatatataa gggaacccca aacccgaata tttcttatat
    29341 taggtatacg actttctact aattcataag gcgttttaaa ccctactgct taattaggta
    29401 ttctattata cgtataaacg gctgaataaa ccgtatcccc ctaaaggtat tttaatagac
    29461 ctgagtagaa aagaaagtaa cggacttttt ctattatagt cctcataacc cgttctatcg
    29521 agccttaggt cttatgggta tacggggttt taatagtatg atttacaccg acgaaaagtc
    29581 ttttaaacga ggtattcgtg aattctttcc cgtcgtcggt atctacttct tttattttta
    29641 tattatattt attattttca acgggaatct tccactcttt tattacgttt ataatagtga
    29701 tttcagattt atctataagc atgtttacct atagataccg tgcagaacgg tatattataa
    29761 ggaaaatcta acgctttcta ttatatgtta tagggtcgat aggcccgtat aaatccatat
    29821 atacctttta aaggtaggga aagcccttat atttattaat cgattcttta ttcgcgagcg
    29881 tggctaactt accttttcta caggcttcgc agctctgtat ttcttatata tctcctttag
    29941 atatatttat cgtattctta tttatatatt ttaaaggagt ggagttacta taacctatcc
    30001 cacagtgcca tagcgttata ttctctttat tatgtattat tttccgacgg ttatttcggt
    30061 ctctttattc tattctttgt tctattcttt attcttttct ttgttctatg acctgtatat
    30121 tcctttatac ccctgaaaac tgggtcttta agtgggtctt ttctaagacc gtattcttta
    30181 tgtctaacta ttcgtttatt cctagaatag tccatttctt tattcctttt attttatcta
    30241 aaacagtctt ctttattcct attatattta tagtattaag gagcaacaag gatcgtaata
    30301 accatattac ccccccgtac gttagggccc gtgccgaggc ctagtagagg ccgttatata
    30361 taacggctct agtataaata ctagttttat tttggttatt ttggaataga ataagctggt
    30421 tatttcctgt aagaccgtat attttcttct tatctaggac gggaaggctg ataagattag
    30481 tccctaattc gggaatatat aaatagttgt aaagctgtac tattcttcct gaatccctga
    30541 atttaatata acagtcacca gtatctatta cttttatttt ctttatatca cactaactag
    30601 cagtacttta agtagtttta tacgtagaaa agagcttttt acttactata acgtatgcta
    30661 tagcgccact attaatataa aaatttaaat ctaatttgat taaactatct gaaatcttgt
    30721 taatcctttc cactacccgt tctatattta tattagtatt ttaagaagtt ttactaattt
    30781 agggtttatt attaaggata aatacctatg taatatctat caggtcttcg gcctaggggt
    30841 ccgggagacg tgaaggctta ggtataatag gaacgtcttg aaaaggacct cgttatccga
    30901 gtcttcttct tcttcttcct aatcttcttt ttcttcttct tcttcttttt cttcttcttc
    30961 ttctaattct tcttcttctt ctaattcttc ttcttcttct aattcttctt cttcttctaa
    31021 ttcttct
//
LOCUS       ENANITX01000005NITX01000005.1 61348 bp    DNA              UNK 01-JAN-1980
DEFINITION  ENA|NITX01000005|NITX01000005.1 Sodiomyces alkalinus F11
            SODALscaffold_1_Cont5, whole genome shotgun sequence..
ACCESSION   ENANITX01000005NITX01000005
VERSION     ENANITX01000005NITX01000005.1
KEYWORDS    .
SOURCE      .
  ORGANISM  .
            .
COMMENT     ##antiSMASH-Data-START##
            Version      :: 7.0.0beta2-86685d9d
            Run date     :: 2023-03-25 18:34:59
            Original ID  :: ENA|NITX01000005|NITX01000005.1
            ##antiSMASH-Data-END##
FEATURES             Location/Qualifiers
     CDS             5165..6919
                     /ID="input.cds1.1"
                     /Name="input.path1.gene1"
                     /Note="single-exon"
                     /gene="input.path1.gene1"
                     /phase="0"
                     /source="GlimmerHMM"
                     /transl_table=1
                     /translation="MATAGMRLLPEGPQQGLLQAMCSYLRDNTDFLLPDCSTNVQVISG
                     ETEGLYGWLAANYLLGGFDKSDDLENGNGHHTYGFLDMGGASAQIAFVPNTTEAEKHAE
                     DLKLVRLRNLDGTVSEYKVFTTSWLGYGANQARERYIHQLLDAYGRPDDLEVPDPCMPR
                     GLRTTLDDGTLPSTLADSGVTLVGTGNFRECLATTEPLLGKDAPCPDEPCLLNGQHVPT
                     IDFSINRFVGVSEYWHTTHGVFSGKHKAYDLVTYERKVLDFCSRHWDGIVADAEHIGTK
                     GKVKDAQEACFKASWLINILYEGIGFPRVGMEYDPSSGLNISDVNIEATKEKSPWAPFQ
                     PVNKIDGMEVSWTLGKMILYASGQIIPQGQSASLPVGFGSNVAGATDFELAGSTYDPTL
                     GLDEGNDWDGAVGNVMGKARTNFTIILLVLLAAFMIFLLHKRDRRARWISRISATLRLN
                     RFPTGPLKFGRGSSFTNKLFGRRTPYYERLMEEGGVGQFELGNLDADEYSVSDMNDVLQ
                     ARRSPRLFAPNITLEPFEEARFGQSLDRGGVAVRTESRERLVPNLVNAGKRSRAGSPTR
                     LKAPSRPL"
     CDS             complement(join(6985..7114,7160..7182,7444..8013))
                     /Name="input.path1.gene2"
                     /gene="input.path1.gene2"
                     /source="GlimmerHMM"
                     /transl_table=1
                     /translation="MSNQLFGIIPAGHPVVTEPVSSPSEVSAVYTISTARPVSHIVVFM
                     LPGVALPPDTAAAIYFAPAVTSPTATGAVPDFRFLGGVGPGKESAIFKIKPGAAGSSGD
                     GTTLASPNNFMIAISIEEAGSVASRIQAKASESVDRAVPSTTLLAQRIIQNAFNFLSGF
                     SGTIGHGGVEVVPLKAFQEWWKKFEARISSEMTPEKTVHDSCAVHTLPSETKAAIREAF
                     RGQSEDPSKRVPLIPNRH"
     CDS             complement(join(24154..24418,24499..27906,28036..28057,
                     28354..29074))
                     /Name="input.path1.gene3"
                     /gene="input.path1.gene3"
                     /source="GlimmerHMM"
                     /transl_table=1
                     /translation="MSPSTPPTAVSPGPSISARSSPARSRQGSINSVVPLGEPAVPCET
                     REDGGDGPGTPRLLHSVVADVTSNPTTSTSELDTRQPSLEPTLATRSSFSEADLKRISA
                     SSVYSLASARGIVPSSAASITGSETSTAPRSIHSGVVTTGKPTQGTSEPLNATGIPSSG
                     GQQGHQQVSPGGQHLTPRDPNVDAAKRTAGPSRGDQNIRGQPTRSRSRAKRRFSGSTAA
                     SSHSPSSERTAHQKEREEDIENWPICDYLISFYSDGFPLDKAIAYAKARKPFCVNDLPM
                     QKILWDRRLCLYILDSIGVPTPKRLEVNRDGGPKVITPDMSRHMKEVSGVNYDAEDPRY
                     TTAPRRVELLDDGDILSVDGALLKKPFVEKPVSGEDHNIIIYFPKSSGGGGRKLFRKIG
                     NKSSEYDPGLNTPRAILEPQSSYIYEKFMRVDNAEDVKAYTVGANYCHAETRKSPVVDG
                     VVRRNTRGKEVRYVTGLNVEEREIASKIALSFGQRVCGFDFLRADGKSYVIDVNGWSFV
                     KDNDDYYDHCANILKELFVKERLRRGGVTSPTSSPSVSDVADPPAARGGKERDQGQMAT
                     LPPSVAKSTSSTSAKTGGERGQQESKLDEHRWQLGTLAPRSDSSATSAVQGMTTNPSLP
                     PPPPLRDGGKTSASSTAPSATPSAAASLKGETISEQDNVPAPPLPKHSWKLKGIVSVIR
                     HADRTPKQKYKFTFHTDPFIELLKGHQDEVLLIGEAALASVIQAVDVALVAGIEDPTKL
                     AALRNVLVKKGGWAGTKVQIKPMFRKRKSDEQISAEGTTAQVGDDDIKTGLRGKRADRS
                     LASDDKSRGSHRQDSLSGVTMSRITAVEESLVLDKLQLIVKWGGEPTHSARYQSQELGE
                     NMRNDFQLLNRDILDEVHVFSSSERRVSTSAQIWASSFLRQNDLPDDFITIRKDLLDDS
                     NAAKDEMDKVKKKLKGLLRKGNERPPQFAWPDKMPEPSEVQTRVVQLMKFHRRVMQHNY
                     KKLYNGGASSPHNASSLSLDKSQSCEASHSSLSSALSQASGINSIQSRWCCGEDAELFR
                     ERWGKLFQEFCDGEKVDPSKISELYDTMKFDALHNRQFLEWVFTPPRHMLEEEYGVREK
                     ENKEGNGGSAKEGKDGKPVTKDAEEGKSSQESRDDRREGDRPDRSADANSRGPSSVRRL
                     FRRRSFLNGLRHGSEGAPPEQYFHLYTGNAKTKAKTDARFEPLRELYQLAKVLFDFICP
                     QEYGISDSEKLEIGLLTSLPLLKEIVQNLEEMQASNDAKSFFYFTKESHIYTLLNCIFE
                     GGIETKIKRSTIPELDYLSQICFELYESETKTSAHAAEGEEEPTFAYSIRITISPGCHV
                     FDPLDVQLDSKHCISCAPRRSLTLHADWMEVIRTLRAKFNQVKLPKTFLAINLSDLFSL
                     EDQEKEDTNHGALEIEPQNLAEAPEESSDSATRESFTGEPVGGNVEDVGKEVPAEVLGE
                     TEGSPAKTGS"
     CDS             join(50075..52346,52415..52687,52712..52758)
                     /Name="input.path1.gene4"
                     /gene="input.path1.gene4"
                     /source="GlimmerHMM"
                     /transl_table=1
                     /translation="MAGKKGDNEITGGVVNMPTYINKIFVGRKDGRVEIWNVSTGKLIY
                     IILPPSPGCGSVTCLQPSPALSLLAIAYSKGLLVIHNVLTDLSIIQLNAGHEDEPISTI
                     SFRTDGMGAGTDGRKDGVMATATASSGDVTFWDLNRGGRVLGILRSAHNPPNEDGPVVR
                     GGVSRVEFLPGQPVLVTGGLDNALKTWMFDETPFSPVPRILHQRSGHAAPVKRLQFLPS
                     DFDGPDAGNKWIISGGEDRSLWGWSLRRDGQSTELSQGNIRRDAKKHGMLSAKALARGP
                     TTTLEDLKAPEITCIAISLNRDGGIGAIPGKQPIWQKRRDRKVQVEAEVSGMTGWESVV
                     TAHKDDLFARTWFWGRKRAGRWAFPTGDGANVSTVAISPCGTFALVGSSEGALDMYNLQ
                     SGIHRQRFPSKLSPAQARQVKMLQLKQADSTSQLDSSLGSGFLPGTGRHTKAVTGIIVD
                     SLNKTVVSCSLDGKVKFWDFVTGGLLRQIDWSSVPVTASRYYAANDLVAFACGDHSIRV
                     VDMGTRRTIREFWGCQGKVTDFCFSNDGRWIIVASEDSLIRVWDLPTSHLIDAIRLAAP
                     CESLSTSATGEFLAASVRGELGISIWTNKALFKHVPARQISETGVALTSAPTASGEGGQ
                     GLVEAAFDEEATVEEGDAVVTPAIDQLSADIMTLSLVPRTRWQTLLHLDLIKQRNKPIE
                     RPSAPEKAPFFLPSLQGDKLSALEKAAAAANAPEATSKITRLERGRLQELFTNRLSEGA
                     VSGNYGNFIEYLKSLSPSMADLELRSLSIGDGGDNESNGLLHFIRALTRRLGERRDYEL
                     TQAWMAVFLRLHFDVVMEGETILGALQEWKDLQERERYCGGVVGFLRSPRT"
     CDS             complement(55227..55251)
                     /ID="input.cds5.1"
                     /Name="input.path1.gene5"
                     /Note="final-exon"
                     /gene="input.path1.gene5"
                     /phase="1"
                     /source="GlimmerHMM"
                     /transl_table=1
                     /translation="SFLHYIDL"
ORIGIN
        1 ttcttcttct tcttctaatt cttcttcttc ttctaattct tcttcttctt ctaattcttc
       61 ttcttcttct aattcttcta cttcgtgctg ctaatctccg gctttagtat tggtattagc
      121 ttccgaaaaa ggctcctccg taggtggtat atcaaaagct aaattaatag tttcgtcgtt
      181 acttattttc cctaagagct tctattactc gtactaacgg aagaaattaa atattttaga
      241 ctcttatatc aaaagcttcg acggtgccac cttctttttc ggaggttttc tatatttatt
      301 tattcgattt taggtatttt tcctcgaacc taaggagttc cccttaacga cctatcctac
      361 gggggctttt tcggggtata aaaaggaata gttcgtcggt aggtatccag accgtttaca
      421 gttactatag aagaggttct tctaactacc ctggtctctg ttcgactatt gcttctgatt
      481 cttctgattt ttctatactt ttataagtag ggccctcgag gtagaagagt cgattttcct
      541 tatcatatct attagttcta taacgatttt attaaacgta tagctatcga tattatgccg
      601 aagagcctac gtgatctacg cagtgactgc gttatatcgc ttatccaggc aattcagagt
      661 ctacgtaaaa gttaccttat tcggtagaat aatatccctt ccttaaagca taattagcct
      721 ttcttagatt tttcatagaa agtcttcgag cgtggggaat tctaagatat ttaggttaaa
      781 agacgatata cggatatcgt agtctgctta aaaccccttt ttcttatata gggattttag
      841 cttttcctag atttctaaag taaaattaag attctaaacc tgcgttaggg gcctatctta
      901 tagagccgag agtagatccc tagtagtctt taaatcttct tcttttgact tattagaggt
      961 attttcaggc aggggtttta taagctcttt tagaagcttt cccttatata caaagtgggt
     1021 atatatagct atcgtctagg tttagtagtc ctgactaccc tttagcttct tcacgttaat
     1081 ttccttaagt atagcctgtg cgggtatctt aggagctcgt aaacggtatt tattttattt
     1141 attttagata agaactgacg aagttataaa ataaataagg aaaatagtcc ttttctttat
     1201 tattttcttt attctatata cgggcgcggt tattatagcg atgccattat tagtgcgggt
     1261 ctaaagtgaa accggtatat agttctttat ttgaaaaagg aaaaaaaaag ctttataaat
     1321 aaagaaaacg atacccatat atacggataa tagaattcct ttatatctaa agatagtatt
     1381 catttattcc agcggatcta tattagggcc ggtttaattt ctttattcgc gaggatccta
     1441 aagtcggtct tcgcggagcg aggagattta ctgtcgcgta gaaaacacga tatttatata
     1501 ggattccacg gttagaaaat atataggtat agaaatccaa ggtagaagaa ttaaagactt
     1561 ataaggaata aaagatatgc tagtattcat aactataata gccctcgtag tatagtggtt
     1621 attatattcc tatataaaga atagtacacc tgtttaattc acgtaatcgt aggcttttat
     1681 gatttttctg attttgtaga tttataagcg tacgactaag ccgaccgact aatcgaaccg
     1741 taggattgta gatataggta cataggtagg taggtcggta ggtaagcagg taggcagtgt
     1801 tggtagtata tagaatagaa tatcgggtag gaaaggagac tattatttgg aataggaggt
     1861 ttctcttttt acgttacgac cgtaggtaat taaggaatgg gttgtttcga gactttagtc
     1921 gagcttttcc gggcttatac ccttttaaag atctttaaag atagcggata agcggaaggg
     1981 acgaaagtca cgaaaagcag tggaaaaaat aagaaggtaa taataggatt ataaggtagg
     2041 atctctgcgc gcgtattata tatattcttc agatcgaaaa aacgattaag attaagagta
     2101 aagaaagaaa gaaccgaacc gagagaacgg gttaatatcc tttattcttt gtaaaaggat
     2161 cgatatcgta ataatatcat aatatagatc gatatcgtag ttatatcata atcctttgtc
     2221 tgactcgaac tagatccttt gtttgactaa ctcgaaaaga acggtctagg tttacgggga
     2281 agatatcctt tgttcgagta cgaaggatat gctcgaagga tattaaggat attattagta
     2341 ataatatcaa tatcagcact tagtattctt ataggcggta ttagggctag actaattata
     2401 gtagatctag ttaaaatagc cgtgagcgac ccacgatata tagggaagat aaggaggcgt
     2461 ttagtagcgg gcgggaggat atttagaact ataagcccgc ttaagggaag gactgtccta
     2521 aaaataactt agtaaaacgg acacgactat attatattat agaagcttat attagataaa
     2581 agaacggcgg cgatataagc gaaaacttat ttatagggag accgggtatt ttcggaagct
     2641 aaggctaaga cagggataat aaaccccgcc cggtctttag tattatcgct agcgttatct
     2701 ttgttattat tactattatt aaaggacgag tatagaggtt ttcaccggga ccccgggttt
     2761 tcccctctat agccacccga gaaggaccgt atagtctaaa ctaggctcct atagattaga
     2821 taggatacca gagtaagaat aataataata ataatactaa ttattattat tattagtata
     2881 atcgtcgcta ttattagcga cctattcgta ctcgttatct actatattat cgttacctat
     2941 tagcgattaa taagctatat tactagcacg agtaaagctt tgtataagac ttagtttacg
     3001 tattctaaaa tttacttaat aaaggactcg atattaaatt aaggaatatt agtactttta
     3061 agagggtcta tctatatacc acggttagat attagcgaac ggggtataaa tactataata
     3121 taccttagct acgaataaga gggataaggg ggcattagta tcggtttata aggagaagtt
     3181 aaataaaaga aactcgagaa ctatatatag ttagctaaga cttcgcctag aagggatagc
     3241 gtagcggttt gacctatatt aacgaaaact ccgtagttta aacgaaagaa gaagaggata
     3301 aggatctacg aggaatagcc gttcctttta taaaaaggga gccgggggaa taaaccacct
     3361 taagggaggc ctacgacgga ataaaggcag gtatacgctc gtatatttag ggccttatac
     3421 ctcccttaaa ccgattcctt tatataagac ctccgttaag gagggctagg cgtaagcgag
     3481 gaactcgcga caacgggcta tatacttacc ctattacgac gttataataa tagaaaatcg
     3541 ggcaggtaaa taagagccct taatgtcgcg actactagta tacgtggtag aataggcagg
     3601 aagagcgaat acgtcctgta tactcgataa agataaggct agcgtaccgc gaggttaccc
     3661 ttataacgac tacggtaatg ttatagccct aggggttaac gtgacttagg agtaaaggta
     3721 aaggtaaggt aagaaatagg taaagggctt ctaaggggcg cacggagcgt ataaccctag
     3781 cgatcccctt ataacccccc gcgagggagg ggggaggggg ttaatattat aggctaaccc
     3841 tattagctag ggtcctggcc ttactaagcc aggataccgt atagacctct taccgattag
     3901 gccgctaatc tataacggcc cctagtaaga tagtcttttt accttttcct tttcctttcc
     3961 ttagttctag ataatagaat tatttggcct cacttattag cttagactcg tgactagcta
     4021 ttcacagggg aggcctgtgc taagtacccg aggtcgccga ctatattctg cggttagacc
     4081 taataacctc cttaatataa cccttcgtta ggcggaagtt cagcacgcca tagcgtgtaa
     4141 tagttataaa gaaaacatat actaaaataa ataaataatc aagtcctaac ttctaagcta
     4201 tattatagct cttttgctag acctatgtaa aaactatcaa cagattatta ggacttgatt
     4261 tttaatctat agagttttag ctttataata tttactattt tattgaataa aacagcaggg
     4321 gtctaaaaag cagtgttttg gtgtaaagtg gtgttctaaa tgggggtgtt ccagaaggcg
     4381 gggtcggcac ttacagcgta accgtaaaat aacgtagaag aacagtaata cggcagtcga
     4441 tccgttgatt taattgaggc ttgtaaatct gtggatctgt gtgtgtaact gcgttaaaac
     4501 ccctagaatc atccccgacc gttcgggaac ttctgccacc gtaatatctg tggcgaaggt
     4561 tctgcaggtg tccaccccga ttccggagga tgctgtgttg ggagaaatcc atgcccgtta
     4621 cgtaaccgtt aatctcacgc cctggtcaac aaatgttggt gtcacgttat tctggaattg
     4681 atgttctgac agcagcagaa cttattcgag ccaggcattc agcgagtcct cggcggcgtc
     4741 ttctcaattg agaaaataca gcacagcgtt tctcccatgg ttgtagaaac attctcagcc
     4801 acatggggga caattgtaat cagcctctcc cgtctctact tcacgaaatg cctgtcgtta
     4861 gccaactaac tcggagcttt gctttccagg gcgatacggc gtcgtcttcg atgctggttc
     4921 ctcggggact cgtgtataca tttacaaatg gaaaaactac gcgacagcaa cccaacatgt
     4981 tcccatcgag gacctccgcc ggttacccac catcacgctc gtttccagcg agaagatccg
     5041 tcccggggtg gcgtctttcg ctttagcccc tgagataata gggagcgacc atctcgagtc
     5101 cttggtggaa cttgcgctgg acgaggtttc tgaggacaaa gttccagata cacccatcta
     5161 cctaatggct acggcaggca tgcgcttgct tcctgaggga ccgcaacaag gtctgctgca
     5221 ggccatgtgc tcatatctgc gcgacaacac ggatttcttg ctccccgact gttccaccaa
     5281 tgtacaagtc atttccggcg aaaccgaagg cctgtacggg tggcttgccg ccaactatct
     5341 tctcggtggg ttcgacaagt cggacgatct tgaaaacggc aacggccacc atacatatgg
     5401 tttcctagac atgggtggcg catcggcaca gatcgcattt gttccaaata ctacagaggc
     5461 ggaaaagcat gccgaagacc tcaaactcgt ccgtcttagg aatttggatg gcaccgtctc
     5521 agaatacaag gtctttacga cttcatggct tggatacggt gccaatcagg cccgggagag
     5581 atacatccac caacttctag atgcatacgg tcggcccgat gacctcgaag ttcccgatcc
     5641 gtgtatgcct cgagggctcc gcacaacgct tgatgacggg acgttgccca gcactctggc
     5701 agacagcggg gttactctcg tgggaacagg caactttaga gaatgtctcg caacgacaga
     5761 accactactg gggaaagatg cgccgtgtcc tgatgagcca tgtcttctga atggacaaca
     5821 tgtgccgacc atcgatttca gtatcaatcg cttcgtcgga gtatccgagt attggcatac
     5881 gacccatggt gtgtttagcg gcaagcataa agcttacgat ctcgttacgt atgaacgcaa
     5941 ggtcttggat ttctgcagcc gacactggga cggaattgta gcagacgccg agcacatagg
     6001 gaccaaggga aaggtaaagg atgcacaaga ggcgtgtttt aaagcgtcct ggttgataaa
     6061 tatcctttac gagggtattg ggtttccgag ggttggtatg gagtatgacc cgagttctgg
     6121 cctgaacatc tccgacgtca acatcgaggc cacaaaagag aaaagccctt gggctccctt
     6181 tcaaccagtg aacaaaattg atgggatgga ggtaagctgg acattaggga aaatgatcct
     6241 ctacgcttct ggccaaatta ttccacaggg ccagtctgct tccttaccgg tgggtttcgg
     6301 cagcaatgta gcgggtgcca ctgactttga gctggctgga tcgacgtacg accctacttt
     6361 gggcctagac gaaggcaatg actgggatgg ggcagtgggc aacgttatgg gcaaggccag
     6421 gacaaacttc acaatcatcc tgttagtgct ccttgccgct ttcatgatat tcctgctcca
     6481 caagcgcgac cgccgggccc gctggatcag tcgaataagc gctaccctcc gactcaatcg
     6541 cttccctact ggtcctctca aattcggccg gggttcctct ttcacaaaca agctatttgg
     6601 acgccgcact ccttactatg aacggctcat ggaggaaggg ggcgttggcc aattcgagct
     6661 agggaaccta gacgcggacg agtacagtgt ctcggatatg aatgacgttt tgcaagctcg
     6721 caggtcacct cggctattcg cacccaacat caccctggaa ccctttgagg aggcaagatt
     6781 cgggcagtcc ttagaccgcg gcggcgtcgc ggttcgtacc gaaagcagag agagattggt
     6841 ccctaatctg gtgaatgccg ggaagaggag tcgagcaggg agcccaaccc ggttgaaagc
     6901 tccatcacgg cctctctaag aaaaagaaat gctggcgcgt tggtataccc gagcgcacag
     6961 tcgagcatct cacgtctgaa tgaactaatg gcggtttgga attaagggga cacgctttga
     7021 cggatcttca ctttggcccc taaatgcctc ccggatggcg gccttggtct cacttggaag
     7081 agtgtggact gcgcagctat catgtaccgt ttttctgctg tgtaataccg catcatttcg
     7141 cactcgtgtg tatacatact caggggtcat ctcggagcta atctgggctt gaaagggtta
     7201 ggaccctaat attagattct cagcgatacg agttccatat ggtatatagt gatagggcgg
     7261 actgggatgg tggtcttctc ggtcattgga ataatcgcac ggcaactagt cgtggatcat
     7321 tgaggacatc gaggaagacc aagaaactcg tcaggtgcca ataagcatca tacagcccaa
     7381 gacgcgcgcg tccgtgggat atcagtcttg ctgcctttcc aaaaagcccg gatcggacct
     7441 gactcgggcc tcgaatttct tccaccactc ctggaacgcc ttaagaggca ccacctccac
     7501 gcctccgtga ccaatggtgc cgctgaaacc tgatagaaaa ttgaaggcgt tttggatgat
     7561 tctttgcgca agaagggtgg tcgacgggac agctctatcg acagactccg acgcttttgc
     7621 ttggattcgg gaagccacgg agccggcttc ttcgatggat atggcgatca tgaagttgtt
     7681 cggagacgct agtgttgtgc catccccaga agaccccgct gctccaggtt tgatcttgaa
     7741 aatggcactc tctttgccag gaccgacccc acctagaaac cgaaagtccg ggaccgcacc
     7801 agtcgctgtg ggtgaagtga cagcgggagc gaagtagata gctgcggccg tatcgggcgg
     7861 aagcgccacg cccggcagca tgaagacgac tatgtgtgag acaggtcggg cggtagagat
     7921 tgtgtagaca gccgaaacct ctgaaggcga cgagaccggc tctgtcacga ctgggtggcc
     7981 agcgggaata ataccaaaaa gctgattgga catcccgatg ctggttctct aacgtataag
     8041 tcagttatta gaaggaaaat ccgggcagca aggctcccgg attggacacg acaagatgga
     8101 gttgcgaggt tagctaagat ctgttgaaca gaccgtagtt ttacggttac gtaacgggcc
     8161 ggattgccga gattataatc cgggtagaca cctgcagaat cttcaccgcc gatattacgg
     8221 tggcaggaat tctctgacag tcctgcacag ttataattat acataattac cttaatcaaa
     8281 ttttaaccta ttttataacg attttaacta cgctttatct aataattcag agtcttattt
     8341 actaagtaaa gatctatcct tttaccattc ttactaccgc ttaagaagct atctagctac
     8401 gctgatatag cgagtctatc tataagtatt aaaatatcgg actataagcc tattatctat
     8461 aaaagccatc gcgactagga gttctagcgt agttaatacg aagctatagc cattaataat
     8521 gatatatagg aatatccacg ccctaataat tatcaccccc ctccttaaag gcctgctctg
     8581 ccttcctacg ctatcttcta agcttcgaac gctatcctat aagtagaagc tacggctata
     8641 tagctattag atctaatatc tactagatag cgtacctata agtcggctat atagcgttag
     8701 aagatttaaa ggggtaaaca cgttaaatat attaagggta ttagcgccgt attaatatag
     8761 aagactaata ctatcgataa gagccgtaag ctgctattat gtaatactac tccttataag
     8821 gtatataaag ctattcgctg cgatactgct tactatatag ctacccggca cgttaatacc
     8881 tacgaagaat ataacgaata ggtttatacc gcgctaataa gcctaaagaa gttataggag
     8941 tgcttattaa gatagcagga gttattacta tgccttaaaa atatcgaatc gatacccgta
     9001 atatatatct aggtagtaga cttctttaaa ggatacgtat aatagctagg cgtgactaga
     9061 ccgaagccga gggaggcctt ttagataagg aattagttct ctccgagggc ttttataccc
     9121 taggttaacg atatatcgag actaggctta aggattaagg aaaacgcggt aaccactacg
     9181 ctatagtatc tccggtatta tatactaaaa gtgataaggg taataatacc ttagatacta
     9241 cggctaagcc tagtaggaaa ggaggttata ggaaaaaaaa agtcaaaaag cccgctacct
     9301 cctccgctaa tactttagct aaccgttcct cttctaaacg ccgtgaatct acgcttcggt
     9361 aaagggaacc ctgccgcgta tacactatgc ctagttataa tattaacacg tactactata
     9421 tatttccaga aatagcgttg atcggttaaa gcccctataa gagctctaaa ataatagtct
     9481 aataccgtga cggcttatta aaagttgttc acgtattaag gccgaaaata tagtttattc
     9541 gaactaagga aggaaaggag gaaaggaaaa gtctacgcgg tatataggcg gctaagtata
     9601 tatagaatta cacgggcctt actagggggt ccgtgcttct tagtcccggc tattaccggg
     9661 gacaattccg cgggctatag cctataatat accccccacg ccggaggcaa ggtcgtggtc
     9721 gtatcgtggt tgcccggtta taaccttata ttaccctagc ctccctacgt ataatctaaa
     9781 aatagcctcc tttattcgat tgtattaaag gctcctttaa agggaggtaa tccgtagcag
     9841 ctaagatcct tttaaggcta aaatagtata aaggagctct tatatagcgg tactatcgta
     9901 cgctcctcgc cggcgtatat actcgttata aacgatatac ctaccgaata tataacccgg
     9961 ggttattcct tccacttaaa cagcgtagaa agggtaataa aatcaacctc ctactattct
    10021 tcgtttttac tattttcttc cccttttata gcttcttttt agctattttc ttttaattat
    10081 cttttacctt ataagtagcc ccgagatacc ttataggtcc cctaatagta taaccaatgt
    10141 cgccgagtaa tagcttatct cttaagctac tgctagtctc cttactataa gtttatatac
    10201 tccttacccg taatttagcg ctatagctaa ctattagtag atatccgatt tcgcgtcccc
    10261 taataagcgc ccttataagg gtaatagtga taataataca agttcgtggt ccttattatt
    10321 acgggttacg aggtcggccg taactaataa taaatagact gtcccccccc cccccccacc
    10381 cccctatgaa ataacacgcg cctaagaacc cgctaatacc ccgctatatc gccccttact
    10441 cgtagtacgc tacccggttg tataaataag aatatagtat taagtattat tactagtcag
    10501 gccttagcgc ggctagggcc gatactaagt actacgagta ttcctattaa acgtgtaagt
    10561 gctcttctat aggtagtcca tattaggtgt ataataacta taactaatag gcgatatagc
    10621 tccccgctac cgcctataat actactaacg ccttatagaa taccgcttat actataaata
    10681 aggacggcga agataataat ataagtttat atcctcttat atcgcgactt ttatactaat
    10741 tatctgcgta caatcgccgc caattctagg aagcgttgag ttatttctaa gttaccctta
    10801 attaagctaa atcgggtaat agtatcgtag gtcctttata agctcccgct cctattatcg
    10861 cccttactct tatcgccgct cccgccccta ctactactcc cgctcccgcc gccgcgccgc
    10921 ctaccgctat taccttactg cccgctaccg ccctatctgt tattaccggg ttctaggtaa
    10981 gtatagtata agcccttaat aatatcgccg cctttatata tagtatagat aagacgctta
    11041 agaatatatc gtaaaagcta gaggataata ataacgatat tactataaat atcgtaaaag
    11101 gtttataacc ttacttactc tgtccgtcgt atatataagc actacgtagc tataactcct
    11161 ttcgctgcta ataataatcc gggggctact cctaaggcta cgctcgtctc ggctcctctc
    11221 taggaggtta ttactactct tatccttaat agcgaggagg gtataacctc cttagcggct
    11281 tatcctaagc tagtaaaaga gtcataggtg ggtaccgcta agggtagtat agccttatac
    11341 gaggaggagc tagaaaaggg taagattata agagagtagg ccgtttatat tatttttagg
    11401 attttactta gttctttcct acttataagt taagtagcgc gggggtataa ccctaatata
    11461 atctcgcttt cggtcattat cctcctcgct actatattag ccttttttat atttatacct
    11521 ccttcgtata ctattataaa ggcctattat tcgactatac cgggccgtgt ttcttctcga
    11581 attcgttaag tacttatatc tcccgtaggc tcttaagcgg ttcctatatt aattctatat
    11641 agccctccta ttatactaat acctcgcgga ccttactacg acctcgcctt cgggtatagg
    11701 catagaggac ttcctctact atttattcct cctttttatc tagcctttca taaataggta
    11761 gcggctaagg gtttattatt atttacccta gtaaggggtt atagtcggct tactatagaa
    11821 gatccacgtg gaaacggtta tagatatata aggggatatc tagttctacg atataggaat
    11881 taataacctt tataacttta tacttatagt agagctaggt acgtttcttt aacggttata
    11941 gctaggagta gtccccggta tctaactata taaggtcatc cttttcgaac ctcttagccg
    12001 ggtaatacta acggtttaat aactcctcct agcgtagtta tatagcggct attatagctt
    12061 aggtgaacta ggtagcttcc ttaaaataac ttagtaagtg ctacgcagaa gcctcgcgct
    12121 tatcggtagg tatagtctta ttaacttaaa gagaattcgt gtagtacccg tatcatagga
    12181 agaacgggct tatttagatt attatgttta cccggttatt taaggctatt tatattacta
    12241 gtagcagcgt attctagtta tcttaggcgt aataggtata cgctcgtaaa taggcttaga
    12301 cttcctagtt aacgcgttta gaacctttat ccgtctaagg gtaatatata gtacctagtt
    12361 attatttaat acccgtgagg ttataaaagt atcgctaaaa gcggctaatc tagtttaacc
    12421 ccttatcgct aataatagac ttcggtatcc cgtaaaacct ataatagtat agtaagaatt
    12481 atttagtata ggcttaagta tctataatat ctatcgcttt aagcgttacc gatttcgaga
    12541 gtcggttagt aattacctat aagtatctat acttaccctt atgtctaagt aataagtctc
    12601 ttataagtct attataatat cgtagaagat ttactttagt ataggcagtg agcgtaataa
    12661 tccttttttc gtaccccttt atatatagct agcttagtat gtattataat tccgtataaa
    12721 tcttttaata tcttaattta taccgggcta aaaaaactaa taagcgatta gagtaatagt
    12781 attatcctta cctagatatt cgccgattac taagctatag atcgcgtata taatatagtc
    12841 ttatagcggg tagttagccc tgttttagct atcctctagt atctataagt agtcacgaaa
    12901 tattagccgt ccttcatcag ttctatactc agcgatctat attttaagtt ctagctcggg
    12961 gggaaagctt tattctcctg ctactattat ggtaaaggca ccttaataac gcttattagt
    13021 agctctagct ttatcctata atcgttatag gttagagtct actttaaaaa ctataattag
    13081 ctccggtaac gttactctta ctaagtatac ccggggggag atagctatat cggggattac
    13141 ctatatatac ctcctttact cttagatatc ggaggaatcc ttaggtatat cctactctta
    13201 atataaaagc gtattagcta taatattatc ggcccctcgt tagtactcta atatagaatt
    13261 atactaagta agcttagtta cttagcgact ctagtactcg gttaaggccc ttttagttat
    13321 aaagtattcg agcgttttat agttagagta aatctaaaac cggccgttat ttataagctc
    13381 ggttttctaa acctataagt aatttataat tattagtatc tccttattat aaattaggta
    13441 gttatactta gcggagttaa gtcggcgcga gtaatacgcg ataacgcact tatatccctg
    13501 cttatcttcc tataggaata cactacttag tataaaccct aaatagttta tctttagtta
    13561 ggctttcctt ccgagttatt attattatag atagggcttt tcctagacta tctgctttag
    13621 ctccttaaag gctacctctt aaagggggcc ctagtagaat agggcgtttg tttattaggg
    13681 ctataagtaa tactataata gctataaagt cgtgaacaaa tatcctataa tgttaacgaa
    13741 ccctaggaaa ctatataccc tgttcgtgga gactaacgct ttctattccg gaatagcgtt
    13801 aagtttctcg gggttataag ataccccttt ttccgctata acgataagcc ctaggtattt
    13861 aaccgtctta atactaagct cgtacttctt cgggttaagg tttagcctag cgtttataag
    13921 ggtactaagt actcgttata ccttctcctt ataatcctta taagatccgt ctaagtagat
    13981 taggatatta tctatatata tagagataaa accgttaagg aactcctata gtaataagtt
    14041 actatatcgc taaaatatta tagacgcgct agttaactta aaagggtata ctagctactc
    14101 gattaatcta aaccgagtat aaaatacggt cttatactcg tgccccggcg ctatccgtat
    14161 tttatagaaa gcggcgataa tatctaactt agtaaaccat ttcgccttag ctagattacg
    14221 tagcatcttt ataattaggg ggaataggta gcgatctcgc taagtaatcg tatttagggc
    14281 gtagtagtta tagtaaaatc ggaggccgcc tcctagcttc gttataaata gtataggcgt
    14341 ggcagtagct aagctactag cacgaataaa ccccttatct attaaatccg ttatcatctt
    14401 ctataatata aggagctcct gacgtgatat aaaatggagt aggccttacg gtaaagctta
    14461 tttattacta ttatgatcct tttataagta aacctcgtaa ttagtgctaa atcggtataa
    14521 aggtaggcgt attaagtata agggcgcgaa taaatcgccg aactcttata ttatactctt
    14581 agggacgtat tcttacgggt ttactggttc ctttatactt agagcctttt cgatatcctt
    14641 taacgatata gcctataagc ccttttccta tatttttccc cttcggtact ataatcgtcg
    14701 gtatagtcct ataaagacgg accctattac tagtacgata gtatagatct cttatactac
    14761 cttcggctct ttttcgtcct aaaatcggat attaatatcg gctactctat aacggagcct
    14821 ttattcatta gcgtaaagga ctatattatt acgttttatc catagaagcc tataaaagag
    14881 attctaatct agacctagta ttacgtacac gaaaacacgc ttagtatata cccttatcta
    14941 tctagtataa agactacgat attagcgtta ctagccggtt tagtcttatc cgagaagcct
    15001 tttagtagtc gttttttctt atcgactaat agtaagcgta tgtttcgagt aaatgtctta
    15061 ttaataatat tatagtaatt ataacctata tttataaaag cgtttattaa cctagtacta
    15121 ttaactctta cttagattaa tactaactcg ctccgtaata acggtttaaa ctcctcctac
    15181 tcgtgttact ctagcattat cggctccggt gcctgatttc gtattaaagc tactcttttt
    15241 cccaatcttc ggtatcctcg gaaacgtctt cggattcctc ctcttaaggg gatattttgg
    15301 ctaccgtatc cttcttactc ttataatact attagatata gcccttctta tagtaattcg
    15361 aatatataat attcgcgtag cggttaggtt tttattagaa ccccttaaac tcgttaacct
    15421 tattaactct acttatagcg atatcgctat tagtattctt agctagttta cgggcgatag
    15481 gaattagtta gtacgactta taataccctt ttatctctac gcgatctttt atactttatt
    15541 aacttactcg gtataggtat tagggaggtt agctactact aggctattac gtagcctatt
    15601 atttagggtg ctattaagaa ataatatctt aatatagtct acttagttat agcctcctac
    15661 ttatactagg ttccttttaa aagtaagtaa gaagcgcgag aataactagt cgggttttta
    15721 ctttattaac tagagggtat tagtagcata gccttattta ttacggtcct tatatatatg
    15781 gttaaggtag gctataagtt cctctaggtc gaatttaccg tttatacctc tattactaaa
    15841 aaaggtacta accacctact aaggctaggt atctaagcac gcgttaatta aataccacgc
    15901 ctttttatta ctacgaaata gcggaccgtc tagtttaagc tttagtcgta tagcctagag
    15961 ctaggcggta tattccgtgc gttttccact atagtttacg ggaatagcga cttactataa
    16021 atagtttaag agcgtgggtg ctagtagcgg gacgggtata atagtctcta cctctaaagg
    16081 cctaggtaag ggtaagggcg taataattag ggtaagtatc gggtacgtag taagtataag
    16141 gtacgggtta agttaagccc tttccagggt tacttattta ctagcgagta tatcgtgaat
    16201 aggggcgata tatatcctta ctattttcta tacgtattat aatacgcgtt cgtcgatctt
    16261 attatataag gtctctataa cctaccctta gccctttagt gggctcgggg taaaataact
    16321 aggacctcct tctatataag cgtcgaagct tatagtctta agagttcgaa tatataacgg
    16381 cttattaaaa gttattcacg tattaaggcc gaaaatatat tttattcgaa ctaaggaagg
    16441 aacggaggaa aggaaaagtc tgcgcagtat ataggcggct aagtatatat aggatcgtac
    16501 gggcctcgct aagaggtcta tacttcttgg tcccggccac tgccggggac tacttcgcgg
    16561 gctatagccc gtaataaata gattcttaaa tataaccccg cgatacctac ggaagtggaa
    16621 gagctacaca ccgtaaagaa agtgaagagg gatataggtc gagactctct atagcttaaa
    16681 gaggcgtaac ttacccgtaa tagcgtctct tatatagcta gctttatagt aggagccgct
    16741 actactagct accctcttta cgcctttact atcctcgatt ccggtgctat attatatatt
    16801 tttaacgatt tttcccgctt tttagacttt acccccgcta cacagggaga ctacgttatc
    16861 gtaagcagtt tgttactacc tattaaaggt tacggtaata taaccgtaag attaaacgga
    16921 ctaataggag gcctcgactt tatgctctta aatatcacct actacgaagg cttgacctat
    16981 agcttagcct ctaactaacg gttactacta cgaggctact agtaggatta aaagccacta
    17041 tataactacc tccgctatac tggtaaatct atactatact agctaagtga ccacttcgat
    17101 taaactatag ttaaatacat actctataac taatccacgg ctgcttttct aggcttttcc
    17161 actcgtaaag gcgtctataa atcgatgata cgatttcttt tctttttatt cattacgcat
    17221 atgcagccct aaagctatgg cgcggcgcct atcgccctaa gggcaaaagg ccatcagaag
    17281 ctaggtacag tacaatagcg tagtagtagt aatacacaaa ggagatcctc cgtaataatc
    17341 tgcctaatag acctaataga taataaaacc aaagcaaaat gactagaccg cagaatccga
    17401 ggtttacgcc ctataccact ccgccgaggc tattttagta gctaaaagat aggcctataa
    17461 ggcctgtatt cctctttagt accgaatgat agcggtagag atagcggtag gcctgctagg
    17521 gcttcccgta gggctcttcg ttcggcttta taaaaggggt aagaaagaat aaggtgagct
    17581 gtattctgta taggggagcc gggacaggaa tagcggtcgt gagcgcagtt ttaggccatt
    17641 tcttagtggg gtttaaggta tccgaagccg ggttttaact gcgtaaaagc caactttacc
    17701 cacttagggc cctaagttag tagtggtttt cgggagaaac agaggttatc gcggactaga
    17761 cgcctataaa ggccgcctaa acgcaccgat ttaccccttg tctccgcctc ttcttcgtta
    17821 ttctaaaagg cctcctagtc tttaatcaag gcttcgttaa cccggcgttt taggtggcta
    17881 agggtactaa actaatagac ttagtggctt ttttagggtc tagtacccct ttagctactt
    17941 tattcgctag ttcgttcctt tctatctcta cgtataaggg gcaccaccac atagagacca
    18001 aagtgcccag ttatttaagg cgtaagataa ggtctttagc ttgtatcgcc tattataagg
    18061 tgcgctaaag cttctagata gccgcctaga aatcactaaa aatatagcac tgtaggggcc
    18121 taggcgtctg ctctagggca gcgtaaaggg cctaaagact agcgtatcat tcagcgtccg
    18181 cgacttcggc aacggcccct aggctaaagc ctatagcatt atagagcctt ccagtattag
    18241 tccactatat tatagcggct atagcctgcg aaggccctat agggggccta gtagggtagc
    18301 ctagggagcc gtcggtatag aaaatagtag cctattcccc tagaccttat tatattttag
    18361 ctagggcttc gaggtaggct gttttttaat cgagggtttc ggggccaggg ctagggttag
    18421 ggtcggtagc tataatatgc cggtctttag ggaaaaaggg ccttagatcc gctaagggtt
    18481 ccgaagccta gggggccttt tacctagcta aaggaccctc gatattctaa gagtaaccta
    18541 ttaaagccgc tatttctagg cctagcttaa atagctatat agaaggtaga agggtttata
    18601 gccggttaag gccttcgtgg tttttactta gtaggagctg acgtctaata gggtggttta
    18661 gtaggaattt taaggttcta aaggcataaa gcctattaga cctagttaac ctaaccgccg
    18721 ctagggggac tactgcttcg agttctagag gctgtaaggg ggccccccta aaagcaccta
    18781 gggccctgac tagagcgccg tattatagac gttctaggcg gtccacgagg tgttttttcg
    18841 gtgattttag gtcctaccag agctacgagc cactgttagc taaagaagct atacaggcta
    18901 tatatagcta ccgtagggcc ttaaaagaga ggcccctcca tgggctagct agcctatata
    18961 acctattgag agcccctaaa gctaagttta ggcgtttttt gacgtggggt ttaaaggata
    19021 gcttaggatt aaaccagacc cctagctagc taatagaacc tagcgcgagt ttaactaagt
    19081 gccctctata ttaaccggag cgtcttcttt agagcgtctt tgatagaagt gaataagctc
    19141 tgtttttcgg tggtcgaaaa ggacttagtt aactttcact acgtcaaaaa agaaggctac
    19201 ggctttttct agggttttat agttgttcct agttaatgta gacgctataa atagctaaaa
    19261 gtcgttaata tagaatagct aaagcccctt aaaatccggt cccgctataa ccttcctaat
    19321 ataaattagg aataggatag ggaaaccgga gaaccttata gaacccctat atttaggggg
    19381 gtgggctgct aaacctaccc ctcgaaggct agttagatac gcctatttcc tgtaaaagag
    19441 gctacctatt taactaggtt cgggggtagt tagaggtctt aaagggtcct aagtagctag
    19501 ggactggcga cgtgatcgaa ggctccttta atatctaaaa atagcataga gattatagga
    19561 atttagcgtg atttacgcta tttttcgata tagtagagga ggagaagggc tatatcgata
    19621 gcagagcgtt attttcgacg ccctatttca ctagggtgta gaaggttatc gcgggtatta
    19681 gctataaagc taagtctagt agctatttca gtttcgagta ctttacctag gcagttaaga
    19741 agggctataa tcctataaga cttaggatct gaatagtcct tcttccttga ctttagtaga
    19801 ataaccccga gggcttcttt ctagcaggta gggtaatacc ctgcggaaaa gagtgctaag
    19861 taggcctgta aaaaggaccc gggaatagcc ttataggcct attagatagg tttcaaacct
    19921 atcctatcag gtccaggggc tttcccttta gcggctctga aaatcgcgcg ttatagcctt
    19981 atagcctata ggctaggcca ctcccacggt cttctaaggc ccttattacg tgatctagtc
    20041 aggctctagg gactttaaga agagtgggag gggcctaggc cccccgaagg gcctataaat
    20101 acaggcgctt taggggcgtt agtggcggag ggtgctagaa aagggtctaa agtagggcgt
    20161 tgtatttatc ttcgaaggta taggcctttt acttcgtagg cgtttaaatc ggtgggactt
    20221 tcgcgttaag gccgcttttc gtatagttat aggccttaaa aagtggtata gggcgcaaac
    20281 cacgattcct gcagtctagt tatattgctt ttgtttttta cctattaggt tttattaggc
    20341 agattattac ggaggatttc ctttgtgtag tacgctctat tttactgtac ctagcttcgt
    20401 atagcctcta gcccttaggg cgataggcgc cgcgccatag ctttagggct gcatgcgcgt
    20461 aatgaattaa aaaaaaaaaa aaaagcctta aaagtctcgg ggccttcggt gtaggctagg
    20521 aaggcgtcct agtggtcgtt ttttacgggt tttaccgtcc tatagtaagc atttcgtgtt
    20581 tctttcaagg aggtttccaa agacgctagc tgggtagccg aggccccctt tttagacgtc
    20641 tttctaaata ccctaaaagc cctactagct gtttttcgca gggcttttag ctctttagtc
    20701 caccacggct tcgaaggctt tactacccgt aacttaggca ctaaagcctt aagcgctagg
    20761 gtaatagtat ccgaaaggca acggcctaaa gaatcctagt ccgaggcgtt aatagcccat
    20821 taaaggtaca ggttaaggct aggttctagg ctttttaggg tactagaaaa taggtcctaa
    20881 tctactagct tatagttata agccagcggg agggacttat ttataggacc tttaaagcct
    20941 aaaatagtag ccgaaaggag gataccgcgg tgtaaagagg tagtattttc gatatactcc
    21001 tacttattaa agcggagata atcgaagccg ggcgtgtaaa aggctaggtc tataaccgac
    21061 tcttagcgaa gattagacct aaaaaaggtc cccccgttta ggtcatcttc ttcagagtcc
    21121 actaaatagg cagctccgag gctatctaac tagtgtacta gggcctaggc ctgaatagac
    21181 gcctggttag tagcggctct gttctactac tagtggtttc tattaaagtc ccctataata
    21241 agggtaggct tagggaccta taggccctat agtacttgat cctcggttag ggccggcttt
    21301 cagggcctaa aaaggaggga aaagaagaag aagaagtgga agaggtagaa ggggtagggc
    21361 tagggggccg cccttagcct atcgtttcgg ggtcctattc tatctggtta tagacgtgta
    21421 gaacataaaa ggtctataga taataaacct ctataatcta cgtgtctata tcgtctagaa
    21481 ggtcgtcgcg gtataaaaaa tcgatactaa agcccttttt tatataagaa aggaccttag
    21541 gcttaataaa aaaggaactg ggttttctag gatataggcg tagtagtgta aaaggcaggg
    21601 tggtttcgga taaaccaccc ctctagtgtc gagacgtagg caggttcctg aataaggact
    21661 atattagccg aagcctttaa agcctattct aggatagcct cctataccgg ggcctgttta
    21721 tcgacgttat attaaataaa ccggatatct ttcgaactat aaggccctat atttatagaa
    21781 tttagggttt tatagcttaa aagacctcgt agtctttagt aaaggagggg tgatctcctt
    21841 cgtagttaca gcacttatag gtcttatact tctaatctcg gtattcttta tactcgttat
    21901 agtagtggta ttcttccctt tagcctttaa cggcgcagat agggcaggta actaggcctt
    21961 tacaggtccc tcgagtatac ccgaatttct agcagttaga gtactaggtc ctaggggtta
    22021 taggtctata tttatagacc tttagccgct ggcgggctat atagagcccc tgttttagac
    22081 agtacttcta ttctttacta gtaggtatag aaataactac cgtgccgtaa aacgcgttcg
    22141 gagcccctag ccatcaaggc ttccctacta ccctaatagg gttaaatatg ccgattttag
    22201 tggctaggtc ctataggcct aggccctgtt atagtgttat aggctttagt ttagggcctt
    22261 ttacggcggc tcggaggggt caggggtcgg ggtatcatct cccctagccc taaaggctct
    22321 aaaaggcacc tatttaataa taagcttaaa ctaatcgcct ataggctaga ggggctagag
    22381 ggggaggttt agctctttaa gccactcgtt ctacgagtct aggagctatt aaacgctata
    22441 tttcggctcc ggggttaaaa gaaggttcct gttagttaat agactaatag ccgtaactat
    22501 aggggttttt aaggccttat ttagtctatt tcggagctcg aggggattaa agtcttcctg
    22561 gggaatccgg gcccctgccg taggttaaag gataacctta gggaccgttt tagagtctat
    22621 taggaggggt gctagggggg tctaggccta tagtactagg gcccctaaaa tgggggccta
    22681 aggtgctata gggcctgttt tcccgtttaa agcctcgcta tacaggggtt taggctgttc
    22741 tgtaagcctc cgaactacct aagctagttc gtcgaccttc tattcgagta taggaggcta
    22801 ggggctcggg gttccgtcaa tagtagattt aaggcgtacg attagagcct taatctaagg
    22861 gtcagggtcg agggtatagg cctgttaaag cagctaaaga tcctattaga gtagtccctt
    22921 agcctatgcc ttactagccg aactagtcga cttctagggc ttagccgagg tttctccagg
    22981 ggctttagct gttctaggtg cccttttagc ctatttagag cctaaaaggg tcggtttttc
    23041 agcagggggg ggccctaaag ggcgtttcga aagcgccttc ggcttccgag tccaaggggg
    23101 attcgattcg ggtcatagaa aaacgtctgg ggttagtgta gaagggctaa ggtgcctttt
    23161 cgaatttaga ggcgtagcga gggttaaatc ctctgtatta gaggtattac ctatatcaac
    23221 ctcccctagg ccctctatag ttataggggc cgtaggggcc ttaggggcgt tagggacgtt
    23281 cgaagggtta ggggcgttat tatagctagc gttatggcta gtaggttatt atttattgcg
    23341 ttatagttag gtggaggtcg ggggtgcggc tctgcgcggc tagccctgct gctttgtcag
    23401 cgtgggcgca cgggccacgt cagacttttc ccccgcacac aggggaaccg taggcctatt
    23461 tccaggcatt ttcgcactta taatacgcct aaactagcgc ctacgcaata cagggctata
    23521 aataggcgta tagaacttga aaagagctat cgattgatat aggttttaag tggtttagag
    23581 cgtttgcgcg taaaatgtag gtcccccacg taagttatag tcgctttttg aaaggatatc
    23641 acctttagac ctatagttaa tagaactggc aaaaaccatt acgactaaga gtatagttaa
    23701 tagacccaat aaaaaccgtt atacgaaaag agtctacgaa agtaactagt ctacactacc
    23761 tcctatatat aacgattacc cgtgtaagac tcctatatag gtctccctac cgtagaaacg
    23821 ctgctattat taaaatagag ctaggaggga agactagagt cgttttttag ttttgattgg
    23881 aatagtaagc aggtaagtag atagatattt cctcggagta cttttagaac tctctaagga
    23941 acaagaacaa taagttttgt accgatattc ttgttctgac aacaattaat ttggaacctc
    24001 tcaatctgac cgtcttatcg tatgtatcct tttacggtta cgctgtattc gacacggact
    24061 gggtctcgcg aagagccaac cataccaccc gggaaacgtc ttcgccatgg cacggaatcg
    24121 tcgcttcgta atgagagatt taaacacgaa gttctaactc ccagtcttcg cgggagagcc
    24181 ctcggtctcc cccaacacct ccgccggcac ctcctttccc acatcctcta cgttgccccc
    24241 cacgggctcc ccagtaaaag actcacgagt tgcagagtcg cttgattctt cgggggcttc
    24301 cgcgaggttt tgaggttcga tttccagagc gccatggtta gtgtcctcct tctcttggtc
    24361 ttccaaggag aacagatccg acaggttaat ggcaaggaag gtcttgggta atttgaccct
    24421 tgaagaccag ttagtctcag gtcgtcattg cacctcagta ccatcgcaaa gcaggagtag
    24481 acgaaggggt tcacatactg gttgaatttc gccctcaaag tgcggatgac ctccatccaa
    24541 tcggcatgga gtgtcagact ccgtcgaggc gcgcagctaa tgcaatgctt gctgtcgagt
    24601 tgaacgtcca atggatcgaa gacatggcat ccagggctga ttgtgatcct gatactgtac
    24661 gcgaaggtcg gctcctcctc gccttcagcc gcgtgggcgg acgtcttagt ctcggattcg
    24721 tagagttcaa aacaaatctg agagagatag tccaattctg gaatggtgct ccgcttgatc
    24781 ttcgtctcga ttcctccttc gaagatacaa ttcagcagcg tgtatatatg cgactccttg
    24841 gtgaaataga agaacgattt ggcgtcgttg gacgcctgca tctcttcaag attctgaaca
    24901 atctctttga gaaggggcag tgacgtcagg agaccgatct ccagcttctc gctgtccgag
    24961 atgccatact cttgcgggca aatgaagtcg aaaagtacct tagcgagctg gtacagctcc
    25021 ctgagaggct caaaacgggc atctgttttc gccttggttt tcgcgttgcc cgtatataag
    25081 tggaagtact gctccggagg cgcgccttcg ctcccgtgcc gcaagccgtt gaggaacgac
    25141 cggcgtcgga agagccgtct gactgagctc ggacccctgc tgttggcgtc tgcggacctg
    25201 tcaggcctat caccctctcg tcggtcgtcc cttgactcct gggacgactt cccctcctcc
    25261 gcgtctttgg tcaccggttt cccgtctttg ccttctttgg cagagccgcc gtttccctcc
    25321 ttgttctcct tctctctcac gccgtattct tcctcgagca tgtgccgtgg cggagtgaag
    25381 acccactcga gaaactggcg attatgcagc gcatcgaact tcatcgtgtc gtagagctcg
    25441 gagatcttgc tgggatcgac cttttcaccg tcacagaact cttggaagag tttcccccac
    25501 cgctcacgga agagttcggc atcttcccca cagcaccatc gagattggat gctgttgatg
    25561 ccgcttgcct gtgaaagagc cgacgagaga gagctgtggg aggcttcaca gctttgcgac
    25621 ttgtccaaac tcaagctcga cgcattgtgt ggggagctgg cacctccgtt gtagagtttc
    25681 ttataattgt gctgcatcac ccgtcgatga aacttcatca gctggaccac tcgcgtctgg
    25741 acttcggatg gctcgggcat cttgtcgggc caggcaaact gcgggggtcg ctcgttgccc
    25801 ttccgcaaaa ggcccttgag tttcttcttc accttgtcca tttcgtcttt ggccgcattc
    25861 gagtcatcga gcaaatcctt gcggatcgtg atgaagtcgt cgggcaggtc attctggcga
    25921 aggaaagagg acgcccagat ctgagcgctc gtcgaaaccc ttcgctccga gctgctgaaa
    25981 acgtgaacct cgtctaggat gtcgcgattg aggagttgaa agtcattccg catattctcg
    26041 ccaagttcct gggattggta gcgggcagag tgcgtcggct ccccgcccca tttaacaatg
    26101 agctggagct tatccagcac taaactctct tcgacagccg ttattcggga catggtcact
    26161 cccgagagag agtcctgacg atgcgacccg cgggacttgt catccgatgc caatgatctg
    26221 tccgctctct tgccccgcaa tcccgtcttt atatcatcgt cgccaacctg ggcagtcgtc
    26281 ccctcggcag aaatctgctc atctgacttt ctctttcgaa acataggctt aatctgtacc
    26341 ttggtgccag cccagcctcc cttcttgacg agaacgttgc gtagggcagc gagttttgtg
    26401 ggatcctcga tgcccgcaac cagggcgaca tcaacggctt ggatgacact agctagcgcc
    26461 gcctctccaa tcagtagaac ctcatcctga tgccccttaa gcagctcaat aaaggggtcg
    26521 gtgtggaatg tgaacttgta cttttgtttt ggggtgcgat ctgcatgccg aatgaccgat
    26581 acgatgccct tgagtttcca ggagtgcttg gggagtggtg gcgcaggaac attgtcttgt
    26641 tccgagatgg tttccccttt taacgacgcc gcggcggatg gggtggcaga cggcgccgtg
    26701 gacgaggcac tggttttccc gccatctcgc agagggggtg gagggggtaa ggatgggttt
    26761 gtcgtcatgc cctgtacagc agatgtggca gagctgtcgg acctgggtgc caaggtgccc
    26821 agctgccacc tatgctcgtc caatttcgac tcttgctgtc ccctttcgcc gcctgttttg
    26881 gctgatgtac tgctcgtaga tttggcgacg gatgggggca aggtggccat ctggccctgg
    26941 tccctctcct tacctcccct cgcagctggg gggtccgcca catctgaaac cgaaggagac
    27001 gacgtcggcg atgtgacacc tcctctccga agccgctctt tgacgaacag ttccttgagg
    27061 atgttcgcac aatggtcgta gtagtcgtcg ttgtccttga caaagctcca cccgtttacg
    27121 tcgataacat agctcttgcc atccgcacgc agaaagtcga acccgcatac ccgttggcca
    27181 aaggagaggg caatcttgct cgcaatctcc ctttcttcaa catttaaccc ggtaacgtat
    27241 cggacctctt ttccgcgcgt gttccgccga accacgccgt cgacaacagg agacttccgt
    27301 gtttcggcgt ggcaatagtt cgcgccaaca gtgtaggcct tgacatcttc ggcgttgtcg
    27361 acgcgcatga acttctcgta tatatagctg ctctgcggtt caagaatggc gcggggagta
    27421 tttaaaccag gatcatactc tgagctcttg ttcccaattt ttcgaaacag ctttcggcca
    27481 ccacctcccg aggacttggg aaagtagatg atgatgttgt ggtcttcgcc actcacaggc
    27541 ttttcgacga agggcttctt aaggagcgcg ccatcaacgc ttagaatatc cccgtcatcg
    27601 agcaattcga cccggcgggg tgcagtggta tagcgagggt cctcagcatc ataattcacc
    27661 cctgatactt ccttcatgtg ccgagacatg tctggggtga tcaccttggg accgccatcc
    27721 cggttaacct cgagcctttt cggtgtgggg acaccaatgc tgtcgaggat gtacaggcag
    27781 aggcgacggt cccatagaat cttctgcata ggcaagtcgt tgacacagaa aggcttccgg
    27841 gctttggcat acgcgatagc cttgtcaagc gggaagccat ccgagtagaa cgaaatgaga
    27901 tagtcactgt cggcaaagtc agttgaagcc aggaagcaaa atgatgtagg tcagggccgt
    27961 gagttcgtgt aggggggttc gcgggaaaat gatggatgga gagggagttg gcagaaagaa
    28021 aagactcgca cgtaccatat gggccagttt tcaatatcta taaaatagac gtgatcccca
    28081 gttagcaggt ttatatagta cgcgggcgat gagaaggctt cagacaacat gaacctcacc
    28141 ttcgtcgaga attactttgt ccccaaatac gacaacatca aattcgcggt tggcgatcag
    28201 ccgattcagg atgtttctgc ttggcttgct cctcgcttta atatctaagg cgcaaattcc
    28261 aatcacgccc caaggagccg gcttggctgc aaagcatatt agaagctgta tgaacttcct
    28321 tgagaaccag cagcaaaagt atgtgatact taccttcttc cctttccttc tgatgcgctg
    28381 ttcgttcact gctggggctg tgactgctgg cggcagtgct tccgctaaac ctccttttgg
    28441 cgcggcttct tgacctcgtc ggctgtcctc gaatattttg gtctccccgt gacggaccag
    28501 cggtgcgttt ggccgcgtcg acattggggt cacgcggagt gaggtgttgt cctcctgggg
    28561 atacttgttg atgaccctgt tggccgccag aggaggggat tccagtggca ttgaggggct
    28621 ctgaagttcc ctgggttggc ttaccagttg tgacgacgcc actatgtatg ctccgggggg
    28681 cagtacttgt ctctgagcct gtgatggacg cggcagaact aggaacgatg ccgcgagcgg
    28741 acgccagcga gtagacagac gaggccgaga tgcgtttgag atcggcctcg gagaacgatg
    28801 atctcgtggc taaggtcggc tcaagggatg gttgacgggt gtcgagctcc gaggtggatg
    28861 tggtggggtt agaggtgacg tcggctacga cactgtgcaa cagtcgcgga gtaccgggtc
    28921 catcgccacc atcttctcgc gtctcacatg gaacagcggg ctctcctaag ggcacgacag
    28981 aatttatgga tccttgacga cttcgggcag gagacgaacg cgcgctgatt gaagggccgg
    29041 gcgacacggc cgttggtggg gttgagggtg acatgaatgc gtgagatcgg tctgagcgta
    29101 caccggagat acttgggtcg gtacgctgac cgttgctcga ggcggaagat gatgtcggcg
    29161 gaatgtgatg gtgagtttgc acgtctgaac cggatagccg gttgcccgat tgagaagaga
    29221 ggtccaatcc tgatgctgag ttggaggatg ccgatgtaga accggcagtt ccgagacctg
    29281 gactctgtga caagctgtga ctatggctgt tttcgagaga tggaggatcc atttcatcca
    29341 ctccgttcaa gtctgactga tacgaagagg gatgtacaga gaacagttca ggtaaactgg
    29401 ttcgtcttgg agcggtcaga ccaacgggtg ggaaaaggca actgcgccgg aaccggagat
    29461 cgttagctgg cgtggttggc tagcatagtt gtccaacaaa ccaagactct aattaatgca
    29521 cggtgattga tcagataaag gggccaaaag acgaaccaag tccgaaatct gagagatcag
    29581 gaaagtggat ttgggttcca agttattatt ataaacagtc ccgccagtgc gtcacaacta
    29641 cagttggttt gcagagccaa ccaagactat gcatccacaa ggctatgcca acaacgagat
    29701 gtccaccacc gaaccgagta ctggaagaaa cattgcacaa gttcgaaacg tcgactgaag
    29761 gaaggttcgt cattgtaccg aggtaggttc ttgcatttgg ctgggcatat acgtagcgta
    29821 ttgaccctgc aagttcgaca aaggcccaaa acttggcgcc ccaccgatta cgaccttatt
    29881 tcgaattaac taataaaacg aaggaatttt acaaggtagt cgatcattaa tattaagtag
    29941 aaaatcctgc gtttctggtg ctttagtacc ttatacacct ttttacggat atttattaat
    30001 tcgctattat agtactatag tctatagata taaatatcta ataaacatct cggcctaagc
    30061 ctaggcctaa ggcaaagtaa tctagcgccc gaaaatatac tcgtttagcg cttatacgac
    30121 gcgttaaacg aagctattct tatcgtcgcc gtataactat attagaattc gtcgagtaat
    30181 atcttatact taatactaat acccctatta tatgtaataa acccccgcgt tatttacgta
    30241 agcgtaaggg cgagctagac gttgagatag ctctaggata ccgaaaacta acctactata
    30301 aggcgagtat cttctttaag ataccgaggt cgattatcta gagttagtgg tgtataaggg
    30361 atattattat aggtagtaga agcggcctcc acgtatcgta taatcccgaa taccctaaaa
    30421 tagagcttaa gttatataat atctttatat aatagcgtcg tgatcgtcgc ttagttagtg
    30481 ctggctagct acgtatctag gcttaacggc tttttaagga actatatcca gactaccctt
    30541 ataatatctt cgttttctta ttttcgtggc tctgtggctt cttccgccgc tttaatagca
    30601 tatgttaacg tattactaag taagtaataa agtctcttat ggatctagtt ctagctatta
    30661 ctagcttttt aaggtttatt aggcgtaact ccgctatccc cctttttcct actctagata
    30721 ttactagccc gaggcctatt atactaataa gaacctgatc gaacgacttt taggctttta
    30781 tagtgtctcc ttatactaga aggaccttat tagttcttct agatcgttgc tttactaata
    30841 atggtattat taatatagat aaaacgccta ttatattcga gtatcttaat agttatatgt
    30901 ataatattaa cagaagtaag actattagtg ctaaaataga gcggagtggt tagaattaac
    30961 gataggctag ttttatacta tttatcttcg tggatagagt ttaacgtatt aagcctaagg
    31021 taatattcta taataaacta gatagtacta ttaaaaagaa agaagaatat ctatattacc
    31081 ctagcgttat agtggaattt aataacaccg attataataa cgaggttctt ttcgcttagt
    31141 taattaacaa ggaactagtc cgtattctaa atgataagga ggggatacta gttatagata
    31201 tcgcggcttt ttataaaacc tctgctatta aataaacgtt aaaacagggt aaaatactac
    31261 ctcctatagt gcttatagat tatacttctt acgtttaact actagatacg tatattaacg
    31321 gtttactaaa caatggttct tcgtgatact atagactctt taagtaatta acgagattaa
    31381 gagggggata gggcttagac cctatctgaa cgtagggtat ttactatata tatagtagac
    31441 tacgcgatat atattcttta taacgaaaag aaggatatac ttaagtagtt atttacggag
    31501 tatagtatat ctattaatcc taacggtagc gaagattacg gtatacaaat taaggaaata
    31561 aacctctcgg atatcaactt agatagggtt aaagtagata taataaagca ggaatatata
    31621 tataagatgc ctcggtatat taatagcctt actaataagg ttattatacc tgtagaagta
    31681 ttaggattac cttaaaacac ctatggatcc ataaacatta agacactata aggtttttta
    31741 aggataaggt gtattaagat cttagggaag aaggtagatc tagtagtata tttagaggta
    31801 taggacgaat agtaacgttt gttagataaa gcgtagtcga aatcgtcaca aaataggtta
    31861 aaattgattg aggctattat atataattat gactgtgtga ggaccgttag ggaatcgctg
    31921 ccaccgtatt ttgtatagtg cagattctat aagcatttac ccggattata ctcttagtaa
    31981 tccggcctat aacgtaactg aaaagactat agtctattcg atataccccc taatcgccct
    32041 aaacgtcagt taggcgagta aagctattca taaccagcag atataacagg tatataacct
    32101 atataatctc tccgttatag ccgcccttaa atttattctc taggtcctct aaatactcta
    32161 tccggacttc ctctaggtat ttttgctata gccgttcctg tatatctagt acgcctacct
    32221 aggacctaaa tatcttaaat ttctcgctat ataacgcctt tattaatcta tctaccacta
    32281 tttccgcgct cgtaatatac gttacgagta tttaccctta tttctttact taacgtaact
    32341 catagctata gatattaacg tggcggaggc gcgttattaa cgtgctaatc tcttaattaa
    32401 ctaatcgaat cgtttagtta ttatcgtata aaatccttaa ttccggatta ttaaattcca
    32461 ctcctatact aagtaatagg cgttatataa aggtaccctc ttttacacct tatactaacg
    32521 ctaatagctc tgcttccgtt attaacgtcg tgaccgtatc ctgcttatta gcgcgctacg
    32581 cgattatacc gctaaataag cgtatcatgt acgcttaact actctttcga ttaagggtat
    32641 tattggtaaa cgaggcgtta gtgtagattt taatagtatc gccaccccct agttctaacg
    32701 taaacgatta gctattaatt agataaagga ttagataatc ggcggcctta tggtgaatag
    32761 gccctggatt aacgttatat cggtatagcc tagatactat aaacgcgata ttaggccgcg
    32821 atatcactac tatatatagt atagatccta tcttccgtta atagctttta acgttaatcg
    32881 aggtccctaa atagggcagt agctctataa ccttaattag gtgcgttagg taatagttac
    32941 tgctatgctt actattcggc tttaataggc gttctaactt agtaaggtag tcgtgttata
    33001 attattagat tttacgggta acgcggtcgc gaataacctt aatactaagg aaccactata
    33061 gaggatcgcc accttatagg ttataatggc gttataggtt attaacggcc tgctttatct
    33121 acgccttata ttattcctta taagtaataa cgatattatt aacgtagaag aatgggatta
    33181 aaccgcggcg cagaaaataa cacggtcctt atagtactat ctagaagcta tccgctaaaa
    33241 gaaaaggcga aaagtgcttt tactaaagca gtaaagactc cttaagtcta tataacgcct
    33301 tgttcagata taaacgactt ctaggggctg gaaagcctag cggcgggtat atatagatat
    33361 tataggggag gggcgcgtgt ataaacgcgt ttataatatt aaactataat agcgtaaggt
    33421 taaatcgggc ggtaatagct attaacgcgc ggaataaccg tccggctagc gttactacgt
    33481 atatctcttt aagtaaggat taatactact aatctcctta taccacaagc cttaccttat
    33541 atttatatag aaatctatgc ttatcgaact tatatatcat tacctatatc gaattaagaa
    33601 cctgatatct atctactaca gataccggta cccgtatcca cgaccctatc tctttatgac
    33661 tccgtaggtg gtcttcttac acctatcgga ataaatggcc gtaagggtgc gagggtatat
    33721 cgcgagggtt cttcggagaa ggagggaggt ctttacggta gatctttacg gccgccgggg
    33781 taaccgccgg agtaaccgcc ggagttatat ttcccgatag agtctcccgg gttatgcttc
    33841 tggtagctgc tgccggggcc gtggattcgt agggtgttat tgaacgccgc tataatacta
    33901 taggcgtaga cctttttaac cgtaatttat ttagcagagt cctattcaat atatatatat
    33961 taggggcgtg gcggttagcg ttaaacgcag taacctaata gtctgttttc tagctatctc
    34021 cttacctaat tagtcgcgct cccttatcta taaggagccc tatagctata attatagggg
    34081 tattatagca ccgtattcct ttatctataa ggaaccctgc ggctataacc gtcgaggatt
    34141 cacgatttcc taatatcacg ggtactatta gcgctataac cgatagtaga gttactagta
    34201 gagtaggaag taatagatcg ggcggatata gacggtgatt aggcgctata ccggctaaat
    34261 tatactattt acaacctaaa acttatcctg attaagtcga gatagcctcc tctaccccct
    34321 cacggctaag tattacggat tataacctta acggtaaagc cgtcgaggaa ggggatccgg
    34381 ggggaagctc ccctgataaa gggttaaaat taaaataagc agttatataa ggcggagggg
    34441 ggtccttagc ttatacgtcc gtaaatggct ataaatctct agccctctcc tactcgatct
    34501 aactaatcag gtcttctagt tacccctcgg ttaattaacg gaggttatcc ttaaaggtgg
    34561 cgatatcgcc gttaaagaag gcgtgttcgt taaaatctat atcgcgtgta cgaataccgc
    34621 ggtggtagca acggcctagc acctagatac ggaagatatt agtggaatcg tagccgacga
    34681 ggtagccgat ataggcgtaa ggggcgatac gatttaatag cttattagcg ctcttttagg
    34741 cgtcctttat tatcgcgtac gctttatagc cgtaagctcg aagatataat agaaccggct
    34801 tccttttaaa gagaacctcc tatagcgttt tctattcctt attattgtac tgcctttata
    34861 gcgtccggtt atagacgtat atagccgtgg gaatagcctt aggctatata aacagcggca
    34921 gttttacgtg gatatttatc gcacgaccct tcgaaataac cacggcagta gcgcgttcga
    34981 cacccccgtt ctacgcttaa gtatcggtag tagatacttc taaaagaata ccctcgtcac
    35041 gtaggaatta ggtgatatcg tgggattaag ttagcttatt atctaattcg agaacgcgca
    35101 ccttatagcc taattagcgg tctacctagg cgaggaattc cttaattatt accaggatat
    35161 ccactgccaa cttactctgt ataatatagg tagccgtaaa accactataa cggtcggtga
    35221 aaaatataaa ccgcgagtcc ccgtcggata ttcggttaaa tccgtgaaat taatcgctta
    35281 ccgctccctt atataagtag gtacggtacg agggcgccta ctaatatacc gtttaatctt
    35341 tataagctcg taggcctcgt agtcgatagt tattagtccc tttattttaa ccccctacgt
    35401 ctactcttct aggtgccgaa gtggtttagg gcctatatac cctagccgta gatactataa
    35461 aataccctcc gtagtgctta gatagcgtat cgtcgaatta tagatagctt tttaggtggc
    35521 agaagacgaa gaagagccta gaaaagcagc cgtagattag ttagagggca cgtatttaat
    35581 aacggtttaa tcgaagcggt gacttagcta gcataatata gatctatcgg aacgccgaat
    35641 atagttattt agtagcttct aatcctacta gtatcctcgt agtcgtaacc gttagtttaa
    35701 gattaaagta taggcaaaat cctcgtagta tacgatattt aataatctaa aatcaaggcc
    35761 tcctattagt ccgtctaatc tcacggtcat attaccgtag cctttaatag gtagcgataa
    35821 gctacctacg actaagtaat ctccctgcgt agcaggtata aaatcagaaa agcgggaaaa
    35881 tcgttaaaga tataaatagt agcgccgaaa tcgaggatag tataggctta aagagggtaa
    35941 ttagtagtag tgcccgctat aaagctagct gtgtaggaga agccgctacg gacgctacta
    36001 tagttaggtc acgcctcttt aagctatata gaatcccggc ctatatcctt cttcactttc
    36061 tttacggtgc gtagttcttc tacttctgcg cgtatagtag ggtcgtattt aaggatccgg
    36121 tcgaaggtta ttttaatgct ttcgtagggc gtctagctgt taaacgctat ctccggaaag
    36181 atatagtaat aggcgttaat atcgtgatac agtatagtat atacttaaca gagttcccct
    36241 tatcggaggg cagattaacg tcttttagta gaagaacggt tagttaaagt agctaaaggt
    36301 gtggctataa ataccgcggt aataggattc ttagctttat tcttcccacg gccgcccttt
    36361 ttacggggct tagctatagc ctctaagtta tttttaccct cctcgcttcc ggtatatagt
    36421 gtagggaata ctatagcgcg gtggctaccg cgttttcctt agtccttaag tctagtatta
    36481 atatatttct aactaagggt ataaagatct tcgggtataa ctacttagtt atctataagg
    36541 cgtccctcgg ccttagtcta atcgcggccg gtataggggc gtatatctct aaagaagtct
    36601 ataacctata tatacgtggc gggcttcgaa ccggtatctt tatagcttta tagtagtagc
    36661 tactacttat ctaactactc cccaagcttc ttaaggctat tcgtagggta ccgagtatat
    36721 tcgatatact cttcgtgggt attagtttag cgagtggcta ggtattaatc cgtatcgcgt
    36781 ttaacggcgt tatatacctc gtgaggcgtg cctcctcgta gtagttatct acggctttag
    36841 tcgatagtat taccctgcta ggttagtata gcgttaatcc cctttaggta gctatcgtat
    36901 tacgcttatg aaatcttcca gcacgcgatt tcaatatcat acgcctttta gccggcctcc
    36961 gtaagattaa gatattacat aggggtacgc ctagacgtta tagaggggaa ggagtcataa
    37021 ttcggcatta taggcttttc gggggactaa gtcggatcga ctaggcggag acacctctac
    37081 acgttattat aggtagtaac cgattcgtat aggcgtcgcc agagctccta atccttatag
    37141 gttttatacg taatagggct aagatacgat atcttaatag ttatttataa attaacacgc
    37201 tatatcgccg cggctagata gattcttaat tcgatagcag taaaggtaaa aggggaggta
    37261 aaaaataagg tatatctcta ttagtaagta agactcttaa ttatcagata aagcgtagtc
    37321 aaaatcgtta taaaataggt caaaattaat taaggcaatt atggataatt gtaactgtat
    37381 cagaccgtca gggaaaccct gccaccgtat tttatatagt gcagattctg taagcctcca
    37441 cccggattgt acccttagta atccggccca ttacgtaacc gaaaagacca tggtctgttc
    37501 gacagtagat agtctgggtc aaaatgaaca cacgaattct cgaacacaat tgcataaggt
    37561 acctaggtac ctagcaagca actgataatg tcagaacaca aataaggtac gcggaattat
    37621 gtgtgtattc atctaagtga agtttgtgat acttcacggg gatgtctaac tatacagaaa
    37681 aagcagggga aataagagtg gatatatagg agcgaggtac tctatacgtc tgatataata
    37741 ttgtttatca tacctcgata aggtggctgt ggcatctaac acaccccccc agaactacag
    37801 gattaatcct gactgttccg cttaatttaa agccgtaaat ctagggtaaa acagtggcct
    37861 agatattgat ctaacggtta aagagcggct tattaaaaag cgcgctcctt ttatgcctaa
    37921 caacgttgaa aacgtgtaaa aacgggtggt taaattaact gtaaaaccac gttaaaaacg
    37981 ggtgcctaaa taataatcta aagggcacta aaaccacggt taatctaggc aatagattat
    38041 aaactcggca ccgcgcctct tataattgcc gtaagccccg tggcttagga cctttatccc
    38101 taacagatat ataaacgccc tatatttcta cgagggcagt atctttataa ggctatcgct
    38161 gactatatcg tgggtagcga cttaattaat cgagatagtc catttttaaa cggtttatcg
    38221 gatgtaaagg gcgtggatat cgagatactt taatttcgag ttaatctaag gcctagggga
    38281 ttctaatagc tacttagttt attaattatc ctagtatact attagtagtt cctccttaaa
    38341 agtaagggta aggtccttta ttaaacgcct tagcgcgata tactgcctag tagtagcaga
    38401 aaaggctact agctcggcct tagtactaga ggtcacgagg cttatttact tatttacttt
    38461 ctagtctata ggaccgccga atagtagggt tatataccct tacgagctat acctagtctt
    38521 acggtcgtct acgaaggcgg cgtcggaagt atagaagagt gcaggctttt agtagtcttt
    38581 atatagtccg aagtagaggt atagggtctt tatcgagccg agatacttta aatacctatc
    38641 ggcagcctcg tgatactatt ttaacgggtt agtactgaat tcggtaagcc tcgaagcggc
    38701 tttagagacg ttaggccggg tctaataggc ggcgtagtta atagaaccga ccttccgaag
    38761 atatagatag attaattctt cggaggctta ttagtcggta gtagatagtt ctaaaacgtt
    38821 aggataagga agagggcttt taaccctata acctttagaa tctacctata atgcctttat
    38881 cttatcggtg atatagttct cgagggaaag ctaaagccta cgttattagc gatcctgaat
    38941 aaccctaatc cctaggaacc acttaattag gcctagatct ctgatctgga agtgctgctg
    39001 tatctgttat ataaggttat tagtagtaga ttaatattcc ttcctataga ttaaaataat
    39061 atcgtctata tagaaaaacg cgattagttc cttgctttta aagacgtaat cgtctttagt
    39121 tacttacttt aggtcgtact tacctaaaac taaaaagagc tattcgtgct atagctttag
    39181 ggaacgacgg aggctatata atgctcggcg tagccgttaa atccctctac gttatatagg
    39241 atgacgttac tttaaaaggt ccttaagcta tttgtgggct ttaaggcctg tagccgacta
    39301 gagtaactac taactaggag gatccttaat atagatttcc tcgttaagta gggtattagt
    39361 aaatacgtta acagcgttaa gttactaagt cttaagatcg aaataggcta taatacctat
    39421 tagcgaccta aaggtcattt tagcgagggt ggaggcgtaa gcgttaaggt ggttattagg
    39481 ttattaatcc cctcgaacat aaaggcgcgc cttaaactta ttaacgtaac tagtaggatc
    39541 gaccttatac ttaataacct atttaaggtt tagtagcctt agaactaatt tgggtactcc
    39601 cgagctatac ccctattagt aggactattc ccactattta aaggtgccta ttaacctaag
    39661 cgtgccgacc tcctaggagg cggccttaat ctattctaat ttatagggac tctttagcat
    39721 ttaagactag tttagaggtt ccttagatat atcgcggtat agtagcggct tcttcggtat
    39781 cttgatctga ttatagaagg tataaaagga aggaggcgta taacggttga ttagacgctt
    39841 attacgggta ggccggtcgg tagcggctat gagaataata ggagggcggt tttttctgtt
    39901 tataaaagca ggttagttag ctatagtagt agaagaaaag gtttataaag acttagctat
    39961 agtaggtggc tctaccgtag caggagccgt agatactgga ttaacggcgg tagtagtggt
    40021 taatttcttt ttaagaaccg attagttagg ggataataat tctatattaa tagtatcgcc
    40081 ggttatagcc gtattgttag attaatcttc ggtatcgtta ggccgtttac aaataggcgg
    40141 tagatccgta gttccggtta gtggtatagg aggaccgttt atagttatta gaggagggaa
    40201 aataggtgcc gttaaaggta taattatagg tataattata gaagacgtta aagtaggtgc
    40261 cgccggaggc gtggaaggcg ttatagggct tatttactct aatgcacgtg cctattaatt
    40321 aggtgcctcc tgctattcct gctattatta ttcttctgca gattctgtag tagttattaa
    40381 acctgcacct ctatttaccc ccctaaaagc attagtagta gtagtagcgg ccgctatagc
    40441 ctcccttata gtattctatt ctagtagcgt ttaagggtga aaatcgacta cgccggtagt
    40501 aatacttaaa gaatcgtgga gttaataatc tataggcaga ttaagctgct cgaaaacctt
    40561 aattaacacc ttaggttcgt ggtcacgatc tttatatagc tatttttcgt taaaagtgac
    40621 gtcttttatg cgtaggatcc tccctaattt tagtacctaa atccggtata tgttagtgct
    40681 tttatagccg atcaaatagc cgatatatac tctctccgcg agcttagcat tacggttata
    40741 acctcgttaa taatccgcgg ttagtggata ggctctatac ctataccttt ttaggtagtt
    40801 aactataggc tttattagga tcttctttag gccttattta taaatctaat cctctatcta
    40861 cccttaagat atttgctatt agaggtcctt ccgagggata aggttataca gatatactat
    40921 aatagctact agttctgggt atatatccta ttagatacct aaggccatag ctagggtcct
    40981 cgtgatagta gaaataacgc cgccgtggta ttctgccttc ggattctgcg cggctatata
    41041 tagcgataac ctcttaagca aaatccctct cttatcggcc tatttatcga agcctttcta
    41101 aagggatctt tctttatcta ggcggattac tataattata tagtagtact gcctttaaag
    41161 gaagaactta aaattcacta atataggtaa ggctaattta tagtcacgca ggaatcgtat
    41221 aatagcttaa cgagtacagg gatcgtataa aagtattacg acctttatac cgttataggc
    41281 catattaaga ctaaacaggt taacctccac cctatactat agtattatta tttagtagtt
    41341 aggcgaccgt ctagatacta ccttcttcgc cttactaagt gtataggcct tataatctac
    41401 tataagagga ccttttcctt taataacgcc tccgataagg gtatctttaa ttttatcgag
    41461 ggtaataccg ccggcgtgcc ttagcctcct atactataag cgagcgtcta ccacgcttat
    41521 agtaggcgtt atagagctat taaagaagct acttagtagg tgctattagc gatccgttaa
    41581 aacgagggcg tattaatcgt taacgttatt aagtagtaag gctaataagc tctcttcggc
    41641 agatctctta acctttaaga cctcgaggtc ggtattaaaa acgataccct attcctttaa
    41701 tcttctggtt ataattaagg ttgttaggta atcttatata aaagtaacac gatttagcat
    41761 taaaacgaaa ggattactat attcgtcgtc ttcttttaag tatatcctgc tataacgctt
    41821 aactagctta gtctctccac cacccgtcta aaaacgatac tcttctatag caggttcgta
    41881 gtcctgtagc agatatcgtt agttagtaat atacctagag gtgccggaat cgattaatag
    41941 ctagttaaag aggttattac taatattacg gtttagttat agaagagagt atattctata
    42001 ggattcctta tcggaatcct tatcctggtt atcgataaaa ttagatacct ccgtcgacga
    42061 ttctttcggc tataacttct aagagttctt tttagcacct gtttttaggc ttttagcgtc
    42121 cttttcgata ttctcccgga atctctttta acgttcgtta tcctaggtct taataatctg
    42181 gttatagcat tctaagattt cttttaaagg tgtgtatccc tttttcctgt ataccttatt
    42241 aacgtttagg catttctata aaggcttata gttatattta ctcctcttct tattacggta
    42301 atcgtaaaga cactctttct tttactatag agaggactac taaatatctt actatcctaa
    42361 ttatgctcgc taatccttac cttctttatc cttacctagg aaggttaccg tataaaagga
    42421 tactacggta ggcttcttat cgagtcggta taggtggcgg cgataaagct atatcgtata
    42481 ttcctccacg atagattaaa tcaaggttag gtcttcctct tctaaccgga taagctatat
    42541 aaaacgtcct tctaaccact ctaatactat atagccgata gcgttaaaga agccgtctat
    42601 ctattatttc atagtatcgt attcttaaac tttatacatc tcggcgtcgc ggtatagctt
    42661 tataaagtct tctagctagc gctcgtgggg tatacgccta acgttttaga ggtattcgtc
    42721 ctagcgtccc ttaatcagta acttctaggt ggcgttcgtt agcttaaggt gcgtcttaag
    42781 ggtatacagg atatccttaa cttccatttt actagcgtac taatccttta aagcagggct
    42841 aaccgtgttc gcgatatagt cgtggagtac ttatatcccc ctctttttag ccttataccg
    42901 atcctcttcc acctgccaga tcttaaacag tatatcctaa ttagtggcgt tacgttcttc
    42961 ggctatagta ggaggttata gtggatcggt tcgaatatgg cgcttaggcc gtttagcatt
    43021 tttaaggtta ggattaacga ggtcggcaat attatgagag tacgcgatac ttattacggc
    43081 tttaatataa ggcctttaat ctttcggaga ggtaagcgtt acgaggccta taacgggtat
    43141 tactaccgtg gaagttatcg ttatactaat aaaaagtagt agaataggat aatcgaaaag
    43201 gttaattaac tatactaaac gctttaaacg gtagtacgat aaaaacgata aaatgattaa
    43261 ataaaactaa agtaggcgga cgttactaat aatactaaac tacccgctat agatttaagg
    43321 ctgattttga tagcctagaa gctataggat cgatcggaat agctttgttt attagaacgc
    43381 cgggcttaga actattagaa tataaataag gtacgcggaa atatatatgt atttatctaa
    43441 gtgaagttta tgacacttca cggggatatc taactatata gaaaaagcag gggaaataag
    43501 ggtggatata taggagcgag gtactccaca cgtctaacat aatatagttt atcacacccc
    43561 gataaggtgg ctatagtatc tgacagataa gatacaaaaa aataggcaga gggaaaagaa
    43621 aaaaagaaaa aaacaagcaa aggaaagacg atgtcggata gactatggcc cgtttatgga
    43681 tttacggtta cataatgggc cggattgccg agcttataat ccggatagac acctgcagaa
    43741 tcttcaccac taatattacg gtggcaggaa ttctctaacg gtccgttaca gttataatac
    43801 acacataact aacttaatta attttaaccg ttttttctaa cgattttgac tacgctttat
    43861 ctgataatta agagtcttac ttactaagtg aattacctac ctctaccact actaccgatt
    43921 taagaagcta tttagctacg ccgatatagc gtattaatct ataaataact attaagataa
    43981 cagaatacca gcctattacg tataaaacct atcacgatta ggagctctag tatagccact
    44041 gcgaagctac ggccgttaat aataaactat aggagtatct acggcctaat catcctattc
    44101 cccctcctta ataccctatt ttacctacct acgacgattt ctaagcgtta aacgcggtta
    44161 cgtaaatcgg cgccacgcct atgtagctat tagatctaat agccggcggc tagcgcgcct
    44221 acgactctgc gatatagcgc tagaagatat aaagggataa acactataaa tacgctaaag
    44281 gtattaacgc cgtgctatcg tggcagatta agataatcga taaaagccgt aagctgctcc
    44341 tacgtaacgc caccccttag ggggtgtata ccgctattta acgcgatacc gcttactata
    44401 taactacgcg ccgcgtggat atctacgaag aatataacga acacgttcgt atagctccga
    44461 atagccttaa gaagctatag gagtggttag cacgttagca ggaactgtta aagaacctcg
    44521 aggaggttaa atcgacgccc gtaatgtata ggtggccgat ttctttagag gtatccgtgg
    44581 tatcgctagc cgcgattaga ccgaagccga gggacgcctc ctagataagg aagtagttta
    44641 acccgaggat cttcacaccc ttagataacg atatatcaag actaggttta aagactaagg
    44701 aaagcgcggt aattatcgcg ctatagtatt ccctgcactg tatactagaa gcgaagaggg
    44761 taaagatacc ttaaagacca cggctaagcc taaaaaaaag ggcggccgtg ggaagaataa
    44821 agctaagaat cccactaccg cggtatctat agctatacct tctactactt taactaaccg
    44881 ctcttcttct aaaaggcgtt aatctgccct ccggtaaggg gaactctacc gcgtttatac
    44941 tacgcctagt cacgatatta acgcctatta ctacctattc ccggaaatag taacggatag
    45001 ttggattact tacgatagca ctaaaataac cgtctaacgg atcctctaat ataaccctgc
    45061 gatacgcgcg gaagtggaag aattacgcgc tataaagaag gtgaagaagg atgtaggccg
    45121 ggactctata tagcttaaag aggcgtgact taactatagt aacgtccgta gcggcgtctc
    45181 ccacgccgct agctttatag cagaaagcgc tactactagt tacccttttc gagcttctgc
    45241 tatcctcgat tccggtgcca taatttatat atttaacgat ttctcccgtt tttctgaatt
    45301 tacacctgcc acgtaggggg actacgtagt agccggtagt ttaaccctgc ctattaaagg
    45361 gttcggccac gtgaccgtga gattaaacgg actaatagga ggcctcgatt tcaggctctt
    45421 aaatatcgta tactgcgtag attttactta taatttaatc ttaaactaac gcctacgttt
    45481 tcgaggatac tagtaggatt agaagccact aaataactac cttcgacgct ccgatagatc
    45541 tatattatac tagctaagtc accgattcga ttaaaccgtt attaaatacg tgccctctga
    45601 ccaatctacg gctgcttttc taggctcttc ttcttcctct tctgctaccc gaaaagctat
    45661 ctataaatcg acgatacggt atctaagtac tgtaaagggt atcctgtggt atatacggct
    45721 agggcatgca ggccctaaac cgtttagaca cctagaagag tagacgtagg gggttaaaat
    45781 aaagggacta ataactatcg actacgaggc ctacgagctt ataaagacta aacggtatat
    45841 tagtaggcgt cctcgcaccg tacgtgccta cgtaggagaa tagtaggcga ttgattttag
    45901 ggattttaac tgaatatccg acggggactc gaggtttata ttttccaccg accgttatag
    45961 tggttttacg gccacctacg ttataaagag taagctagta gtggatatcc tcgctataat
    46021 taaagaattc ctcgcctaga tagaccgtta attaggctat aaggtgcgcg ttttcgaggc
    46081 tgataacgag ctaacttaag ctaccgatat caccctcttc ttacgtgagg agggtattct
    46141 attagaggta tctgctgccg acacttaagc gtagaacggg ggtgccgaac gcgcggctac
    46201 cgtggtgatt ttaaaaggtt atacgataaa tatccacgct aagctaccgc cgtttatata
    46261 gcctaaggct attcccacgg ccgtatacgt ctataactgc actccacgaa agcagtaaaa
    46321 ggattagaaa acgccctata aggtcctctt taaaaggaag ccgattttat tatatcttcg
    46381 agcctacggt tataaggcgt acccgataac taaggacgcc taaaagggca ctaataagct
    46441 attaaatcgt atcgctccac gcgcctatat cggctacctc atcggctacg attctactaa
    46501 tatcttccgt atctaggtgc taggccggcg ctactaccgc gttattcgta cgcgcgatat
    46561 agattttaac gaacgtgcct ttttcaacgg cgatatcaac gcctttaagg ataacctccg
    46621 taaattaata gaggagaaac tagaagacct gattagttag atcgagtagg agagggctag
    46681 agatttatag tcgtttacgg acgtataagc taaggacccc ccccctttat ataactgcct
    46741 attttgaatt taactcttta ctagggctag ttccccccgg atcccctttc tcgacggcgt
    46801 tataaccgct gccgttaagg ttatagtccg taatacctag ccgtgagggg gtggaggagg
    46861 ctatcttaag tccaggagga caagatttag gtaacgaacc gtgtgattta gctggtgtga
    46921 cgcttgatcc ccgtctatag tagcctataa gtccatagct tcctactcta ccggaaaccc
    46981 cgctattagt tatagcgtta atagtagccg tgatcttaga taatcattat aaagcaccta
    47041 cggctatagg cttcttcgtg gatagaggaa cacgatactg cgatatccct atagtgacgg
    47101 ctacagggtt ctttatagat agaggagcgc gtcctgaccg gtaaggcgat agctagaaaa
    47161 gagactatta ggtagtagta tttaacgctg gccgttacgc cccggatata tatatattaa
    47221 ataggactcc gctaactaaa ttacggttaa aaaggtctac gcctatagcg ctatagcgat
    47281 atttaacgat accctgtaca tccacggccc cggtagtagc taccggaagt ataacccggg
    47341 aggctatatc gggaaatata accccggcgg ttaccccggc agccgtaaag atccaccgta
    47401 aagaactccc tcctcctccg aagaaccctc gcgatatacc cttataccct tacggctacc
    47461 tattctaata ggtataagaa gaccacctgc ggagccacga ggagataggg tcgtggatac
    47521 gggtgccggc gtccgtagta gatagatatt aggttcttaa ctcgatatag gtaataatat
    47581 ataaattcga taagtataga ttcctataca aatataaggt aaggcttata gtgcgaggag
    47641 attaggagta ttaattctcc cttaaggaga tatacgtagt aacgctagcc ggatagtcat
    47701 tccgcgcgtt aatagctatc gctgcccgat ttaaccttat gctattataa ttcgacgtta
    47761 taaacccgtt tatacacgcg cccctccccc acgatatctt tatatacccg ccgctaggct
    47821 ttttagcccc taggagccgt ttatacctga aaaaggcgtt atataggctt aaggagtcct
    47881 tactactata gtaaaagtat ttcttagcta tccttttagc ggacggtttt tagatagtac
    47941 cgtaggaacc gtcctatttt ctacgtcgcg gtttaatcct gtttttctac gttaataata
    48001 tcgttcttac ttataagaaa taatataagg catagataga gcaggctatt aataacctat
    48061 aacgccacta taacctataa gctggcgatc ctctataatg gttctttagt attaaggtta
    48121 ttcgtgaccg tgcctcccgt aaagtctagc tattataacg cgactatatt actaaattag
    48181 aacgcctatt aaagccgaat agtaagtata gtagtaatta tcgcctaacg gacctaatta
    48241 aggttataga gctactaccc tatttaagga cctcgactaa cgttaaaagc tattaacgga
    48301 agataggatc tatactatac atagtagtga tatcgcggct agatatctcc tttatagtat
    48361 taaggctatg ccggtttaac gttaatccag ggcctgttta ccataaggcc gccgattatc
    48421 taatcctcta tctgattaac agctaatcgt ttacgttaga actagggggt agcgatacta
    48481 tcaatatcta cactaacgcc ttatttaccg ataatgccct taatcgtaag agtagttaag
    48541 ggtatataat atgcttattt agaggtataa tcgcgtggcg cgctaataag catgatacgg
    48601 ttataacgtt aataacggaa gtagagctat tagcgttagt ataaggtgta aaagagggta
    48661 tctttatata acgcctatta cttagtatag gagtggaatt taacgatccg gaattaagga
    48721 tcttatacga taataaccaa acaattcgat tagtcaatta agagattagc acactaataa
    48781 cgcgcctccg ccacatcgat atccacggcc actaattacg ttaagtaaag gaataagggt
    48841 aaatactcgt aacgtacgtt acgagcgcgg aaatagtggt agacggatta acgaaggcgt
    48901 tatacggcga gaaatttaag atatttaggt cctaggtagg agtgatagat atacgggaac
    48961 gactatagta aaaatagctg gaggaagtcc ggatagagta tttcgaggac ctggaggacg
    49021 aatttaaggg cggctatagc gaagagatta tataggccgt atactcgtta tgtctgccgg
    49081 ttatgaatag ctttaatcgc ctaactaacg ttttagggcg attagggggt gtgtcggata
    49141 gactatagcc cgtttatgga tttacggtta cgtaataggc cggattgccg agcttataat
    49201 ccgggtggac atctgcagaa tcttcaccac taatattacg gtggcaggaa ttctctgacg
    49261 gtccgttaca gttataatac acatataact gactcaatca attttgaccg ttttttgtga
    49321 cgattttgac tacgctttat ctgatagacg acccacgcgc agagagaaag ccaaaacatt
    49381 ggcggcgcct cagttatagg tgtatttttc tctccccctc tgacgcagtc cgtcgataag
    49441 attctaggca gtcacgatgc ctcactcatc ggacaacaat ggacccctcg tgaagcgcca
    49501 gagattcaat gccacagccg aggcgcttcg tccttcgaac ccagcctcgc gcatctttgc
    49561 gccgtttcgg gtatggctgt gtccattcct ctactgacga tatgatctct catacatctt
    49621 ccctccgtag gttcctcagt tcggcagcta acaatcaatc gtgaagacag ttggcctcgt
    49681 ctccccaaca aacgtgccct tcacctcagt tgcccttggc aagactacct accagatcac
    49741 cacttccgtc ggctgtgctc tacagacata cgacctgaaa aggggtctaa acctggtttt
    49801 cgttactcga ccccagacac ccgagaagat aaccgcgctc tatgcttgga aagaaaagat
    49861 ttttgccgcc tggggtgacc cttcgaatgg cgaggaacat ggcatatggg ttttccaacg
    49921 aggtaggaaa gtggcggaac tccggcttcc cgacgacctc gaccagccga ttcaacagat
    49981 tctcgtcttt ggttcctgga tagtcggatg tgcatcgaca cgcctcgagg tctggcgaac
    50041 gggcacgctc gagcactaca cgagcctgca cacaatggcc ggaaagaaag gcgacaacga
    50101 gattaccggc ggcgttgtga acatgccgac ctacatcaac aagatattcg ttggcaggaa
    50161 agacgggcgg gtggagattt ggaacgtaag caccgggaag ctcatttaca tcatcctgcc
    50221 cccatccccg ggctgcggct ccgtcacctg cttgcaaccg tcgccggcac tatctctttt
    50281 ggccattgcc tactccaagg gtcttcttgt gatccacaac gtcttgaccg acctgtcgat
    50341 catccagctc aatgctggcc acgaagacga accgatttcg accatctctt ttcggacgga
    50401 cggcatgggc gctggtacgg atggtcgaaa agacggtgtc atggccacgg cgacggcttc
    50461 cagcggtgac gttacgttct gggaccttaa tcgtggaggc agagtcctag gaatcctccg
    50521 gagcgcgcac aaccctccca atgaagatgg ccccgtcgtt cgaggcggtg tgagcagagt
    50581 cgaattcctg ccggggcagc ctgtcctggt gacaggtgga ctcgacaatg cactgaagac
    50641 ctggatgttt gatgaaactc cattttctcc tgtcccacga attctccatc aacggagcgg
    50701 gcatgccgca ccagtgaagc gcttgcagtt cctgccgtcc gattttgacg gacccgatgc
    50761 cggcaacaaa tggattatca gcggcgggga ggaccgtagc ttgtggggct ggagcttacg
    50821 gcgagacggg cagagtactg aactcagtca gggcaacatt cggcgggacg ctaagaagca
    50881 tgggatgtta tctgcgaaag ccctggcccg cggacctaca acgaccctcg aagatctcaa
    50941 ggcccccgaa attacttgta ttgctatctc acttaaccga gacggtggca ttggcgccat
    51001 cccgggcaag cagcccatct ggcagaagcg gagagaccgc aaggtgcagg tcgaagccga
    51061 agttagcgga atgacaggct gggaaagcgt tgttacggcc cacaaggacg atttgttcgc
    51121 tcgcacgtgg ttctggggca gaaagcgggc tgggcggtgg gctttcccga caggtgacgg
    51181 tgccaacgtc tctaccgtgg ccatcagccc atgtggaacc tttgccctcg tcggctcctc
    51241 cgagggtgca ctcgacatgt acaatctcca gtcaggcatt catcgccaac ggtttccttc
    51301 gaagctgtct ccggctcagg ctaggcaggt caagatgctg cagctcaaac aggccgacag
    51361 cacgagccaa ctcgactcta gtctaggatc tggatttttg cctggaactg gacggcacac
    51421 caaggccgtg acgggcatca ttgtcgattc gcttaacaaa acggtcgtgt cttgctccct
    51481 cgatgggaag gtcaagttct gggactttgt aactggaggg ctgctgcgtc agattgactg
    51541 gagctcagtc cctgttacgg caagtcggta ttacgcggca aacgacttgg tggccttcgc
    51601 ttgcggcgac cactccattc gtgttgtaga catgggaacc agacgaacca tacgagaatt
    51661 ctggggctgc caggggaagg taaccgactt ctgcttctct aacgacggaa gatggatcat
    51721 tgtggcgtcc gaggactcgc ttatcagagt ttgggacctt cccacgagcc acttgatcga
    51781 tgccattcgc ttggctgcgc cttgcgagtc cctgtctacg tcagccaccg gcgagttcct
    51841 agcggcatct gtccgtggtg agctcggtat ttccatctgg acgaataagg ctctgttcaa
    51901 gcatgttccg gcgagacaga tttccgagac gggcgttgct ctgacttccg ctcccacggc
    51961 ctcgggagaa ggcggccaag ggcttgtgga agcagctttc gacgaggagg ccaccgtgga
    52021 agagggcgat gccgtcgtca caccggctat cgaccagctc agtgccgaca ttatgacgct
    52081 cagtctggtg ccgaggaccc gatggcaaac acttttacac ctggatctaa tcaagcaacg
    52141 aaacaaaccg atcgaacggc ctagcgcgcc ggaaaaggca ccgttcttct taccgtccct
    52201 gcaaggagac aagttgtctg ccttggagaa ggcggcggcg gcagccaatg cgccagaggc
    52261 tacgtccaag atcactagac tggaacgggg gcgtttgcaa gaattattca ccaacaggct
    52321 ctccgaaggc gctgtttctg gaaattgtaa gtcttttcaa acccattctc cccgcctgcg
    52381 tggcgcggaa ctcttggctg atgtttcttc ctagacggca actttatcga atacctaaaa
    52441 tcactctctc cttcgatggc cgatcttgag ctccgctcgc tttctattgg tgacggcggc
    52501 gacaacgagt cgaatggatt gctgcatttc attcgagcac tgacgagacg tcttggcgaa
    52561 cgtcgcgact acgagcttac ccaggcgtgg atggctgtat tcctccgatt gcactttgac
    52621 gtcgtcatgg aaggcgaaac gatactaggg gccctccagg agtggaagga tctccaggaa
    52681 agagagagta aaagactaga tgatcttaca ggatattgtg gcggtgttgt gggcttcctt
    52741 aggagtccaa ggacatgata gtccgactgt gtggctgata ttttcgaaca aattctcacg
    52801 cgtcatatcc ttttcccctt tgtgtcatgg tgccgttgtt gcgtgatatt tctgcaagaa
    52861 gacgaagtcc tctatgaatg catactacag accttttttg aggactgtgg tgcatctgga
    52921 aggttgctga ggtaatagag aggagttcca aagaagcata cctaccttag gcgaagtgta
    52981 ccttaaacag cccgacggct ccgacttcaa agccgttgcg tgtctacctt agagtaccta
    53041 tttaagtacc taagtcatta ccttattaat taccttccag agagggctac cgcgagtact
    53101 ttgtacttac tccggacata tggttattgg attctgtggc gatatagact tagtataagg
    53161 cagaagataa tatatatact aagactaggc cagatatagc cgactataga gagctactaa
    53221 tatatgccct aggctagtac aactatatag ctatataccc tagccctaat ctaatagcta
    53281 gtagtgcggt gtagcttata tactagtata gtctcgctat aggtgttccg ccctaaataa
    53341 taatattaat ctcgttatac gactaagcta tccgtccccc cgtttaatag gtatattagc
    53401 gtttctagag ttttcctata tagttcgatt agtatccagg cgtcggcctt taagtatata
    53461 aagttctgtc tagtattatt attcgagctt atatattatc ttaaggtggt tacctcagac
    53521 tatataatcg atttatgcta tcttattacg tatatataat ataatctcgt atttatcgtc
    53581 ttctattctt acgagaatat attaatagca ttatcggtta ttattaagta tatattaggt
    53641 tacgttatcg atttcctata taagatcttt tatagcgtcg ttaatttata ctccgatatc
    53701 ctatactata ttccgcgtat attacgcgag cttatatcta tcggtttctt atcgggtagt
    53761 aagctaatag ctattaatct ggatttcggc tagtaagtct tctttaatta tatcggctta
    53821 gtaagggttt tatatttatt atttacgtga ataatagttt aggcgtttct atatctgatt
    53881 tcgtagagta gtcgggccta gtttatatcg ctagatattt atagataaag tgtatatata
    53941 gaaatagttt tagaacctgt atattacgct agtatataat tctattaggc tattatttta
    54001 ttattttctt atatagttat tattattatt atcgatctta ctccgctatc ctaactaatc
    54061 tataggagcc ttcctaggct atacggtcct tctcgggtag ctataaaggg gaaaacccgg
    54121 gtaaaacccg tggaaaacct ctatatactt ccttaggtag agaggtgccg ctacggggct
    54181 aatatagccc cggtttatcc ctgctacgta tccggatctt acctctagac tagtggctaa
    54241 cgggaagtgt agtaggctag tagttaggta ggtaagtcta agctaatctc tgtcggtgga
    54301 gcgggggccg agggggcgct accgcgtttc cgctatacgg cggctacggc tctctagcct
    54361 tagtctccct gcgtctctta aggatcatgc cttatattct tatatagtta tattagctag
    54421 tttatctact tatactatta taatagtagg ttcttcggtt ttctaatata tatagtctat
    54481 atagtttata ttcgtgcctt aggggtaggg tagtttttct ttacggagct accccgtaag
    54541 tcttatagta aattatccta taagcgtaat atagcgatta ttttctctaa aacggtatag
    54601 aatatctaat acccttagta taatattaag aattacctac attatattat tatcggttag
    54661 ttatttattt atctagataa ggtagaggat tctagtaagt cctagtatat tacccgtgga
    54721 gtatttacct tgaattaatc agctaagcgc tattctatta aatctaactt tagggaatat
    54781 atatcgtgtt tagtcactgt aattaattac taaattatat acctattaga atcgttttta
    54841 agcgaccgta ttattttaat tacgctaggc tatatagtct tcctaaattc gtgttagttc
    54901 aagttagcag ttattaattt attctgcgta ggtttagtaa gtttataggg cttacccggg
    54961 aaatagtcct atcttaactt tatatctagg tcggtgttac gtgatactta tcgttctaag
    55021 gttggtgtta tccgcgttag tgtccttcgc gtctatatct tcggtaacgt ctataatact
    55081 atccttcgtg gcgtctactg ctaaagcggt cgggtcttat attatataat tttctttatc
    55141 ggcgtttata ttaatagggt ctatttagtg tgatttagaa tatagattcg tagtagaagg
    55201 gataaataag agaagtatac cttaggttaa atcgatataa tgtaggaagg actaaaataa
    55261 atcataagta aagcttaaaa agaattagaa tttaagagtg atacttaggt aatagtaggt
    55321 ataatataag ggaaggtata agggcgtcaa ttaatagagc cgaataatcg gttttagcaa
    55381 ggagggaccc gggctcctat tcgtacgcgc taggatattg ttaatattag ttttaagata
    55441 tatcccataa atatttctag ggcggtttgt tatataactt ctattatagt tttagtgatt
    55501 cttagtatag tagcctagtc gtattaggtt atttgtgaat agtttcgcgt attacctatt
    55561 agtcatatac tacggataaa tctctaaatc ggactaagta gttacgctta tctttccggt
    55621 ccataatagt aacgatttta ataattagca cgtcttctat tattagaggc tatattaggg
    55681 gtagtgctta acagtatagg ttaagagtag ctagctctag atagtcgata aagattatat
    55741 tatgaacttt ctagtattta ggtaaatcta ggcggtatac taggcggcta atccgttcta
    55801 taactatgaa gggtcccgcg tattattatc ctactttagt tattatacca taagatatcg
    55861 ggatactata gcctttatta tttttaagaa gactttgctg cggatatcca ggaattgtag
    55921 tatattttta tagttatagt gttgttttat agatataacg gccttagtaa ttacatcggc
    55981 tatttcgact cgtgctatta gtggggtgtt taggtattct acaattaccg atataacgtt
    56041 attaggagaa accctttaat aacctttcta gggctatatt tggttaatgt agatcttatt
    56101 atataatact cgaattagag tcgcggtaac gctttctcct aatattcggg ctattcgagt
    56161 aagtatatat agaatctaag tgccgactcg acaatctata taattcgttc cgtttaccag
    56221 tctatctata gatagtacgc cattatatat agcagttcgg tgcctaaacg gtactagatt
    56281 ctcttctaaa tccgtgcgag gaatttaggg tcgcggttac taatagttat cttcggtata
    56341 ccctatacta cgtcgaatcg tgcgttaagt attctatggg cctaatcttc tataatatcc
    56401 ttctttaatc caagtacgag cttaagttct ttgaagaatt tataaactat tagtataata
    56461 gcgtcgtggc tattaattaa tatagggagc gcgagaataa agttagtaga aattatatag
    56521 tacgggtata atagaggtat aataggttag agactactat agggcttata gtatagtttc
    56581 tagtaaactc tatatagagg gtaagtctta aggtaacgtc gaaattcctt atacccctca
    56641 tagatataga gctagtgtat agatcagctt aatttagtat atcgtaagta attatagtta
    56701 tatatagagt cgaagatagc cttttattat atatatagaa tatagagtct agagagacta
    56761 tctaatttag actagacgaa cccgtctaag cggacttcga ataggattcg tgctttatta
    56821 gtgccctgtt aatcatttaa ctaaatcgtt actagaattt ctttctagaa tagatcttta
    56881 gcgtatctat atctaatacg gcttttaaaa tccggcgata tcttaattag agtcgttaat
    56941 acgtacagtg tttatattag tagttctgcc tataccctaa tatctagtta tatatattaa
    57001 tattgatatt atgactaata atatccttaa tattcttcga gtatatcgct cgtactcgaa
    57061 taaagaatat cttccccgta attctagacc gttcttttcg agtcagttaa acaaaggatc
    57121 tagttcgact taggaaaagg attacgatat tactacgata tcgatccgta ttacgacact
    57181 attacgatat cgatcccttt acaaagaata aaagatatta acccattccc tcggttcggt
    57241 tctttccttt ctttattctt tgttcttaat cttaatcgct ttttggatcc gaagaatata
    57301 tataatacgc gcgtagagat cttaccttgt aatgctatta ttaccttttg atttttctac
    57361 tgcttttcgt gacttttatc ccttccgctt gtccgatatt attaaagatc tttaaaaggt
    57421 tataagcccg gaaaagctcg actaaagtct cgaaataata tattccttaa ttacctacgg
    57481 tcgtaacgca aaaagagaaa ccacctattc taaataacag tctactctcc tatccgatat
    57541 tccactttat atactactaa cactacctac ctactaacct acctgcctac ctgtctatat
    57601 atctatatct acgattctat ggttcgatcg gtcggtcggc ttagtcgtac gcttataaat
    57661 ctacaaaatc tatagaaaaa acataaagcc tacgattacg tgaattaaat aggggtacta
    57721 ttctttatat acggatataa taaccactat actacgaggg ctattctagt tattaatact
    57781 aggatatctt ttattactta taagtctttg gttctaccta agatttcccc ctatatactt
    57841 tccgaccgtg gagtcctata taaatatcgt gttttttaca cgaccgtgaa tcccctcgct
    57901 ccgcgaagac ccactttagg atcctcgaga ataaagaact atatacaacc tctactttag
    57961 acccgcataa ttaaaggtat tatcgaacag actatagtct tttcggttac gtaataggcc
    58021 agattactaa gagtataatc ctggtagacg cttacagaat ctgcactata taaaatacgc
    58081 tggcagcgtt tccctggcgg tccgatatag atataattat acataattac ctcaattaac
    58141 ctcaacctat tttataacga tttcgactac gctttatcta acaatcaaga gtattactta
    58201 ctaggcgaat aacctaccct tacgactacc gatttaggaa gctatctagc cgcgccgata
    58261 tagcgtgtta atctacaaat aaccattaaa atatcagaat cttataagcc tattacctat
    58321 aaaacccacc gcgattagga gctctatgtt aggtgcctgc atcagtggtc ataataggcc
    58381 cctagtataa acccacaggg gtccaggtat gcctagtcta agaccctcga ggcataaata
    58441 cagtaagtca ttatatagta aacagaatag tccctcgaag taaataaggc ggccctcgag
    58501 gaactaaaaa agcagtctat gaggagtaaa gcgtagtctt aaggagcgag ggagcctccc
    58561 cttttaagag agaggctagt aattaatctg attctttagc tccccctata ttctagttct
    58621 attatagtta tatctaattc cttacttaat cctacctttt tactctttac gattacgtat
    58681 ttaatatttt aatcgttcta ccctctaagg gagtaaagac cgttaagaag agttactaag
    58741 atatctaact atcacgaaat aaacgatcct actttcgatt ttaataaggc tactaattag
    58801 ttcgagtagt agctccgcga tagtaagact gcctttatag aagacgcccc ctataaccag
    58861 gaaaatgata ggaatacgcc gggaattaat actactcctg tatctattac cgtaccggca
    58921 cttatccctg ctcctatccc tgcccttata cctattccta gccctattac tagtaccgcc
    58981 cctaccacta cttctgcctc tactactacc tttacctctt tcgccggcct tattccttag
    59041 gccacgatta taatacgact agcatataat cctaacctgc ccccgtacgt aagcgttaac
    59101 ccagccacgc taatagagga atgactagac gaacgcgtta agtagataaa ggcgtagaac
    59161 caccgtaagc gtaagctcgc ttaccttact aagcttaagg cggatactat taccgccact
    59221 attaccgtta ccgttactac cgccgccgct attaatccta actcggttag cactacttac
    59281 cgccgtatag tagagccgta ataccgtatt atcgtaaccc taacaggtac ctagtataat
    59341 cacgatatat ccacgataac attttaactt tcccttacct aaataggata gtatctccta
    59401 gtttaagtat agtatattta tttaggaaat aaagtaacgg tttaacctag actcttaatc
    59461 cttccctata aacattacga agaactactt cgttatatta tacctcccct actatcttaa
    59521 ggaacgttag taagtgttac ggccagcaga cctaacatac accaaggaca tactggttgt
    59581 aacgtactgg ggcggtcagc gcaccagggc gtaaccagaa gatgactcag gacgatatca
    59641 cgtgccgggt cacgtgatag ataaccggta tagtgtgcac ccgcacaggg aacctattag
    59701 cataggagga tcactaggat tactaggggt cacttagtcc gagaagtgat ccggcgtgat
    59761 cccgaaccag gagatcacca ggacgcccgt gatcccgtag atatatatgc cagtatatcc
    59821 taggtcttac ttctattaga gaataagata tcgattaata taagtcttca cctggactat
    59881 tagtctacgc ctgactctac cttataaaga agacgcctag tctttacgac gtaactacga
    59941 ctagacacta cgaatgatag ttactgctct ttagttaata tcctcttctt attttaaatt
    60001 aaaaccttga cgctagtccc ctatcgtccg ctatactata gaggaccgga aaccgtcgta
    60061 atattttaat cgatcctgtt cggtaagctg accttaacag ctaatgagca gtatacccga
    60121 agtagaagct acttcgccta aggaagaaga agtcacttta tctgaagaag aatcatcgtc
    60181 taaagaatcc agctcctccg acaaagagga aggaccagaa caaacttaat aagacgacga
    60241 agtagccagc aatcactctt ctaacatatc gaataataat aaccgtacca cgaacgctat
    60301 aagcaccgcg acgcctacca ctaccactaa aggaagcaac gaccttcagc agattcgcga
    60361 tataattact tagctttagg gggagaatac gaccctaaga gcttagctaa actatcctgg
    60421 aatcggggct aagtatagat accctatacc ccctaagtac gacgggactt aaggatagct
    60481 ttagagcttt attacttagc ttaaaggcta tcttttattc tactaggata gtatccgtac
    60541 ggaagaaact aaggtacttt ataccacggc actccttata gaagatacgt ataaatagtt
    60601 cgagtctatc tataaagact acctagagaa tatagaaata gagatactaa ggaagcccgg
    60661 gaccacggta atcttcgaga actttaacgt gtttatcgag agacttaata ctatcttcgg
    60721 ctagcccgat aaggaaagag tcgcggccga ataactaagc tagctatatt agactaagtt
    60781 agctacggac tatactataa gattctagta aatcttatta aagcttagct acccggataa
    60841 gccctttata gatcggtact actaaggact taaggaagaa gtaaaggata aactatatcg
    60901 attagactaa cctaagatat ttagcgaata taccgcgata gtaattcgta tcgataaccg
    60961 gaactataaa taataccgtt agaaaaagta ttaaataagt attccgtttt acacggctaa
    61021 ttcgaagaag aaataattat acctatacta attcggaaat accttatata gatattataa
    61081 tagacctata aagctcgata atattaaccg ataaagcgat aagcagggta aaagggatat
    61141 aactaaagtt aagtgttata actataatag gctaggttac tatatacgcg actattataa
    61201 gcctaagaaa gaataaccgt aacgataagt aaacgcgatc gagaaaggaa gaccctagaa
    61261 ggaaattaac gctattagat acctggaaat ttatagggac gaaatactat acgttaacct
    61321 ctattaggta acctgctacg ataactat
//
LOCUS       ENANITX01000006NITX01000006.1 176318 bp    DNA              UNK 01-JAN-1980
DEFINITION  ENA|NITX01000006|NITX01000006.1 Sodiomyces alkalinus F11
            SODALscaffold_1_Cont6, whole genome shotgun sequence..
ACCESSION   ENANITX01000006NITX01000006
VERSION     ENANITX01000006NITX01000006.1
KEYWORDS    .
SOURCE      .
  ORGANISM  .
            .
COMMENT     ##antiSMASH-Data-START##
            Version      :: 7.0.0beta2-86685d9d
            Run date     :: 2023-03-25 18:34:59
            Original ID  :: ENA|NITX01000006|NITX01000006.1
            ##antiSMASH-Data-END##
FEATURES             Location/Qualifiers
     CDS             join(85056..85854,85955..86491,86579..86838)
                     /Name="input.path1.gene1"
                     /gene="input.path1.gene1"
                     /source="GlimmerHMM"
                     /transl_table=1
                     /translation="MKRTFADFVSQPHIKTPASSNHIELTTREAQLRDLLLDVAASINS
                     THNPPEPLTLRWAGGWVRDKLLGIESHDIDVAINSMTGLTFGEKMREYCATPSHASRHG
                     IRPDDIGNLHKIAANPEKSKNLETTTVKILDFDVDFVNLRTESYTDDSRNPVVQFGTAQ
                     EDAFRRDATVNALFYNLHTTQVEDFTGGLADMRAKLIRTPLEPLQTFTDDPLRVLRLVR
                     FASRLGFSIDPATRVAMSDAKVLRALKVKISRERVGVELEKMLRDDMGLYQAIYTDPTR
                     DDLPAPDLSRWRVAYRLLDTLSHDTSSGSIYTLLVQSAEDKYNAWVLAALTPWALTSDP
                     PTPTGPGKTKAPLPYAAIVAREGTKVPNKLFDVIVAARRHWCEIRDTKESICVGLEAKR
                     NPQRDTIGMAIRKWDARESHWRLQALYTILVDVMNRVDAVAANEIDGLLSEWQMFLDYL
                     EDEDLMDVTSLARLVDGKMIARELRVKPGEWVGRALDVCLSWQLRNPGFTDPKGAIEEV
                     RQRSRELKIPLPGQ"
     CDS             complement(87365..88087)
                     /ID="input.cds2.1"
                     /Name="input.path1.gene2"
                     /Note="single-exon"
                     /gene="input.path1.gene2"
                     /phase="0"
                     /source="GlimmerHMM"
                     /transl_table=1
                     /translation="MRQAMERSVRWLDRCIAAHKNPTTQNLFCIIQGGLDVEMRRECCR
                     QMLERDTPGIAIGGLSGGEAKVDFCKVVETCTEMLPELKPRYVMGIGYPEDLVVSVALG
                     ADMFDCVWPTRTARFGNAITKHGVLNLRNAQFGNDFGPIEEGCGCLCCRPQHLGVTRAF
                     ISHNAAKETVAAHLLTIHNVWYQLNLMKQVRQSIIEDRFPAFLRQFFSDLYDDKSKYPE
                     WAVDALKRVGVDLLNDDA"
     CDS             join(88175..88184,88278..88372)
                     /Name="input.path1.gene3"
                     /gene="input.path1.gene3"
                     /source="GlimmerHMM"
                     /transl_table=1
                     /translation="MLGASTVCEKVVVPALELMSTANRGQDILPRLQA"
     CDS             complement(join(120759..120766,120891..121115,
                     121251..121257))
                     /Name="input.path1.gene4"
                     /gene="input.path1.gene4"
                     /source="GlimmerHMM"
                     /transl_table=1
                     /translation="MREEATATTVTATPSSTITLKGGKDVADAVVTIAATIAAIAAGKK
                     KAAARRKVTIMAVTKELTTRTPISINNLSKKGPS"
     CDS             join(127463..127592,127622..127641)
                     /Name="input.path1.gene5"
                     /gene="input.path1.gene5"
                     /source="GlimmerHMM"
                     /transl_table=1
                     /translation="MGTAITMDTAIIIGEDYATTITTGKGDITVITADEGEATGITTVY
                     HYKV"
     CDS             join(137796..139201,139210..139291,139571..139591)
                     /Name="input.path1.gene6"
                     /gene="input.path1.gene6"
                     /source="GlimmerHMM"
                     /transl_table=1
                     /translation="MSARLSPGGALLRSSRMFSIPNPIPAPTSGDVRHQLGTLAFPTHL
                     SITTPESSRARGDWGLKRPLPLRWTAKTSTPSIRVKHIDSIENVTDYASSSEHSLTLQK
                     FHELNLPITVPALPNRYRMISQAVTSVFEEDSDFIAPESAQGASGADKRWRFQGPWLAG
                     MTEGEFNKYLRTTVRNKRQEFRDFLKARLASEITASQQQEALDKAADPPTPVQPRDITD
                     EQFSQYVRRLRADRVTLFAVVSEFLDLAPLNPPSAIANMSIGARIESKSPNPYAERGPP
                     VTHPSAGLSYLRSNAHAENHPLYGPQAHPSPVLARIISPRMMSAPAKLGVAGFITDTPQ
                     GDSALNRKTYRSGRARVPGISTFDAEIEGGAKCYVEPRSANVNSAGKVIIKVNDANEEA
                     QVILKETIGKAEIYNAAPKTEEFQLRASTQPLAHEYQTQRGWGSRGSHNRNAHASEVFV
                     SGSSQTYGLDSNRAYAYVSAQCTGMVQAGHSWRPFLNPRLSHVK"
     CDS             complement(join(144947..144970,145156..145339,
                     145443..145447))
                     /Name="input.path1.gene7"
                     /gene="input.path1.gene7"
                     /source="GlimmerHMM"
                     /transl_table=1
                     /translation="MRYKALAIDPNVAEEAMAIPSSTITLKGDKATDAINTATTIAATI
                     TATAAGKKKTATRRKATAPPPLAIR"
     CDS             join(158334..158480,158562..158762,158865..158918)
                     /Name="input.path1.gene8"
                     /gene="input.path1.gene8"
                     /phase="0"
                     /source="GlimmerHMM"
                     /transl_table=1
                     /translation="MGRVRTKTVKKSAKVIIERYYPKLTLDFETNKRICDEIAVIASKR
                     LRNKIAGYTTHLMKRIQRGPVRGISFKLQEEERERKDQYVPEISALDFTQNSESGQLDV
                     DVETKDLLKHLGLPERGGRRFGDRPPRRD"
     CDS             complement(join(158971..158996,159049..159151,
                     159506..160162))
                     /Name="input.path1.gene9"
                     /gene="input.path1.gene9"
                     /source="GlimmerHMM"
                     /transl_table=1
                     /translation="MTTEMEPLKPILTNALHGQSHDPRASAKEIALQHARILQYRKDLE
                     RQILESVILLSEYPLQKGAEYSASNPADSDVADFKRHVRLFQPGDYDDLIEERNANLLC
                     GYTLCPHPKPPPSKGGPWKLINVGKANFDIVDRRESERWCSDDCKRRALYVKLQLNETA
                     AWERAGLPDIKIELLGEDGSIEHVSREAAPRRDDMQEAENSAALALERGDVGTASITIR
                     RRASLSLVCGGEIIGNQASSLRVYLKESATPGELLYQRA"
     CDS             complement(join(167729..167734,167806..167827))
                     /Name="input.path1.gene10"
                     /gene="input.path1.gene10"
                     /source="GlimmerHMM"
                     /transl_table=1
                     /translation="CR"
ORIGIN
        1 tacgacacca ctagctatat aatacacgct tctaaggaaa tccgataact aggacaagac
       61 taagaagctt tagaatcacg cttctaggcc ctcgacgaac gcctataacg gatagaataa
      121 cttttaatct agtacgggtt cttagataag gaaatatccc tcgaataccg agctaaatag
      181 gcaaaaaact aggagtatac tatcgctagg agtatataag aggtactcga tagatatact
      241 ctataatacg tagtagtata gggcactatt atattataat acgacttaat aaatataaga
      301 taaacgtatt attagatata ggcgtagtag gaaactttat cttactagta gccgtaagaa
      361 agttctttat tccctgggtt agaaaatacc tagaaaagga gtataagatt actccgtata
      421 cgggaaagaa ctagtcctat aaagaagtta ttattaacta ggagactata tacctttagg
      481 ttaaaatcca gaataagact agaataataa agttcgatat atacgatata ggttataagg
      541 acgttatcct tagtaaacta tggtttaacg aatagaatcc cgatatagac tagaagcttg
      601 gctagctccg gtggagatta gagagtaagc aggagactac gaaggaaacc ttacccgatc
      661 ccgatatccg tcgaaaatag tagaaagact tattaacgaa ggagccttag ggagacttag
      721 acagccgcca ggagtcaggg actaaggcga gggaagtacg aaagacttta agacagcagc
      781 gacggtataa ccactaacgc gtaactaata ttattaaagg aatctactag atcgtctaag
      841 cagaaaaagg actagtaata agcgatcacg ataaactcgc taaggtatta ctagaatacc
      901 gtaaatatag aaagctattt accgaaaatc tagagaccgg attaccgaaa caccgatact
      961 ataatcacga gatacccctt aaagaaggga tatacctaaa attctttcta atttataggc
     1021 taaactagaa ggaattagat accttagaag aatatctcga agaaatacta gtaaaaggct
     1081 atattagagt attataatta ccggcaggat acctaatcct atttatacta aaaaagaata
     1141 ataaactacg actatatatc gattaccgat aacttaacga tataactatt aagaaccgct
     1201 acccactacc tcttatctta gagatacgag attaactagt tagagtataa tagtttatag
     1261 cacttaactt aaaaggagcc tataacttaa tccggattaa ggaaggagaa gagtggaaga
     1321 tagcgtttcg gacgaaacga ggatatttcg agtaccttat tatgcctttt agactaataa
     1381 atacgccggc atcattctaa acacttatta acaacgtcct aaggaagtat ctagactatt
     1441 ttattatagt atacctggat aatatcctaa tcttctctaa aatactcgaa gaataccggt
     1501 aatatattca cacgatccta taactcctat aaaacgccga cctattagtc gaaccagaga
     1561 aagtttaatt ctacacgtaa gaagttaact ttttaggtta tacgatacga cctaacgaga
     1621 tttatataga taaggcgaaa gtctaatacg tctctaagta gctatagcct tagaatgttc
     1681 gcgatattta gtcctttctc ggacttataa attactatcg ataatttatt aaggactata
     1741 gtaagattac tattccctta actaaagtaa ctaaaaaggg actcgacttc gaatagaata
     1801 aaagaataga agaagtattc taagctctta aaggaagggt tactagcaaa cctatcttag
     1861 gaatgctaga ccccgaaaaa gaatacgaac tcgaaataga cgtatccgac taggctctag
     1921 gagcataact cggatagcgc gacgtagaag gaagactata ccctgtagcc tttatatcta
     1981 agaaacttag tggactagaa cttaactatt agatccacga taaagagcta atagctatta
     2041 tcgaagcctt taaagaatag agaccgtacc tgttaggaat aagacacccg gtataagtct
     2101 acacggatta taagaacctc gcgtaattca ctactactaa ggttcttaat aaacgataaa
     2161 tccgataggc agaattccta gccgaattta atttctatat ttagtatata aaagggagca
     2221 aaaatagtcg cgtagacgca cttagccgac taaggacacc taacaaatca cctaaaccgt
     2281 aagctatact ctaataggaa ggagaagctc ttactttaaa ggatagagaa gtaaatagta
     2341 ttaatcggat aaccgacact atatttaaag aagcatacgc ctcgccgata tatggatatt
     2401 aaggaattta taaaatatac caccgattac gctaataata cggctatata ggaactaaag
     2461 aacgagttag ggacttcgtt cgtaactacg atatttgcca gaaagcaaag agcagccgat
     2521 ataaacctta cggactacta aagccactac tagtagcaga cggactatag aaatcgatta
     2581 taatagactt cgtgatagga tttccagtat ccaaagatcc agtaacagga accgcctata
     2641 atagcgtatt cgtgatcatc gaccgattca cgaaatacac tctttatatt ccatatatta
     2701 aaaacactat agcagaagaa ctagtaagta tctttatcga ccgcctaatt agggatcacg
     2761 gcgcactaaa cgaaattatc acggacagag ataagctctt tactagtaac ttctagaaag
     2821 tagttataag ctagctagga acgaaatata agtattcgat agcgtttcac cctataacgg
     2881 acggataaac cgaaatcata aaccaagtcc tagaatagta cctacaatac tatatagggt
     2941 acgaataaga taattaggtg taatacctgc cacttatata gtttgtatat aatagctcgt
     3001 taaacgagtt aataaagaaa ataccgttcg aagtaaatta cggatatata cttatagtat
     3061 ttagaaaacc tttagaagga ctagacacac taagagcgac aaaaacagtt aaaagcataa
     3121 aaaaactaca cgaagaacta cgaaccgacc tggagatagt cagaacacga ataagcaggt
     3181 acgcgaatca attaaggatt aagggaccaa ccctttcaag gggggaccgc gtctacctta
     3241 ttcgcaaaaa catcagaata taacgactaa gcgataaatt agattttaaa aagttaggac
     3301 cgtttagaat cctagagaaa aaatcagata cgaactatat tctatcacta cctccgataa
     3361 taaggatata taataatttc tatatttcac tacttgaact agcaccgaaa aacgtaaaaa
     3421 taatataaga tataatcgtg gttgatacta gcgacgtgta taaagcagaa tgaatcctcg
     3481 attactaaga gacgctagac ggcaccgaat attttataaa ataggaaaac tacgaccacg
     3541 gcgataatat ataggaacct aaagaaaacc tgattaatta taagtaactc ctaaagtaat
     3601 accgatagaa cactatcagg acctagaacc ggacaccgcg gtctacgtaa aattaatatc
     3661 cagaaaatca cctatatcct acgataggat caggttccag ttaattatat taaccgcacc
     3721 cgctacccgc gtatcgacca ccgcttcgga ctcctcgcga tccgccgcct ctaaagcatt
     3781 aagggactta aggccacggg ccactatagt tataccctta gaacgaagag actccctcta
     3841 acgacggatt cgggctagac gggctaaaga cttagaagct tccttctatg ccttctctaa
     3901 cgcgcgataa gcagataaaa gggaagcctc ggtcacctcc tcctccgttt taagacgctt
     3961 tatttccttg ttaatacgtg ttactaggga gagcgattag taagaagaaa cggctcgcgg
     4021 agaataggaa gacacccacg agaagataga gggatacctg aactatcgta cgagcgacca
     4081 cgacgaatat attccctata acgagagata ctctcgatta taaggcaccg gaagcctttc
     4141 gactcgtaaa aggaataagg tataactttt actctagaaa gctcgatatt acgcgataac
     4201 ttaattcgat actacgtctt acgagaaagc tacgacttct atatacgacc ggatataata
     4261 gttagctata agagaaaaga agaaaaccca gggggttata aacccggggt aggcgaccta
     4321 tttatacgac cgctaggata gcgcttagaa gggggaaagt aatattacgg ctagcagacc
     4381 taatatacac taaggatata ctagttataa tatactaggg cggtcagcgc actagggcgt
     4441 aactagaaga taactcagga cgatatcacg tgccgggtca cgtgatagat aaccggtata
     4501 gtatgcaccc gtatagggaa cctattagca taggaggatc actaggatta ccaggggtca
     4561 cttagtccga gaaataatcc ggcgtgatcc cgaaccagga gatcaccagg acgcccgtga
     4621 tcccgtagat atatatgcca gcatatccca ggtcttactt ctattagaga acaagacatc
     4681 gatcaatcta agtcttcacc tggaccatta gtctacgcct aactctacct tataaagaag
     4741 acgcctagtc tttacgacgc aactacgacc agacactacg aaggacagtt actgctcttt
     4801 agttaacatc ctcttcttat tttgaactaa aacctcgacg ccagtcccct atcgtccgct
     4861 atactataga ggaccggaag ccgtcgtaat agtaagctaa attacgatat atatacgata
     4921 gcgactctaa tagggttagc taggccacgc tataagcctg gctatcctaa taggttaacg
     4981 ataacgatac ccgcctaagg gagatagcag tataggtcta gagcgaatct attttatcct
     5041 agagagaggg ggagtctaac gctaagttta tataatagta ggaagcccta gagtcggaat
     5101 taccgggtaa gctcctaggc tagtaaagga tttagataat actaataagg gtcctcctac
     5161 ttatccggga ttatatagtt tctatagggg ttcttaagga ttactagaac ctcgccccgg
     5221 cctactatag ggcggaggcc ttaactatca ctggcatgct aaccaccgtt acccgagtaa
     5281 acttctaggc tactactcgt gccgagtaac gctgcttccg ctcgtatacc cctgcttata
     5341 cccctgctta tactcttaca cctatttctg cccctacgcc tactcctagt taccctatac
     5401 atactagacc gttaacctta gctccgtccc ccagttatct taactccgtc aattacgata
     5461 actataataa agaggggcac tatgctatta tatgccctag tcctcgggta taacgcttaa
     5521 gtaatagtag cccgaatacc taaccggtat ttatatctcg ccctatagtc ggccgtggca
     5581 cgggtaagat accctaggaa taatacccgc ctcgagtaac cccctttacc actactatac
     5641 tggtaaaggc acgcgtatcc cttcgccgag gtatggaata gatatagata gcggctctcc
     5701 ttaacggagg cgtcgatatt aacgtttgag atcggtccct tctagggcct aattagattc
     5761 ctaaggagtc cctagtccta gtatcctgga ttacggaagg ataaacgaag ataaccctta
     5821 ggtcccttta taggattatc accactgccg attactagga tcggaagaaa atacagcgcg
     5881 tcgagtttta cgttatagac cttaatcccc agggcataag gattatccta gggaggccgt
     5941 ggcttatagc cgttaaccct aatattaatt agcagtatag cacgtagacc taccccttaa
     6001 cctacgcaga gcttagtatg gctatattgt aaccgcgcag atacggcgtt ggagtggttc
     6061 ggcagacagt catatgaccc ccctttttaa ggccgctgga tccgctgccc atatatatat
     6121 taaggacagg ctcgggacgt ccctatcgag ggactatgac ataattatta tcctcttttg
     6181 taattgctta ttctacgttt aaggtatctt tctagtttaa cttaggttac cctaattaga
     6241 atagagacta ccgatttact tcttcgctaa aggttatagc ggtattagtt atgttttagt
     6301 tatatatcgt ggttttacta gactaacctc tttatctgat ctttatctta acaatctagt
     6361 actactacat ctttatccag ttataatata gtgctcggag gcggatttat tcggcgtccc
     6421 taaagtgttc tgaccctgat tagagtaata gaggcgttta agggaggttc cggccctcct
     6481 aaacggacta ttagttaata accccgagaa gaatataaag ataacgacta aggaaggatt
     6541 caatgcttta agaccgaggg gagatttgcc ctaataagat caggaaaaga aataactatt
     6601 taggtgagag ttaaagaact attaacactt ttaattataa gacccgccgc tatggaggtg
     6661 gtaattatag cggaagaaac cgattagatc gtgatagagt tagattccgg atatagaata
     6721 gactcgataa ggggctcgta accgctacca ctaactaaga tagaccctcg cacgacggtg
     6781 aagaaaagat aagaccgccg agagtagctt acccggatta gggtaactaa accctagcag
     6841 atctaataaa aagctaatac caagcgtggg agcgaaataa caatgcctta taagaggacc
     6901 cgatagtcta gtaaggacct ttatagacta cgtgagcagg tcgtgatact tcttcgtaag
     6961 acttagcggg tagtgctttt aatattaata tccgtgagta tagtcccttt actaataggt
     7021 aatctcctaa tcgtgggggg cctcttcctt taaggtgagt tagaaaagct agaccccgaa
     7081 gataagtatt aagaagtaaa acctaggacc gccctcttat tgaagacctt atcactctta
     7141 tcaagacgag ataatatata taataaccta gctagtatct agaacaccta taggatcttc
     7201 tcgctagacg attagttcga agaacttttc cctgaatacc ctaaacgccc tgaccctgtt
     7261 attattattc gcttaccccc tcgcacttat acctaaaaga ctatagatac ttagacttag
     7321 tatcgcgagc ctacccctgt tatcgtcgtt agcgactctg acgataaggc tccctcgccg
     7381 gctattcccc ctattcttac gcctgctact tctgctgccc ctgattaggg gaactaagat
     7441 atcggggcta cggccttgcc tccgcccgct tctaggccga ctgctacgtc tgccgcggct
     7501 ccggctacta tttcgataac tacctctatt actaccccta cccagcctat ctttactgcc
     7561 tagcccgctt taaacgcttc ccctaccacc gctaaagacc tgattaagct gctataagcc
     7621 ctgataagcc gtgaccgaga gagtactatt accgaggtcg ttagagccct gccctctacc
     7681 actactacgt taagagcacc cctaaatcct ctcgctacta gagctccccg ctttagtggt
     7741 aagtccctct ccacgttctt ttagtagtac gataactata ctaagcttaa ccgccttagt
     7801 aaagccgata cgattaccta cgttaaccta tacacggata cggctattcg ccccgttatc
     7861 gaacgcctag ttagagaggt ttaaaccgct aaaggcggtt agtctaatct agttaagaag
     7921 cttactaaag agttctctta tctagatcct gactactaac ttaacttctc ctataaggtt
     7981 ttttagcttc gggtaaaata taagacgtat aagattaata gcgttcgtta ggttagggac
     8041 ttattatagt aaatcactat ttagaaggct aagatagagc gggtctaagg cacttttatc
     8101 gaggactccg agctttatag tatcgtcctt actattctgt atagggatat ctatatattt
     8161 atcgctaata agcttaagat tcgaggcact aacttaagaa agatagttaa gagctataag
     8221 ctgcttttag acctgctacg cgagtagtct acggatatct aggaagtaaa gggtaagcct
     8281 atagataagg acgctatact agatatagct aagtctgatt agcctaatag cgccgctttc
     8341 tagcccacta tcttaaggcg gcctattata gtctaggagt ctacggcctt ttaattagat
     8401 atagatacgc tcgccgacct cctcgagaag tatactattt cccttatcta tgatagagct
     8461 aaaggcgtta ggggcactac cgcctaagta gtcgccctat ctaaaaggat aggtacggag
     8521 aaggtctaag ccctcctcgc cacgaagtct aatctaaaga acgcctttta taccgtcctt
     8581 aagcacgccc cttagcctac gataactact ttagtgtact tcgctacccc tgattaggct
     8641 aactatgccg cttcctagcc taataacgct tagtatacca aggagatcta ttacggagga
     8701 ccccgccctg gatataataa ccggcgtaat aatagccgcc cgacctagta acacgataac
     8761 cgccctagat agcagagagg tgcctaaaat aacggatagc ccccgctagc tcgctactac
     8821 tattacggct aagaagggta tcggagagat aactacccta tcctaatcca cgataacgcc
     8881 tataacctgg ttaagtagga gttccccgtg tatttagtta tagattaaac tagtacctgg
     8941 gtagcctgcc taaagagcga gctacgagtt aacgagtact ggccacaccg acgccttata
     9001 ctgtattagc tggctactaa gctttatagc cgatttaagg agcttgtaga cctttatatt
     9061 atgatctttt agcccgatac cctcccctat aagactaata agactaatag gcttataatt
     9121 aagtatatag ttaagtaggt atagaagtag tagaccggtt agagtagtta ggctacctaa
     9181 gccacttaag cctcgagggt tactaaggtc atgggatcta ttaactttat tatagctaga
     9241 gtgtatacta cgtctgtatc tcgatatact ttaaccgacc cctaggaccc ttttcgcact
     9301 attaggagcg gtagaattag taaacccacg ctaaaagtag ctggttcccc tgattaggcc
     9361 gtttaataga ccctaacgac tctggaaagc tcctaaaggg ttatagagat agttaacgac
     9421 accgatatag ataacggcct aacccctaat tcgatagccc ctgtatctag acctattact
     9481 acctcgacta ctactcggcc tatctcgcga gcctcggctt aaaaggatac ccttaactta
     9541 tttaaccagg aggccgttat atagaaggtc cgcgagaaga gcctaaagca ccttttagag
     9601 atagaggtta aggttcttat aggttacctc ctctccacta atagagctat cctagcggac
     9661 tataaggaga cgctaaggtc gatcggtagc taggtaaagc ctcgtaaggt tatccgctta
     9721 acccctaaag aggccttttt tatagactcc ttacccctgg gtcccgaacg ccctgtatag
     9781 tttacgaata ccacgactac agcccctacg cctaatagtg ccctatctat cacgcccgcc
     9841 ccgataatta ataaactaaa gcctcctact atttacgcta cgtatataac gatacgggtt
     9901 agcctaacta agcgaatagc taaggcctac cctatagagg accgttttta cgtagttatt
     9961 aatataggag ccgtctttaa tactattagg ctacacctta tagagaggct aggactacgg
    10021 ggttatatcg gtaaaagtaa tatcgcgatt aaggggatta acgacgtgga tagggtgcac
    10081 tgcgtaggac atctagagga gcacctctag gtcggggact agcacgggaa agtctatttt
    10141 atagtgatta agggaatagg gcctaggata ttttttagcc taccgttctt acttagtagt
    10201 cacgcctctt tcacctataa ggacggataa atcgatatag acttcgtcta taaggacgcc
    10261 cgtattaata tccctatcgc tagcagagaa tcagtcgata accgccctta tagataaagc
    10321 tagcctgagt ttaaagagga ggagaagcgt cgagaggagg aggatttaat cgatctaagt
    10381 atcggatagt aaggggagga tagcgtccct tatagttagt ccggggccgc taccttaata
    10441 tcgagtaacg acaggactag cggttcgccc gactagggga cgaaagagaa ggaggaggcg
    10501 agggaggaga agaagaagaa gagcaacgac gatattttct tttatttaga taataaggac
    10561 gctgctgctt tagtagcctt cctatttaca gaggaggtaa agcccctgac gaagagaatt
    10621 tatatagcct taagggcgat accacgaaat tagggccgag gatataaaag gtgtatcacg
    10681 gaggctccct atataataac tacgactata taataataac taatttatac taaccactta
    10741 tctttttcga cttttccaca ccactattag cctgatcacc ctaatagcct cttagtctta
    10801 tattttcgaa aggaccggac gatataagat aattcctaga taagagcgct cgaggctcta
    10861 aaggaagagg aggatagtat tactagtata gccgccgtta cgaagaggag gctatagtag
    10921 ccgaaaagga ggaagtccta ggatcttatt aaagaagtat actatccccc taatcccgaa
    10981 ggcgtcttta ctatatagaa gctaaaggct cttaaggttt accctcttaa taacgtctcg
    11041 tctaatagaa gtgtccttaa taaagacctc tactagaaga agaatatcct cgtagaaatt
    11101 taagaggaag attaggagct agaagacgag cggttcgtta gcctaatcac agcgaagttt
    11161 tctaaaatca caccctattt acgccttata cccgaaagac tcgacgctat cctaaagact
    11221 atcgaccact taagctctaa ggaaaaggag ctcctaacga aggtcctcct aaaccgcgaa
    11281 gtagctatta cgtgggatta gactaagtgc ggccgcctta acgaacgggt agccccttta
    11341 tagaagattc gagcggttcc ttataaggcg tggtaggcga aagggatccc tatccctaag
    11401 gctttagagt ctatagtcgt gcagataata aaagaccgcc ttaagaaggg tataatcgaa
    11461 gagagccacg tagtctatcg taacccctgg ttcctagtta agaagaagga cggtaatata
    11521 cggctcatta actcggctac taagattaac gtagtaaccc ttcgagatac ctttataccg
    11581 cctagggccg ataagttctc cgaggatttc gctatatata agcttatatc cctcttagac
    11641 cttttctccg gctataatta ggttaccctt aataaggagt ctcgagagtt aactaccttt
    11701 acgactatta ttagactctt taggatatat acccttcctt agggggctac taatttagta
    11761 gcttagttta tgcgtattat aacccgtatc ctttataacc ttattcccta gtgctataga
    11821 ccctttatta acgatattat agtaaaagga ccgataacta tctataagga taccctgatt
    11881 agactaggaa ttcgccgttt tatagccgag tatattgcta atattaataa agtgcttctt
    11941 aacgtggagc tagctagagg tactatcgta ggtattaaaa gctagtagtg ttagaaagta
    12001 gctactatta taggctatat ctgcggtact aatagttatt cccctaataa aggtccgaga
    12061 gtaggaaagg tgtagtacgg tctctgatgt tcgttaattc ctcggtctcg ctacctttta
    12121 ccgagtctgg atttataagt tcgctattat cgctagaccc ctaaccgacc tgctacggaa
    12181 gaatattacc tttaagtagg aggagcccta ataacacgct atagacgccc ttaagaaagc
    12241 cctaacctct gcccctgtcc tgattactat ctagtacggc gaaggcttgg gagttatcta
    12301 cgttatcgtt aacgctagca tggatagata gggtggaatc ctcggatagt acgttaagga
    12361 taaaagagct atagtataat acgaaagcgg ccgctagtct cccgtagaga ggatttataa
    12421 tactagtaag ctagagctaa ggggagtcct aaagaccctt cggcgcctac gtaactacct
    12481 ctatagggtt tactttatcc tcgaaactaa tacctaagcc cttttatcct agttaaaagg
    12541 atctgctact aacctcccta ataccctaat cacccgatag ctcgcctaga tccggctttt
    12601 cgacttcgtc gttaagtata ttaagggatc taagaatact atagccgata gactctcgcg
    12661 gatacccgga atactatcta attaggctaa cgacgatact aaaggagacc tagacgattt
    12721 cgtagataat agaatcttcc tcacggaagc cgagaagtag ttcgacgacc ctgccttagc
    12781 taacgatatc ctcgataagg accttagcta gagttagttt tcccgataag tagccacctt
    12841 cttaacgacc tttcgcgtgc ctagaggaat agatcctaag gaaacccgta gagttataga
    12901 tagagctact cgtgtattcc ttaaggatag actactatag acccgagtaa ctaaagccga
    12961 ttcgacccct aaactttaga ttaacgataa ggatacccag gttaacctga ttaggagagc
    13021 ccacgataaa tccggatact aaggaaggta aggtacctac tatcgcctcg ctactaacta
    13081 cttctaggat agtatctata agagcgttta gaggtttatc aagtcctgtt ctgaatatta
    13141 ggcccgccgt agccgttctt aggaggaccc cctaattgta ataagcctgc ccgaaaccgc
    13201 cctccctttt acctgggtct gcctagatat ttaatatctc taaggatagt atcttataga
    13261 ggcccgctat atatttatag gttaggttaa ggcctgactg ctaaagaaga acacgtctaa
    13321 ggctattacc ttattcttat aggaagatat aatctatagg tataggctct atataatcct
    13381 ccttatagat agaggtctaa agaataaggg ttatataatc gagctaaacc gttattatag
    13441 gattacttaa aagcttgcct cggcctacta cccccgcgct aatagcctta acgaggttag
    13501 gtataaggct attacccacg ctctatctat ctagtcgaag ctttacctta gagcccttta
    13561 cgagatcctc caaatagtcc tcttcgctaa cagtataacg gtaagagctt ctactagccg
    13621 cacccctttc ttccttctac acggccacga ggctattacc ccgattaaga cgacctgcct
    13681 aacctggaga gtactggact agggccgcgt taaaactcct aaggataaga taatacttcg
    13741 gttaagggct tttacctagc ttaatactaa ccgataagct gctattacta taattactaa
    13801 ataacgaggg cgacggatag cctatattaa cgctagccgt gcccgggtac tctataagta
    13861 aaggctataa gttaaggata ttatactggt tcacgatact aagaaagcta tcgatataag
    13921 ccgtaaggct aagcttaatt accgctagaa cggcctatat tatatccgga aggctaatca
    13981 cgataataag tcctttattc tcgagactct tactagggga gaactaaaag ggagtacttt
    14041 taccgctaac cgcctaaaga agtttattaa caacgacgat aggcactagg agcctaagga
    14101 ccagactatg cttgaacggg actgtagcga agagcttaag attatatacc ctgcccgagg
    14161 agcgcctatt acccaagaag ttaccgaagc acccttttta cctaccgagg accctaagga
    14221 agatacgaag gccgaggata acgttagttc ccctgattat actattaacg atattttccg
    14281 ccgctccgaa agactaagag agttattagg ggagtattat aagaagctgg aaaaagagct
    14341 aaaaaatgtg aggaagtcta gtaccgtcga ggtgtagatt ctatagcgcc tagattttaa
    14401 cccgagtaag tacgaggatt atactagcga gctgtatttt attccttatt attattttcc
    14461 ctaatttcct ttatttttaa agcctatact cgctaggagg ctagcgtgta gtcttagggc
    14521 taagggtaaa tagagctaag tctcttatct acccagagtc gcgatatacg ctagtataaa
    14581 gggcgtaaac ctataaataa tcttcctaac caccacccta gtccgtttct ttctcaaact
    14641 tttaccttta ttcccctgat tagagacact ataaacctat ctaaacttat ttcccccgat
    14701 tagaagactt ttccctatat ttattattta ttatatttat aagtaagcct aactacgtgg
    14761 acgttataga gatataccac tatatactct cttttctata ataagtatag gtttctttta
    14821 ttataatctt gaattcttta cttttattcc cctaatcacc gtataattta tcggacctaa
    14881 gctcaattat acctggttta atataagcta cctattctac ggaagggagt tataatcggg
    14941 aataactagt atagggacgg ttactaaagg gtataatata atcgagaaaa ataccgttaa
    15001 aggctataag ccgtaaactg taaatccctc ctttactaac cctagtacta gtaacgtatt
    15061 aagttattac gttattctta aaggccgatt ttagaagtat aagagccacc cccttcccac
    15121 tacctaaagc gccttttcct aatctctatt actaatcgct ctccctataa ctaatattat
    15181 acccctattc ccctaactaa gtatatatat atatcaccct taaacctact acacgtaagt
    15241 ttctcgtcca gaaagagaag attaatacta tacctattac tagaagagta agttcaagac
    15301 actaagttaa cggcgttaag agccctgcta gaacaacccc taaaaaagaa aaacgtaata
    15361 tcacgataac gacggcgata ataataataa aaaccggaaa atccggggat tccctagctt
    15421 cgttagcctg attaagcgac tgccggctat tacctatgaa ttttattctt cttataaggg
    15481 ctccgtcggt agataggcct gtggagttta cttatgtgga gtagaaaacg gattatcgtg
    15541 aagagaagga aaaagagaag aagataaacc acgaagaaaa cctcctttta tacctttttc
    15601 ccctgacctt actacctatt cccctgatta gacctgtctc gaagctctcg cgaaaaaagc
    15661 aaaagcccta gtcactaggg aacatcgctt tttagaaatc ccgtttatct gttaatgtta
    15721 tattatttag ttgattaact acctgattcc tgtccctacg agccacctag taaaccacgc
    15781 acttatcctt accacctatt cccctgatta taaagtaccc tattaagtaa ataatttagt
    15841 ttctggctta gggtcgcttt tatagttacc ttccttaggc ccgtacttct taaatacctg
    15901 gcgctagacc taagccccct taggaagcgg aatagtctgg tagataactg tttcctcccg
    15961 gttaggcacc tccttagcct tacggataat attataatac ctatccacct ccttcctata
    16021 ccgagctaag agtattagga taagactaag taagctatcg tgagccttag cggtcttgcc
    16081 gctataggcc tagcgtatct agtaagtaat ctcatagcct atagcgatta tattaactag
    16141 gaagacactg gtccgaggcg agtggatctg gtattattta tcgttataaa aagactatag
    16201 taatactaag ttatacttag cctactagaa ctccttacga aggcccgcgt ctcggaacgt
    16261 gtaagcagac ttatagaata ggtagttagc gtagtcgggg aagcgtggat tctgcggtaa
    16321 ggagacgcac ttatagaata ggtacgtgat cttattatta acccgatctg ttatagcggt
    16381 ctagcgttct tcatagccct agcagggcac cttattaact acgctatata cctgcacgat
    16441 aagtgcccta gcggcgtaag gcctcgtcac gatctttata atatactctc tttaaggacc
    16501 cgcgaggtcc ttagccacga agatacggcg gcggaataag ggcgtcttaa agaagttacg
    16561 tatctcccta cataaagcct attctacgtc ccggttagta atatttaata aagtatccta
    16621 aaaccggttc gtaacggtaa gccgggtatc tgaatcgacg accgaagata gaaggttaag
    16681 cttaacgtac gaaacgccgc ccttactggc cacctcgaat taaccgacgt gagtgttaac
    16741 cttagcaccg aagtcagcac gccctgatta gggtaaccac aagaaataag gaaggaaaac
    16801 tgatagttat atctataggc gttacctaaa cgttatactt attaggagtg cctctcgtta
    16861 gacgtgtctt agactaaaac cacggaatag gcttaacgga ctcctgtcta ctaacggcct
    16921 tcctatattt atacggttct gctactttta ataccctaat tatatgctta gaagctatag
    16981 tgtatactta agaagttagg aagttattct agtaatagtg ttatcggtga agataactat
    17041 agaagtggcg atattgctta gaagaagagg aataaagagc cggggatcct gcatctttta
    17101 tatttaagag actaataagc agagacgtta actaagcggc ttatagcttc tataagttag
    17161 aggaggcgtc tttaataaag taatcacgac tattcgacct gcctttatag ctatttatag
    17221 ctaccttctt ttatttcctt ttattataga attacgactc cgcccactac ctaataataa
    17281 acgaagagcc ttatccgata ttttccagct aatcatagca agcgccgaag ccagttaggc
    17341 cattcatagc aggcgtttct aacgtcgaat tcctaattta gcaccttctt tccgacttat
    17401 aagggctatc tttatcacgg cttaggaaat aacctccttt aacgactaaa agaccgttcg
    17461 agctatagtt ataagttaag aactcctgct taaagaaaag agcctttaga agaggtcctc
    17521 ggaggataaa tagaaccctt tttagcctta atctcgatct tccccttcga tatatcctta
    17581 taaacttagg cttacccgtc ctttttctat tatattttac ccctttttct actattttaa
    17641 cctccccgtt tcccctcccg aacgccccct tccctccttt tctctttttt cttttcgtaa
    17701 ggaattatta ttactaaaga ccctaattag ggtaatataa gtaaccgtag acgctagatc
    17761 ctgcgaatat cgacactata gccgctaata actctataga ctactaggcc accgccccta
    17821 agggctccga actaaataag ggcgtttagc ctaagggacg gaccgctatc aagctaagca
    17881 ctaggcccca taaagagtat aatcctaaga agagtagata ggcgttctta acgagtggtt
    17941 taccgcaccg cctctttaag gccgtagata acgatacccc ttataccagg tttagagcta
    18001 tcttaaagga cggctagtac atagtttaag gactcttaga taagaataag aataataggt
    18061 taaacgcaga gatcgcagga ctaactatat tatagtcacc cctaatagtc ttatatagtg
    18121 aacggtacct taaggtccgc tctattttaa tattagccta ccgtctacgc aacgatatta
    18181 aagacgataa gaagcaggaa aagagtatta tagaagaagt ggtaagtgcg gtgatcagcc
    18241 gtaggtaagg ggacttaaga cccgctatat tccttaacga gatcccgtgc tagagagtaa
    18301 atagtaaagg aaaagctaag tttataaccc tcgaggataa ggcacgatat cgtgctagga
    18361 ctagccgttt tattcctata atatgccacg ctaacggtaa ctattttatt agcctgagta
    18421 tcgactaaga gacctagatt atatacgggt acgatactat atagtcggac ggtaaaggta
    18481 agcgctatct cctcgaagtc gctcgtctcg cgatactgta gttagtgttt atcggtaccc
    18541 ctaaggaagc tatcgatagt atggctaaga agtcctatat tatacctagt ctaatatagc
    18601 aggacggtta tttatacggc ccttttatta tagaatagat tagggcactg gcctaagagg
    18661 gatatctatt tccctaaagc tctaagattt ataagttctc ctaaggccgt tattacggaa
    18721 ataatatagg ggagtatact cggtatatta aggagggcta ggtaagctat attagtaagc
    18781 tcttcggctt cggtcactat atagagctag ctataaagcc cgcgacgccg cctcctaaag
    18841 tccgtaaaac gactagattc cagcctgtta ataagactaa gaagtggata ccggttaacc
    18901 cgcctaaagg ccctaagacg ctaaagaccc ccgcgacgcc cacggctaag gtggagtcta
    18961 tcgatcttac tagttcccct aatcccgaga tagtaaacct tactagcacg ttaggctaga
    19021 gtttccagga ccccctagta ttatccaata gtagtagcga cgtcgacgac gcaggtttcg
    19081 gtggtcttaa gctctaaacg ctaaagggta agaaagctgt gaagcagacg ctaccggccg
    19141 ttatgaaaac gccgcccccg aagatactaa agacgcctaa gactcctaag gcggcgccta
    19201 agcccgtagc cgtcttaaag aaaaggagct acgatatcaa agataaatag gaagaggaga
    19261 taaagtacta ggctaagggc actaagatat cttattacct tctctactat agacttatag
    19321 atatacggcc tctagctaag cgtattactc ctattaggct aagcctatac actaaggaag
    19381 aataggttaa gtcctttaat aacctgtacc gagctagcct ccgagacgta gtagctaata
    19441 gcgcgctata tctgccgcta cctcgggcag taccttagga agggtggctt cgttataacg
    19501 cggggattaa ataggaggca gataaagcta ccgctaatca aaaggccagg aaggctaata
    19561 agcctaacta tatagtcgga ggaagaacct tacgaaagcg taagtagagg aatatataga
    19621 ggattagata agagatgtct taaggaaata gtcggtaaag atagtgaggg aatagtatat
    19681 acggaggaac tggaactaag aggatcccta atcaggtata cgtggaggac ggggtgatca
    19741 gaggaataaa ggtatacgat agctctttac ttagtttatt tacttatatc tgcttatttt
    19801 taggagttat ctacgctacg aggacataat cgagatcact agggccgtat tataaccgcg
    19861 cagatacggc gttagagtgg ttcggcagac ggttatataa cccccctttt taaggccgct
    19921 agatccgctg tctatatata tattatggac aggctcggga cgtccctatc gggggactat
    19981 aatataatta ttatcctctt ttataattac ttattctacg tttaaggtat ctttccagtt
    20041 taacttacat tgccctaatc agaatagtga ctaccgatct acttcttcgc taaaggttat
    20101 agcggtgttg gttatgtttt ggttatgcat cgtggtttca ctggactaac ctctttgtct
    20161 aatctttgtc ttgacgatct ggtgccacta cgtctttacc cagttataat atccgagagc
    20221 tatatagggt agttagataa gctaagtcta tccttactct aacctatata ggcttttcac
    20281 ggggcctaat ctttcttttt ttctttttat ttatttcgcg tatatagccc taaagctatg
    20341 gcgcggcgcc ttttgcccta taggcttaag gctagaataa gctatagtaa cgagtggagt
    20401 agtagtaaat gaaggaaatc ctccgtaata gtctgcctaa tataccgaaa aacaggtaaa
    20461 aaaccaaaac agaaaactag accgcaggat ccgaggtata cgccctatac tactccgccg
    20521 agactatttt agtagctaaa agataggcct ctaaggcctg tatacctcgt ttagtaccga
    20581 ataatagcgg cagggatagc ggtaggcctg ctagggcttc ccgtagggct gtttgttcgt
    20641 ttttataaaa agggcaagaa aggataaggt gggctatatc ctgtataggg gagccgggat
    20701 aggaacagcg gttgttagcg tagttttggg tcctttttta gtgggttttt aggtatccga
    20761 agccggtttt taactatgtc aaagccgatt tttcctacct agggccttat attagtagtg
    20821 gttttcggga gaaacggagg ctatcgcgga ctagtcgcct atataggcgg cctaatcgaa
    20881 ccgatttacc tcttttttcc acctcttcct cttcgttcta taaagtcttc tagtctcgaa
    20941 ctagggcctc gttaacccgg cgttttaagt ggctaagggt aactaagcta atagatttag
    21001 cagctttttt agggcttaac gcctatttag ctaccttatc cgctagttcg ttcccttcta
    21061 tccttatata taaagggcac cactatataa agactaaagt gccctgttat ttaagatatt
    21121 agatatgggt ctttattaga atatagagtg cttatacgtt actacaggac tagcactaga
    21181 cttatatata gataggggga tcgtagttag gttagactat tagagatata acgcgtcgag
    21241 atctagtagg ctagttacct tagaagttag cttagatcta gtaagctaat tagcttagga
    21301 accagcttat acctaaactt agtcctaagg aggcctctcg ccacccactt agttaaaaaa
    21361 ccttaggtag gtataaaaag gggagtgtct tctatagttc ctagagtctt agaaggactt
    21421 aacgaataat cttatcacgg taccccctcc ttagttccta ttagtcctta agtgatctta
    21481 tatcgctctg taatagccta ttacttctta tagtatacct ataacagtct tagcctctat
    21541 agcctactac gaggagcgct aaagcttcta aataaccgtc tatacatcgc taaaaatata
    21601 gttttctagg ggcctaggcg actgctctag ggcagtataa agggcctgaa gaatagtgta
    21661 taattcggcg tcagcgactt cggcagagtc ctctaggtta atacctatag ctctacaggg
    21721 cctactagta ctagctagct ataaaatagc agctatagcc tacggaggcc ctgtaggagg
    21781 ccttataggg tggcctaggg aaccgtcggt gtagaaaaca aagacccact cgcctagaaa
    21841 ttattatata tccttaaggg cttcgaggta ggctgttttt aggtcttagg tgccggagtc
    21901 ggtattatcc gtggttttag accgttcctt tagaggaaaa aagggcctaa ggtctgctat
    21961 aggctcggag gcctaggggg cctcccacct agctgccggg ccctttatcc cctaggactg
    22021 ccctactaag gctactaatt ctaggcctag tttataaagc tgtgtggtgg gctatacgtc
    22081 ttataggcgg gcgaggcctt cccctagctc ccctagaagc tagcgtctaa tagagtggtt
    22141 cggtaagaac tttaaggacc taaaggcata aagcctattg gatctagtta accgaatcga
    22201 agctagaagg actactactt ctagttctag acgccgtaag ggggcccccc taaaagcccc
    22261 taaagccctg actagagctt cgtattatag gcgttctagg cggtcgacta ggtgcttttt
    22321 aggtgattta gggtcccacc atagctataa gccaaagtca gctagtaagg ctatacaggc
    22381 tatatatagc tgccgtatag ccttaaaaga aaggcctctc tacgagctag ctagcctatg
    22441 gagtctattt aaggccccta tagctgaatt gacgcgtttt tcgatatagg gtttaaagga
    22501 tagcttaggg ttagacaaga tccctagcta cctaatagca cctagcatag gtttaactaa
    22561 gtgccctcct ataataatcg gggcgtcttt aacagagcgt ctttggtgga agtgaataag
    22621 ctctgtttta tccgggtcga aaagaacatg gttattatta gctgctttga caaaggaggc
    22681 tacggctctt tccaggatct tatagttttt cctagccgac gtagacgcta tagatagcta
    22741 aaaatcgttt atgtagaata actaaagacc tataaaatca ggccccgcta taatcatcct
    22801 aatataaatt aggaatagga taggggaaac cggggagcct tataggaccc ctatatttag
    22861 gggggtaggc tgctaaacct ggccctcgaa ggctagttgg atacgcctgt cctttataaa
    22921 ggaggctact tatttaacta gattcgaggg tagttagagc tcttaaaggg ttcttagtag
    22981 ctaagggcgg gcgatatagt cgaaggctcc cttaatatcg aaaaatagcg tagaaattac
    23041 ggcgttttgc cgtgatttac gctgtttttc gatatagtaa aggagaagaa gggcagtatc
    23101 gatggcggat cgttattttc taccccctat ctaactagag tatagaaggt cgtcgcgggt
    23161 attagctaaa aagctaagcc tagtagctat aaccctctta aggactttat ctaagcagtt
    23221 tagaagggct ataatcctat aagatttagg attagaatag tccttcttcc ccggcattag
    23281 tagaacgacc cctagggcct ctttctagta ggcagggtgg tggcctgcta aaaataaagc
    23341 tgagtaggcc tttaaaaaga gcccgggaat agccttatag gcctattaga tcggctataa
    23401 gcttatccta ctaggcccta gggctttccc cttagtagct ttaaagatag cgcgttatag
    23461 ttctatagcc taaaggctag gccactccca cggttttata gggcccttac tacgtgatct
    23521 agttaggctt tagggactgt taaaagggtt agaggggcct aggtcccccg aagggcctat
    23581 aaatacaggg gcgtcaaggg cgtcggtagc ggagggaaaa agggtctaaa gaagggtgtt
    23641 atatgtttta tcgaaggcgt aggctttttg ttttataggc gtttaaatcg gtgggatctt
    23701 cgtatttagg ccgcttttcg tgtagttata ggccttaaaa atctccgggc cttacgcgtt
    23761 agctaggaag gcctcctagt gattcttttt tactattttt actaccctat aataggcgtt
    23821 tcgagcctct ttctaggtag tttctagagc cgctagccgg gtagccgagg cccctttttt
    23881 accttttcta aaaaccataa aagccctatt aggtattttt cgtagggctt ttagctttag
    23941 ggtccaccac ggtttcgaat actttactac ccttagctcc ggcatagagg ccttaatagc
    24001 tagggaaata gtatctgata agtagcgacc tatagagtcc tagtccgagg cgttgatagc
    24061 ctgttaaaga tattagtcga ggctagattc taggctcttt agggtgctag taaatagatt
    24121 ccagtctgct agcctataat tataggccgg tggaagggat ctatttatag gacctttaga
    24181 gcctagaata gaggctgaaa tcaggatagc gcggtgtaga gagggagtgt tttcgatata
    24241 ttcctactta taaaagcgga gacgattaaa gccgggcgtg taaaatacta ggtctataac
    24301 cgactcttag cgaagattag acctaaaaaa ggtccccccg tttaggttaa cttctttagg
    24361 gtctactaaa taggtggcct taaggctatt taactagtct actaaggcct aggccttaag
    24421 agaagcctga ttcgtagcag ccccgttcta ctactagtag ttcctattaa agtcccctat
    24481 aataagggtc ggcttaggga cctaaaggcc ctatagcaca tgatctttgg tccagggtcg
    24541 gcttttaaag cctaaaaaag aaggaaaaga agaagagatc gaagagataa agggggtagg
    24601 gctaggaggc cttataagcc ctttacctat tatctcgggg tcctgttctg tctaattata
    24661 gacgtttagg atatagaagg tctatagata atagaccttt ataagcttcg cgtctatatt
    24721 atctagaagg tcttcgtggt gtgaaaaatc gatacccgag ccttttatta tataagtatg
    24781 gaccctaggt ttaataggga aaaactaggt tttccgagat gtaggcgtga tagtgtagaa
    24841 ggctaggtgg tttctaatat accacccttc tagtttcgag acgtaggagg gctcctaaat
    24901 aaggactata ttagccaaag cctctaaagc ctattctagg atagcttcct acgccgggcc
    24961 ctatttatcg acgttatgct aaataaaccg catttctttg gaactaaaag accctttatt
    25021 tataggattt agggtttaat agctcgaaag acctagtagt ctttactata aggggggtat
    25081 accctatcgt agttatagca cttataggtt ctatgttcgt agtcgctata ttcctcgcac
    25141 tcgttacagt agtagtcttc gtcgccatgg cccttcgtag cgtagataga gtaggtagtt
    25201 aggcttttat aggtccctcg ggtatgcccg aatttctagt agttagagca ctgggtccta
    25261 ggggttatag gcctatattt atagaccttt agccgctggc cggctataaa gagcccctgt
    25321 tttaagcagt atttctgctc tttagtaata gacactaaag taataatagt gccgtatagc
    25381 ctatctaggg tacctagcca ccaaggcttc cctactaccc taatagggct aaaggtgccg
    25441 atttcagtaa ttaggtcctt taaacctagg ccctgcttta ggctgcggtt tagggcttct
    25501 tacggtgtgt cggaagagtc ggtagggtcg gataacaggg cctccccccc tccgaaggcc
    25561 ctagtaggca cctatttaat aataaactta aactagtcgc ctatgggtta ggggggctaa
    25621 agaggcaggt ttagctcctt aaaccactga ttctacgagt ctaggagcta ctagacgcta
    25681 tatttcgggc ccggggttaa aataaggttc ctattagcta aaaggctaat agccgtaata
    25741 gcagggattt ttagggcctt atttagcctg ttccggagca taaagggatt aaagttctcc
    25801 ctagggatcc tttcccctgc cgaaggctat aaaataacct tagggacttt tttagggtct
    25861 atagggaggg gagccggggg ggccgggggg gctaaaggtg ccgaggccct ttagggggcc
    25921 tagggtgcta tagagcctgt ttttccattt aaagcttcgc tataaaaggg cttaggctat
    25981 tctgtaagcc tacgaactgc ttaggctagt tcgtcgacct tctactcgag tatagggggc
    26041 taggagcctt atagggttca gtcgatagca gatttaagac ctgcggatag ggctttaatc
    26101 taggggatag ggtcaagatc gtaggcctat tagagtagct aaaaagccta ctaaagaaga
    26161 cccctagcct aggccatact agccaaacta gtcgacttct agggcgtagt agggggggtt
    26221 ccagcagttc gaggggtctt tttagcctat ttagagtcta taaggcccta tcttttagca
    26281 gggggggccc tagagggcgt ttcgaaaagg ccttcggcct tagagttaga ggggggctcg
    26341 gttcgggtcc tagaaagcct tctaggggtt agggtcgaag ggctaagctg cctttttgaa
    26401 ttaaggggcg taataaaggt agaagtccct gtatttacag ggctttcagg ggtttcccct
    26461 atttctatct cccctaagcc ctctatattt atagggggct cggaggtggt tccgggggcg
    26521 ttatggtggg ttagggcgtt attatagcta gtgctatggc tgttgttatg gctggggtct
    26581 tttatggggt gctggggtcg cgaggcgtta gtggttacgg ctctgcgtgg ctgctgtatt
    26641 agcgtaggcg tataggctat atcagacttt ttccccgtat gcggggcact cgtacgtata
    26701 tttccaggcg ttttcgcact tattttacgc cctaaatagc tcctgcgcga tacagggcta
    26761 tagacaggcg tatagagctc gaaaagagct atcgattaat atagctttta agtggtttag
    26821 agcgtttgcg cgtaaaacgt gggtcccccc aaaagagtag taagaaggat aacggggcct
    26881 atatataggc tatatcggcc tagaaaaccc tttagtgggc tataaaggta aatatttaga
    26941 agtcggggaa cctattatac taccggaatg gtattaagat ttcgctaacg tttttaatat
    27001 cgaaaacgcc gggaggctgc cgatatacta gtagtaggac cacgcgatta aggtcgatga
    27061 aggaaagaag ccttcttacg gccctattta ttccctcgcc atataggaac taaaagtgct
    27121 acgttataca accgcgtaga tatggcttta gtgtagtatc ggtagccagt tatataaccc
    27181 ccttttttaa ggctacggga cccacctcct atatatatat taaggacagg ctccggatat
    27241 ccctatcgag ggactattat ataattatta tcctctttta taattactta ttctacgttt
    27301 aaggtatctt tttagtttaa cctacgttgc cctgattaga atagtgacta ccgatctact
    27361 tctttgctaa aggttatagc ggtgttagtt atagtttagt tatatatcgt ggttttactg
    27421 gactaacctc tttatctaat ctttatctta acgatctagt gctactatat ctttatctag
    27481 tcataatata gtgctcggag gcggatttat tcggtatcct gaaagtgttc taaccctgat
    27541 tagaataata gaggcgctta agggaggttc cggccctcct aaacggacta ctagttaacg
    27601 acccctaaag catataaaga taacgaccga ggaaggattt aacgctttaa gacttagggg
    27661 agatttaccc taatagattt agaaaaagaa acgattatat aggtgagata ggaagcactt
    27721 ttagcacttt taattattag acccgccgcc gcggaggtag taattatagg aatagaataa
    27781 actgattaga tcgcgataga gttagattcc ggatatagaa tagacttaat agagggctat
    27841 aacccttacc actaattaaa atatactctc atgtaatagt aaagaaaaga taagaccgcc
    27901 gagagtagct tacccggatt agggtaatta accccaaata atctaaagaa aatactaata
    27961 ccgagcgtgg aagcgaaata acaatacctt atataaggac ccgatagtct aatagatacg
    28021 acctttacgg accccgtaag taagctataa tacttcttta taagacttag cgtataatat
    28081 tactaatatt aatatccgtg agtatagtca ttttactaat aggtaatttc ctaatcgtag
    28141 ggggcctctt cttttaaggt gagttagaaa agcttaaccc cgaagataaa tatcacggag
    28201 taaaacctag gactgccctt ttattaaaga ctctattact cttattaaga taagataata
    28261 tatatactaa cctagctagt atctagaata cttatagaat cttcttacta gacgattagt
    28321 tcgaagaacc tttccctaaa caccctaaac gccctaaccc tattattatt atttgcttcc
    28381 ccctttatac ttacacctaa aatactatag atacttagac ttagtatcgt gagcctactc
    28441 ccgttatcgt tattagcgac tccgataata aggctccctc gccggctatt ccccttattc
    28501 ttacgcccgc tacttctact acccctaatt aggagaacta cgatatcggg gctatagcct
    28561 tacctccgcc cgctcctagg ccgactacta cgtttaccgc gactccgact actatttcga
    28621 taactgcacc tggatctgcc cctaatactg cctataaatc gactactgcc cctgcctagc
    28681 ctgtctttac tacctagccc gccccgaacg ctcctactac taccgcccct aagcgttagt
    28741 agcctcctac taccgctaaa gacttaatta agctactata agccctaata actataaccg
    28801 ggagagtatt atcgctaagg tcgttaaagc cctgccccct actattaccc ctaaatcccc
    28861 ttaatactag agctccccgc tttagtagta agtccctctt tatatttctt tagtagtata
    28921 ataactatac taagcttaac cgccttagta aagccgataa gattacctat attaacctat
    28981 aaacggatac ggctattcgt cccgctatta aacgtctagt taaagaggtt taagccgcta
    29041 aaggtagtta gtctgatcta attaagaagc ttgttgaaaa gtactcttat ctagatccta
    29101 actactaact taacttctct tatacggttt attagcttcg ggtgaattat aagacgtata
    29161 agattaatag cgtttagtag gttaaggatt tacaatagta actcattatc tagaaggcta
    29221 aggctaagcg gctttaaggc acttttatta aggactctaa gctctgcggt atcgtcttta
    29281 ctattctata tagggatatc tatatatttt ccactaataa gcttaagatt cgaggcacta
    29341 atctaaggaa gatagttaag agctatagac tgctttcgga gctattacgc gagtagtcta
    29401 cggatatcta ggaagcggag tgtaagccta taaataagga cgctatacta agtatagcta
    29461 agtctaatta gcttaatagt gccgcttttt agcccacgat cttaaagcgg cctattatag
    29521 tctaggagtc tatagcctgt tattcggata tagataagct tactaacctc ctcgagaagt
    29581 atactatttc ccttatctat aatagagcta aaggcattag gggtattact acctatatac
    29641 tcgccctatc taagaggata ggcacggaaa aggtctaagc cctcctcgct ataaagtcta
    29701 atctaaagaa cgccttttat accgtcctta agtatacccc ttatccttct tataactcac
    29761 gtagggggtc ctacgtttta cgcgcaaacg ccctaaacca ctcgaaacct ctatcaatcg
    29821 atagttcttt tcaagctcta tacgcctatc catagcccta tatcacgcag gcgctaattt
    29881 aggcgtaata taagtgcgaa aatgcctgga aataggctta cggctccccc gcgtacgggg
    29941 gaaaagtcta acgtggcccg tgcgcacacg ctaacaaagc agtaagccca gccgtgcaga
    30001 gccgtacccc ggacgtctac ccagctctaa cgccacaaac aataacccac tagccataac
    30061 actagccata acaacgcccc taacacctct aacgccccta acggccctaa cgcccctaac
    30121 ggccctaacg cccccctaac gcccctaaga ctataaaggg cctaagggag gtagatatag
    30181 gtaatacctc tgaaaataca gaggatttaa cgctcgctac gcctctaaat tcgaaaaggc
    30241 accttagccc ttccacacct acccctagac gtttttctag gacccgaatc caatccctct
    30301 cggactcgga agccgaaggc gctttcgaaa ccccctctag ggccccccct actaaaaaac
    30361 cgagcctttt aggctctaaa taggctaaag aggcgcccgg aatagctaac gcccctagaa
    30421 aaacctcggc taagccccag aagtcgacta gtttggctag taaggcatag gctaaagaac
    30481 tactctaata ggctttttag ctactttaat aggcttatac cctcgaccct gcctctaaga
    30541 ttaaagccct atccgtaggg cttaaatcta ctgtcgacgg agttctagag gctccctagc
    30601 ctcctatact cgaatagaag gtcgacgaac tagcctaggt agttcgtagg cttacagaat
    30661 agcctaaggc cctttatagc gagggtataa aggggaaaaa aagccctata gcactctagg
    30721 cccctatttt agaggcccta gcacctatag cctaggccta gaccccccta gtacccctcc
    30781 ccacagaccc taaaacggtc cctaaggtta tcctttaacc tacggcagag gcagcgattc
    30841 ctagggataa cttcgacccc ctcccgcttc ggaataagct taataaggcc ctaaaattcc
    30901 ctgtagttac ggctattagc cggtcgacta acgggaacct tattttaacc ccggggccga
    30961 aatacagcgt ttaatagctt ctagactcgt agaattagtg gtttaaagag ctaaacctcc
    31021 ccctctagcc cccctagcct ataggcgact ggtttaagct tattattaaa caggtgcctt
    31081 ataaagactt taggggtagc gatacccctc taaccaaccc ctctaagccg ccgtaaaagg
    31141 cccttaaccg aagcctataa cagggcctag gtctatagaa cctagccact aatatcggca
    31201 cctttagccc tattagggta gtagggaagc ctcggtggct aggggctcta aacgcgtttt
    31261 acggtatagt ggttatttct ataccctcta ctaaagaata gaagtactgc ctaaaacagg
    31321 ggctctatag agccggctag cggctaaaag tctataaata taggcctata acccctcaag
    31381 cctagtgctc taactactag aaattcgggt atacccgagg gacctataaa ggcctagtct
    31441 cctgccctat ctatagcgtt aaaggctata gggtggaata ccactactat gattaatata
    31501 aagaatacag agactgcgaa tataagacct ataagtgcta taactgcgag ggagatcgag
    31561 atcacccccc ctttagcagg gactacgagg tcttttaagc tataaaacct tcattctata
    31621 aataaagggc cttatagttc gaaagatatc cagtttattt aatataatat caataaatag
    31681 accccggcgt aaaaggctct tatggaatag actttagacg cttcggctaa tatagtcctt
    31741 atttaggaat tagcctgtgt cttattacta ggtacttggt ttattcgaaa tcaccctgct
    31801 ttctacaccg tcacatctat atcctaaaaa acctagtttt tccctattaa gcctagggtc
    31861 cttacttata taagaaaggg ctttagtatc gatttttcac accgcgataa ccttctagac
    31921 aatatagacg cgtagattat agaggtttat tatctataga ccttttatat tctacacgtc
    31981 tataattaga tagaataaga ccccgaaacg ataggccgag ggcggccccc tagccctacc
    32041 ccttctacct cttctacttc ttcatcttca tcttcatccc cctccttttt aggccctaga
    32101 agccgcccga gaccgaggat cgagtgctat agggcctata ggtccctaag catacattta
    32161 ttatagggga ctttaacaga aaccactagt agtggaacgg agctactact aactcagctt
    32221 ctattagggc ccaggctcta atagactagt tagatagcct cggagctatt tatttagtgg
    32281 attctaaaga agttaaccta aacgggggga tcttttttag gtctaagctt tattaagagt
    32341 cggttataga gctagccttt tttacgcccg gctttaatca tctccgcttt gataagtaag
    32401 aatatatcga aaacactacc tctctacacc gcgctatcct ccttttagct actattttag
    32461 gctctaaagg tcctataaac aggtccctcc cgccggccta taactataag ctagcagatt
    32521 aagacctatt ttctagtact ctaaaaagcc tagaacctag cctcgaccag gatatttaat
    32581 aggctattaa cgcctcggac taggattctt taggccgctg cctttctaat actattaccc
    32641 tatcgcttaa ggctttagtg cctaagctac gggtagtaag gcgttcgaag ccgtggtgta
    32701 ctaaagagct aaaggccctg cgaaaaccag ctaatagggt ctttagggcg tctcgaaagg
    32761 tacaaaaggg ggtaatagcc tcctaggcgc ctttagaagc ctcctggaaa aaagctcgta
    32821 acgcctacta tcgggcggta aaaacagcaa aaaacaacca ctaggaggcc tccctagccc
    32881 acgccgaagg cactaaaatc tttaaggcct ataactatac gaaaagcggc cttacgcgaa
    32941 aatgccaccg atttaaacgc ctacgaagca gaaggcttac gccttcgaag ataaatataa
    33001 ccccctactt tgcacccttt ttctaacatc ttcttccttt tcttcttctt cttccgccac
    33061 cgacgcccct aaagcccctg tatctatagg ccctttaggg ggcctaggcc cctcctaccc
    33121 ttcgaatagc ccctagagcc taactagatc acgtagtaag ggccttagaa gaccgtggga
    33181 gtagtctagc ctctaagcta ctaagctata gtgcgctata gtcggagcta ctaaggggaa
    33241 agccctaggg cctaatagga ttagtctaga accgacccag aagacctata aggttatccc
    33301 cgggtccttt atataagcct atttagcact atttatagca ggccaccacc ctgcctgcta
    33361 gaaacaagcc ctaggggtcg ttttatcgaa gtcgggaaag aaggactatt ctaatcctaa
    33421 gtcttatagg attatagccc ttctaaactg cctaggtaaa gtcctcgaaa gggttatggc
    33481 tgctaggctt agctttatag ctaatacccg cgatagcctt ctacacccta attaaatagg
    33541 gggaagaaga taacgctctg ctatcgatat agcccttctc ctcctccact atgtcgaaaa
    33601 atagcgtaaa tcacgctaaa gtcctataat ttctacactg tttttagata ttaaaggagc
    33661 ctttgatcgc gtcgcccgcc tctagctact taggaccctt taggaactct aactaccctc
    33721 gaacctagtt aaatatgtag cctcttttac agaaaacaag cgaatccaac tagccttcga
    33781 ggggcagatc taatagccta cccccttaaa tataggggtt ctataaggct ccccggtttc
    33841 ccctatcctt ttccaaattt atattaaaaa ggttataacg ggaccggatt ttcagggtct
    33901 tcagttattc tatatcaaca gttttcagct atctatagtg tctacgtcga ctaggaaaaa
    33961 ctataaaaca ctagaaaaag ccgtagcctc ccttttcgac ccagtaaata ctaactaagt
    34021 cctcttcgac cctaaaaaaa tagagcttat tcacttctat tgaagacgct ctaaaaagga
    34081 tactccggtt actataaggg ggcacctagt taaacctacg ctaggtgcta ttaagtggcg
    34141 aggagtctag tttaatccta agctatcctt taaacccaat atcgaaaaac gactaaattc
    34201 ggctttagga gccttaaaca ggctatataa actagctagc tcataaaggg gtctttcctt
    34261 taaggctcta cggtagctat atacagccta tatagcctct ttagctgatt ttggctcgta
    34321 gctctagttg gaccctaaat caccgaaaaa ataccttata gatcgcctag aacaattaca
    34381 gtacggggcc ctagtcaggg ccttaggtgc ttttaggggg gcccctttac ggcctctaaa
    34441 actcgaatca gcagtcaccc tagcgccggt tcggttaact aggtctaata ggctttatgc
    34501 tttagaacct taaaattcct actaaaccac cctattagac gctagctcct actaagcaaa
    34561 aaccacgaag gcgagaacca cgaaggcctt aaccggctac agaaccttct gcctagcata
    34621 tagctattta ggctaggcct agaaatagcg gctttaatag gttagtctta ggatattaag
    34681 ggcccttcgg ctaggtggga ggccccctag gcttcggaac ccttagcgga tctaaggcct
    34741 tttttcccta aacaccggcc tatgatagcc actaacccta gccctggccc tggccccgat
    34801 accctcgatt agaaaacagc ccaccttaaa gccctcgcta aaatacaata aggcctaggg
    34861 gaataggcta ctattttcta taccgactgc tccctaggcc accctaccag gcgctctaaa
    34921 ggaccctcgt aggctgtagc cgctataata tagtggacta ataccggaag gccctataaa
    34981 gatgtagact ttaacctagg ggccgctacc gaagtcgcgg acgctaaatt atacgctatt
    35041 ctttaggccc ttcacgctgc cctagagtag tcgccgaggc ccctagagtc ctagattttt
    35101 aatgacacct aggcagctat tcagaagctt tagcgcactt tatagtaggc tataaaagct
    35161 aaagacctta tctcacgcct taaataacga ggcacgttag tttctatata gtagtgcccc
    35221 ttgtatatag ggatagaagg gaataaacta gcggataagg tagctaaagg gacgttaaac
    35281 cccgaaaaag ctactaaatt cgttagctta gttaccctta gccacctaaa acgccgggta
    35341 aataaagccc ttatttaaga ctagaaagcc ctatagaatc acgaagagga ggaggagaaa
    35401 agaggtaaat cggttcgatt aggccgccta tataggcggc tagtccgcga taacctccgt
    35461 ttctcccgaa aaccactact aatataaggc cctaggtagg aaaaatcggc ttttacatag
    35521 ttaaaaaccg gcttcggata cctaaaaacc caccaaaaaa ggacccaaaa ctacgctaac
    35581 gaccgctatt tctatcccgg ctcccctata cagtatatag cacaccttat tctttcttac
    35641 cctttttata aaaacgaacg aagagccctg cgggaagcca tagcaggcct accgctatct
    35701 ctgccgctat tattcagtac taaaagagga atacaggcct tataggccta tctttgagct
    35761 actaaaatag cttcggcgga gtagtacagg gcgcaaacct cggattctac ggtgtactta
    35821 ttttacttta gacttttacc tatttggtct attaggcaga ttattacgga ggatttcctt
    35881 catttattac tactactaca ctattttact atacctagct tctaatagcc tttagccctt
    35941 agagcgatag gtgccgcgcc atagctttag ggctatatac gcgtaatgaa ttaaaaaaag
    36001 aaagtatacc ccttagccta caataacggc tttagtgtac tccgccgccc ctaatcaggc
    36061 ttatagtgtc gcttacgagc caaataacgc ctaatatacc gaggagatct actataaagg
    36121 accctgccct ggatataata accgatataa cgataaccgc ctaacctagt aatacaataa
    36181 ccgtctagga tagtagcgag gagattagaa taacggctag cctccgctag ctcgttatta
    36241 ctactacggc taagaagggt atcggagaga taactacctt atcctaatct acgatagcgc
    36301 ctataaccta gttaagtagt aagtccctaa gtatttagtt atagattaga ctagtatcta
    36361 ggtagcctac ctagagagcg agctccgagt taataagtat taccagctcc ttatactata
    36421 ttagctagct actaagctca aaggccgatt taaggagctc gtagacctct atattaagac
    36481 tttctagccc gttaccctcc cctataacac taaagagact aataggctta taattaagta
    36541 tatagttaag caggtataaa agtagcaggc ccgttagagt tgttaggcta actaagccac
    36601 ttaagcctta agagttacta aggtcacggg atcttttaat tttattacta ctagagtata
    36661 tacggcgtct atatcttaat acactttaac cgacccctag gaccctcttc gcactactat
    36721 aagcgggaga attagtaagc ccaggctaaa agtggctagt tcccctaatt aggctattta
    36781 acagacccta ttaactccag aaagctctta gagggttata gaaaaataat aataccgata
    36841 tacataacgg actaacccct aattcgatag cccctgtatc tagacctact actaacgcga
    36901 ttactactta gcctacctta taagccttag cttagaaaca tacccttaac ttatttaact
    36961 aggaggctat tatatacaag gttcgcgaga aaagcctaaa atacctttta gaaataaagg
    37021 ttaagattcc tatagtttac ctcctcttta ctaataaagc tagcctcgcg gactacgagg
    37081 agatactaag gttaatcggt aactaagtaa agccttataa agttatccgc ttaaccccta
    37141 aaaaggcctt ttttatagac tccttacccc ttagacccga acgccctata tagtttataa
    37201 ataccacgac tatagcccct acgcttaata gtaccctgtc tattacgccc gccctaataa
    37261 ttaataagct aaagcctcct actatttacg ctaagtatat aacgatacgg gttaggctaa
    37321 ctaggcgaat agctaaggcc taccctgcgg aggactactt ttacgtagtt attaatatag
    37381 gcgccgtctt tgatactatc cggctagact ttatagaaaa gctaagatta cggagccgta
    37441 tagggaaaag taatatcgcg attaagggaa ttaacgacgt ggatagggta aactacgcag
    37501 gatatctaga ggagtacctc taggtcgggg actagtatag gaaggtctat tttatagtaa
    37561 tcgaggggat agaacctaga atacttttta gcctgctatt cttactcgat agtcacgcct
    37621 cttttaccta tagggataga tagatcgata tagactttgc ctatagggat acctatatta
    37681 ttatccctct cgttcatagg gaataggtcg ataaccgccc ttatagataa agaccgccct
    37741 tatagataaa gctagcctaa gtttaaaaag gaggagaaac attaagagga ggaggattta
    37801 attaatctga gtatcggata gtagggggag gatagcgttc tttatagtta gcccggggcc
    37861 gctaccttaa tattaagtaa taataagact agtagttcgc ccgattaggg ggcgacgtag
    37921 aagaaggagg aggaggagaa gaagagtaac gataatattt gcttttattt agataataag
    37981 gacgctaccg ctttaatagc cttcctattt ccggaggagg taaagccctt aacgtaaaga
    38041 atttatatag ccttaggggt aaggctataa agttaaggct caagatataa aaggtatatc
    38101 gcggaggctc cctatataat aactatgact atataataat aactttttta tactaaccac
    38161 ttatcttttt cgacttttct acactactat tagcctaatt acctcatagc ctcttagtct
    38221 tatattatcg gaataaccgg ataatatagg ataatttcta gataaaagcg cttaaggctt
    38281 taaagaaaga ggaggatagt attattagta tagccgcggt tacgacgaag aggctatagt
    38341 agcctaagaa gaggaagtcc taggatctta ttaaagaagc atattatccc cttaatcccg
    38401 gaggcgtctt tactatatag aagcctgaga ctcttaaggt ttactctctt aataatattc
    38461 cgtttaatag aagtgtcctt aataaagacc cttactagaa gaagaatatc ctcgtagaaa
    38521 ttaaagagga agactaggag ctagaagata agcggtttat tagccgaatt ataccgaagt
    38581 cttctaaaat tataccttat tcgcgcctta tacccgaaag acttaacgct atcctaaaga
    38641 ccgtcgacta cttaacccct aaagaaaacg agcccctaat aaaggttctc ctaaaccgag
    38701 aggtagctat tatataggat taaactaagt atagtcgcct taataaacgg gtagcccctc
    38761 tataaaagat tcgagtggtt tcttataagg cgtagtaggc gaaggggatc cttatcccta
    38821 aggctctaga gtctatagtt atatagataa taaaggaccg ccttaagaaa ggtataatcg
    38881 aggacagcca cgtagcttac tataacccct agttcctcgt taagaagaag gacggtaata
    38941 tatagcttat taactcggct actaagatta acgtaatatc cctttaagat acctttatac
    39001 cgcctagggc taataagttc tataaggatt tcgctatata taagcttata tccctttaag
    39061 accttttctc cggctatggt taggttaccc ttaacgagga gtatcgagat ttaactacct
    39121 ttacgactat tattagactt tttaggataa atacccttcc ctagggggct actaatttaa
    39181 tagcttagtt tatacgtatt acaacccgta tcctttataa ccttattcct tagtattata
    39241 gaccctttat taataatatt atagtacaag gacccataac tacctataaa gataccctaa
    39301 ttaaacctag aattcgccgt tttatagcct agtatattgc taatatcgat aaagtgcttc
    39361 ttaacgtaga gctagctaaa ggtattatta tgggtattaa aagctagtag tattagaaag
    39421 tagctattat cgtgggctac gtttatagta ctaatagtta ttcccctaag taggctaaga
    39481 tcgcgaaggt ccgagagtag gaaaggtata atacggtctt taacgtttat ttattcctcg
    39541 gtcttactac cttttactaa gtctggattt ataagttcgt tagtatcgct agacccttaa
    39601 ccgacctatt atagaagaat actaccttta agtaggagga gccttaataa tatattataa
    39661 acgcccttaa gaaagccctt actactacct ctatcctgat tactatctag tacagtaaag
    39721 gcgtaggagt tatctatgtt atcgtcgatg ctagtataaa taaatagggt ggaatcctcg
    39781 gttagtacgt taaggataaa agagctatag tataatataa aagcggtcat tagtctccta
    39841 taaaaagggt ctataatact agtaagctag agctaagggg agtcctaaaa accctttagc
    39901 gtctatgtaa ctacctttat agggtttcct ttatccttaa aatagatacc caagcccacc
    39961 tatcctaatt aaaaggatct actactaacc tccttaatac cctaattacc cgatagctcg
    40021 cctggatccg tctcttcgac tttaacgcta agtatattaa aggatctaag aatactataa
    40081 ccgacagact ctctcggata cccggaatac cctttaatta aactaataat catactaaag
    40141 aagacctaga cgacttcgta gataatagaa tctttcttat aaaagccgag aagcagttca
    40201 acgaccctgc cttaggtaat agtattctta ataaggacct tacctagagt tagtttcccc
    40261 gataagtagc taccttttta acgacttttc gtgtgcctag agaaataaat cctaaggaag
    40321 cctgtaaagc taaagatagg gctacctata tattccttaa ggatagacta ttatagaccc
    40381 gagtaactaa ggccgattaa acccctaaat actagattaa cgataaggat acctaggtta
    40441 acctacttag gagagcctat agcgaatccg gatactaagg aaggtaagat acttattacc
    40501 gcctcgccgc taactacttc taggatagta tctataaaag cgtttagagg tttattaagt
    40561 cctattctga atactaggca cgttatagcc gttcctagga ggatccccta atcttaataa
    40621 gcctgcccga aaccgccctc ccttttacct aggttcgcct aaacgtttaa tatctttaag
    40681 ggtagtatct tatagaggcc cgctatatat ttataggtta ggtcgaggct taactactaa
    40741 agaaaaacac gttaaaggct attatcttat tcctatagga agatataatc tatagatata
    40801 ggctttatat aatcctcttt atagatatag gtctagagaa taaaggttat ataattaagc
    40861 taaaccgtcg ttataggatt acttaaaagc ttacctcggc ctattacccc cgcgctaata
    40921 gccttaacga ggttaggtat aagggtatta cttatactct atctatttag ttaaagcttt
    40981 accctgaagt cttttacgag atcctcctaa tactcctttt cgctaaccgg ataacggtaa
    41041 gagcttctac tagcggtacc cctttcttcc ttctatatag ctataaggct attaccccga
    41101 ttaagacgac ctacctaacc tagagagtac tagactaagg ccgcgttaaa acccctaagg
    41161 ataagataat actttagtta agggctttta cctagcttaa taccgaccga tatactacta
    41221 ttactataat tataaaataa taagggcgat agatagccta tattaacgct agccgtgccc
    41281 gggtactccg taaataaagg ctataagtta agggtcttat actagttcac gatactaaga
    41341 aagctatcga tataagtcta agccttacta ctaatagaat agtgtatatc gtatccggaa
    41401 ggctaattat aataataagt cctttatcct taagactctt actaggggag aattaaaagg
    41461 gattactttt actactaacc gcctaaagaa gtttatctaa aacggtgata ggtattagga
    41521 gcctaaggac tagactatac tcaaataaga ctatagcgag gagcttaaga ttatatacct
    41581 tatttaagga gcgcttatta ccgaagaagt caccaaagta ccccttttac gtagcgagga
    41641 ccctaaggaa gatactaagg ccgaggatac tattaattcc cctaattata ctattaacgg
    41701 tcttttacgc cgctccaaca gattaagata gttattaggg gagtattata agaagctaaa
    41761 ggaagagtta aaaaagataa gggagtctag taccgttaag gcatagattc tataacgcct
    41821 agattttaac gtaagtaagt atacggatta tactagagag ctatatttcg tttcttatta
    41881 ttattatccc tactttcctt tattattaat gcctatactc ggtaggaggt tagtgtatag
    41941 tcttagggct aagggtaaat aaagctaagt ctcttatcta cctagagtcg cgatatatac
    42001 tagtataaag ggcgtaaacc tataaataat ctttctaact gctaccctaa tccgttcctt
    42061 tattaaactt ttttatttat taccctaatt agaagtatta taaacctatc tagacttatt
    42121 tcccctatta gaagactttt ccctatattt attatttatt atatttataa gtaagcctaa
    42181 ctacgtggac gttatagaga tatagcacaa tatacactct tttctataat atatataggt
    42241 ttcttttact ataatctcga attctttact tctatacccc taattaccgt ataatttatc
    42301 ggacctaagt taaattatac ctagtttaat ttaagctacc tattttacgg aaaggagtta
    42361 taatccggaa taactagtat agggacgatt actaagggta taatataatt aagagaaata
    42421 ctgttaaagg ctataagccg taaaccgtaa atccctcctt taccaaccct agtactagta
    42481 acttattaag ttattacgtt aatcttaaag gcccgattat agaagtataa gcgccctctc
    42541 cctcctatta cttaaagccc cttttcctaa tctctattac taatcgctct ccctattcct
    42601 aatattatac ccttattccc ctaactatac ctatatatgc tacccttaaa cctattatac
    42661 gtaagttcct tgcccggaat gaaaagacta atactatacc tatcactaga agaataagtt
    42721 tagaacacta agttaacggc gttaagagcc ccgctagaaa aacccctaaa aaagaaaaac
    42781 gtaatatcac gacgacgata atgataataa taataaaaac cggaaaatcc gggggttccc
    42841 taggtttatt agcttaatta agcgattacc ggccgctacc tataaatctt attcttctta
    42901 taagggcttt atcgatagat aggcctatag agtctactta tatagagtag aacacggatt
    42961 attataaaga gaaggaagag agaaaaagat aagccacgaa gaagacctct ttttatatct
    43021 atttccccct aatcttatta ccctacccta ctttcccacg taacgggtct ttcttccact
    43081 aactacgcgg gcgacttagg cttagaagct tattttatta taattcacta cttattagct
    43141 aacctagccc taactacttt atttagttat acctacgcct ttattccctt aattaccgta
    43201 gaagatactt attccatccc ttcttttact cctaaaccgg tccttcctta tagttcttat
    43261 attcggggat atatacttta atttccctac gctagatata agccgttaca gaaaaagaga
    43321 tccggtaata cttaatagtc tcccctttct aatactaagc gctatcctta accctctaat
    43381 agtggctatc tagtttagcc taatactaat atattaaagc taaaactata gccggaatac
    43441 tatcttaagc taggagatct cgacctccta aactatcgcc ttattagtag gccacctatt
    43501 aataaataac ctttatatta ataatataaa cgctacgcta aagggactat aaagggcggt
    43561 aattattatt ataaatggac taaggcagta ctatactcta cttaggagat ggatcggggg
    43621 aattaatact aggatactta ttatctagct aaaaaacctc ttaattacct tattaaaact
    43681 atcttcgaag ggtatcgtcg cgatgtatac aagcggattt atgaaattag tagttagtat
    43741 agtccggggg ctcctcgctc ccccaaataa atacatactc gaaaaagggg tatagaatct
    43801 tactattaac ccgattaggt atagctatct aacgttcctc atagcactaa taggggacct
    43861 tattaacggt gccgtatacc tagattaaaa gtgccctagt agtataaggc ctcgagataa
    43921 tctttataag atagtccttt taagggctag ctatatcctt tactatacag actcgataac
    43981 ggaaaagggg cgaagtatta ctagccttta tctttataaa taagctaacc ttaatatctc
    44041 taaggttaag aagagtatct tagacccgcc taggaatagc cgctttactt ttaccaggga
    44101 ttaataacta taggaaatct aactcgatat ataataagcc gcccttagta ggcactttat
    44161 actaaccgag ataggagttt acctatacat tattagcctt tttataacct aattagagta
    44221 acctatatat agaatggacg agaacctact actatatcta ctagggttac cctaaaagag
    44281 tattccttac gagttttaag gggcagataa gctataagct agaactaagg agtcggctta
    44341 atagattaca aacggccgac tacctgcttc cttttataag actcggtctt attaagtata
    44401 ctaattagcc gtttagtcgc tattattatt attactaatt attataagta taagtagtgg
    44461 ttatattcgt atctgcctta atattatagt aggaaaagaa aaagaagagg aaggataccg
    44521 ctaaaaagct taccttttat acttaaggga ttaagcgatt aagggaggtt ataagcttta
    44581 ttactgctat aaattataaa aacggctatt tagttaaagt agttataaag gggcctttac
    44641 ctactatggc ttaagggagg ggtaattcac tatttcccct tttagatcct ttattcctaa
    44701 gtcacggcta cgcctataac tacataacgt aggagctatt tcgtttaatc ttttcgatta
    44761 attaaagccc ggattttaat atctttttcc taattaggaa ccttcccgct aagttaaaga
    44821 aatcactatc gctatatcgc tataattaag gtatacctct tttaactaat taaaagactc
    44881 ctttataggt agtagctcaa tagtaacgcc tactataaaa gaaccctcga ggtaaagact
    44941 atcacggaag aaggtatttt cgagcttatt agaggaggat aatacccctt aaccttaagc
    45001 cctaaggatc tcttttcctc tcttctactc tatagttttc ggctagcctt tcgctctcgg
    45061 atattacccg taaccactaa ccccttattt tatagtaacg acttcttcct tttcttttta
    45121 actcccctaa acgtttttag acctaattag gctaacctac tatagtctat acgcgtatta
    45181 ggtcttatct ccccttagta tcccctttcc ccttacccct ccctttttat ataaccgaat
    45241 atataacccc ttaatataac tacctattag gctattactc cggtaagaga cttacttaag
    45301 cggtatattc accctaaagc acgcgtagcc gttaaatctc gtactaggaa ccgtatagaa
    45361 tacgtcctta agaaaagtag ataggctttt cccttaaccg gcctccccta ctatctattc
    45421 gacgtatcta ataataaccc ttttttcttc gggttcgcta taagcgataa tgctaactaa
    45481 taggctattt aatagcttcc aagaaatata aagggagaat atttaggagg taaagcggcg
    45541 aataatataa ccccgttaac tgtattagta aagatccgtg gggatagtat tatatctgcc
    45601 cgaatagcct tacttactat gtaaagagta tataataata tctctaagaa taagtaatta
    45661 gaaaagtcta ccctaaaaga cctaattaga gtactaacta ctaggcagat tagagattct
    45721 agacctaagg cctggattaa taacgttaac tcgtagggat acgacggtaa gaagaggaaa
    45781 tataactacc tagatattag tgataaggac ctttttcgta tcgcgataag ccggctaatc
    45841 ccctttatat attatgttag aggtaaccac tttattagcc taatcttaga ttaagagacc
    45901 tgggttatat acgtatataa tagtatatag tataataaag gagctaagaa gcgtttatta
    45961 gaaagcatcc ggtgagctat aagttagctt taatacgtta agtcgcttaa ggaggccgta
    46021 gatagtctaa tcagaaagtt ctatattatc ttttgtcctt agtaggaaga cgtatattcg
    46081 tgtagtctat tcgttagtga atagatccgt tatattatgt aggagggata cttattccct
    46141 gccttatccc gactataccg cttataggct agccgctatt atattaacga cgtaattagc
    46201 tatattagat atagctagtt aagctatata ggcgaactct tcggcttcgg ctattaacct
    46261 aagctagctt tcgggtaatc cactctatcc cctaacctaa ctcctactac tattactctc
    46321 gttataaccc cctcctataa tccgtctaaa ataacgggtt ttaagcctat taataagaag
    46381 taaacgcttc ttaacccgcc taaaggacta aggacactaa agacgcctaa cgcgcctaag
    46441 accccttaaa taactaaata gaaatcccct tcctataatt aaggactaat agaagtgccg
    46501 acgttcgata ctaataatag cggcgtattc ccggagctag gttaccttaa gctcaccacc
    46561 ccgaagtata agaaggttac taagggaagt atatccctaa ctaccgaact cgcccctatt
    46621 atagtaccgc ccgagtctcc taaagcctaa gcccctaccg gttcccctaa ttataaaaag
    46681 acgaagccag aaaaacagcc gtaacccgcc ctagttaaga ttagctcggt tactagctat
    46741 tacacatata tgggagaaga tattattaac ttttttataa ggatagatat atagagtaag
    46801 taggacaagg actaagtatc ctaggatcgt ggcctaaaga tatcttatgg tttactattc
    46861 tataggttaa tcgagataag gaacgtgcta tttaggctaa gtaactatag ttataaggac
    46921 taagtctagt cgtttagtaa cccttatagg accgctttat aagataccgc cgctaatagt
    46981 aatgagtatc tcccgctatt acgagctata gaataaggag gatagcatta ttatagtgcc
    47041 gctattaagc aggaagtaga taaggctact actaattaag aggctaagaa ggctagcgag
    47101 cctaactata tagtaggagg aagaacctta cgaaagcgta agtaaaggta tatataaagg
    47161 attagataaa cgacgtctta agtatacggt tagtgaagat agtaagagaa tagtatataa
    47221 ggaggaacta aaactaagag gatctctaat taagtatata tggaggacgg ggtgattaaa
    47281 ggaataaggg tatacgatag ctctttactt agtttattta cttatatcta cttattttta
    47341 gaagttatct acgctacgag ggcgtaaata agataactag ggctatatta taaccgcgta
    47401 gatacggctt tagaatagta tcggcagccg gttatataac cccctttttt aaggctatag
    47461 aatccacctc ctatatatat attaaggata gactctagat atctctatcg agggactatt
    47521 atataattat tatccttttt tataattact tattctatgt ttaaggtatc tttccagttt
    47581 aacctatatt accctgatta gaatagtgac taccgatcta cttcttcgct aaaggttata
    47641 gcggtgttag tcatattatg gatatatccc gtggttttga tacactggcc tctttgtctg
    47701 atctttatcg tgacgatctg gtgccactat gtctttatct ggttatagtt agtatctata
    47761 ggataccgtt acgaaagaat agattaaacc gtctactagt ccggctatta ccccttatcc
    47821 acgaaatttt agattagtta tctttagcat agtactatac taagctggat cttaaggccg
    47881 tatactatcg gctacggatt cgggaaggcg ataagtgaaa aacggcgttc cggacgaaat
    47941 acggttacta cgagtatctt ataatactat tcggtcttat aaacgccccc gcgagcttct
    48001 agcgctatat taactaggca ctaacgggcc ttattaatat tatatatata gcctatctag
    48061 ataatattct tatctgcagt aaggacctag ctacccaccg cgtacacgtc tataaggtcc
    48121 ttactaggct taggtaatag tctcgatata ctaaccctga taagtatatg tttaagaccc
    48181 gcgatactga ggtcctcggt tttatctata gcctagatag ggtatgtata gacctatccc
    48241 gcgttaaggc tatccgcgac taggagcccc ctaatagtat taaggagata taggtcttcc
    48301 taggctttat gggtttttat aggcggttta ttaagaacta ctctaaggtc gccgcccctc
    48361 tcacggatta tttaaaaagg gggtatatta gggtccttat acttttcccc gaggcctagg
    48421 ccgtgttcga ggaaataaag ctattatttt agaaggcacc gggcttatag tattttaacc
    48481 ctgctctgct aatacgtatt aagctagata ctaccgcttt tgctattagc gctattatta
    48541 gctaactcga cgatagctta tagcgcccta tagcattcat atcccgtaaa ctacgtaggg
    48601 ctaagcttaa ttatagcacg cccgattcta agcttatagc tattatcgag tctttttgga
    48661 cgtggtgcca ctatatagcc catagtcaga gccctatagt agtcctgata gactacctaa
    48721 actattacca cctattagat aagccgaaga ctaaggggta gcacgcccgc tagcttaaag
    48781 aattagtact atttgatttt aagatttagt accgcccggg gacgttaaac cccgcagata
    48841 ggttattaag gaagccctaa tatacgccct ataagcgtgc tctagttact aaccgggcta
    48901 aggcggtaga gtctttttcg aagcgttgta ttatagggta tatcaggaac cagggtaatt
    48961 cgcgtaatag cccccgttct gattttcccg ctactcctat tttactaagg aaggtggtta
    49021 agacgtaagc ggataacctt ttctcagaac ctatatcgag gcattttgtt ttaggcctta
    49081 tcgggaacta gcgtggttcc tgtaatcccc tagattctaa ccctgttttt cccgctctta
    49141 atttctctac cttactataa gaggtagtaa acgcgtaagc ggacgatcct ttttatacta
    49201 ggtagcgtaa ggcccacgat aacgatacca cgtacggata tgagtctagg agtagtagca
    49261 tccttcggtt taagaatcgc gcttttatac tagactactc tggcctccgt taaaaggtta
    49321 catagtgttt ctataataga cccagcgtag gccactatag ggttataaga actattaaga
    49381 ggatttcgga tttgtagttt tagaactatc tcccacggga tatacgttaa tttataccca
    49441 catacggcgt atgttaacgg actaagccgc ggtattataa gccttataac gagctagcga
    49501 gtctcctaat accctagcgc ccctttatag ggatatctat taactatatc acgggcctac
    49561 caccggttta tagcgcgact atagatagaa aacgggatac tatacttata gtagtatacc
    49621 gcctagtaaa gtacttgatt tatatctcct ccagtaatag tctaatagca gaaagactta
    49681 ctaagtcttt atagtatcac gtctttcgca ctttcggcct atccgatagt attatatcta
    49741 atcacagggt attatttacg agtccttttt aggtagcgtt atatcggtgc ctcggcacta
    49801 tataatgcct atccataacg tagtacctgt aaacggatag atagatagag tgatagaatt
    49861 agaaccttaa gtattacctc cgcgtattct actgctagga ataggataac tagattaacc
    49921 ggctactatt agtagaattc acctataata tagcgcggta ttctacgata cgttatactc
    49981 ccgccgatac gttaataggt tataaccttt aaggccctaa taaggtatag cttctaaggg
    50041 caggcaaggt ccgcgccgct aaagccgagg cctaagcgga ataccttata gcctaacgcc
    50101 gatctatctc ggaccttatt aagagggcgc aggcctccta cgaccggtat tataataacg
    50161 gccgtgtcta gcgctccttt aaggtggatt agtatatctt actatccacg aagaatatcc
    50221 gatagaaagg actatcgaaa aagcttagta atcagtttat cgggctatat aaggtgacta
    50281 aaatcgtcgg cacgtatagc ctagcctaca aattagaact gctaaaaggt ataaggattt
    50341 ataacgtctt cccggtttcc ctgctataac tataaaggtc ccgcgatagg ttataaccgg
    50401 agctacccgt ggttaacgtt aaactagagt cggagaagta cgaactcgaa gctatcctag
    50461 actaccgatg tcagggtaag cggcgttagt acctaattaa ataggccggc tatagcgata
    50521 aagaaaatac ctagcagcca aagcgaaata tctacgataa actcgtcgac gcctacttta
    50581 aggcgaaact cactaggaac tatataggtt cgtatactat acctagaggg gaccttatga
    50641 aaataacgta aaggcgttat gcttatccct tcctccttac gaataataag atctaccggg
    50701 aactaaatag gtttatatac tatccccgta ggggacctaa tagagataaa ggcctacgta
    50761 tcgactatat taactaagaa aaccttttag taggccgtgg agataaattc ttaggcaagg
    50821 acccccctta acctagacgg ggactatata ggcgttatcg ccttattcac tattttcttc
    50881 tttttgcgtg ttctgctctt aacctctgcc cttcctttta agcgctctgc tcttaacctc
    50941 tattcctact ccctgggtat aatagcttat cgcctcgaac tttactcttc cctctacctc
    51001 tcccttaatt aactatcata ataaagacac gattatatta taatagaagt atagttagaa
    51061 ctattaggat cataatagga ataccctaaa gttagttaag taaacaaagg aaaaacctaa
    51121 ctcgaaggct agtaaaagac ctaaagaaaa ataaccgttc ctttatatat actataatca
    51181 cgcccccgac aggacgtcct taaaccctac taactcctta tctagagggg taggctcgcg
    51241 cctaatcgcc tcgccgttat cctctatata tacctggccc tgccccgcgg taatagccgt
    51301 taccccctct tatccaccac ccgcggatag cgttaaaggg ctataaaaag acagaggcgt
    51361 cttcgccttc tactatttct tctttttctt ccctactaaa ggtatcaagg gcgttaaagc
    51421 cttcttctct ttacccttct ttactaataa gatcggcact atatcgttat cgtcgggcac
    51481 tttatagggg tctagcggac cttaccgacc ttacggtatc gtgagtccta atagcgagcc
    51541 ttaaggttat atgaggctat tatcactaaa cacgttatta cctgtaaagc taacccctgc
    51601 gggggctaag gcagacccta agggtgcagg tataccacct tctatagcct aagcctaggc
    51661 tagattaaga gtagctatct actcgaaagt agtagctgta tattcctagg ccgtgaggtc
    51721 atgctaatat aatactaggc gttactactt aatattaagc cgctactact caacggcaag
    51781 gcgttactat tatagcccga taaattactt aaggagcgac tctatactat taagcctttt
    51841 atagatatcc tccgccgttt tctagcgggt atcggtaact tccttagcgt aatgccaagt
    51901 agctatagct tccgtggtag ccgacccgtt aacctctagc gccgcctaac ccagagcctc
    51961 tttaaggata acctagtatc gaactactat agcctagtat aggtgttata taggattagt
    52021 aagggtacta tatagggtta acgaagggat atagttagta atacttatat aacgactctt
    52081 atttaggcca cttttcttaa tagcgataac taaaaccttc tatagctact tagtagcgtt
    52141 cttaccggta atagggagct attataggcg tgagaagaat aggcccacgg agtagtctat
    52201 aaagagaggg gctataagga ttaaagataa tacagatata taacttacca cgcggtattt
    52261 aaggctatta tacttagagt agtagtggca cttattcgtc cgtcgactat tatcggcgta
    52321 tcggtatatc ttggccttaa tagtatacgt gttctcctta aagttaatcg ttactaactt
    52381 accgtataac gtatataggg ggcccttaga tccccgccta taccgatatc caccaccctt
    52441 tagcggggag cggccgataa tatcgtaatt aacgataacg tagccgtagt aagagtagga
    52501 ggctctagcg tagctagacc gataacctat aacgagccag gctatatagc cgactacggg
    52561 atagactacc tagcggactc taaggataac gccgtagccg tggtcttaag cctcttcgag
    52621 gctcgcgtta tactcgtggg agtaacggcg cgcgtattat tatcttccta ggaaggtata
    52681 gtaattatac tagatatatg gttagctaga gttatagact aaagacgtat ggaaatacgt
    52741 ataaaatggt agttatttaa ctgtttaaga ctggaacgta ttagtatacg atattataga
    52801 ttaggcggaa ctcactgaaa aagagtagta taatcgggca aaattaatta tagaagagga
    52861 agaaaagaac aggaaaagag aataatggta agattataag atatccccct taatagtagt
    52921 tacacgggca cctattttta gtataaagaa agaagctata aattcacgga aaaagtaacg
    52981 ttaggtctta tataacacca cgagaaggag tgtttataga tggattaaag ggataaccta
    53041 gggggataaa gggacgaatt taatgactcg ggaaggaact agcctaaacc ctattagggt
    53101 cctagatagg atattagctt tttagtctcg ggttaaggat agattaaagg gagagagtat
    53161 ggacccgggt tagagccacg gctaagaagg ctctatatag aaacccggcg ggaacctatt
    53221 agggtcctat tatagaaggc tctaattcgg ggtatcgggg gatttaggga cggactcgga
    53281 gactgggttt cggaagagcc gagagaccgg aacggattag gcgcttcgaa gaataggagt
    53341 atccggggga ggtcgctata tcaggtacct ataacagtgg tcataatagg cccctagtat
    53401 atacctatag gggcccaggt acacctagtc taagaccttc gaggctaaac aaagcaagtt
    53461 attatatagc aaattgaata gtcccttaaa gtaaataagg cggcccttga ggaagtaaat
    53521 aagcagtcct cgaggagtaa agcgtagtct taaggagtga ggaagcctcc ccttttaaga
    53581 gggaggccag cgattaatct aattctttac tcccccccac gttctaatcc tattaaaatt
    53641 atatctggtt ccttgcttaa ccctaccttt tcactcttta cgactaccta tttaacactc
    53701 tagagtaagc actataaagc tatagccatt aataacgaag tctaggaata tctacgccct
    53761 aataatctct ttccccctcc ttaaaagcct attttaccca cctacgctac cttccagccg
    53821 acgcatataa ccctataagc agaagctata cccttatagt ggttagatct gatacctact
    53881 aggcagaaag cctacgactc ggcgatataa cgctagaaga tatagaggaa taactacgct
    53941 aggtatataa agggtattag agccgtttta agctagtaga ctaatactat cgataatagc
    54001 cgtaagctac tactatgtaa tctaacgcct aacaaggtat ttaaagctgt gcgacacgat
    54061 actgctcttt atataaccac ccgccgtgtt aatacgtata aagactataa cgaatacgtc
    54121 cgcgtagcac taatatccct aaaaaagcta taagagtggt tatctagata gtaggagcta
    54181 ttagtacgct ttaaagaggt ctaatcaagg cctgtaaagt atatctggat agcagacttc
    54241 tttaaaggta tacgtttaat tgctagtcgt gattagacta aagcctaaga agggtagccg
    54301 tgggaagaat aaagctaaga atccctctac cgctagatct atagctacac cttctactac
    54361 tttagctaac tattcctctt ctaaacgcta ctaatctata ctatagagag gatagatata
    54421 ccgtgtatac gcattaccta gccataatat taacgcctgc ttctatctat tcccggatac
    54481 gttatataac cactaaacgc cctttaagag tactaaaata accgtttaac ggatgcttaa
    54541 atacaaccct gtattacggt tggaagtaga agaactacac gccgtaaaga agataaagaa
    54601 ggatgctagc caggactcta tgtaacttaa agaggcgtga ctcgactata gtagcgtccg
    54661 tagtatctgt agcggcgtct cctacgccgc tagctttata gtaggaaccg ctactactaa
    54721 ttaccctctt taagcctcta ctatcctcga ttccggtgct ataatatata tttttaacga
    54781 cttttcccgc ttttctgaat ttacacccac tacgcagagg gactgcgtaa tcgtaggcag
    54841 cttatcgcta cctattaaag gttacggtaa cgtgaccgtg agattaaacg gactaatagg
    54901 aggcctcgat ttcagactat taaacgtcgt atactataaa gattttgcct ataatgtaat
    54961 tctaaactaa cagttataac tacgaggata ctagtaggat cagaagccac taaataacta
    55021 cctttaacat gccgatagat ctatactatg ccagctaagt caccacttcg attaaacagt
    55081 tattaaatac atgctctcta accaatctac ggctgctttt ctaggctctt cttccacccg
    55141 aaaagccatt cacaaatcaa cgatacatta tccaagcact acagagggta tcttatagtc
    55201 tctacgatta gggcacgcta gccctaaacc gcttagacac ctagaagagt agacgtaggg
    55261 ggttaaaata aagggactaa taaccatcaa ctatatggtc tataagctta taaagattaa
    55321 acggtatatt agtaggcacc ctcgtaccgt acctatttcc gtaggggagt ggtaagcgat
    55381 taatttcacg gattttaacc gaatatccga tagggactcg cggtttatat ttttcaccga
    55441 ctattatagt agctttacgg ctacctatat tataaagagt aagctaggaa tagatatcct
    55501 cgtactaatt aaggaattcc tcgcctaggt ggactgataa ttagactgta aggtacgcgt
    55561 tttcgaatct aataataagc taacttgatc ccacgatata acctaattcc aaagtaaaga
    55621 gggtatcctt ttagaggtat ctaccaccga tacttaagcg tagaataagg gtgccgaacg
    55681 cgctactact atagttattt tgaagggtcg tacaataaat atctatgtaa aactaccgcc
    55741 gtttacatag cctaaggcta ttcctatagc cgtatacatc tataactata cgccacgaag
    55801 gtagtaaaag gattagaaaa cgccgtataa ggtcctcttt aaaaggaagt cgattttatt
    55861 ttacctttaa acctatagct ataaagcgta tgcgataata aaggacgcct ataaaggcgc
    55921 taataagcta ttaaattata tcgctcctcg cgtctatatc ggctacctta tcggatacga
    55981 tcccactaat atcttccgta tctaggtgct aggctattac gacggcttcc ggtcctttat
    56041 agtatagcgg atgatagggg actggcgtcg aggttttagt ttaaaatgag aagaggatat
    56101 taactaaaga gtagtaacta tcgttcgtgg tggtctagtc gtagttgcgt cgtaaagact
    56161 aggcgtcttc tttataaggt aggtttaagc gtagaatagt aatctaggtg aagacttaga
    56221 ttaatcgata tcttattctc tagtagaagc aagacctagg atactaaggt atatatagtg
    56281 tgttgtttac tcttactcac caggccctta gtgatcactc cctatattat tctaaagtat
    56341 cctttccctg tatcacgtag cctaacacgt gactccttcc taagtcatct tctggttata
    56401 tcttagtgcg gcgtcacgta ctagggcatc cttcctgcat actatgtgtt aggcccgtta
    56461 gtcgtaatat tacctcccct cttctaagcg ctatcctagc ggtcgtataa gtaggccgac
    56521 tataccaggt tcgtcgtttc ccttattttt tcttcttttc ttttatagct aactattata
    56581 tctgaccgtg tgcggaaacg ttctgctaaa gcctcgctct ctcgttccac gcttgattat
    56641 taaactaaat ccgcgctgat taacgatcag ggttacgagg ttattcctta ttctcgttac
    56701 ttcgatcgta accttagcta tttcgttcta gataatctta atcgttattt ttattattac
    56761 cgtgccggtc gctcctataa ttcttcccgt atccctatat cttctagtta gtatctttat
    56821 tatctccctc ggccgtcctt actctaacac tcccccctag ctagtcgaat taacgctaag
    56881 cttaagcgac ttaaggagga ggagaacctc gcgaaagagg tccactacga ataatagtag
    56941 aaggctctag agtagcagcg caaaaccgct aaggctttag ctaaactctc ccgccttcgt
    57001 cgtatacgcc tatagcgccg aaagaaaggt gtcgaaatag tccgaaagga ccttataagt
    57061 atagaggagc tagaggaagt ggagcggaag gaagctaagg cttatcgtgc ggagtctaag
    57121 attatagtgg ttacgtaggc ggtaggtata gttaacgtga ttaattagaa ttaaattata
    57181 gtataggata taggtgattt ttcggatatt aattttacgt agattacggt atctggttcc
    57241 gggtcctgat agtgttttat cggtattact ttggagttgc ttataatgga ttaggttttc
    57301 tttaggttcc tatatattat cgccgtggta gtagtttttc tacttaataa aatattcggt
    57361 gccgtttagc gtctctcggt ggtcgaggat tcgttctgct ttatatatat cgctagtatc
    57421 gaccacgatt atatcttata ttatttttag attcttgagt gctagtttaa gtagaatggt
    57481 ataaaaatta ttatatatcc ttattatcgg aggtagtgat aggatatagt tcgtatctga
    57541 ttttttctct aagatttcga atagttctag atttttaaaa tctaatttat cgcttagtcg
    57601 ttatattttt atattattac gaataaggta gacccggtcc ccccttaaaa gggttagtcc
    57661 cttaatcctt aattaattcg cgtacttact tattcgtgtt ctgactatct ttaggtcggt
    57721 ttatagttct tcgtatagtc tttttatgct gttaactatt tttattactt ttagcgtatt
    57781 tagtccttct aaaggtttgc taaatactat cggattatat ccgtagttta cttcgaatag
    57841 tgttttcttt attaactcgt ttaataagct attatatacg aattatataa gcggtaagta
    57901 ctatacctaa ttgttatact cgtatcctat atagtatcgt aggtattatt ctaggattta
    57961 gtttataatt ttagtttatc tgtcggttat agggtaaaat actattaagt acttatattt
    58021 cgcccttagc tagcttataa ctactttcca gaaattacta gtaaataatt tatctttatc
    58081 tataataatc ttatatagta tactataatc ccggattagg cggtcgagaa agatattagc
    58141 tagtttcttt actatagtgt ttttaatata tagaatataa agagtgtatt tcgtaaatcg
    58201 gttaataatt acgaatacac tatcgtaggc gattcttatt accggatctt tagatatcgg
    58261 aaatcctatc acgaagtcta ttataattga ttcctaaggt ctatttacta ctagtagtgg
    58321 ctttagtaat ctgtaaggtt tatatcggct actctttact ttctagtaaa tatcgtagtt
    58381 acgaataaag tccctaactc gttctttagt tcctgtatag ctatattatt atcgtaatcg
    58441 gcggtaggtc ttataaactc cttaatatct atatattagc gaggcgtgtg cttctttaaa
    58501 cgtcgtgtta attattcaat ctatactatt tatttctctg tgtttaaggg taaaagcttc
    58561 tccttcctat tagagtatag cttatagttt aggtgattta tcaggtattc ctagtcggct
    58621 aaatacgtct acgcgactat tttcgcttcc ttttatatat taaatataga agttaaattc
    58681 ggataggaat tctgcctatc ggatctatta tttattaaga accttagtag tggtgaatta
    58741 cgtaaggttc ttataatccg tgtagaccta taccgggtat tttatttcta atagatacgg
    58801 tctctattcc ttaaaggctt cgataatagc tattagctct ttatcgtaga tctaatagtt
    58861 aagttctagt ctaataagtt tcttagatat aaaggctata ggatatagtc ttccttctac
    58921 gttatattat ccgagttata ctcctagagc ctagtcggat atatcgattt cgagttcgta
    58981 ttctttatcg gggtctagta ttactaagat aggttcgcta gtaacccttc ctttaagggc
    59041 ttagaatgct tcttctattc ttttattcta ttcgaagtta agcccttttt tagttatttt
    59101 agttaagggg ataataatct taccatagtc cttaataaat tatcgatagt agttaacgag
    59161 tccgaggaaa gactacatat cgcgaacgtt ttacggctat agctatttag agacgaatta
    59221 gatttccgcc tcatctatat ggattttatt aggtcgtatt atatacccta aaaagttaac
    59281 ttcttacata tagaattaca ctttttctgg tttaactagt aggtcggcgt cttataagag
    59341 ttatagaatt atatagacgt attatcggta ttcttcgagt attttagaaa agataaggat
    59401 atcgtctagg tatactataa cgaagtggtt tatatacttc cttaggatat cgttaataag
    59461 cgtttagaac gataccggcg tatatattaa tctaaagggt ataataaggt actcgaaata
    59521 tcctcgcttt attcagaata ctattttctc tcttctcctt ccttaatcct aattaagtta
    59581 taggctcctt ttaagtcgag tactataaac tattatactc taactaacta atctcatatc
    59641 tccgagataa aaggtaatag gtagcggttc ttaatagtta tatcgttaag ttattaatag
    59701 tcgatatata atcgtagttt accgttcttc tttaatataa ataggatagg gtatcctgct
    59761 agtaactata atactctaat atagcctttt actagtattt ctttaagata ttcttctaag
    59821 gtatctaatt ctttttaatt tactccgtag attaaaaaga atttcgggta tataccttcc
    59881 ttaaggggta tcttataatc gtaatattaa tatttcggta atctaatctt taggttttta
    59941 gtaaatagct ttccgtattt acggtattct agtaaaacct tagcgagtct attataatcg
    60001 tcttctacga gtcctttctc tgcttagata atctaataga ttcccttaat aatatttatt
    60061 acgtgtcggt tattatgccg ttactactat cttaaagtct tccatacttc cttcgcctta
    60121 gtccctggtt tttagcggct atctaagtct ccctaaggct ccttcgtcgg taagtcttcc
    60181 tgctattttc gacggatatc gggatcgggt aaggtttcct ttatagtctt ctacttactc
    60241 tctaatctcc actaaagcta gctaaccttc tagtctatat cgggattcta ctcgttaaac
    60301 tatagcttac taaggataat atccttatag cctatattat atatatcgaa ttttattatt
    60361 ttagtcttat tctgaatttt aacctaaagg tatatagtct cctagctaat aataacttct
    60421 tcttaggact agtccttcca tatatacgga gtaattttat actcgtcttc taggtgtttt
    60481 ctaacctagg gtatagagaa ctttcttata gctactagta agataaagtt tcctgctacg
    60541 cctatatcta atagtgcatt tatcttatat ttatcgagtt atattctaat atagtagtgc
    60601 cctatactac tacgtgttat agagtatatc tatcgagtac ctctcgcgtg ctctttacga
    60661 taatatactc ctagtttttt acctgtttag ctcggtattc gagggatatt tctttatcta
    60721 agaacctata ctagattaaa agctatttta tctattatag acgcttatcg agggcctaga
    60781 agcgtgattc ctaagcttct tagtctcgct ctagttatcg gatttttccg gtagcgtgta
    60841 ttatatagct attagttttg ctttcgctta accgatactt atagtagtcg tttttaggtg
    60901 gttagaggcg aatcttatat ctttcgtcct tagtctccgt gataacctaa ttattatatg
    60961 atctctttaa atagactcta tcttctaggg tttgttcttt attccgtggc tagaagttat
    61021 tagcctgttt acgttcctta tatatagggt atatatcctt aatataatta gcctaaagga
    61081 ttaggctata gcctagatag ttagcgtgta ttacctatcc tttcttatac gtttaatact
    61141 cgggtagtta attatccggt tcttataggc ttattattag gccggtaaaa gtatcttagt
    61201 cttcctaagc gtagtaaggt cgttaatata tagtttatta ctatcttttg ctagtattta
    61261 taggtgcttt acggtaagcg ttattaaagc cgaacttagt aaaacagact tagtaggttt
    61321 acttaagggg ttcctccgta agctaattaa gtattcgtag cgagatagct tcctcctcga
    61381 ttaggttagc tatttctata agttaatact agaagttcgt attactatcc ggaactctat
    61441 cggactccgt ttcctaatct tattcgtcga gtttagcggt ttcctcctat atataatatg
    61501 catgattttc tttcttaagc tgttatttct cttcgggagt gagtcctact tcctggaggg
    61561 cgttaaagcc tttactgcta gtattcgtgt ggacttccta tttcttctag atctcttaga
    61621 tctactccta tctcttagct tcctttttta tttatccgtg ttcctagagg atttccgcag
    61681 tggtttataa agctagtcta ttattatcct agtcggggat tttaaggcta taatcgttat
    61741 tatactcgtt actagatact ataacgagta tcttctaggg tcttttaggg tagtatctag
    61801 cttcgtcctt ctctgattag tatactagat aatagttatc gtagcagatt atctaataga
    61861 ggttagcgtg tagtgtttta tccctatgaa tttctaggtg tcctatagcg ttaatatcct
    61921 tataggggtt ttctcttcca attatattag cctatcgcta cgattattct cttttaggct
    61981 attagtaatt atgcgtaaag tggcctattt tatcataatt atagtattta actttactta
    62041 tatctttcct gccctgctta ttattctatc ggttaatatt atcgatctct ataggactac
    62101 tatagtatct atataagata ctcctaaatt agcgtaggta tagctacttc ttactagtgt
    62161 tagcttagtt ccttctataa taagtagtgt gtatcgtggt attagcgtta ttcgatatat
    62221 tatcttctat taggagagta ctacttatta ggtattaagg tctacttacc gaatagtatc
    62281 gattaaaata ttataccggc ttccggtcct ctatagtata gcggacgata agggactagc
    62341 gttaaggttt tagtttaaaa taagaagagg atattaacta aagagtagta actattattc
    62401 gtagtgtatt cgtagtggtc tagtcgtagt tacgtcgtaa agactaggcg ttttctttat
    62461 aaggtaggtt taagcgtaga atagtagtct aggtaaagac ttagattaat cgatatctta
    62521 ttctctagta gaagtaagac ctaggatact aaggtatata tagtgtgtta ttcactcttg
    62581 cttactaggc ccttagtgat cactctctat attattccaa agtatccttt ccctgtatca
    62641 cgtggcctaa cacgtaactc cttcctgagt catcttctag ttatatctta gtgcggcgtc
    62701 acgtaccagg gcatccttcc tacatgttgt gtgttaggcc cgttagtcgt aacacaggcc
    62761 tataacatca aaccgcgtta ttcgcacgcg caatatagat tttgataaat atgccttttt
    62821 caacggtaat attaacgcct tcaaggacaa cctccgttaa ttagccaagg agtaactaaa
    62881 agacctaatt agtcagatta aataagagag ggctagagat tcacagccgc ttatagacgt
    62941 ataagctaag gacccagctt tacataactg cttattttaa gcttgatata cccctgacct
    63001 tgccgggggg gatttccccc ggatcccctt gctcgacggt atcgttaaag ttatagtccg
    63061 taatacctat ccataagggg gtagaggagg ctatctcgag tctagataga taggacttag
    63121 gttataaacg gtataattta gcgggtatag cgcctaatca ccgtctatag ccacctagtc
    63181 cactacttcc ctctttacta gtaaccccgc tctcggttat agcgctaata gtagctgtta
    63241 tattaggaaa tcgtgatacc tttgcggtta cggctataga gttccgggat aaaagaccac
    63301 ggcgctataa tacctctata cttacgacta tagagctcct attaaataaa ggagcgcgac
    63361 taattcggta aggagatagc tagtaaagag atagataggc agccgtgttc aatgctagcc
    63421 actacatcct aaagatacgt accttagata ggattccgct aactaaatta cggttaaaaa
    63481 ggactacttc tataacgcta tagcggcctt tatcgctact actcgaacct atagccccga
    63541 tagctatctc ggaaaatata accccggcgg ctgcctcggg aagcactgct ccggcggtta
    63601 ctcccgcggt tactccggta gccttggccg cgaaaatata ttgtaaagac ctccctcctc
    63661 ctccgaagga ccctggcgat atatataccc ttatgccctt atggccacct attccgatag
    63721 gcataaaaag actacctacg gagccacaag aaaataggat tatagatacg ggtgccggcg
    63781 tccgtaatag atagaaatca ggttctaaac ttgatacagg taatgatata taaactctat
    63841 aagcatagat ttccatataa atataagata aggctaataa tataaggaga ttaataatat
    63901 taatcctccc tcgaggagat atatatagct atattagtag gatagttatt ccgcccgtta
    63961 atagctatcg ctgcccgttt taacctcacg ctattataat tcgacgttat aaacgcgttt
    64021 atacacgcgc ccctcctcca cgatatcttt atatacccgc cgctaggctt tccggccccg
    64081 gggagttatt tatacctaaa aaaggcgtta tttaggctta aggagtcctt attactttgg
    64141 taaaagcact tttcggctat ccttttagtg gacggtttct agatagtgcc gtaggaaccg
    64201 tgttattttc taccccgcag tttaatccta ttcttctacg ttaatgatat cgttattact
    64261 tataaggaat aatataaggc atagatagag taggctatta ataacctata acgccactat
    64321 aacctataag gtggcgatcc tctatagtgg ttccttagta ttaaggttat tcgcgaccgt
    64381 gtctcccgta aaagctggct attataacgc gactacgtta ttaagttaga acgcttatta
    64441 aagctaaata gtaatagtaa tagtaagcat agtagtaact atcgcctaat acacctaatt
    64501 aaaatcgcag aattattatc ctatttaggg acctcgacga acgtcaaaag ctattaacgg
    64561 aagataggat ctatactata tatagtagtg atatcgcggc ctaatatcgt gtttatagta
    64621 tccaggctat accggtttaa cgttaatcca ggtcctatat actataaggc cgccgggtat
    64681 ctaatcctct atttaattaa tagctaatta tttacgttag aactaggggg tagcgatact
    64741 atcagaatct atactaatac cttatttacc gataatactc tcaatcgtca gagtacttaa
    64801 gcgtacgtga tacgcttatt tagcggtata atcgcgtagc gcgctaatga gcaggataca
    64861 gtcataacgt taataacgga agcagagcta ttagtattag tataagatat aaaagagggt
    64921 atctttatat aacgcctatt acttagtata ggagtggaat ttaacgatct caaaattaag
    64981 gatcctatac gataataact aaacgattcg gttagttatt taagagatta gtacgctaat
    65041 accacgcctc tgctatcagg ccgtatcacg gctgcagagc aggtctgtca agataaggtg
    65101 taaactagag ataccttcta agaagagtta taagctctaa gagcttacct gcggaagtat
    65161 gatagatata cttccgtagt ctctgactaa gctacctaat aactaagcta aagaaagagc
    65221 tatagcactc tatgctattc ctacgtacta tgaggctaat gtatatagcg taataaatgc
    65281 cctcacccgt aaaagtaatc gtcccgatta tacctattat ccggacttac tatccctagg
    65341 gaaaataagc agaactcgtt ataacgattt tttattccta ttaagctatc cgttagtctg
    65401 gttatactag gttatatata gaataaaagc aagaaaacta atagaagttt agtctgaggt
    65461 atagagctag tctagtgtag tttacgtgtt ggtaatctgt gaaaatagca cctgggtttt
    65521 cgttgcgcct gcctggttgt ttacggttat ctgaaattat tgctatggca tagatatata
    65581 cggctgtttc tgagtgactg tggaattctg aggcgttatt tattttatcg tagtggtagt
    65641 ctaggggtgg tttactaagg ttatataagg ctacgttaac tgctttagcg aaccctgcgt
    65701 ctgatagagt ttttgagcat ttggagacgt atacttttac gtagttaacg tggtcgaagc
    65761 gtgttatagg ttaagatatt ataagatttt atcgatatcc cgtctaactc ccttaattta
    65821 gtcgtctatc accgtttcgt tataccctaa agtcttaata tcatcgatca ctatctgtat
    65881 attatcttct ataccctgaa ttctgcctat cagagtttat atatagtccg ctagtgtgtt
    65941 aaggatgttt ttaatatctt tgctaaaatt agtaaagtct ctggctatta tgacttccta
    66001 attattaagt ctctttccga gtcgcttata ttaatcgtcg gtcttgttat ttagtatata
    66061 taagtccgcg ttcgtgacct atagctatac gggaataccg gtttaggtag tcttctgtct
    66121 tttaccaggt tttgtattcg taaagtcggc cgtctcgctc ggggacgtaa gtctcctacg
    66181 ttatttattt ataataccct cttatttcta gtttacaacg tttttaataa tattatctct
    66241 attcggggtg tctagccagt ctaacccgat aatactatta tcccttagag ctaatataat
    66301 aatataatac ttaatatatt tatcctctac ggttagtttc tttcttagtc tatctattaa
    66361 atctgtgtag tcgaagatta tcgaggatag tagattatcg actctggctt ttaaatacta
    66421 atgcactatt ccgttaggtc gtacgactat ataggactaa tccataaata tttacttaat
    66481 tatatactcg ccctatcgat ttacgttaat cacggtggtc gtgccttaag tgcctgattg
    66541 tccggtaata gtagtgttat taatactcgc gggtgttatc ggagctttac cggttattag
    66601 tggaaaaagt agttttcgcg ttcccgttat atttattagt atatagagcg gaaaaatata
    66661 tgtctgtttt cctttcgtct atttatacag cataggtgtc tacgcttact ttagcgttta
    66721 ctagggtatt tactacgcgg gtagtggggt tctactaccc gtattcgtat ttaggttagg
    66781 ttcggccgtt acctatagtt atagtatagt ccctatccct atagttacgc ttattatagt
    66841 tattccctta cttagtccga agttattatt cccgtacgtt aacctcgcca gatcgtttat
    66901 agcgtagcct tctctatcta tcctctattt tctatccggg tctaagttct tctcccttta
    66961 gtctgctata ctatatagtg gatcctccta atatctaaac ttagctatct ccgctaatgc
    67021 tctctcgtat attatcgtac tattctcgtc ctccgccaga aaatctccgt tttttatctg
    67081 ttctactatc gctatctatt ctttatccta ctcttccgtc ttacgtatta taccttttat
    67141 ctgtatatag tacgccgccg cctacgcttc ccgaacctat agacttacct acgctttctt
    67201 aatatcgtga tctaaatttc ctaacttcgc taggttatct cccttaatcg ctatccacgc
    67261 tggatagtag gtagctatag cttttcgttc ctatataaga ctacgctatt cggataatag
    67321 gaatagtgct aaattatagt gctactcgta ggtacggaag tttttataca gatacttagt
    67381 aacttctcgg tatatcttaa ggtattattg ccccttggac tctataaaaa tacgatcgga
    67441 tagatcggag aattttatgt tatcgtctta tcgtttagcg actacgaatc gctcgtgaag
    67501 tttattaata tatataaggc ttttctatcg ggcctagtac ttattatata atcgtgtgtg
    67561 ttccctttgg agtataagag cgaaactata agtagatact gaatacttat aggaggaaag
    67621 taaaataaaa gactaaagta aaagaaaata tttcggaatc gctaaaagta aagtcgataa
    67681 aagaaaactt atcagagaaa ggaaaaaaac gaaaatcgtg tgtaggagta acgctaaaat
    67741 aaaagactaa ggtaaagaaa atgtttcgga atcgccgaaa gtaaagtcga ttaaagaaaa
    67801 cttattagag gaagaaaaga aaacgaaaat cgtttatctg aaaaagataa aatcgtgaaa
    67861 tatataatag acaagagaat gcttatatgc ttagttagtt atttttatat tagttagcgt
    67921 ttagtaataa atacagttat tttaagaaac cctggagttg tagggaagta aggtaagagc
    67981 ggtttttccg gaaatagtaa ccgtattaag tagttctttc cgatatcccg taacggccgg
    68041 ctatagggat ctatatatat ttatctttta ttatcgcgtg atacgtaata taaccgatat
    68101 taatattatt ggagtcggct ttagcatatt tcctattatt cgcgcgttat ccgtggggta
    68161 atctgacttt aactggcttt taaaactagg gtttacttat ctacgcgatt ttatcctcta
    68221 taatattagt atttatgtcc ttaggcaata gctaggatat cgtgatagga tatcggcgct
    68281 cgaattcgcg aactaggtcg cttatttttc tattagtaac tatcgtgggt actattcgtt
    68341 atattaggta ggctagtttt tccacttaat aaggtattcg accgtaggtc ttccgccgaa
    68401 cctgactact cgcctatagt ataatttttc gatcttaaaa gactgctatt cgctattatc
    68461 gccgtccacg ataaccggac ctggttttgt cttttccctg ctaaaagggt tatccgttag
    68521 ggctagaatt aattaagcga cggatacgac cctatagacc ttctaagatc taggaaaatc
    68581 taattcgtat acgagggtat taataacctt agtgatacga aaaggtccga cccgctatta
    68641 taactatttt ctggcgtctt tcgcttatcc cggtagttta tatcctctat atagacggag
    68701 atagactatc ttatctttcc ggaaaatata ggcatatctt atcgtgtcgt atcgtcgttt
    68761 tatctcggct atcacgacta ctgctagata ctcggcttcc tggtagtata agtttcgtat
    68821 atagtcgttc tattcggcgt aaaaaggtta tgttagtccg gtgcccgtgg tgatatctac
    68881 gatagactaa gggtaaaatc cgtatagaaa ctcgttcggt gatatattaa gggtggtgga
    68941 ataagcgtag ttaagagtat actataaggc tagtaggacg tccggctaag ggatatcgct
    69001 tatcgaaata taatattaaa tcacgatttc gacttattaa ttcttttatt cggaagatcc
    69061 gttcgtttat aagtgctagg ccgtggaaac tgctaactag actctaaggg ccttaaagaa
    69121 ttcctgctaa aattcggata gaaacttcgc gtctctatta gatataatct taatcgggag
    69181 gccctaatcg gttagtataa gtagacgtaa taatacctcg gcctatttct tagctatata
    69241 tattaagtgt cccgggatta gtaaggttcg tttactagtc ttataggtaa tggtaagtag
    69301 tatattaaac ttatctactg gttttatttt taatttctag aaagaagatt tatagttagt
    69361 ggggggaaga ccgataataa agttaattat aataatagaa aatagtataa aggggtatat
    69421 aataggttag agttcgccta atagctttta tcgatctata acgttctcta ggcatactag
    69481 gcagtgtctt atttaggcta tcactacgcg cactttacct cggaaactaa aagcgtctaa
    69541 tatataaatt attcgtcgga tcccgaagtg atagttatcg tcgtgcacta tctatagtat
    69601 tttagggatc aggactacgg gaactattag tcgagtctta ctagcttctc cgactatata
    69661 tcaaaggccg tcctcgcaga gtataggtag ggttttcctg tgttatccgc ttatagtcct
    69721 agtactggat ttctgtttag atatatatac tattatgatt ttacacttcg gattatccta
    69781 gtacgcgcgt acgaaatccc gtttcagttc ttcggatatt atatagtgga taaacacgcg
    69841 tgtgggggta tagttagagt ctatagcatg aagggcgtgg ttataattcg tccagatatc
    69901 gtttagttta caagcgtggg gtggtttcgc cttatccacg cgtttaactt tcttagtgcc
    69961 tattaaggct tacgactccg tgttatctgc tatcggaagt ctagagagag tattagggat
    70021 aatattttat ctgcctagaa tatagcaaac cttaaggcga aattaactaa ggaaagtaga
    70081 ggcagcgatt agacgtggat ttatcttatt cacgttagtt atctttagcg acttctattc
    70141 gattactccc ttagttaatt aatagtccgt tagaacgacg acgggatatt aatataatta
    70201 gaggcgtgtg cgaagggtct tataggccta cataagtacg gcgacttcta gttctatagc
    70261 tttataacgg cgttccgtag cggttagctt tttagataaa aatataatag gttaaataga
    70321 gtatactaga attttaccgc cgtcctataa agccgttagg taaagcagaa aaactcttag
    70381 tccgtgtccg cttacgtcga gattaaaaaa agtagtttta ttagggacgt gatagtagag
    70441 ttttatttcc ttaataacct ctttctataa tatattaaaa gcccgctttt cgatttttat
    70501 cggcttatac acgagttttc cggtttactt ctatcgtata agcttcggag cggagggtat
    70561 aatctatccg ttagccttag tagtattaag taggttagtc ttacgttact atagggggtc
    70621 gatcttaact cggaaccagg gaataaaata tcgtaggaat catacttttc cgatatatat
    70681 ttccagatct aatagtttct ctggtatttt tatctatcga agtactttta tccggtccat
    70741 agtagtgtat agtctgaggc cgttaacctt gaatcctagt agtcgtatag aattataagc
    70801 gtaaaaggat tttacccggg ataaggctaa ccgaatctct tagaagagtt ttagtattat
    70861 ccttaggtaa gctaagtgct ccttaaacgt atcggagaaa acgataatat cgttaatata
    70921 taccttatag aaatacctat acttaaatag cctctaatct atacatctct atataaacgg
    70981 tagagagtta cggaaaccta ttagtataat tttagagcgc cctaaacctc ggggtaacac
    71041 gattattata cgttctttat actcctcttt aacgggaagc tagtaaaaga aagagctagc
    71101 gttaaaagcg ctgaattatt tcttacttta taggctttat ataatttcgt tttaagaggg
    71161 taataggtat atatctggta gaactatatt attcagcttt cggagatcca cgataactcg
    71221 tcctttctta acaccttagg tagtacgcta gataataaaa gctaggtagg cgaacggtgt
    71281 aggatttctt tactaggtta tataacctat tttatatata tcgttaaact tatcgtctat
    71341 gcattatcgg tcctcgctac ttagctagta cggataggag taaatgttta ttttctacta
    71401 gttattaact aaatcgactc gtatacgctt attaggtagt agtaagataa taccacggtt
    71461 gcactaaata ttaaaagatt atagaagttt ataaacctgc tccgtcttag cagagtctat
    71521 agtacaaata tacacgctta ccttagtaat aatttccggg aagttatccg gcctctcggg
    71581 gtttataata ctatatttat ctctgcccga gtatagcttt tcggaattag gcgtagttag
    71641 cagagtctcc cttaactcct acggtataga ctatacgatt cttcggacta attcgtagtt
    71701 attaattcgt gcccctcaat agctattaga atataggcgt taacctattc gatttactct
    71761 gtgtcggtgt tatcttatct atcccggata tatccgagtc tatccgatat atatagtata
    71821 agtaggcggt cggtgttatt aatataatat acgactttag gcgtctctac gttatagacg
    71881 tgccgtatag ctaaatagta taccttaggc ttaaaataga attcgggttt taggagaaga
    71941 ctcgtatatc gaactagaat aagcgtggca gataaaggcg atatcgttat agattaagct
    72001 cctattactt tacggcggtg tctagtaggg ggtttatagg gtccgataat aggtatagtt
    72061 atattatagt agccggcgat acgaagtcgt ccgaccgagt agagtatatt aacgccgtat
    72121 atttttagga acttagaact aagaagtata ttagctttaa gaccgtctat cacctaggct
    72181 attactataa aaggaccggt gacgggggta tactggatat atccgtcgat atagaaatta
    72241 aaagtggtaa tctctttaat ggttattttt cctacgacgc cgtatatagg cttagggtta
    72301 gctacggtcg tgaaccgaat attataagta ttatctatca gctatttccg atctataagt
    72361 agtatagtgt atccggaatc catatagata tcttaaggta gtctattagg cgtgaactta
    72421 acggggatat agtagtaagt ataccgttct aaatttcggg ctatagaggc ttatatatcc
    72481 ataatattat taggcctaaa ggagtattat ccgttaagtg tgttaggctt aggtggtctt
    72541 agtggtctac gtgattaggc agttcccgtt aggaacgcct taaagccgat atataccgat
    72601 tcgggccgct taagtcctgt tagtggctta tacgctagac gtgagttatg aggatacgct
    72661 ttaatattat ctagcaccgg cgtgtcgtta tatagtgctt taacgttatc gaggagtagc
    72721 gtcttattag gctatagcta taaagaggtt aaggagtttt ccacggttat tattatccct
    72781 attacgttct gtgtagtcct taacccttag gcgttggttc agtgtatata ttcctaaaaa
    72841 cgagccggaa aagttgcgtg ctactggaga aaatagcgtt atactttctg tatttatata
    72901 tggctggttt tatgcttacg agtggtgtgg cgggttttac ggtatagcgg tagggtatac
    72961 ccggtttctg actatttaaa acgttagttt aatgatagtg tgtccgcgta gtaggccgcc
    73021 tacgtgcggg tagataaccg atatagctag taaaataaga ataatttacg ttaatttcct
    73081 ccgtattaat atctccctct ttaatcttat aagtgtatat tccctctccc ttactaagaa
    73141 cctccataag aaatataaaa cccttctcgc gtaactcgtg cttattctaa tccttataag
    73201 gatcgtctat agctatatat actacctatt tattcttatc gtttatagta tttctaacct
    73261 atttacgtac ctaacgttaa taaggatatc attcctccct atactatcta ccgttctatc
    73321 taaactattt accttatcgg ggttatcctc cgcgctagtt cgtgaactta tatccgggaa
    73381 aaacgcgact attcccggaa ccgcgattat atccttaacc acgtccgtag ctctaaccgc
    73441 gtccgtagcc ttaactacct ccgtagcctc cgccgcgatc atagcctcct gtatagccta
    73501 aaaaaccgcc tatacgctag cctatctaac cctaattagc tattccctct ataataggct
    73561 tattagcgta gtaggtcaga agtctattat tagggataac ctatataggt tagttagtat
    73621 tctattcggt gctagccacg gatatctcgc cgagttactc cgggcggact attccccgtt
    73681 cgacttaata ctatagtgat agtcgacgat tcttaattta ggcctcgaca tcacgtataa
    73741 actcgtttag gtgtaagaga ctataggggc gccggtatat ttctcttagg gtagggtcga
    73801 tccggttcta aatctcctat taaatatcga gattcgtacg agtagtggct cctaaagccc
    73861 ggtaaagcct agcgagttag tttgcctatt cgacgaaagg gcggctatcc agaatatccc
    73921 tggtagtgaa tttaagattt attactttag ccgctacggt ttcgggatta acctgctagc
    73981 gccgacaaag ggtagtaaat agggtatcga gattacgccg gacctccgct tattaagtag
    74041 cgtctaggct tataagctat tagctaccgg ctacgccttt aaatagggag tataggttaa
    74101 gacggacttt ctcccttagc tcgggagtat tagcctaatt cttagcgctc ttaataaata
    74161 aactcacatt atactaatat atagtatcgc cgacgtacga ctatatatta tagggattac
    74221 tattattatc cgtaggtggg ttaaaaaacc taatagaagt aagcttttta cagaaactgt
    74281 gatagtcgct gccggtggaa tttccggtaa gctattactt cgcgaagaaa gatattatat
    74341 ttttaaacta gttagaggat agtataatat gtagagggag agaagtagta gggggagggg
    74401 ccggtcgtta tacttagttc cgcagagccg gtaccgggcc ctataggacc ggtataagtc
    74461 cctacggagc gggagcctgt tatctattct gactagcgtc ggttatatta gcgtttatcc
    74521 taataggttc cggggcgggt gatatcctat ttattagtgg ttataaaccg cgcggtgcgt
    74581 cctataatta ttaggtagtc acgataacgc ttaacggaaa agaccctagt aaagtagggt
    74641 ggaaaaataa taatcggcga gatagaggtg ttaatattag cgtatataat tcctgtaagg
    74701 gtagtatagg ggcgggctag aaaaactagg gaagtataac tattcaaggt atagtttatc
    74761 gactgaatag tggcctttaa ttagttaggt ttaaaataag ggctatccga ccgggtaata
    74821 tctaacgtct atatctctaa acgccctacg ggttaatagg ttaatctagg taagggttaa
    74881 ggctattctg gcgagagtag gcacggctta ctagctggct atggtagata tttagtctac
    74941 gaagcattat acgaagcgtt gtcttagctg cttagttatt agttacctaa gtagaaggaa
    75001 acgataggtt aggatccgcg gagttacggt tcctcctatt agttcttata ggttataacg
    75061 tttatcgttg ttagtctgcg agtgcctatt cctataggag taaggcttcc tgcttaataa
    75121 tagcgatagc tcccggtagt agattctatg cctaagtcta gagtgggtta gccttaatga
    75181 aattatagac ttaaaaaaat tccttttctg ctatggatag cggttctatt tagagtaggg
    75241 aagagtagta gtgaaaggag atagtctagt gaaactataa gactatggca gttatatccg
    75301 gtgggaaaat aaaaacttaa aattagtcga aagcggcgct tactagtaag gaaactagta
    75361 gcgacgaaag tgtaagtcga gttaataacg ttaacgaaaa gaggggtaat agcgttagtc
    75421 gaaagctacg aaaatcgggg agaaacgcga gaaaatgttt taacgcgtgg ccgattaaga
    75481 taccgattaa gataagggtt ataaaatagt tttttggtta gctataagat agaaaaagac
    75541 tctggaggag aaaaacgcta gagaaaaact gcgggactta gctaatcggt gtgttaccgg
    75601 gatacgttaa tcaggggtct atagggttaa tagacgttaa ccggttattg tgatattctg
    75661 ataggaaaaa cgtttgtttt tattagagat tatcggttta aataaaagac aaataaggta
    75721 tagtatagtg acgatcggaa gtaattagtt actactattt atcaggccgt atcacggctg
    75781 cagagcaggt ctgttaaggt aaggtgtaaa ctagagatat cttctaagaa gagtcgtaag
    75841 ctctaagagc ttacctgcgg aagtataata gatatacttc cgcagtctct gactaagcta
    75901 cctaataact aagctaaaga aagagctatg gcactctgtg ctattcccac gtactgtcag
    75961 ggtaacgcat atggcgtagc atccgctata tcgatatcta tggccactag ttacgttaag
    76021 taaaggaata agggtaaata ctcatagtat atattacgag cgcggaaata atactagacg
    76081 gattaacgaa ggcgttatta tcgatcttac tccgctatcc taactaatct ataggagcct
    76141 ttctaggcta tacggtcctt ctcgggtggc tatagggggg gaaacccggg taaaacccgg
    76201 ggaaaacccc tatacacttc cttgggtgga gtggtgccgc tgcggggccg acgtggccct
    76261 ggttcgtctc tgccacatat aaacgaaggc gttgtacggc gagaaattta agatagtcag
    76321 gtcctaggta ggagtaatag atatacggga acggctatag taaaaaatag ctagaggaag
    76381 tccggataga gtatttagag gacctagagg ataggttcaa gggcggttat agcgaagaga
    76441 ttatataggt tatataccta ttatatctgg cggttataaa tagctttaat tgcctaacta
    76501 acgtttaggg cgattagggg atatatcaaa tagactatag tcttttcggt tacataatag
    76561 gccggattac taagagtata atccaggtag acgcttacag aatctacact atataaaata
    76621 cggcggcagc gtttccctaa cggtccgata tggttataat tatacacaat tgcctcaatc
    76681 aattttgacc tattttgtga cgatttcgac tacgctttat ctaataggta tcgctatagt
    76741 aactgtgccg gtgcatagaa taaagaaaat aatacagaaa aggacctgtt ttccttattt
    76801 atattataac ttcgtcagtt cttatcaaaa atcaataaaa tacataccgt ttaggagctc
    76861 ttaagatacc cgcacaggct aagctcaagg acattaacgt gaagaagcca aagggcagtc
    76921 aggactacta aacctagacg atagctatac atgcctactt tatatataag ggaaagtttg
    76981 aaaaggagct tataaaaccc cttcctaaag atacctctaa taaggtaaaa gaagaagatt
    77041 taaaacctac tagagatcta ccctctactc tataagatag gcccctaacg caggtttagg
    77101 accttaattt tactttagaa atctaggaaa agctaaaatc cttatacgag aaacagggtt
    77161 tttaagcaga ctataacgtc cttatatcgt tttgtaacct agatatctta gaattcccca
    77221 cgctcgagga ctttctatat aaagtctaag aaaggctaat tatcctttaa ggaagggata
    77281 ttattctacc tgataaggta gtttttacgt ggactctaaa tcgcctagac gagcgatatg
    77341 acgtagtcac ttcgtagatc ccgtaggcct ttcggtatga tatcgatagc tatatattcg
    77401 ataaaatcat tacggaacta agagatacgt taaggaaaat cgactcttct acctcgaagg
    77461 ccctacttat aaaagcttac aaaaatcaga aacatcagaa aaaatagtcg agcggagact
    77521 agtaccagaa gaacctcttc tatagtaact ataaaagatc taggcactta ccgataaact
    77581 gtttcttttt atattccgaa aaagcccccg taggttaggt ggttaaggga aactcctcta
    77641 gtttaaagaa aagtacttaa aatcaggtaa ataaaaataa atggcctcta aagaataaga
    77701 cggcaccatc caagctatcg ttataagaga ctaaaatact taattgtcgc atgggcacac
    77761 ggaccacgac gtggcctata ggggatccag gggggatcca cgctataact aagggcttcg
    77821 gatataatag gggcggatac aggaaaagac cggatgggat ccaaataact tagtacctat
    77881 aatacagtct ttaccaccta aattaagggt ataagagact ctcctagata taatttgata
    77941 taatatatac acacgagatt tctgctctac taagttaatt attaaagtgc cttttaacgg
    78001 gcgatagtta taagcccggg ttataacgcc taaacgatag atattaataa ggctacccct
    78061 attccactat aaagaagtaa tcacgtctat ataagcactc ttaaataact actatcgacc
    78121 tgattagagc aattaagaga ctaattaacc tacctattaa ttaactaatc gataaacgat
    78181 aatctagtaa ggatatcttc taacgtatct aacgccgaat agaaggcggc cgctactacc
    78241 cttattaact agagggatta ggtagtttag gagcgcgccg tacgcggtaa atcggccttc
    78301 tgctaggata actaccttaa tctaaagcta agcgataagg aggctaacgc ttatctcctc
    78361 cttataccta taccacctaa tattcgtaaa tacgaagccc tcgccgtgga ccctaacgcg
    78421 gaggaggcca cggccactag cgtcacggcg actccgtctt ttactatcac gctagagggc
    78481 gataaggcca cggatactat agaatccacg gctaccacgg ccgctaccat ggctactagt
    78541 aaaaaaaaga cggccgcccg ctataaggct acggccacgg ccgtaacgaa agagccccta
    78601 accaggacgc ctatatctat taacgacctc tctaaaaagg ggcgtacgta ctacctataa
    78661 gaccgccgcg tataccgcga ggaaaaggca cactacgacg cgtagtagaa ggaatttaat
    78721 aagatatatt cctatatcga aagaactatc tataccacgt tatataacct cctcgcctag
    78781 ctataggacg ataccgtaaa taacctatag gccgagatta ccttcctaca tgcgcacgca
    78841 ggaccgacac ctatagacct ctataaggaa gctctagtcc tataccgacg atacaccacg
    78901 cctataaagg ctatacctaa ggatatagac gcttaggtgg taagctagaa aataaagata
    78961 atatactata aatataaagg cgtcgtggag ctattaagcg cggactatta ggcggaagac
    79021 gcgttaaaag ctattagacc tatcgcctag gaataaagta ataactacct agtaaataac
    79081 tacgataaga ttacggaaaa cgagctaata attaacgact tcgtaaaggc tctacgtgcg
    79141 gttcttagta atataaagag cctataatcc accgctataa agcctagagt taggagaggc
    79201 acctttaata cccttaggaa cctccccgat actaaggata ctactaataa cgataataat
    79261 aagaagcgcc cttatagtga tacgtctgta aaggctatcc ctcctatact gaggaggctt
    79321 tacgagatat ataagaacac ctatactacc gccgcctatt agtatataag gccggatata
    79381 cgcccttata cctagcgtgg ccgtgaagat attataaagg tcgcggaaaa gaagatacgt
    79441 atttatagtt ttcaaagccg cgtagatacc gcgatacaga aaaggcggga agtaatagct
    79501 accaccgcta ataagataga ggaagtcttg gaagattaac tctataatac tacacctact
    79561 actatagttt ataaagacct gtctatcacc gcgacgggga gactaggagc ccccttaacc
    79621 tagggggtgg cgcgtcgtcg tacgacgaca ctattaagat tataataaga ataagggata
    79681 tccctttcta ttaactaagc tagagcgtta ttacactacg cgatcctaga cttaggatcg
    79741 ttaatctata tctttcataa tcgaggccgt tttatagctg ttagactacc tatagttaat
    79801 ttattaacgc tttaggtggg tatttataag gctcctatcc tcggatacgg agacgttaag
    79861 ctatgtgtat aatccttagc gggtataaag aggctactac gtctccgtga cgtcgtatac
    79921 tatacggaat ttattactaa tatcgtctcg gaacgctagc tacgcctata aggctaccgc
    79981 taagacaccg taaacgatac tatcgttagc tccgccgacg accggcctat ttataagcta
    80041 ctagatatcc acggctaata tataatcgag cgcgcggaag ctatagccgc caccgcgttc
    80101 gcggtcttag taaggtatcc ccgcgataac ccgtatagaa gattataata accgcggtaa
    80161 ccgtaaaaga ccacggtata atagtggcac gaacgcctta gctactacgg caccgatact
    80221 ctcgtaaaga tcgtcgacgc gacttagggg gtaaagataa aaggacctta tataatagac
    80281 tataacgcgt ctaggtaatc gtaaatgcct acgtagatcc ggcggatact atccctttac
    80341 ccgttaaagc ccggagaggc cctggctatt cattttcacg atctagaaaa ggcggagcgg
    80401 gttaataggc agcctgtata agtctattat attcgttata gacgtgtata taggttattc
    80461 gtgggattac tacctataga agtgagacta aggctctatc ctgcacgcgt taaaagatgt
    80521 ttttgcctta tttaagacct aattcgacgt ccggctatat atcctaaaag ccgattctaa
    80581 gatattttag cacctagaag tcgttgcttt cctcgctgct aagggcgtaa aaggctagcc
    80641 gttagtatta tatttatagg attaaaacgg cgttatagaa cggcttaaag gtatagttaa
    80701 gagaagagca agggctataa ggattagagc taatctgcct atatctattt agcctaagat
    80761 ctttaagact gctatatatc tatataatag gacgctataa tatattaacg actagcgaac
    80821 actatacgaa ggcctacggg gccgttaacc taaccttacg cacctataag cttacggctg
    80881 gctataaagc ctttataaaa acgcgcgatg cctaagctaa aaggaaccgc ctataaaggc
    80941 tggaaccgaa ggtatagatc ggttattata tcggatacta atccttaaat agcttctgta
    81001 tttagctgct atacttaacg gatattatca ccacgagaga cgtggtcttt aacgaagata
    81061 agatatttaa cggtaggatt aaaacgctat aagctatagc ttccgctaag gaaatcgggg
    81121 aacgcctata atctatccgt atcacctaat ctaataagac cgcgaatagg ctactattaa
    81181 ggggtatagc cgtagacgta ttagatctcg agtcggaaga ctctaacgcc gccgctatta
    81241 ctacggatac aggcgaggct atcgctacta ctatgagaaa ggccactact attactataa
    81301 ataaggttgt aaatctatag cctaattact aggctataga tttagaacct cgtaactcta
    81361 atactaccgc tattaccata ggagaggcta ccgctattac tacggatacc ttacggttta
    81421 ctattacgag gtttaaaccg tttctcacgc ctttaatatc cccggaagat cccgcacgcg
    81481 cgttccttat agcgttaata gtggttatgg gaattaaggt agaagaacac gataaccact
    81541 aacggatagc cgcggatacc tttagggggt gcttgtcggc cgcatgccga ttggctgcgc
    81601 gcctatctat cgcgagaact atcgtaagtc tatacacgac cgagaaggtc tagaataata
    81661 acgcctaaaa ggcgttcttt aacgctagca ggacttataa ttctatacgc gcgaggaagt
    81721 aagctattaa cgatagcgat atcggtgcta tagatcttcc ttatatctcc tagccactat
    81781 cgcatgtaac ccgcgaggat ctcccgcctt tactaaacaa ccaccgcgat atacgcctct
    81841 acccgttata ggagcggtgg ttgtagaccg agggggaata ccttaagggg tactgataga
    81901 taggctgcta gtaggagatc agtagtgatt aggctaataa gtaataagtc ctcgcttata
    81961 gataggtata cagctataaa tttaataagg agggcactct ccttaagtat aaggcacgcc
    82021 ttatagtccg aggggattaa taaaaatagt tagagactaa ggataactac gctgtaacgc
    82081 tagcctcgcg gtctttccgt atactaatag cgatcgccgc ccgatttaac ctggagataa
    82141 ggcggttcga cgctattaac gcgttcgtta acgctagcct taaggaaaag atatttataa
    82201 agataccgta aggctacgaa gtactaggta aggtcctact actacggaaa gccctcttcg
    82261 gcttaagggt atcgccacta ctatagtaag aggaatttag cggtacgttc tagaggatag
    82321 gatttacggc cgtgcctagt aacccttata ttatactccg cgatagttta atcctattct
    82381 tctacgtcga taatatcgga cttatctact atagagatcg taagactaac gccgacgacc
    82441 ttaaggccgc ccttaagcga agctataggt tattaggagg cgaggaaatc cgctagttcc
    82501 tgggaattaa ggtcctatgg gataaagcca cccgtagatt atagctatta taatcctcct
    82561 atatagagaa gatcgtggtt aaatactacg tagatatact ctgccgagaa ccattaaagg
    82621 tcctattatt aacgataaag ccgctaatac cccgtgatag cacacgcgcg ttaattcccg
    82681 aggtccgcta gtactagggt ataatcggtt ctatcctata taccgctatt ataataagac
    82741 ccgatatcgc gttcgcctat tcgaagcttt cctaatataa cgttaacccc tcctccgacc
    82801 accttaagag ggcttaataa atactactat tcctatatta tataagacac tactacctag
    82861 aattctgcgg ggataggctc ttcctgatag taagcagcgc gtcctttagg gatagcccag
    82921 accgtaagag tttatagaga tatacgataa agctcttcgg gggaaccgtt aactaaaagg
    82981 cgggtaagta actaataata ataacgtcgt taatagagtc ggaactactc actcttacta
    83041 aagtagctaa ggagacgctg ttcgttagcc ggatattaag agatttagag cttcggttag
    83101 actaatagta actatagcta cactacgata attaatagac tattaacctt attaatagaa
    83161 ggcataacgt ctacgaataa ggctacagca cgttgatatt tataactaat aggtatattc
    83221 gttagtatag tagggccttt ttaaggttac gtacgttaac acgaaggaga taatcgcaga
    83281 tagtttaacg aaggcactac cagaggcagg gattaaaaga ctatagtaat agcttaattt
    83341 aacggattaa atggattgta tcgagtggtc taaacgacta cacgaagaga ttaaacgcgc
    83401 taaagccacg gccgtagcga ctataaaggc ctctaagggc gtagtagatc cgatagatat
    83461 agatccgatt aagtagatcc ggctaatcag gattaaggaa ctaattaaga tagaattaaa
    83521 ttaaacggtt aaacagggcg gatttagatt ccttttacga gggcgttttc ccttacctgt
    83581 tgattttacg ctggaaaagt taagagcgtt tagtttaaac cgaagcctct gattagttag
    83641 ttaacctaag aagacctacc ttaactaagg gggtgtgttg tataggtaca cggaccacga
    83701 cgtggcctat atgggatcta ggggggatcc acgctataac taagggcttc agatataaca
    83761 ggggcggata ccggaaaaga ccgaatagga tccaaatgac ttagtaccca taacagagtc
    83821 ttcaccacct aaattgaggg tataagagac tctcctagat ataacttaat ataatatata
    83881 tatacgagat ttctgctcta ctaagttaat catttaagtg cctatttgac gtgcgatatt
    83941 actttcttct attagtacga gtaatagaag cttttaggga aaataagtaa cgacgaaact
    84001 attaatttag tttctaatat accgcttacg gaggagcctt tttcggaagc taatattacg
    84061 ggttgacccc gatataaagg atccggctat actccggatc tttctgactg catgcttagt
    84121 caacggacct atatcgccta gttatcgcta ccttatagct agcctagcac tatagacttt
    84181 tcttcttttt cttttttctt tccttaattc tagataatct attattacga ccttacttag
    84241 tgccacgacc tataactagt cgtttatagc taataccgat aacgaagcca aagattagta
    84301 gcacgaagaa gaagaagaac tagaaaaaga aaaagacaat gaagattagg aagaaaaaga
    84361 agaagactcg gataacgagg ttctttttta agatattcct attataccta cgcctttacg
    84421 tctcccggac ccctacgcgg aagacctaat agatattaaa tagatattta tcttttaaaa
    84481 taataagacc ccttaaaata ctaatataaa tataggacgg gtagtggaaa agattaacag
    84541 aatttcagat agtttaatta aattagattt gaatttttgt atcgatagtg gtgctatagc
    84601 acacgttata gtcaataaaa agctcctttc tacgtataaa cccactaaaa gtactactag
    84661 ttaggataat acaaataaaa taaaaataat agatactagc aactattata ttaaattcag
    84721 ggattcggga agaatactac tacttcagaa ctatttatat attcccgaat taggtgtagc
    84781 cgtcctcagt taggtaaggt acctacctta gttattactt cctacctact aggtaggtac
    84841 ctacctaatt aatagctctt gcggcaatga ctctacaaag tacgcccact cactgcataa
    84901 taaggtaatt accttacgga taaaactcgt tcgtcggtac agatgcgtca tactcactct
    84961 catgaacgct gccgaccaga aatgtcatgc tgccacgaac ttgcgcagct cttctgctaa
    85021 cctgtgcgcg ccgacgtcta gcatattctg taatgatgaa gaggactttc gccgacttcg
    85081 tcagccaacc gcacatcaaa acgccggcct catccaacca cattgagctc accacccgag
    85141 aggcacagct gagagacttg ctcctcgatg tagccgcatc catcaattcc actcacaacc
    85201 cccccgaacc tctcacctta cggtgggcag ggggctgggt tcgggacaag ctgctcggca
    85261 tagagagcca cgatatagat gtcgccatca actcgatgac cggcttgact ttcggcgaaa
    85321 agatgcgcga gtattgcgcc acgccgagcc atgcttccag acatgggatt cgtcccgatg
    85381 acatagggaa cctccacaag atcgccgcga acccggagaa gtcaaagaac ctcgagacta
    85441 cgacggtcaa gattctcgac ttcgatgtgg attttgttaa ccttcgcaca gaatcgtaca
    85501 ctgacgacag ccgcaatccc gtggtgcagt ttggcactgc ccaggaagac gcgttccgcc
    85561 gtgatgccac ggtcaatgcg ctgttctaca atttgcacac gacgcaggtc gaagacttta
    85621 ccggcggcct ggctgatatg agagccaagc tcattcggac tcccctggag cctctgcaaa
    85681 cgttcacaga tgacccgctt cgtgtcttga gacttgtgcg ctttgctagc cgccttgggt
    85741 tttccattga cccggcaaca agagtggcta tgtctgacgc caaggtgctt cgtgccctga
    85801 aagtcaagat tagtcgggag agggtcggtg tagagttgga gaagatgttg agaggtgagc
    85861 aggccccgcg gcttccccag tgctaaccta tactgacccc ggcgctgaac cctgaaccca
    85921 ggtaataccc cttgcagagc actagagctt ttagacgaca tgggccttta tcaggccatc
    85981 tatacagacc cgaccagaga tgaccttccc gctccggatc tctctcgttg gagagtcgcg
    86041 taccgcctcc ttgacacgct ttcccatgac acatcgtcag gttccatcta tactcttctc
    86101 gtgcagtctg cggaagacaa atacaatgca tgggtattgg ctgcgctgac tccctgggca
    86161 cttacctcag acccgcccac cccgaccggc ccgggaaaga ccaaagctcc ccttccctat
    86221 gcagctattg tggccaggga gggcacgaag gttccgaata agctctttga cgttattgtc
    86281 gcagcccgtc gccactggtg tgagattcga gacactaagg aatctatatg cgttggcctg
    86341 gaggccaaga gaaaccccca acgggacacc attggcatgg ctatacggaa atgggatgcc
    86401 cgcgaaagcc actggaggtt acaggctctg tacaccattc ttgtcgatgt catgaatcga
    86461 gtggatgcgg tggccgcaaa tgaaattgac ggtgagattc gtctgtccgg actggaccgc
    86521 tccttatgct ctgcggttca tctttatcta acattgactg ctgaaactca tcgtgcaggc
    86581 ctactatctg agtggcagat gttccttgac tacttggagg acgaagactt gatggatgtc
    86641 acctccctgg cacgactggt ggatggaaag atgatagcca gggaactacg cgtcaagccg
    86701 ggcgaatggg tcgggcgcgc tcttgatgtc tgcctctcat ggcagcttcg taatcctggg
    86761 ttcaccgacc ctaagggggc gatagaggaa gtgaggcaac gcagtaggga gcttaagatt
    86821 cccttgccag ggcaataaat aacaacttgt gttgtgtcat gtagacaagg tccatagaca
    86881 cggtttaagc gtatcacaac agtgctgttt tcatgactag aaagtttatg tgtgataaat
    86941 tacatccaag cccggtccct agatagtgcg gatcgtggct actgtggcaa agaagagctg
    87001 cggaatctca tttgaagaca cgccaacgcc ggccaagaag aacctgtagc cctatgacgg
    87061 gttgtgcaaa acccatatag tgcggctgcg cgctcttgtt gtaggttgca cacacagaga
    87121 gacgatatga ctcgagggca cctcgttgac cgacgagtac cggatatcgc ggacgacagg
    87181 tgtgtgctca tagggaagga gtaaagtctc aatatatgca tcgaagatgc tgcaccatca
    87241 tccggcgcac agcaggacag catgcccgaa tgtctcggtg ttttgatgtg tgtggcttgc
    87301 tttttcggag tcatgggaag gtcagatgaa catatccttt tcgttttcaa ctgctctgga
    87361 tatgctatgc atcgtcgttc aagaggtcta caccaactct cttgagcgca tctacagccc
    87421 attccgggta cttcgacttg tcatcgtaga ggtcggagaa aaactgccgg aggaaggcgg
    87481 gaaagcggtc ctcgatgatg gactgtcgta cttgtttcat caagtttagc tggtaccaca
    87541 cattatggat ggttagtagg tgagcggcga ccgtctcctt agcggcgttg tgtgagatga
    87601 acgcccgcgt gacacccaga tgctgcgggc gacaacagag gcagccgcaa ccttcctcta
    87661 tgggtccgaa atcattccca aattgagcat tgcgaagatt aagtacgcca tgtttggtga
    87721 tggcatttcc gaaacgagca gtccgtgtag gccatacaca gtcaaacatg tctgcaccaa
    87781 gggcgacact aactaccagg tcctctgggt atccgatacc cataacatat cgaggcttca
    87841 gctcgggtag catctccgtg cacgtctcga cgaccttgca gaagtctact ttggcctcgc
    87901 cgccactcaa tccgccgata gcgataccgg gcgtatctcg ctctaacatt tgccgacaac
    87961 attcccgccg catttccacg tcgagaccgc cctgaatgat gcagaagagg ttttgcgtcg
    88021 tcgggttctt gtgtgccgcg atgcacctgt caagccaccg gacgctacgt tccatggcct
    88081 ggcgcatgcg cactttgtcc ggcgaggtcg tgacgagcac gtcgtctaat tgcatgatga
    88141 tgtcgctccc tatcgtgttc tgcagggaga tcgaatgctc gggggtgagt agcatcgggg
    88201 agccgtcatg gggactgaga aagcggacgc cttcctccgt aacattcgcc agctttagga
    88261 gactgaccat ctggaagcct ccactgtctg tgagaaggtt gtggttccag ccctggaact
    88321 tatgagcacc gccaaccgag gccaggacat cttgcccagg cttcaggcct agatgatacg
    88381 tgttgttcag gcagaggcga catccggttt cctccaactg ctcaggggtc aatcctttga
    88441 gtgaagcttg cgtagccaca ggcatgaata caggtaatcg taccggcccg tgtggcagcg
    88501 tcagaataga agcgcgggct ctcgttgtct gacctgatat gttagcatac ggttcgaaac
    88561 ggctcatgaa gagtaaagca ttgggttttc ttcttactga gcagcgagcg cccaactcga
    88621 atgttagggc ggctgaagag cctatagtcg aggatgccat tttggtccct ctccacattc
    88681 gaactccagt ctggcggtgt tcctcgctca gaaggtctcc taatattgct tactacggag
    88741 tggaaatgag gacaatcatc tgccgggtct gctttcaagt aaaaagcata gtattcgtac
    88801 tcgagtttgg ggatgccgtg agcaagtgtg ggcagcttat cgaggcgaga cttgcgatcc
    88861 gtgttctcgg aaagttgaaa cgggaacgtt gggcttaagg tatacctaga ccgactggct
    88921 tggtacctgc ctctctacaa gtgtcagatg cccacagcca ccttatcggg ggggggggtg
    88981 acttacgcta ttttgtacac ggatagagta cttccgaccg atatatccac atcgatttcc
    89041 cctcctttta ccttatagtt agatattttc atggagtatc gtttactctt ctttaatgta
    89101 tatatatatc atttacgtac cttatttata tactaataat tataagcctg gcgttctaat
    89161 aaaataaagc tattccggaa gatcctatag cttaaagacg attaatacct ttaagtctat
    89221 agcggttagt ttagtattat tagctatatt agcctaccat acctacctaa gaccgccgaa
    89281 ctatttagtt aaagatagag gttagactag cagttaatag aactagcaaa aactatcacg
    89341 actaagaata tagtccctac actatatata ctagccggct agtacgtgga aacggcgtag
    89401 agtgccgtag tttatcctag cttagtcaga tagatagctt agttaggaga ctaccgaggt
    89461 atacctatta tacctctata gataagtttg tagagcttat aacctctctt taaatctatc
    89521 tttagttctt atacactctt aacacgcttt gcgctatagc cgtattcgcg gcctaataga
    89581 tagtagtaac tatttacttc cgattatcgc tatactatac cctattttct tttatttaat
    89641 ctactaattc aatctattat cctataatac acgatcgaca cgcctattaa ctacgggcgc
    89701 gtaataggag taaaatcgat aaaaccacta agatagagat tataattacc gcctccctcc
    89761 cgggatatta ttgtagcggc actataatac tagcgctacg gtacggccgg aagaaatata
    89821 ggatagcgtc gccctaacct cgactacgga gaattcgtaa cggacccact tttcgtaata
    89881 taagcgctcc cccccccgcc tatagtagga tatagcgcgg aaccgatata agagtaaaaa
    89941 aggactatta cgccccccag aactaagagt aactaagatt aaggtagaaa tctaggcctt
    90001 actagctaat aagaatacga ttaagtaggt tctagagtta gtaaaggaat taatcacgat
    90061 atatagtacc tataaagatg ctagtataat accgctaata tacctatacg cttccgttta
    90121 atatattatc cgagaggaac tccgaaaaga aataagcggt acaaaaaaga cctcggctaa
    90181 tattataggc cggactccta tagcggtacc gctataggac cccgcccccc ctaaaataat
    90241 ccctgctaag tattaccggg aattaattat cctttaagga accttccccg aagactagcc
    90301 ccttaaagcc aggacctaag aaaattatct aagctataaa cgccacgact acccgacacg
    90361 atactataac ggtatataag ctactaagcg gggatatata ccttaccttt accgaaaggg
    90421 tataatagta ggctacctat aaggaataat agattaagaa ggcttttagt aaaagagcta
    90481 ccctagccat atatacttat actacgctag ctaaggctat acgttaagag gaccttaacg
    90541 ccctatccga aaaagacctg ctagtatccc tataagatat aaaccccgag gctgaaatta
    90601 tctacgtata ataacgggta ccccattata gtactagcag ggtaacgctt ctccttatta
    90661 aatcggcttt accggaaagg gtaaaaagcc ttatccagaa taccctcctc tttaaggggc
    90721 gtaactatat ccataagcta tataatccta accttaaccc cttaaagtgc tataaatacc
    90781 tatacttcgg ctatagggta aacggctacc ttacaacgga gagggtatac cgttactacg
    90841 ctaagcccga atcggcctac ttatagggcc taggatacta taaagctacg gcgcctaagc
    90901 gcccccgccg ctataccgcc tataccggag attataatac cttcgacgat tcatactggt
    90961 aattaaagaa aaaggctaag aagacccgta aagcgtataa gtaccgagct aaggacttta
    91021 atattacccg ttagaccgaa gcggtatacc cgcgatagcc gtagatcttc cccccgatta
    91081 ttatcgccta agactaggac taacccctct ataggggtag gggccggctc ccgaaaagga
    91141 ctagaggata ggagggctcc ctgatactag gcccgataag tgcctatata gtcccctaca
    91201 gggctagtac ggtattatag taggaaccct agagctagac cccggttata ccaggtatat
    91261 tatcttaacc ctcccctcct attaattaat agaaatccac ggccttttat agaatataga
    91321 gaggacttag gcgcggcggg agctatgact ctagtaccac gccgagtata atataatagt
    91381 aatccaggaa cctagcctta acccttttac gaaaagccct gtttacccct cctaaggggt
    91441 ataccggcta atctaaggag gaagccgcgc ccttttatat atctataaaa gatacccgct
    91501 atatacgtag acgtcatagg cctactctaa tacctacgcg gttatattta ggaccggaga
    91561 tactaccctt ataatctagt cgatctactt agagaactac tagctagcta ggatccccta
    91621 gaatataccc ctataagata tattcgatac ggtactgcta tagggccgat acgtctttat
    91681 agggaacttt aacctatact accccctata attatagcca ccacggtact acccccgggc
    91741 cgatacccta tgtaccctta taacccggta gaacctagac ctagtaacct cccctagaat
    91801 aactatatag cactgcccgg gccggcgtac tagtactatt aaccttatat aggtaatata
    91861 agggctccgc tataacttta gcggccttaa taagaccgtt atcgggttag attactactt
    91921 ctagatagcc cgaatcctta taaaaacgga tattacgcta attaccgcga taatactacc
    91981 acaggactaa gtcaggccct actaagtcta aaaagacttt aacccctctt aagtccttta
    92041 attcgccgct acgtaactat agtagaccgg cccccttata atactgggag atattaactt
    92101 agtattagat aaactaataa aagaccttat aaccctagcc gataaggcta taccgcgccg
    92161 ccgcgggggt acccctaaac gcctacttac cccttagtgg aacgcggagc ttaccgccct
    92221 tacctagaaa ataaggcgcc tttaccgtag atatatatcc aagaagtcct aaaaccggta
    92281 ggataagttc taggaattgg agaggtgcta agataaaacc gtggtagtag cgaagcgact
    92341 atactaaagg cacttacttt atttaaccgg gaaaaataat aacctccttt agcagctata
    92401 gaaataggta taaattaaag ggggcgtacc gccggacctc ttattagtac tattattata
    92461 ccgagacgat agcgataacc cggtaaccac gtatataaag aaggccgaag tccctaaccg
    92521 gaagttcttc cccccccacc cttttttacc gcccctaggc ccttaggcgc ggaattcccc
    92581 ccggggtaga atatccgccg cgatattacc gtagcggacg tataagggcg ccttaagaaa
    92641 cctaaaccct aggcagtact aggatctaat aggctcttag cagggctcct aaaagtatat
    92701 aaacctccct tatactgaag actaaatact atctttatag cgtgccttaa agcgggctat
    92761 tacccgaaaa ggtattatta tactcctata gtagtcctta agaaggaagg tcggctatcg
    92821 gccgactata agatagtaaa gggctagcga cagatattac tccttagtat aataggtaaa
    92881 gtccttaagg ggatattagc cgaccggatc gttattatag tggaggagta tcggctcctc
    92941 ctaaaggggt agataggtaa ccggataggg cgaagtataa agacggtagt ataaagagtt
    93001 ataaaggccg taagagcgag ttaggcctat agcggtaccg cttcgatact ctaactaaat
    93061 attaaaggcg tattcgatac catcccttac tctcgcctcc gtaagttact cgaaaggaaa
    93121 ggcttccccc ggtagcttag taccctaatt agtagttttc ttgaaaacta tatagcctag
    93181 ctattactta atagcgaaac ggcctccccg tggcacctcc gcgggggtat actataaggc
    93241 tccccgatct cccctatcct ctttatcctt tatatctcta ccctttataa ggaactaaaa
    93301 agggtcctta aaacgataat agcaggtttt actgataaca cgaatattat cgcttttagt
    93361 agaataaagg tataaacgcg gtatcgcctt accgccgcgt agcggatata cctagactag
    93421 gagatagcga gcgggctata attcgaatta gctaagtgta tctatatctc ttttataaag
    93481 tcatactaac ccttacctac cccgctcccc cttaacgcta ttttggtact agtagcggag
    93541 gctacaaggc tcctaggcgt ctagcttaat aggaagctta acttccgacg atatactaaa
    93601 aaggtaaaga gccgtctagc tacctaaata tacgccctct taaggcttag cgtggtagcg
    93661 taggggtata gctttataaa tataagaaga ctatacccta tagtaatacg actagtaatc
    93721 gcctattacg ccttaaccat ttataagata agaaccggcc tccggtatag tcctatagcg
    93781 gcacttataa cggtatagaa ccggtgcctt cgattagtag ccggagccta taaagccacg
    93841 ccggttacgg tcctcgaaca agagaccttt atcccccccc ttaacctata ccttttaggc
    93901 ctaagtgccc ggaaagtcta ccggatataa gaggagggga ccgaagataa gttattagcc
    93961 ggagcctacg ccgtagtaag agccttagcg gtaccgaatc ggtattatag gacttacacg
    94021 gtcctcgcgt ggatagccta aataaacgcc ctaataacct agaccggaaa cgcggccccg
    94081 aggaaagccc ttatatggga ataacgccga acctgggtag aggcacggag gccttatacc
    94141 tacgctatag cggtaccgag ccgcccccta atataatacg ccctccggaa atataaagga
    94201 cttacctaaa ttagattaga aaagctaggc ctataagcct tcctggctaa agtaagggtg
    94261 ccgggattcc taataacgcg gtactactat agtaacaggg gggcagaaat agcggagcac
    94321 gtagtgctct agtactagga tataaccgag gaagagcgta gggagctttt cggtgccgtg
    94381 gggagactac tcacgacgaa aggggatcta tacgatatac tagactataa tatagaagcc
    94441 ggggtaatag ctaagtggtt cctataacgg aaaaggctta aggactttcg cctcgccctt
    94501 aacgttatag aagcctataa gaacgcggcg gtactgtagc ggggaagagg taatataacg
    94561 gtttagttag tattaaataa gccttattag ccgggacccc ggcggtatta aagcgttatc
    94621 gggctaaagc cccccccccc ttttttactt cttgttagtt ttatccatac cccttttaga
    94681 ggcgctaata ctactcttaa tatactcgag gtcctaaaac cggttagcta tactattacc
    94741 gcgggggcgc tatagcgaaa ccgaaaaggg actgcgtata tagttatcta ttaggatacc
    94801 tattataccc tttatacggc gagtttagca gaggatatcg tataggagcg ccttcaccga
    94861 taaggtaccg ctatggccgc gactagaagg tagcgcccag gagacggccc gtctaaagga
    94921 taaagccgcg gtctttagcc gctctttagc ctaataggtt attagtatag tgctaccgcg
    94981 atatcgaaaa gaggctactc actataataa tactatcgct actagtagcc tttactgata
    95041 gataaagact ataagcgtct ataagatatt attactgctt ctttatagcg ggggggactt
    95101 attaactaat tagatcacct taatacaccg gtagcaccac tacggtacag ggatagctta
    95161 tatccttata gggatattaa ttattagcgt actagaagta cgcggcgctt attccggtag
    95221 tattagtata agcggaaact ttatcggggt agctgcctaa acgcttacta taacggagat
    95281 aactactata ggttagccgc tataatacta tatcggtatt actagggtat atatacgata
    95341 taactcgaat agtaccttac ttataacgat tattattact agaaggaggt atttacggct
    95401 attagtatac tactactacg gcgccgctac gatatagaca tacttatatc gtgactttta
    95461 gttacggtta atattataat tattattact actactatta tactacctag ttaaccccac
    95521 gccaccgtaa cgctacctat aaactactat atactagatt agtcgggaaa ttatgaatta
    95581 agaatagaaa aactagagaa tactactagt tagtatgata ccgtaatggt aagcctttaa
    95641 ggctataagc ggaaatataa tatgggatac ctataatata atctatagcg ttatagaaag
    95701 aaaaaaagaa aaaggaaaag gaccttaatc tttattatct atttactatt ttttaggtat
    95761 aggcggagcc ttacccttcc tacctaccgt cggatataga acgtaccccc cccccctccc
    95821 cttaaagagg cagaaacgcc tacctcgcct tttctttatt cattaaatag aaggaataat
    95881 aggcatagac cccggggata taaggaggcc gtagttagta taccgcggcc gttatatagc
    95941 ggagacgccg cggtaccttt ttagcccccg cccccttact aataaccggc ctagactaac
    96001 ccgaaccata gcctactacc cttcccgtta gctactagcc taaaggtgcg atccagatat
    96061 atagacgggg cgaaccgggg ctatatcggc cccgtaacgg cattactcta actaaggata
    96121 agtatatagg ttttccccgg gaccccgggt tttcccccct atagccactc gagaaggacc
    96181 gtatagtcta aactaggctc ctatagatag attagataga atagcagagt aagaataata
    96241 ataataataa tacaatgaaa tctactaatt tctaaaaggc gaacgccttc tattagtaaa
    96301 gtcgatattc ggttatatcg gttaactcta gtagagcccc taattaatat aacctggtag
    96361 tacgctgaga tagctaagtc ccgtagtttc tctttaatat tctgtatttt ctttagcgtc
    96421 tttttttcct tctttatctt acacctaact ataaaaccgt tattcgtctt aattaataac
    96481 gctttaaacc ttttttcata tatagaccac ggattttcgc actcttaccg tcttcgtact
    96541 tttcgactac tacttactac ccctcctttt attaatatta ttaacttaac ttataccttc
    96601 ctcgctagta gtttcctact agtaaacgcc acttctatta gttttgaaat tttattctac
    96661 taaatataac tactatagtt ttatagtttt actagactat tttctttata tattattata
    96721 cttcccctcc ctagatagaa ccgttatcta tagcagaaaa ggagattttt taagtctata
    96781 attttattaa ggctaatata ctctagactt aagtatagta tttactacta ggagctatcg
    96841 ctattatcga ataggaagct ttactcctat aggaacacgt actcgtagat tagtaataat
    96901 agatattata acctataagg gctaatagga ggaatcggaa ctccacggat cctaacctat
    96961 cctttcctcc tacttaggta acccataact aagtagctaa ggtaacgctt tatatagtgt
    97021 tccgtagact taatatctat tatagctagc tagtaagcta tacttactct tactagaata
    97081 gtcttaaccc ttagctagat taacctatta acccgtgagg cgtttagaaa tacaggtatt
    97141 agatattagc cggtcagata gtccttattg taaacctaac taattaaagg ctactattta
    97201 gtcgataaac tataccttaa gtagttatac tttcttagtt tatctagccc gcccctatac
    97261 tacccctatg agaattatat atgctaatat cgataacttt atgttaccga ttttttttaa
    97321 cccttattta ctaggatctt ttccgttaag tattattata actatctaat aatccttata
    97381 gaatacatcg ctcggcctat aactataacc agataggaga ctactcgccc cagaactaac
    97441 taggataaac actgatatag ctaatactgg ttagaataga taataggctc ccgctttata
    97501 aagacctata ctatctccgt agggctaagt actaagaccg gtccctccct atactacttc
    97561 tctctcttta ccaattatac tatcctctaa ttagtttaat aatataatat ccttccttac
    97621 gaagtaatag cttaccggga gttctactag taataactat tatagttttc gtaaaaagct
    97681 tatatctatt aggtttttta atccctttac ggataataat agtaatcctt ataatatata
    97741 gttatatatc ggcgatacta tatactagca cgatattagg ttatttatca aaagcgctaa
    97801 agactaggct aatactccta aactaagtaa gaaagtccgg cttaatctct actctttaat
    97861 taagggcgta gccggtagct aatagcgtat aagccttaac gctatttatc gggcagaggc
    97921 ttagcgtaat ctcggtaccc tatttactac tctttcttag cactagcagg ttaatcccga
    97981 aaccttagcg actaagatag taaaccttga attcactgcc cgggatattc tagataccca
    98041 ctccttatag aataagtaag ctaacttatt aggctctact aagctttagg agctattact
    98101 cgcacgaatc ttaatattta ataggagatt tagaaccgga tcgaccctac cctaagagaa
    98161 atctactacc gccctaatag tctcttatat ctagacgaat ttatacataa tattaaggcc
    98221 taaattaaga actattaact atcactatag tattaggtct aatagagaat agtccgcccg
    98281 gagtaactta gcaagatatt cgttattaat accggataga atactaatta acctatatat
    98341 tttatcccta ataatagatt tttaacctac tacgctaata cgcctattat aaagggtata
    98401 gttaattagg gttagatagg ctagcgtata ggcggtcttt tagactataa tagtggctat
    98461 agttatacga gaggctatga tcgcggcgga ggctacggag ataattaagg ctataaatac
    98521 ggttagaact acggatatag ttaaggatac gatcgcgggt ctaggaatag tcgcggtttt
    98581 cccggatatg ggcttataga ctagcgcgga ggataatccc gatatggtag atagtttaaa
    98641 tagaatagta gatagcatag ggaggaataa cgtccttgtt aacgttaggt acgtaaagag
    98701 gttagaaata acacgaataa tagggataga tagatagttt atatagctat agacgattct
    98761 tataaggatt aggataagca cgacttacgc gataagggtt ttatatttct tcaggacgtt
    98821 cttagtaaag gagagaaaat atacacttat aagattaaag agggagatat taatacggag
    98881 gaaattaata taaattattc ttattttact agctatattg gttatctacc cgtatataga
    98941 cgccctacta cgcagataca ccgtaattaa actaatattt taaatagtta gaaaccgggt
    99001 gtaccctact actatgccgt aaagcctact ataccactca cgagtataaa gcgagctata
    99061 tataaataca gcaagtataa cactaatttc tatagtagaa tataattttt ccggcacgtt
    99121 tttaggaata tatatataga atcgaatcct aagagttaag gactacacgg aatataacgg
    99181 gaatagtaat aaccgtagaa aactccttaa cccctttata ggctatagcc taataagacg
    99241 ccgctctccg ataatattaa ggcactatat aacgatacgc cggcgctaga taatatcgag
    99301 gcctatcctg ataacttata tctagcgtat aagctactaa taggacttaa gcgtcccgaa
    99361 tcggtatata tcggctttaa ggcgttacta ataggaacta cctaatcacc tagactacta
    99421 agactaccta agcctgatac acttaacgga cgatactcct ttaggcgtaa cgatattata
    99481 gatatacaag cctttatagc ccgaaattta gaacggtata cttattactg tattcctatt
    99541 aagtttatgc ctaacggact actttcggat atctacgtgg attccggata tactatacta
    99601 ctcgtggatt agaaatagct aatagataat acttataata ttcgtttcgc gattatagct
    99661 aaccctaagc ctatacacgg cgttatagga taaataaccg ttaaagagat taccactttt
    99721 gatttctata tcgacggata tatctaatat acccctatta ccggttatct tatagtaata
    99781 gcctaggtaa tagacggtct cgaagctaat atacttctta gttctaagtt cctgaagata
    99841 tatagcgtta atatactcta ctcggtcgga taacttcgta tcgccggcta ctataatata
    99901 actatactta ttatcggacc ctataaaccc cttactaaat accgccgtag agtaataata
    99961 gcttaaacta taaggattcc gcctttatcc gccacgctta ttctagtccg gagcttatag
   100021 tattaggagg ccgagcactt agtagttatc gcgatagcca taataaaata acgatacgat
   100081 actataagat aaacttatac tttctaaaaa gacaaaatag tgtatctctg tctatataaa
   100141 ggataaccta ctaggataag cgaagaaagc tagaaactaa ttataatagc gagtcggacc
   100201 ttttagtatc gttaaggtta ttaatcccct cgtatataag ctagactttc ctaggtccta
   100261 gaaggtttat agggttatat ctgttacttg tttagttcta gcgctaacgg ataactcttc
   100321 tagcagggaa aagatataac taggccctat taccatggac ggtaacgata gagaatagta
   100381 gtcttttaag atcgaaaaac tatactatag atatgtagtt aggttgggcg gtagactaat
   100441 agtcgaatac ctagttaaat agaagggcta gctaacctag tacaataaat agtacctata
   100501 atatttacta atagataatg taagcgatat agtatataaa ttcaaacgct gatattctgt
   100561 tataatagct aaactatttc ctaaaataat agacaccgat accatagaag ataaaatcgc
   100621 gtagatagcg aagcagaagt tttagagtct aggtaaggtt aggttactat ataaacgata
   100681 aacggataat agcgaatata ctaaagtcga tactactaaa cacacctata actaaataat
   100741 aaaaggtaaa gaggtatagc cgtttttagc taatattcgg aaaaccggaa agagctagtt
   100801 tatactacta ctgtttccga aataaaagcc ctcgctacta ctagcgtata ctcttatgtc
   100861 tcttagaata accttacctt ttatcagaac tatataacac taaacgatta accgcctata
   100921 cttttatatt ctttctatta taggcttttg acttttcttt tataaaacga ttttttaact
   100981 atatacaatt tctctttcac gattaatata actctccttt tggtaacgcc gaaagcatta
   101041 ttcttagttt ttcttttttt tctttttacc cttataagcg ctaatcacta tatctatact
   101101 tcccccgact agtaagatcc gatataaaat atagatagat aataagcacg aatataggta
   101161 gtagagcttg gtatatattt aaaggctata taaataacta gacgtaatat aagtaatata
   101221 agataatata aaatccctag acctatccgc ccgtattttt atctactcga gaggataata
   101281 gtatattaag acgtatcacg acgttactag atatttacct aagactttcc gaacttataa
   101341 gtagtatcac gatttatcgc tattcctatt agcagaatag catagtttag tatagaaacg
   101401 gaaggctata gctatatact acctagctta gatagtaatt aagggcgaga acctagtaaa
   101461 attaggaaat ttagaccgag atattaaaaa ggtataggct aatacttagg tacgggaggt
   101521 ataagtaata gtatattata tatagataga ggggacggct cggaagacga aagagtagga
   101581 taagaaataa atagcgagta ttacgcgtat aaagaataat aacttcttac tagaggagga
   101641 gaatagttta gatatatata atagggcact ggcggaaact aagaagttta gatactagga
   101701 ggatccctta tattatacgt tagactagaa ggagaaggag ttagacctaa ataggaagtg
   101761 gaggatagat atagaaggcc atactataaa cgatcccgct agactaatat acggagataa
   101821 cgatttcgca ccgtctaggg ggactataac agtaaatata ccctagccat aagctacgat
   101881 acagattaat ctaaccacta ttataggtat aggaataacg gtaatcacct aataggaacc
   101941 gtagtaaata taactatagc tataggtaac caccgtagag ggtaaataag tatagtatcc
   102001 gccccctaag gtcctaaaaa ctacggcgat cctataatta cctttatttc cgatattaac
   102061 aggaaaagcc ctaccaggaa ctaaatactt taaccttccc ggggttaccg gactatccga
   102121 tatatagggt ataacggtcc tagctaacgc taactattaa gataaagcta ctacccgata
   102181 aatatttata gattagttat atacggttac cggatccacc agaacagtgg attagtattt
   102241 aaagactaaa gtcgataacc tcttcttctc tatgattttt aactatatag atttaataaa
   102301 tagactaaga gtaaaactag cggtaaagga taagtatatt aaatactaca ttattacctt
   102361 accctaagag agaacggcgt tatcggacta tattagctag aggctctgaa tagggatagt
   102421 attatccggg atattataag ctataaatag gagggaatta ttaatatgca ccgtaaataa
   102481 ctcgcgtccc tgagcgatat taccgagttt atagatataa agcctagtaa gaaacagaaa
   102541 atagcctaaa ctacccctat tatataacta taggtattaa cggtaagtct ataaatactt
   102601 aagtataaga tcgataagaa aattaaataa ctggataaga ggctttataa ctaggaactt
   102661 ataacggtaa ataattttga cagattcggt aaagatatta tagacacgct aaagacgcta
   102721 ggcgagaata tataaataat aataggcaga ttctacgtta ccgagaaaga cttataggta
   102781 gtaattaacg atattaagac cctggtatat aatgaggcaa tcacggttcg ctagattata
   102841 gcgactagat agaatactaa tgagatccta tagcacctta agctatagtt aactactacc
   102901 ttatctaccg tatagatact atagtagccc tagatatcga taacgttata gaatactagt
   102961 attacttaat atcagcatac gactaatact acgtagtaat aaccctaggt agatatacct
   103021 aattagccga ttataatata gactacgcta gactagattg aacgattcta actaaggagg
   103081 ctataccgcg aactattagt ttatttagac taagctaata cgcttatctt attttcgacc
   103141 ctattaccct tattatcttt ccttttatac cactttagct tttacttatc gtaaatcttt
   103201 ctaacggata ttcgggagat atagaatcgg gatatgtact tttacggagg ggggtatata
   103261 ctacgctata tatactagcc tactagtacg tagagacggc gtagagtgcc gtagtttatc
   103321 ctagcttagt tagatagata gcttagttag gagactgcta aggtatatct attatacctc
   103381 taaagataag ctcgtagagc ttataacctc tctttaaatc tatcttcagt tttcatatct
   103441 tcttaatacg cttcgcgcta tagctatatt cacggcctaa taaaagttaa gaaaaggagt
   103501 atcgtcaagc cgaaagtgac cctaaggtgc cgcattatcg ataaaatcaa ttctgatatc
   103561 ggatttcgac tctacgccct taaaagcacc ggagaccgat atcgtagtga ggccgtagag
   103621 ggcgcggtga gttatatact atagggcggc ctatagggcg gcccgtaggg ctaaccgaac
   103681 gcgatgctag tatactacta tagagcgcct agaatacgac gactagaatt aacccggggc
[truncated: 63,236,646 more chars]
