# Supplementary material for: Alkaliphilic/Alkali-Tolerant Fungi: Molecular, Biochemical, and Biotechnological Aspects
Source: J Fungi (Basel). 2023 Jun 9;9(6):652. doi: 10.3390/jof9060652 (PMC10301932; doi:10.3390/jof9060652)
Supplement: Supplementary file 1 [file jof-09-00652-s001.zip › S2/NITX01.json]

{"version": "7.0.0beta2", "input_file": "NITX01.fasta", "records": [{"id": "ENANITX01000001NITX01000001.1", "seq": {"data": "ATACTTAATTATAAGCCTATTAATATTATTAGTCTTATAGGGGAGGGTAGCGGGCTATAAGGTCTTAATATAAAGGTCTATAAGCTCCTTAAATCGGCTATAAAGCCTAATAGCTAGCTAATATAGTATAAGGCGTTAGTATAGCTAATACCCTTTAACACGTAGCTCGCTCTTCAGGCAGGCTACCTAGATACCGGTCTAATCTATAACTAAATACACGGGGAACTCCTATTTAACTAGGTTATAAGCGCTATTATGGATTAGGATAGGGTAGTTATCTCTCCGATACCCTTCTTAGCCGTAAGAGTAGTAATAGGCTAGCGGGGGCTAGCTATTATTCTAGGCACCTTTTTACTATCCTAGGCGGTTATCGTGTTACTAGGTCGGGCAGCTATCGTTACGCTAGTTATTATATTTAGGGCGGGGTCCTCCGTAGTAGATCTCCTCGGTATACTAGGCGTTATTAGGCTAGGAACGGCATTATTAGCCGAATTAGGGGTAGCGAAGTGTATTAAAGTAATTATCGTAGGCTAACGGGCGTTCTTAAGGACGGTATAAAAGGCGTTCTTTAGATTAGACTTCGTGGCGAGGAGGGCTAAGACTTTCTCCGTTCCTATCCTCTTAGATAGGGTAAGCACTTAGGCGGTAATACCCCTAACGCCTTTAGCTCTATTATAAAAAAGGGAAATAGTATACTTCTCGAGGAGGTAGGTAAGCTTATCTATATCTAATTATAAGGCTATAGACTCTTAGACTATAATAGGCCGCCTTAAGATTATAGGCTAGAAAGCGGTACTATTAGGCTAATTAGACTTAGCTATACCTAGTATAGCGTCCCTATCTATAGGCTTACCCTCCGCTTCCTAGATATCCGTAGATTACTCGCGTAGTAGTTCCGAAAGCAGCTTATAGCTCTTAACTATCTTTCTTAAGTCGGTGCCTCGAATCTTAAGCTTATTACTAATAAATATATAGATATCCCTATACAGAATAGTAAGGATAATACCGTAGGCTCGGAGTCCTCGATAAAAAGGCCTTAGACCCGCTCTGCCTTAGCCTTCTAAATAGTGATTTACTATAGTAAGTCCCTAACCTAATAAACGCTATTAATCTTATACGTCTTATGCTTTACCCGAAGCTAGTAAACCTCGTAAGAGAAATTAAGTTAATAGTTAGGATTTAGATAAAAGAACTCTTTAACGAGCTTCTTAACCAGATTAGAGTAACCGCCTTTATCGGCTTAAACCTCTCTGACTAAGCATTCGATAGCGGGATAAAAAGCCGTATCCGTGTATAGGTTAACGTAGGTGATCTTATCGGCTTTACTAAGGCGGTTAAGCTTAGTGTAGTTATCGTACTACTAAAGGAACGTGGAGAGGGACTTACTACTAAAGCGGGGAGCTCTAGTAGCGAGGGGATTTAGAGGTGCTCTTAATATAATAGTAGTAAGAGGCAGGGCTCTTATAACCTCGGTCATAGTACTCTCTTAGTCACGGTTTATTAGGGCTTATAGTAGCTTAATCAGGTCGTTAGCGGTAGTAGGGGAAGCGTTCGAAGCGGGCTAGGTAGAGATAGTAATAGGGGTAGTGTTAGGGGTAGTTATCGAAATAGTAGCCGGAGCCGCGGTAAACGTAGTAGTCGGCCTAGAAGCGGGCGGAGGTAAGGCCGTAGCCCCGATATCGTGGTTCTCCTAATCAGGGGTAGTAGAAGTAGTAGGCGTAAGAAGAGGGGGAATAGCCGGCGAGGGAGCCTTATTATCGGAGTCGCTAATAACGATAATAGGGGTAAGCTCGCGATACTAAGTCTAAGTGTCTATAGTGTCTTAGGTATAAGTGCTAGGGGGTAGGCGAATAATAATAATAGGGTTAGGGCGCTTAGGGTATTTAGGGAAAGGTTCTTCGAACTAATCGTCTAGCGAGAAGATCTTATAGGTATTCTAGATACTAGCTAGGTTATTATATATATTATATTATCTTAATAAGAGTGATAAGGTCTTTAATTAAAGGGCGGTCCTAGGTTTTACTCCTTAATACTTATCTTCGGGGTCTAGCTTTTCTAACTCATTATAAAGGAAGAAGCCCCCTATAATTAGGAGATTACCTATTAGTAAAGGGACTATACTCACGAATATTAATATTAAAAGCATTACCCGCTAAGCCTCCTGAAAAAGCATTATCATCTGCTTACGGGGTCTATAAAGGTCCTTACTAGACTATTAGGTCCTTTTATAACGTATCGTTATTTCGCTCCCACGCTCGGTATTAGCTTTTTATTAGGTCTGCTAGGGGTTAGTTACCCTAATCTGGGTAAGCTGCTCTTAGTAGTCTTATCTTTTCTTCGCCGTTATACGAGAATCTATTTTAATTAGTGGTAGGGGCTATAAGCCCCCTATCGAGTCTATTCTATATCCGGAATCTAACTCTATCGCGATCTAAACGGTTTCTTCTATTTCTATAATTACTACCTCTATAGCGGCGGGTCTTATAATTAAAAGTGTTAATAATTCTTTAACTCTTACCTAAGCAGTTATTTCTTTTCCTGATCTTATTAAGGTAAATCTCCCCTCGGTCTTAAAGCGTTAAATTCTTCCTTAGTCGTTATCTTTATATTCTTCCTAGGGTTATTAACTAATAGTCCGTTTAGGAGGACCGGAACCTCCCTCAAGCGCCTCTATTACTCTAATTAGGGTTAGAATACTTTAAAAACGCCGAATAAATCCGCCTCCGAGCACTATATTATAACTGGATAAAGATATAGTGGCACTAAATCGTCAAGATAAATATCAGATAAAGAGGTTAGTCCAGCGAAACCACGATATATAACCAAAATATAACTAACACCGCTATAACCTTTAGCGAAGAAGTAGATCGGTAGTTACTATTCTGATCAGGGTAACGTAAGTTAAACTGGAAAGATAC", "alphabet": "DNA"}, "features": [{"location": "[1690:1766](-)", "type": "CDS", "id": "<unknown id>", "qualifiers": {"ID": ["input.cds1.1"], "Name": ["input.path1.gene1"], "Note": ["final-exon"], "gene": ["input.path1.gene1"], "phase": ["1"], "source": ["GlimmerHMM"], "transl_table": ["1"], "translation": ["RLR"]}}], "name": "ENANITX01000001NITX01000001.1", "description": "ENA|NITX01000001|NITX01000001.1 Sodiomyces alkalinus F11 SODALscaffold_1_Cont1, whole genome shotgun sequence.", "dbxrefs": [], "annotations": {"molecule_type": "DNA", "references": []}, "letter_annotations": {}, "areas": [], "modules": {"antismash.detection.hmm_detection": {"record_id": "ENANITX01000001NITX01000001.1", "schema_version": 2, "enabled_types": ["T1PKS", "T2PKS", "T3PKS", "transAT-PKS", "hglE-KS", "prodigiosin", "PpyS-KS", "arylpolyene", "resorcinol", "ladderane", "PUFA", "NRPS", "CDPS", "RCDPS", "thioamide-NRP", "NAPAA", "mycosporine-like", "terpene", "lanthipeptide-class-i", "lanthipeptide-class-ii", "lanthipeptide-class-iii", "lanthipeptide-class-iv", "lanthipeptide-class-v", "lipolanthine", "thiopeptide", "thioamitides", "linaridin", "cyanobactin", "glycocin", "LAP", "lassopeptide", "sactipeptide", "bottromycin", "microviridin", "proteusin", "ranthipeptide", "redox-cofactor", "epipeptide", "cyclic-lactone-autoinducer", "spliceotide", "RaS-RiPP", "fungal-RiPP", "blactam", "2dos", "amglyccycl", "aminocoumarin", "NI-siderophore", "ectoine", "NAGGN", "butyrolactone", "indole", "nucleoside", "phosphoglycolipid", "melanin", "oligosaccharide", "furan", "hserlactone", "phenazine", "phosphonate", "guanidinotides", "other", "acyl_amino_acids", "PBDE", "betalactone", "tropodithietic-acid", "pyrrolidine", "crocagin", "NRP-metallophore", "methanobactin", "opine-like-metallophore", "aminopolycarboxylic-acid", "NRPS-like", "PKS-like", "transAT-PKS-like", "RiPP-like", "RRE-containing", "fungal-RiPP-like", "phosphonate-like"], "rule_results": {"schema_version": 4, "tool": "rule-based-clusters", "cds_by_protocluster": [], "outside_protoclusters": [], "multipliers": {"cutoff": 1.0, "neighbourhood": 1.5}}, "strictness": "relaxed"}, "antismash.detection.cassis": {"record_id": "ENANITX01000001NITX01000001.1", "subregions": [], "promoters": [], "max_percentage": 14.0, "max_gap_length": 2}}}, {"id": "ENANITX01000002NITX01000002.1", "seq": {"data": "TCTGCCTTAGCCTTCTAAATAGTGATTTACTATAGTAAGTCCCTAACCTAATAAACGCTATTAATCTTATACGTCTTATGCTTTACCCGAAGCTAGTAAACCTCGTAAGAGAAATTAAGTTAATAGTTAGGATTTAGATAAAAGAACTCTTTAACGAGCTTCTTAACCAGATTAGAGTAACCGCCTTTATCGGCTTAAACCTCTCTGACTAAGCATTCGATAGCGGGATAAAAAGCCGTATCCGTGTATAGGTTAACGTAGGTGATCTTATCGGCTTTACTAAGGCGGTTAAGCTTAGTGTAGTTATCGTACTACTAAAGGAACGTGGAGAGGGACTTACTACTAAAGCGGGGAGCTCTAGTAGCGAGGGGATTTAGAGGTGCTCTTAATATAATAGTAGTAAGAGGCAGGGCTCTTATAACCTCGGTCATAGTACTCTCTTAGTCACGGTTTATTAGGGCTTATAGTAGCTTAATCAGGTCGTTAGCGGTAGTAGGGGAAGCGTTCGAAGCGGGCTAGGTAGAGATAGTAATAGGGGTAGTGTTAGGGGTAGTTATCGAAATAGTAGCCGGAGCCGCGGTAAACGTAGTAGTCGGCCTAGAAGCGGGCGGAGGTAAGGCCGTAGCCCCGATATCGTGGTTCTCCTAATCAGGGGTAGTAGAAGTAGTAGGCGTAAGAAGAGGGGGAATAGCCGGCGAGGGAGCCTTATTATCGGAGTCGCTAATAACGATAATAGGGGTAAGCTCGCGATACTAAGTCTAAGTGTCTATAGTGTCTTAGGTATAAGTGCTAGGGGGTAGGCGAATAATAATAATAGGGTTAGGGCGCTTAGGGTATTTAGGGAAAGGTTCTTCGAACTAATCGTCTAGCGAGAAGATCTTATAGGTATTCTAGATACTAGCTAGGTTATTATATATATTATATTATCTTAATAAGAGTGATAAGGTCTTTAATTAAAGGGCGGTCCTAGGTTTTACTCCTTAATACTTATCTTCGGGGTCTAGCTTTTCTAACTCATTATAAAGGAAGAAGCCCCCTATAATTAGGAGATTACCTATTAGTAAAGGGACTATACTCACGAATATTAATATTAAAAGCATTACCCGCTAAGCCTCCTGAAAAAGCATTATCATCTGCTTACGGGGTCTATAAAGGTCCTTACTAGACTATTAGGTCCTTTTATAACGTATCGTTATTTCGCTCCCACGCTCGGTATTAGCTTTTTATTAGGTCTGCTAGGGGTTAGTTACCCTAATCCGGGTAAGCTGCTCTCGGCGGTCTTATCTTTTCTTCGCCGTTATACGAGAATCTATTTTAATTAGTGGTAGGGGCTATAAGCCCCCTATCGAGTCTATTCTATATCCGGAATCTAACTCTATCGCGATCTAAACGGTTTCTTCTATTTCTATAATTACTACCTCTATAGCGGCGGGTCTTATAATTAAAAGTGTTAATAATTCTTTAACTCTTACCTAAGCAGTTATTTCTTTTCCTGATCTTATTAAGGTAAATCTCCCCTCGGTCTTAAAGCGTTAAATTCTTCCTTAGTCGTTATCTTTATATTCTTCCTAGGGTTATTAACTAATAGTCCGTTTAGGAGGACCGGAACCTCCCTCAAGCGCCTCTATTACTCTAATTAGGGTTAGAATACTTTAAAAACGCCGAATAAATCCGCCTCCGAGCACTATATTATAACTGGATAAAGATATAGTGGCACTAAATCGTCAAGATAAATATCAGATAAAGAGGTTAGTCCAGCGAAACCACGATATATAACCAAAATATAACTAACACCGCTATAACCTTTAGCGAAGAAGTAGATCGGTAGTTACTATTCTGATCAGGGTAACGTAAGTTAAACTGGAAAGATACCTTAAACGTAGAATAAGTAATTATAAAAGAGGATAATAATTATATAATAATCTCTTAATAAGAACGTCCCGAGCCTGTCCTTAATATATATATAGGCAGCGGATCCAGCGGCCTTAAAAGGGGGGTTATATAACCGTCTGCCGAACCAGTCTAACGCCGCATCTGCGCGGTTATACTAGGTGCTTTTTAGGTGATTTAGGGTCCTACTATAGCTGTGAACTAAAGTTAGCTAATAAGACTATATAGGCTATTATAGCTGCCGTAGGGCCTTAAAGGAAAGGCCCCTCTACGAGCTAGTTAGCCTGTGAAGCCTGTTCAGAGCGCCTAAAGTTGAATTTAGGCGTTTTTCGACGTGGGGTTTAAAGGATAGCTTAGGGTTAAACTAGATCCCTAGCCACCTAATAGCACTTAGCGAAGGTTTAACTAGGTGCCCCCCTATAGTAACCGGGGCGTCTTTAATAGAGTGTCTTCGGTGGAAGTGAATAAGCTCTGTTTTATCCGGGTCGAAAAGGACGTGGTTATTATTAGCTACTTCGAAAAGAGAGGCTACGGCTTTTTCTAGAATCTTATAGTTTTTCCTAGCTAACGTAGACGCTATAGATAGCTGAAAGTCGTCTATATAGGATCATTGAAGACCTTTAAAATCCCCGCTATAACTTTCCTAATATAAATTAGAACAAGAATAGGGGAAACTGGAGAGCCTTATAGGACCCCTATATTTAGGGGGGTGGGCTGCTAAACCTAACCCTTAAAGGCTAGTTAGCTACGCTTGTTTTCTGTAAAAGAGGCTACCTATTTAAGTAGATTCGAGGGTAATTAGAGCGCTTAAAGGGTTTTTAGTAGCTAAGGGCGGGTAGCGTGATCGAAGGCTTCTTTAATATCCAAAAATAGCGTAGAAACCACGGTATTTTAACGCGATTTACGCTATTTTTTGATATAGTAGAGGAGAAGGAGGGCCGTGTCGAAAGTAGATCGTTATTGTCTACCTCCTATTTAACTAGGGTGTAGAAGGTCGTCGCGGGTATTAGCTATAAAGCTAAGCCTAGTAGCTATAATCCTTTCGAGGACTTTACCTAAGTAGTTTAGAAGGGCTATAATCCTATAAGACTTAGGATTAGAGTAGTCCTTCTTCCCCGGCTTTAGTAGAACGACCCCTAGGGCCTCTTTCTAGTAGGTAGGGTAGTGGCCTGCTGAAAATAAAGCTGAGTAGGCCTTTAAGAAGGGCCCGGGAATAGCCTTATAGGCCTGTTAGATCGGCTATAAGATTATCCTATTAGACCCTGGGGCTTTCCCCTTAGTAGCTTTAAAGATAGCGCGTTATAGTTCGGCAGCCTATAGGCTAGGCCACTCCCACGGTTTTCTAAGGCCCTTACTACGTGATCTAGTCAGGCTTTAGGGGCTGTTAGAAGGGTTAGAGGGGCTTAGGTCCCCCGAAGGGCCTGTAAATACAGGGGCTTTAGGGGCGTTAGTGGCGGAAGGAAGAGGAAAAAGGGTCTGAAGAAGGGCGTTGTATTTTTTATCGAAGGCGTAGGCATTTTGTTTCGTAGCCGTTTGAATCGGTGGGATCTTCGCGTTTAGGCCGCTTTTCGTATAGTTATAGGCCTTAAAAATCTCAGGGCCTTAAGCATTGGCTAGGAAGGCCTCCTAGTGGTTCTTTTTTACTGTTTTTACTGCCCTATAGTAGGCGTTTCGAGCCTTTTTCTACGTGATTTCTAGAGCCGTTAGTCGGGTAGCCGAGGTCCCCTTTTGAGTTTGTCTAAAAACCCTAAAAGCCCTATTAGCTGTTTTTCGCAGGGCCTTTAGCTCTAGGGTCTACCACGGTTTCGAACGCTCTACTATCCTTAGCTCCGGTATAGACGCGTTAATAGCTAGGGAAATAGTATCCGATAGATAGCGACCTATAGAGTCCTAGTCCGAGGCGTTAATAGCCTGTTATAGCTGCTAGTCGAGGCTAGGTTCTAGGCTCTTTAGGGTGCTAGTAAATAGGTTCTAGTTCGCTAGCCTATAATTATAGGCCGGTGGAAGGGATCTATTTATAGGACCTTTAGAGCCTAGAATAGAGGCTGAAATCAGAATAGCGCGGTGTAGAGAGGGAGTGTTTTTAATATATTCCTACTTATAAAAGCGGAGACGATCGAATCCGGGCGTGTAAAATACTAGGTCTATAACAGACTCTTGGCGAAGATTAGACCTAAAAAAGGTCCCCCCGTTTAGGTTAACTTCTTCAGGGTCCACTAAATAGGTGGCCTTAAGGCTGTTTAACCAGTCTACTAGGGCCTAGGCCTTAATAGAAGCCTGATTCGTAGTAGCCCCGTTCTACTATTAGTAGTTCCTGTTAAAGTGCCCTATAATAAGGGTCGGCGTAGGGACCTGAAGGCCCTATAGCACACGATCTTCGGTCCAGGGTCGGCTTCTAGAGCCTAAAAAAGAAGGAAAAGAAGAAGAAGAAGAAGTCGAAGAGGTAGAGGAGGTAGGGCTAGAGGGCCTCCCTACCCGTTGTCTCGGGGTCCTGCTCTGTCTAATTATAGACGTTTAGAATATAGAAGGTCTATGGATAATACACCTTTATACGCTACGCGTCTATATTATCTAGAAGGTCTTCGCGGTGTGAAAAATCGATACCCGAGCCCTTTCTTATATAAGTAAGGACCCTAGGCTTAATAGGAAAAAACTGGGTTTTCCGAGACGTAGGTGTTATAGTATAGAAGGCCGGGTGGTTATGAATATACTACCCTTCTGGTGTCGGGACGTAGGAGGGTTCCTAGATAAGGACTATATTAGCCGAAGCCTTTACAGCCTATTCTAGGATAGCTTCCTGCGCCGGGCCCTGTTTATCGACGTTATGCTGAATCAACCAGATTTCCTTCGAACTAAAAGACCCTTTATTTATAGGATTTAGGGTTTAGTAGCTTGAAAGACCTCGTAGTTTTTACTATAAGGGGGGTGTACCCCCTCGTAGTTATAGTATTTATAGGTCCTGTATTCGTAGTCGCTATATTCTTCGTACTCGTTATAGTAGTGGTCTTCGTCGCCGTGGCCCTCCGTAGCGTAGATAGAGTAGGTAGTTAGGCTTTTATAGGTCCCTCGGGTATGCCCGAATTTCTAGTAGTTAGAGCACTGGGTTCTAGGGGTTATAGGCCTATATTTATAGACCTTTAGCCGCTGGCCAGCTATATAGAGCCCCTGTTTTAAGCAGTATTTCTGCTCTTTAGTAGTTAGCACTGAAATAACAATAGTGCCGTGAAGCCCGTCTAGGGTTCCTAGCCACCGAGGCTTCCCTACTACCCTAATAGGGTTAAAGGTGCCGATTTCAGTGATTAGGTCCTTTAAACCTAGGCCCTATCGAAGGCTGCGGTTTAGGGCTTCTAGCGGCCTGTCGGAAGGGTCGGCAGGGTCGGATAACAGGGTTTCCCCCCCTCCAAAGGCCCTAGTAGGCACCTGTTTGATAATAAGCTTAAACTAGTCACCTGTAGGTTAAGGGGGGCTGAAGAGGTAGGTTTAGCTCCTTAAACCACTGATTCTGCGAGTTTAGGATCTGTTGAACGCTGTACTTCGGGCCCGGGGTCAAAATAAGGTTCCTATTAGTTAATAGGCTAATAGTCGTAATAGCAGAGATTTTTAGGGCCTTATTTAGCCTGTTCCGGAGCTTAAGGGGATTAAAGTTCTCCCGGGGGATTATTTCCCCTGCCGTAGGCTATAAAATAACCTTAGGGATCTTTTTAGGGTCCGTGGGGAGGGAGGCCGGGGGGGCTGAAGGTGCTAAGGCCCTATAGGGGGCCTGGAGTGCTATAAAGCCTGTTTTTCCCTTTAAAGCCTCGCTATAAAGGGGTTTAGGCTATTGTGTAAGCTTGCAAACTGCCTGGGCTAGTTCGTCGACCTTCTGCTTAAGGGTGGGCGGCTGGGTCCCGTCGATAGCAGATTGAAGCCCTGAAGAGAGGGCTTTAATCTAAGGGGTAGGGTCGAGGTTAAAGGCCTGTTAAAGTAGCTGAAAAGCCTGCTGGAGAAGACCCCTAGCCTGGGCCTTACTAGCCGAACTAGTCGACTTCTAGGGCGTAGTAGGGGGGTTTCTAGTAGTTCTAGGGGCCTTTTTAGCCTATTAGAGCCTATAAGGCCCTGTTTTTCAGCAGGGGGGGGCCTAGAGGGCGTTTCGAAGAGGCCTTCGGCCTCCGAGTTGGAGGGGGGCTCGGTTCGGGTCCTAGAAAACCTTCTAGGGGTTGGGGTTAAAGGGCTAAGCTGCCTTTTCGAATTAAAGGGCGTAATAAAGGTAGAAGTCCCTGTATGTATGGGGCTTTTAAAGGTTTCCCCTATTTCTACCTCCCCTAAGCCCTCTATAATTATAGGGGGCTTAGGGTTGGTTCCGGGGGCGTTGGGGTGGGTTGGGGCGTTGTTGTGGCTGGTGCTGTGGCTGTTGTTGTGGCTGGGGCCTTTTATGGGGTGCTGGGCTCGTGAGGCGTTGGTGGTTGCGGCTCTGCGTGGCTGCTTTGTCAGCGTAGGCGCACGGGCCATGTTAAATTTTACCCCTGTACGCGAGGCACCCGTAGGTGCGTTTCTAGGCGTTTTCGCACTTATTTTACGCCCTAAATAGCACCTGCGCGATATCGGGCTATAGATAGGCGTATAGAGCTCGAAAAGACCTATCGATTGATATAGCTTTTAAGTGGTTTAGAGCGTTTGCGCGTAGAACGTGGGTCCCCCTAAAAGAGTAGTAAGCAGGATAATATATGCAGCTATTTTTAGTATAAAGAAGGAAGCTACGAAATTCACGGAAACAGTAACGATAGGCCCTATATAATACTAGCATCGGGAGTCTTTATATAGATTAAAAGGATAACCCGAAAGAATAAAAGGATAGATTAGAAGACCCGGAGAGGAACTAGACTAGAACCTGTTTGGATCCTAGTAAGGACGGTATCGGGTTCGAGGATAGGGATAGAATAGTTTCTATTAATAGACTAAAGGGGATAAAGGGAGAGAGGGTATACCCGAGTCAGAGCCACGGCTAAGAAGGCTCTGTATAGAAACTAGGCGGGACCCTATTAGGGTCCTATCGTGGAAGACTCTAGTTCAGGGTATTAAGGGATGTAGGGAACGGACTCGGAGACTGGATTTTCGGAGGAGCCGAGAGGCCGGCACGGATCGGGCGCTCCTAAGGATAGGAGTATCCGGGGAAGGTTACTATATTAGGTGCCTATAGTAGTGGTTATAATAGGTCCCTAATATAAACCTATAGAGGTCTAGGTATACCTAGTCTAAGACCCCTTAAGGTATAAATAAAGTAAGTTATTATATAGTAAATAGAATAGTCCCTCGAAGTAAATAAGGTAGTTCTTAAGGAAGTAAATAAGCAGCCCCCGAAAAGCAGAGCGTAGTCTTAAGAAGCGAGGGAGCCTCCCCTTAAAGGAGGAGGCTAGCGATTACTCTGATTCTTTGGCTATACCCATATTTTAACCCTATCATAATCCTATCGTGATTACACCTGGTTCCTTGCTTAACCCTACCTTTTCACTCTTTGCGACTACCTATTTAACACATAACTACGCCGCTATATTAGTATTATAGTCCTTCCGTATACGAATAGCTATTACCGCCCGATTTAACCTAGAGATAAGACAGTTTAACGCCGTTAACGTGTTCGTTAATATAAGCCTTAAAGAGGAAGGATTTATAAAGATAGTGTAAGGCTACAAGGTTCTAGGTAAGGTTCTGCTACTATAGAAAGCACTATTCGGCGTAAGGGTATTACTACTACTATAGTAAAAGGAACTTAGCGGTAGGCTATAGAATATAGGATTTAAGACATGCTTAATAACCCCTATATTTATAATCCGCGATGGTTTAATCCTATTCTTCTACGTTAACGATATCGGGATTACCTATTATAAAGATCGTAACACTAGTGCTAATAACCTCAAGGATACCTTTAAATAAAGCTATAAGTTATCGGGAGGAGATAAAATCCTTTTATTCCGAGGGATTAAGGTCCAAAGGGACCGAGCTACCCGTAGGATATAGTTATTATAAACTTCCTATATAGAGAAGATCGGGGTTAAATACTACGAAGATATCCTTTATCGTAAAACGCTAGAAGTCCTATTATTAACTATGAAGCCGTTAATACTAAGCAATAGCACCCGCGCATTAATTCTAGAGGTCCGCTAGTATTAGGGTATAATAGGGTTAATTCTATATACCGCTATTATAATAAGACCCGATATTACGTTTCTTATTCGAAGCTTTCCTAATATAACGTTAACCCCTTATCTAACCACCTTAAGAGGGCCTAATAAGCGCTACTATTCTTATACTATATAAGGCACTATTACCTAGAATTCGGTGGGGATAGACTCTCCTTAGCTTCGGGCGATACATCTTTTAGGGATAATCCAGACCGTAAGAGTTTATAAGGATATACAATAAAGCTCTTTAGCGGTATAATTAACTAGAAGGCGGGTAAGTAACTAACGGTTACGGCGTCGTTAATAGTGTCGGAACTACTAGCTCTTATAGAGGCGGCTAAGAAGACGTTATTCGTTAGCCGGATATTAAGAGATCTAAAGCTTTGGTTAGATTAATAATAACTATAGCTATATTGTAATAATTAGTAGACTATTAACCTTATTAATAAGGAAGTATAACGCCTATGAATAAGGCTACCGTATATCGATATATATACCTATTAGGCGTGCTAGTTAGTATAGTAAAGACCTTTACAGGTTATATATATTAAAACAAAGGATATAATCGTAGACAGATTAAGGAAGACGTTATCTAAGATGGAGATTAAACGAATATAATAATAGCTTGATTTAACGGATTAAAAGGATTATATTAAGTGGTCAAAACGGTTACACGAAGAGATTAAGCGCGCTAGAGCCGCGACGAGAAGGGCCAATAAGGACATAGAAGATCTAATAGATATAGATCCAATTATTCTAATTAGAACCAAGCAACTAAGTATAATAGAATTACATTAAATTATTAGAAGGGGGGATTTAGATCCCTTTTACGAGAACGTTTTCCTACTCTTTAAAGACTAGTATTTTTATAGTAGAAAACATTAAGAGCTTTGAGTTTAAACTAAAGCCTCTAATTAGTTAGTTAAACTAGGAGGATCCACCTTAACTAAGGGGGTGTGATATATAGGCACACAGACTATAATATAGTCCTTAGGGGATATATGCCTAACTAAGGGCTTTAGACCTCGGGGCGCAGAATATAATATAAGTAGATATTAGTAAAGACTATATAGGATCCAAATAATATAGTACCTATACTAGAGTCTTCACCACCCAAATTAAGGGTATAAGAGACTTATACAGATATAACTTAAGATAATACTATCGCACGTCAAATAGACACTTGAATAATTCACTTAGTAGAGCAGAAATCTCGTGTATGTGTATTATGTTAAGTTATATCTGGGAGAGTCTCTTATGCCCTTAATTTAGGTGGTGAAGACTCTGTTATGTATACTAAGTCATTGGGATCCTATCCAGTCTTTTCCGGTATCCGCCCCTGTTATATCCGAAGCCCTTAGTTATAGCGTGGATCCCCCCTAGATCCCCTATAGACTACGTCGTAGTCCGTATACCTATACGATATACCCCCTTAGTTAAGGTGGGTCTTCTTAGGTTAACTAACTACATATAGGCTTCGGTTTAAACCAAATGCTCTTAACTTTTCTATCGTGAAATTAATAGTTAAGGGAAAACGCCCTCGAAAAGGGATCTAAATCCGCCCTGTTTAACCGTTTAATTTGATTCTATCTTAATTAGTTCCTCGATTCTGATTAGCCGGATCTACTTAATCGGATCTATATCTATCGGATCTGCTATGCCCTCGCGGGCTTTTGTAGTCGCTACGGTTTTAGCGCGTTTAATCTTTTCGTGTAGCCGTTTAGATTACTCGATACGGTCCTTTTAATCCGTTAAATTAAGCTATTACTATAGTCTTTTAATCCCTGCCTCCGGTAATACCTTTATTAAACCGTCCGCGATTATCTCCTTTATATTAACGTATATAACCTTAAAGAGGCCTTACTATCCTAACTAATATACCCACTAGTTATGAATATCGATATGCCATAGCCTTATTCGTAGGCGTTATGCCTTCTTATTAACGAGGTTAATAGTCTACTAATTATCGTAGTATAGCTATAGTTACTATTAATCTAACTAAAGCTTTAGATCCCTTAATATCCGACTAACGAATAACGTCTCCTTAGCGGCTTCTATCAGAGCGAGTAGTTCCGACTCTATTAACGACGTCGTAACCGTTAGTTACTTACCCGCCTTTTAGTTAATAGTGTCGCCGAAAAGCTTTATCGTATATCCTTATAAGCTTTTATGGTCTGGATTATCGCCGAAGGACGCGTCGCTTACGGTTAGGAAGAGTCTATCCCCACCGAATTCCAGGTAGTGGTGCCTTATATAGTATAAGAATAGTAGCACTTATTAAGCCCTTTTAAGGTGGTTAGAGGAGGGGTTAACGTTATGTTAGGAAAGCTTTAAATAGGCGAACACGATATTGGGTCTTATCACGATAAGGGTATATAGGATAGAACTGATTATACCCTAGTATAGGCGGACCTCGGGAATTAACGCGAGTATACCGTTATATAGTATTAGCGGATTTATAGTCGATAATAGGACTTTTAGTGGTTTTCGGCAAAGGATATCTATATAGTATTTAACCGCGATCTTCTCTATATAGGAGGATTATAATAGCTATAACCTACGTGTGGCTTTATCCCTTAGAACCTTAATTCCGAGGAACTAACGGATTTCGTCGCCTCCCGACAACCTATAGCTTCGTTTAAGGGCAGCCTTAAGGTTATCGGCGTTAGTCTTACGATCTCGATAGTAGATAAGTCCGATATCGTTAACGTAGAAGAATAGGATTAAACTATCGCAGATTATAATATAGGGGTTATTAGGCATGGCCGTGAATCCTATCTTTTATAGTATACCGCTAAATTCCTCTTACTATAGTAGTAGCGATACCCTTAAACCGAAAAGGGCTTTTCGTAGTAGTAGTACCTTACCTAGCACTTTATAGCCTTACGGTATCTTTATAAATACTTCATCTTTAAGGCTAGTATTAATACACGCGTTAATAGCGTTAAACTACCTTATTTCTAGGTTAAATCGTGCGGTAATCGCTATTAGTATACGGAAGGACCGCGAGGTAAGCATGGCAGCGTAGTTATCTTTAGTTTTTGACCGTTTTTATTAATCCCTTATACTATAAGGCGTGCCTTATACTTAAGGAGGGTGCCCTCCTTATTAAATTTATAGGTGTATACCTATCTATAGGCGAGGACTTATTACTTATTAGCCTAATTACCACCTACCTCCTACTAGTAGCCTATTTCTTGGTGCCCTTTAAGGTATTCCCCCTCGGCCTATAACCACCGCTCCCGTAACGGGTAAAGGCGTATATTACGGTAGTGTTTTAGTGGAGGCGGGAGATCCTCGCGGGTTATATACGATAACGGCTAGGAGGTATTAGAGGGAGTAGAATCTATAGCACCGATATCGCCGTCATTAATAGCTTACTTCCTCGCGCATATAGGGTTATAAGTCCTTCTAGCGTTAAAGAACGCCTTTTAGGCATTATCGTTCTAGACCTTCTTAGTCGTGTATAGACTTGCGATAGTTCTCGTGATAGATAAGCGCGCGGCCGATAAGCGTACGGCCGACGGGCACCCCTTAGGGGTATCCGCAGCTATTTCTTTATAGTTATTATCTCCTTCCACCTTAACGCCCCTAACCACCGCTAACGCTATAAGGAACGCGCGCGTAGGGTCTTCCGGGAATATTAGGGGCGTGGGAAACGGTTTAAACCTCGTAGCAGTAAACCGCGAAGTATCCGTAATAATAGCGGTAGCCTTTCCTATAGTAATAACGGTAGTATAGTCTTCTCCTATAGTAATAGTAGTATCCGTCATAATAACGGTGCCTATAATAATAGCGGTGTGGTCTATAGTAATAGTAGTGGCCTCTCTCGTAGTAATAATAACGGCCTCGCCTTTACTAGTAATAATAGCAGTAGCGTTAGAGTTACGAGGTTCTAAATCTATAGCCTAGCTATTAGGCTATAGATTTAGAACCTTATCTATAATAATAGTAGTAGACTCTCTCGTAGTAATAGCGGCGGCCTCGCCTTTATCCGTAGCGTCGCCTTTACCCGTAGTAATAGCGGTAGCGTTAGAGTCTTCTAACTTAAGATCTAATACGTCTACGGCTATACCTTTTAATAGTAGCCTATTCACGGTCTTATTAGATTAGGTGATACGGATAGATTATAGGCGTTCCCCGATTTCCTCGGCGGAAGCTATAGCTTATAGCGTTTTAATCCTACCGTTAAATATCTTATGTTTATTAAAGCCCACATCTTTTATAGTGATAATATCCGTTAGGTATAGTAGCTAAATACAGAAACTATTCGAGGATTAGTATCAGATATAATAACCCATCTATACTTTCGGTTCTAGCCTTTATAGGCGGTTCCTTTTAGTTTAGGTATTACGCGTTTTTATAAAGTCTTTATAACCGTAAGCTTATAGGTGTATAAGATTAGGTTAACGGCCGCGTAGGCCTTCGTATAGCGTTCGCTAGTCGTTAATATATTATAGCGTTCTATTATATAGATAGATAGTAGTCTTAAAGATCTTAGGCTAGAGAGATATAGGTAGATTAGCCTTAATCCTTATAGCCCTCGCCCTCCTTTTAACGATACCTTTAATCCGTTCTATAACGCCGTTCTAATCCTATAAATATAGTGCCGACGGCTAACCTTCTACCCCCTTAGTAGCGAGGAAAGTAACGACTTCTAGGTGCTAAAATATCTTAGAATCGGCCCGTAGGACGCGTAGCTTAGCGTCGAATTAAGTCTTAAGTAGGATAAAGACGTTTTTTAACGTGTATAGGATAAAGCCTTAGTCTCTTTTTATAGGTAATAATCCTATATATAACCTATATATACGTCTATGACGAATATAATAGACTTATATAGGCCGCCTATTAACGACGCCGCCTTTTCTAGATTTTAAACATTAATAGCTAGGGCCTCTCCGGGCTTTAACGGGTAAAGGGATAGTATCCGCCGGATCTACGTAGGTATTTACGATTACCTATACGCGTTATAGTCGGCGGTACGTGGTCCCTTTATTCTTACCCCCTAAATAGCGTTAATAATCCTTATAAGGGTATTGGTGCCATAATAGCTAAGGCGTTTATACTACCGCTACGATATAGTCTTCTACAGTTACCGCGGTTATCGTGATCTTCTATACGGGTTATCGCGGGGGTGCCTTACCGAGACCGCGAACGCGGTAATAGCCGTGGCTTCCGCGCGCTTGATTATATACTAGCCGTGGATATCTAGTAGCTTATAGATAGGCCGGGTATTAGCGGAGCTAATAATAGTATTATTTACGGTATCCTAGCGGTAACCTTATAGGCGTAGCTAGTATTCCGAGACGATATTAGTAACGAATTCCTTATAATATATAATATTATAAAGGCGTAGTAGCCTTTTCGTGCCTAATAAGGATTATATACGCAGCTTAACGTCTCTGTATCCGAGGATAGAAGCCTTATAAGTACCTACCTAAAGAGATAAAGATAAAGTATCCATAGGTAGTCTAATAGCCGTAAAACGGCCTCGATTATTAAAGATATAGATTAACGATCCTAAGTCTAGGATCGCGTAGTATAATAGCGCTCTACCTTAGTTAATAAAGAGGGATACCCCTTATTCTTATTATAATCTTAATAGTATCGTCGTATAATAACGGCGCGCTACCCCTTAGGTTAGGTAGGCGCCTAGTCTCCCCGTTATAGTAACGGATAAGTCTTTTAAAGCTATACTTACGGGCGGCCTAATAACCCCCCGAATTTATTATATAGTAGTTATATTAGGCGTAGTATTATAGAGTTAATCTTCCTAGACTTCCTCTATCTTATTAGCGGTAATAGCCCCTAAGGCTTCCCGTCTTTTCTATATCGCGGTGTCTACGCGGCTTTTAAAACTATAATTACGTATCTTCTTTTCCGTAACCTTTATAATATCTTCACGGCTATACTAGGTATAAGGGCGTATATCCGGCCTTATATACTAATAGGCGGCGGTAGTATAAGGGTTCTTATATATCTTATAAGGCCTCCTTATTATAGAAGGGATAGCCTTTACGGATATATCACTATAAGGACGCTTCTTATTATTATCGTTATTAGTAGTATCCTTAGTATCGGGGAGGTTCCTAAGGGTATTAAAGGTGCCTCTCCTAACTCTAGGCTTTATAGTAGTGGATTATCGGCTTTTTATATTACTAAGAACCGCTTATAAAGCCTTTACGAAGTTATTGATTATTAGCTTATTTTTCGTAATCTTATTATAGTTATATACTAGGTAGTTATTACTTTATTCCTAGGCGATAGGTCTAATAGCTTTTAACGCGTTTTCTGCCTAATAGTCCGCGCTTAATAACTCTAAAACGCCTATATATTTATAGTATATTAGCGCTTTTTTCTAACTTATAACCTAGCCGTTTATATCCTTAGGTATAGCCTTTATAGGCGTAGTGTATCGTTAATATAGGACTAAGGCTTCCTTATAGAGGTCTATAGGGGTTAATCCTATATATGCGTATAAAAGAGTAATCTAAGCCTATAGGTCATTTACGGTATTATCCTATAGCTAAGCGAGGAGGCTATATACTATAGTATAGATAGTCCTTTCGATATAGGAGTATACCTTATTAAATTCCTTTTATTATACGTTATAGTCTGCCTTTTCCTCGCACTATATACGGCGATCTTATAGGTATCGCGTATACCTCTTTTTAAAGAGGTCGTTAATAGATATAGGCGTCCAGGTCGGTGGTTTTTTTATTACGGCCGTAGCCTTCCGGCGGGCGGCCGTCTTCTTCTTACCGGTGGCTATAGCCGCCGTAGTAGTAGCCGTGGTAACGGCGGCGTCCGTGGCGTCCATGGCCTTATCACCCTTTAGCGTAATAGTAGAAGACGGAGTAGCCGTGGCCTCCTCCGCTGTATTAGAGTCCACGGCGAGGGCCTTATATCTACGAATATTAGGCGGCGTAGGTATAGGAAGGAGGTAGGCGTTAGCCTCCTTATCGCTTAGCTTTAGATTAAGGTAGTTATCCTAGTAGGAGGCCGATTTACTGTGTATAGCGCACTCCTAAATTACCTAATCCCTTTAGTTAATAAGTGTAATAGCGGCCACCTTTTATTTAGCGTTAGAAGATATCTTTATTAGTTTTTCGTTTATCGGTTAGTTAATTAATAGGTAGGTTAATTAATCTTTTAATTACTCTAATTAGGTCCATAGTAGTTATTTAAGAGTGCTTATATAAACGTAATTACTTTTTATAGTAGAATAGGGGTAGCCTTATTAATATCTATCGTTTAGGCATTATAAACCGGGCTTATAACTATCGCACGTTAAATAAGCACTTAAATAATTATCTTAGTAGAGCAGAAATCTCGTGTATATATATTATATTAAGTTATATCTAGGAGAGTCTCTTATACCCTTAATTTAGGTGGTGAAGACTCTATTATAGGTACTAAGTCATTTATATCCTATCCGGTCTTTTCCGGTATCCGCCCCTATTATATTCGAAGCCCTTAGTTATAGCGTGGATCCCCCCTAGATCCCCTATAGACTACGTCGTGGTCCGTGTGCCTATACGAGAAATACACGCACACGAGATTTCTGCTCTATTAGGATTATCACTATAATTGTTATATAAGTGCTATTTGACCTGCGATACCACACGTCTGACACAATGTCAGATGCCATAGCCACCTTATCGGGGTGTGATAAACTATATTATGTTAGACGTGTAGAGTACCTCGCTCCTATATATCCACCCTTATTTCCCCTGCTTTTTCTGTATAGTTCGATATCCCCGTGAAGTATTATAAACTTTACTTAGATGAATATATATATAATTCCGCGTACCTTATTTATATTCGGATAGTTATAAGCCCGGCGTTCTTATAAACAAAGCTATTCCGATCGATCCTATAGCTTCTAGGCTATTAAATCAGCGTTAAGTCTATAGCGGATAGTTTAGTATTGTTAGTACGTCCGCCTGCTTTAATTTTATTTAATCGTTTTATCGTTTCTATCGTACCACTGTTTAATGCGTTTAGTATAGTTAATTAACCTTTTCGTTTATCCTATTCCACTGCTTTTTATTAGTATAACGATAGCTTCCACGGTAGTAGTGCCCGTTATAGGCCTCGTAATGCTTACCTCTCCGAAAGACTAAAGGCCTTGGATTAAAGCAGTGATAACTATCGCGCACTCCTATAATATCGCCGACCTCGTTAATCCCGACCTTAAAGAGGCTAAACGGCCTAAGCGCCGTATTCGAACCGATCTACCGACGCCTTTAGCCTCTATTAAAGGAAAAGGTAATTAGGATATACTATTTAAGATCTAGCAGGTGGAAGAGGATCGGTATAAGGCTGAAAACAGGGGGATTTAAGCACTCCACGACTATATCGCGAAGATGGTTAGCCCTGCTTTAAAGGATTAGTACGCCGGTAAAAAGGAAGTTAAAGATATCCTGTATACCCTTAAGACGCACCTTAAGCTAACGAACACGGCCTAGAAGTCGCTAATTAAAAGACGCTAGGACGAATACCTTTTAAACGTTAGCCATATACCCGACGAGCGCTGGCTAGAAGACTTTATAAAGCTATACCGGGACGCCGAGATATATAAAGTCCGAGAATATGATACTAAGGAATAATAGATAGACGGCTTCTTTAACGCTATGGCTACATAGCACTAAAGTGGTTAGAAGGACGCTTTATATAGCTTATCCGGTTAGAAGAGTAGGACCTACCCTTAATTTAATCTATCGTGGAGGAATATACGATATAGCTTTATCGCCGTTACCCGTACCGACTCGATAAGAAGCCTACCGTAGTATCCTTTTATACGGTAACCTTCCTAGGTAAGGATTAAGAAGGTAAGAATTAGCGAGTATAATTAGGATAATAAGATAATTAGTAGTCCTCTTTATAGTAAAAGAAAGAGTGGCTTTACGACTACCGTAATAAGAAGAGGAGTAAATATAACTATAAGCTTTTATAGAAGTGCCTAAATGTTAACGAGGTATATAGGACAAAGGGATACACACCTTTAAAAGAAATCTTAGAACGCTGCGACCGGATTATTAAGACTTAGGATAACGAACGTTAAAAAAGATTCCGGGAGAATATCGAAAAGGACGCTAAAAGCCTAAAAACGGGTACTAAAAAGGACTCTTAGAAGTTATAGCCGAAAGAATCGTTAATAGAGGTATCTAATTGTATCGATAACCAGGATAAGGATTCCGATAAGGAATCCTATAGGATATACTCTCTTTTATAACTAAATGGTAATATTAGCAGTAACCTTTTTAACTAGCTATTAATCGATTCCGGGACCTCTAGGTATATTACTAACTAATAATACCTACGACAGGACTTCGAACCTGCTATAGAAGAGTATTATTTTTAGACGGGTAATAGAGAGACAAAGCTAGTTAAGAGTTATAGCAGGATATAATTAGAGATAGACGACGAATACAGTAATCCCTTCGTTTTAATACTAAATCGCGTTACTTTTATATAAGATTACCTAATAACCTTAATCGCGACTAGAAGATTAAAGGAATAGGGTATCGTTTTTAATTCCGGCCTTAAAGTGCTAAAGGTGGAGGGCTTCGTAGCCCTGCCTCTAAATAACGTTAACGATTAATACGCTCTTATTCTACCGGATCGTTAATAGCACCTACTAAGTAGCTTCTTTAATAGCTCTATAACGCCTACTATAAGCGTGGTAAACACTCGCTTATAGCACGAGAGGCTAAGGTATACCGGCGCTATTACTCTCGATGAAATTAGAGATACCCTTATCGGAGGCGTTATTAAAGGAAAAAGTTCTTTTATAGTGGATTATAAGGCCTATACCCTTAGTAAGGCGAAGACGGTAGTATCCAGACGGTCGCCTACCTACTAAACGACGATACCGTGGTATAGGGTGGAGGTTAACCTTTTTAGCTTTAATAAGGCCTATAACGGTATAAAGGTCGTGATACTTTTATACGATCCCTATACTTATTAAGCTATTATACGGTTCCCGCGTGACTATAAATTAGCCTTACCCACGTTAGTGAATTTTAAGTTCTTCTTTTAGAGGTAGTACCACTATATAATTACAGTAATCCACCTAGATAGAGAAAGATCCCTTTAGAAAGGCTTTGATAAATAGGCCGATAAGAGAGGGATTTTGCTTAAGAGGTTATCGCTATATATAGCCGCGTAGAATCCGAAGGCAGAACGCCACGGCGGCGTTATTTTTATTATCGCGAGGACCCTCGTAACGGCCTTAGGCATCTAATAGGATATATAGCCAGAACTAATGGCTGCTATAGTATATCTATATAACCTTATCCATCGGAAGGACCTTTAGTAGAAAACCCCTTAAGGGCAGATAGAGAATTAGATTAATAAATAAGGCCTGAAGAAGATTCTAATAAAGCCTATCGTTAACCACTTAAAGAGATATAGTTATAGGGTATATCTATTAACCGCCGACTATTAACGAGGTCGTAACCGTAACGCTAAGCTCGCGGAGAGAGTATATATCGGCTATTTAATCGGCTACGAGAGCACTAATATATATCGGATTTAGGTGCTACAATTAGGGAGGATTCTACGGACGAGAGACGTTACCTTTAACGAAAAACCGCTATATAAAGATTATAACCACGAACCTAAGGTGTTAATTAAGGTTTTCGAGCAGCTTAATCTGCCTATAGATTATTAACTCTATAATCCTCTGGGTATTACTACTGACGTAGTCGATTTCCACCCTTAAACGCTACTAGAATAGAATACTATAAGGGAGGCTATAGCGGCTACTGCTACTGCTAGTGCTTATAGGGGGGTAGATAGAGGTGCAGGTTTAATAACCACTATAGAATCTGTAGAAAAATAATAATAGCAGGAAGATTAACCTGCTAATTAAGAGACACGTGGAATAGGGTAAATAAACCCTATAACACCTTCCACGCTAACGCCTTCTATACCTCCGGCAGCACCTGCTTTAACGTCTTCTATAATTGCACCTAACATTATGCCTGCGACGGCACCTGTTTTCCCTCCTTTAATAACCATAAACGGCCCTCCTACACTATTAACTAGAACTACGGATCTGCCGCCTGTTTTTGAACGGCCTGACGATGCCGAAGATTAATCTGACGATACGGCCGTAACCGGCGATGCCGTTACGATAGGATTGTTATCCCCTGACTAATCGGTTCTTAAAGAGGAATTAACCACTGCCACCGCCGTTAATCTGGTATCTACGGCTCCTTCTACGGTAGAGCCACCTGCTATAGCTAAGTCTTTATAAACCTCTTCTTCTACTACTATAGCTAACTAACCTGCTTCTATAAGTAGAAGAAACCGCCCTCCTATTATTCTAACGGCCGCTACCGACCGGCCTGTCCATAGTAGGCGTCTAACCGACTATTATACCCCTCCTTCCTTTTATACCTTCTATAATTAGACTAAGATACCGAAGAAGCTGCTGCTACGCCGCGATATACCGAAGGAACCTCTAAACTAGTCTTAAGTGCTAAAGAGTCTCTATAAATTGGAATAGATTAAGGCCGCCTCCTAGGAGGTCGGCACGCTTAGGTTAATAGGCACCTTTAAACGGTGGGAATAGTCCTACTAGTAGGGGCACGGCTCGGGACTACCTGAATCAGTTCTAAGGCTACTAGACCTTCAATAGGTTTTTAAGTATAAAGTCGATCCTACTAGTTACGTTAATAAGTTTAAGGGGCGCCTTTACGTTTAAGGGGATTAATAACCTAATAGCCACCTTAACGCCTACGCCTCTACCCTCGCTAGCAGGACCTTTAGGTCGCTAATAGGTATTATAGCCTACTTCGATCTTAAGACTCGGTAACTTAACGCCGTTAACGTGTTTACTAATACCCTGCTTAACGAGGAAATCTATATTAAGGACCCTCCTAGTTAGTAGTTACTCTAGTCGGCTATAAGCCTTAAAGCCTATAAACAGCTCGAGGACCTTTTAAAATAACGCCCTTTTATATAACGTAGAGGGATTTAACGGCTACGCCGGGCGTTATATAGCCTTCGGCATTCCCTAAAGCTATAGCACTAATAGCTCTCTTTCGTACTAGGTAAGTGCGGTTTAAAGTAATTAACCGAAGACGATTACGTCTTTAAGAAAGAGGTCCTGATTACTTTCTTTTACGTTAACGATATTATCCTAATCTATCGTAAGGAATATTAATCTACTACTAATAACCTAGTATAGCAGATATAGAAGAGCTTCTAAATCAGGGATCTAGGACTAATTAAGTGGTTCCTTAGAATCTGCCTAGGACGCAATTATTAATAATATAAGCTATGGTTATCGCTTAATAACTATATCACCGATAAGATAAAGGCGTTAAAGGTGGATTATAAAGGGTATAGGGTTAAAAGCCCTCTTCCTTATCCTGACGTTCTAGAACCTGCCGACTAATAAGTCTCCTAGGAATTAATCTGTCTATATCTTCGGAAGGTCGGTTCTATTAATTACGCCGCCTATTACACCCGGCCTAATATCTTTAAAGTCGCTTTAAGGCTTACTGAATTTAGTATTACTCCTTTAAAATAGTATCACGAAGCTGCCGATAAGTGCCTAAAGTATCTCGGCTCGATAAAGACTCTATACCTCTACTTCGGACCACGTAAAGACTACTAAAAGCCTATACTCTTCTATACTTCCGACGCCGCCTTCGTAGACGACCGTAAGACTAGGTATAGCTCGTAAGGGTATATAACCCTACTATTTAGGGGTCCTATTAACTAGAAAGTAAATAAGTAAATAGACGTCGTGACCTTCAGTACTAAGGCCGAGCTAGTAGCCCTTTCTATTACTATTAGGTAGTATATCGCGACGAGGCGTTTAATAAAGGACTTTACCCTTACTTTTAAGGAGGAACTACTCATAGTATACTATAATAATTAATAAACTAAGTAGCTACTAGAATCCCTTAGGCCCTAGGTTACCTTAAAATTAAAGTATCTCGATATCCACGCCCTTTAGATCCGATAAACCGTTTTAAAAAGGACCGTCTTAATTAATTAGATTACTACCCACGATATAGTTAGCGATAGCCTTATAAAGGTACTGCCCCCGTAGACATATAGGGCGTTTATATATCTATTAGGGATAGAGGTCCTAAGCCATAGGACTTAAGGTAATTTATAAGAGGCGCGGTGCTAAGTTTATAATCTATAGCCTAGATTAACCGTGGTTTTAGTGCCTTTTAGATTATTATTTAGGCACCCGTTTTTAACGTAGTTTTAAGGTTAATTTAACCACCTATTTTTACACGTTTTTAACGTTTTTAGGTATAAAAGGAGCGCGCTTTTTAATAAGCCGTTCTTTAACCATTAGATTAATATCTAGGCCACTATTTTACCCTAGATTTACAGCTTTAAATTCAGCAGAATAGTCAGGATTAATCCTATAGTTCTAGGGGGGTATGTTAGATACCATAGCCACTTTATCCGGGTGTAATAAACTATATTATATTAGACGTGTGGAGTACCTCGCTCCTATATATCCACCCTTATTTCCCCTGCTTTTTCTGTATAGTTAGATATCCCCGTGAAGTATCATAAACTTCACTTAGATGAATACACACATAATTCCGCGTACCTTATTTGTGTTCTGACACACAATATGGTTTGTCACACCCCGATAAGGTGGCTGTGGCATCGGATATCTGACGAGAACCGAGATCTGTTCCTGTATCTACCTTATCCATGTGTTGTTTTCCGACACACATCCGCCATGAGTACGCACCACATTCGTCCCAAGTTTGACGTCCATCTTTTCTCGTCTCATTCCTTTTACAAGCTATCTTCTCCTGCGAGATAGCCAATCATCCTCGGACATCTCTCGATTACAGGGAACCAAGCCTCCACAGGTTCTGGCTGCCACGAACAACTACGATTCACCATGTGACGAAGATTCCCATCGGTTTTCTATCCCTCTCGCTGTTCTCTGCCTTGGTCCCTTATTCCACTCCCTTCCGGACTGAACGAGCCATGGCCGACTTCTCGCTTACTTCCACAATAAGAGCCGATGGCCTCTCCGTCACCGCTAATGGCTCAGAGATGTCTATCCCTTCGGCACTTGGTCCAGCCCATGATGCGGCCTCTGACAGCGGGACTTCGAGCTGGCTGGGCCTACTGGTCTGGTTTATCATCACGCTGATACAGTTCGCATCGTCCTGCCTGTATTTTATCATCCGCCTAAGCACGATTACCGTGCCTACTTTCATCTTCTCATTGCTTTCCACGAGTTGGACTGTCACGATGAATGCCACTACCCTGTACGTCTGCTCGAATCTACACGGCAGTCGATGCCGCTAACGCATTATGTTTTATGTAGGATGGTGATCATGGCGGCCGTGGCATCTGTTGCGACTTGGATAGTGCGGTATCGCATTCTCAACATGTACTCCCGACTTCCTCCGGAACCTCAACGGAAAGAGCCCGATATAGACCTTTTCCCGGACTCGCACGAAGAGGGTGTGAAGCCAGGATTATCTAACTATCTAGACGAGTTTCTTAGCGCCATCAAAATCTTTGGCTACCTCGAACGTCCAGTTTTCCACGAGTTGACCCGGAGTATGCAGACGAGGAAGCTGATCGCCGGGGAAACTATCAATCTGGAGGAAGAGAAAGGCTTCTGTATCGTGGTTGATGGATTTGTTGAGATTTTCGTCAAGTCTGGTCGCGCGTCGAGATCCGATGACACAAGCCTGCAACCCCGCTTCGACAGCGCCCCGGCGGATGAGAACGATGGCTTCCCGTCTGCACAACAGTACCAGCTTCTTACTGAAGTGAAGAATGGGGCTCCCATGTCTTCTCTGTTTTCGATAATGTCTCTTTTCACGGAAGATGTCCGTCTACGGGAGACAGACGAGGACACGCCGGAACCCAACGCGGCGCACTTCGAGCACAAGAACCATCAGATGGGCAGAGGTATGGCATCTCGAGCACCATCCCATCCGTCGTCTGGCTCTTATCCTGGCACACCGCATCTTGACGCGAACGAGGAAAAGCAATCCAGCAGGCAAGACGAATATGCCCGCCCAGTGATGGGGTCCAACGCAGGTAGTCGCTCCAGGATTCCATCTCTGTCTCTCGCCAGTGCGCCAACGCACCAGTTTTCGTCCACGCCTGATTTTCCCGATCACAAACCCTCCAGTTCAGCACATCCTGACATTATCGCCCGGGCGACTGTCGATACAACCGTCGCTATCATACCCGCCAGTGCCTTTCGACGGCTAACGAAAGTCTATCCAAAGGCGACGTCGCACATAGTCCAGGTTATACTCTCCCGATTCCAGAGGGTGACACTTGCGACTGCCTATTCATACCTTGGACTGTCGGACGAAGTTTTGCAAACAGAAAAGAGCATGAACCAGTACACCATGTGTCAACTTCCCAATCTGCTGCGGGGGGATGCGCTCTCGCGTCTGAAAACAAAATTTGCTCAGGAACGACAACGCCTTGGTATCGACGCAGATGGCAAGGGTATTGTTCTTCATAATGCCAACGCTCGGCGCCAGCGGCAGTCACGGACGACATTGCGCCAAGATGCTAGGATGCACCCGGCAGGCAAGGAACAACGTACGCCAGCGTCTGCAACGACCATGGACCATTCTCTCAGGGGCAAGACAGCGTCCGCTCACACCCCGAGCCCCGGCGATCTCCTCTCAAACCTTCACTTAGCGCGTGTTGGTCATCGGCCATCTAGCTCCGTGGACTTCTCTTATTACCCAGACACTCCGACTTCGCGGAGGGGGAGCCCCAGTCTTCCTTCACGACGTTCAATTCATCCCTTCACATTGCCTAATTATTCCCGCGTCTCGATCGGTGCTAGCGAGTCGACTGATGAAGACGGACTGTTTCGCACATCAATTCTGGAGTGCATGTTCAAGGCAATGGGGTTGAACGCGGCCGGTGGTGGTTCCAGAGAACCAGAATCTGTCGAAGGATCTCCGAAGCTGCCCCCCTACGACCAGAGACGCCAGAAGGCAGTGATGGGAAGCAATAATGCATTTGGCATCATCGGGCCCTTCGAAGGTGCGGACGGGGACACGGAATCCGTCACCTCGAGCAGCATAACGTTGAACAACACACCCAGTGCCCAGACCCTAGCCCATGACATGAGAGACGAGCTAGAGATTGTGTTCTTCCCCAAGGATTCTGTGCTGGTCGAACAAGGCGAAAGAAGCCCTGGCTTATATTACGTGATTGACGGCTTCCTCGACATCTGCACTGCAAGCAAGGAGCACTCTGCAGATATCTTCCGAACTGCAGGCAGATCATCTCTACAATCGGGCGTGCTAGCCAATCATGGCTCTTCATCCGACGCCGGTCAGCGAACTGGCGAGAGGAACAAGAAATGCAAAGTTCGTCAGAGTGTCTCGCTCATCAAACCCGGCGGACTGGCCGGCTACATCAGCACAGTATCTTCATACAGGTCGTTCATCGATATTGTCGCCAAGACGGACGTGTATGTCGGCTTCCTGCCCCGCTCCTCGCTGGATCGAATCGTGGATCGATATCCCATCGTTCTGCTGACTATGGCCAAACGATTGACGAGCCTCTTGCCCCGTCTCCTGCTTCATATCGACTTTGCACTGGATTGGGACCAAGTCAATGCCGGCCAGGTCATCTTCCACGATGGTGACGAGAGTGAAGCCATTTACATAGTGCTGAACGGGCGGCTTCGTTTAGTGGAAGATCGCAAGGGCGGAGGTCACGGGGTGACAGCGCGAGCCGAGTTCGGACAGGGAGACAGTGTTGGTGAACTAGAAGTGCTCACCGAGTCGGCTCGGTCGGGAACTTTACACGCAATACGGGAGACGGAACTCGTCAGGTTCCCTCGCAGTCTCTTCAACAGCTTGGCTCAAGAACACCCGAACATAACCATTAAGATCTCGAAAATCATTGCCTCCCGCATGCGGAGCCTCGTCGATGATCCGTCACCACTCATGACAAGGGAGGTAGGGGCGTCAGCGTCCCTCGGCAAAGGCTCCTCGGCACTGAATCTAAGAACTGTGGCCATATTGCCTGTCACATCGGGGGTTCCGGTTGTCGAGTTCGGCAGTCGTCTGATGAATGCTCTAGCACAAGTTGGACCGAGTAACGGCGCCAAATCTCTGAACCAATCGGCCATCTTGAATCATCTTGGGAAACACGCTTTTAACAAGATGGGCAAGCTTAAGCTATCCCAGTATTTGGCTGACTTGGAAGAGAAGTATGGCCTTGTTGTCTATGTTGCAGGTTCGTACAGATCAGTCTTCTCCCGTCTTCTCTTTCTCTTTCCATGATGAAAACCCGTTGTCCCAGAGGCCAAGCCGCTGATGGCTATTTGTTAACTCTAATTTTTTCCTGATCGTCGTCCTCTCTTATTCTGTCCACTCCTCATCCGAATGAGATGTCGTTCATACTGACCCTCCTTTTTTGTATGGCAGACACCAACGTAAACTCCCCTTGGACGCAGACATGTATCTCGCAGGCAGACTGTATTCTACTTGTGGGGCTTGCTGAGGGCTCTCCTGAAATAGGCGAGTACGAGCGCTTCATGCTCGGCATGAAGTCTACTGCACGCAAAATCTTAGTCCTTCTTCATGCGGAGCGTTATTCCACACCGGGCCTTGCTCGGTCATGGCTTCGGAATCGCATGTGGATCAACGGTGGTCACTACCATGTACAGATGGAGTTTCGCGCGAACATCATGCCGGTTCATTCTGCATCGAAACGGCCCAACACAACATTAAAGGAGCGGGTTCAGATATTACAAGCTGAAATACAGAAGTACGCATCGAGGAAACTTCGCCACACTCCGTTCTATTATCCAGACGCGCCTTTCAAGGGCGACTTCCACCGACTAGCACGAAGGCTTTGTGGGAAGTCCGTGGGACTTGTGCTCGGCGGCGGGGGTGCAAGAGGCATCACCCAGATTGGCATCATTCGAGCCATGGAAGAAGCAGGCATACCCATCGACATCGTGGGCGGAACGTCCATCGGATCCTTCATCGGAGCTCTTTATGCGCGACATGCAGATGTTGTTCCCATCTATGGTTTGGCAAAAAAGTTCTCTGGCCGCATGGCAAGCATCTGGCGCTTCGCTCTAGATTTGACCTACCCAACTGCCTCCTACACAACGGGCCATGAGTTCAACAGGGGCATCTTCAAGACCTTCGGCAAGGATCAGATTGAAGACTTCTGGCTTGAATTTTACTGCAACACGACTAACATCAGCAAGAGTCGGATTGAGTACCACACTAGCGGTTACGCCTGGCGATACATCCGAGCCTCCATGTCCCTTGCTGGTCTCGTACCCCCCCTGGCGGATGAGGGCAGCATGCTCTTAGACGGCGGGTACATCGACAACCTTACCGTCTCCCATATGAAAAGGCTTGGGGTGGACACCATCTTCGCTGTCGATGTAGGATCTCTTGATGACGATACACCCCAGGCTTACGGCGATTCCCTGTCTGGGGTGTGGGCCTTTTTCAATCGGTGGAATCCATTTTCCTCTACACCTAACCCACCGACGCTTGCAGAGATACAGGCTAGGTTGGCGTATGTGTCCAGTGTAGACGCGCTAGAGCGAGCCAAGACGATGCCAGGCTGCATATACATGCGCCCACCAGTCGACGAGTATGGCACGCTTGACTTTGGGAAGTTCGACGAGATCTACAAGGTGGGATACGAGTACGGAACGAAGTTTTTGCGGAGGTTGCGAGACCAGGGCGTACTTCCCCTGGTGGAAGAAACTGAGGCCAAGAAGGCGCTGCGGAGGACCATGGCGCCCCGGAGAGCGAGCATCTAATCGACCCGCGTGACTGTTGGGTGATGACATTCGGCATTCCTGCTCGGGAGAAGGCCCATGCCTGTCAGCTACAGAGTTGCTCAAGGCCTCCCTCCACATTCCCTCTACATCAGACAATCTCACTCCGTTCTCCCATTTTAGGCAGCGAGTATGCTCCGGGATGTGCATGATGAGAAGAGCCGGCGTTTGTTTTGATTCACACAGTAGCTTAACACTGCTTCCTCCTGTTTTGACCTCCCTGTATGCTGAGGTCGAATGTGAAATACGAGCATAGCAGCTTGCCCTACGGGCAAGGCCGCTACGCTCGCCCCTACGGGGGGCTACGGATATAACCCGCTTATATAACTATATTATAAATATATATATACTAACTAATATAGATAAGTATTATTACTTATAGATACGGACTATGTATTTCAAATAATTTCTAAAATATTATAAAAATATAAAACTATAATAATCGACTATAAGATTAACATTATAGATATATAGATATATATACTTCCTTAAGTATATAAGGAAATTATACCTTAAGTATAATATAAAAAGAGCGATATATAATAGTATTGGTCTTATATAATTTATATTTATATAGTGTTTCTACTTTTTATACTAATACTAATATAATATAATAATACTAAAATACCTTAATAGTTTAGTTTTATATCTATTTAAGTTCTTTTTATAATCTATTCTCCTTTAGCTACTCATATATCAAAATCCTTCTCTATTTTATACTTTTATAAAAGTATTTTAATCTATAAATACTTTCTACTAATATATATACCTCTAATCTCTTTTTAGACTTAGATTTATTTTAGTTTATCGTATTATTCGATAGAGGCTCTACGATATCGGGGCGTGACCTCGGGACCGTTTCGGGTATAGTTCGGGTATAGTCTTAGCAAGTACTAACGACTCTAAACAGCCCTAACCTCGGCTATATAAATAGTCATAGATACTTCCTATAAGGGAATCTTTCCCTTCTATAAAAGAATACGACCGTGATTCCCGTACCGATATTCGTATTCAGATAGTTATAAGCCCGGTGCTCTAGTAAACGATCCTATTCCGGAAGATATAATAGCTCTAAGAGACTATTACGGTTAGGGTTATTTATTAGCACGTCTACCTGCTTTATTATTCTTCGGCCTTACCGCCGTTATTATATAGTAACTCCCGAGGAGCACGCCCTTATATAAAGTCCTGGCGTTGACAAGGCACCTATTCTTCGGCTTTGTGCTGTTATTATATAACTGCTCCCGAGGAGCACGCCCCTATAAAAAGTCCTCGCGTTAACGAGCGAGGCACCTCTTTATTCTTTGGTTTTATACTAACCTCCTAACTATTCGGTTAGCGATAGAGGTCGGTTACCTACCCCCTAGTTAATAGACCTATCAAAAACCATCACCGAAGAGTTCCTAGATCTCTCGAAAACCTTATAAGGAAAAGAACCAGTTAATAAACCTACCGAAAACCATTATAAACAAAGAATTACTAGACCTCTAGAAAACCACGTGTTATAGAAGAAGTCAGCCCTCGCTCTAGCTCTTCGTTAAGACCTAGGGGGGTAAGGGAAGGCACCTCTATTATTATTACGGGAGCCGTTGCTCCTAGCGCTATTCCTGTTATTATTAGAGGAAAAGTATTGTATTGGCATGAGCCTCGGGGGTGGGCATAGGCCTCGGGGGCGGACATAAAAAGGGTGGACCTATAGTAAAATACTGGATAGGATCTAAATAGAGTAGTACTTCCGGAGGGATAATTAAAAGGAGTATCGTTAAGCCGAAAATGACCCTAAGGTACCGTATTATCGATAAAATTAATTCTAATATCGGATTCGGACTCTACGCCCTTAAAAGCACCGGAGACCGATATCGTAGCGAGACCGTAAAGGGCGCGGTGAGTTATATACTATAGGGCGGCCTGTAGGGCTAACCGAACGCGATACCGGTATACCACTATAAAGCGCCTAGAATATAATGACTAGAACTAACCCGGGGCGTATAGCCCCGGGAAAGCCCTAAAAATCCTAGGCACCGAGCGGGCGTACTAAAGGCGTACTATATAAATTACGTACCTAATTTTCCGGACTACTAGCTAATAGGGTAAGCGCCGATAAGGCGCTAAAGCTAGTATAGAAGATCCTTTAAACGTAATACTATAAGACTATTATAGGGAAGCCGCTACGCTAATAACCCGGTAACGATATACCTCCTCTTATAATTAAAAGGCTTACCGATATAATCTAATAAGCCATTAAGGGTATACTAATAGAACTACTCGGGGTAATAGGACCTAAGACCTACGCCTAGGTAGTAAAGAGTATACCCGGCGTAGCGCTAACGTATTAAGATAGCACCGGTAAAGGTTATACCTACCCGATACGCCTAAGAACTAATAGTCCGATACGGAGACGCTAAGACTAACCTTAAAAGCCGAACCCTATAAGAGATTACTAAGGCGGTTGATTAAGTTACCCGCTATATAGACGTAATAGCCGCGCGATAACTCCCGAGTAATAATATAATTCTTATATTTAAGTATAGGAATAAATAGTGGATAGCGAACGCGAATAACTAGATTAAAGGCGTATTCGGTATAAAAGCCACGATATATAAGAAAACGTACTAAATTATAGTAAAAGGAATACCGATAGCGTAGCTACTAACTTATGACCCCGACGCGGCGTTATAAGAACTTCGGCTATAGAATAATATAGCGATTACCCGGATTAAGGCTAGGAAACCCAGGAATAACGTAGCGTGGACGGCGTTACTAATTATTAAAGTCGCCCGCCCCGAGGACACGGAGCGATTAATAAAGGAGGGAGTTCTTTAATTACGGATACTATAATAGTAAACCCTATAACCCCGAGATCTCCCTATAACGGTGCTTTAAGTGCCTTAACTTCGGATATAAAGCAGGTTAGTGCTAGGCGATAAAAGCGCTATATGGGTATTACGGCGGTATAGAGTCAGCATACTAAGGGGGCTTTACGGCGTGCGAAGCTAAGATAAACCCGAAGAAAAGGCGTTACGCCGCCTATAAAGGGCTATACGCGGTATTCGACGATAAATACCTAAATACAGTAAAGGAAAGGGCGGGGACTAAGGAGGTATATACTAATAGGGTAAGGGGATTCGACCTTATCTAACTTAAGAAATATAGGGTAAAAAAGGAGTATAGCATCTTTACGGTGTTATTAGATATAATAGTAGTCCCCGAACTGCCTAAGAACAAGAGAAAGTAAAAAGGACGCCTTTTAGGGGCGCGGAATATCCTCCTTAGATCGCGTACTACCCTCTTTACGCTTACTTAGGATAATAATATTATAAGGTTCCTCGCCTTTATTACTACCTTCTAGCCCTTATAAAGCTTTACCCTTTACCCCCGGGCTATACCTAAGGCGTAACTATAAAGCGAAGCGAGCGCGGCGTAGCCGCCTAAGATAAATAATTAGAATCGCTTAGTAGAATATAGGGGGATAGCGGGATAGAGTATAATAGGTGCTTTATAACCGTAGCGGGTATAATATAATAGCGGTAATGGAGCCCGGGTTAGATAAGAGGAAGAACCTGATTTACCCGAGGGGATATAATTATAGGATAGTATAGGGGAGTAGGCGCGCCCTACTCTATATATATAAGCGGTATGAGGCCGCTATATTTTTATAGCGTATTAGTAAGGATTAGGCCTAAGCTATAATTAGAGTTAGGATATAATAGTAGGCGATAAATATATAGGTAGTATACTTACTATACTATAAAGGAGAAGAGTAGGAGACCCTAATATATAATCTCGCGGCGGAACCGGAGCGGTAATACACTATCCTAATAGGAGACTTTAACCTAAAAAACCCCTTTAGGACGGGTATAATAGATATAATAGATAATTAAAAGACCTTATTACGCTCGCGCATGAATAGTAACTTAACCTTATAACCCTAAAAGGATATATTACTAGGACCTTGGCCGATACTAATCGATAGTATAGTATACTAGACCTTACCTAGGTTTTAGCGGACCTTATATACGTATACTAGGGGGACGATCTAGACCTAATAGGCTTAGACTATATAGCCTAGGTAATTAATATCGATATAGCGTAACCGCGCTAGCGTATCGCTAGTAAAGGATAGAGGTAAAGGAAGTTGGACCGGGAAACGGCCTAAAGAAAGGCCTAGAGGCTAGACTATAGAGAAATACCCCTTACCCCGGAAGTAATCGACTAGGTAATAAACTAGATACTATAGGACCTTATTAGTATCACGGACGCTACGGCGCCGCGCCGCGAGCTAGCCGCCTTCCGCGATAGGCCGTTATAATAAACGTAGGAGATAGTAAAGGCGAATAAGGAGATAATAAGGCTAACACGGCATTACTACGGGCGGAGGTTACGCGGTAAGTAGAATAAACTTAAGGAAGTAGAAAAATATCGCGATATTCTAATTAGAATAAAGAAGCGGAAAAGCTAGCGGGGCGCCGTTAATATAATAGTAGTAGACTAAAGAAGCCTTTAGGTATTATAACGCTAGGCCTAGACGGTAAGCCACCTGCCCCTAGACCTCCTATCTATCCCGCCCTTATAGCGTAGCGCGGGCGGACCGGTCGCGATAATATATAACGGGAAAGCGATAATCCTTATAAAGAAGTTTTCCCCCCTACTATACCTTATAGAAAGCGGGCGTATCGGCGGCGCGCCGAGGATAACGGTAATACTACTTATATAAGAGGTTACGGAAAAGGAGGTTTAATAGGTTATATAATAAATAGTAAAGTAAAAGGTACCCGGGGAGGATAGCCTATTAAATAGATTCCTACTCGCCTATAGCTAACTACTCTATAGGCGACTAGTATAACTCTTCTCCGCGAGCCTTAAGGCTATATATTTCCCGTAATAATACTATACCGTAAAAGTAGTAATACTTAAGAAACTAGGTAAACCGAAGGAAGCTTATATAATAGCCTTAGGGTAATAACTGATATTACTTATTAGCGTAACCGGGAAGGTCCTAAAGAAGATAATAGCAGGGAGAATTATAACCGTAGCGGAGGAGTACTAACTCCCCCCCGCTGGATAGATAGGTAATTATAGATACTACGATATAATAGTAGCGGTTAAGGCCATTATAGAGGGAGTATACGCCGTGTAGGAGTATAGCGGGGCTATAGCGTAATTAAAGCTCGATATCTAGGGCGCCTTTAATATAGTACTATACTAAAAACTCCTTAAAGTCCTCGCCTAGTACGGCTTCCCGGACTAGGTTATAAAATAGACTTAGTTATACCTTATAGCGCGCACAGCGCGCCTACGCTTTAACGGCGATATAGCGTATTAGGTAGAAATCTAGGCGGGAGTCCCCTAAGGATCGCCCTTCTCCCCAATCCTCTTTATACTATTTATTAGGACGTTTTACTAAGAATTAATCCGGATACCGCGGGTCGTGGTAATCGGCTTTACCGATAACACGAATATCGTAGCCTTTAGACGTAATAAGGCTATACTACGGGCATACCTTAACGGGTATAATAAGTCTACTAAAGCTAGTCACGAAGGAGCGGACTACGATTTAAGCCACGGAAGTATAAGCTCCTTTACTTTATAAGAAAATAAAAACCGCTACTACTCCTACTATACCTGAAGGGCACGCCGGCGCTATAAGTTAGAGAGATAGAGGTCCTAGGGCTTATCCTTAACTAGAAGCTTATATTTCGTCCTTATATTAGAAAACTTAATGCTAAACTCTTTACCTAGAAATACGCCCTTATACGCCTTATAGCGTTAATATAGGGCTACCGTATCGGGGACGCGCGTAAACTATACTAAATAGTAGTCCGGAGTGTTATACTATACGCGGCCCCGGCCTTCTATATAATAATAAGAAAAGAGGAGAAGCCGAGTAAAGTCCTTAAAGGACTAGCTAGTAAGCAGGTATAATACCTATATATCGTTACCGGCGCGTATTAGGCTACTACTATAAAGGTAGTTAATATAGAGGCGGGGGTCCCCCCCCTTAACTTATACTATAACGCCCTAACCGTATAAGTAGTGCTACGGGTAAAGGATACCTAGATAGAGTAAGCGATACTTTAGGTATAACGAGTAGCCGAAGCGGCTATATAGCATAGAAAACACGGGGGAGGGGTTAAGCCTTACCTAAGGTCCTAAGAGATATAAAAGCAGGAGGTTAAGTCCTGGCTCCTCGGGAGGGAATTAGCCTAGCGCCTTTAAGAGGAATAGGCGTACCGGTAAAAGCGTACCTTACTACGCTAATATAGTAGCGTAGCTATAATATAGATACGCTAATTTAACTATGCGGCGCTTAGGAAGTATAAGGGCCTTATAAAACTATAGAGTTCTATCCTTACCTAAATTTAAACGGAGAAAATAGGCCTTCGCCACTTCCTCTTTATAAAAGGCGTACCGGAAATAGCGACGCCGTATTACCGGTACGCTAATAAAGGGCCAGAGATAGCGGAATATATCGCGCTATAATACCGAGATATATTAGGGGAGATATAAGAGCGCCTTATAGCCGATACGGGCGCGCGCTTATTAATAAAACAGGACTAGCTCCTAGCGCTCCGGAGTAAGGAGACTGCGGGGAAAATCGCGAAATAGTTCCTATAAACCGGGCGCCTCCCGGATTTCCGACTAGTATAATAACTAAAAGCGGAGGCGTAATAGAGCCCCCGTAGCGCTAGAACTTTAGGTATAAATACGGGGAGGTAAAGACGACTATAAAAGGAGGTAAAGACGACTATATAGGGAATAAGTAAAGGGAGAGTAAGATAATTATTAATAGCCGTTATATAACCGTGCTATGGGCGCGCTATATTTACTCTTTATCTATATACTTATAGGACTTATCGTTATTGTTATCGGAGCTAATCGCTTTATTATCTACTAGGATAACCTTATCCTTACCTTTACCCTTATCCTTAGTAGCTAAGGCCGTAGGGTCTCCCGATAAAGGAATAGGGATACCCTATAATACGTGTTAGTAGCGGGGTCGGCACGGGGTCGGCGCGGGGTAACTTATAAGGTAGGCGAGGATAAGCTTTAATATCTCGCCGTTATAAGCGTAGCTATTACTATAACTTTATAGGGGCGCGGCGGCGGGGGCGGCGATTATACTAATACTACTAGCCCGGCAGAGGGCGGCGCGGTACGCCCGGAGGGCGTAAGTCTAATAGGTAGCCGCCTATTAATACTTCCGGATATTCTATAATAGGATTAGTAATAAGGATATAGTATATACGGTATAACGAAGAAGGGGAAAACCTATAAAGGGAGTTAGGGCGGCGTGGGCGGCGGCGGCGGCGGCGATAAGAGCGGTAGCGGCGTTATGATAAGGGGGGGGACTTAATAAGACGATTAAAGGAGTAAGGGTACAGCGGGGGCGTAACGGGGATAAACAGGGGCGTAATAGCTATTATTACGATTACTATTAATATATTTAATATAACGGGCGCCGGCTCCTAAGTCGGGTTAGTAAATACGGCACGGAGCGGGGGCGCCGCGGGGGCGTAGCGGGAATATAACGGAATACGACGGGATTATATACTAGGAGGGTTTTAGCAGGGTACGGCTTAGTACTCTCGCGCTAGGGATACGACGTATAAGGTATAGGGCGATAAGCGGATAATAGGGGTAGCGGCGGACTATACCCGGTTAGAATATAAAGCGGGGGCGTAAAGCGGGCGTAACGATAATAGAGCGGGGAACTTATAGTAGAAGACTAAGGGGTAGTCGGTCTTTTACCCTTATAGGCGCCGGCACCGGCTCCCCCTTTAGTGATAGAGGTCTTATTATTAGGTATCTAGAGGGATAGGAGAGTTAGACTAAGGCGGGCGTTACGGTAGCGGAGCGGGGGCGATACAAGAACGGTATAACCCGGGACCCTATTAGATCCCCTACTATATAGCCGAACGGTACTAGGGATCCCGTACGGGAATTCTAGGGCTATACCTATATCGTACCGACCACGTAAAACTTACCTTAAGAATAATAGCTTAAAGGAGGAAAAGAGGAAAGGAGGAAAAGAGAGGAAAAGAGGGAGGGTTATAAGAAAAGGGAGTAATAGATTAGCCCTACGAGTTACCACGCCTTCTAGGGAATAGTAGCCACGCCCGGCCTATACTATAGCGCCTACCCCGGAGAGCCTATATAGCGCGAGTAAAGGAGGTATATAACTAAATAAGGGCTACTACAAATAATAGGTATATAAAGGAGGTTTTAGAATAAACAATAAATAAAGGAAGGAGTAAGGGGGGGGGGGTAGGTATACCCCCCCCTTATAGAAGGGAAGGAGAGTATAAAAAGGTACCGCGGTAAGGGAAGAATAACCTCGCCGGATCCGGAATAAAGGAAAGGACGGCGGCGAGAGACCGTAGCGATAGCGTACCGAGGGCGCGTATAACCGATATAGTACCTACTAAACTAACTAGCTAACCCCCGTTAGCCACTAGCCCGGAGGTAAGATCCGGTTTTCGAATAACGATAAAAACGGGGCCGCGGAGCGATACCGTAGCGGCCACGCACGATAGACCTACTTATATAATAAGAGCGTAGGGGTTTTTATCTATTAACGGTTTCTCCTTAAGAATTAGAGAAGGACTATTACCTAGGTGGCTAGCCTAGCTTAGCTAAGCGAGAGCAGAGTAATAAATAAATAATAATAATACTTCTGGAGGCGTACTACTCCTTATAAAAATAGGGTAAACGGTCTCGCACACGTTATAACTTAATATAATACACATACGCGAAGACTTCCCCTAAGTCAGAAGAGTTAGAAGAGTGTATTTTAACGTGCCATAGTTATCAGCCTGGTTTATAATACTTAAAGCCATTTAATATCTTCTACACCTTTAAGTTATCCTTTTTACCCTTCCACTATAAAAGCAGCTATATTATAAGCGCTTAGTCGACTATCGTTAATCTAATTAGGGTAACCTCTTCGCTTAAGTAATAGAAGATATCCTCTAATATTCACCGCGGTTAATAGATCCTAACTACCTAGAAGGACTAGATTATATAGAAACGTAGTATCCGCGGAAAGTTCTCCTCTTTTTAGAACGATTACCTTAATCCTTAACTGGATAACGACGAAGTAGAAGCCTCCCTGCTACCTAAGCCTATACCTCCTAATACACGTAAATACGAAGCCGAGAAGGGCGTTAAGACGCCTTAGTTAATTAACGACCTCTTAGATTAAGGCAGGGTTCGTTACCTTTAAAGCCGCCGTGTATATCGCGAAGAAAAGGCCGACTACGATAATCAGGAATAAGAACTTAACGCCCTACGCTCCTATATCCTGGCTATAATCTGCGTTACTCTTAGGGACCTCCTTAGACTGTTATAAGAAGACTAAGTAAATAACGCGAGGGCGTGGATTACTACCCTTTATAAGCACGTAGCCCTAACGCCTATAGATTAACGGTATAAGGCTCTGCGTTAATATCGTTAGCTCGTTAAAACGCCGTTAAAGACTATCCCTAGGGATATAGGTAGATAGATTACTAATTAGAAGGCTACCTTGATAGGATACTAACGCGCTAGGGTTATCGAGATAGCTTTAGTAGATTATTAGGTAGAAGATGCCCTCGCCGCGATACGTCCCGTTACTCGGGAATAGTATTATATTTACGTAGTGACGAATAGGCAGAGGATTAATAATAATGAGCTATTAATCAGGGACCTCGTACAGGACCTTAAGGTGCTGTTTAAGTCTATAAGGGATATCTAATCTATCGGCACTACTATTACTGTAGAGAGACTATCGCTATTACTGCGAACTATCGGTACTACTATTACTGTAGAGATACTATCGCTATTACTGCGAACTATCGGTACTACTATTACTGTAGAGATACTATCGGCACTGCTATTACTGCAGAGATACTATAGCTATTACTACGAACTAACCGCTATTACTACGGGACCTCGTGGAGAGATCTCCTCGTTATATCGGCACTACTATTACTGCGAGCCTCGGTACTGCTATTACTACGGAGATACCACTAAAAGATACCTACTAACGGCTACGCCCGCGGGAGATACAACTAATGGCTACGCCTATAGGGGGTGATTTTAACCGCGTTATTATTATTATAGGAGCTTTTCTAGAGTGTCCCCTCGATAGGACTAAATAGGCGGCGATTAACCTAATCGGACTAATTAGGAGCCAGGGATTAAGATTAATATTAAACGATTAAAAGGACCGGTTTAAGAGCGTTTTTAAGAGCGTTTTTAAGAGCCTTTTCGAGGACTGTTTTTAAGATAGACTACTTTTATAATAGAAAGGATTAAGAGTTGTTCGGTTTAAACCGAGGCCTCTAATTAGCTAGTCGGCCCGGAAAAGTGGATCCGCTCTAACTAGGGGGGTAAATTATATTAGCACGAGCCTCGGGGGTAGGCACGAGCCTCGGGGGTGGGTATAGGCCTCGGGGGTGGAAATAATAAGGGTAGACCCACGGTAAAATACCGGATAGGATCTAAATAGAGTAGTACTTCCGGAGGAGTACTGCCCCTTATAAAAATAGGGTAAACGGTCTCGTACACGTCATAACTTGCCATAATACACACACGCGAAGATTTCCCCTAAGTCAGAAGAGTCAGAAGAGTGCATTTTGACGTGCGACAAAAAGAGCCTCAAGCTGTTATTATTAAGGAAAAAGAAGAAGATCTAACTGCTATTACTACTGCCATGGAGGCCCCTAAGGCTCCCACCGAGTTATAAAGTGGCGGCAGGACGGCTGAAAAAGGCAAAAGGAGTATAACGCCTATACCTGCTCTGCCTATAGTTATAGTTCCTAATGAAGAGGAAAAACTAAAGTTATTAAAGGATGTATAACGGTTATTTTATGCTGTTTTTAAAGGCCACAGGCTATTCAATAAGCCGTTAATTCTACGTTTGATATTAAGCTATTTTAGATCTCGATTTTAAGTGGGCTTAAGGATTAGAACCGTCGGATATGATCCCTTAGTTCTAGGGGGGTATATTAGATAAAGGCTATAGGATATCGGGGCGTAACTTCGGGACCTTTTCGGGTATAGTTCGGGTATAGTCTTAGTACGTACTAACGACTCTATACAGCTCTAACCTCGGCTATATAAATAATCACAGATACTTCCTCTAAAGGAATTTTTCCCTTCTATATAAGAACACGACCGCGATTCCCATACCGATCTTCGTGTTCTAACATATATCTATTATATATAGCTTATTTATTATCTTTCTCTTATTCTATTAAGTCTACTATAATAGTTTTATAGCTTTCATTTTTCTAAGCGTCTATTAAGGCCTAGGCTATAGTAGACTGGTTAGATAGCCTAGGAGCCACGTGCCTAGTAGATCCTGAAGAAGTTAATCTAAACGGGGGGACCTTGTATAGGTCGAATCTTTATTAGGAATTACCGCACGTCAAATAGCACTTGGATGATTAACTTAGTAGAGCAGAAATCTCGTGTGTGTGTATTATCTTAAGTTATATTTGTGTGAGTCTTTTATGCCCTTAATTTAGGTGGTGAAGACTCTGTTATAGGTATTATATTATTTGGATCCTATCCGGTCTTTTCCGGTATCCGCCCCTGTTATATCCTAATATCTAAGGCCCGAAGCCCTTAGTTAGGGAGTGGATCCCCCCTAGATCCCCTATAGACTACGTCGTGGTCCTGCCTATACGATACACCCCCTTAGTCAAGGTGGGTCTTCCTAGGTTAACTAACTAATTAGAGGCTTCGGTTTAAACTAAACGCTCTTAGCTTTTCTATCGTAAATTTAATAGTCAAGGGAAAAACACCCTCGTAAAAGGGATCTAAATCCGTACTGTTTAACCGTTTAATTTAATTCTATCTTAATTCGTTCTTTAATCCTGATTAGCCAGATCTGCTTAATCGGATCTATATCTATCGGATCTTTTACGCCCTCGGGGGCCTTTATTACGGCCGCTCTAACGCGTTTAATCTCCTCGTGTAGTCGTTTAGACCACTTAATACGGTTCTTTTAATCCGTTAAATTAAGCTATTACTATAGTCTTTTAATCCCTGCCTTTGGTAGTGCCTTTATTAAACTATCCGCGATTATCTCCTTTGTGTTAACGTATATAACCTTAAAGAGGCCTTACTATACTAACTAACACGCTTACTGGTTATAAATATCGATATACTATAGCCTTATTCGTAGATATTATACCTTTTTATTAATAAGGTTAATAGTCTATTAATTATCGTAGTGTAGTTATAGTTACTATTAGTCTAACCGAAGCTCTAAATCCCTTAATATCCGGCTAACGAATAACGTCTTTTTAGCGGCCTTTATAAGAGCGAGCAGTTCTGATTCTGTTAACGACGTTATAACCGTCGGTTACTTACCCGCGTTCTAGTTGACAGTTCCCCCGAAGAGCTTTATCGTATATTCTTATGAACTTTTACGGTCTGGATTATCATTAAAGGACATGTTACTTACTATTAGGAAGAGCCTATCCCCGCCAAATTCTAGGTAGTAGTGTTGTATACAGTATAGGAATAGCAGTACTTATTAAGCCCTTTTAAGATAGTTAGAGGAGGGATTAATATTATATTAGGAAAGCTTTAAATAAGCGAACGCGATATCGGCTTTTATTATAATAGCGGCGTATAGGATCAAACCGATTATACCCTGGTATTAGCGGACCTCGGGAATTAATACGCGGGTACTATCGCGGGGTATTACCGGCTCTGTAGATAATAGGACCTTTAGTGGTTTTCGGTAGAGTATATCTATATAGTATTTAACCGTAATCTTCTCTATATAGGAGGATTATAATAGCTATAGCCTACGGGTGGCTCTATCCCTTAGGACCTTAATTCCCAGAAACTAATAGATTTCTTCGCCTCCTAATAACCTATAGCTTCGCTTAAGAGCGGCTTTAAGGTCGTCGGCGTTAGTCTTACAGTCTTTACAGTATATGAGTCCGATATCGTTAATATAGAAGGATAGGATTAAACCGTCGCGGATGATAATATAGGGGTTATTAGGCACGGCTATAAATCCTATCCTCTATAGCGTACCGCTAAATTCATCTTATTATAATAGTGGTAATACCCTTAAGCCGAAGAGGGCTTTCCGTAGTAGTAGTACCTTACCTAGTATTTTATAGCCTTACGGTATCTTTATAAATACCTCTTCTTTAAGGCTAGCATTAACGAACGCGTTAATAGCGTCGAACTGCCTTATCTCTAGTTTAGTTCGGGCGGTGATTACTATTAGTATATAGAAGGACCGCGAGGCTAGTATTACGGTATAGTTATCGTTAGTCTCTAACCGTTTTTATTAATCCCCTTAGACGATAAGGCGTGCCTTACACTTAAGGAGGGTGCCCTCCTTATTAAATTTATAGGTGTATACTTACCTCTAGGCGAGGACTTATTACTTATTAGCCTAATTACTATTTACCTCCTACTAGTAGCCTATCTATCGGTGCCCCTTAAGGTATTCCCCCTTAGCCTATAACTACCGCTCCCGTAATAGGTAGATGCGTATATCGTGGTAGTGGTTTAGTAGAGGCGGGAGATCCTCGCGGGTTACGTACGATAGCGATAATAGCTAGGAGGTATAAGGGGAATCTATAATACCGATATTATCGTTAATAGCTTACTTCCTCGCGCGTATAGGGTTATAAGTCTTTCTAGCGTTAAAGAACGCCTTCTAGGCGTTATCTTTCTATATCTTCTCGGTCTTATAGATACTTACGATAAATAGGCGCGCGGGTAATAGGCGCGCGGCCGACAGGGACCCCCTAGGGGTATCCCCGGCTATCCGTTAGTGGTTATCGTGTTCTTCCACCTTAACGCCCCTAACTAGGGCTAACACTATAAGGAACGCGCGCGCGGGATCTTCCGGGGATATTAGAGGCGTGGGAAACGGTTTAAACCTTGTAGTGGTAAACCGTGAAGTGTCCGTAGTAATAGCGGTAGCCTCTCCCGTAGTAATAACGGTGTTATCGCTTTTACCCGTAGTAATGCCGGTGGTATAGTCTATAATACTAGCAATAGCCTCTCCTATAGTAATAGCGGTGGCGTTAGAGTTACGAGGTTCTAAATCTATAGCCTAGGTATTAGGCTATAGATTTAGAACCTTATTTATAGTAATAGTAGTAGCCTTTCTTGTAGTAATAGCGACGGCCTTACCTTTATCCGTAGTAATAGCGGTAGCGTCGCCTTTACCCGTAGTAATAGCGGTAGCGTCGCCTTTACCCGTAGTAATAGCGGTAGTGTTAAAGTCTTCCGACTTAAGATCTAATACGTCTACGGCTATGCCCCTTAATAGTAGCCTATTCGCGGTCTTATTAGATTAGGTGATACAGATAGATTATAGGCGTTCCCCGATTTCCTCGGCGGAAGCTATAGCTTATAGCGTTTTAATTCTGCCGTTAAATATCTTATCTTCGTTAAAGACTACGTTTTTTATAGTAATAATATCTATTAGGTATAGTAGCTAAATACGGAAGCTATTCGAGGATTAGTATCCGACGTATTAACCGATCCATACTTCGGTTCTAGCCTTTATAGGCGGTTCTTTATAGCTGAGATATCGCGCGTTTGTATGAAGGCTTTATAGCCGTAAGCTTATAGGTATATAAGGTTAGGTTAACGGCTGCGTAAGGCTTCGTATAGCGTTCGCTAGTTATTAATATATTATAGCATCCTATTATATAGATATATAGTAGTCTTAAAGATCTTAGGCTAGATAGATATAGGTAGATTAGCTCTAATCCTTATAGCCCTCGCCCTTCTCTTAATAATACCTCTAATCCGTTCTATAACGCCGTTTTAATCCTATAAATATAGTGCTAATAGCTGGCCTTCTACCCCCTTAGTAGCGAGGAAAGCAATAACTTCTAGGTGCTAAAATATCTCCGAATCGGCGTATAGGATACGTGGCCGGACGTCGAATTAGGTCTTAAGTAGGGTACAAACGTCTTTTAACGCGTATAGGATAAAGCCTTAGTTCCTTTTCTATAGGTAGTAATCCTACGTATAACCTATATACACGTGTATCATAAATATAATAGACTTATATAGGCCGCCTAGCGATTCTAACTCTTCTAGATCGTGAAAATCAATAGCTAAGGCCTCTCCGGGCTTTAACGGGTAAAGGGATAGTATCCGCCGGATCTACGTAGGTACTTATAATTACCCGCACGCGTTATAGTCCGTTATACGAGGTCCCTTTATCTGTACCCTCTAAGTAGCGTTAACGATCTTTATAAGAGTATCGGTACCATAGTGGCTAAGGCGTTCGTGCTACTATTATACCGTGGTTTTCTACGGTTACCGCGGTTATCGTGATCTTTTATACGGGTTATCGCGGGGGTGCCTTACTAAGACCGCGAATGCGGTAGCGGCTATAGCTTCCGCGCGCTTGATTATATACTAGCCGTAGATATCTAGTAGCTTATAGATAGGCCGGTTATCGGCAGAGCTAATAATAGTATTATTTACGCTATCCTAGCGGTAACCTTATAGGCGTAGCTAATATTCCAAGACGATATTAGTGACGAATTCCTTATAGTATACGACGTTACGGAGGCGTAATAGCCTTTTCGTGCCCGATAGGGATTATATACGTAGCTTAACATCTCCGTATCCGAGGATAGAAGCCTTATAAGTACCCACCTAAAAGGATAAAGATAAAGTATCCCTGGGTAGTCTAACGGCCGTAAAACGGCCTTGATTATTAAAGACATAGATTAATAATCCTAAGTCTAGGATCGCGTAGTATAATAGCGCTCTAGCTTAATGAATAGAAAGGGATACCCCCTATTCTTATTATAATCTTAATAGCATCGTTATATAATAACGGCGCGCTACCCCTTACGTTATGGGGGCTCTTAGTCTCCCCGTCGCGGTGACGGATAGGTCTTTATAAATTATAATAGGCGTAGTATTATAGAGTTAATCTTCCTAGACTTCCTCTATCTTATTAGCGGTGATAGCCCCTAAGGCTTCCCGCCTTTTCTATATCGCGGTGTCCACGCGGCTTTTAAAACTATAATTACGTATCTTCTTTTCCGTAACCTTTATAATATCTTCAAGGCCACGCTAGATATAAGGGCGTATATCCGGCCTTACGTACTAATAGGCGGCGGTAGTATAGGTGTTTTCGTATATCCTATAAGGCCTCCTCGTTACGGGAGGAATAGCCTTTAAGGACGTATCGCTATAAGGACGCTTTTTATTATCTTTATTATTAGTAGTATCCTTAGTATTGGGGAGGTTTCTAAGGGTGTTAAAGGTGCCTCTCCTAACTCTAGGTTTTATAGCGGTGGATTATAGGCTCTTTATATTACTAAGAACCGCCCTTAGAGCCTTTACGAAGTCGTTAATCGTTAGCTTATTTTCCGTAATCTTATTATAGTTATTTACTAAGTAGTTATTACTCTATTCCTAGGTAATAGGTCTAATAGCTTTTAACGCGTCTTCTACTTAATAGTCCGCGCTTAATAGCTCTAAAACGTCTATATACTTATAGTATATTATCGCTATTTTCTAGCTTACCACTTAGGCGTTTATATCCTTAGGTAGAGCCTTTATAGGCGTAGTGTATCGTCGGTATAGGACTAGGGCTTTCTTACGGAGGTCTATAGGTATTAGTCCTACGTACACGTATAGGAGAGTAATCTAGGCCCGCGGGTTATTTACGGTATTATCCTATAACTAGGCGAGGAGGTTATATAACGTGGTATATATAGTCCTTTTAATATAGGAGCGTACCTTATTAAACTCCTTTTACTACGCGTCGTAGTCTGCCTTTTCCTCGCGGTATATACGGCGATCTTATAGGTCGCGCGTACGCCCTTTTTTAAAGAGGTCGTTAATAGACGTGGGCGTTTTAGTCGGTGGTTCTTTTATTACGGCTATAACCTTCCGGCGAGCGGCCGTCTTCCTCTTACCGGCGGCCGTGGCCGCTATAGTAGCGGCGGCGTCCGTAGCGTCCGTGGCCTTATCGCCCTTTAGCGTGATGGTGGAAAACGTAGTAGCCGTGGCTATAGCCTCCTCCGCGTTTAGGTCCACGATAAGGGCTTTATATTCACGAATATTAGGCGGTATAGGTAAGGGGAGGAGATAGGCGTTAGCCTCCTTATCGCTTAGCTTTAGATTAAGGTAGTTATCCTAGTAGGAGGCCGATTTACCATGTACGGCGCGCTCCTAAACTGCCTAATCCCTTTAGTTAATAAGGGTAATAGCGGCCGCCTTTTATTCGGCGTTAAATACGTTGGAAGATATCTTTACTAGTTTATCGTTTATCGGTTAGTTAATTAATAAGTAGGTTAATTCATCTTTTAATTACTCTGATTAGGTCGATAGTAGTTGTTTAAGAGTACTTATATAGACGTGATTACTTCTTTATAGTGGAATAGGGGTAGCCTTATTAATATCTATCGTTTAGGCGTTATAAACCGGGCTTATAACTATCGTA", "alphabet": "DNA"}, "features": [{"location": "join{[22907:22966](-), [22549:22808](-)}", "type": "CDS", "id": "<unknown id>", "qualifiers": {"Name": ["input.path1.gene1"], "gene": ["input.path1.gene1"], "source": ["GlimmerHMM"], "transl_table": ["1"], "translation": ["MVLVLEVRRVGFRRVLVCLPREAIVLIRRGAVEAGLQACVIGSRRATRLDENLNKSINHDTEAFLFLQIDSFPGDQLPRLHTPGQLVENWTFEVAKDFDGAKKLV"]}}, {"location": "[25692:26847](+)", "type": "CDS", "id": "<unknown id>", "qualifiers": {"ID": ["input.cds2.1"], "Name": ["input.path1.gene2"], "Note": ["single-exon"], "gene": ["input.path1.gene2"], "phase": ["0"], "source": ["GlimmerHMM"], "transl_table": ["1"], "translation": ["MWINGGHYHVQMEFRANIMPVHSASKRPNTTLKERVQILQAEIQKYASRKLRHTPFYYPDAPFKGDFHRLARRLCGKSVGLVLGGGGARGITQIGIIRAMEEAGIPIDIVGGTSIGSFIGALYARHADVVPIYGLAKKFSGRMASIWRFALDLTYPTASYTTGHEFNRGIFKTFGKDQIEDFWLEFYCNTTNISKSRIEYHTSGYAWRYIRASMSLAGLVPPLADEGSMLLDGGYIDNLTVSHMKRLGVDTIFAVDVGSLDDDTPQAYGDSLSGVWAFFNRWNPFSSTPNPPTLAEIQARLAYVSSVDALERAKTMPGCIYMRPPVDEYGTLDFGKFDEIYKVGYEYGTKFLRRLRDQGVLPLVEETEAKKALRRTMAPRRASI"]}}, {"location": "[27184:27192](-)", "type": "CDS", "id": "<unknown id>", "qualifiers": {"ID": ["input.cds3.1"], "Name": ["input.path1.gene3"], "Note": ["final-exon"], "gene": ["input.path1.gene3"], "phase": ["2"], "source": ["GlimmerHMM"], "transl_table": ["1"], "translation": ["LY"]}}], "name": "ENANITX01000002NITX01000002.1", "description": "ENA|NITX01000002|NITX01000002.1 Sodiomyces alkalinus F11 SODALscaffold_1_Cont2, whole genome shotgun sequence.", "dbxrefs": [], "annotations": {"molecule_type": "DNA", "references": []}, "letter_annotations": {}, "areas": [], "modules": {"antismash.detection.hmm_detection": {"record_id": "ENANITX01000002NITX01000002.1", "schema_version": 2, "enabled_types": ["T1PKS", "T2PKS", "T3PKS", "transAT-PKS", "hglE-KS", "prodigiosin", "PpyS-KS", "arylpolyene", "resorcinol", "ladderane", "PUFA", "NRPS", "CDPS", "RCDPS", "thioamide-NRP", "NAPAA", "mycosporine-like", "terpene", "lanthipeptide-class-i", "lanthipeptide-class-ii", "lanthipeptide-class-iii", "lanthipeptide-class-iv", "lanthipeptide-class-v", "lipolanthine", "thiopeptide", "thioamitides", "linaridin", "cyanobactin", "glycocin", "LAP", "lassopeptide", "sactipeptide", "bottromycin", "microviridin", "proteusin", "ranthipeptide", "redox-cofactor", "epipeptide", "cyclic-lactone-autoinducer", "spliceotide", "RaS-RiPP", "fungal-RiPP", "blactam", "2dos", "amglyccycl", "aminocoumarin", "NI-siderophore", "ectoine", "NAGGN", "butyrolactone", "indole", "nucleoside", "phosphoglycolipid", "melanin", "oligosaccharide", "furan", "hserlactone", "phenazine", "phosphonate", "guanidinotides", "other", "acyl_amino_acids", "PBDE", "betalactone", "tropodithietic-acid", "pyrrolidine", "crocagin", "NRP-metallophore", "methanobactin", "opine-like-metallophore", "aminopolycarboxylic-acid", "NRPS-like", "PKS-like", "transAT-PKS-like", "RiPP-like", "RRE-containing", "fungal-RiPP-like", "phosphonate-like"], "rule_results": {"schema_version": 4, "tool": "rule-based-clusters", "cds_by_protocluster": [], "outside_protoclusters": [], "multipliers": {"cutoff": 1.0, "neighbourhood": 1.5}}, "strictness": "relaxed"}, "antismash.detection.cassis": {"record_id": "ENANITX01000002NITX01000002.1", "subregions": [], "promoters": [], "max_percentage": 14.0, "max_gap_length": 2}}}, {"id": "ENANITX01000003NITX01000003.1", "seq": {"data": "TTATATAGACGTGATTACTTCTTTATAGTGGAATAGGGGTAGCCTTATTAATATCTATCGTTTAGGCGTTATAAACCGGGCTTATAACTATCGTACATTAAATAGGCACTTAAATAATTAACTTAGTAAAGCAGAAATCTCGTGTATATATATTATTAAGTTATATCTAGGAGAGTCTCTTATACCCTTAATTTAGGTGGTGAAGACTCTATTATAGGTACTAAGTCATTTGGATCCTATCTGGTCTTTTCCGGTATCCGCCCCTGTTATATCCGAAGCCCTTAGTTATAGCGTGGATCCCCCCTGGATCCCCTATAGACCACGTCGTGGTCCGTGTGCCTATACGACACTAGGGGGGATCTACTCCCTAACTAAGGGCTTCGGACCTCGGGTATCAGGATATAATAGGGGCGGATACCGGAAAAGACCGGATAGGATCTAAATAATATAGTACCTAGAATAGAGTCTTTACCACCTAAATTAAGGGTATAAGAGACTTATATGGATATAACTTAATGTAATACACACACACGAGATTTCTGTTCTACTAAGTTAATTATCTAAGTGCCTTTTAACGTGCGACACTACGCGATTATACCGCTAAATATGCGTATCACGTACCCTTAACTGCTTTTGCGATTAAGGGTATTATCGGCAAATAAGGCGTTAGTGTAGATTTCGATAGTATCGTCACCACCTAGTTCTAATATAAACGATTAGCTATTAATCAGAGAGAGGATTAGATAATTAGCGGCCTTAGAGTATATAGGCCCTGGATTAACGTTAAAACGGCATAGCCTTAATACTATAAAAGCGATATCTAGCCGCGATATTACTGCTATATATAGTATAGATCCTATCTTCCGTTAATAGCTTTTAATATTAGTCGAGGTCCCTAAATAGGGTATTAGCTCTATAACCTTAATTAGGTGCGTTAGGCAATAGATACTACTATACTTACTATTCGGCTTTAATAGGCGTTCTAATTTAGTAACGTAGTCGCGTTATAATAGCTAGTCTTTACGGGCGACACGGTCGCGAATAACCTTAATACTAAGGAACCACTATAGATAATCGCCTCCTTGTAGATTATAGTGGAGTTATGGATTATTAATAGCCTACTCTATCTATACCTTATATTATTCCTTATAAGTAATACCGATATCGTTAATATAGAAAAACAGGATTAAACCGCGACGTAGAAAATACCACGGTTCCTGCGGCACTATCTAAAAACCGTCCGCGAACAGGATAGCCGGAAAGTGCTTTTACTAAAGTAATAGAGACTCCTTAAGTCTATATCACGCCTTTTTTAGGTATAAACGGCTCCCCGGGGCTAGAAATCCTGGCAGCGGGTATATAAAGATATTATAGGGGAGGGGCGCGTGTAGAAACGCGTTTATAACGTCGAATTATAATAGCGTAAGGTTAAATCGGGTAGCGATAGCTATTAACGCGCGGAATAACCGTCCTGCTAGTATTACTACGTACGTCTCCTTAAGGGAGGATTAAGGCTACTAATCTCCTCGCACTATAAGCCTTATCTTATATTTATATAGAAATCTATACTTATCGAAATTATATATTATTACCTATATTAAATTAAGAACCTAATATCTATCTACTACGGACGCCGGCACTTATATCTATAACCCTATCTCCTTATAGCTTTATAGGTAGTCTTCTTATACCTGTCAGAATAGGTGGCTATAAGGATATAAGGGTATATCGTAAGGGTTCTTTGGAAGAGGAGGGAGGTCTTTACGGTGGATCTTTACGGCCGCCGGAGTACCCGCCGGGGTAACCGCCGGGGTTATATTTCCTAAGACAGCCTCCCGGGTTATACTTCCGGTAGCTACTACCGGGGCTATAAATCCATAGGGTATTATTAAGCGTCGCTATAGCGCTATAGGCGTAGACCTTTTTAATCGTAAGTTAGTTAGCGGAGTCCTATTTAATATATATATATCCGGGGCGTGACGGCTAGCGTTAAATACTACCACCTAATAATCTTTTTTCTAGCTATCGCCTTACCGGTTAGGGCGCGCTCCTTTATCTATAAGGAGCCCTATAACCGTTACTATAAGGATATCGCGGTATTATATTCCTCTATCTATAAGGAAGCCTATAGCCGTAGGTGCTTTACGACGATTACCTAAGATCACGGCTACTATTAACGCTATAACCCATAGCGGGGTTATCGGTGGAGTGAGAAGCTATAGATTCATAGACTGCTATAGACGGGGATTAAGAGTTATACTAGTTAAATCACATGGTTCGTGACGTATATCTTATCCTCCTAGACTCGAGATAGCCTCCTCTACCCCCTTACGGCCGGGTATTACGGACTATAACCTTAACGGTAATAACGCCGTCGAGGAAGGGGATCCGGGGGGAACTAGCCCCGGTAAAGGGTTAAGTTTAAAATAAGCAGTTATATAAAGGGGGAGGTCCTTAGCTTATACGTCCGTAACGGCCGTGAATCTCTAGCCCTCTCCTACTCGATCTAACTAATTAGATCTTTTAGTTACGCCTTACTTGATTAACGGAGGTTATCCTTAAAGGTAGCGATATCGCCGTTAAAGAAGGCGCGTTCGTTAAAATCTATATCGCGTATTTGAATAACGCGGTTATAGCGGCGTAGGCTAAGCACCTAGATACGGAAGATATTAGTGGAATCGTAGCCGATAAGGTAGCCGATATAGGCGCGAGGAGTAATAAGATTTAATAGCTTATTAGCGCACTTTTAGGCGTCCTTCGATATCGTGTACACTTAATAGCCGTAGGTTTAAAGGTGTGATAAAATCAACCTCCTTTTAAAGAGGACCTTATAGGGCGTTTTCTAATCCTGGTTATTCTACTACCTTCGCGGCGTGCGGTCATAGACGTATACAGCCGTGGGAATGGCCTTAGGCTACATAAACGGCGGTAGCTTAGCTTGGATATTTATCGTATAACCCTTCGAAATAACTACGGTAGTAGCATATTCGGCACCCCCGTTCTGCGCTTAAGTATTAGTAGTAGATACCTCTAAAAGGATGCCCTCTTTACGTAGGAATTAGGTGATATCGTGGGATTAAGTTAGCTCGTTATTAGATTCGAAAACGCGCACCTTATAGTCTAATTAGCGTTCTACCTAGGCGAGGAATTCCTTAATCATTACGAGGATATCCACTACTAGCTTACTCTTTATAACGTAGGTGGCCGTAAAACCACTATAACGGTCGGTGAAAAATATAAACCGCGAGTTCCTGTCGGACGTTAGGTTAAAATCCGTGAAATTAATTGCTTACCGCTTCCCTGTATAGGCAGGTACGGTATCAGGGCGCCTACTAATATACCGTTTTATTTTTATAAGCTTATATGCTTTGTAGTCCATTATCATTAGTCCCTTAATCTTAACCCCTTACGTATACTTTTCTAGGTGCTTAAGAGGCTTAGGGCTAGTATGCCCTAGTTGTAGATACTATAAGATACCCTCCGTAGTGCGTAGATAACGTATCGTTAATTTATAGACGCCTTATCGGGTGGAAGAAGAAGAGCCTAGAAGAGTAGCCGTAGATTAGTTAGAGGAGGGCACGTATTTAACCACGGTTTAATCGAAGTAGTAACTTAGCTAGTATAATATAGATCTATCGGTATATCGAAGGTAGTTATTTAGTGGCTTCTAATTCTATTAGTATCCGCGTAGTCGTAACCGTTAATTTAAGATTAAATTATAAATAAAATCTACGTAGTATACGACGTTTAAGAGCCTAAACTTAAGGCCTCCTATTAGTCCGTTTAATCTTATAGTTATATTACCGTAATCTCTAATAGGCAGCGATAAACTGCCTACGATTATATAGTCGCCCTGCGTAACGGGTGTAAAATTAGAAAAACGGGAAAAATCGTTAAAGATATAAATAGTAGCACCGGAATTAAGGATAGTAGATACCCGGAAAGGGTAGCTAGTAGTAGTGCTAGCCGTAATGGTAGCGGCGTAGGAGACGCCGCTACGGACGCTATTATAGTTAAGTCACGCCTATTTAAGCGGTGTAGAGTCCCGGCTTATATCTTTCTTTACCTTCTTTACGGCTCGTAGTTCTTCTACTTCCGCACGTATTATAGGGTCGTATTTAAGGATCCGTTAGACGGTTATTTTAGTGCTATTATAAGTAATCTAACCGTCCGTTACTATCTCCGGGAATAAGTAGTAGTAAGCGTTAATATCGTGATTAGGCGTAGCGTATACGCGGTAGGGTTCCCCTTACCGGAGAGTAGATTAATATCTTTTAGAAGAAGAAGCGGTTAGTTAAAGTAGTAGAAGGTATAGCTATAGATACCGCGGTAATAGGATTCTTAGCTTTATTCTTCCTACGGCCGCCCTTCCTCTTAGGCTTACCCGTGGTCTTTAAGGTATCTTTACCCTCTTCGCTTCTAGTATATAATACAGGGAATACTATAGCGTGATAGTTACCACGCTTTCCTTAGTCTTTAAGTCTAGTCTTAATATATTATTATCTAAGGGTATAAAGATCCTCGGGTTAGATTACTTCCTTATCTAAGAGGCGTCCCTCGGCCTTAGTCTAGTCACGGCTGGCGATACTATAGATACCTCTAAAGAAGTCTACGATATAAATATATATTACGGGCGTTGATTTGACCTCTTCGAGGTGCTTTAATAGTTCCTACTATCTTACTAACTACTCCTATAGCTTCTTAAGGCTATTCAGAGTATTATAGACGTGTTTATTATATTCTTCGTAGATATCCGCGCAGCGCGTAGCCACGTAGTAAGCGGTATCGCGTTAAATAGCTTTATATACCCCTTTTAGCGTAGCGTTATATAGGAGTAGCTTACGGCTTTTATTAATAGTACTAGTCTACCACTTTAGTATCGCGTTAATACTTTTAGCGTGTTTATTATAGTTATCCCTCTATATCTTCTAGCGCTATATCGTAGATTCGTAGGCGCGCTAACCGCCGGCTATTAGATCTATAAGTTGCGTAGGCGTAGCGTCTACTTAGATAACTACGTTTAACGCTTAGAATTCACCGTAGGCAGGTATAGGAGGCTTTTAAGGAGTGGGAATAGGATTATTAGGACGTAGATATTCCTAGACTTTATTATTAACGGCTATAGCTTCGTAGTGACTACGCTAGAGCTCCTAATCGCGATAGGTTTTATAGGTAATAGGCTAGTATTCCGATATTTCAATAGTTATTTATAGATTAACACGCTATATCGGCGTAGCTAAATAGCTTCTTAAATTGGTAATAGTAGTAGAGGTAAAAATGTAGGTAATTCACTTAGTAAGTAAGACTCTTAATTATTTAATAAAGCGTAGTCAAAATCGTTATAAAATAGGTTAAGATTTATTAAGGTAATTACATACTATTATAACTATATTAGACCGTCAGGGAAACGCTGCCACCGTATTTTATATAGTGCAGATTCTGTAAGCGTCCACCCGGATTATACTCTTAGCAATCCGGCCTATTACGTAACCGAAAAGACTATGGTCTGTTCGGCACGTCGTGGTCCGTGTGCCTATATAACACCAGGGGCCCCGTTGTGGTCCTGTGTCCATACGACAGGAGGTCTATGCGACACCTGTAGGTAGCTCTCCGGGATTCCTAGACTACCTACCCGGGTTTGGGGGGGTATAGGACAGAGCCCGATAACTGGTCAATCTGTCAACAGTCTTAGAACATCATGTCGACAGAAATTTCTCTGTCCTGGCTCTGGTCAGAGCAAAAGTCTCTGTCCGAGCTCTGACCTAGAAACCCCCCCTCCCGGGTAGGTACGTAGCAAGTAAAGCAACCCAAAATCCCAGACAATATTCGTCTCAAATTCCCCATTAAATAGTACCAACCTCAACCCGCATAAACCACCAGTCAATATCAGATGGATACACATAACAGAGATCCCACGCATAGTGTCCACGAGCCTGATTCTAGTGAAGAAGCATCGGGAATAGAGTCCACTGTCTTCCCACTGATCAACCCGCACGAAGCAACCGATTACGTACCCACGAAGCTAGGAGAGCAAATTTGCCTTCATCAGGACGACAATGATGACGAGCCAGCCGTCGCCAAGCCCTTTGCTCGCACTAGCAGTCCTGAGTCGGCACCTCACATTCTTCATGCCGACAATAGAGTTCCTGAACGGCTAATGTACAAGATGCACAAGTTCAGCTTGTACGAAACTGCTAGTCGATATTATATCGTTGGGGCAGATATCACGGAGCGACGGTATCGTATCTTGAAGATTGACAGGACAACCGAGGACTCAGATCTTAGCATCACGGACGACAAGATTGTCTATAGCCAGAGGGAGATGAACCAGATTTTGGATACCATAGATGACGGGAACAAGGGTACGGGAGGAATCAGACTGCGCTGCACGACATGGGGACTGCTAGGGTTCATCAAGTTTACCGGGCCATACTACATGCTCCTTATCACGAAGAAGAGCACAGTTGCCATGATCGGGGGACATTACGTTTATCAAATCGATGGCACTGAACTTGTTCCGCTCACACCCGCACGCTTCAAACCCGATGTTCGCAATACAGAGGAGACGCGCTTCCTGGGTATCCTCAATAACTTGGACTTGACCCGTTCATTCTACTACAGCTATTCCTACGACATGACGCGGACTTTGCAGCACAACATCACCCGCGAACGAAATGTGCTTGCCAACGGTCTGCCCTGCACCTCCGGCGACGACTTCAATGCCATGTTTGTGTGGAATAACCATCTTCTTCAGCCTGCCGTCAAGGCTCTGCGCGACCCGTTCGACTGGTGTCGGCCGATAATCCACGGATACATTGATCAGGCAGGTATGTTCCGTCAGATAAACCCATGTAACCCAGAGAACCACAACTCACCAACTACGAGCCCTCTCAATATACGGACGAACCGTATACATCACCATCATCGCCCGGCGGTCTCGGTTCTTTGCAGGCGCACGGTTTCTCAAGCGCGGCGCAAACGACCTTGTAGGTTTATTATCGTTGCGATGGTTTTCTGATTGGGGGCACTAACTGAGGAACAGGGCTACGTGGCCAACGATGTCGAGACAGAGCAGATCGTATCAGATGCTCTGACGACGTCTTTCCACGCTCCTGGCCCTAAGCTCTTCTTAAGCCCTCAGTATACATCATACGTCCAGCACAGGGGCAGTATACCCCTCTATTGGACACAGGACAACACAGGCGTCACTCCTAAGCCTCCCATCGAGCTGAATCTTGTGGACCCATTTTACAGCGCTGCAGCACTCCATTTCGATAATCTTTTCGAACGGTACGGAGCGCCCATCTACGTGCTGAATCTCGTAAAAGCACGAGAACGGACCCCACGCGAGTCCAAATTACTCGTCGAGTACACGAATGCCATCCATTACTTGAATCAATTTCTACCCCCTGGCCGGAAGATCATCTACAAGGCGTGGGATATGAGCTGGGCAGCAAAGAACCGTGACGAGGATGTCATCGGGACGCTGGAAGACATCGCGGAGTCTGTTCTCACAACTACTGGATTCTTCCATAATGGCGACGGAAAGATCAATCCGGCCAGGGTCCAGAACGGGGTTGCCCGGACAAACTGCATAGACTGCCTAGACCGAACCAATGCCGCCCAATTTGTCATTGGCAAAAGGGCACTCGGGCACCAATTGCATGCGCTTGGCATTCTGGAGGGCACAGTTGTCGAGTATGACACCGATGCCGTCAACTTGTTCACTCACATGTACCACGACCACGGTGACACGATTGCGGTCCAGTACGGCGGCTCTCAGCTGGTTAACACGATGGAGACATACCGCAAAATCAACCAGTGGACGAGTCAATCCCGCGACATGATCGAGAGCTTTAAGAGGTACTATAATAACTCCTTTATGGATGGGCAACGCCAGGAGGCATACAATTTGTTCCTTGGGAATTACATTTTCTCCCAGGGACAGCCCATGCTTTGGGATCTTGCCACCGATTATTACCTGCACCATGCCGACCCCCGGATGTGGTCTGGGAAGTCCAAGGTAGACTATATCAACTGGTTTACACCGAGCAATCTCCAGCAGACGCAACTACTTGCGTACGATCCTCCGCCTGGCGACGTGGGTAAGAAGCCAGTTTCCTTCTTTGACGATTACTGGCTGGAGTACTACCGGCCCTCGACCCTGTCATCGTTTCTCAAGACGTTTCCGTATAAAATAAACTCTACCATTAGGTACATTCCCTTCAAGGCGACTCAGGACGGGCGATATGACCTCAGCCCCTTCAAAGTCCGCAGTGAAACGGACGTGGATCCCCAGGAAAAGAAGAAACCAAAGGAGCCGGTTGTTATCCCTTCCCAGGGGAACCCTTCGCGACCCGACGCAGACACTCCCTCCCTTCTCTGGGACCCGGCCATGGCTGCTAAGGGCATGGCTGCGAAAGGCATTCCCATCCCTCGGTGGTTGCAGCCCGTCCAGAACAGGCCCACTGATCACGGAAGCATCGTGCAACAGACAATACCCGACGACCCCACAGAGTCCCCGAAGGCAAAGCAAACTCCTCAGGAGAAGTACAAAGCTGCCCAATGGAGTTTCACCAGAGCCGTACATCAGTCTCTCAATCCATCGGTGAGCGCACAAGAGGCGGCTGATTATGAGCGGTACATCAACCACCCGCAGAACCTGCCGCTCGTTGTATCTGCCCAAGAACGTGCGGACAATGATTCGGAGTACCGTGATTATATAAATGGTGCCTGGCATTTGGAGACTCGTCTCCAGCCTGGACCAGAAGATGACCCTGCGCTGTATGCGGAGCTCCTGAAAGTTGGCGAGAATCCCCTCACAGTCACAGACGAAGATGCACAAAAGAAGCGGTACAAGGCGTATAGAAAGTGGCTCCGCGGGAAGTCATTTTTTAAACAGCAACCGGTTGAATGATGGCTTGGAGGAGATACGAAGCCAGATATTTCCTCATGCGATCCTCTTCTCGGGAAACAAGCGATCAAGGGCCGGGCTATTGCCCCGTACCCTTCCGATCTTTGACGCCAAATCATTTCCCGAAGTCTTCATGACAGTTGACAGAATCCTCGTTGTTAGCATTATCTCGTCCAGCAGTTCTTGATCGGGACGTGGTTGTTCCTTGGTGGTTTCCTGTTCATCGTGGACAGAGAGCCAGCAGACGGCCAGGGCCATGATCACCTGGTCCTCGTAACCCCCATGCGACAATCGTGGCCAGCAATTCCGCAACGTCACTTGGAGAGCTTTCACTGTAGCGAATAGGCAGGAAGGGAACCGCGCTGCGAATGGGTCAGTCAGAATCGCTGAGTATATGGAGAGGAGATCCTAGGACGAGGCAAGTCAGCAAGACATGCCGCGCCGTAATGGTTACTCGACGTTTCCGCCCACCTTGAGATGGGGCGAAGCAGCAAGACCCAACTCCTCCACTATGGTGGCACTGTGTCTGGTTAAGACCTCTGTCACTTCGTGGTATTGAGATGCGTGCTGATAGCCTGCGAAGAACTCATCTCGCAGGAGTTTGACCAGGAAACGATTTCTGGCATTGACGTCTGGTTGCCAATCGATCTGCGCTAGTTGAAGAATGGCAGAGTAGGCCAGATCTAGTAGTCGAGCAGACTCATCGGGGGGTATGAGCGGCGGTAGGAAAGCGAGCGTCGGCTGAATCGCTTGGCTCAAAATCTCTCCGACACCTTGATTCCTCAGTATCGCAGGTGGACACTTTCCGAGAAACATGCGTGTGGCAGCCAGCCCATGCGCTTTGTGTTTGACTTCAGCGTCGTCGAGTAGCGCCAGAAGAAAGGGGATATACATGGGCCAATGTTGACCAAGGAGGACTGCCTAACAAATCCGCATCAGCTGGCAAAACCGATGCGTGGAGTGCAAGGGGCCTAAGCTCACATCCGAGTGCGCCACAGCCCAGGTGAAAATTGAAATGCAGTACTCGGCACCAAATTCCATCCACGGATCTCTCTTCGTGTCGGTGGCATAGTCAACAGTCGCTTCCCAGCGACGTTTCCTCCCGCGCCATGTCGTACCGCTCGATGCTTTGGCGAAAATTGGTCCTAGGAAGCCTTGGGAGATGACTGACGTGATGAAGTCGGCCTTTTGTTCCGGAGAGTGGAGTTGCGAGTCGAGCAACTGTTCTGCCGTCACCTCGGCGGGTCGAGACACCGATCCCTCAACATTACCTGCGTATGCGGCAACTGCGACAAGAGTGGCTGGGTCGACTGTTGCTGAATATTGTGTACATAGCGTCGTTAGGATAGATAATGCATCCTCGACAACATTGGACGGGATATCTGGCGGAAAAACGATGGGATTCTCGCCACCTGCGCCAACTTCCTGTGAAGGCACCAGAAGGCTTCCAAGGAGATGACGAATCTCGCTGATGAATACCCCGTCTCCCTGAGCTCGTACCACTCGGTCTCTGCTCCGGAGGAGAGCTGGTATGGCACAGAGAGTGCTATACCTTCGCTGAGAATGACTCAGTTGCTGCCGGAGCAAACGGACTGGGAAGTAGGTGCGAGATCGTACCTGGGAGACTATCGAATGGAGTGTTTGGGAAAGCTTGAAGAACGTGATCCTCTCTTCGACACCTGTCATTTGCGTCAGCCTGGTCGACCTCTCATACCCAGAGGTCGTATACGACGATCATCACACAGACCGAGATCCAGGGTCTCAAATGAATGGTGAGGTCTCTCGTCTCCTAGCATGCCGGATAATGTGAATCCAGCCATGCGCAGTTCCCTTGGGGTGCAGTATCGATGTAATTGCTAATCACGATCGTCAACTTAGTTGCAAGTCAAAAAAAACGGAAGCAAGTATCAGACAGCAAAATTTTACCACTACGCTAAAAGGGATATCCTAACATTACGTAGGTAATTTTTATCCTGCCTTATAATTTATTCAACACACCCCCCTAGCTTGGTTAGATAACCGAGCAAGCTGGACTTTCACGTTATATCTTAATCCTTATCTATAGGCTAAGATCGTGTTTTCCTTTAACTTACTTCACGTTTCGAACTTAAGCCAGGTAAAGGGTACTTACTTAGCTAGCATAGAGCAAATAAGACTCTTAATTATCAGATAGCAGAATTTTACTATTAAATATATAATTAGATAGTAAAATTTTACTACTACGCTAAAAGGGATATCCTAATATTGTACAGGGTAATTTTTATCTGTCTTATAATCTATTTAATATTCAGTAGGTATATAGTAATTATGCTAGAGGTATGGGAACAGTGTTGTATATATGGGTGACTAAGGCTATACTAGCGTCTAGGCTCCAGAGGTTACGGGATTGTATACTACTTTTTTGTTCTTTAATACACGTATATAGCCCTAAAGCTATAGCCGGAGTCTATTAAGAAGACTAACCCTATAACGAGTTAACTAGTCTGTTTATATAAATATATTAATAGTAAAGTAAATTCTTTATAAATAGCTTTCTTAGGCTATAGGGTCAAGTTAATTTGTCCGAGAATTATCTTATTAGGTTATACGCTCTACGAAATGCCCTAGCTTATATAGCCTAACTGTAGTAGTATATATATATATATATATATAGGGGCGCTTAATTACGCGCAGTAGGTATATACCCCCCCCTCGAAGGAGGGTACGTACTAGAGGCAGTATAGTTCCACTTATTAGCGTGTAAGCTAATCAATATCTCCCTGATATATAGGGACCCCTATAATGTGCAGGAGCTCCGGGTAGGTCGCGCGCGAATTAAAAAAATCGCGTATAACTAAGGGGAGTTAGATTCGAACCCACGGCCTTACACAGCTACTAGGTATATCTACTACCTACGCTATCCCCTCTTATATACTACTATATAGCTTAGTACTATGTACTCTATATAGTAGATAGCTAATAATCTATATATATATATATATGTATTCCTATAATCTACTAGTAAGTAATCGTTTTATAATTACTAATATCGTATAATATAGTACTAGTATATAACGGATACTAGCTTTAAGTCGAAATTACTATTTTTAATTAAAACTAAAAATACCTCTACTTAACTTTATATAGCCTAAGGGCGTATTATACGTATAATACTTATTACGCTGCTATTGAAGGGGTGCTAGATACTATACCAAGATTACGACTAGCGATTTACAGGTTATCTAATTAATACTATAAGAAAACCGAGCTATAGACTTATAGCTTTCGAATTACGAGATCCTTTATCTAGTTAAGTGGACTAAAGGCCGAGTAGATAGTATCCGTAGATAACTCCGTACTTTTCGATATAAATTTATATAAATTTATATAACGCTATTATAACCGACCTAATCATAACCTACCACCTAGACTTATAACGTGATGTTAACGTCGATATATAGTACCCCGCACGATATCCCTACTATGTCTATTTTTTAGGGCTTAGCTATACTAAATATCTAGACTACTGCGTTAATATAAAGTATATCTTAACTAGAAACTTAAATAAACTGGTTCGGTAAGGTCTCCCCTTCCTACCATCCTTAATACCACGCTAACTTTAGCTCTAATAATAAATGTACTTGGATAATAGCCGCCCAGAATCTCTACACGATAGCTTAACCTATCTCTCGGATACCTCGCCTAAACTATACGATATAGCCAATAACGCCTCTAATACCGGCTACGAGGCCTAGGGCGATATATATAACGATATAATATCCCTAGAAGACGAACGTATAATTCGTATCTTTAGCCGCATAATAGCTTAAGCCCTTGTATAGATATAGCTTTAAGCTACTCTATATTAATAAGCTCCCCCGACCCCCCCCCCCGCCCCCCCTTCCGGCGCGCGGCTACCCTAACCGCCCTAGAATGATTAGGCAGAATCCCTATTTACTAGGCAGCTTTGTCCTTCAGATATCGGATGATTTAACCTATCTATACTTAACCCGGACCGTACCGGAATCGTTATATAAGGAGGTAACCTAGTGTATATAGACGTCTGTATATCTATAGATTGACTTCTTAAGCTATATATAGACCAACCGGAAGCAATTAAGGACATATAGATATAGTGTCTTAGAGGTTTAGCTCTAAAAGAGTACTCTTATATATTAATATGCCTAGATAGAAAACAACTTAAAGAGGCTAATATCCAGATAATCTACAAGAAATGTATTAAGGAATTTTAACCCCATAACTCGGAGGCCCTTATATTTTAATAGAGTTCTAGCTTTATAATCGTGGACGTCGTAAAGGGCAAAAGAACTAACGAATTTATATAGAAAATACTCCAAGTAGTACACGATATTAAAATCAGAAAGCACGGACGCTTAGAAGCTATTTATACTAGACTTAATAGCCTTACCTGAGTAATAATCCCCTCCCCCCTTCTAGTAATACTACGTCTTAAAAGCAATACGCCTATTAACCAGGGACGCGTAATAGAAGTAAAATCGATAAACCCACTAAGATAGCGATTATAACTATCGCCTCCCTCGCGGGATACTATCATAAAGACATAATAACGCTAGCGATACGGTATAACTGGAAGATTCGATAAACGGCGTTATCCTGACTTCGACCTTGTAAAGATTTCGATAAACCTATTTTTCGTAAAATAGGTGTTCCCCCCCCTCCCCCTTTTAGGGCAGAATACTACCCGGAACCGATATAGTAGCGATATAATCCGCTAGTATTCCTTTAAGGGCCTTATCTATAATACTACGAAGTAATATTAGACGTTACCCTTTTATTATCCTATAGTCGGCCGGCGGTCGGGCTTCTTTCTTAAGGACTACCACGATAGCGTAGCGGCACCTCTTCGAGTAGTAACATATTTTAAGGTCTATTATAAAGATAGCACTTAGTCTTTAATATAAGGGGGGTCCGTAAGCCTTTAGGGGCCCTGCTAGGAGCCTATCAGACCCTAACTCGTCTAGGGCCTTATCTTCTTAAGGCGCCCTTATACGTCCACTGTAGTAATATCGCGGCGGATATGCTATCCGGGGGGAAATACCACGCTTAGGGGCTAGGGGGCGGTAGGTTTAGGAGGGGAAAAGAACGTTTGGTTAAGGACTTCGGCGTTTTCCGCGTATATTCTAGCTAGGTCGCTATCGCTACCGCCTTAGCGTAATAGCGGTACTAATAAGAGGTCTGGCGGTGCCCTGCTCTTAGTTTATACTTATTTTTAGAGTCGCTAAAAGAGACTATTTCTTTTCCCGGTTAAGTAGAGTAAATACTGCTAATTCTATTGCTTCGCTACTGCTACGGCCTTATCTTAGCATCTCTCCGGCTTCTAGAACTTATCCTATTAGTTTCGGGACTTCCTAGCTATATATCTATAGTAAAGACGCCTTATTTCCTGGGTATAAGCGGTTAGCTCCACGTTCTATTAAAGGGTTAGTAAGAGACCTAGGTAGGCCAGTCTAGGCCCTATAGTAGCACCGTTATAGTATCTATTACTATATAGATATAGGCTGTTTATAAGTAGTAGTCTAATTAGATAACGGCCTTATCGTGACCGTTATAGTCATAGCGGGGCCTCTATATTACTTATATAAGGTCGATAATACTTAAGCGCCGGCGCGGGCGGTGCTATATAATGATTCCGGGTAGGGTAATAAGGTCTAGGTCCTCGCGGGTTATAAAGTCGAGTAGGGTATCGGCTCTAGGGTAGTACCGCGGTGGCTATAACTAAAAGGGGTAGTAGAGATTAAAATCCCCGGCGGGGATATAATAGCCTTAAAGTAGTGCCGTGTTAAGTATATTCTGTACGGGTATATTCTAGGGTATCTTAGCTAATTAGTAGTTCTCGGAGTAGATTAACTAGATTATAAGAGCGTTATCTCCGGTCCCGAATAACCGTGTAGGCATTATAATAGGCCCACTATGTCTACTTATATAACGAGTGTTTATATATATAGAGGAGGCTGTGCCCCAGTTCTTAAACTAGTCGGTATACTCCTTAGGAGGGTAGGCTAGGCTTTTCGTGAAGGAGTTAAGGCTAGGTTCCTGAATCGCTATTATATTGGATATAGCGTGGTACCGGAGCAGGAGGTCTCTCTACGTCTTAACTCCTCCTTATATTCTACGAACGGACGTAGATACTTATTAGTTAGAGGGTAGGGGGGATTACGTGAACGTACCCGGTATAACTATAGTCTAGCTTTAGGGCTCTTACTACGCTACCTTACTAGTTTACGGGGGACTATATAGGAGCTTATTAGGCCTGGTATCGGGGAGCCCTCTTAGCCCTTAGTCCTCTTCAGGGGCTGTCCTTTACCCCTTTAGAGGGGTGGGTCTTAGCTTAGTGGCTAGGAGAAACTAATCTAGGGGAGGCTTTACGGCTACCGCGGTTACGCCGTTTCGGTTTAGCGGGTAATATCAAAGTCTCTAGCTCGTTATTTATATGCCTCCCGGGTCTTCTTAGCCTCCTTTGTTAGTAGTTAATATACATCTTTAAAGGTATTAAAGTCTTCTATATAAACGGTATAACGGCGTGGGCACCCTAGCGCTATAGCGGTATAATATCCGAGGCCCTACAAATATACCGATTCGGGCTTAGTATAATAGCGGTATCCCATCTCAAATATAGGGTACGCGCTAGCCTTATAGCCGAAGTATAGGCACTTATAGCACCTTAGGGGGCTAAGGTTAGGGTTATATAGTTTATAGATATAGCTACTCCCCTTAAAAACGAGGGTATTCTATATAAGGCTTACTACCCTTTCCGGGGAGGCCGATTCGATAAAGAGAAGTATAACCCTACCGGTGCTATAACGGGGTAGTCGCTCTTATGCTTGGAGGATCTTAGTCTTAGGGTTTATGCCTTATAGGGATACTAGTAGGTTTTCTTCGGATAGGGTATTAAGGACCTCCCGGGGGATAGCCTTAGTAAGTATAGGGTAGGTTCTCGTGGCTAGTATAGTTCTTTTACTAAAGGCCTTCTTAATCTACTACTCCTTATAGGTAGCCGATTATTATACCCTTTTAGTAAAGGTAAGGTAGATATCGCTACTAGGTAGCTTTTATGCTATTACGGTATTATATCAGGTAGTTATAGCGTTTATAGCATAGATAATTCCCTTTAGAATCCTGGCTTTAACAGGCTAGTCCTTAAGGAGGCATCCGTAGCGGATAATTAGTTCCGGTAATATCTAGCGGGGATTACTCCAGGGGGGCGGGGTCCTATAGCGGTGCTATTACGGGAGCTTAGGCTATAATAGCGGTCTAAGTCCCCTTAGTACCGCTCATTCTCTTCCGGAGTTACTCTTAGATAACGTAGCAGACTAAGACGTATAGATATACTTGTAATAGTATAGCGGTAGCATTATAGCTATAGCGTAGCGTGATTAGTTTCTTTACTAGCTAAATAAACTATTTAATTATTCTTCTTAACTCACTTAGGGGGACCCACGTTTTATACGTAAACGCTCTAAACCGCTCGATACCTATATTAATCGATAGCTCGTCTCAAGCTCTATACGCCTATTTATAGCTATATATCACGCAGGAGCTAGCTTAGGCGTAGTACCGTAGAGACTCAACAACTTCGGGAATAGCACTAAGGACTTAGCACTCCACTGACCCTACCTTATTTTAAAACAACCATTAGAATAAGGGCATTTTACAAGGTAGTCAACCATTAATATCAAGTAGAAAATTCGGTATTTCTGGTAAGATAGTACCTTATACGATTCTCTTTATATATATTTCGATTTCGCTACTATAGTATTATAGTCTATGGATATTAATATCTAATAAACGCCTAAGGCTAGGCCTAGGCCTAAGCCTAAGTAAATAAGCGCCTGGAAATACTCTTATTTGCAGTCTATATAACGGATTAAATATAGCTATTCTAACCGCCGACGTATTACGGTATTAAGGTTTCTTAAGTATTCTCTTAGGACTTTAATTAACGCCCCCGTTTTAAATAAATGCCCCCCTTAACGTGAGCGAGAGCCTGCTAGTAAACAGGATATTGTGATAGCTCCAGGATATTGACAACTAACCTTCTAGGAAGCTAGCACCCTCTTTAAGATACCGAGGTTAAATATTAAGACCTAGTAGTATAAAAGAGACGCTATATTAGGCGCTATAAGTAGCCTCTATGTATCCTATAGTCCCGAATACCCCGAGTTAAAGCTTAAGGTATAGAAGCTCTTCTTATAATAACGTTATAAACGTCGCCCTATAGATATAAGCTAGCTACGCCTCCACGCTCGGTGTATCTTTAAGGAGCTATATCTAGATTACCCTCGTAGTATCTTCGTCTTCTTTACCTTTTACCTACGCGGCTTCTTCTATCGGTTTAATATTACGCGACGACGTATCACTAAATAAACGACTAAGCCGCTAGTAGATCTTATCCATGCAATCACGAGCTCCCTTAGGTGTATTCGGCGTAACCAGGCTATCCCTCCTCTTCCTACCCTAAATAATACCTGCCCGAGACTAGGTATACTAATAAGGACTTAGCTAAACGACTTTTAGTCTCTTATCGTATCCCCTCGCACTAGAAAGAACTCGTCTATCCTTCCTAATCGTCGTTTTACAAATAATCGAATCCTTAATATAGATAAAACGCCTATCCCGTTTAAGTATCTTAATAGCTATACCTACGATATTAAGGGTAGTAAGATAGTTAGTGTAAAAACAGAGCGTAATAGATATAATAAGCGGTAGGCCATCCTGATAATATTTGTCTTTATAGATAGTATTTAACGTATTAAGCCTAAGCTAATATTCCATAGTAAACCTGATAGTACTATTAGAAAGAAGGAAGAATATCTATACCACGCTAGCGTTATAGTGGAATTTAATAACACGGCTTATAATAACAAAGTCCTTTTTACTCGCTAGATAAATAAAGAGTTAGTCCCCGCTATAGGTAATAAGAAATCTATACTGGTTATAGACGTGGTATTCTTCTATAAAACCCCCGGCTATAATAAAGGTATTCTTACAGGGCTTATCAATTATTATAATATGCCTATACCGGAAGGGCCGGGGGTAATAACCTGTATATCGGCAGGCCTCGAAAAGACTTATAACCTTATTCTTAATTTCCGGCTATATAAGTCGGGTAAGGGGGACGCGACTATTATCGCCGCCGGGGGCGGTTATTATAACCTTTACCGTATAGCGCTAAATCTTATCCCTAAGGATAAGTCTATCCTCTAAGGTATTCCTTTTCTAGTCTAGCGGGTAATTCTATAGATTCTCTAGGTTATCGATATCTTATCAAGGAATCGGCTATAATACCAGGGAAAAGATACACCGTAACGGATAATACTATTCGGACTTAATAGTCGTATATTATAAAGACTTTAACTTAAGGAGGAAAAGGAGACTTTTCCCCCTCTACATTAACGTGGTAATTTAGTCTCGCCGAGTACTTAGCGATCCGAGCGTATCTCCGATCCTATATAGTGCTAATCCATAATACTACTTGGTTCCATATACTACCCCCTCTCTAATAGGGCTAGTCCTTTAGGTCTATTCTATCCCCCCCTACTAGGCAGAAGGTGTATATAACTCTAGCCTTATACGAACTCCGCCGTCCGGTCGGCGCTTATAATTAGTCGGCACCGGTAAGGCTATATGCCTCCTTCTAAATATCACGACTTTTTTCCACGTATTATTAGGTAATCTGTAAACTATTAGCGGTAATTATATAGCTACCTCGCTTACTAATTACTATTCCTTTTCTAGTATCCCGCGTAATGGCCGGTAATTACTCGCCGTATTTTATAATATCACACTTATTACTATACCTTCCTTTATTATCGTAGTATATAGTATTATTAAATTAATTCTTACTATTCTTTATACTTACTCCCTCTTTAGCCGGATTCGTAACTATGGCGAATATTCGCCTTATAGATAAAAGTTCTCGTGGCTCCCCTATAGTTATTCTTCTTTTCCTCTTTTCTTTACGTAATCTTTATTCCTTATTTTTACGTTTTGGTTCGCTGTTATATTTATAACTATATCTATATCCCTTATCTTATTCTTATCTAATATTAAACACTGGCTAATATATCTCTTCTATTTAGCGTTATTTAGGAATTATATCGTATACTATGCGATACTAATAAGGGGTAGTTAGGAAGCTACTCTAATAATCCGCCTTGTAGTTATTATATAGCCTCCTTAGCCACCGATATTTATATAGATTATATTAGCTACTTTACCACTAATATATATATGTATATTCTATATTTCCGCTTATATTAAACCTGTATATCTATAAGTTTATCCTTACCCTCGCTAAATATTTGGCTTCTAATATATTCAGATCCCGGATAGTCTTCTAGATACTACCTAAAGTATCTAGAATATTACCACTAATATCCTCTAGAATAAGATAGACGATAACCTAATAGCGATTAGTTAGCGTTATTTCTATCTATCCCTTTAGGCTATATAAAAGTAGTTCTATAAGGCCTTAGATAAGGCTATTCATCCTCCTACTACCGCTATCGCTAATCGCCTTATACTCGATAAGCTTTTATCTATTCGGTTACTTTTAACTATTAACCGTATATTACGGGTTTATACTTATTATTCGCTATTAGTCGGCTCGCGCTAACTCCTCCTAGATTAATAATCTTCCCGTTAAGGACGCCTATTCCCTTATAGGAATAGTTATACCTCCTCGCGACTATAGCCTTATTACCTTTATTACACTAAGACAGGTAGTCCGCGATCTCCGGGGTCCCGATATGAAGGAGTATCCCGCTAAGTGTACGGCTTAAGCCGCCGGCCGTAATTAGCACGGTATAGCTTTATTCCCCTATCTACGGGGTCTAGCCGCTGCCCTTACTAATATCGCTAAGGACTACCGCCCCCTTATATCCGCCGCTTTTACTAGCCGCCGTACCGCCGCCTATAAGCCCTAAGTCTATATTTAATCGGATAATAAGGGTAATACTATTAAGTAGTCGCCGTCCTTTACCGCTAATATCGCCTCCTTTACCGCGTCGCCCATTACCGCTAATAGCCCTAAGGCCGTCGCTAAGGCGTTACCCGTAGCGGCTTTATCCGAGGAGGAGGACGAAAAGACGGAGGAAAAGGGTTTAAAGCCTAATTCCGATAATATCGAAATAAAGGTTACTAATCCCTTAAAGGAGGCTATTATCCTTAATAACGATAACGACTCCTTTAAGCGTTTTAATAATTAAGAGGTATAGTATTAGCGGCCGTAAGGCACTATACTAATAAGGCTAGGATTTAGTTTATTTTATAGCCACTTTTAGCGTCTTTTCCTATATATATATAGCTAATAGTTTTACCTAGTATACTATTCTACTACATAAGATAGTATTAATTCTCTTAATAATTTCTAATTATATACCGGCTATTCGGCGCTAATAGTCGTCCTACTTCTTATATATATATTTCTTTTACTTCTAGTATCGCTTTATAATAGCCGGAGCGTTTCCTCCTAAGTAGTCCTTAGGCTCCTAGGTATTATACTCTACTAGCTAACCCGCCTATTTTATAACGTAGAACTTCTATCCTTATTCCTCCTTATAAGCCATAATATCCTCGACTTCCTACTTCTTCTACTCTTTTATAAATAGTAATAGGTTAGTCGCCGAACCTTTAGCTATAAGCCTATCTCTCCACGGTTCTAATAACGATACCGAAACTATATTATATATCCTTAAGTATTATAGTAATAGGCGAACCCTATATACTAGCTCGCCGATCCGCTTTAAAATCTCTACCCGGATATACCACGGCGCGAGTTTTAAGCCGGCCTTAAATAAGAAATTAATAATAGTAAGTCCTATAAATTCTCCCTTTTCGAAACTCCTAGGCTTATACCTCTTATTATAATACTTAGCTTAGGTCTTAACCGCCGCCTCCTAATGAGCGCGGATCCGTTAGCGGATATCCGCTAACCGTTTAACGCGTTCTCTAACGCCTTATACTATAATATCGTCTTTAGGTTTAACGTACTCTACTATCCTCGGGTAATACCCGTAAAGTGCCTTATATAGAGATACTCTAATAAAACTATATAGGCTATTATTATACGCGAACTTAGCCTTTTATAACTAGATCGGCTAATAGTCGGCGGCCTCTATATCTATTATTCGTAAGAACTTAAGTAGCGTTTAGTACGTCCGTTTAGTCTACGGATCCATTTAAGGGTAGAATATAGTAGATAGTCGGTAAGTAATCACCCTCTCGCGGTAAAACTCCTCCTAAAACCGACTCGTAATAAGCTTATCCCTATCGTTTATAATTCTCTCTAAGCTTCCGAAATAATACTTAACCTCGCTATAAAGGATATTAGCTAACTAGGGTACTATAAGTATTCTATAGGTCGGTATAAAGAGTATATACTTTATTAAGTGGTTAACGATTATTAGTAGAGCGTTATAAGTTTAACTATCCCTGACCTTTACGGGTAGGAAACCTATAATAAGATCTTTAACGATCTCTTAAAATAGGTATAATAATAATAGGAAGTAATAACTATAATTATCCGTGCCGTTTATACCTTAGTACCTAAGCGCCTTAATAAGCCGAGTATATAGTAATATATTCGCGAATATCGTATACTAGCTTAACCTAATAAAACTTCCTCGATACTAACTCTAGTATCTGATTTATACCTATATATTCTATACGGGGGTTATTATAGTATTAGTATAGGATGTCCGTTTAAATTATCGCCTCCTCGGGGATTATTAGTCTTCCCCTATAACGTAGTATACTATTTTCCTTTAAAGAATACCCCGCTCTTTTTCCGGTCTTTTATCGAATATTTACTATTAAAGATATATAGTTAGCATTAGTAGTCTATAGCCTTTTAACTAACTACTTAAACTCTTTACTAGATATAAGACGATTTACCGTTTCGCCCCTAGTAAGCTCCTATACTATAAAGCGTAGGATATACTAATCCGGGATTATAATAACTCTAGCCTTGGTCTCCTCCTCCGGTATATAATCGGTGGAGGCCTACTAGGCTATTATATGATTACCGCGGGTCTTCTTTAACTGTATAATCGCTACGATAATAACATACGAGTTACCGTTTACTAGGCTTAGAGGTAGCTATTACCCTTATCGCCTTGCTGTAAAGCTTAGCTACGCGACGTTTTCGTTTAGCGGAGTAACCCGCTATCTCTTAGGTCTAAGGTCCTTCTCCTAAACTAACCTCCTAACGGCCTATACGTATACGAAAAGGACCGCCTTTTCTAGGGTAGCGTAGATCTATATAATGTATCGGCGAATACTCGCTTACATATTATTAATTAGACTTAGCTTACTAAAAAGGGTAAGGAGGATATCGCTATAGAATATTTCCCCCCCTATATAGTCTAGCCTCTTAGATAGACTATCTGTTAAGTTTATTTTCCCCGGGCGATACTATACTTTAAAATTAAAAGATATACGCCGATATACCTATTTAGCGAGCTTTCCGTAAAGGTCTCGCGCCGGCGCCCGTAGTACGCCTTTTCAGGCTTTATAGTCTATTAGAACCGTAAACGCCTGCCTTATACCTTTAAAGTACTGCCTTTAGTACTCTAAGCTTTCTATAATAGCTAGTAACTCCTATTATCCTATAGCTTACTATGATTTCGTGTTATTGAGTTTTCGCGAGTAATAAGTAATTAATCGTTACTATAAGTTATACTTCTAACTTAAAATTCCGGATACTACTTTATCTGATATATCCGTCTCGACGATAGAATCTAGTATAGGGTTCTAATAGCGTAGAATAAGCGCTAAGCTAAAAGCGACCTTTAGTCTTTTAAAAGCTTCTTAAGCCTCTAGCGGAAACTAGAATAGTCCTTTTTTTATACCGGCCTTATTACCCTTTAGTAGCGCGGATAAGGGTATTATAACCTTTAAGTACCCCTTAATAAATCTTTTATAGAAATTCGCGAATCTTAGGAAGATTTATACGTCCCTAATAGATTCTAGCGCTAGCTAGTCGGCTACCGCTTATACCTATATTAGGTCTATTATAATACCCTTACGGCTTACTATAAACCCTAAGAAGTTTACCCGATCCTTATAAAACTCGTACTTTAATAGTTTAGCGTATAGTTATTAACGCCGTAACCTTTTAAGGACTTATTATAGGTGCTTTATATATTCCTCCTTAGTATAGGAGTAGATTAGGATATTACTAAAGTATATAATATAGTAGATATTAAGTAAACCGGCGAGTACTCGGTAAATATACGCCTAAAATATCACGGGCGTATTCGTTAACCCGAATAGTATAACCGTATACTTAAAGTGCCTATACTATATTCTAAATAGGGTTTTCTAGCGGTCCTCTTTCTTAATCCGGATCCTATACTAGGTATCTTAGATATCGACCTTTAAAAAGTATTAAGCGCCCGAAACGCGATCTAGTAATTCCCTAATTAATAGGAGTAAGTACCGGTTCTTAATTATAATAGCGTTTAGCCTATAATAGTTAATATATAGGCGAAGGCTACTATTCTTTTTAGGCATAAATAGGATTAACGACCCTATTAGGCTAGTTAATTTCTAAATACGGCCGCTCGTTATATCTTTAGCGATATACTTCTTTAGCTCCTCGAGCTATAGAGGTGATAGCGGGTATAGAAGCCCGAATAAGGGCTTTTTCCCCTTTTATAGGTTAATAGAATATTCTACGTTCTCTAATAGAGGTGGTTCCTTTATTACTTTTTCCGAAAATATATCTTCGAACTATTATAGACTAAAAGATAAATGCACGCTTTTAGGCTATAGTTTATCGTTATCCACTAACGGAATTATTATATCCGGGGCGCTATCCACGATAGCGGTAGCTATAATAACGTATATAATATACGCCTTTACCCTTTACTCTACTACCCCCTAGGCCTAGGCCTTATATTCCGCGATAAAGAGCGGCCTAAAACCGAATATTCGGCTAGCCGTATCGATTAGGATACTCTCCTAACCTATACCATTATTTAATAATAGTAAATAACCTAACCCCTTTAGCTAGTCCGTGTAGATATATACTCTATATAAGAGTTAGGGCCTCCCCTTAGAGTTTACTAAATAAAAGGCTAAGCCGTACACTCCGCGACTACTCGCCGCTCGGTTATTAAAGCCTTTTAGAGCCGGGGCCTAGATTTCGCCTAATAGCTATGACTTTAAGTATTCTACTAGCGCCGGGCTAATAATATTAACTTATATACCCGTATTAAGGTTAACGCTAAGCTTAACCTTATACCCTTCTCGGATAACGTACACTACGCCTTACACGACTTTACTAACCGGGACTTATTTTAGGGCTTTTACGGATATAGTGCTTACCCCTTATACTACGCTAATCCGTTTCCCGGGCTACTAAGAATCTCGGTAATCCGTATATTATTATTAAGGGCTAAATCCCCCTGAACCTACATATTACTTATATTAACGCTTTTCTTCGCTAAGCCCTTACCGCTCTATTTATAATCTTTACTATAATAGTCCTTAAAGCGGTATCCCTTTTTACTATAGTTATACTACTCCTTATTAAAGGGTTTATCTAATCTAGAGGTCCTTTGGGCGTTAGGCGTGGTTATCGACGATAAAGATTTCGCTGCTTATTATTACCTCTTTAAGGTGCTTTCCGACCGTTTAGCGGATAAATACTATCCCCTCTACGATAGGTTATCTTTCTAATAATAGGAGTAAGACCTTTTCCGGCTATCGGATCTATTATTCGGGGAGCATATCTCCTAAAGTATCTACGCCTCCTACGCTACTATATAAGCCTTTTTAAGCTTAACCCGCTACTTGCGAAGCTTATCGCGGAACCGTGCAGGTAGTTATCGATAATAATTATATATATACTTTTCGTTACTATACGTCTTTTACCCTAATAAGCGGTAGTAGTTATCCTATTATTCGAATAACTTTACTAGCTTTATTTCGCTAATGATATATTACTTATATAGCTCCTCCCGGTAATAGAAGTGCTATAAGTCGCGGGATAGATATTCTTACCGAATAAACGCCTTAATATCGTCCTGTATAAGCGAGGAGAGCTTTCTCTCGTGGCTCCGCTACGATATCTTATAAAAGCGTTCTAGCTTAGTTAAAGCCTATTTAATTGACTAGAGTATAAGGGCCTTTACCCAAAAACGGTTCCCGGCCTTAACCGCAAATACCTAGTTATTAATCCTAGTAATAGTCGCGTTCTCTCCTAGAGTTATATAGTTATAGACCGGTGGCTTTTTATAATCCCGCTTTATCGCCGGTTATTCGATAAGCCTTTATAGAATAGCCTTATTCTGTCTTTATATCTATTAGTTAAATTCTTACTACTATTATATCTAACACGCTAATAAAGCGAATAGGTTCTTAGTAGTTATTAGGGACGGTTCCCCTATATAGTCGGAGGACGCGTAGCTCGCCGACTATTTAACGCTCCTCGCCTACTCGATATTAAGCCTCTATAAACGATTATCTATAAATAATATCCGCGTTAGCACCGAACTAAGGGACGATAATAAGGCCGTATCGTTATTATTCTCCTATCGGTCCTAATATTCTTCTTCGGTACCTCGAATAGGCTCTTCTTATTTTACGCCCGTATCCGCCCGCTCGGCGTTAGTAGTGCTTCGTAAAGTCCGCTTTAATAGTATCTTCGGCCCGGTAGCCTTATAAGTATAGAAGTTAAAGAATTTATTAAGGAATCGGCTATAATACTAGGGAAAAGATACACTATAACCGATAATACTATTCAGACTTAATAGTCGTATATTATAAAGACATTAACTTAAGGAGGAAAAGGAGACTATTCCCCCTCTACGCTAACATAGTAATTTAGTCTCGCTGAGTGCTCGGTAATCCGAGCGTATCTCTAATCCTATATAGTGCTAATCCATAATACCACTTAGTTCCTTATATATCTAGCTTCCGAGCCAGCTTAGTCTAGCGTAGAAGTACCCCCTTCTACGCGTCTTCGAAATACCCTAAATTATCGTAGAAGATTAGGGGGGGGGGGGGGGTTAATCCCTCCCCTAGTTTATTCTAGCTGATTACCCTATATAGTTACTCGGCGTTTATTACCCTATTAATCCGTTTATTCTAGTATTCTTTACTTACCCGTTTTACTATCCTCCGGAAAGTATCCTATACTTCGGTATTACTCGGGTCGTGATATCTATAATAAATTACTTTCTTATAGGTAGCCCTATATTCGTTATTCTACCACGGCTATTGATTCTTTACTAGTCCGTAGGATAGGTTAGCTAACCGGCGTAGTAAGCCTATAATAACCTCAGTTAACTATTACGCCTACTAGTCTAGGTACTTAGGGTCTAATTCCCCCCTTTCTATTAATTACGGGAGAAGCTATAGGTTATCCTATACTTCCCTCCTAATCGCTACTTACTTATCTACATTTACCGGGATACTATAGCGGGTCGGTCTAGTTAGGTTATTATCCGTGTAAACGTGTACGGTGCCGATCTAGCCTAATAGGGGGTGATTGTAGACCGGTATACCTACCTTCTCTAGTACTTTAATACTTATATAAGGGACTATAAAGAATATTAGGTCTATACTAGTATAGTATCCTCCCCGGCTATATATCGGGCCCCCGGGGTTATTATACAGGGTAAGTCTATATTCGTCTATCTAAGCCGTAATCCTTTCTCCGCGGCCTATAGCTTATTAGATAGCTAGCTCCTAGTCCCGGTATCTAGCTTTAAAATCTCCGCTAATCGTGATATTTAGCGGGGGTGTTTATATTAATAGTAAGTCCTAACAGTCTATCTCTCTTATTACACCTTTATAGGAGTTTAGGAAGTATATTCCGTTTACTTTAACTAGTAGGAGGTCCCTTAATCCCGGCGAGGGTATATATACATCTATGTGTGTGTCTATTTAACGCCTTGGTATAGCACTAGTAAATACTAGGTATACGCTCCTCTTAGAGTATTAGGCGGTACGATCTCTATATATCTATGCTAAGAGATTATAGTGCTAATCGCTTAACTCTATAACTTTTTCCCACGAAACCCGATAAAACCTATACTATACTATCGTTAGTAGTATATAAGATATATAAGAATAAAAATGTCTATGTCTAGGAGTGCGCCCTCGGGGGCCTCCTTACTGCTTTCCTATCCCGCTATCCTATTTCTAGGGCAGCACTCCTTATCCTAATCGTGAGGATAATAGGTATATCTTTTCTAGATATCCCGTTACGTCGTTTAGCGTGGCGAAAGCCGCTCCATTCGTTAGTATCTCTATAAGAGTCTCCTATAGGTTATACTATTACTTATCCCTATACTAGAGTAAGGCTGGCTATTTACTATCTCTAATACCCCTAACCTTCTAATAATAGACGATATACCCCCTTATTTTCGTATGCCTGTGGCTATAATCCGCGATAAAGTCTTTATACCTAAAGCGCTCGTAGTAATCTCTAATATCACTATATCTAGTATATACCTATAGGAGGCGTACTAATATCCTACGTGGTAGACTAAGTTCCTTTGGTTCGCGTCGGCTAAACCCTAGTCTATACTATAAGGCCTTATTATACCCGTTTAGTTGGGATACAGCGTATTATTATCTAAGCCTAGTCCTAGAGTAAGTCTTTAATTAAGCCTTTACCCCGGCCTAGATTAGCCTTTTATTGTGTAATAGTATACCGTATATATTATTTCTAGAGCAGAGCTTATCGGCTCTCTTATTACCTAGTATTCCTATATACCCCGGGCACTACTTAAGATTAGTAAAGACTTTACTTACTAGTCTTTACTATCGCAGGAATTCGTGTCTTAACAATCTAGGGGCTATACTAGCTAGTCCCTTAAGTACTGCTTAGTTATGGATATAGTAGGAGACTTAGTCTATTTCCGGTAGCCGTAACGCTACAGTAAGGCCGCGCGTGGCTCCTATAATCTCTCCGTCGAATACTACTATAGTATAAAGGTGCCCGTGCCCCGAGGTGATTTCTTATCCGCTATACTAGACGGAGAATACCTAGGTTAAACTTTACTCTTTCTATGATCCGTTAGAGTAAACTATTATATATTTTAGAGGTAGTTTATCCACCTATTCGTTAAAAGACTTCACGGCTTTTTCCTTTAAGCGGTTATTAAGTAGCTTATTATAGTGTCGTGTTCCGGTAAATTAGGGCCGTATAAGTAGCTTCTTTAGTAGGTTTATGTCTATAAGCTCGCGGGTTTATAGGACCCGTGGCCTCCGGGTAAAGGCCTTAGTCTTCCTAGCCTCTCCTCTATATATCGCGGTCATGGCTTATATGTTAGGGTACTCTACTTTTAGTCCTGTATATCGTATCGCGTACCTTTATTAGAGGTACTCGGCGTATTCTTCTAAGGAAGGTATACCGGCTTCTTAGTATAGGGCTGCTCTAGGTATTATTCTCTATATAGGTAGTATTACTATAAGTATCGTTATCTATACTTAACGTATTATAAGGGTTTAGAAGAGGTATCCGGATAAAGGCCGGCTGATATGCCGTATACGGCGTTATAGACGATGTGAATAGTTAAGATATAAAGAAGTGAAGATATAGAACTAGCTAAGTATGAGCTCGTAAAGCTCTATAGCAGAAGCAGCTAATATACTTCTATCCTTTAGCTAATTTATCTATAGGAATACGTATATAGCTAATATATCTCTGTATATATAGTAATACCCCCCTCCCGAAAATATAATCGTCCTGATTACCGATCCTTTCCTATATAAGTTTGTTATAAGACCGAGTTCTGACCCCCTTTAAAAGCAGAAATAAAAAACTAAGTAAATATTCCATAACTATAAAGTAACCTTATTACTAATCTCCGCACGATTAAGTTTTCTACCGTAAATTATTCTCCCTTAGTCTAATTCCACCTCGATGATGAAAAGTTTTCCTTATTTCTTCACTATACGATAGTTTAATTATCCTTATCTAACTAATTATCGCCTCTAGTATTACCCGTAATCGTGACCACTTACTACTATTTAGTCTAAGGTTAAGATTAAGGCTATAATTAGTTCTATGGCTTCTGCTGCGTCTACGGGTATACTAATAGATCTAGCTAGATAAAAGGCCTTTTCTGCTAGGTATACGACTTCTTTGTAGGCGTAACCGTTAGTATTATTATAGGTGTTAGCTTTTTTAGGTCTATTCGTAGTTTACTTACTATTATGTTTATAACGCTCTATTTACTTTCGACGTTAGATAATGTATCATCTAAATCTTCTAGGCTATTCTTAGTGCGTGTTCTTAGATTGTCTATATTCGTCTTAGTATTAGCAGCGTTCTATTTATAATTATCGTAGTAGTCCGTTAAGTCTTTTCGGATTACTTTTTCGATATTATTAGTATTAGTTTATAGACGGTTAATCTTATTTTTCAGTTTAGTCCTTAACTTGTTTTTAAGAGTTATAAGGTCTATAAGTATCACGATCTATTATATCGCTATTCCCTAGTATATAGATATTACCGTCTATATACCTCCTTAACCGCTTATATTAGTTATCTTATACCTTTTTAGTTTTACCTGTATAAACTCTATGTCGTCGCTAGGTAATAGGAGTCTTTTACGTTACCTGTTATGTATACCGTTATCCTGCTATTTAATAATCTCCTACACGATTTTATCTTTATTACTTATAACGGGCTAATCGCTATTAATTTTACCGTTATTATATAGCGCTAAAGTTATAATATAGTATATAAGGTACTCGTACCCCGTATTAATTTTATCCCGTAATCTTTATACTAGGTCTATAGGATTAAATAATATTAATCCGATAAGTTAATTAACTCTAGCGATCAAATACTAATCTATATTTCTATCGGCTCTTATAATTATAAAACGCTAATCTATAAATATTTATTAAACGAGCGCGTTAGTATAACTAACTACTCCTATTATAGTAGGGGCTATTATTATTCCGGGTGCCGTTTTCTAAGGCTAAGTCGTCTACGGAACTTACTATATTATAGACTAAGATACCGCCGATTACTAAACCTATTATATCGTTTATTAGGGCTAAAATATCTGCTATAGTGCCGTAGGTTATAACTGGATTATTTAGTTTGTCTATAAGGGTTACTATACGGCTATTATCTATATAATTAGATTCCCGAAGTCGTCCCTATGAGGACCGTACTTATTATCTCCGTAAACCTATACATTCTTATTATCTATAGCGAATCCTCCCCGGGGTATCATCTAGCGCTTATCGTCTATTACTGAATCCGGGTCCTAAGTATCGTCGAGAAATCCCGGGTCCTCCTAATAGCGATATTTAGCCGTGGCTACGAGTGCTTTCTCGAAATACTATAGCGTATTCCGATTATCTAGAAGGTAATCCATATCGTCGATTTTCTATTATATAATAGTCTATTTATCTATCTATCCTACGAAACTACGTTTTCCTCCTCTTATCTATATATAGTGCGCTACTTATTATACCTCGGTTATATTCGGACTAAGATACGCCTCCTTTATATCCTGGATAACTTTCTATGATTTCGACTTATTACTGCTAATAACGGCTACCTAGCTCGAATAGAATATAGCTATATCTCCCTTAGTCTAAACCGTGCGAGACTATTCTGCCGATAGAAATAATAGAATATCATAAAACCACTTATCCTATTAATAATTCTTACATAGATATTTAGCTATTTTACGTAGTAGCTAGATATTAGTTCTTATAGTGTTAACGATAAGTAATCTCTTTTCGAGATAATTAACGTCTCTCGGTATAGGGTCCGGCGGTTTAACTAGTTTACCCACTTAACGTTTTTAGTCGGTATATTAAGTGTGAGTGGATAGATTTACTTAGGTCTAGAATAAAAGGAGATCTATAAGTGATTTACGTAATATAAGAGAAGTGGTTTAAGGAAACTAGTAGTGGAATTAGGATATTAGCTATTCTCGAAAACGATATAGTATAAAAGGAAATAGAAGAGTAAAAGCTACGGCGTAAAGGGTGATATAAGTAGAGATCTATAGCAATAACGTTAGTGGGCATAATAGATAGTAGAAGCGATTATGAATAAAGGCGTAAAATAATTTATAGAATAATAGGAGTGATTTTAAGTAGAGTAACGGTTATTATAAGGTGAATAGAATATAAGGTCTATATAAGGGATATATAAATAAAGATAATAGAAAAGTGGAGTAAAACTATTATTATAAGAAGAATAATAGGATATAGAGTGAATAGGCTCTGATTTTATTAAGATAGTGAAAAAGGGAGGTGAATTTATAATGATTAAGCGAAACGGCTCCCTATATTCTAGGATAATAAAAATAGATCCTATTAAATTCCGTTTACGGTTAGTCTTATCACTTTATTAGAGGTTATCGTCGTTCTACTAGCGATATTCGGTATCGTCGTCACTCCGTTTTCGTAATATCCTTACTTCCACTAGTTTCTAATACTTTACGAGAGTCTTATCTAAGAGTATTTAGTCGTCTATTCCTCCTCCGGTAAGCTTTTCCATGGTAATATGATATCGCTTTTTAAACTCGTAAATAAGATCGCTCGTATTTTCTATAAAGATCTGCTATAGATACTACTCGTTATACTAATTAGGCTAGCCTCTCTATCTAACTAGATATTCTGTCTATAACCGTCTACCCCGGGTAATAATACGTCTTTTTAGTAGATTTTCGATCTTATACGATAACTATTCGTCGTTATCTCCCTTAACCACTATTAGGCCTAGTTTCGTCTTCTCTCTGCCGAATAGATCTCCGACTAGCGCTAGGATAAGGTATACGATAGATACGACTCTATATACTCTCTAAGCTTATAGAAAATTAAGCTTATAGGCTAATAGACTTATTACCCGCACGATACAAAATAGTCTAATATGCTATTATAACTATTTTCTAGAATCCTTACTCTAACCCGGTAATTTATATCCTTTATATAAATGTAAATAAACCTTATTGTTAACGTTAAATATATACGGTCTTCTCGTAGTATTATAATATCGTTTTATATCGGCTATTACGATCGCTATAAGATACTCGGCCTCCTATTAATATAGCTGTCTAATATAATCTATCTATTCCTTATTAAAAGTCGGTAATAGACCCGTGTCTACTATTAGATCTATAATAGACTACGGTTTAAATCCTATTAGAAACTTATTCGGTGAGGTGTCGAATATTATTATATAAGCCTAATTTAGAGCGTATTATACCGCCGGGATTATATCTAGCCACGGAATATCGCTTATAGATATATAATACCGTAGAATAATCTTAATAGACTAATTCTTTTACTCCGAGGAGCCGTTCATCTATAAATACCACGCTATAGCTAAAGCGAGTTTAGTTCTTAAGCGTTTAAATAGTTCTTACTAGAATTCTAATATAAACTTCGAGTCTTGATCTAAGATAATACGGATAGGCAGCCCCTAGTCCGTAAGCTATAGTATCCGTAATAAAAGCTCTGCCTAGTCTTATGCCGTATAGGTCGAGTGACCGGGTATTAAAGTCGTCTTCTTACTAGTCTTATAGGTGACTATTAGCAGAGTATCGAACTTATTAACGGGCTTATACTTTAGTGTCTAGAATAAATATTTATAATCCACTAGCGGTAAACTAATAATAAAATCGATTATAATAACAGAGAACGGTACTAAAGGTAGTATAATCGGTTATATCTCGCTAATAGGCTTTTGCTAGTTTATAGTATTATTAAGGTAGACTAGGTAATACCGTGCCTACTCGGTAATTACGGCTAGCTTTCCGCGGAAGCTAAATCCGTCTAGCGCGTGGATTATACGTTTAACTCTGAAATAATAATTATTATCGCATACTATCTATAGAATCTTAGGTATTAGCTTCTATAGCACTAATAAATATAATCGTCCGTTTTCGCCGACTACATATAATAGTCCGTTCTAAAGTCAAGCTAGTAGAATCTTCCGTTTATAACTACTAGAGTTCTTAGCGCCTTTTTACTATACCTATAGCTTATCGATAATAGGCTTATACTTTACGCCCGTCTTATATACCTGCTAAAACTCCTCCCGTAGCTTATTAGGTATAGTATAGTCGACCGCGATATAGGTTAAGACGGGATCGGTTACGTTACTATACATCTTTAGTACGGTATATACTTATAGAGCTCTATTATAATCGGTCTAAATATTATCTAATTCGCTAGCATGTAGTGATTTTACCTTATTAGTTCTCTTCGCCTTCTTCTATCCTATAAGCTTCTAAGAATCCTTATCGTCTATAATAGGTAAACTAAAAAGAGTATCAGGGACTAGATTTTATTGACTAAGGATATACCACACTTTTAGTCGAAACTGGCTAAGAAATATCGAGGCTACTATTAATTAAGGGTTAAGTTTATTAATATCTACTATCTTTAGAGAGGTCTAGTATACTACACTTTAAGTTACTTAGTGATTTATTAGTACTATTATAGGCTATCTATAGGATTATAGTCAACGCCGTAATATCTTATAAGCCTAAACTAGCGTATAAATCTCTAATTCTATATCTTTATATCGTATCTTAGTAGCTATTAGCTTCCTAGAAAGGAACATAATCGGCTAGATCGTATACAAAGGAATCTTACCTTTATGCTAAGGCACCGAAAGATAAAATAGGGAAACACCGAGTCCGCTACCGCTAGTATCTAAATTAAGGAAAGTTATCTAGTCTGGATTACAATAATATAGACGTATCTCTTCCGTAACCTGCTTCTAAATAATATTAAAAGCCTACCTTTCTATAGCGGTTAGCTTATACGTTAATCTGCCTATTTATCGCTGCCTAAGGTGCTTTAGTGCTAATAGTATAACTTAGCCCGCGGTCTTTACGTTATTAAGTAGCGTAGTCTTACGTTTCTATAGCGGATCGACTTTTACCCGGAACCAGGGAATAAAACGTCGTATAAACCCGACTTTACTAATATAAGTCTTTAAATTAAATAGCTTCTTAGGTATTTTAAGCTATTATAAAGCCTTAATACGATCGGTGGTTATATATAGACTAATTCTATTAACCTTAAAATCGAGTAAATATACCGAGTTATATATATAGAAGGACTTAGCTAGGGATAAAGCGAGACGAATATCCTAAAATAGCTTTATAATAATCCGTAGATATTATAGGTACTCCTTAAACGAATCCGAAAAGATAATAATATCGTCGATATAAGCCCTATAGAAGTATCTATATTTAAATAGTCTTTAATCTATAAAACGCTATACGAACGGCGGAGAGTTATGGAATCCTATTAATATAACTACTAACCGTTTTAACCCACGAGGGGAGATAATCGTTATACAGTCCTTATATCCTTCCTATACCGGTAGCTAGTGGAAAAAGGAGCTAGCGTTAAATATGCTAAACTACCTTTTCCCTTAAAGGCACTATATAATCTTATCCTGCGATAGAATTAGGTACGCGTTACGTAATATAACGGCGTTAAGTTTCCGTAGATTAATAACCACTCTGCCTTTACGTATCCTATTTATAGTACGCTATACTATAAATACTAGGTATATAAAAGAAGTGGCTTTACGTTACTAGGTTATTCTACCGATTTTATATATATCGTCGAACTTAGTATCCAGGTATACTCTATCGTTAGCGCTTAGTTAGTAAGGGCGTGAGTATAGACTTATTCGTTACTAATTATTAACTAGGTTAACGCGTATTCGCTTCTCGGGTAATGGAGGAATAATTCCTCTATCGCGCTATATATTATACTCGTCGAGTAGCTTATAAACCCGTTAAGCCTTTTCTGGTTCTATAGTATAGATATAAATACCTGTTAGGTGCCTGCAGCAGTGGTTATAATAGGTCCCTAGTGTGAATCTATAGGGGTCTAGGTATGCCACGTCTAAGACCCCTTAAGGCATAAATAAAGTAAGTTATTATATAGTAAATAGAATAGTCCCTCAAAGTAAATAAGGTAGCCCTCGAGAAAGTAAATAAATAGCCCTCGAGGAGTAGAGCGTAGCCTTAAGGAGCGAGGGAGCCTCCCCTTTAAAGGGGAGGCTAGCGATTAATCTCATTCTTTAGCTATACCTATAGTCTGACCCTATTATAATCCTATCGTGATTATACCTAGTTCCTTATTTAACCCTACCTTTTTACTCTTTACGACTACCTATTTAATATTTTAATCGCTTTACCCTCTAAGGGCGCGAAGACCGTTAAGGAGAGTCACTAAGATATCTAACTATCACGAAATAAATAATCCTACTTTCGATTTCGATAAGGCTGCTCTTATTACTAGCACTACCTCTACTACTACCTCTACCCCTATTACCGTCCCTGTTCCCTAGACCACGGTCACGATAGGACCCGCGTATAACCCTAACCTGCCCCTGTATACGAACGTTAACCTAGCCATGCTAACGGAGGAATAACTAGATAAACACGTTAAATAGATAGAGGTATAGAACCACCGTAAGCGTAAGCTCGCGTACTTTACTAAGCTAGAGGCGGATACTGCCGCCGCTACTACCGCTGCCGCCAATGCTATTAATCCTACTATGAATCCTAGCCTCGCCGATATTACCTATTATCGTATAGCTAAACCTCGACGTCGTATTATCGTAACGCTATCGGGATCCTAATATACCCACGATATATCCACGATATCGTCTATACACGGATCCGCTACCTAGGCTAAGTTTAATTTCCCCCTGCCTAAATAGGATAGCGTATCCTAGGCTAAGTACCGTATATTTATTTAGGAGACTAATTAGCGGTTCGACCTGGATTCTTAATCCTTCCCCACGGACGCTACGAAAAACTACATTATTATATCATGGCTCCCCTATTACTTTAAGAAACACTAGTAGGCTAAATTACGATATAAATATAATAGCGACTCTAATAGGGTTAGCTAGGCTATACTATAGACTTAGTTATCCTATTAGGTCGACGATAATAATACCCGCTTACGGGAAGTAGCGGTATAGATCCAGAGCGAATCTATCTTATTCTAGAGAGAGGGAGAGTCCTACGCTAAGTTTATATAATAATAGGAAGCCCTAGAGTCGGAACTGCCGGGCAAGCTCGTAGACTAGTGGAGGATCTAGATAATGCTAATAAGGGTTCTTCTACCTATTCGGGACTATATAGTGTTTATAGGGGTCCCTAAGGACTACTAGGATCTAGCCCTAGCCTATTATAAGGCTAAGGCTTTAACCGTTAACGACGGACTAGCCGTTACATAAGTAGACTTTTAGTCTAATACCTAATAGTATCGGTTCCGTTCGCGTGCCCTAGGATAAAGTACCCAGGCGCCTACCTACAGTTCTACTAGTGGCCCTCCTTCTACCCCTATTCCTGCCCCTAGTTCTACGTTCACCCCTACGTCTATACTAGCCTCTGCCCCTAGCTACCCTATACGCCCTAGACCGTTATCGTACCTTGATTCTATTACCTGCCATAACTATAACTAAAAGGGGCACTATACCACTATATACCTTAGCCCTTATACCGAGCGACGCTTAAGTAATAGTAACCCGAATACCTAACCGGTGTCTATATTATATCCTATAGTCGGCCGTGTTACGGGTAAGGTGCCTTAGGGATAATACCCACCTTAAGTAACCCCCTCTACTACTACTATACCGGTAAAGGCACGCGTTTCCTTTCGCTAAGGTAGGGAATAGGTGTAGATATCGGCCCTCCTTAACGGAGGCGCCGATATTAACGTTTTAGATCGGTCCCTCCTAGGACCTAGTTAGGTTCCTAAGGGGTCCCCGGTTCCGGTATCCTGGATGACGGAAGGATAAATAAAGATAACTCTAGGATCTACCTATAGGATTATCGTCGCTACCGACTACTAGGGACATAAGAGGGTATAACGCGCCGAGTTCCACGTTATAAACCTCACAGACATAAAGATTATCCTAGGGAGGCCGTGGCTTATAGCCGTTAACCCTAACATTAATTAGTAGTATAGTATATAGACCTACCCCTTGACCTACGTAGAGCTTAGTGTAGTTATATCCCTCAGAGAGCTATATAGGGTAGTTAGATAAGCTAAGTCTATCCTTACTCTAACCTATATAGGTTCTACGCGGGGCCTATATATTAGCTATGTTAGCCTAGCAGAAAACCCTTTAGTAGGACATAGGGATAAATCCCTAGTAGACGGGGTCTACCTTAGCCTAAACGGGGACCTAGTAGCCACCCCCGCGCTACCGGAATAGTATTAAGATTTTGCTAACGTTTTTAACATCGAGAACACCGGCCGCTTACCGATATATTAGTAGTAGGATTACGTAATCGAGATTAAGGAAGGGAAAAAGCCGCTATACGGTCTTATTTATCCCCTTACCGCGTAGGAGCTTGAGGTACTACGATAGTATCTATAGGATACAGTTATAAAAGGTTAGATTAGACCGTCTGCTAGTCCGGCCGGCGCTCCTATTCTATTTATTCCTAAGAAGGGTAGTAAGCTACGTCTTTATATTGACTATAGAGGATTGAATAAGGTGATAGTTAAGGACCGTACTCCCCTGCCCCTGATCCACGAAATCCTAGATCGGTTATCGTTAGCGTAGTACTATACTAAGCTGGATCTTAAGGACGTATACTATCGGCTCCGTATACGAGCTGGTGATAAGTGGAAGATAGCGTTCCGGACGAAATACGGTCACTACGAATACCTGGTTATGCTATTCGGTCTTACTAACGCCCTAGTAAGCTTCTAACAGTATATTAACCAGGCGTTAACGGGCCTTATCGATACTAGCTATATAGTCTACCTTAACGATATCCTTATTTATAGTAAGGACTTGGTTACCCACCGCGTGTATATTCGCGAGGTCCTTATAAGGCTTAAGTAGTGGTCCCTGCATACTAACCCTGATAAGTGTGAGTTTAAGACTAAAGACGTTAAATTCCTCGGGTTTATCTATAGCCTAAATAGGGTACGTATAGACCCGGCCCGCGCTAAGGCTATCCGCGACTAGAAACTTCCTAATAGTATTAAGAAGATATAGGTCTTCCTAGGCTTTACGGGCTTTTATAGGCGTTTTATTAAGAATTACTCTAAGGTGGCCGCCCCTTTTATAGCATATCTTAAAGGGGGCCCTACTAGGGGCTATGCCGGGGTCCTCGTGCTTTCTTAGTAGGCCTAGGTCGTGTTCGAAGAAATAAAGCTATTATTGTAGAAGGCCCCGGTCCTACGGTATTTTAACCCTGCTCTGCCTATACGAATTAAGCTAGACGCTTCCGCTTTTATAATTAGGGCTATTATTAGTTAGCTCGAGGATAGGCTATAAAGACCCGTTACGTTTATATCCCGTAAGCTCCACAGCGCTAAGCTTAATTATAGCACGCCCGATTCTAAGCTTATAGCTATTATCGAGTCTTTCCGTACGTAGCGTTACTACATGGCCTATAGTTAAAGCCCTATAGTAGTCCTAATAGACTACCTAAACTATCGCCACCTACTAGATAAGCCTAAGCTTAAGGGATAGCATACGTGGTGGCTTAAGGAGCTCGCCCTGTTTAATTTTAAGATCCGGTACCGCCCGGGGATATTAAACCCCGCGGATTGGTTATTAAGAAAGCCCTAATATACGCCCTATAAGCGTCCCCTAGTTACTAACCGGGCTAAGGCGGTAAAGTCTTTTTCTAAGCGTTTTATAGGCTATATTGGGAACTAACGTGGTTCCCGTGCTACCCTAGTTTCTATTCCCGCTCTTCCTACCTTACTGGTTAAGACGTAAGCGGATAACCTTTTTTTAAAACCCGCTCCTCCTACCTTAGTAGTAGAGATATAAGCGCATAACCTTTTCTCCTTTATAGAGTCTGTTTCGAAGCGTTCTGCCTTAGGCCTATATGGGGCCTAGTATAGTACCCGCGCTATTCCCGCTTTTAACTCCCCTTTACCGGAAAAGGTGGTAGAGGCGTAAGCGGATAACCTTTCCTTAAAGCGCTTATCGAGGTATTTTATTTTAGGCCTTATCGGGAATTAGCGTGGTTCCTATAATACCCCCGATTCTAACCCTGTTTTACCCGCTCTTAATTCCCCCACCTTACTAGAAGAGGTGGTAGAGGCGTAAGCGGAAGACCCTTTTTACGCCCGTTAGCGAGAAGCCCACGGCGACGATACCACGTACAGATAATAGTCTAGGAGTGGTGGTATCCTTTATTTTAAGAATCGTGTTTATATGCTAGACTACTCTAGCCTCCGTTAGAAGGTCCTATAGTGTTTCTATAATGGACCTAGCGTAGGGTATTATAGGGTTATAAGAACTGCTAAAAGAATTTCGGATTTTTACTTCTAGGACTATCTCCCCCGGGATATACGTTAGTTTATACTTACCTGCGGCGTGTGTTAATATACTAAGCCGCGGCACTATAAGCTATATAGCGAGCTGGCGAGTCTTTTAGTGCCTTAGCGCCCCTTTATAGAGATATCTATCAACTTTATCACGGGCCTGCCGCCGGTTTATAGCGCGGCTGTGGATAGGAAATAAGATACTATCCTTGTGGTGGTATACCGCCTAATAAAGTACTCGATCTATATCCCTATAAGCAGTGGCCTAATAGCCGAGGGGATCGCTAAGTCTTTATAGTATTACGTTTTCTGTACCTTTAGCTTACCTAATAGTATTATATCCGATCGCGGGGCGTTATTTACGAGTCGTTTTTAAGTAACTTTATATTGCTGCCTCGGCACTATATAACGCCTATCTATAGCGTGGCACCCGTAAACGGATAGATAGACGGAGCGATAGAACTAGAACCTCGAGTATTACCTGCGTATATTCTATTCGCAGGAAGAGGATACCTAGGTTAACCGACTACCGCTCGCAGAATTCACCTATAATACGGCGTGGTATTCTACGATACTTTATACCCCCGCCGATACGTTAATAGGTTATAACCCCCGAGGCCCTAACGAAGTGTAGCTCTTAAGGGTAGGCGAGGCCCGCGCCGCTAAAGCCGAGACCTAAGCGGAATACCTTATAGCCTAGCGCCGATTTATTTCGGACCTTATTACAAGGGCGTAGGCTTCCTACGAACGGTATTATAATAACGGTCGTGCCTAGCGTTCCTTTAAAGTGGACGAGTACGTCTTACTATCCACGAAGAATATCCGATAGAAAAGACCCTCGAAAAAGCTTAGCGATAAGTTTATTAGTCCGTATAAGATGACTAAGATTATCGGTATATATAGTCTAGCCTACTAATTAGACCTCCTAAAGGGTATAAGGCTTTATAACGTTTTCCCGGTTTCCCTACTAGAACTATAGAGGTCCCGCGATCGGTTATAACCGGAACCACCTATAGTCGATATTAAACCGGATTCGGATAAGTATAAGGTCGAAGCTATTCTAGCCTATCGATATTAAGGTAAGCGACGCTAATACCTGATTAAATGGATAGGGTATAGCGACGAGGAGAATACCTAAGAGCCGAAGCGGAATATCCTTAACGAACTCGTCGACGCTTACTTTAAGGTAAGACTATTAGGGAACTAAATAGGTTTACACACTATCCCTATAGGAGACCTTATAGATATAACGTAAGGGCGTTATTCTACCCTTCCCCCCCCTTACGGATAACGAGACTTACTAGGAACTAAATAGGTTTATACACTATCCCCGTAAAGGACCTAATAGAGATAAGGGCTACGTATCGGCTATATTGACCTAGAAAACCCTTTAGTGGGCCGTTAGAGATAAATTCTTAGGCAGGGACCCCCCCTTAACCTAGACGGGGACCGTATAGGTATTATCGCCTCGGTTAATATTTTCTTCCTTTTAAGCGTTTTGCTCTCGATCTCTATTCTTCCTTTTAAGCGTTTTGCTCCCGACCTTTATTCCTCTTCGGGCATAACGCCCTAACCCCCGTTCCTCTTCCTTCGGTATAGCGGCTTAATGCCCTTAAAGTCTATTTCCCTCTACTATTCCCTTAAGTGACCGTCACGATAGGGATACGATTATATTATAATAGGAGTATAGTTAGGGACTGTCGGGGTTATAATAGGAATACCCTAAAGCTGGTTAAAAAAAAAGGAAAAACCTAACCCGAAGGCTAGTAAAAAACCTAAAAAAAAAATTACCGTTCCTCTATATATACTATTACGGCCCCTTTAGGGCGTCCTTAAACCCTACTAACTTATCGTTTAGAGGGGTAGGCTCGCGCCTAACCGCCTCGCCGTTATCCTCTATATATACTTAGCTCTGCCCCGCGGTAGTAGCCGTTACCCCCTTTTACCCACTACCCGCGGATAGCGTCGAAGGATAAAAAGATAGCGGCGTTTTCGCCTTCTACTATTTCTTCTTCTTCTTCCCTGATAAAGGAGTTAAGGGCGTTAAAGCCTTCTTCCCCTTTTTCTTCGCTAATGAGGTCGGCACTATATCGTTATCGTCGGGCACTTCGTAAGGGTCCGGCGGGCCTTATAGACCCTACGGCACAAAGCCTTAAGGTTACGCGTTACTACTACTATCGCTAAATATATCGTCACCTATAAAGCTAACCCCCGCGGGGGCTAAGGCAGACCCTAAGGGTATAGGTAGGTCTCTCTAAGCCTAGGCTAGGTTAAGAGTAGCTATCTACTTAAAGGTAGTAGCCGTCCGCTCCTAGGCCGCGAGATCACGCCCGTGTAATATAAGGCGTTATTATTTAATATTAAGGCGTTTCTGCTCGACGGTAAGACGCTGCTACTATAGCCCGACGAATTACTTAAGGAGCGACTCTGTACTATTAAGCCTCTCGTAGATATCTTCTGCTATTTTCTAGCAGGCGTCGGTAACTTCCTTAGCTTAACGCCGAGTAGCTATAGCTTCCTCGGTAGATAACCGGTTAACCTCTAATATCGCCTAACCTAAAGCCTTTCTAAGGATAACCTGGTATCGAATTGCTATGGCCTAGTACTATAAAGGATTAATAAGGGTATTATATAGGGTTAATAAAGGGATATAGTAATACTTACACGGCGACTTTTATTGAGGCCACTTTTCTTAATAGCGATAACTAAAACCTTCTATAGCTGCTCGGTAGCGTTCTTACCAGTAATAGAGAGCTATTATATATATTAGAAACAGGCCTATAGAGTAGTCTATAAAGGGAGGGACTATAGCTATAGGGATAATAATAAAGATATATAACTTGGTACGCGGTATTTAAGGCTATTATGCTTAGAGTAGTAGTGGTATTTATTTATACGCCGACTATTATCGCCGTGTCGGTATATCTCGGCCTTAATAGTATACGTCTTTTCCTTAAAGTTAATTATTACTAACTTACCCGTATAACATATATAGGGGGCCTTTAGATCCCCGCCTATACTAATATCTACTACCTTTTAGCGGGGAGCGACTAATAGCGTAGTAGTTAACGTTAAAGGCGTAGCCGTAGTAAGAGTAGTAGGCTTTAGCGTAGTAGGCTACGTAGTAGACTACCTAGCGGACTATAAAGTCGATACCGTAACCACGATTTTAATCCTTTTAGAGGACCGTATTATACTCGCGGGAGTGGCGACGTGCTTATTATTATTATTATCTTCCTAAGAAGGTATAGTGACTACACTAAACGCGTGGTTAGCTAGTATTATAGGCTAAAGACGTTTAGAAGCACTTATACAACGGTAGTTATTTAATTAATAAAGACTATAAGTCGTTAGTACGCGATATCTCGGATTAAGGGGAAAACTTATAAAGAGTAGTATAATCGAAAAATTAAGTATAGAAGAGGAAGAAAAAAGAATAGGAAAAGGGAGTAACGGTAGGTTATACCATATCCCCTATAGCGGTTATATAGCACCTATTTTTAGTATAAAGAAGGAAGCTACGAGTTCGCGGAAGGAGTAATATTAGACCCTATATAATACTAGCTTAGGAGCCTTTATAGATAGATTAAAGAGATAACCTAGGAGGATAAAGGAGCAGGTCTAAAAGGCTCTTAGGAGGGAATTACCCTAGAACCTATTAGGGTCTAGGCTAGGATATTAGCTTTAGTAGTTTAGTTAACGAAATGCACCCGGGTCGGGGCTATAGCCGAGGAAGGCTCCGTGTAAGAACTAGGCGGGGACCTATCGGGGTCCCCGTTATGGAAGGCTCCGGTTCGGGGTATTAGGGAATTTAGAGAGGAACTCGGAGGCTAGGTTTTTAGAGGAGCCGAGAGGCCGGCACGGATCGGGCGCTCCTAAGAATAGGAGTATCCGGGGGAGGTCGCTATATTAGGTGCCTATAGCAGTGATTATAATAAGTCCCTAGTGTAAACCTATAAGGGTCTAGGTATACCCCGTCTAAGACCCCTTAAGGTATAAATAAAGTAAGTTATTATATAGTAAACAGAATAATCCCTCGAAGTAAATAAGGCAGCCCTTAAGAAAGTAAATAAGTAGCCCTTAAGGAGTAGAGCGTAGCCTTAAGGAGCGAGGGAGCCGCCCCTTTAAAAGGGAGGCCAGCGATTAATCTGATTCTTTAGCTACACCCACGTTCTGACCCTATTATGATCCCATCGTGATTATACCTGGTTCCCTGCTTGACCCTACCTTTTTACTCTTTGCGACTACCTATTTAATAATACCGTCTTTTATCTTAATCTTAGGAACGTTATTAGGTCTCTCCGGATTTATCGTGCTATACTTTTACCGATTAGCTCTCGGCTTATCGCTCTGTTATACGATATTCTTAGCGATACGTAAGAGTTCCTCGTATAGGGCTTTAAGGATACGACATATAAAATCCGAGTCTTCGAACTATTCCCCTTTAATAGCTATTAGAGCGTAAGTATTTACCTATTCGACTAGTTCTACCTCTTTATTATCCTATAAGTCTATAATATAACCGACTCTTTTATTCCGGTATAGAGTACGGCCGACGGTATTGTTATTAATATAATAGAAGACCTTAGGAGTATAAGTATTATATATATAATACAGAGCTATATACTTATAGTCGGGTTCGAAATAATATTTATACCTGTCGGGTAGACTAGTGCATTTTACGGGAATTAAAGTGGAGAAGAGCGGCGGGATAAAAACCGTCTATGCTACTATAACTCTACGAATATAATATCCTATAGGTCTTTTCCGATATCCCGTAATCGAGATCCTTATACCGTGATAACCTACGACACGTAGATATTCTATAGAATAGAGGATATTAACGCTATAAGTGCTTAGGAATAAAGCTCCTAGTAGTTTTTTAGCCTTAAGTTTATTAATTACCTAGGCCGTAACGGTAAAATGCCCCAGAACTAGTATAGCCTAAATATAACCGTCGATATAGAAGTCGAATATAGTAATCTCCTTAACGACTATTTTCCCGGTAACGCTATATATCGGCCGTGGATATATAGCCTTAGTAAAACGGACGTTATAAGTATAACTTATTAGCCACTATCTATCGACTATAATAGTAGTATAACCGGAATTAACGTAAACTTCTAAAGGCTAAGCTATTAGGGTAAACTTAATCAGTATTCGATAGTACGTGTATCGGTTAATAGCTTTAGCTATAGATACCTAAGCGTTAATAATCTTATTCGGTCTAAAAGAGTAAAAACCGTGGAGAGCGTCTAGCTTAGGTGGCTTTTACGGCTTCGTAGTAGACGGTGAATATATATCCTCGTAAGCCTATAGTGTATCTAGTCGCTCCGCCCGCAGGGCTATAGATTCCTACGAGTCCGATAATACTAAAAACGGGGTTACGGATTCCGACGCTTTGTATTCGGTCTACGGGATTACAGATATTAGGATCGTGGGTTATATATTAGGCGATATAATAGCGTCCTCGATCTACTAACCGCTACTCCGATACGGACTCTAGCCCTTAGGCTTTAGCGGTATATACGTATTAGAATAGTTATATCGAAAGAGCTTATTTTTACTAGGAAAATATACCGTATACTTAGTATATTTATAAAAGCGTGGCTTTATATCGAGATACATATAGGGTCTGGTTTTCTACGGTGAAACCTACTTTCAAGATATCTATAGTCTTTTAGCCTTATATCCTAAAGCCGATTAAGCGATAGACTAAGAAAGAGAAGAAGAAGAATAAGAAGAAAAAGAAGGAGAAGGAAAAAGGCCTATATAGCCTGCGAAATAAGAATAATAAACGTTAATATCGTTAGAGTCTAGCTCCTTAGTCTTATAATAATAAGTTTTTTCTCCGTTACTTAAAATCTTATCGATAAACTTAAAGCCCTTAGCGCGTAGAGCGTCCTCTTCCTATAATCTATAAGAATTATCTATAGTATTATAGGTTACCTCTTTACGGGTATTCGAATATCCTGGCTTAACCCACTATCGTACACGACGAGTAGAGGGATATCGTATCTCTCTATAGAACTTACCGCCTCTACGAAACTAGTAGCCTCCGCGGCTATTGTATTCTTAATTATTCTAATTACCACGGTTACCTCGGTTATTCTAGTTTCCCTAACCTTTACTAGTACCGAAACGATTATCTATAGACCGGCTACCCGCGAATGGGTTATTAAAATAGTTAATAAAGCCGCCTTTACCGCCGTAACGACCCTAATTAGCGTTATTAGTATCGGTATTATCGAATAGACTATAGTCTTTTCGGTTATGTAATGGGCCGGAATGCTAAGAGCATAATCCGGGTGGACGCTTGCAGAATCTGCACTGTATAAAATACGGTGGCAGCGTTTCCCTGACGGTCTGAGACAGTTATAATTGTATATAATTGCCTTAATTAAATTTTGACCTATTTTATGACGATTTTGACTACGCTTTATTAGATAATTAAGAGTCTTACTTGCTAAGTGAACTACCTACCTTTTTACCTCTACCACTATTACCGATTTAAGAAGCTATCTAGCTACGCCGATAGAGCGTGTTAATCTATAAATAACTATTAAGATATCGTATCTTAGCCCTATTACGTATAAAACCTATAAGGATTAGGAGCTCTGGCGACGCCTATACGAATTAGTTACCACCTATAATAATGTGTGGAGGTTTCTCCGCCTAGTCGATTCGACTTAGTTACCCGAGGAGCCAATAATACCGAGTTACGACTTTTTCCCCTTTATACCGCCTAGGCGTACCCCTACGTAATATCTTGACCTTATGGACGCTGGCCAGAAAGCGTACGACGTCGAAATCGCGCGCTAGAAGATTCTATAAACGTAATACGATAGCTACCTAAAAGGGATTAACGCTATACTGACCTAGTAGGTTAATACTATCGACTAAAGCCGTAGATAACTGCTACGAGGAGGCATGCCTCGCGAGGTATACGACGCCCTTAAACGCGATACGGATTAATACCTGGCTACCCGCTAAACCGATACCCACGAAGAGTATATCGAGCACGCACGGTACCCTGCGAATAGCCTTAAGAAGCTCGGGGAGTAGTTAGATAAGTGGCAGCTATTACTATAAAGCTATAAAGATACCGGTTTAAAGCCCACTACGTATATATAGGTTATAGATTTCTTTAGAGGTATACGCCCCTATACCGGCCGTGATTAGACTAAAGCCGAGGGACGCCTTATAGATAACTAAGTAGTTATACCCGAAAACCTTTATACCCTTAGCTAGAAGTATATTAATACTAGACTTAAAGACTAAGGAAAACGCGGTAGCCACCGCGCTATAGTATTCCCTATACTATATACCGGAAGCGAAAATAGTGAAGATACCTTAAAGGCCACGGCTAAGCCCTGTAAGAAGGGCGGCCGTGGGAAGAATAAAGCTGAGAATCCTACTGCCGCGGTATCTATAGCTATACCTTTAGCTGCTTTAACTAACCGTTTCTTTTCTAAGCGCCGCTAATCTACTTTATAGAGAGGGTAGATCTACCGCGTATACGCTATACTTAGCCACGATATTAACGCCTACTTCTATTTATTCCCGGATATGGTATATAACGATTAAACACCCTTCCAGAGCACTAAAATAACAGTCTAACGGATCTCCATATACGACCCCTTGCTACGCGCGGAAGTGGAAGAACTACGCGCCGTAAAGAAGGTGAAGAAGGATATAAGCCGGGACTCTATATAGCTTAAAGAGGCGTGACTTAACTATAGCAGCGTCCATAGCGGCGTCTCCTACGCCGCCACCTTTACAGCTAGCACTACTACTAGCTACCCTCTTCGAACCTCTAATATCCTCGATTCCGGTACTACTATTTATATTTTTAACGATTTTTCCCGCTTTTCTGATTTTACACCCGCTACGCCGGGAGACTACGTAGTTATAGGCAGTTCGTCCCTGCCTATTAAAGGTTACGGTAATATAACTGTGAGATTAAACGGACTAATAGGAGGCCTCGATTTCAGGCTATTAAACGTCGTATACTACGAGGATTTTGCCTATAATTTAATCTCTAACTAACGCCTATATCTTCGAGGATACTAGTAGGATTAAAAGCCACTAAATAACTGTATTCGGCGTTCTGATAGATTTATACTATACTAGCTAAATTACCGCTTCGATTAAACCGTTATTAAATACGTGCCCTCTAACTAATCTGCGGCTACTTTTCTAGGCTCTTCTTCTACCCAAAAAGCTATTTATAAATCGACGATACGCTATCTAAGGACTACAGAGGGTATCTTATAGTATCTATAACTAGGGTATACTAGCCCTGAACCGCTTAGGCACCTAGAAGAGTAGACGTAGGGGGTTAAAATAAAGGGACTAATAACTATCGACTACGAAGCCTATAAGCTTATAAAGATAAAACGGTATATTAGTAGGCGCCCTTATACTATACCTGCTTATGTAGGGGAGCGGTAGGCAATTAATTTCACGGATTTTAATAGAACGTCCGATAGGGACTCGCGGTTTATGTTTTTCACCGACTAATATAGTGGTTTTTCGGCTGCCTACGTTATAAAGAGTAAGCTAGTAGTGGATATCCTCGTAATAATTAAGGAATTCCTCGCCTAGGTGGACTGCTAATTAGGCTATAAGGTGCGCGTTATCGAATCTAATAACGAACTAACTTAATCCCACGATATCACCTAATTCCTGCATAACGAGGGTATCCTTTTAGAGGGATCTACTACCGATACTTAAGCGTAGAACGGGGGTGCCGAATGCGCTACTGCCGTTGTTATCCTAAAAGGTTATGCGATGAATATCTATATAAAACTGCCGCCGTTTATATAGCCTAAGGCTATTCCTACGGCTGCGTACGTCTATAACCGCACGCCACGAAGGCAGTTTAATAAGGAATGGAAAACGCTATACGAGGTCCTTTTTAAAAGGAAGCCGATTTTATTATACCTTCGAGCTTACGGCTATAAGGCGTACGCGATAATAAAGGACGCCTAGAAGGCTGCTAATAAGCTATTAAATCGTATCGCTCCTCGCGCCTATATCGGCTACCTTATCGGCTACGATTCTACTAATATTTTCCGTATCTAGGTGCCTAGCCTACGCCGCTAACCGCGTTATTCGAATACGCGATATAGATTTTAACGAACACGCTTTCTTTAACGGCGATATCGCCACCTTTAAGGACGACCTCCGTTAATTAACCGAGGAGTACTTAGAAGACCTAATTAGTTAGATCGAGTAGGAGAGGGCTAGAGATTTACGGCTATTTACGGACGTATAAGCTAAGGACCCCCCCCCTTTATATAACTGCTTATTTTAAATTATTAGATCCGGGGATAAACGCCCCCGGATCCCCTTCCTCGACGGCTTTGCCGGTAAGGTAATAGTCCGTAATACCCGGCCGTAAAGGGGTGGAGGAGCCTATCTCGAGTTAATTAGGATAAGATTTGGGTTATAAATAGTGTGATTTAGCCGGTATAGCGCCTAATCACCGTCTATATCCGCCCGATCTATTACTTCCTACTCTACTAATAACCCCGCCGTTAGTTATAGCGCTAATAGTAGCCGGTATATTAGGAAACCGTGATACCCCTATAGCCGTAGGGTTCTAGGAAAACGGAATATAGTGCTACGATACCCCTATAGCTATAGCTATAGGGCTCTTATTAAATAAAGGAGCATAACTAATTTCGTAAGGAGATAGCTAGAAAAGAGACTATTAGGTTATAGTATTTAACGCTAGCCGTTACATACCTAATATATCTATATTAAATAGGATTCCGCTAACTAAATTATAGTTAAAAGGGTCTACGCCTATATCGCTATAACGACGCTTAACGATACCCTACGAATCCACGGCCCCGGCGGTAGCTACCGGAAATATAACCCGCGAGGCTATATCGGGAAATATAAGCCCGGCGGTTACTCCGGCGGGTACTCTGGTAGTTACCCCGATAGCCGTAAAGATCCACCGTAAAGACCTCCCTCCTCCTCCGAAGAACCCTCGCGATATACCCTTATACCCTTACGGCCACTTATGCCGATAGGCATAAGAAGACCACCTACGGAGCTATAAGGAGATAGGGTCGTAGATACGGGTACCGGCGTCCGTAGTAGGTAGATATCAGATTCTTAATTCGATATAGGTGATAATATATAAGTTCGATAAGTATAGGTTTTTATATATATATAAGGTAAGGCTTATAGTGCGAGGAGATTAGTAGTATTAATTCTCCTTTAAGGAAACGTACGCAGTAACGCTAGCCGGATAGTTATTCCGCGCGTTAATAGCTATCGCCGTCTGATTTAACCTTACGCTATTATAATTCAACGTTATAAACGCGTTTATATAGGCGCCCCTCCCCTATAATATCTTTATATACCCGTCGCTAGGCTTTCTAGCCCCTAGGAGTCGTTTACACCTGAAAAAGGCGGTATATAGATTTAAGGAGTCTGTACTACTTTAGTAAAAGCACTTTTCGGCTATCATTTTAGCGGATAGCTTCTAGATAGTACTATAAGAACCGTGTTATTTTCTACGTCGCGGTTTAATCCTGTTCTTCTACGTTAACGATATCGTTATAGCTTATAAGAAATAATATAAGGCGTAGATAGAGTAGGCAGTTAATAACCTATAACGCTATTATAACCTATAAGGTGGCGATCCTCTATAGTGGTTCCTTAGTATTAAGGTTATTCGCGACCGCGCTGCCCGTAAAATCTAGCTATTATAACGCGACTACGTTACTAAATTAGAACGCCTTTTAAAGCTAAATAGTAAGTATAGTAGTAACTATCGCATAATATATCTAATTAAGATTATAGAACTGCTGCCCTATTCAGGGACCTTGACGGATGTTAAAAGCTATTAACGGAAGATAGGATCTATACTATATATAGTAGTGATATCGCGCCCTGATATCGTGTTTATAGTATCCAGGCCATACCGGTTTAAAACTAATCTAGGGCCTATTTACTACGAGGCCGCCGATTATTTAATCCTTTGTCTAATTAATAGCTAATCGTTTACCTTAGAACTAGGCGGTAGCGATACTATCGAAATCTATACTAACGCCTTATTTACCAATAATACCCTCGATCGAAAGAGTAGTTAAGCGTACGTAATACGCTTATTTAGCTGTATAATAGCGTGGCGCGCTAATAAGCAGGATATAGTTATAACGTCTATAACAGAAGCAGAGATATTAGCATTAGTATAAGGTATAGAAGAGGGTATCTATATATAACGCCTATTACTTAGTATAGGAGTGGAGTTTAACGGTCCGGAATTAAGGATCTTATACGATAATAACTAAACGATTCGATTAGTTAAAGTCCTTTAGAGGGTTATAGCGGCTAGGCTTAGCTTTCTAGCTAATACCCGTAACGACCTTTTAAACCCTAGTTAAATAGGGAGTAGGAAATAACGCTTAGCTATTAACACCGCCCTCCTCCTCCTCCACTATATCGAAAAACAGTATAAATCACGTTAAAAGTCCGTGATTTATACGCTATTTCTAGATATACAAGGAGCTTTTAACCACGTCGCCCGCCCCTAACTACTTAGGACTCTTTAAGAACTCTAGCTACTCTCGAACCTAGTTATATAGGTAGCCTCTTTTACAGAAAACAGGCGTATCTAACTAGTCTTCGAGGGTCAGGTTCAGCAGCCTACCCCCCTAAATATAGGGGTTCTATAAGGCTCCCCGGTTTCTCCTATCCTTTTCCAGATTTATTTTAGGAAGGTTATAGCGGGACCGGATTTTCAGGGCCTTGAGCTATCCTATATCGACGATTTCCAGCTATCTACAGTATCTACGTCGACTAGGAAAAACTATAAGACCCTAAAAAAAGCCATAACCTCCCTTTTTAATATAGCGAAAATTAACTAAATCCTCTGCGACCCTGAAAAAACAGAGCTTATTCACTTCCACCGAAGACGCTCTAAAGAAAACACTCCAGTTACTATAGGGGGGCACCTACTTAAGCCCGCGCTAGGTGCTATTAGGTGGCTAGGAGTCTAGTTTAATCCTAAGCTATCCTTTAAACCCTATACCGATAAACGCCTAAACTTAGCTTGAGGGGCCCTAAACAGGCTACACAGGCTAGCCAGCTTATAGAAGGGCCTTTTCTTTAAGGCCCTGCGGTAGCTATATATAGCCTATATAGCCTCCTAAGCTGATTTTGGCTCACAGCTCTAGTAGGACCCGAAATCACCGAAAGAACCCCTAGTAGACCGCCTAGAATGCCTACAGTACGGCGCCTTAGTCAGGGCACTAGGGGCTTTTAGGGGGGCCCCTTTACGGCCTCTAGAACTCGAAGCAGCAGTATCCCCAGCGGCGGTTCGGTTAACTAAATCTAATAGGCTTTATACCTTTAGGACCTTAAAATTCCAACTAAACCACCCTATCAAACGCTTGCTCCTAGGAGACGGGAACCACCTCGCCCTTCTTCAGAACCTATAGCCCACCACACAGCTATATAGGCTAGACCTAGAAATAGTGGCTTTAGTAGGTTAGTCTTAGGATATCAAAGGTCCTTCGGCTAGGTAGAAGGCCCCCTAGGCCTCGGAACCTATAGCGGACCTAAGACCCTTTTTCGCCCTTAGAGACCGGCCTAGCCCTAGCCCTGGCCCTAGCCCGGGCCCCGATACCCTCGATTAGAAAACAGCCCACCTCGAAGCCCTCGCTAAGATACAAGGCCTAGGGGAATAGGCTACTATTTTCTACACGAGCGGCTCTCTAGGCCACTCTACCAGGCCCCCTAACGGGCCTTCACAGGCTATCGCCGCTATAATACAGTGAACTAGTACTAGAAGGCCCTATAAAGCTATAGGCTTTTTTTTTTTTTGTTTTATTGCGCGTATACAGCCCTAAAGCTATAGCGCGGCGCCTATCGCCCTAAGGGCTAGAGGCTATTAGAAGCTAGGTATAGTAAAATATAACATAGTAGTGAGAAATAGAGGAAATCCTCCGTAATAATCTGTCTAATAGACCTAAATAGGTAAAAGAAACCAAAGCAAAATAACTAGACCGTAGGATTTATAGTTTACGCCCTGTACTACTCCGCCGAAGCTATTTTAGTAGCTAAAAGATAGGCCCGTAAGGCCTGTATTCCTCTTTTGGTACCGAATAATAGCGGCAGAGATAGCGGTAGGCCTGCTAGGGCTTCCCGCAGGGCTTTTCGTTCGTTTTTATAAAAAGGGCAGGAAAGGATAAGGTGTGCTGTATCCTGTATAGGGGAGCCGGGACAGGAACAGCGATCGTTAGAGTAGTTTTAGGCACTTTTTTGGTGGGTTTTTAGGTATCCGAAGCCGGTTTTTAACTACGTAAAAGCTAATTTTACCCACCTAGGGTCTTATATTAGTAGTGGTTTTCGGGAGAAACGGAGGTTATCACGGACTAAGCGCCGATATAGGCTACCTAAACGCACCGATTTACCTCTTTTCTCCGCCTCTTCTTCGTCGTTCTAAAAGGCCTTCTAGTCTTTAATTAAGACTTCGTTAGCCCGGCGTTTTAAGTAGCTAAGGGTAACTAAACTAACGGATTTAGTAGCTTTTCCAGGGTTTAACGCCCCTTTAGCCACTTTATCAGCTAGTTCGTTCCCTTCTATCCCTATATACGAGGGGCACCACTAAATAGAAGCCGAGGTGCCTAGCTATTTAAGGCGAGAGAAAAGGGATTTAGGTTCTGTAGCCTATTATAAGGTGCGCTAAAGCTTCTAAATAGCCGCCTAGGAATCACTAAGAATATAGCACTCTAAGGGCCTAGACGTCTATTCTAAGGCAGTGTAAAGGGCCGAAAGAATAGCGTATAATTCAGCGGCCGCGACTTCGGCAGCGGCCCCTAGGTTGAAGCCTATAGCTTTATAGGGCCTTCCGGTATTAGTCCACTATATTATAGCGGCTATAGCCTGCGAAGGCCCTATAGGGGGCCTAGTAGGGTAGCCTAAAAAGTCGTCGTTATAGAAAACGGTAGTCTATTCCCCTAGGCCCTGTTATATTTCCGCGAGGGCTTCGAGGTAGAATATTTTCTAGTCGAGGGTATCGGGGCTAGGGCTAGGACCAGGCCGGTCTTTAAGGGGGAAAAAGGGTTTTAGGTCCGCTATAGGTTTCGAGGCCTAGAGGGCCTCCCACCTAGCCGAAGGACCCTCGATATCCTAAGACTAACCTACTAAAGCCACTATTTCTAGGCCTAGCCTGTATAGTTATATAGTAGGCTATAGGTTCTAAAGAAGGGTAAGGTTTTCCTAGTTTACGCTTAGTAGGAGCTAGCGTCTAATAGGGTGGTTCGGTAGAAGTTTTAGGGTTCTAAAGGCATAAAGCCTATTAGACCTAGTTAACCTAACCGCCGCTAGGGAGACTACTACTTCGAGTTTTAGAGGCCGTAAAGGGGCCCCCATAAAAGCACCTAGGGTCCTAACTAAGGCGCTGTATTATATACGTTCTAGGCGGTCTACGAGGTGTTTTTTCGGTAATTTAGGGTCCTACTAGAGCTACGAGCTAAAGTCAGCTAAGGAAGCTATACAGGCTATATGTGGCTACCGTAGGGCCTTAACAGAAAGGCCTCTCTACGAGCTAGCTAGCCTATATACCCTATTTAGGGCCCCTAAAGCTAAGTTTAGGCGTTTTTCGACGTGGGGTTTAAAGGATAGCTTAAGATTAAACTAGACTCTAAGCCACCTAATAGCACCTAGGGCTAGTTTAACTAGGTGCCCCCCTATAATAACCGGAGTGTCTTCTATAGTGCGTCTTCGGTGGAAGTGAATAAGATCTATTTTTCGGTTGTCGAAAAGGACTTAGTTAACTTTTACTGCTTCGAAAAGGGAGGCTACGGCATTTTCTAGGGTTTTATAGTTTGTCCTAGTCGACGTAGACGCTATAAATAGCTAGAAATCGTCTATATAGGATAGCTAAAGCCCCCGAAAGTCCGGTCCGGCTATAACCTTCCTAATATAACTCAGGAATAGGATAGGGGAAACCGGAGAGTCTTGTAAAACCTCTATACTTAGGGGGGTAGGCTATTAAACCTACCCCTCGAAGGCTAGTTAGATACGCCTGTTTTCTGTAAAACAGGCTACCTATTTAACTAGGTTCGGGGGTAGTTATAGTTCTTAAAGGGTCCTAAGTAGCTAAGGACGGGCGACGCAATCGAAGGCTCCTTTAATATCTAAAAATAGCGTAGAGATCACAGGATTCTGGGGTAATTTACGCTATTTTTCGCTATAGTGGAGGAGGAGAAGGGTCGTATCGATAGCAGAGCGTTATTTTCTACCCCTTATTTAACTAGGGTGTAGAAGGTCGTCGCGGGTATTAGCTAGAAAGCTAAGCCTAATAGCTATAACCCGTTCGAGTACTTTACCTAGGTAGTTTAGAAGGGCTATAATCCTATAAGATTTAGGGTCTAAATAGTCCTTTTTCCCTGGTTTCGGCAGAATAACCCCGAGGGCTTCTTTCTAATAGGTAGGGTAGTGCCCTACGGAAAAGAGTGCTAAGTAGGCCTGTAAAAAGGACCTAGGGATAGCCTTCTAGGCCTATTAGATCGGTTTTAAACCTATTCTGTTAGGTCCAGGGGCCTTCCCTTTAGCGACTCCAACAATCGCGCGTTATAGTGTAACCGCGCAGATGCGGCTTTGGAGTGGTTTGGCAGGTGGTCACGTGACCCCCTCTTTAAGGCTACGGGGTCCACCTCCTATATATATATATTAAGGATAGGCGCCGGATATCCCTATCGAGGGACTAAGCGATAATCATCATCCTCTTTTATAATTACTTATTCTACGTTTAAGATATCTTTCCAGTTTAACTTACGTTACCCTGATTAGAATAATAACTACCGATCTACTTCTTCGCTAAAGGTTATAGCGGTGTTGGTTATGTTTTGGTTATATATCGTGGTCTTACTAGACTAACCTCTTTATCTAATCTTTATCTTAACGATCTAGTGCCACTACGTCTTTATCAAGTTATAATATAGTGCTCGGAAGCGGATTTATTCGCCGTCCCTAAAATGTTCTGACCCTGATTAGAGTAATAGAGGCGCTCGAGGGAGGTTCCGGCCCTCCTAAACGGAGTATTAGTTAATAACCCTAAAAAAGAATATAAAGATAACGACTAAGGAAGGATTTAACGCTTTAAGACCGAGGAGAGATTAGCCCTAATAAGATCAGGAAAATAAATAACTACTTAGGTAAGAGTTAAAGAACTATTAACACTTTTAAGTATAAGACCCGCCGCTATAGAGGTGGTAATTATAGAAATAGAAGAAACCGATTAGATCGCGATAGAGTTAGATTCCGGATATAGAATAGACTCGATAGGGGGCTTGTAACCCCTACCACTAATTAGAACAGATTCTCGTATAACGGCGAAGAAAAGATAAGACTACTAAGAGCAGCTTACCCAGATTAGGGTAACTAACCCCTAGCAGACCTAATAAAAAGCTAATACCGAGCGTGGAAGCGAAATAACGATACCTTATAAGAGGACTCGATAGTCTAGTAAGGACCTTTATAGACCCCGTAAGCAGGTCGTGATACTTCTTTATAAGGCTTAGCGGGTAATACTTTTAATATTAATATCCGTGAGTATAGCCCCTTTACTAGTAGGTACTCTCCTAATCGTGGGGGGCCTCTTCCTTGAAGGTGAGTTAGAAAAGCTAGATCCCGAAGATAAGTATTAAGGAGTAAAACCTAGGACCGCCCTCTTGTTAAAGACCTTATTACTCTTATTAAGATAAGATAATATATATAATAACCTGGCTAGTATCTAAAACACCTATAGGATCTTCTCGCTAGACGATTAGTTCGAAGAACCTGTCCCTAAATACCCTAAGCGCCCTAACCCTATTATTATTATTCGCCTACCCCCTTACACTTACACCTAAAATACTATAGATACTTGGACTTAGTATCGCGAGCCTACCCCTATTATCGTCGTTAGCGACTCCGACGATAAGGCTCCCTCGCCGGCTATTCCCCTTATTCTTACGCCTACCACTTCTCCTGCCCCTGATTAGGGGAACCACGATATCGGGGCTACGGCCTTACCTCCGCCCGCTTCTAGGCCGACTACTACGTCTACCACGGCTCCGGCTACTATTTCGATAACTACCCCTAACACTACCCCTATTACTACCCCTGCCTAGCCCGCTTCGAATACTTCCCTTACCACCGCTAACGACCTAATTAAGCTACTATAAGCCCTAATAAACCGTGACCGAGAGAGCACTATTACCGAGGTCGTTAGAGCCCTACCCCTTACTACTACTATGTTAAGAGTACCCCTAAATCCCCTCGCTACTAGAGCTCCCCGCTTTAGTAGTAAATCCCTCTCCACGTTCCTTTAGCAGTATAATAACTACACTAAGCTTAACCGCCTTAGTAAAGCCGATAAGATCACCTACGTTAACCTATACACGGATACGGCTATTTATCCCGCTATCGAACGCTTAGTCAGAGAGGTTTAAGCCGATAAAGGCGGTTAGTCTAATCTGGTTAAGAAGCTTGTTAAAGAGTTCTTTTATCTAAATCCTAACTACTAACTTAATTTCTCTTACGAGGTTTATTAGCTTCGGGTAAAGCATAAGACGTATAAGATTAATAGCGTTTATTAGGTTAGGGACTTACTATAGTAAATCACTATTTAGAAGGCTAAGGCAGA", "alphabet": "DNA"}, "features": [{"location": "join{[5890:6362](+), [6407:6827](+), [6885:6986](+), [7042:8917](+)}", "type": "CDS", "id": "<unknown id>", "qualifiers": {"Name": ["input.path1.gene1"], "gene": ["input.path1.gene1"], "source": ["GlimmerHMM"], "transl_table": ["1"], "translation": ["MDTHNRDPTHSVHEPDSSEEASGIESTVFPLINPHEATDYVPTKLGEQICLHQDDNDDEPAVAKPFARTSSPESAPHILHADNRVPERLMYKMHKFSLYETASRYYIVGADITERRYRILKIDRTTEDSDLSITDDKIVYSQREMNQILDTIDDGNKGFIKFTGPYYMLLITKKSTVAMIGGHYVYQIDGTELVPLTPARFKPDVRNTEETRFLGILNNLDLTRSFYYSYSYDMTRTLQHNITRERNVLANGLPCTSGDDFNAMFVWNNHLLQPAVKALRDPFDWCRPIIHGYIDQAALSIYGRTVYITIIARRSRFFAGARFLKRGANDLGYVANDVETEQIVSDALTTSFHAPGPKLFLSPQYTSYVQHRGSIPLYWTQDNTGVTPKPPIELNLVDPFYSAAALHFDNLFERYGAPIYVLNLVKARERTPRESKLLVEYTNAIHYLNQFLPPGRKIIYKAWDMSWAAKNRDEDVIGTLEDIAESVLTTTGFFHNGDGKINPARVQNGVARTNCIDCLDRTNAAQFVIGKRALGHQLHALGILEGTVVEYDTDAVNLFTHMYHDHGDTIAVQYGGSQLVNTMETYRKINQWTSQSRDMIESFKRYYNNSFMDGQRQEAYNLFLGNYIFSQGQPMLWDLATDYYLHHADPRMWSGKSKVDYINWFTPSNLQQTQLLAYDPPPGDVGKKPVSFFDDYWLEYYRPSTLSSFLKTFPYKINSTIRYIPFKATQDGRYDLSPFKVRSETDVDPQEKKKPKEPVVIPSQGNPSRPDADTPSLLWDPAMAAKGMAAKGIPIPRWLQPVQNRPTDHGSIVQQTIPDDPTESPKAKQTPQEKYKAAQWSFTRAVHQSLNPSVSAQEAADYERYINHPQNLPLVVSAQERADNDSEYRDYINGAWHLETRLQPGPEDDPALYAELLKVGENPLTVTDEDAQKKRYKAYRKWLRGKSFFKQQPVE"]}}, {"location": "[31195:31212](-)", "type": "CDS", "id": "<unknown id>", "qualifiers": {"ID": ["input.cds2.1"], "Name": ["input.path1.gene2"], "Note": ["final-exon"], "gene": ["input.path1.gene2"], "phase": ["2"], "source": ["GlimmerHMM"], "transl_table": ["1"], "translation": ["GAVSL"]}}], "name": "ENANITX01000003NITX01000003.1", "description": "ENA|NITX01000003|NITX01000003.1 Sodiomyces alkalinus F11 SODALscaffold_1_Cont3, whole genome shotgun sequence.", "dbxrefs": [], "annotations": {"molecule_type": "DNA", "references": []}, "letter_annotations": {}, "areas": [], "modules": {"antismash.detection.hmm_detection": {"record_id": "ENANITX01000003NITX01000003.1", "schema_version": 2, "enabled_types": ["T1PKS", "T2PKS", "T3PKS", "transAT-PKS", "hglE-KS", "prodigiosin", "PpyS-KS", "arylpolyene", "resorcinol", "ladderane", "PUFA", "NRPS", "CDPS", "RCDPS", "thioamide-NRP", "NAPAA", "mycosporine-like", "terpene", "lanthipeptide-class-i", "lanthipeptide-class-ii", "lanthipeptide-class-iii", "lanthipeptide-class-iv", "lanthipeptide-class-v", "lipolanthine", "thiopeptide", "thioamitides", "linaridin", "cyanobactin", "glycocin", "LAP", "lassopeptide", "sactipeptide", "bottromycin", "microviridin", "proteusin", "ranthipeptide", "redox-cofactor", "epipeptide", "cyclic-lactone-autoinducer", "spliceotide", "RaS-RiPP", "fungal-RiPP", "blactam", "2dos", "amglyccycl", "aminocoumarin", "NI-siderophore", "ectoine", "NAGGN", "butyrolactone", "indole", "nucleoside", "phosphoglycolipid", "melanin", "oligosaccharide", "furan", "hserlactone", "phenazine", "phosphonate", "guanidinotides", "other", "acyl_amino_acids", "PBDE", "betalactone", "tropodithietic-acid", "pyrrolidine", "crocagin", "NRP-metallophore", "methanobactin", "opine-like-metallophore", "aminopolycarboxylic-acid", "NRPS-like", "PKS-like", "transAT-PKS-like", "RiPP-like", "RRE-containing", "fungal-RiPP-like", "phosphonate-like"], "rule_results": {"schema_version": 4, "tool": "rule-based-clusters", "cds_by_protocluster": [], "outside_protoclusters": [], "multipliers": {"cutoff": 1.0, "neighbourhood": 1.5}}, "strictness": "relaxed"}, "antismash.detection.cassis": {"record_id": "ENANITX01000003NITX01000003.1", "subregions": [], "promoters": [], "max_percentage": 14.0, "max_gap_length": 2}}}, {"id": "ENANITX01000004NITX01000004.1", "seq": {"data": "TAAAAACCGGAAAACCCGGGAATTCCCTAGTTCCGTTAGCCTGATTAAGCGACTACTAGCCGCTACCTATGAATTTTATTCTTCTTATAAGGGCTTTATCGGTAGATAGGCCCGTGGAGTCTACTCGTATAGAGTAGAAAACGGATTATTATAAAGAGAAGGAAAAGAGAAGAAGATAAGCCACGAAGAAGACCTCCTTTTATACCTTTTTCCCCTAACCTTACTACCTATTCTCCTAATCAGACCTATAATAAAGTTCTCGCGAAAAGGGTAATACCCTAAGCACTAGGGAATATCACTTTATAGAAATCCCGTTTACCTATTAGAGTTATATTATTTAGATAATTAACTATCTAATTCCCTTCCCTGTAAGACACTCTATAAACTGTGCACCTATCCTTACCACCTATTCCCCTGATTATAAAGTACCCTATTAAGTAAATAACTTAGTTTCTAGGTTAGGGTCGCTTTTATAGTCACCTTCCTTAGGCCCGTACTTCTTAGAAACCCGGCGCTAAACCTAAGCCCCCTTAAGAAGCAGAATAGTCTAGTAGATAACTATTTCCTCCCGGTTAGGCACCTCCTTAGCCTTACGGATAATATTATAATACCTATCTACCTCCTTCCTATACCGAGCTAAGAGTATTAGGATAAGACTAAGTAAGCTATCGTAAGCCTTAAAGGTCTAACCGCTATAGGCCTAGCGTATCTAGCGAGTAATCTCGTGGCCTGTAGCGGTTATATTAACCAGGAAAACGCCGGTCTAAGGGGAGTAAATCGGGTATCGTTTATTATTATAGAAAGACTACGGTAGCACTAAGTTATCCTTAGGGAGGGGATTATAGTATTTAAAGCCGGGGTGATTACTATTAGGCTAGCTAATCTTATACTTAGTCTACTAGAACTCCTTACGGAGGCCCCTATCTCGGAACGTGTAAGTAGACTTATAGAATAGATTGTTAGCGTAGTCGGGGAAGCGTGGATTCTACGGTAGGGAGACGCACTTATAGAATAGGTACGTAATCTTATTATTAACCCGATCTATTATAGCTATCTAGCATTTTTCGTAGTACTAACAGGGCACTTTATTCACTACCCTATATACCTGCACGATAAATGCCCTAGCGACGTAAGGCCTTATCACGATCTTAATAATATACTCTTTCTAAGGACCCGCGAGATCCTTAGCCACGAAGATACGATAGCGGAATAAGGGCGTTTTAAGAAAGTCACGTATTTCCCTTAATAGAGCCTATTCCACGTCCCGGTTAGTAATATTTAATAAAGTATCCTCAAACCGGTTTATAACGGTAAGCCGGGTATCTAAATTAACGACCGAAGATAGGAGGTTAAGCTCGACGTATAAAACGCCGCCCTTACTAGCCACCTCGAATGAACCAATATAAGTATTAACCTTAGCACCGAAGTTAGTACGCCCTAATTAGGGTAACCACGAGAAATAAAGAGGGAAAACTTATAGTTATATCTATAGGCGTTACCTAAATATTATACTTATTAGGAGTACGTACCCCTCGTTAGACGCGTCTTAGACTAAAACCATAGAATAGGCTTAACGGACTCTTATCTGCTAACGGCCTTCTTACGTTTATACGGTTCCGCTTCGTTTAATACCCTAATGATATACTTAGAAGCTATAGTGTGTATTCGAGAAGTTAGGAAGTTATTATAGTAATAGTGCTATCGGTAAAGATAACTATAAAAGTAGTGATATTACTTAGAAGAAGAGGAACGAAGAGCCGGGGATCCTATATCTTTTATACTTAAGAGACAGATAAGCAGAGACGTTAACTAAGCGGCTTATAGCTTCTATAAATTAAAGGAGGCGTCTTTAATAAAGTAATCACGACTATTCGACCTACCTTTATAGCTATTTATAGCTACCTCCTTTTATTTTCCTTTATTATAGAATCACGACTCCGCCTATTGCCTAATAATAAACGAAGAGCCTTATTAGATATTTACTGGCTAATTATAATAAGCGCCGAAGCGAGTTAGCTAATCACGCTAAGCGTTTCTAACGTCGGTTTCCTAATTTATACCTTAGGAAGGATAGCTTCGTTATAACACGGGGATTAAATAGGAGACAGATAAGGCTACCGCTAATTAAGAGGCTAGGAAGGCTAACGAGCCTAACTATATAGTCGGAGGAAGAACCTTACGAAAGCGTAAGTAAAGGTATATATAGAGGATTAGATAAGAGATATCTCGAGGAAATAGTCGGTAAAGATAGTAAGGAAGTAGTATATACGGAGGAACTAGAACTAAGAGAATCCCTAATCAAGTATACGTGGAGGACGGGGTGATTAGAGGAATAAGGGTGTACGATAGCTCTTTACTTAGTTTATTTACTTATATCTACTTATTTTAAGGAGTTATCTACGCTATAAGGGCGTAATCGAGATAACTAGGGCCGTATTATAACCGCGTAGATACGGCGTTAGAGTAGTTCGGCAGACGGTTATATAACCCCCCCTTACGGCCTCTAGAACTAGAAGCAGCAGTCTCTCTGGCTTCGATTCGGTTAACTAGGTCTAATAGGCTTTATGCCTTTAGGTCCTTAAAGTTCATACCGAATTACCCTATTAGACGCCAGGTTCTAGGGGAACAGGAAGACCTCGCCCGCCTATAAGACCTATAGCCCATTACATAGCTTTATAAGCTAGGCCTAGAATTAGTAGCCTTAGTAGGGTAGTCCTGGGGGATAGAGGGCCCGGTAGCTAGGTAGGAGGCCCCCTAGGCCTCCGAGCCTATAGCAGACCTTAGGCCCTTTTTTTCTTTGAAAGCACGTCCTAATAACACGGATAATACCGACTCCGGTACCCAAGACCCTAAAACAGCCCACCTCGAAGCCCTTAAGGATATACAGTAATCCCTAGGCGAGTAGGCCTCTATTTTCTACACCGACGGTTCCCTAGGCCATTCTATAAGGCCTCCTACAGGGCCTCCGCAGGCTATAGCTACTATTATACAGCTAGCTAGTACCGGTAGGCCCTATAGCCCGATAAGGCCTAAAATAAAACGCCCCGATAAGGGCTCTAAAAAGAGATTATCCGCTTACGCCTTTATTATCTTTTTCGGTAAGGTAGGAGGAGCGGGCTCTAAAAAAAGGTTACCGCTTACGTCTTAACCACCTTTTCTGGTGGTAGGAGGAGCGGGAATCTCGCGGGTACTATACTAGGTCCTATATAGGCCTAAGGTAACACGCTTCGAAATAGACTCTATAAAGGAAAAAAGGTTATCCGCTTAAGTCTTAACTACCTTCGGTAAGGTAGGAGGAGCAGGAATAGAAACTAGGGTAGTATAGGAATCACCCTGGTTCCCGATATAGCCTATAAAACGCTTAGAAAAAGACTCTACCGCCTTAGCCCGGTCCGTAACTAGGGCACGCTTATAGGGCGTATATTAGGGCTTCCTTAACAACCTATCCGCGGGATTTAATATCCCCGGGCGGTGCCGGATCTTAAAACCAAACAGGGCGAGCTTCTTAAGTCATTATATATACTATCCCTTAAGCTTAGGCTTATCCAGCAGATAACGATGGTTTAGGTGGTCCCTTAGAGCGATAATAGGGCTCTAACTATAGGCCACGTAGTGCCGCCACGTCCGAAAAGACTTAATAATAGCCATAAGCTTAGAATCGGGTATACTATAATTAAGCTCGGCGCCTCGGAGATTATAAGATCTAAACGCGACGGGTCTCTATAGTCTATTCTTAAGCTAACTAATAACAGCCCTAATAATAAAAGCAGAAATATCGGGCTTAATACGTATTAGCAGAGCAGGGTTAAAATACCGTAAAACGGGCGTTTTCTAAAATAGCAGTTTTATTTCCTCGAACGCGGTCTAGGCCTACGAGGAAAGTACTAGGACCCCGGTGTGGCCCCTAGTAGGCCCCCCTTTAAGATAGTCTATAAGGGGGGCAGCGACCTTAGAGTAGTTCTTAATAAAGCGCCTATAAAAACCCGTAAAACCTAAGAAGACCTGTATCTTCTTAACACTGTTAGGGAGTTCCTAGTCGCGGATTACCTTAACGCGAGCCGGATCTATCCGTACCCCGTCTAGGCTATAGATAAATCCCAGGAATTTAATATCGCAGGTCTTAAACTTATACTTATCGGGGTTATTATATAGGGACCACTATCTAAGCCTTATAAGGACCTCGCGGACGTGCACGCGGTAGGTAACTAAGTCACTACTATAAATAAGGGTATCGTCGATGTATATAACGTAAATAGTATTAATAAAGCCTGTTAGCGCCTAATTAATATAGCGTTAGAAGCTTACGGGGGCGTTATTAAGGCCGAACGGTATAATAAGGTATTCGTAGTGACCGTATTTTATCCGGAACGCCGTTTTCCACTTATTACTAGCTCGTATACAGAGCCGATAGTATATATCCTTAAGATCCAGCTTAGTATAGTACTACGCTAAAGATAAACGATCTAAGATTTTATAGATAAGGGGTAGCGGGGTATAGTCCTTAACTATCACCTTATTTAACCCTCTATAGTTAATATAAAGACGTAGCTTACTACTCTTCTTAGGAATGAACAGAATAAGGGCGCCGGCCGGGCTAGTAGACGGTCTAATCTATCCTTTCGTAATGGCGTCCTATAGGTATTAACGTAGCACTTCTAATTTCTAAGTGGCGAGGGGATAAATATGACTATAGGGAGGCTTTTCCCCCTCCTCTACCTTAATCGTGTGATCCTATTACTAGTGCGTTGGTAACCGCCCGGTATTATCGACTTTAAAGATATTAGCAAAATCTTAATACTATTCCGGTAGCGTAGGGGTGGCTACTAGGTCCCCGTCTTCTAAGAATTTATCTCTATATCCTACTAAAGTGTTTTGTGCTAGGCCGATATAGCCGATACGTAGGCCCCGCGTAGAACCTATATAGGTCAGAATAAGGATAGACTTAGCTTATTTAACTGTCCTACGTAGCTTTTTTAGTGATATAATTATACTAAGCTCCGCGTAGGATAAGGGATAGGTCCACGTGCTAGAACGTTAAGGTTAACGGCTCTAAGCCACGGCCTCCCTAAGATAATCTTTACGCCTATAAGGTTTATAACGTGGAACTTAGCGTGGTATACCCTTTCTTAACCCTAATAGTCTATCGCGACGATAATCCTATAGGTGGACCCTAGAGTTATTTTTAACTATTCTTCTATAATCCAGGACACCGGAACAGGGGACCCCTTAGGAACTTAACTAGGTCCTAGGAGGGACTAATATAAAACGTTAATATCGGCGCCTCCGTTAAGGAGAGCCGACGTCTACATCTATTCCCTATCTTAGCGAAGGGAAACACGTGCCTTGACCAGTATAGTGGTAGTAAAGGGGGTTACTCGAGGTAGGTATTATTCCTAGAGCACCTTACTTGTGATATAGCCGACTATAGGGCGGGAGGTGGATACCGGTTAGGTATTCGGGTTACTATAATTCGAGCACTATACCCGAGGGCTATAGTATATAGTAGCGTAGTGCCCCCTTTTATTATAGTTAAAGTAAGTGATAGAGTCGAGGTATTATAGGGATAGGGATAGGGATAATAGCCAGGGCTATATAGGGTGACTAGGAGTAGGCGTAGGAGGAGGCGTAGGGGTAGGCGTAGAAATAGGCGTAGGAGTATAAGCAGGGGTATATAAGCGGAAGCGGCGCCGCTTAGTACGAGTAGTAGACTAGAAGTCTACTCGAGTAACGGCGGTTAGCGTGCCGGTGATAGTTAAGGCTTCCGCCCTATAGTAGGCCGGGGCTAGGTCTTAGTAGTCCTTAGGAACCCCTATAGACACTATATAGTCCCGAATAGGTAGGAGTACCCTTATTAGCACTATCTAAATCCTCTACTAGTCTAGAAACTCGCCTAGTAGTTCCGACTCCAGGGCTTCCTACTATTATATAAATTTAGCGTAGGATTCGCCTTTTCTTTAGAACGAAATAGACTCGCTGTGGATCTATACCGCTACCTCCCGTAGGCGGATATCGTTATCGTTAACCTAATAGGATAGCTAGGTCTATAAGGCTGCCTAGCTAACCCTATTAGAGTCCCCATTGTATTTATATCGTAGTTTAGCCTGCTAGCGTTCCTTAAGGTAGTAGAGGAGGTATAATATAACGAAGTACTTTTTCGCGGCGTCCGTGGGGAAGGATTAAGAATCTAGGTCGAACCGCTAGTTAGTCTCCTAGATAAACGTGCGATACTTAGCCTAGGATACACTATCCTATTTTGGAAGGGGAAAATTGAACTTAGCCTATATAGCGGATCCGTGTATAGATAACGTCGTGGATATATCGTGGGTATACTAGGATTCTGATAGGGTTCCGATAATACGATATCGAGGTTTAGCTATACGATAGTGGGTGATATCGGCCGGGTTAGATTTACTAGTGGGATAGATAGTAGCGGCGGTAGCGGTGCTAGTAACGGTGGCAGTATCCGCCTCTAGCTTAGTAAGGTACGCGAGCTTACGCTTATAGTGGTTCTACGCCTTTATCTATTTAACGCGTTTATCTAGTTATTTATCCGTTAGCGTAGCTAGGTTAACTTCTGTATATAGGGGTAGATTAGGGTTATACGCCTATTCTGTTATAGTTATAGGAGGAATAGAGGTAATGTTAGGTGTAGAGGTAGTAGTAGAGGTAGTGCTAGCAATAGGAGTAGATGTAGGGGCAGGAATAGGTGCCGGTACGGTGGTAGATACGGGAGCCGTGTTAGTTCCCGGCGTATTTCCGTCGTATTTCTCGTTAGCGGGGTCGTCTTCTATAAAGGCGGTCTTGCTATCGCGGAGCTATCGCTTAAACTAACTAGTAGTCTTATTAAAATCAAAGGTAGGATCGTTTATTTCGTGATGCTTAGATATCTTAGTCACTCTCCTTAACGGGCTTCGCGCCCTTAAGGGTAGAGGGATTAAAATATTAAATAGGTAATCGTAAAGAGTGAAAAGGTAGGGTTAAGTAAGGAACTAGGTATAATCACGATAGGATTATAATAGGGTTAGAACGTGGGTATAGCTAAAGAAGTAGATTAATTGCTGGCCTCCTCCTTCGAGGGGAGGCTCCCTTACTCCTTAAGACTACGCTCTGCTTTTCGGGGGCTACTTATTTACTTCCTCGAGGGCTGCCTTATTTACTTCGAGGGACTATTCTGTTTGCTATATAATAACTTACTTTACTTATGCCTTAAGGGGTCTTAGACTAGGCATACCTGGACCCATATAGGTTCACACTAGGGATCTATTATAACCACTACTGCAGGCACCTGATATTATCGTTAGTTTCTAATTATTGTTATTAATCTACCTATACTATAAGGCGTACCTTATACTTAGTAAGGGTTTCTTTGTTATTCAACCTATTTATATATACCTATCTAAAGATATAGACTTATCACTTATACTTATTAGCCTAATTGCTATTTACCTCTTTCTTATAGCCTATCTATTAGTGCCCCTTAAGGTGCTCCTCCTCGGCTTATAACCACCGCTTCTATAACGACTAGAGACGTATATTATAATAGTGATTTGGCGGAGGTAGGAGATTGTCGTGGGTTAGACGTGGTAGTGGCTAGGAGGTATTAGAGGAACAGGGATCTATAGCGGCGATAGTAATATCGCCGTTATTAATATCTTACTTCCGTATATATATAGGGTTATAAGTATTTCTAGCGTTAAAGAACGCCTTCTAGGTATTATTATTCCGTACCTTTTCGGTTATATAAAGGCTCGCAATACATATGCGCGCGGGTAATAGGCGTGCGGCCGATAAGTACCCTCTAGGGATATCTATGGCCACCCGATATTAGTTATCGTCTTCTTCCGTACCCCGAACCACGGCTAACACTATAAGGAACGCGTGCGTAGTGTTAAGGAATAGGCTATAATACCAAGAAAAAGATATACCGTAACGGACAATACTATTATAACTTAATAGTCGTATTTTATAAAGACCCTAACTTAAGGAGGAAAAGGAGGCCTTTTCCCCTTAAGCTAATATAGTAATCTAGTCTTACCGAGTACTTGGCGGTCTAAGCGTATCTCTAATCTTATATAGTGCTAATCCATAATACCACTTAGTTCCTTATACTGCTCTTTCAGTAATCGGGGTATACGCCTCTAGCGCGGAGGGCATAAGAACTATTCGCTTAGCTATAGAATAAATAGCGTACGCATTATTCGCGGGGATAGAGAATATATAGCTCCGGTAGTATCTATACGGATAGAGAACGTATAGCGGCCGGACTATACACGGGAATAGCACGGTATAGATACTCAGGTTATAGTTAGACTAGACCGGCCGAGGGATATATCCTTAGCGAGGTTCCCTATTAGTTTAGTAGAAGATATCTTTATTCTACCCTATTTACTATAGTAAAGGTGGCCCTTTTAAACCCTAGAAGCCCTAGGTCTAAAAGTACCGACTGGCTAGAGATTTACCTAGATAGGGCTTATCATATAGTAAGTAACTAAGCTTTTAAGCGAGGTTCGTGTATTACCACCCGACGTGGACTATATATACTAAGACTAAATAGATTTATAGTATACTAGCGGTCGTTATCGCGAATTATGTATACTAAGACTAAATAGATACGTAGTATACTAATTGAATTAATATAACCGCTAGCGCACTAGGTGAAAACGCCTCTCATTTACTGGACGAAGGCGTGGAGTATATAAGGACTATAGTGTATGTGTGTGCATGTATCTATTTAACGCCTTAGTAATCCCTAGTAAATACTAGAGATCGCGCCCCTGATAGAGTTGTCGCGTGTTAAATAGCACTTATATAATTAACTTAGTAGAGCAGAAATCTCGTGTGTGTGTATTATATTAAGTTATATCTATATAAGTCTCTTATACCCTTAATTTAGGTGGTGAAGACTCTATTATAGGTACTATATTATTTAGATTCTATCCGGTCTTTCCTGGTATCCGCCCCTGTTATATCCTAATGCCCGAGGTCTAAAGCCGTTAGTCAGGCATGGATCCCCTATAGACTACGTCGTGGTCCGTATGCCTATACCATACACCCCCTTAGTGAAGGTGGGTCTTCCTAGGTTAACTAACTAATTAAAGGCTTCGGTTTACACAAAACGCTCCTAACCTTTCTATTAGAAGATTAATAGTTAAGGGAATACGCCCTCGTAAAAAGAATCTAAATCCGCCCTATTTAACCGTTTAATTTAATTCTATCTTAATTAGTTCCTCGATCCAGATTAGCTGGATCTACTTAATCGGATCTGTATCTATTAGATCTACTACGCCGGCCCTTATCGTCGCTACGACCGCGGCTTTAGCGCGTTTAATCTCTTCGTGCAGTTACTTCGACCACTTAATACAATTCTTATAATCTAATAAATTAAGCTATTATTATAGTCGTTTAATCCCCGCCGCCCGTAATGCCTTTATTAAACCGTCCACGATTATATCCTTCGTGTTAATATACATAACCATAAAGAGACCTTACTATACTAACTAGCGCGCCTACTAGTTATAAATATCGATATGCTATAGTCTTAGTCGTAGGCGTTATATCTTCTTATTAACGAGGTTAATAGTCTGCTATTTATCGTAGTACAGCTATAGTTATTATTAATCTAACTAAAGCTTTAGATCCCTTAGTATCCGACTAGTAAATAACGTCTCCTTAGCGGCCTTTATAAGAGCGAGTAGTTTTAACTCTATTAACGACGTTGTAATTATTAGTTACTTACCCGCCTTTTAGTTAATAGTGCCACCGAAAAGCTTTATCGTGTATCCTTAGGAGCTTTTACGGTCTGGATTATCCCCGAAGGACGCGTCGCTTATAGTTAGGAAAAGTCTATTCCTACCGAATTCTAGGTAGTAGTGCCTTATATAATATAGGAATAGTAGTACTTATTAAGGCCTCTTAAGGTGGTTAGAGGAGGGGTTAACGTTATATGAAGAAAGCTTCGAATGGGCGAACGCGATATCGGGTCTTTTTATAATAGCGGTATATAGGATTATACCTATTATACCCTAATACTAGCGGACCTCGGGGATTAATACGCGTATACCATTGCCTAGTATTAACGACTCTCAAGTTAAGAATAGGACCTTTAGTGGTTTTCGGTAGAGGATATCTACGCAGTATTTAACTGCGATCTTCTCTACATAAGAGGATTATACTAACTATAACCTACGTATAGCTCTATCCCTTAAAACCTTAATTCCTAGGAACTAACGGATTTCGTCGCCTCCTAGTAACCTATAGCTTTACTTAAGGGTAGCCTCGAGGTTATTCGCGTTTGTTTTACGATCTCTATAGTAGATATATCCGATATCGTTAACGTATAAGAATAGAATTAAACTATCGCGGATTATAATATAGGGGTTATTAGGCACGGCCGTGAATCCTATCTTCTATAGCGTGCCGCTAAATTCCTCTTACTATAGTAGTGGCGATACCCTTAAGCCGAAAAGGGTTTTCCGTAGTAGTAAGACCTTACCTAATACTTCGTAGCCTTACGGTATCTTTATAAATACTTCCTCTTTAAAGCTAGCGTTAACGAACGCGTTAATAGCGTTAAACTACCTTATCTTCAGGTTACATTAAACGGCGATAGCTATTAGTATACGGAAAGACTATAAGACTAATATAGCGGTATAGTTATCTTTAGTTTCTAACCGTTTTTATTAATCTCCTTATACTATAAGGCGTACCTTATACTTAGGGAGCGTGCCCTCCTTATTGAACTTATAGGTATATACCTATGTATAGGCGAGGACTTATTACTTATTAGCCTAATCACTGAGTACCTCCTACTAGTAACCTATTTATTGGTAGCCCTTAAAATATTCCCCCTTAGCCTATAACTACTACTCCCGTAACGGGTAAAGGCGTATATCGCGGTAATGGTTTAGCAGAGGCGGGAGATCCTCACGGGTTAAACGCGATAGCGGCTAGGAGGCGTTAAAAGGAGAGGGATCTATAGTGCTAGCGCCGATAATATCACCGTCGTTAATAGCTTACTTCCTCCTACATATAGGGTTATAAGTCCTTCTAGCGTTAAGGAACGCCTTTGAGGTATTATCGTTCTACACCTTCTTAGTCGTGTATAGACTTATAATAGTTCTCGTGGTGGATAGACGCGCGGATAATAGGCACGCGGCCGATAGGTACTCCTAAGGGGTATCTATAGCTATCCGTTAGTGGTTATCGTGTTCTTCCACCTTAGTAGGTATACTAGCGGTAAGACCTATTCCTTAACCTTAAATAGTCCTATTTATTACTAACCGAGCTTTATTAAGGGTTTATTAGGTAGCGAATAGCTATACCCGAGCTTACTGAACACAAAGTCCCCGGGGGAGAACCGAATACTGCGATACTTCTTATTATATTTCCTTTTTATATATATCTAGGCTAAGGCGATAGATAGCTTAGCGTCTTCATAGAATAGTTCCCGAGTTAACTATGGGTTAGTATCACTAATTATATTAAGGGGGCTATTCGTTCGCGTGCTATATAGTAGTTTATTAAGTAAATACCCAAAGACTTCGCTAAAGGCGTTATTTAGGTTAAAATATAGCGCGATAATACCCTTTATCTATAGCATATAGGGTATATAACGAAAAATATATAGATAGCAATATCGACTATATAATTCTTCTGTTTAAATAGTCTATTACTTTACGGGTACTATACTATTAAGAACTTATATAGCGTACCCGCCTCCTTCTAGAGCGTTATCTAAAAGGCGGATAAGAATTTAGGGTTATAATCTAAGATAATACCTCGGGAGATATCCTAAGTACCGAGCTAAGAAAACTAAAAAAGGATATAAGCCTAGTCCTCCGCGGTATAGAAGGTATACCCCGGAATAAGGAGGGTAGCGTTAGTAAACTTACCTATTACTATAAAGAGGGAGTTAAATAGGGAGAAACCCTCCTTTTACTAGGGAGAGCTAGTTAAGGGTACCTCGGGTAAGCCGATAATAAAATCTATAGCGATAGTATAGAATAGAATATAGGGAGTTATAATTAGCTATATCTCGCCGAGTAGGGGTTAATAATTAGTCTAATTAGTGGCGTATATTAAGTAGTTAGCGATATAGATCTTGATTTTCTTATAGAGCTTAGGAATAGCGAATCGGCTAACTAGCTCGTATTAGATTCTTTTAACGCCGAAATAGTAACGCTTATTATAAGCGGCCTAAATTATGACGGCTTGTCAAACGTTTTTCACGTATTGAGGCCGAAAATATAGATTATTCGAACTAAGGAGGGGAAGGAGGAACGGAAAAGCCTGCGCGGTGTGTAGGCGGCTAAGTACGTGTGGAATCGCACGGACCTCGCTTGTTAGGGGGTCTATGCTTCTTAGTCCTGGCCGCTACCGGGGACTATTCTACGGGCTATAGCCTATAATATACCCCCCCCCCCGGAGGCGAGGTCGCGGTCGTGTCGTGGTTGCACGGTTATAACCTCGTATTACCCTGGCCTCCCTACGTAGAATCTGAAAATAGCTTCCTTTATTCGGCTCTATTAAAGGCTCTTTCGAAGGGAGGTAATCCGTAGCAGCTAAGATCCTTTCACGGCTAAAATAGCATCAAGGAGTTCTTATATAGCGGTGCTATCGCGGGCCCCTTACCGGTGTGCGTGCTTATTATAAACGACGTGCCTGCCGAATATATAACCGGGGGTCATTCCTTCCACCTAAATAGCGTATGAAGAGTAGTAAAATAAACCTCCCACTATTCCTCGTTTTTCCCTATTTTCTTCCCCCTCTATACCTTCCTTTTAGGTAACTTTTTCGTTTTTTTTTAATTGATTTTTTCTACGCTATAAGTAGCCCCGAGATACTTCGTAGGTCCTATAGTAATATAACTAACGTCGCTAAGTAATAGCTTATAACTTAATCCGCCTATATCCTTATTACCGTAAGTTAGCACTCCCTCGCTTATAGTTTAATGCCGTAGCTAACCGTTAGTAGATATTAGACTTTGTCTTACCTAATAAGCGCCTTTATAAGGGTAATAGTAATAACGATATAAGTTCGCGGCCCATATTACTACGGTTATAAAGTCGGCCGTAACTAATAATAAGTAGACCCTAACCCCCCCCCCGCTAAGAAAAGATATACCCCTAAAAACCCCCTAAATCCCCGCTAATTTACCCCCTACGCGTAATACGCTACCCGGTAATGTAAATAAGAATATAGTATCGAGTATTACTACTAGTTAGACCTTAGCGCGGCTAGGGCTAACGCTAAATACTATAAGTACTCGTGCCGCACTTATAAGTATTCCGAGGTAGGTATACCGGTTATACGTGTAGTAACCGCGACTAATAAGCGATATAGCTCCTGCCCGCCGCCTATAACACCGCTAACGCCTTATAGGACACCGCTTATCTAATAAATAAGGATACCGACGATAAGGATATAAGTTTATACCTATCCTTCGCTTAGTAGCCTTTATACTAATTCTTCTATATAGAATTATCGTTAGTTTTAGGATATTTACGGCCGTTTTTAGGTCGCCCTTAGTTTAGCTAAGTTAGGTAAAAACGTCGCCGCTCCCTTACTATCCCCCGCTCCTACTATCGCCGTTGCCCCTATCGCCGCCCCCGCTCCCGTCGCCGCTCCCGCCGTTACTCCCGCCGCTGCCTCGCTTACCGTTATTATCTCGCCGTCCGCCGCCGCCTAGCCCTTTACTACGGAGTTTTAGGTAGGTATAGTATAAGCCCTCGACGATATTATTACCTTTATACGTAATATAGATAAAACGCTTAAGGAAGTATCGTAAAAGTTAGAGGATAAGAATAACGACGTTACTATAATATCGTAAAAGGTTTATAACCTCTTTTACTCCGTGCGCCGCGTATATAAGCACTACGTGGCTATAACCCCCTTAGCCGCTAGGGATAATCCGGGGGCTACTCCCGAGGCTATACTCGCCTCGGCTCCTCCTTAGGAGGAGTCGTAGGTAGGTGCCGCCGAGGACGGTATAGCCTTATAAGAGGAGGAGCTAGAAAAGGGGGAAGTTATTAAGTGATAGGTTTTTTAGGTTATTTTTACTATATTTCCATTACTTATAAATTAAGTAAGGCGGGGGTATATCCCTAATATAACTTCGCTCTCGGTTCTTATCCTCCTCGCCGCCGTGTCGGCCTTCTTTCGCGTCCGTGTCTCCTTCGTATACTATTATAAAGGCCCGTTATTCGACTATACCGGGCCGTATTTCTTCTCGAATTCGTTAATCGCTTATATCTTCTATAGGCTTTTAAGTAGTTCCCACGTTAATTCTATATAACCCTCCTATCGTACTAATACTTCCCGGACCTTACCGCGACCTTGCTTTCGGGTATAGGCGTAAAGGACTTCTTTTACTACCTATTCCTCCTCCCTATTTAGCTCTTTACGGATAGGTGGTGGCTAAAGGTTTATTATCGTTTACCCTAGTAAGGGGTCACGGTCGGCTCGCCGTAAAAGATCCACGTGGAAATAGTTATAAATCTACGAGGGGACGTTTAGTTCTACGACATAGGGGTTAATAACCTGTATATCCTTATACTTATAATAAAGCTAGGTAAGTTTTTTTAATAGCTATAGCGAGGAGTAGTTACCGATATTTAGCTATATAAGGTCGTCCTTTTTAAACCTCTTAATAGGGTAGCGCCGACGGTTTACCGACTCCTCTTAGTATAGTTATATAGCGGCTATCGCGGCTTATATAAACTAAGTAGCTTCCTTAAAGCGACTTAATAAGTCCTACGCGGAAGCCTCGCGCTTATCGGTCGGTGTAGTCTTATTAACTTAGAGAGGATTCGCGTAGTACCCGTGTTATAGAAAGAACGGGCTTATTTAGATCGTTAAGTTTACCCGGTTATTTAAGGCTAGTTACGCTACCGGTAATAGCGTATCCTAATCGTCTTAGGCGTAATAGGTATATACCCGTAAATAGACTTAAACTTCCTACTTAATATATTTAGAACCTCCGTCTATCTACGGGTAGTATATAGTACTTAGTCGTTATTTTATACCTACGAGTTTATAAAAGTATCACTAAAAGCGGCTAGTCTAGTTCGAGCCTGTATCGCAAACGATAGACTTCGGTATTCCTTAGAACCTATAGTAGTATAGTAAAAACCGTTTAGCGTAGGCTTCGGTATCTATAGTATCTATCGCTTTAAGTATTACCGATTTCGAGAGTTAGTCGGTAATCACCTATAGGTATCTATACTTACCCTTACGGGTAGGTAGTAGGTCCGTTATAAAGTCTATCGCGATATTATAGAAGATTCGCTCTAGTATAGGGAGTAGGTGTAGTAATCCTCTTCTCGTACCCCTTTATATATAGCTAGCTCGGCACGTATCGTAGTTCCGTATAAACCTTTTAATATCTTAATTTATACCGGGCCAGAAAAACTAACGGGCGACTAAGATAATAGTATTATCCCTGCCTAGGTATCCGCCTACTACTAAGTCGTGGATTACTTATACTAGACGGCCTTATAGCGGGTGGCTAGCCCCGTCTTTGTTATCCCCTAGCACCTATAAGCGGTTACGAAATATTAGCCATCCTTAGTCGATTCCGTACTCGGCGATCTATATTTTAAGCTCTAGCTCGGGGGGAAAACTCCGTTCTCCTACTATTACTACGGTAAAAGCACCTTAATAACGCTTATCGGTAGCCTTAGCTTCGTCCTATAATCGCTATAGGTTAGGGCCTACTTCGAAGACCGTGGCTAGCTCCGGTAATATTACCCTTACTAGGTATACCCGGGGGGAGACAGCTATATCGGGGATTATCTAAATATACCTCCCCTACTCTCGGATATCGGAAGAATCCTTAGGTATATCCTACTCCCGATATAAGAGCGCGTCGGCTACGACGTTATCGGCTCCTCGCTTATACTCTAATATAAAGTTATACTAGGTAAGCTTAGCTACCTAGCGACTCTAACGCTCGGTTAGGGCCCTCTTAGTTATAAAGTATTCGAGTATTTTATAATTAGAGTAAATCTAAAACCGGCCATTACCTATACGCTTAGCTTTCTAAGCCTATAGGTAGTCTATAATCGCTAGTATCTCCTTATCGTAAATCGGGTAGTTATACTCGGCGGAGTTAAGGCGGCGTGAGTAGTATATAACGACGCACCTATATCCTTATTTATCTTTCTACAGGAATACGCTACCTAGCGCGAACCCTAAATAATCCGTTTCTAGCGAGGTCTTCCTTCTAGGTTACTATTATTATAGATAAGCCTCTTCCTAGAACCTCTACTTTAGCTCCTTAAAGGCTGCCTTTTATAAGGGGCCCTAGTAGAATAGGGCGTTCTTCTTCGTTAGGGCCGTAAATAGCGCTATAACGGCTACGAAGTCGCGGATATATATACTATAAAAGTTAGTAAACCCTAAGAAACTTCGTATGCTAATCGCGGAGACTAACGCTTCCTATTTTACGATAGCCTTAAGTTTCTCGGGGTCGTAAAATACCCCTTTTTCTGCTATAACGATAAACCCTAGGTTTTAACCGTCTTAACGCTAAACTCGCACTTCTTCGGGTTAAGGTTTAGTCTAGCGTCTATAAAGGCACTAAGCACTCGCCGTACCTTCTCCTTATAGTCCTTATAAAATCCGTCTAAGTAGATTAGGATATCGTCTACATACGCGGAGACGAAATCGTTAAGAAACTCCCATAGCGATAAGTTGATATATCGCTAGAACGTTATAGGCGCGCCGGTTAACCTAAAAGGGTATACTAGCTACTCGAATAATCTAAATCGAGTATAGAATATAGTCTTATACTTATACCTAGGAGCTATCCGTATCTTATAGAAGGCGGCGATAACGTCTAATTTAGTAAACCATTTCGCCTTAGCTAGGTTACGTAGGGTCTTTATAATTAGGGGGAGTAAGTAGCGATCTTGCTAAGTAATCGTATTTAGGGCGCGGTAATCGTAGTAAAATCGGAGGCCGCCTCCTAGCTTCTTCACGAATAATATAAGCGCGGTGGCCGCTAAGCTACTCGCACGAATAAATCCCTTATCTATTAGGTCCGTTATCGTCTTCCGTAATACGAGGAGCTCTTTACGTGATATATTATAAAGCAGGTCTTATAGTAAGGCTTATTCGTTACCACTATCATCCGTTATAAGTAGACCTCGTAGTCAGTACCAGGTTAGTATAGGGGTAGGCGTATAGAGTATAAGGGCGTAAGTAAATCGTCGAACTCTTATATAATACCCTTAAAGACGTATTCTCGCGGGTCTACTAGTTCCTTTATACTTAGGGTCTTTTCGATATCTTTTAACGATATAGTCTATAAGCCCTCTTCCTATCTTTTTCCTCTCCGGTACCGTAGTTATCTATATAGCCCTATAAACACAGACCCTATTACTAGTACTATAGTGCGGATCTCTTATACTGCTTGCGGCTCCTTTTCGCCCTAGAGTCGGGTATCGATATCGGCCACTCCGTAGCGGAGCCTTTATTCCTTAGCGTAAAGGACCACGTCGTTACATTCTATCTACGGGAGCCTAAGGAAAAGATCCTAATCTAGACCTAGTACTATATACGCAAAAACGCGCTCGGTATACCCTTATATATCTAGCGTAAAGACTACGATACTAGCGCTACTAGCTAGTTTCGTCTCATCTGAGAAGCCTTTTAGTAGTCGTTTCTTCTTATCGACTAACGGTAAGCGTATTTTTTAAGTAAACTTCTTATTTATAGCGGTATAATAGTTATAACCTATATCTATTAAAGCGTTTATTAGCCTACTACTATTAATTCTTACTTAGATTAATACTGACTCGCTCCGTAATAGCGGTTTAAACTCCTCTTACTCGCGTTACTCTCGCGCCGTCGGCTCCGGTACCCGATTTCGTACTAGAGCTACTCTTTTTCCGAGTCTTCGGTATCTTCGGGAATATCTTCGGATTCCTCCTCTTAAGGGGATATTCGGGCCACCGTATCCTTCTTACTTTTATAGTGCCGTTAAACGTAGCCCTTCTTCTAATAGTTCTAATATATATATTCGCGTAGCGGTTAGGTTTTTATTAAGTCCCCTTAGACTCGCTAACCTTATTAACTCTACCTATAACGATGTCGCCGTTAGCGTCCTTAACTAGTTTACGGGCGATAGGAATCGGTTAGTACGACTTACTAACACCCTCCTATCTCTACGCAATCTTCTATACTTTATTAACCTACTCGGAGTAAGTATTAGAGAGATCGGCTACTACTAGGCTATTATATAGCCTATCGTTTAGGGCGCTATTAAGGAACGATATCTTAATATAGTCTACTTAGTCGTGGTCTCCTACTTACACTAGGTTCTTTTTAAAGGTCGGTAGGAAGCGCGCGAATGGCTAGTCGGGTGTTTACTGTATCACTCTAAAGGCGTTAGTAGCGCGGCCTTATTCGTTACGGTCCTTATATATATAGCCGAGGTAGGCTATAAATTCCTCCGGGTTAAATTCACCGTTTATACCTCCGTTATCGAAAAAGGTACTAACCACCTACTAACGCTAAGTATCTAAGCACGCGTTAATTAAGTAACACGCCTCCTTATTACTATAGAATAAGGGCCTATCGAATTTAAGTTATAGTCGTATAGCCTAAGACTAAGCGGTATATTCCGTGCATTTTCCACTAAATTCTACGGGAACGGCGACCTACTATACCCGGTATAAGAGCGTGGGTGCCGGCGGCGGTAACGGAATAAGTATAGCAGTCTCTGCCTCTAATAGCCCAGGTACAGGCGAGGGCGTAACGACTAGGGTAGGCGTCGGGTATATAGTGGGTATAAGGTACGGGTTAAGTTAAGACCTTTTAAAGGCTACTTATAGGCTAGCGATTATATTATAAATAGGGGCGATATATATCCTTACCGCTTCCTATACGCGTTATAACACGTGTTTATCGATCTTATTATACGAGGTCCCTACGACTTACCTTTAGCCCCTTAGTAGGCTCGGGGCGAAGTGGCTAGGACCTCCTTCTATATAAGCGTTAAAGCTTATAATCTTATACGTTCGAATGTATAACGGCTTATTAAAAGTTATTCACGTATTAAGGCCGAAAATATAGATTATTCGAACTAAGGAGGGAAAGAAGGAAGGGAAAAGCCTACGCGGTATACAGGCGGCTAAGTACGTGTGGAATCGCACGGACCTCGCTCGCTAGGGGGTCCATACTTCTTAGTCCCGGCCACTGCCGGGGACTGTTCTGCGGGCCACAGCCCGTAACATAAATAAACTCCTAATATAGGGAGAATAGAATATAAAGCTAACGCTTCCCGCTCTATTCTAGATAGTAAAGGAGACCGTTTTCTAACTCGAAAGGGATCTTAACCGGCGAACTATAGTCCTATAGCTAGGTAAGGATAAGTCCTTATTTAGTATTATTAGTATAACTATTATTAATTCTTTATCGTAGATTAATATTTATTTTAACCTTAGAGAAATAATAAATAACTTAATCTCGCTAAATCCGTTTTAGTTCTTTATTATCTTCCGCCTCCGGAGGGTGTATTATAGGTAGCCGTAATAGGGCGGTAGCCATGATATTTATCTTCCCGGGGATATACCGATAACCCAACTAAAGCTAGCTAAAGAACTCCGAGGAGAGGATAAGCTTTATATTTAATCTAGTCTTATCCGTGCTAGATAGCGTAGTAGACTTTATAATACCGATAGTAACGGCGTGGTTTATAAGGATAACGGTCGGATTATAATAAGCGGACTAAATAATAGTTCGTGTCTTACGAATGGTCTATACTAAGTAGGCGACCTCTAGTTCGCTCGGCTAATACTTTTCCTTAGCTATATTAAGACCCTTACTAATATAGAGTACTAGGCGAATAAGGGTTTTACTAATAATACCTCTAATAAGCTATTTAGCCTTATCGATAAGCTAGAATAGTATAGCTAAGAACCCGTGCTCCTTAGAGGCGTTTAACTAGATAAAGAGGATCTTCCCTAGGTCGTAGTGGAAAAAGTAGATATTAGAGATAGGTATATCCGTGATATCCTTAAATAACGCTATTTCTTCGGCCGTAAGCTAGAATACCGTTTATTCAGTATAGGCCTTATATACTTAGCCTTAGTCCTTTCCGAGTTAATAAGCCTCCGCGAGAAGGGTAGTCTTCTATTATTAGAAGGAGGTAATTCGGTAGGCGAACCTCGGGATAAAGTACCGTAGTTATATAGTTATACTAATCTATTAACTAAGCGATTAGAGCGATAATAGTAAACGGATCCTTTATAGAGTATCGGTGTATTTATCTATATTAGAAAGGCCTAAAGTATTAACCTCGAATCCTAAAAGCTATACTAATAGATAACCGATAAAGGACTTACCCGGGGAGATAAAGATCCGTTTCTAGCTAAATAGCGATAGGACGGTTTCTAGATACTAGACGTATTCCTTCTCGGTATTAGAGGCTATAATAATATCGTTAATAAAGGTAGCGACGAACTTCTTATATAGCCGGAGTAGCTTATCTCTATCGCATTGGATATAGGCCGGCGAATTATAAAAGCCTATAAGAGCGACCTTCGAATATTCCTATCCCTAATATAAAATAACAGTAAACCTTTTATAATACGGCTCGTATACCGGGAACTAGTAAAAAAAGGCTTAAGCGTCGATAACGGAGATAAACTTCTTCCCCCGGAGGCGCCGGATTACCTTATTCTATAATAGTATCGGGTATATATCGGGAATAATAACCGTATTTAGAGTATAAAGATTAACTATTATCCGGCCTTTACGCTTTCCGTTTACGGTTCGCTATATAATAAATACTAAGGCCCTGAATAGTATAGGCTAAGTTAGGTATTCTATTCGTCCTTACTTATAGAGTTCGTTAAGGGTCTTATCTAAACGTCGCTAGTCGTTATAGCTAAGGGGATATAGCTTCTAGCTAATCTTCTAATTATACTATCCGTCGACTAAAAGGATCTTTATATACTTCTTTGGAGGTATATTAATAACGCCCTAGTCGGTCTAAACCTTCGGATACTTCTTAATAATCTTACTAAACCGGTATATAAACCGGTTATTATAGTGGTAGATTATTACTCCCTTCTTAGTAATCTCCGTGGGGCGTTTAGGCTTTTAACGATACCTAGCTTACCTTTAGGAGTAATATACCCACGGAAAATATCCCCTTTAGTCTTACTAGGCGGTTCTTCCGTTATACGCTTCAGCAGGATATCTCGCGCGTTATCACAGTTAGTATACTAATAACTATCTATATAGAATGGCTTTATATTACCTAGCTTAATACCTTCAGCGATAAATAATAGCCGGTTATCGGCGTTAAAGATAGGTATTATAGACTATTTATTAAGAATATAGTTCGGAGAGCCCTTTATATCCGGGAAAAACTCTATAGGATTAAGGTTAATATCGGGCTTATTAATTAGTATAAATCTATATATTCGTGGCGGCATAACTAAATATTTAGTAGCCTTACTTTTCCGATAGATTAGAGAATATTTAGCGAATACCCTTACGGGAACTATTAGGTCCTAGTATGCGCTAATACGAATAGCTTCCTACGTGTTAAGGATATCTAGCCTATTAGGATAGTTAAACTCCTATTCTAGGAGAAGACCGGCGTTAAGCTTAGGTATAATTTAAGTCCCGATATATAGGCGGCTAATCTTCTTCTCGTTACCTACTATACCTTAAACTAGTATAGTAAAGGTAGCTTATCCTAGGGTCTTTATCGATCCTATACCTTATAATATAGCGCGCTTAGTAAGATTAATATACTTATCGGGAAATCGGCTAAGGAGCTACTAGCTTACTATATAGCGGGAGGCTGCTAAGTTAACGTAAATATCGAATAATACGCCCGTAGTGAAACTAAAGGCTTTGATCCGGGCGTATATATACCCGTAAAGACTATTAAAAGGATTCCCGATTTCCTAGATAGTACCGTTAATTAGCGGCGAGTCCTATCCGCTCTACTCCTTTAGTCGGTACGGCTAAGAGTAGGTCTTCTTATATCGAATAGTCTCTAAATTTAATCTTATAGGTTAGTAGTATTTACTATACTCCTAATATACTTAGTAGAGATCGGCGTACTTAGGTATAAATCCGGGTCTATTAATAACCTAATATAGTTAGTTACTATATTCGTTACCCGCGCTATTATTATCCTTAGCGTTTATAAAACCCTTAGAGTTCCCCTTAGTATAGTAGTACTTAGGTTCTATATTAGTTTTATCTCCGGATATAGGCTTAGCGGCGGTATCTTCGGCGGAGGCGTTAACCTAGTCTTAAGAATAATCACGGCGATAGTCTTTATATTGGCGATCAGGCTATTTATTAGCGTTATTAGTTAGGAGTCGCTAACCCTTATTATTAGTATCATAGTTAGCGTTCGGCACTAGTAGCGCGCGGTTTTTATTTTAGTGATAGAGCTAGCTAGGACTAGGGGAATAGCGGTTAGGCTATAGTATACAGTAATACTCGGGCGTTAGATTAGAGCGTCGGTTATAAGAGTGTGGCACGGGTTATTAAATTACTATAATAGGGGGTAAAGGGTTATATATACCGCGGTCCGGTTTAGGGAGGCTATATCGGCTAATATAATACTTCTAAACTCCTTAGGTATAGTTCCGGTACTATACTAGTATTAGGTTTACTACGGAGTTTAAGAAGTCGGCTAACTTTACCTTAGGACCTAGTTAGACTATAGTTATAATTAGGTTAGCGTTAAGCGTTTCCTAAATAATGGATAGGAGCTTTCCCTAAGATTTATCGGTAGCTTTCACGAGTCAGGTAATCCTATTAACGAATATATAGATATTATAGGGGTTTATAATATCTTTAGGGTATACTTCTCCTTATATAATTAGTACTTAGCTTTTTCGCGCGGGAGCTAGAATCGGCGCTTTAAACTATCCTTTTAATTCTTTAGGGTAATATTCTTATTATACTATTCGCGGAGTCCGGGTCTATAGTTATTAGCTACTTAGAGGCTTTACGTAGTAGGTAACGGGAGATACCGTGGGTAAAGGCTTCGCTATACCCGGGGCTTATCCTAGCGTATTACTCTATAGCGTCTATAAAGCGGAATACGTTAAGGAAAACTAGCTTAATGCCTTCTATACGGATATCCTAGGTAATAGTAAAGTATTCCGGCGGGTCGAAGTATCTGAGGTTATCCGCCTTGAAGTAAACCTAAGGTTATTAAAACTATAATCCGCGCTAGAGTTTGCTAATAATAGCTAATAAGTTTAATTAGCATATATATATCTAGTCCCCGCCTATAAAGGGCGGTTAAGTAAGCGCCGGAGGAGGGAGAGATATCTTATTTAGTAGTCCGGTATCTTAGCGAATATTCTAACGGTTAGGTCCGGGCACGCCCGCGCTAGATACCGTGCCCTTAGAGTTAACCGGATAATCGGCTAAAAAGACGCAGCTAAGGGTATTAGATATTTAGTATTCTATAGCGATCGAATAATAGATAATAGTCTTAAAGGGAGATATATAGGATACGGGCAATTAGTATAAGGAGGATTTATTTAGGGAGTATATTAGTTCCTCCTCCTTAATTATAGGTTTCTTATCCGCTATCTTTATAATAGAATAGATTAGGAGTATAATAGGTTTCGTTATAGTAAATAATAGTTCCCCTAGCTCCCCTGTAATCTTAAGGCGGCGTAGATTACCTAGCTCTTATATCCTAAGCCCTATTATAATAAGCTAGGCGGAGCTAGACTTAGTAAAGCTAGTATTAGCGGCGCTAGTATTAGCGAGGCTAGTATAAGTAAGGCTAGTATTAGTAAAGCTCCCTCTAATAAAGGTAATCGGGTTAGCCTTAGAATTTAGCTTACTTATATAAGGAGCGGGACTAATAATAAACGGATATATAGGTTATTTTCCCTTAATATTATAGAGTTCTCCTATACCCGCTAGGATCTCCTTATAAGCAGGCTTTGTATTAAGCTATTTTTCGAAAGTATCCACGAAGTTATCTAGTCTTTAGATTATTTCTTAGGGTAGGATATATCGGATATATACTCTGATTATAAGATTTTTCCTCTTAAGGTTAGGCCGTTTATACCGGTTATTCTTAGAGCGTACACGGCCCTCTTAGCTATATTAAGCAGAGCTATATCTTCGGCGTAAGGAGATTAGTGATAGGGTCCGGGAAATTATCTAAGAACTTAATAAGATTTTTCGCGCTTTTAGCGCTTCGCGGATAAGGATAATTATTAAGGAGGTTTATATCGGTTATAATAACGGAGCTTTAAGTTCTATAGCAGACTTTTCGTTTAGTAGAGTTAGTATAGTCGCCGACCCTATATACGAATAATAGGCCGTGGTTCTTATATACTCTACGCCTTAATCTAGTAAAGGAGAGGCGTCTTCGCCCGGCGCGCCGGCGGTCGTATAGTTCTATTAGTATACTACGTATTTATATAGTCGTAGGATATATAGCTTCGCGTTAAGTAGCGGTATATAACCCTCGCTTAAAAGCTTAGTTACTACTATTTAATATACCCTATCCAGGTATATCTCTAGCTAGCTAGTCTTATTAGACCTAGGGCTTTTATAGTTTGGAATAGCGACCTTTAGGTATATAAAATAGGGTATAATAAAGATATCCTCTACTAATCTATAGGCAGGCTTACTAGGAATATATCCTCGGCGAGCCCCGGACTATCTATTTTTCTATACGACTAGTCTATTCCTGATATTCGGGGCTATACGCGCGTTTAGGGATCTCGGTCCGGTCCCTAAACATTCGTTTAGGTATTAGCCGACAGGCTCTATATATTCGTATAGTACCCAGCGCGCAAGGACTATCCGTGCATATAGTCCGGCGTATTATAATCTAATAATATAGCGAATAGGCTAGTATTATGGGGTATAGCTATAAATGTATTAGATCTTAAGTCGAAAGACTCTAATACTACCGCTATTATTACGGACGAAGGCGAGGCTATCGCTATTACTATAAGAGAGGCTACTGCTATTATTACGGGCACCGCTATTACTAAGGATACTACTATTAGTATAGAAAAAGACTACGCTACCGCTATTATAACGGGTAAAGGCGATGCTACCGCTATTACTACAGGTAAAGGCGATACTACCGCTATTATTATAGATAAAGGCGATAATACCGCTATTACTATAGGCGAGGGAGACGTTACCGCTATTACTATAGGAGAGGCCACCGCTATTACTACGGACACTCCACGGTTTACTACTACGAGGTTTAAACCGTTTCCTACGCCTTTAGTATCGCCGGAAGGTCCTGCGCGCGCGTTCCTTATAGCGTTAGCGGTGGTCAGGGGCGTTAAGGTAGAAGAACACGATAACCACTCACGGATAGTTATAGATACCCCTAGGGGGTTCCTATTAGCCGCGCGCCTATGCACCGCGAGAACTATTATAAGTCTATATATAACCGAGAAGGTACAAAATAATAATACTTAGAAGGCGTTCTTTAACGCTAAAAGGACTTATAACCCTATACGAAGGAGGAAGTAAGCTATAAACAATAGTCACGTTATCGGCGCTAATAATATAAATCCCTCTCCCTCTAACGCCTCCTAGCCGCTATTATATCTAACCCGCGAGGATCTCCCGCCTCCGCTAAACCACTACCACGATATACGCCTCTACCCATTATAAGAGCGGTGGTTATAGACTAAGGGGGAGCACCTTAAAGGCCACTAATAGATAGGCTACTAGTAGGAGGTAAGCGGTAATTAGGCTAATAAGTAATAAGTCCTCGTTTATAGATAGATATATACCTACACATTTAATAATGCGGGCACCGTCCTTAAGTATAAGGCATGCCTTATAGTATAAGGGGATTAATAAAAACAGTTAGAGACTAAAGATAACTATGCCGCTATACTAGCCTTAGAGTCCTTCCGTATACTAATAGCGATCGCTATACGATTTAACCTAAAGATAAGGGAGTTCGACGCTATTAACGTTTATTAACGCTAACCTTAAAGAGGAAGTATTTATAAAGATACTATAAGGCTATAAAGTGCTAAGTAAGATACTGCTACTACGGAAAGCCCTGTGCGGTTTAAGGGTATCGCCACTGCTATAGTAAGAGGAATTCAGCGGTACGCTATAGAAGATAGGATTCACGGCTATACCTAATAACCCCTCTAGTATAATCCGCGATAGTTTAATTCTATTCTTCTACATTAACGATATCGGACTTATCTACTATAGAGATTATAAGACTAATGCTAATAACTTGGAGGCTACCCTTAAGTGGAGCTATAGGCTATTAGGAGGCGACGAAATCCGTTAGTTCCTAGGAATTAAGGTTCTAAGGGATAAAGCTATATATAGGTTATAGCTATTATAATCCTCCTATATAGACAAGATCGCGCTTAAATACTATATAGATATCCTCTACCGAAAACCATTAAAGGTCCTATCATTAATTATAGAGCCGTTAATACTATATAACGGTATACGTGCCTTAATTCCCGATATCGATTAGTATTAGAGTATAATAGGTTTAATCCTATATACCGTTATTATAATAAGACCCGATATCGTATTCGCCTATTTAAAGCTTTCCTAATATAACGTTAACCCCTCCTTTAACCACCTTAAGAGGGCCTAATAAGTGCTGCTATTCTCATATTATATAAGGCACTACTACCTAGAATTCGGTAAGGATAGACTCTTCCTAACCGTAAATAACGCGTCCTTCGGGGATAATATAGATCGTAAAAGCTCCTAAGGATACGCGATAAAGCTTTTCGGCGGCACTATTAACTAGGAGGGTAAGTAACCGACGGTCACGACGTCGTTAATAGAATCGGAACTAGTCGCTTTTACCGAGGCCGCTAAGGAGACGCTATTTATTCATCGGATATTAAGAGATTTAGAGCTTCGATTAGATTAATAATAAGTATAGCTACACTACGATAATTGGCAGACTATTGACCTCGTTAATAAGAAAGTATAACGTTTACGAATAAGGCTATGGTATATCGATATTTATAACTAGTAGGCGCACTAATAAGTATAGTATGGCCTTTTTATGGTTATATACGTTAATATACAGAATATAATCGCGGACGGTTTAACGAAGTTAATACCGGAAGCACGGATTAAAAAACTATAGTAATACCTTACTTTAACGGATTAAAAGGATTATATTAAGTAGTTACAATAACTACACGAAGAGATTAAACGTGGTAAAGCCGCGGCTAAGGCCGCGGTTGTAACGACGACGACGGCCTCTAAGGGCGTAGCAGATCCAATAGATATAGATCCGATTAAGCAGATCCGGCTAATCAGGATTAAGGAACTAATTAAGATAGAATTAGTTAAACTGTTAAATACGGCGGATTTAGATCCCTTTTACGAGGGCGTTTTCCCCTAACTATTAACTTTATAACAGAAACGTCAAGAGCGTTTGGTTTAAACCGAAGCCTCTGACTAGTTAGTTAACCTAGGAAGACCTACCTTAACTAAGGGGGTGTATCGTATAGGCACAGAGACCACGACGTAGTCTATAGGGGATCCAGGGGGGATCCACGCTATAGCTAAGGGCTTCGGATATCGGGGACCTCCGGTATCAGGATATAATAGAAGCGGATACCGGAAAAGACCGGATAGGATCCAAATAATATAGTACCTATAACAGAGTCTTCACCACCTAAATTAAGGGTATAAAAGACTCTTACAGATATACCTTAACATAGTACACACACACGAGATTTCTGCTATACTAAGTTGATTATCTAAGTGCCTATGTGACGTGCGATATCTATATGCTTTACACGTTTATGAAATTCAGAATTTTCATAAAGCTTCTTTACGCTTTCGCTATCTATTAATATAGTAGGAATCGGTATATTATTATTAGTATTATTGTTATTATCATTATATAAACCGTCGTTTATATCAGTGAATAACCTAAGGTTATCTACTAGGTCTGTATATATATTATATATATAGATTCATTCTTTAGAAGCTTCGGTTAAAGCTATATATTCTGATTCTGTTATTGATAAAGTAACGACTTTTTGCTTAGTTAAAGTCCAGCTTATTAAATTATTTATACCTATATAGTAGACGTAGCCTGACGTAGAAGTCCTGTCTTCGATTATATCTGAAAAGCTAGTATCAGAATAACCGGATATATTAAGATCTTTTTTCTTTAAACAGTTATATAAAAGGCCGATATTAGGAAAAGTCTTTATATAAGCCCAGACTCGATTTAACGCTATGAAGTGGTCTTGAGACGGATTACTTATATATCGAGCGTATTTATTAATTCCGTAGGTTATATCTGGTCTTAAGTGTAGTGCTAAATATAATAAAGCACCGATTTCTCGTTAGTATATTTTAATATCGGTTTTTAATGCCAGCTGTTGATTTAGTACAAGGACCTTTTTATTTATATAGGGGGTATCAACCCGTTTAAGGCTCCGTTTATTATACTTATCGAGGACTTTATTCGTATAAGGTAACGGATTTATAGAAAGGGTCTTATTTGACGCTGATTATTATTATTATTATTATATTAAGGCTTATCTTTTATACTTATTAAATCCCAGGTGTTTCTATATTCAAGTTCTGTTATTTTACCTACTATAGCTTCTATCTACTTATCTTCATTAGAGTAGTTCATGGCCTGTTTATAAGTAGCTGGTCCGTATAAAGAACTTAAAGTGAAAAGAAAGTAGGGATCTTCTTAAAACTATAGGTTCCCGAGTATAGTATCTTTAGTTATATATAATAATCGCTTATTATTATTATACGATATATAATCGTTATCGTTTTCCTTCGAAGATTTAGAAGGGATTTAAATTTCGAACCTGGATTTATTAAGGCCGTTATTAACCGGGTCGGTTATATTATCCTTATTAATATTTTCGGCTGGAATAATACCGCCCGCTGCTCGAAGACTTTTACGTCATTTATTATTATTATTATGCTTATCCTTATCCTTATCTTCTTCTTCGGTTTGGATAGACCTAAACGTACGTTTAGTATTATTATAGTACTCGCCGAGTAGATAAGACTCGGGGTCGGAAACCGGTTTTACTTACGGTATATTTATAGTAGGAGACTTATTATTATTATTTATATAGGTTACAGGGTTATTTTTATTAATTATAGTATCTGAAGAAGAAGTCAGAAACTGATTTTCTAGAATATAAACGTCACGATACCAGGTTGTCTTCCTAGATCGAGGATTATATATTTTATAGTTATACTCGTTATAATCTATTAAAGCGCCCTGAAGTGCTCGTGGATCTGGTTTCTTTGTTTTCGGGTCGTTAGTTTTATAATATATAAGGGAACCCCAAACCCGAATATTTCTTATATTAGGTATACGACTTTCTACTAATTCATAAGGCGTTTTAAACCCTACTGCTTAATTAGGTATTCTATTATACGTATAAACGGCTGAATAAACCGTATCCCCCTAAAGGTATTTTAATAGACCTGAGTAGAAAAGAAAGTAACGGACTTTTTCTATTATAGTCCTCATAACCCGTTCTATCGAGCCTTAGGTCTTATGGGTATACGGGGTTTTAATAGTATGATTTACACCGACGAAAAGTCTTTTAAACGAGGTATTCGTGAATTCTTTCCCGTCGTCGGTATCTACTTCTTTTATTTTTATATTATATTTATTATTTTCAACGGGAATCTTCCACTCTTTTATTACGTTTATAATAGTGATTTCAGATTTATCTATAAGCATGTTTACCTATAGATACCGTGCAGAACGGTATATTATAAGGAAAATCTAACGCTTTCTATTATATGTTATAGGGTCGATAGGCCCGTATAAATCCATATATACCTTTTAAAGGTAGGGAAAGCCCTTATATTTATTAATCGATTCTTTATTCGCGAGCGTGGCTAACTTACCTTTTCTACAGGCTTCGCAGCTCTGTATTTCTTATATATCTCCTTTAGATATATTTATCGTATTCTTATTTATATATTTTAAAGGAGTGGAGTTACTATAACCTATCCCACAGTGCCATAGCGTTATATTCTCTTTATTATGTATTATTTTCCGACGGTTATTTCGGTCTCTTTATTCTATTCTTTGTTCTATTCTTTATTCTTTTCTTTGTTCTATGACCTGTATATTCCTTTATACCCCTGAAAACTGGGTCTTTAAGTGGGTCTTTTCTAAGACCGTATTCTTTATGTCTAACTATTCGTTTATTCCTAGAATAGTCCATTTCTTTATTCCTTTTATTTTATCTAAAACAGTCTTCTTTATTCCTATTATATTTATAGTATTAAGGAGCAACAAGGATCGTAATAACCATATTACCCCCCCGTACGTTAGGGCCCGTGCCGAGGCCTAGTAGAGGCCGTTATATATAACGGCTCTAGTATAAATACTAGTTTTATTTTGGTTATTTTGGAATAGAATAAGCTGGTTATTTCCTGTAAGACCGTATATTTTCTTCTTATCTAGGACGGGAAGGCTGATAAGATTAGTCCCTAATTCGGGAATATATAAATAGTTGTAAAGCTGTACTATTCTTCCTGAATCCCTGAATTTAATATAACAGTCACCAGTATCTATTACTTTTATTTTCTTTATATCACACTAACTAGCAGTACTTTAAGTAGTTTTATACGTAGAAAAGAGCTTTTTACTTACTATAACGTATGCTATAGCGCCACTATTAATATAAAAATTTAAATCTAATTTGATTAAACTATCTGAAATCTTGTTAATCCTTTCCACTACCCGTTCTATATTTATATTAGTATTTTAAGAAGTTTTACTAATTTAGGGTTTATTATTAAGGATAAATACCTATGTAATATCTATCAGGTCTTCGGCCTAGGGGTCCGGGAGACGTGAAGGCTTAGGTATAATAGGAACGTCTTGAAAAGGACCTCGTTATCCGAGTCTTCTTCTTCTTCTTCCTAATCTTCTTTTTCTTCTTCTTCTTCTTTTTCTTCTTCTTCTTCTAATTCTTCTTCTTCTTCTAATTCTTCTTCTTCTTCTAATTCTTCTTCTTCTTCTAATTCTTCT", "alphabet": "DNA"}, "features": [{"location": "join{[7610:7616](-), [7344:7378](-), [7276:7285](-), [7195:7198](-)}", "type": "CDS", "id": "<unknown id>", "qualifiers": {"Name": ["input.path1.gene1"], "gene": ["input.path1.gene1"], "source": ["GlimmerHMM"], "transl_table": ["1"], "translation": ["IPVE"]}}], "name": "ENANITX01000004NITX01000004.1", "description": "ENA|NITX01000004|NITX01000004.1 Sodiomyces alkalinus F11 SODALscaffold_1_Cont4, whole genome shotgun sequence.", "dbxrefs": [], "annotations": {"molecule_type": "DNA", "references": []}, "letter_annotations": {}, "areas": [], "modules": {"antismash.detection.hmm_detection": {"record_id": "ENANITX01000004NITX01000004.1", "schema_version": 2, "enabled_types": ["T1PKS", "T2PKS", "T3PKS", "transAT-PKS", "hglE-KS", "prodigiosin", "PpyS-KS", "arylpolyene", "resorcinol", "ladderane", "PUFA", "NRPS", "CDPS", "RCDPS", "thioamide-NRP", "NAPAA", "mycosporine-like", "terpene", "lanthipeptide-class-i", "lanthipeptide-class-ii", "lanthipeptide-class-iii", "lanthipeptide-class-iv", "lanthipeptide-class-v", "lipolanthine", "thiopeptide", "thioamitides", "linaridin", "cyanobactin", "glycocin", "LAP", "lassopeptide", "sactipeptide", "bottromycin", "microviridin", "proteusin", "ranthipeptide", "redox-cofactor", "epipeptide", "cyclic-lactone-autoinducer", "spliceotide", "RaS-RiPP", "fungal-RiPP", "blactam", "2dos", "amglyccycl", "aminocoumarin", "NI-siderophore", "ectoine", "NAGGN", "butyrolactone", "indole", "nucleoside", "phosphoglycolipid", "melanin", "oligosaccharide", "furan", "hserlactone", "phenazine", "phosphonate", "guanidinotides", "other", "acyl_amino_acids", "PBDE", "betalactone", "tropodithietic-acid", "pyrrolidine", "crocagin", "NRP-metallophore", "methanobactin", "opine-like-metallophore", "aminopolycarboxylic-acid", "NRPS-like", "PKS-like", "transAT-PKS-like", "RiPP-like", "RRE-containing", "fungal-RiPP-like", "phosphonate-like"], "rule_results": {"schema_version": 4, "tool": "rule-based-clusters", "cds_by_protocluster": [], "outside_protoclusters": [], "multipliers": {"cutoff": 1.0, "neighbourhood": 1.5}}, "strictness": "relaxed"}, "antismash.detection.cassis": {"record_id": "ENANITX01000004NITX01000004.1", "subregions": [], "promoters": [], "max_percentage": 14.0, "max_gap_length": 2}}}, {"id": "ENANITX01000005NITX01000005.1", "seq": {"data": "TTCTTCTTCTTCTTCTAATTCTTCTTCTTCTTCTAATTCTTCTTCTTCTTCTAATTCTTCTTCTTCTTCTAATTCTTCTACTTCGTGCTGCTAATCTCCGGCTTTAGTATTGGTATTAGCTTCCGAAAAAGGCTCCTCCGTAGGTGGTATATCAAAAGCTAAATTAATAGTTTCGTCGTTACTTATTTTCCCTAAGAGCTTCTATTACTCGTACTAACGGAAGAAATTAAATATTTTAGACTCTTATATCAAAAGCTTCGACGGTGCCACCTTCTTTTTCGGAGGTTTTCTATATTTATTTATTCGATTTTAGGTATTTTTCCTCGAACCTAAGGAGTTCCCCTTAACGACCTATCCTACGGGGGCTTTTTCGGGGTATAAAAAGGAATAGTTCGTCGGTAGGTATCCAGACCGTTTACAGTTACTATAGAAGAGGTTCTTCTAACTACCCTGGTCTCTGTTCGACTATTGCTTCTGATTCTTCTGATTTTTCTATACTTTTATAAGTAGGGCCCTCGAGGTAGAAGAGTCGATTTTCCTTATCATATCTATTAGTTCTATAACGATTTTATTAAACGTATAGCTATCGATATTATGCCGAAGAGCCTACGTGATCTACGCAGTGACTGCGTTATATCGCTTATCCAGGCAATTCAGAGTCTACGTAAAAGTTACCTTATTCGGTAGAATAATATCCCTTCCTTAAAGCATAATTAGCCTTTCTTAGATTTTTCATAGAAAGTCTTCGAGCGTGGGGAATTCTAAGATATTTAGGTTAAAAGACGATATACGGATATCGTAGTCTGCTTAAAACCCCTTTTTCTTATATAGGGATTTTAGCTTTTCCTAGATTTCTAAAGTAAAATTAAGATTCTAAACCTGCGTTAGGGGCCTATCTTATAGAGCCGAGAGTAGATCCCTAGTAGTCTTTAAATCTTCTTCTTTTGACTTATTAGAGGTATTTTCAGGCAGGGGTTTTATAAGCTCTTTTAGAAGCTTTCCCTTATATACAAAGTGGGTATATATAGCTATCGTCTAGGTTTAGTAGTCCTGACTACCCTTTAGCTTCTTCACGTTAATTTCCTTAAGTATAGCCTGTGCGGGTATCTTAGGAGCTCGTAAACGGTATTTATTTTATTTATTTTAGATAAGAACTGACGAAGTTATAAAATAAATAAGGAAAATAGTCCTTTTCTTTATTATTTTCTTTATTCTATATACGGGCGCGGTTATTATAGCGATGCCATTATTAGTGCGGGTCTAAAGTGAAACCGGTATATAGTTCTTTATTTGAAAAAGGAAAAAAAAAGCTTTATAAATAAAGAAAACGATACCCATATATACGGATAATAGAATTCCTTTATATCTAAAGATAGTATTCATTTATTCCAGCGGATCTATATTAGGGCCGGTTTAATTTCTTTATTCGCGAGGATCCTAAAGTCGGTCTTCGCGGAGCGAGGAGATTTACTGTCGCGTAGAAAACACGATATTTATATAGGATTCCACGGTTAGAAAATATATAGGTATAGAAATCCAAGGTAGAAGAATTAAAGACTTATAAGGAATAAAAGATATGCTAGTATTCATAACTATAATAGCCCTCGTAGTATAGTGGTTATTATATTCCTATATAAAGAATAGTACACCTGTTTAATTCACGTAATCGTAGGCTTTTATGATTTTTCTGATTTTGTAGATTTATAAGCGTACGACTAAGCCGACCGACTAATCGAACCGTAGGATTGTAGATATAGGTACATAGGTAGGTAGGTCGGTAGGTAAGCAGGTAGGCAGTGTTGGTAGTATATAGAATAGAATATCGGGTAGGAAAGGAGACTATTATTTGGAATAGGAGGTTTCTCTTTTTACGTTACGACCGTAGGTAATTAAGGAATGGGTTGTTTCGAGACTTTAGTCGAGCTTTTCCGGGCTTATACCCTTTTAAAGATCTTTAAAGATAGCGGATAAGCGGAAGGGACGAAAGTCACGAAAAGCAGTGGAAAAAATAAGAAGGTAATAATAGGATTATAAGGTAGGATCTCTGCGCGCGTATTATATATATTCTTCAGATCGAAAAAACGATTAAGATTAAGAGTAAAGAAAGAAAGAACCGAACCGAGAGAACGGGTTAATATCCTTTATTCTTTGTAAAAGGATCGATATCGTAATAATATCATAATATAGATCGATATCGTAGTTATATCATAATCCTTTGTCTGACTCGAACTAGATCCTTTGTTTGACTAACTCGAAAAGAACGGTCTAGGTTTACGGGGAAGATATCCTTTGTTCGAGTACGAAGGATATGCTCGAAGGATATTAAGGATATTATTAGTAATAATATCAATATCAGCACTTAGTATTCTTATAGGCGGTATTAGGGCTAGACTAATTATAGTAGATCTAGTTAAAATAGCCGTGAGCGACCCACGATATATAGGGAAGATAAGGAGGCGTTTAGTAGCGGGCGGGAGGATATTTAGAACTATAAGCCCGCTTAAGGGAAGGACTGTCCTAAAAATAACTTAGTAAAACGGACACGACTATATTATATTATAGAAGCTTATATTAGATAAAAGAACGGCGGCGATATAAGCGAAAACTTATTTATAGGGAGACCGGGTATTTTCGGAAGCTAAGGCTAAGACAGGGATAATAAACCCCGCCCGGTCTTTAGTATTATCGCTAGCGTTATCTTTGTTATTATTACTATTATTAAAGGACGAGTATAGAGGTTTTCACCGGGACCCCGGGTTTTCCCCTCTATAGCCACCCGAGAAGGACCGTATAGTCTAAACTAGGCTCCTATAGATTAGATAGGATACCAGAGTAAGAATAATAATAATAATAATACTAATTATTATTATTATTAGTATAATCGTCGCTATTATTAGCGACCTATTCGTACTCGTTATCTACTATATTATCGTTACCTATTAGCGATTAATAAGCTATATTACTAGCACGAGTAAAGCTTTGTATAAGACTTAGTTTACGTATTCTAAAATTTACTTAATAAAGGACTCGATATTAAATTAAGGAATATTAGTACTTTTAAGAGGGTCTATCTATATACCACGGTTAGATATTAGCGAACGGGGTATAAATACTATAATATACCTTAGCTACGAATAAGAGGGATAAGGGGGCATTAGTATCGGTTTATAAGGAGAAGTTAAATAAAAGAAACTCGAGAACTATATATAGTTAGCTAAGACTTCGCCTAGAAGGGATAGCGTAGCGGTTTGACCTATATTAACGAAAACTCCGTAGTTTAAACGAAAGAAGAAGAGGATAAGGATCTACGAGGAATAGCCGTTCCTTTTATAAAAAGGGAGCCGGGGGAATAAACCACCTTAAGGGAGGCCTACGACGGAATAAAGGCAGGTATACGCTCGTATATTTAGGGCCTTATACCTCCCTTAAACCGATTCCTTTATATAAGACCTCCGTTAAGGAGGGCTAGGCGTAAGCGAGGAACTCGCGACAACGGGCTATATACTTACCCTATTACGACGTTATAATAATAGAAAATCGGGCAGGTAAATAAGAGCCCTTAATGTCGCGACTACTAGTATACGTGGTAGAATAGGCAGGAAGAGCGAATACGTCCTGTATACTCGATAAAGATAAGGCTAGCGTACCGCGAGGTTACCCTTATAACGACTACGGTAATGTTATAGCCCTAGGGGTTAACGTGACTTAGGAGTAAAGGTAAAGGTAAGGTAAGAAATAGGTAAAGGGCTTCTAAGGGGCGCACGGAGCGTATAACCCTAGCGATCCCCTTATAACCCCCCGCGAGGGAGGGGGGAGGGGGTTAATATTATAGGCTAACCCTATTAGCTAGGGTCCTGGCCTTACTAAGCCAGGATACCGTATAGACCTCTTACCGATTAGGCCGCTAATCTATAACGGCCCCTAGTAAGATAGTCTTTTTACCTTTTCCTTTTCCTTTCCTTAGTTCTAGATAATAGAATTATTTGGCCTCACTTATTAGCTTAGACTCGTGACTAGCTATTCACAGGGGAGGCCTGTGCTAAGTACCCGAGGTCGCCGACTATATTCTGCGGTTAGACCTAATAACCTCCTTAATATAACCCTTCGTTAGGCGGAAGTTCAGCACGCCATAGCGTGTAATAGTTATAAAGAAAACATATACTAAAATAAATAAATAATCAAGTCCTAACTTCTAAGCTATATTATAGCTCTTTTGCTAGACCTATGTAAAAACTATCAACAGATTATTAGGACTTGATTTTTAATCTATAGAGTTTTAGCTTTATAATATTTACTATTTTATTGAATAAAACAGCAGGGGTCTAAAAAGCAGTGTTTTGGTGTAAAGTGGTGTTCTAAATGGGGGTGTTCCAGAAGGCGGGGTCGGCACTTACAGCGTAACCGTAAAATAACGTAGAAGAACAGTAATACGGCAGTCGATCCGTTGATTTAATTGAGGCTTGTAAATCTGTGGATCTGTGTGTGTAACTGCGTTAAAACCCCTAGAATCATCCCCGACCGTTCGGGAACTTCTGCCACCGTAATATCTGTGGCGAAGGTTCTGCAGGTGTCCACCCCGATTCCGGAGGATGCTGTGTTGGGAGAAATCCATGCCCGTTACGTAACCGTTAATCTCACGCCCTGGTCAACAAATGTTGGTGTCACGTTATTCTGGAATTGATGTTCTGACAGCAGCAGAACTTATTCGAGCCAGGCATTCAGCGAGTCCTCGGCGGCGTCTTCTCAATTGAGAAAATACAGCACAGCGTTTCTCCCATGGTTGTAGAAACATTCTCAGCCACATGGGGGACAATTGTAATCAGCCTCTCCCGTCTCTACTTCACGAAATGCCTGTCGTTAGCCAACTAACTCGGAGCTTTGCTTTCCAGGGCGATACGGCGTCGTCTTCGATGCTGGTTCCTCGGGGACTCGTGTATACATTTACAAATGGAAAAACTACGCGACAGCAACCCAACATGTTCCCATCGAGGACCTCCGCCGGTTACCCACCATCACGCTCGTTTCCAGCGAGAAGATCCGTCCCGGGGTGGCGTCTTTCGCTTTAGCCCCTGAGATAATAGGGAGCGACCATCTCGAGTCCTTGGTGGAACTTGCGCTGGACGAGGTTTCTGAGGACAAAGTTCCAGATACACCCATCTACCTAATGGCTACGGCAGGCATGCGCTTGCTTCCTGAGGGACCGCAACAAGGTCTGCTGCAGGCCATGTGCTCATATCTGCGCGACAACACGGATTTCTTGCTCCCCGACTGTTCCACCAATGTACAAGTCATTTCCGGCGAAACCGAAGGCCTGTACGGGTGGCTTGCCGCCAACTATCTTCTCGGTGGGTTCGACAAGTCGGACGATCTTGAAAACGGCAACGGCCACCATACATATGGTTTCCTAGACATGGGTGGCGCATCGGCACAGATCGCATTTGTTCCAAATACTACAGAGGCGGAAAAGCATGCCGAAGACCTCAAACTCGTCCGTCTTAGGAATTTGGATGGCACCGTCTCAGAATACAAGGTCTTTACGACTTCATGGCTTGGATACGGTGCCAATCAGGCCCGGGAGAGATACATCCACCAACTTCTAGATGCATACGGTCGGCCCGATGACCTCGAAGTTCCCGATCCGTGTATGCCTCGAGGGCTCCGCACAACGCTTGATGACGGGACGTTGCCCAGCACTCTGGCAGACAGCGGGGTTACTCTCGTGGGAACAGGCAACTTTAGAGAATGTCTCGCAACGACAGAACCACTACTGGGGAAAGATGCGCCGTGTCCTGATGAGCCATGTCTTCTGAATGGACAACATGTGCCGACCATCGATTTCAGTATCAATCGCTTCGTCGGAGTATCCGAGTATTGGCATACGACCCATGGTGTGTTTAGCGGCAAGCATAAAGCTTACGATCTCGTTACGTATGAACGCAAGGTCTTGGATTTCTGCAGCCGACACTGGGACGGAATTGTAGCAGACGCCGAGCACATAGGGACCAAGGGAAAGGTAAAGGATGCACAAGAGGCGTGTTTTAAAGCGTCCTGGTTGATAAATATCCTTTACGAGGGTATTGGGTTTCCGAGGGTTGGTATGGAGTATGACCCGAGTTCTGGCCTGAACATCTCCGACGTCAACATCGAGGCCACAAAAGAGAAAAGCCCTTGGGCTCCCTTTCAACCAGTGAACAAAATTGATGGGATGGAGGTAAGCTGGACATTAGGGAAAATGATCCTCTACGCTTCTGGCCAAATTATTCCACAGGGCCAGTCTGCTTCCTTACCGGTGGGTTTCGGCAGCAATGTAGCGGGTGCCACTGACTTTGAGCTGGCTGGATCGACGTACGACCCTACTTTGGGCCTAGACGAAGGCAATGACTGGGATGGGGCAGTGGGCAACGTTATGGGCAAGGCCAGGACAAACTTCACAATCATCCTGTTAGTGCTCCTTGCCGCTTTCATGATATTCCTGCTCCACAAGCGCGACCGCCGGGCCCGCTGGATCAGTCGAATAAGCGCTACCCTCCGACTCAATCGCTTCCCTACTGGTCCTCTCAAATTCGGCCGGGGTTCCTCTTTCACAAACAAGCTATTTGGACGCCGCACTCCTTACTATGAACGGCTCATGGAGGAAGGGGGCGTTGGCCAATTCGAGCTAGGGAACCTAGACGCGGACGAGTACAGTGTCTCGGATATGAATGACGTTTTGCAAGCTCGCAGGTCACCTCGGCTATTCGCACCCAACATCACCCTGGAACCCTTTGAGGAGGCAAGATTCGGGCAGTCCTTAGACCGCGGCGGCGTCGCGGTTCGTACCGAAAGCAGAGAGAGATTGGTCCCTAATCTGGTGAATGCCGGGAAGAGGAGTCGAGCAGGGAGCCCAACCCGGTTGAAAGCTCCATCACGGCCTCTCTAAGAAAAAGAAATGCTGGCGCGTTGGTATACCCGAGCGCACAGTCGAGCATCTCACGTCTGAATGAACTAATGGCGGTTTGGAATTAAGGGGACACGCTTTGACGGATCTTCACTTTGGCCCCTAAATGCCTCCCGGATGGCGGCCTTGGTCTCACTTGGAAGAGTGTGGACTGCGCAGCTATCATGTACCGTTTTTCTGCTGTGTAATACCGCATCATTTCGCACTCGTGTGTATACATACTCAGGGGTCATCTCGGAGCTAATCTGGGCTTGAAAGGGTTAGGACCCTAATATTAGATTCTCAGCGATACGAGTTCCATATGGTATATAGTGATAGGGCGGACTGGGATGGTGGTCTTCTCGGTCATTGGAATAATCGCACGGCAACTAGTCGTGGATCATTGAGGACATCGAGGAAGACCAAGAAACTCGTCAGGTGCCAATAAGCATCATACAGCCCAAGACGCGCGCGTCCGTGGGATATCAGTCTTGCTGCCTTTCCAAAAAGCCCGGATCGGACCTGACTCGGGCCTCGAATTTCTTCCACCACTCCTGGAACGCCTTAAGAGGCACCACCTCCACGCCTCCGTGACCAATGGTGCCGCTGAAACCTGATAGAAAATTGAAGGCGTTTTGGATGATTCTTTGCGCAAGAAGGGTGGTCGACGGGACAGCTCTATCGACAGACTCCGACGCTTTTGCTTGGATTCGGGAAGCCACGGAGCCGGCTTCTTCGATGGATATGGCGATCATGAAGTTGTTCGGAGACGCTAGTGTTGTGCCATCCCCAGAAGACCCCGCTGCTCCAGGTTTGATCTTGAAAATGGCACTCTCTTTGCCAGGACCGACCCCACCTAGAAACCGAAAGTCCGGGACCGCACCAGTCGCTGTGGGTGAAGTGACAGCGGGAGCGAAGTAGATAGCTGCGGCCGTATCGGGCGGAAGCGCCACGCCCGGCAGCATGAAGACGACTATGTGTGAGACAGGTCGGGCGGTAGAGATTGTGTAGACAGCCGAAACCTCTGAAGGCGACGAGACCGGCTCTGTCACGACTGGGTGGCCAGCGGGAATAATACCAAAAAGCTGATTGGACATCCCGATGCTGGTTCTCTAACGTATAAGTCAGTTATTAGAAGGAAAATCCGGGCAGCAAGGCTCCCGGATTGGACACGACAAGATGGAGTTGCGAGGTTAGCTAAGATCTGTTGAACAGACCGTAGTTTTACGGTTACGTAACGGGCCGGATTGCCGAGATTATAATCCGGGTAGACACCTGCAGAATCTTCACCGCCGATATTACGGTGGCAGGAATTCTCTGACAGTCCTGCACAGTTATAATTATACATAATTACCTTAATCAAATTTTAACCTATTTTATAACGATTTTAACTACGCTTTATCTAATAATTCAGAGTCTTATTTACTAAGTAAAGATCTATCCTTTTACCATTCTTACTACCGCTTAAGAAGCTATCTAGCTACGCTGATATAGCGAGTCTATCTATAAGTATTAAAATATCGGACTATAAGCCTATTATCTATAAAAGCCATCGCGACTAGGAGTTCTAGCGTAGTTAATACGAAGCTATAGCCATTAATAATGATATATAGGAATATCCACGCCCTAATAATTATCACCCCCCTCCTTAAAGGCCTGCTCTGCCTTCCTACGCTATCTTCTAAGCTTCGAACGCTATCCTATAAGTAGAAGCTACGGCTATATAGCTATTAGATCTAATATCTACTAGATAGCGTACCTATAAGTCGGCTATATAGCGTTAGAAGATTTAAAGGGGTAAACACGTTAAATATATTAAGGGTATTAGCGCCGTATTAATATAGAAGACTAATACTATCGATAAGAGCCGTAAGCTGCTATTATGTAATACTACTCCTTATAAGGTATATAAAGCTATTCGCTGCGATACTGCTTACTATATAGCTACCCGGCACGTTAATACCTACGAAGAATATAACGAATAGGTTTATACCGCGCTAATAAGCCTAAAGAAGTTATAGGAGTGCTTATTAAGATAGCAGGAGTTATTACTATGCCTTAAAAATATCGAATCGATACCCGTAATATATATCTAGGTAGTAGACTTCTTTAAAGGATACGTATAATAGCTAGGCGTGACTAGACCGAAGCCGAGGGAGGCCTTTTAGATAAGGAATTAGTTCTCTCCGAGGGCTTTTATACCCTAGGTTAACGATATATCGAGACTAGGCTTAAGGATTAAGGAAAACGCGGTAACCACTACGCTATAGTATCTCCGGTATTATATACTAAAAGTGATAAGGGTAATAATACCTTAGATACTACGGCTAAGCCTAGTAGGAAAGGAGGTTATAGGAAAAAAAAAGTCAAAAAGCCCGCTACCTCCTCCGCTAATACTTTAGCTAACCGTTCCTCTTCTAAACGCCGTGAATCTACGCTTCGGTAAAGGGAACCCTGCCGCGTATACACTATGCCTAGTTATAATATTAACACGTACTACTATATATTTCCAGAAATAGCGTTGATCGGTTAAAGCCCCTATAAGAGCTCTAAAATAATAGTCTAATACCGTGACGGCTTATTAAAAGTTGTTCACGTATTAAGGCCGAAAATATAGTTTATTCGAACTAAGGAAGGAAAGGAGGAAAGGAAAAGTCTACGCGGTATATAGGCGGCTAAGTATATATAGAATTACACGGGCCTTACTAGGGGGTCCGTGCTTCTTAGTCCCGGCTATTACCGGGGACAATTCCGCGGGCTATAGCCTATAATATACCCCCCACGCCGGAGGCAAGGTCGTGGTCGTATCGTGGTTGCCCGGTTATAACCTTATATTACCCTAGCCTCCCTACGTATAATCTAAAAATAGCCTCCTTTATTCGATTGTATTAAAGGCTCCTTTAAAGGGAGGTAATCCGTAGCAGCTAAGATCCTTTTAAGGCTAAAATAGTATAAAGGAGCTCTTATATAGCGGTACTATCGTACGCTCCTCGCCGGCGTATATACTCGTTATAAACGATATACCTACCGAATATATAACCCGGGGTTATTCCTTCCACTTAAACAGCGTAGAAAGGGTAATAAAATCAACCTCCTACTATTCTTCGTTTTTACTATTTTCTTCCCCTTTTATAGCTTCTTTTTAGCTATTTTCTTTTAATTATCTTTTACCTTATAAGTAGCCCCGAGATACCTTATAGGTCCCCTAATAGTATAACCAATGTCGCCGAGTAATAGCTTATCTCTTAAGCTACTGCTAGTCTCCTTACTATAAGTTTATATACTCCTTACCCGTAATTTAGCGCTATAGCTAACTATTAGTAGATATCCGATTTCGCGTCCCCTAATAAGCGCCCTTATAAGGGTAATAGTGATAATAATACAAGTTCGTGGTCCTTATTATTACGGGTTACGAGGTCGGCCGTAACTAATAATAAATAGACTGTCCCCCCCCCCCCCCCACCCCCCTATGAAATAACACGCGCCTAAGAACCCGCTAATACCCCGCTATATCGCCCCTTACTCGTAGTACGCTACCCGGTTGTATAAATAAGAATATAGTATTAAGTATTATTACTAGTCAGGCCTTAGCGCGGCTAGGGCCGATACTAAGTACTACGAGTATTCCTATTAAACGTGTAAGTGCTCTTCTATAGGTAGTCCATATTAGGTGTATAATAACTATAACTAATAGGCGATATAGCTCCCCGCTACCGCCTATAATACTACTAACGCCTTATAGAATACCGCTTATACTATAAATAAGGACGGCGAAGATAATAATATAAGTTTATATCCTCTTATATCGCGACTTTTATACTAATTATCTGCGTACAATCGCCGCCAATTCTAGGAAGCGTTGAGTTATTTCTAAGTTACCCTTAATTAAGCTAAATCGGGTAATAGTATCGTAGGTCCTTTATAAGCTCCCGCTCCTATTATCGCCCTTACTCTTATCGCCGCTCCCGCCCCTACTACTACTCCCGCTCCCGCCGCCGCGCCGCCTACCGCTATTACCTTACTGCCCGCTACCGCCCTATCTGTTATTACCGGGTTCTAGGTAAGTATAGTATAAGCCCTTAATAATATCGCCGCCTTTATATATAGTATAGATAAGACGCTTAAGAATATATCGTAAAAGCTAGAGGATAATAATAACGATATTACTATAAATATCGTAAAAGGTTTATAACCTTACTTACTCTGTCCGTCGTATATATAAGCACTACGTAGCTATAACTCCTTTCGCTGCTAATAATAATCCGGGGGCTACTCCTAAGGCTACGCTCGTCTCGGCTCCTCTCTAGGAGGTTATTACTACTCTTATCCTTAATAGCGAGGAGGGTATAACCTCCTTAGCGGCTTATCCTAAGCTAGTAAAAGAGTCATAGGTGGGTACCGCTAAGGGTAGTATAGCCTTATACGAGGAGGAGCTAGAAAAGGGTAAGATTATAAGAGAGTAGGCCGTTTATATTATTTTTAGGATTTTACTTAGTTCTTTCCTACTTATAAGTTAAGTAGCGCGGGGGTATAACCCTAATATAATCTCGCTTTCGGTCATTATCCTCCTCGCTACTATATTAGCCTTTTTTATATTTATACCTCCTTCGTATACTATTATAAAGGCCTATTATTCGACTATACCGGGCCGTGTTTCTTCTCGAATTCGTTAAGTACTTATATCTCCCGTAGGCTCTTAAGCGGTTCCTATATTAATTCTATATAGCCCTCCTATTATACTAATACCTCGCGGACCTTACTACGACCTCGCCTTCGGGTATAGGCATAGAGGACTTCCTCTACTATTTATTCCTCCTTTTTATCTAGCCTTTCATAAATAGGTAGCGGCTAAGGGTTTATTATTATTTACCCTAGTAAGGGGTTATAGTCGGCTTACTATAGAAGATCCACGTGGAAACGGTTATAGATATATAAGGGGATATCTAGTTCTACGATATAGGAATTAATAACCTTTATAACTTTATACTTATAGTAGAGCTAGGTACGTTTCTTTAACGGTTATAGCTAGGAGTAGTCCCCGGTATCTAACTATATAAGGTCATCCTTTTCGAACCTCTTAGCCGGGTAATACTAACGGTTTAATAACTCCTCCTAGCGTAGTTATATAGCGGCTATTATAGCTTAGGTGAACTAGGTAGCTTCCTTAAAATAACTTAGTAAGTGCTACGCAGAAGCCTCGCGCTTATCGGTAGGTATAGTCTTATTAACTTAAAGAGAATTCGTGTAGTACCCGTATCATAGGAAGAACGGGCTTATTTAGATTATTATGTTTACCCGGTTATTTAAGGCTATTTATATTACTAGTAGCAGCGTATTCTAGTTATCTTAGGCGTAATAGGTATACGCTCGTAAATAGGCTTAGACTTCCTAGTTAACGCGTTTAGAACCTTTATCCGTCTAAGGGTAATATATAGTACCTAGTTATTATTTAATACCCGTGAGGTTATAAAAGTATCGCTAAAAGCGGCTAATCTAGTTTAACCCCTTATCGCTAATAATAGACTTCGGTATCCCGTAAAACCTATAATAGTATAGTAAGAATTATTTAGTATAGGCTTAAGTATCTATAATATCTATCGCTTTAAGCGTTACCGATTTCGAGAGTCGGTTAGTAATTACCTATAAGTATCTATACTTACCCTTATGTCTAAGTAATAAGTCTCTTATAAGTCTATTATAATATCGTAGAAGATTTACTTTAGTATAGGCAGTGAGCGTAATAATCCTTTTTTCGTACCCCTTTATATATAGCTAGCTTAGTATGTATTATAATTCCGTATAAATCTTTTAATATCTTAATTTATACCGGGCTAAAAAAACTAATAAGCGATTAGAGTAATAGTATTATCCTTACCTAGATATTCGCCGATTACTAAGCTATAGATCGCGTATATAATATAGTCTTATAGCGGGTAGTTAGCCCTGTTTTAGCTATCCTCTAGTATCTATAAGTAGTCACGAAATATTAGCCGTCCTTCATCAGTTCTATACTCAGCGATCTATATTTTAAGTTCTAGCTCGGGGGGAAAGCTTTATTCTCCTGCTACTATTATGGTAAAGGCACCTTAATAACGCTTATTAGTAGCTCTAGCTTTATCCTATAATCGTTATAGGTTAGAGTCTACTTTAAAAACTATAATTAGCTCCGGTAACGTTACTCTTACTAAGTATACCCGGGGGGAGATAGCTATATCGGGGATTACCTATATATACCTCCTTTACTCTTAGATATCGGAGGAATCCTTAGGTATATCCTACTCTTAATATAAAAGCGTATTAGCTATAATATTATCGGCCCCTCGTTAGTACTCTAATATAGAATTATACTAAGTAAGCTTAGTTACTTAGCGACTCTAGTACTCGGTTAAGGCCCTTTTAGTTATAAAGTATTCGAGCGTTTTATAGTTAGAGTAAATCTAAAACCGGCCGTTATTTATAAGCTCGGTTTTCTAAACCTATAAGTAATTTATAATTATTAGTATCTCCTTATTATAAATTAGGTAGTTATACTTAGCGGAGTTAAGTCGGCGCGAGTAATACGCGATAACGCACTTATATCCCTGCTTATCTTCCTATAGGAATACACTACTTAGTATAAACCCTAAATAGTTTATCTTTAGTTAGGCTTTCCTTCCGAGTTATTATTATTATAGATAGGGCTTTTCCTAGACTATCTGCTTTAGCTCCTTAAAGGCTACCTCTTAAAGGGGGCCCTAGTAGAATAGGGCGTTTGTTTATTAGGGCTATAAGTAATACTATAATAGCTATAAAGTCGTGAACAAATATCCTATAATGTTAACGAACCCTAGGAAACTATATACCCTGTTCGTGGAGACTAACGCTTTCTATTCCGGAATAGCGTTAAGTTTCTCGGGGTTATAAGATACCCCTTTTTCCGCTATAACGATAAGCCCTAGGTATTTAACCGTCTTAATACTAAGCTCGTACTTCTTCGGGTTAAGGTTTAGCCTAGCGTTTATAAGGGTACTAAGTACTCGTTATACCTTCTCCTTATAATCCTTATAAGATCCGTCTAAGTAGATTAGGATATTATCTATATATATAGAGATAAAACCGTTAAGGAACTCCTATAGTAATAAGTTACTATATCGCTAAAATATTATAGACGCGCTAGTTAACTTAAAAGGGTATACTAGCTACTCGATTAATCTAAACCGAGTATAAAATACGGTCTTATACTCGTGCCCCGGCGCTATCCGTATTTTATAGAAAGCGGCGATAATATCTAACTTAGTAAACCATTTCGCCTTAGCTAGATTACGTAGCATCTTTATAATTAGGGGGAATAGGTAGCGATCTCGCTAAGTAATCGTATTTAGGGCGTAGTAGTTATAGTAAAATCGGAGGCCGCCTCCTAGCTTCGTTATAAATAGTATAGGCGTGGCAGTAGCTAAGCTACTAGCACGAATAAACCCCTTATCTATTAAATCCGTTATCATCTTCTATAATATAAGGAGCTCCTGACGTGATATAAAATGGAGTAGGCCTTACGGTAAAGCTTATTTATTACTATTATGATCCTTTTATAAGTAAACCTCGTAATTAGTGCTAAATCGGTATAAAGGTAGGCGTATTAAGTATAAGGGCGCGAATAAATCGCCGAACTCTTATATTATACTCTTAGGGACGTATTCTTACGGGTTTACTGGTTCCTTTATACTTAGAGCCTTTTCGATATCCTTTAACGATATAGCCTATAAGCCCTTTTCCTATATTTTTCCCCTTCGGTACTATAATCGTCGGTATAGTCCTATAAAGACGGACCCTATTACTAGTACGATAGTATAGATCTCTTATACTACCTTCGGCTCTTTTTCGTCCTAAAATCGGATATTAATATCGGCTACTCTATAACGGAGCCTTTATTCATTAGCGTAAAGGACTATATTATTACGTTTTATCCATAGAAGCCTATAAAAGAGATTCTAATCTAGACCTAGTATTACGTACACGAAAACACGCTTAGTATATACCCTTATCTATCTAGTATAAAGACTACGATATTAGCGTTACTAGCCGGTTTAGTCTTATCCGAGAAGCCTTTTAGTAGTCGTTTTTTCTTATCGACTAATAGTAAGCGTATGTTTCGAGTAAATGTCTTATTAATAATATTATAGTAATTATAACCTATATTTATAAAAGCGTTTATTAACCTAGTACTATTAACTCTTACTTAGATTAATACTAACTCGCTCCGTAATAACGGTTTAAACTCCTCCTACTCGTGTTACTCTAGCATTATCGGCTCCGGTGCCTGATTTCGTATTAAAGCTACTCTTTTTCCCAATCTTCGGTATCCTCGGAAACGTCTTCGGATTCCTCCTCTTAAGGGGATATTTTGGCTACCGTATCCTTCTTACTCTTATAATACTATTAGATATAGCCCTTCTTATAGTAATTCGAATATATAATATTCGCGTAGCGGTTAGGTTTTTATTAGAACCCCTTAAACTCGTTAACCTTATTAACTCTACTTATAGCGATATCGCTATTAGTATTCTTAGCTAGTTTACGGGCGATAGGAATTAGTTAGTACGACTTATAATACCCTTTTATCTCTACGCGATCTTTTATACTTTATTAACTTACTCGGTATAGGTATTAGGGAGGTTAGCTACTACTAGGCTATTACGTAGCCTATTATTTAGGGTGCTATTAAGAAATAATATCTTAATATAGTCTACTTAGTTATAGCCTCCTACTTATACTAGGTTCCTTTTAAAAGTAAGTAAGAAGCGCGAGAATAACTAGTCGGGTTTTTACTTTATTAACTAGAGGGTATTAGTAGCATAGCCTTATTTATTACGGTCCTTATATATATGGTTAAGGTAGGCTATAAGTTCCTCTAGGTCGAATTTACCGTTTATACCTCTATTACTAAAAAAGGTACTAACCACCTACTAAGGCTAGGTATCTAAGCACGCGTTAATTAAATACCACGCCTTTTTATTACTACGAAATAGCGGACCGTCTAGTTTAAGCTTTAGTCGTATAGCCTAGAGCTAGGCGGTATATTCCGTGCGTTTTCCACTATAGTTTACGGGAATAGCGACTTACTATAAATAGTTTAAGAGCGTGGGTGCTAGTAGCGGGACGGGTATAATAGTCTCTACCTCTAAAGGCCTAGGTAAGGGTAAGGGCGTAATAATTAGGGTAAGTATCGGGTACGTAGTAAGTATAAGGTACGGGTTAAGTTAAGCCCTTTCCAGGGTTACTTATTTACTAGCGAGTATATCGTGAATAGGGGCGATATATATCCTTACTATTTTCTATACGTATTATAATACGCGTTCGTCGATCTTATTATATAAGGTCTCTATAACCTACCCTTAGCCCTTTAGTGGGCTCGGGGTAAAATAACTAGGACCTCCTTCTATATAAGCGTCGAAGCTTATAGTCTTAAGAGTTCGAATATATAACGGCTTATTAAAAGTTATTCACGTATTAAGGCCGAAAATATATTTTATTCGAACTAAGGAAGGAACGGAGGAAAGGAAAAGTCTGCGCAGTATATAGGCGGCTAAGTATATATAGGATCGTACGGGCCTCGCTAAGAGGTCTATACTTCTTGGTCCCGGCCACTGCCGGGGACTACTTCGCGGGCTATAGCCCGTAATAAATAGATTCTTAAATATAACCCCGCGATACCTACGGAAGTGGAAGAGCTACACACCGTAAAGAAAGTGAAGAGGGATATAGGTCGAGACTCTCTATAGCTTAAAGAGGCGTAACTTACCCGTAATAGCGTCTCTTATATAGCTAGCTTTATAGTAGGAGCCGCTACTACTAGCTACCCTCTTTACGCCTTTACTATCCTCGATTCCGGTGCTATATTATATATTTTTAACGATTTTTCCCGCTTTTTAGACTTTACCCCCGCTACACAGGGAGACTACGTTATCGTAAGCAGTTTGTTACTACCTATTAAAGGTTACGGTAATATAACCGTAAGATTAAACGGACTAATAGGAGGCCTCGACTTTATGCTCTTAAATATCACCTACTACGAAGGCTTGACCTATAGCTTAGCCTCTAACTAACGGTTACTACTACGAGGCTACTAGTAGGATTAAAAGCCACTATATAACTACCTCCGCTATACTGGTAAATCTATACTATACTAGCTAAGTGACCACTTCGATTAAACTATAGTTAAATACATACTCTATAACTAATCCACGGCTGCTTTTCTAGGCTTTTCCACTCGTAAAGGCGTCTATAAATCGATGATACGATTTCTTTTCTTTTTATTCATTACGCATATGCAGCCCTAAAGCTATGGCGCGGCGCCTATCGCCCTAAGGGCAAAAGGCCATCAGAAGCTAGGTACAGTACAATAGCGTAGTAGTAGTAATACACAAAGGAGATCCTCCGTAATAATCTGCCTAATAGACCTAATAGATAATAAAACCAAAGCAAAATGACTAGACCGCAGAATCCGAGGTTTACGCCCTATACCACTCCGCCGAGGCTATTTTAGTAGCTAAAAGATAGGCCTATAAGGCCTGTATTCCTCTTTAGTACCGAATGATAGCGGTAGAGATAGCGGTAGGCCTGCTAGGGCTTCCCGTAGGGCTCTTCGTTCGGCTTTATAAAAGGGGTAAGAAAGAATAAGGTGAGCTGTATTCTGTATAGGGGAGCCGGGACAGGAATAGCGGTCGTGAGCGCAGTTTTAGGCCATTTCTTAGTGGGGTTTAAGGTATCCGAAGCCGGGTTTTAACTGCGTAAAAGCCAACTTTACCCACTTAGGGCCCTAAGTTAGTAGTGGTTTTCGGGAGAAACAGAGGTTATCGCGGACTAGACGCCTATAAAGGCCGCCTAAACGCACCGATTTACCCCTTGTCTCCGCCTCTTCTTCGTTATTCTAAAAGGCCTCCTAGTCTTTAATCAAGGCTTCGTTAACCCGGCGTTTTAGGTGGCTAAGGGTACTAAACTAATAGACTTAGTGGCTTTTTTAGGGTCTAGTACCCCTTTAGCTACTTTATTCGCTAGTTCGTTCCTTTCTATCTCTACGTATAAGGGGCACCACCACATAGAGACCAAAGTGCCCAGTTATTTAAGGCGTAAGATAAGGTCTTTAGCTTGTATCGCCTATTATAAGGTGCGCTAAAGCTTCTAGATAGCCGCCTAGAAATCACTAAAAATATAGCACTGTAGGGGCCTAGGCGTCTGCTCTAGGGCAGCGTAAAGGGCCTAAAGACTAGCGTATCATTCAGCGTCCGCGACTTCGGCAACGGCCCCTAGGCTAAAGCCTATAGCATTATAGAGCCTTCCAGTATTAGTCCACTATATTATAGCGGCTATAGCCTGCGAAGGCCCTATAGGGGGCCTAGTAGGGTAGCCTAGGGAGCCGTCGGTATAGAAAATAGTAGCCTATTCCCCTAGACCTTATTATATTTTAGCTAGGGCTTCGAGGTAGGCTGTTTTTTAATCGAGGGTTTCGGGGCCAGGGCTAGGGTTAGGGTCGGTAGCTATAATATGCCGGTCTTTAGGGAAAAAGGGCCTTAGATCCGCTAAGGGTTCCGAAGCCTAGGGGGCCTTTTACCTAGCTAAAGGACCCTCGATATTCTAAGAGTAACCTATTAAAGCCGCTATTTCTAGGCCTAGCTTAAATAGCTATATAGAAGGTAGAAGGGTTTATAGCCGGTTAAGGCCTTCGTGGTTTTTACTTAGTAGGAGCTGACGTCTAATAGGGTGGTTTAGTAGGAATTTTAAGGTTCTAAAGGCATAAAGCCTATTAGACCTAGTTAACCTAACCGCCGCTAGGGGGACTACTGCTTCGAGTTCTAGAGGCTGTAAGGGGGCCCCCCTAAAAGCACCTAGGGCCCTGACTAGAGCGCCGTATTATAGACGTTCTAGGCGGTCCACGAGGTGTTTTTTCGGTGATTTTAGGTCCTACCAGAGCTACGAGCCACTGTTAGCTAAAGAAGCTATACAGGCTATATATAGCTACCGTAGGGCCTTAAAAGAGAGGCCCCTCCATGGGCTAGCTAGCCTATATAACCTATTGAGAGCCCCTAAAGCTAAGTTTAGGCGTTTTTTGACGTGGGGTTTAAAGGATAGCTTAGGATTAAACCAGACCCCTAGCTAGCTAATAGAACCTAGCGCGAGTTTAACTAAGTGCCCTCTATATTAACCGGAGCGTCTTCTTTAGAGCGTCTTTGATAGAAGTGAATAAGCTCTGTTTTTCGGTGGTCGAAAAGGACTTAGTTAACTTTCACTACGTCAAAAAAGAAGGCTACGGCTTTTTCTAGGGTTTTATAGTTGTTCCTAGTTAATGTAGACGCTATAAATAGCTAAAAGTCGTTAATATAGAATAGCTAAAGCCCCTTAAAATCCGGTCCCGCTATAACCTTCCTAATATAAATTAGGAATAGGATAGGGAAACCGGAGAACCTTATAGAACCCCTATATTTAGGGGGGTGGGCTGCTAAACCTACCCCTCGAAGGCTAGTTAGATACGCCTATTTCCTGTAAAAGAGGCTACCTATTTAACTAGGTTCGGGGGTAGTTAGAGGTCTTAAAGGGTCCTAAGTAGCTAGGGACTGGCGACGTGATCGAAGGCTCCTTTAATATCTAAAAATAGCATAGAGATTATAGGAATTTAGCGTGATTTACGCTATTTTTCGATATAGTAGAGGAGGAGAAGGGCTATATCGATAGCAGAGCGTTATTTTCGACGCCCTATTTCACTAGGGTGTAGAAGGTTATCGCGGGTATTAGCTATAAAGCTAAGTCTAGTAGCTATTTCAGTTTCGAGTACTTTACCTAGGCAGTTAAGAAGGGCTATAATCCTATAAGACTTAGGATCTGAATAGTCCTTCTTCCTTGACTTTAGTAGAATAACCCCGAGGGCTTCTTTCTAGCAGGTAGGGTAATACCCTGCGGAAAAGAGTGCTAAGTAGGCCTGTAAAAAGGACCCGGGAATAGCCTTATAGGCCTATTAGATAGGTTTCAAACCTATCCTATCAGGTCCAGGGGCTTTCCCTTTAGCGGCTCTGAAAATCGCGCGTTATAGCCTTATAGCCTATAGGCTAGGCCACTCCCACGGTCTTCTAAGGCCCTTATTACGTGATCTAGTCAGGCTCTAGGGACTTTAAGAAGAGTGGGAGGGGCCTAGGCCCCCCGAAGGGCCTATAAATACAGGCGCTTTAGGGGCGTTAGTGGCGGAGGGTGCTAGAAAAGGGTCTAAAGTAGGGCGTTGTATTTATCTTCGAAGGTATAGGCCTTTTACTTCGTAGGCGTTTAAATCGGTGGGACTTTCGCGTTAAGGCCGCTTTTCGTATAGTTATAGGCCTTAAAAAGTGGTATAGGGCGCAAACCACGATTCCTGCAGTCTAGTTATATTGCTTTTGTTTTTTACCTATTAGGTTTTATTAGGCAGATTATTACGGAGGATTTCCTTTGTGTAGTACGCTCTATTTTACTGTACCTAGCTTCGTATAGCCTCTAGCCCTTAGGGCGATAGGCGCCGCGCCATAGCTTTAGGGCTGCATGCGCGTAATGAATTAAAAAAAAAAAAAAAAGCCTTAAAAGTCTCGGGGCCTTCGGTGTAGGCTAGGAAGGCGTCCTAGTGGTCGTTTTTTACGGGTTTTACCGTCCTATAGTAAGCATTTCGTGTTTCTTTCAAGGAGGTTTCCAAAGACGCTAGCTGGGTAGCCGAGGCCCCCTTTTTAGACGTCTTTCTAAATACCCTAAAAGCCCTACTAGCTGTTTTTCGCAGGGCTTTTAGCTCTTTAGTCCACCACGGCTTCGAAGGCTTTACTACCCGTAACTTAGGCACTAAAGCCTTAAGCGCTAGGGTAATAGTATCCGAAAGGCAACGGCCTAAAGAATCCTAGTCCGAGGCGTTAATAGCCCATTAAAGGTACAGGTTAAGGCTAGGTTCTAGGCTTTTTAGGGTACTAGAAAATAGGTCCTAATCTACTAGCTTATAGTTATAAGCCAGCGGGAGGGACTTATTTATAGGACCTTTAAAGCCTAAAATAGTAGCCGAAAGGAGGATACCGCGGTGTAAAGAGGTAGTATTTTCGATATACTCCTACTTATTAAAGCGGAGATAATCGAAGCCGGGCGTGTAAAAGGCTAGGTCTATAACCGACTCTTAGCGAAGATTAGACCTAAAAAAGGTCCCCCCGTTTAGGTCATCTTCTTCAGAGTCCACTAAATAGGCAGCTCCGAGGCTATCTAACTAGTGTACTAGGGCCTAGGCCTGAATAGACGCCTGGTTAGTAGCGGCTCTGTTCTACTACTAGTGGTTTCTATTAAAGTCCCCTATAATAAGGGTAGGCTTAGGGACCTATAGGCCCTATAGTACTTGATCCTCGGTTAGGGCCGGCTTTCAGGGCCTAAAAAGGAGGGAAAAGAAGAAGAAGAAGTGGAAGAGGTAGAAGGGGTAGGGCTAGGGGGCCGCCCTTAGCCTATCGTTTCGGGGTCCTATTCTATCTGGTTATAGACGTGTAGAACATAAAAGGTCTATAGATAATAAACCTCTATAATCTACGTGTCTATATCGTCTAGAAGGTCGTCGCGGTATAAAAAATCGATACTAAAGCCCTTTTTTATATAAGAAAGGACCTTAGGCTTAATAAAAAAGGAACTGGGTTTTCTAGGATATAGGCGTAGTAGTGTAAAAGGCAGGGTGGTTTCGGATAAACCACCCCTCTAGTGTCGAGACGTAGGCAGGTTCCTGAATAAGGACTATATTAGCCGAAGCCTTTAAAGCCTATTCTAGGATAGCCTCCTATACCGGGGCCTGTTTATCGACGTTATATTAAATAAACCGGATATCTTTCGAACTATAAGGCCCTATATTTATAGAATTTAGGGTTTTATAGCTTAAAAGACCTCGTAGTCTTTAGTAAAGGAGGGGTGATCTCCTTCGTAGTTACAGCACTTATAGGTCTTATACTTCTAATCTCGGTATTCTTTATACTCGTTATAGTAGTGGTATTCTTCCCTTTAGCCTTTAACGGCGCAGATAGGGCAGGTAACTAGGCCTTTACAGGTCCCTCGAGTATACCCGAATTTCTAGCAGTTAGAGTACTAGGTCCTAGGGGTTATAGGTCTATATTTATAGACCTTTAGCCGCTGGCGGGCTATATAGAGCCCCTGTTTTAGACAGTACTTCTATTCTTTACTAGTAGGTATAGAAATAACTACCGTGCCGTAAAACGCGTTCGGAGCCCCTAGCCATCAAGGCTTCCCTACTACCCTAATAGGGTTAAATATGCCGATTTTAGTGGCTAGGTCCTATAGGCCTAGGCCCTGTTATAGTGTTATAGGCTTTAGTTTAGGGCCTTTTACGGCGGCTCGGAGGGGTCAGGGGTCGGGGTATCATCTCCCCTAGCCCTAAAGGCTCTAAAAGGCACCTATTTAATAATAAGCTTAAACTAATCGCCTATAGGCTAGAGGGGCTAGAGGGGGAGGTTTAGCTCTTTAAGCCACTCGTTCTACGAGTCTAGGAGCTATTAAACGCTATATTTCGGCTCCGGGGTTAAAAGAAGGTTCCTGTTAGTTAATAGACTAATAGCCGTAACTATAGGGGTTTTTAAGGCCTTATTTAGTCTATTTCGGAGCTCGAGGGGATTAAAGTCTTCCTGGGGAATCCGGGCCCCTGCCGTAGGTTAAAGGATAACCTTAGGGACCGTTTTAGAGTCTATTAGGAGGGGTGCTAGGGGGGTCTAGGCCTATAGTACTAGGGCCCCTAAAATGGGGGCCTAAGGTGCTATAGGGCCTGTTTTCCCGTTTAAAGCCTCGCTATACAGGGGTTTAGGCTGTTCTGTAAGCCTCCGAACTACCTAAGCTAGTTCGTCGACCTTCTATTCGAGTATAGGAGGCTAGGGGCTCGGGGTTCCGTCAATAGTAGATTTAAGGCGTACGATTAGAGCCTTAATCTAAGGGTCAGGGTCGAGGGTATAGGCCTGTTAAAGCAGCTAAAGATCCTATTAGAGTAGTCCCTTAGCCTATGCCTTACTAGCCGAACTAGTCGACTTCTAGGGCTTAGCCGAGGTTTCTCCAGGGGCTTTAGCTGTTCTAGGTGCCCTTTTAGCCTATTTAGAGCCTAAAAGGGTCGGTTTTTCAGCAGGGGGGGGCCCTAAAGGGCGTTTCGAAAGCGCCTTCGGCTTCCGAGTCCAAGGGGGATTCGATTCGGGTCATAGAAAAACGTCTGGGGTTAGTGTAGAAGGGCTAAGGTGCCTTTTCGAATTTAGAGGCGTAGCGAGGGTTAAATCCTCTGTATTAGAGGTATTACCTATATCAACCTCCCCTAGGCCCTCTATAGTTATAGGGGCCGTAGGGGCCTTAGGGGCGTTAGGGACGTTCGAAGGGTTAGGGGCGTTATTATAGCTAGCGTTATGGCTAGTAGGTTATTATTTATTGCGTTATAGTTAGGTGGAGGTCGGGGGTGCGGCTCTGCGCGGCTAGCCCTGCTGCTTTGTCAGCGTGGGCGCACGGGCCACGTCAGACTTTTCCCCCGCACACAGGGGAACCGTAGGCCTATTTCCAGGCATTTTCGCACTTATAATACGCCTAAACTAGCGCCTACGCAATACAGGGCTATAAATAGGCGTATAGAACTTGAAAAGAGCTATCGATTGATATAGGTTTTAAGTGGTTTAGAGCGTTTGCGCGTAAAATGTAGGTCCCCCACGTAAGTTATAGTCGCTTTTTGAAAGGATATCACCTTTAGACCTATAGTTAATAGAACTGGCAAAAACCATTACGACTAAGAGTATAGTTAATAGACCCAATAAAAACCGTTATACGAAAAGAGTCTACGAAAGTAACTAGTCTACACTACCTCCTATATATAACGATTACCCGTGTAAGACTCCTATATAGGTCTCCCTACCGTAGAAACGCTGCTATTATTAAAATAGAGCTAGGAGGGAAGACTAGAGTCGTTTTTTAGTTTTGATTGGAATAGTAAGCAGGTAAGTAGATAGATATTTCCTCGGAGTACTTTTAGAACTCTCTAAGGAACAAGAACAATAAGTTTTGTACCGATATTCTTGTTCTGACAACAATTAATTTGGAACCTCTCAATCTGACCGTCTTATCGTATGTATCCTTTTACGGTTACGCTGTATTCGACACGGACTGGGTCTCGCGAAGAGCCAACCATACCACCCGGGAAACGTCTTCGCCATGGCACGGAATCGTCGCTTCGTAATGAGAGATTTAAACACGAAGTTCTAACTCCCAGTCTTCGCGGGAGAGCCCTCGGTCTCCCCCAACACCTCCGCCGGCACCTCCTTTCCCACATCCTCTACGTTGCCCCCCACGGGCTCCCCAGTAAAAGACTCACGAGTTGCAGAGTCGCTTGATTCTTCGGGGGCTTCCGCGAGGTTTTGAGGTTCGATTTCCAGAGCGCCATGGTTAGTGTCCTCCTTCTCTTGGTCTTCCAAGGAGAACAGATCCGACAGGTTAATGGCAAGGAAGGTCTTGGGTAATTTGACCCTTGAAGACCAGTTAGTCTCAGGTCGTCATTGCACCTCAGTACCATCGCAAAGCAGGAGTAGACGAAGGGGTTCACATACTGGTTGAATTTCGCCCTCAAAGTGCGGATGACCTCCATCCAATCGGCATGGAGTGTCAGACTCCGTCGAGGCGCGCAGCTAATGCAATGCTTGCTGTCGAGTTGAACGTCCAATGGATCGAAGACATGGCATCCAGGGCTGATTGTGATCCTGATACTGTACGCGAAGGTCGGCTCCTCCTCGCCTTCAGCCGCGTGGGCGGACGTCTTAGTCTCGGATTCGTAGAGTTCAAAACAAATCTGAGAGAGATAGTCCAATTCTGGAATGGTGCTCCGCTTGATCTTCGTCTCGATTCCTCCTTCGAAGATACAATTCAGCAGCGTGTATATATGCGACTCCTTGGTGAAATAGAAGAACGATTTGGCGTCGTTGGACGCCTGCATCTCTTCAAGATTCTGAACAATCTCTTTGAGAAGGGGCAGTGACGTCAGGAGACCGATCTCCAGCTTCTCGCTGTCCGAGATGCCATACTCTTGCGGGCAAATGAAGTCGAAAAGTACCTTAGCGAGCTGGTACAGCTCCCTGAGAGGCTCAAAACGGGCATCTGTTTTCGCCTTGGTTTTCGCGTTGCCCGTATATAAGTGGAAGTACTGCTCCGGAGGCGCGCCTTCGCTCCCGTGCCGCAAGCCGTTGAGGAACGACCGGCGTCGGAAGAGCCGTCTGACTGAGCTCGGACCCCTGCTGTTGGCGTCTGCGGACCTGTCAGGCCTATCACCCTCTCGTCGGTCGTCCCTTGACTCCTGGGACGACTTCCCCTCCTCCGCGTCTTTGGTCACCGGTTTCCCGTCTTTGCCTTCTTTGGCAGAGCCGCCGTTTCCCTCCTTGTTCTCCTTCTCTCTCACGCCGTATTCTTCCTCGAGCATGTGCCGTGGCGGAGTGAAGACCCACTCGAGAAACTGGCGATTATGCAGCGCATCGAACTTCATCGTGTCGTAGAGCTCGGAGATCTTGCTGGGATCGACCTTTTCACCGTCACAGAACTCTTGGAAGAGTTTCCCCCACCGCTCACGGAAGAGTTCGGCATCTTCCCCACAGCACCATCGAGATTGGATGCTGTTGATGCCGCTTGCCTGTGAAAGAGCCGACGAGAGAGAGCTGTGGGAGGCTTCACAGCTTTGCGACTTGTCCAAACTCAAGCTCGACGCATTGTGTGGGGAGCTGGCACCTCCGTTGTAGAGTTTCTTATAATTGTGCTGCATCACCCGTCGATGAAACTTCATCAGCTGGACCACTCGCGTCTGGACTTCGGATGGCTCGGGCATCTTGTCGGGCCAGGCAAACTGCGGGGGTCGCTCGTTGCCCTTCCGCAAAAGGCCCTTGAGTTTCTTCTTCACCTTGTCCATTTCGTCTTTGGCCGCATTCGAGTCATCGAGCAAATCCTTGCGGATCGTGATGAAGTCGTCGGGCAGGTCATTCTGGCGAAGGAAAGAGGACGCCCAGATCTGAGCGCTCGTCGAAACCCTTCGCTCCGAGCTGCTGAAAACGTGAACCTCGTCTAGGATGTCGCGATTGAGGAGTTGAAAGTCATTCCGCATATTCTCGCCAAGTTCCTGGGATTGGTAGCGGGCAGAGTGCGTCGGCTCCCCGCCCCATTTAACAATGAGCTGGAGCTTATCCAGCACTAAACTCTCTTCGACAGCCGTTATTCGGGACATGGTCACTCCCGAGAGAGAGTCCTGACGATGCGACCCGCGGGACTTGTCATCCGATGCCAATGATCTGTCCGCTCTCTTGCCCCGCAATCCCGTCTTTATATCATCGTCGCCAACCTGGGCAGTCGTCCCCTCGGCAGAAATCTGCTCATCTGACTTTCTCTTTCGAAACATAGGCTTAATCTGTACCTTGGTGCCAGCCCAGCCTCCCTTCTTGACGAGAACGTTGCGTAGGGCAGCGAGTTTTGTGGGATCCTCGATGCCCGCAACCAGGGCGACATCAACGGCTTGGATGACACTAGCTAGCGCCGCCTCTCCAATCAGTAGAACCTCATCCTGATGCCCCTTAAGCAGCTCAATAAAGGGGTCGGTGTGGAATGTGAACTTGTACTTTTGTTTTGGGGTGCGATCTGCATGCCGAATGACCGATACGATGCCCTTGAGTTTCCAGGAGTGCTTGGGGAGTGGTGGCGCAGGAACATTGTCTTGTTCCGAGATGGTTTCCCCTTTTAACGACGCCGCGGCGGATGGGGTGGCAGACGGCGCCGTGGACGAGGCACTGGTTTTCCCGCCATCTCGCAGAGGGGGTGGAGGGGGTAAGGATGGGTTTGTCGTCATGCCCTGTACAGCAGATGTGGCAGAGCTGTCGGACCTGGGTGCCAAGGTGCCCAGCTGCCACCTATGCTCGTCCAATTTCGACTCTTGCTGTCCCCTTTCGCCGCCTGTTTTGGCTGATGTACTGCTCGTAGATTTGGCGACGGATGGGGGCAAGGTGGCCATCTGGCCCTGGTCCCTCTCCTTACCTCCCCTCGCAGCTGGGGGGTCCGCCACATCTGAAACCGAAGGAGACGACGTCGGCGATGTGACACCTCCTCTCCGAAGCCGCTCTTTGACGAACAGTTCCTTGAGGATGTTCGCACAATGGTCGTAGTAGTCGTCGTTGTCCTTGACAAAGCTCCACCCGTTTACGTCGATAACATAGCTCTTGCCATCCGCACGCAGAAAGTCGAACCCGCATACCCGTTGGCCAAAGGAGAGGGCAATCTTGCTCGCAATCTCCCTTTCTTCAACATTTAACCCGGTAACGTATCGGACCTCTTTTCCGCGCGTGTTCCGCCGAACCACGCCGTCGACAACAGGAGACTTCCGTGTTTCGGCGTGGCAATAGTTCGCGCCAACAGTGTAGGCCTTGACATCTTCGGCGTTGTCGACGCGCATGAACTTCTCGTATATATAGCTGCTCTGCGGTTCAAGAATGGCGCGGGGAGTATTTAAACCAGGATCATACTCTGAGCTCTTGTTCCCAATTTTTCGAAACAGCTTTCGGCCACCACCTCCCGAGGACTTGGGAAAGTAGATGATGATGTTGTGGTCTTCGCCACTCACAGGCTTTTCGACGAAGGGCTTCTTAAGGAGCGCGCCATCAACGCTTAGAATATCCCCGTCATCGAGCAATTCGACCCGGCGGGGTGCAGTGGTATAGCGAGGGTCCTCAGCATCATAATTCACCCCTGATACTTCCTTCATGTGCCGAGACATGTCTGGGGTGATCACCTTGGGACCGCCATCCCGGTTAACCTCGAGCCTTTTCGGTGTGGGGACACCAATGCTGTCGAGGATGTACAGGCAGAGGCGACGGTCCCATAGAATCTTCTGCATAGGCAAGTCGTTGACACAGAAAGGCTTCCGGGCTTTGGCATACGCGATAGCCTTGTCAAGCGGGAAGCCATCCGAGTAGAACGAAATGAGATAGTCACTGTCGGCAAAGTCAGTTGAAGCCAGGAAGCAAAATGATGTAGGTCAGGGCCGTGAGTTCGTGTAGGGGGGTTCGCGGGAAAATGATGGATGGAGAGGGAGTTGGCAGAAAGAAAAGACTCGCACGTACCATATGGGCCAGTTTTCAATATCTATAAAATAGACGTGATCCCCAGTTAGCAGGTTTATATAGTACGCGGGCGATGAGAAGGCTTCAGACAACATGAACCTCACCTTCGTCGAGAATTACTTTGTCCCCAAATACGACAACATCAAATTCGCGGTTGGCGATCAGCCGATTCAGGATGTTTCTGCTTGGCTTGCTCCTCGCTTTAATATCTAAGGCGCAAATTCCAATCACGCCCCAAGGAGCCGGCTTGGCTGCAAAGCATATTAGAAGCTGTATGAACTTCCTTGAGAACCAGCAGCAAAAGTATGTGATACTTACCTTCTTCCCTTTCCTTCTGATGCGCTGTTCGTTCACTGCTGGGGCTGTGACTGCTGGCGGCAGTGCTTCCGCTAAACCTCCTTTTGGCGCGGCTTCTTGACCTCGTCGGCTGTCCTCGAATATTTTGGTCTCCCCGTGACGGACCAGCGGTGCGTTTGGCCGCGTCGACATTGGGGTCACGCGGAGTGAGGTGTTGTCCTCCTGGGGATACTTGTTGATGACCCTGTTGGCCGCCAGAGGAGGGGATTCCAGTGGCATTGAGGGGCTCTGAAGTTCCCTGGGTTGGCTTACCAGTTGTGACGACGCCACTATGTATGCTCCGGGGGGCAGTACTTGTCTCTGAGCCTGTGATGGACGCGGCAGAACTAGGAACGATGCCGCGAGCGGACGCCAGCGAGTAGACAGACGAGGCCGAGATGCGTTTGAGATCGGCCTCGGAGAACGATGATCTCGTGGCTAAGGTCGGCTCAAGGGATGGTTGACGGGTGTCGAGCTCCGAGGTGGATGTGGTGGGGTTAGAGGTGACGTCGGCTACGACACTGTGCAACAGTCGCGGAGTACCGGGTCCATCGCCACCATCTTCTCGCGTCTCACATGGAACAGCGGGCTCTCCTAAGGGCACGACAGAATTTATGGATCCTTGACGACTTCGGGCAGGAGACGAACGCGCGCTGATTGAAGGGCCGGGCGACACGGCCGTTGGTGGGGTTGAGGGTGACATGAATGCGTGAGATCGGTCTGAGCGTACACCGGAGATACTTGGGTCGGTACGCTGACCGTTGCTCGAGGCGGAAGATGATGTCGGCGGAATGTGATGGTGAGTTTGCACGTCTGAACCGGATAGCCGGTTGCCCGATTGAGAAGAGAGGTCCAATCCTGATGCTGAGTTGGAGGATGCCGATGTAGAACCGGCAGTTCCGAGACCTGGACTCTGTGACAAGCTGTGACTATGGCTGTTTTCGAGAGATGGAGGATCCATTTCATCCACTCCGTTCAAGTCTGACTGATACGAAGAGGGATGTACAGAGAACAGTTCAGGTAAACTGGTTCGTCTTGGAGCGGTCAGACCAACGGGTGGGAAAAGGCAACTGCGCCGGAACCGGAGATCGTTAGCTGGCGTGGTTGGCTAGCATAGTTGTCCAACAAACCAAGACTCTAATTAATGCACGGTGATTGATCAGATAAAGGGGCCAAAAGACGAACCAAGTCCGAAATCTGAGAGATCAGGAAAGTGGATTTGGGTTCCAAGTTATTATTATAAACAGTCCCGCCAGTGCGTCACAACTACAGTTGGTTTGCAGAGCCAACCAAGACTATGCATCCACAAGGCTATGCCAACAACGAGATGTCCACCACCGAACCGAGTACTGGAAGAAACATTGCACAAGTTCGAAACGTCGACTGAAGGAAGGTTCGTCATTGTACCGAGGTAGGTTCTTGCATTTGGCTGGGCATATACGTAGCGTATTGACCCTGCAAGTTCGACAAAGGCCCAAAACTTGGCGCCCCACCGATTACGACCTTATTTCGAATTAACTAATAAAACGAAGGAATTTTACAAGGTAGTCGATCATTAATATTAAGTAGAAAATCCTGCGTTTCTGGTGCTTTAGTACCTTATACACCTTTTTACGGATATTTATTAATTCGCTATTATAGTACTATAGTCTATAGATATAAATATCTAATAAACATCTCGGCCTAAGCCTAGGCCTAAGGCAAAGTAATCTAGCGCCCGAAAATATACTCGTTTAGCGCTTATACGACGCGTTAAACGAAGCTATTCTTATCGTCGCCGTATAACTATATTAGAATTCGTCGAGTAATATCTTATACTTAATACTAATACCCCTATTATATGTAATAAACCCCCGCGTTATTTACGTAAGCGTAAGGGCGAGCTAGACGTTGAGATAGCTCTAGGATACCGAAAACTAACCTACTATAAGGCGAGTATCTTCTTTAAGATACCGAGGTCGATTATCTAGAGTTAGTGGTGTATAAGGGATATTATTATAGGTAGTAGAAGCGGCCTCCACGTATCGTATAATCCCGAATACCCTAAAATAGAGCTTAAGTTATATAATATCTTTATATAATAGCGTCGTGATCGTCGCTTAGTTAGTGCTGGCTAGCTACGTATCTAGGCTTAACGGCTTTTTAAGGAACTATATCCAGACTACCCTTATAATATCTTCGTTTTCTTATTTTCGTGGCTCTGTGGCTTCTTCCGCCGCTTTAATAGCATATGTTAACGTATTACTAAGTAAGTAATAAAGTCTCTTATGGATCTAGTTCTAGCTATTACTAGCTTTTTAAGGTTTATTAGGCGTAACTCCGCTATCCCCCTTTTTCCTACTCTAGATATTACTAGCCCGAGGCCTATTATACTAATAAGAACCTGATCGAACGACTTTTAGGCTTTTATAGTGTCTCCTTATACTAGAAGGACCTTATTAGTTCTTCTAGATCGTTGCTTTACTAATAATGGTATTATTAATATAGATAAAACGCCTATTATATTCGAGTATCTTAATAGTTATATGTATAATATTAACAGAAGTAAGACTATTAGTGCTAAAATAGAGCGGAGTGGTTAGAATTAACGATAGGCTAGTTTTATACTATTTATCTTCGTGGATAGAGTTTAACGTATTAAGCCTAAGGTAATATTCTATAATAAACTAGATAGTACTATTAAAAAGAAAGAAGAATATCTATATTACCCTAGCGTTATAGTGGAATTTAATAACACCGATTATAATAACGAGGTTCTTTTCGCTTAGTTAATTAACAAGGAACTAGTCCGTATTCTAAATGATAAGGAGGGGATACTAGTTATAGATATCGCGGCTTTTTATAAAACCTCTGCTATTAAATAAACGTTAAAACAGGGTAAAATACTACCTCCTATAGTGCTTATAGATTATACTTCTTACGTTTAACTACTAGATACGTATATTAACGGTTTACTAAACAATGGTTCTTCGTGATACTATAGACTCTTTAAGTAATTAACGAGATTAAGAGGGGGATAGGGCTTAGACCCTATCTGAACGTAGGGTATTTACTATATATATAGTAGACTACGCGATATATATTCTTTATAACGAAAAGAAGGATATACTTAAGTAGTTATTTACGGAGTATAGTATATCTATTAATCCTAACGGTAGCGAAGATTACGGTATACAAATTAAGGAAATAAACCTCTCGGATATCAACTTAGATAGGGTTAAAGTAGATATAATAAAGCAGGAATATATATATAAGATGCCTCGGTATATTAATAGCCTTACTAATAAGGTTATTATACCTGTAGAAGTATTAGGATTACCTTAAAACACCTATGGATCCATAAACATTAAGACACTATAAGGTTTTTTAAGGATAAGGTGTATTAAGATCTTAGGGAAGAAGGTAGATCTAGTAGTATATTTAGAGGTATAGGACGAATAGTAACGTTTGTTAGATAAAGCGTAGTCGAAATCGTCACAAAATAGGTTAAAATTGATTGAGGCTATTATATATAATTATGACTGTGTGAGGACCGTTAGGGAATCGCTGCCACCGTATTTTGTATAGTGCAGATTCTATAAGCATTTACCCGGATTATACTCTTAGTAATCCGGCCTATAACGTAACTGAAAAGACTATAGTCTATTCGATATACCCCCTAATCGCCCTAAACGTCAGTTAGGCGAGTAAAGCTATTCATAACCAGCAGATATAACAGGTATATAACCTATATAATCTCTCCGTTATAGCCGCCCTTAAATTTATTCTCTAGGTCCTCTAAATACTCTATCCGGACTTCCTCTAGGTATTTTTGCTATAGCCGTTCCTGTATATCTAGTACGCCTACCTAGGACCTAAATATCTTAAATTTCTCGCTATATAACGCCTTTATTAATCTATCTACCACTATTTCCGCGCTCGTAATATACGTTACGAGTATTTACCCTTATTTCTTTACTTAACGTAACTCATAGCTATAGATATTAACGTGGCGGAGGCGCGTTATTAACGTGCTAATCTCTTAATTAACTAATCGAATCGTTTAGTTATTATCGTATAAAATCCTTAATTCCGGATTATTAAATTCCACTCCTATACTAAGTAATAGGCGTTATATAAAGGTACCCTCTTTTACACCTTATACTAACGCTAATAGCTCTGCTTCCGTTATTAACGTCGTGACCGTATCCTGCTTATTAGCGCGCTACGCGATTATACCGCTAAATAAGCGTATCATGTACGCTTAACTACTCTTTCGATTAAGGGTATTATTGGTAAACGAGGCGTTAGTGTAGATTTTAATAGTATCGCCACCCCCTAGTTCTAACGTAAACGATTAGCTATTAATTAGATAAAGGATTAGATAATCGGCGGCCTTATGGTGAATAGGCCCTGGATTAACGTTATATCGGTATAGCCTAGATACTATAAACGCGATATTAGGCCGCGATATCACTACTATATATAGTATAGATCCTATCTTCCGTTAATAGCTTTTAACGTTAATCGAGGTCCCTAAATAGGGCAGTAGCTCTATAACCTTAATTAGGTGCGTTAGGTAATAGTTACTGCTATGCTTACTATTCGGCTTTAATAGGCGTTCTAACTTAGTAAGGTAGTCGTGTTATAATTATTAGATTTTACGGGTAACGCGGTCGCGAATAACCTTAATACTAAGGAACCACTATAGAGGATCGCCACCTTATAGGTTATAATGGCGTTATAGGTTATTAACGGCCTGCTTTATCTACGCCTTATATTATTCCTTATAAGTAATAACGATATTATTAACGTAGAAGAATGGGATTAAACCGCGGCGCAGAAAATAACACGGTCCTTATAGTACTATCTAGAAGCTATCCGCTAAAAGAAAAGGCGAAAAGTGCTTTTACTAAAGCAGTAAAGACTCCTTAAGTCTATATAACGCCTTGTTCAGATATAAACGACTTCTAGGGGCTGGAAAGCCTAGCGGCGGGTATATATAGATATTATAGGGGAGGGGCGCGTGTATAAACGCGTTTATAATATTAAACTATAATAGCGTAAGGTTAAATCGGGCGGTAATAGCTATTAACGCGCGGAATAACCGTCCGGCTAGCGTTACTACGTATATCTCTTTAAGTAAGGATTAATACTACTAATCTCCTTATACCACAAGCCTTACCTTATATTTATATAGAAATCTATGCTTATCGAACTTATATATCATTACCTATATCGAATTAAGAACCTGATATCTATCTACTACAGATACCGGTACCCGTATCCACGACCCTATCTCTTTATGACTCCGTAGGTGGTCTTCTTACACCTATCGGAATAAATGGCCGTAAGGGTGCGAGGGTATATCGCGAGGGTTCTTCGGAGAAGGAGGGAGGTCTTTACGGTAGATCTTTACGGCCGCCGGGGTAACCGCCGGAGTAACCGCCGGAGTTATATTTCCCGATAGAGTCTCCCGGGTTATGCTTCTGGTAGCTGCTGCCGGGGCCGTGGATTCGTAGGGTGTTATTGAACGCCGCTATAATACTATAGGCGTAGACCTTTTTAACCGTAATTTATTTAGCAGAGTCCTATTCAATATATATATATTAGGGGCGTGGCGGTTAGCGTTAAACGCAGTAACCTAATAGTCTGTTTTCTAGCTATCTCCTTACCTAATTAGTCGCGCTCCCTTATCTATAAGGAGCCCTATAGCTATAATTATAGGGGTATTATAGCACCGTATTCCTTTATCTATAAGGAACCCTGCGGCTATAACCGTCGAGGATTCACGATTTCCTAATATCACGGGTACTATTAGCGCTATAACCGATAGTAGAGTTACTAGTAGAGTAGGAAGTAATAGATCGGGCGGATATAGACGGTGATTAGGCGCTATACCGGCTAAATTATACTATTTACAACCTAAAACTTATCCTGATTAAGTCGAGATAGCCTCCTCTACCCCCTCACGGCTAAGTATTACGGATTATAACCTTAACGGTAAAGCCGTCGAGGAAGGGGATCCGGGGGGAAGCTCCCCTGATAAAGGGTTAAAATTAAAATAAGCAGTTATATAAGGCGGAGGGGGGTCCTTAGCTTATACGTCCGTAAATGGCTATAAATCTCTAGCCCTCTCCTACTCGATCTAACTAATCAGGTCTTCTAGTTACCCCTCGGTTAATTAACGGAGGTTATCCTTAAAGGTGGCGATATCGCCGTTAAAGAAGGCGTGTTCGTTAAAATCTATATCGCGTGTACGAATACCGCGGTGGTAGCAACGGCCTAGCACCTAGATACGGAAGATATTAGTGGAATCGTAGCCGACGAGGTAGCCGATATAGGCGTAAGGGGCGATACGATTTAATAGCTTATTAGCGCTCTTTTAGGCGTCCTTTATTATCGCGTACGCTTTATAGCCGTAAGCTCGAAGATATAATAGAACCGGCTTCCTTTTAAAGAGAACCTCCTATAGCGTTTTCTATTCCTTATTATTGTACTGCCTTTATAGCGTCCGGTTATAGACGTATATAGCCGTGGGAATAGCCTTAGGCTATATAAACAGCGGCAGTTTTACGTGGATATTTATCGCACGACCCTTCGAAATAACCACGGCAGTAGCGCGTTCGACACCCCCGTTCTACGCTTAAGTATCGGTAGTAGATACTTCTAAAAGAATACCCTCGTCACGTAGGAATTAGGTGATATCGTGGGATTAAGTTAGCTTATTATCTAATTCGAGAACGCGCACCTTATAGCCTAATTAGCGGTCTACCTAGGCGAGGAATTCCTTAATTATTACCAGGATATCCACTGCCAACTTACTCTGTATAATATAGGTAGCCGTAAAACCACTATAACGGTCGGTGAAAAATATAAACCGCGAGTCCCCGTCGGATATTCGGTTAAATCCGTGAAATTAATCGCTTACCGCTCCCTTATATAAGTAGGTACGGTACGAGGGCGCCTACTAATATACCGTTTAATCTTTATAAGCTCGTAGGCCTCGTAGTCGATAGTTATTAGTCCCTTTATTTTAACCCCCTACGTCTACTCTTCTAGGTGCCGAAGTGGTTTAGGGCCTATATACCCTAGCCGTAGATACTATAAAATACCCTCCGTAGTGCTTAGATAGCGTATCGTCGAATTATAGATAGCTTTTTAGGTGGCAGAAGACGAAGAAGAGCCTAGAAAAGCAGCCGTAGATTAGTTAGAGGGCACGTATTTAATAACGGTTTAATCGAAGCGGTGACTTAGCTAGCATAATATAGATCTATCGGAACGCCGAATATAGTTATTTAGTAGCTTCTAATCCTACTAGTATCCTCGTAGTCGTAACCGTTAGTTTAAGATTAAAGTATAGGCAAAATCCTCGTAGTATACGATATTTAATAATCTAAAATCAAGGCCTCCTATTAGTCCGTCTAATCTCACGGTCATATTACCGTAGCCTTTAATAGGTAGCGATAAGCTACCTACGACTAAGTAATCTCCCTGCGTAGCAGGTATAAAATCAGAAAAGCGGGAAAATCGTTAAAGATATAAATAGTAGCGCCGAAATCGAGGATAGTATAGGCTTAAAGAGGGTAATTAGTAGTAGTGCCCGCTATAAAGCTAGCTGTGTAGGAGAAGCCGCTACGGACGCTACTATAGTTAGGTCACGCCTCTTTAAGCTATATAGAATCCCGGCCTATATCCTTCTTCACTTTCTTTACGGTGCGTAGTTCTTCTACTTCTGCGCGTATAGTAGGGTCGTATTTAAGGATCCGGTCGAAGGTTATTTTAATGCTTTCGTAGGGCGTCTAGCTGTTAAACGCTATCTCCGGAAAGATATAGTAATAGGCGTTAATATCGTGATACAGTATAGTATATACTTAACAGAGTTCCCCTTATCGGAGGGCAGATTAACGTCTTTTAGTAGAAGAACGGTTAGTTAAAGTAGCTAAAGGTGTGGCTATAAATACCGCGGTAATAGGATTCTTAGCTTTATTCTTCCCACGGCCGCCCTTTTTACGGGGCTTAGCTATAGCCTCTAAGTTATTTTTACCCTCCTCGCTTCCGGTATATAGTGTAGGGAATACTATAGCGCGGTGGCTACCGCGTTTTCCTTAGTCCTTAAGTCTAGTATTAATATATTTCTAACTAAGGGTATAAAGATCTTCGGGTATAACTACTTAGTTATCTATAAGGCGTCCCTCGGCCTTAGTCTAATCGCGGCCGGTATAGGGGCGTATATCTCTAAAGAAGTCTATAACCTATATATACGTGGCGGGCTTCGAACCGGTATCTTTATAGCTTTATAGTAGTAGCTACTACTTATCTAACTACTCCCCAAGCTTCTTAAGGCTATTCGTAGGGTACCGAGTATATTCGATATACTCTTCGTGGGTATTAGTTTAGCGAGTGGCTAGGTATTAATCCGTATCGCGTTTAACGGCGTTATATACCTCGTGAGGCGTGCCTCCTCGTAGTAGTTATCTACGGCTTTAGTCGATAGTATTACCCTGCTAGGTTAGTATAGCGTTAATCCCCTTTAGGTAGCTATCGTATTACGCTTATGAAATCTTCCAGCACGCGATTTCAATATCATACGCCTTTTAGCCGGCCTCCGTAAGATTAAGATATTACATAGGGGTACGCCTAGACGTTATAGAGGGGAAGGAGTCATAATTCGGCATTATAGGCTTTTCGGGGGACTAAGTCGGATCGACTAGGCGGAGACACCTCTACACGTTATTATAGGTAGTAACCGATTCGTATAGGCGTCGCCAGAGCTCCTAATCCTTATAGGTTTTATACGTAATAGGGCTAAGATACGATATCTTAATAGTTATTTATAAATTAACACGCTATATCGCCGCGGCTAGATAGATTCTTAATTCGATAGCAGTAAAGGTAAAAGGGGAGGTAAAAAATAAGGTATATCTCTATTAGTAAGTAAGACTCTTAATTATCAGATAAAGCGTAGTCAAAATCGTTATAAAATAGGTCAAAATTAATTAAGGCAATTATGGATAATTGTAACTGTATCAGACCGTCAGGGAAACCCTGCCACCGTATTTTATATAGTGCAGATTCTGTAAGCCTCCACCCGGATTGTACCCTTAGTAATCCGGCCCATTACGTAACCGAAAAGACCATGGTCTGTTCGACAGTAGATAGTCTGGGTCAAAATGAACACACGAATTCTCGAACACAATTGCATAAGGTACCTAGGTACCTAGCAAGCAACTGATAATGTCAGAACACAAATAAGGTACGCGGAATTATGTGTGTATTCATCTAAGTGAAGTTTGTGATACTTCACGGGGATGTCTAACTATACAGAAAAAGCAGGGGAAATAAGAGTGGATATATAGGAGCGAGGTACTCTATACGTCTGATATAATATTGTTTATCATACCTCGATAAGGTGGCTGTGGCATCTAACACACCCCCCCAGAACTACAGGATTAATCCTGACTGTTCCGCTTAATTTAAAGCCGTAAATCTAGGGTAAAACAGTGGCCTAGATATTGATCTAACGGTTAAAGAGCGGCTTATTAAAAAGCGCGCTCCTTTTATGCCTAACAACGTTGAAAACGTGTAAAAACGGGTGGTTAAATTAACTGTAAAACCACGTTAAAAACGGGTGCCTAAATAATAATCTAAAGGGCACTAAAACCACGGTTAATCTAGGCAATAGATTATAAACTCGGCACCGCGCCTCTTATAATTGCCGTAAGCCCCGTGGCTTAGGACCTTTATCCCTAACAGATATATAAACGCCCTATATTTCTACGAGGGCAGTATCTTTATAAGGCTATCGCTGACTATATCGTGGGTAGCGACTTAATTAATCGAGATAGTCCATTTTTAAACGGTTTATCGGATGTAAAGGGCGTGGATATCGAGATACTTTAATTTCGAGTTAATCTAAGGCCTAGGGGATTCTAATAGCTACTTAGTTTATTAATTATCCTAGTATACTATTAGTAGTTCCTCCTTAAAAGTAAGGGTAAGGTCCTTTATTAAACGCCTTAGCGCGATATACTGCCTAGTAGTAGCAGAAAAGGCTACTAGCTCGGCCTTAGTACTAGAGGTCACGAGGCTTATTTACTTATTTACTTTCTAGTCTATAGGACCGCCGAATAGTAGGGTTATATACCCTTACGAGCTATACCTAGTCTTACGGTCGTCTACGAAGGCGGCGTCGGAAGTATAGAAGAGTGCAGGCTTTTAGTAGTCTTTATATAGTCCGAAGTAGAGGTATAGGGTCTTTATCGAGCCGAGATACTTTAAATACCTATCGGCAGCCTCGTGATACTATTTTAACGGGTTAGTACTGAATTCGGTAAGCCTCGAAGCGGCTTTAGAGACGTTAGGCCGGGTCTAATAGGCGGCGTAGTTAATAGAACCGACCTTCCGAAGATATAGATAGATTAATTCTTCGGAGGCTTATTAGTCGGTAGTAGATAGTTCTAAAACGTTAGGATAAGGAAGAGGGCTTTTAACCCTATAACCTTTAGAATCTACCTATAATGCCTTTATCTTATCGGTGATATAGTTCTCGAGGGAAAGCTAAAGCCTACGTTATTAGCGATCCTGAATAACCCTAATCCCTAGGAACCACTTAATTAGGCCTAGATCTCTGATCTGGAAGTGCTGCTGTATCTGTTATATAAGGTTATTAGTAGTAGATTAATATTCCTTCCTATAGATTAAAATAATATCGTCTATATAGAAAAACGCGATTAGTTCCTTGCTTTTAAAGACGTAATCGTCTTTAGTTACTTACTTTAGGTCGTACTTACCTAAAACTAAAAAGAGCTATTCGTGCTATAGCTTTAGGGAACGACGGAGGCTATATAATGCTCGGCGTAGCCGTTAAATCCCTCTACGTTATATAGGATGACGTTACTTTAAAAGGTCCTTAAGCTATTTGTGGGCTTTAAGGCCTGTAGCCGACTAGAGTAACTACTAACTAGGAGGATCCTTAATATAGATTTCCTCGTTAAGTAGGGTATTAGTAAATACGTTAACAGCGTTAAGTTACTAAGTCTTAAGATCGAAATAGGCTATAATACCTATTAGCGACCTAAAGGTCATTTTAGCGAGGGTGGAGGCGTAAGCGTTAAGGTGGTTATTAGGTTATTAATCCCCTCGAACATAAAGGCGCGCCTTAAACTTATTAACGTAACTAGTAGGATCGACCTTATACTTAATAACCTATTTAAGGTTTAGTAGCCTTAGAACTAATTTGGGTACTCCCGAGCTATACCCCTATTAGTAGGACTATTCCCACTATTTAAAGGTGCCTATTAACCTAAGCGTGCCGACCTCCTAGGAGGCGGCCTTAATCTATTCTAATTTATAGGGACTCTTTAGCATTTAAGACTAGTTTAGAGGTTCCTTAGATATATCGCGGTATAGTAGCGGCTTCTTCGGTATCTTGATCTGATTATAGAAGGTATAAAAGGAAGGAGGCGTATAACGGTTGATTAGACGCTTATTACGGGTAGGCCGGTCGGTAGCGGCTATGAGAATAATAGGAGGGCGGTTTTTTCTGTTTATAAAAGCAGGTTAGTTAGCTATAGTAGTAGAAGAAAAGGTTTATAAAGACTTAGCTATAGTAGGTGGCTCTACCGTAGCAGGAGCCGTAGATACTGGATTAACGGCGGTAGTAGTGGTTAATTTCTTTTTAAGAACCGATTAGTTAGGGGATAATAATTCTATATTAATAGTATCGCCGGTTATAGCCGTATTGTTAGATTAATCTTCGGTATCGTTAGGCCGTTTACAAATAGGCGGTAGATCCGTAGTTCCGGTTAGTGGTATAGGAGGACCGTTTATAGTTATTAGAGGAGGGAAAATAGGTGCCGTTAAAGGTATAATTATAGGTATAATTATAGAAGACGTTAAAGTAGGTGCCGCCGGAGGCGTGGAAGGCGTTATAGGGCTTATTTACTCTAATGCACGTGCCTATTAATTAGGTGCCTCCTGCTATTCCTGCTATTATTATTCTTCTGCAGATTCTGTAGTAGTTATTAAACCTGCACCTCTATTTACCCCCCTAAAAGCATTAGTAGTAGTAGTAGCGGCCGCTATAGCCTCCCTTATAGTATTCTATTCTAGTAGCGTTTAAGGGTGAAAATCGACTACGCCGGTAGTAATACTTAAAGAATCGTGGAGTTAATAATCTATAGGCAGATTAAGCTGCTCGAAAACCTTAATTAACACCTTAGGTTCGTGGTCACGATCTTTATATAGCTATTTTTCGTTAAAAGTGACGTCTTTTATGCGTAGGATCCTCCCTAATTTTAGTACCTAAATCCGGTATATGTTAGTGCTTTTATAGCCGATCAAATAGCCGATATATACTCTCTCCGCGAGCTTAGCATTACGGTTATAACCTCGTTAATAATCCGCGGTTAGTGGATAGGCTCTATACCTATACCTTTTTAGGTAGTTAACTATAGGCTTTATTAGGATCTTCTTTAGGCCTTATTTATAAATCTAATCCTCTATCTACCCTTAAGATATTTGCTATTAGAGGTCCTTCCGAGGGATAAGGTTATACAGATATACTATAATAGCTACTAGTTCTGGGTATATATCCTATTAGATACCTAAGGCCATAGCTAGGGTCCTCGTGATAGTAGAAATAACGCCGCCGTGGTATTCTGCCTTCGGATTCTGCGCGGCTATATATAGCGATAACCTCTTAAGCAAAATCCCTCTCTTATCGGCCTATTTATCGAAGCCTTTCTAAAGGGATCTTTCTTTATCTAGGCGGATTACTATAATTATATAGTAGTACTGCCTTTAAAGGAAGAACTTAAAATTCACTAATATAGGTAAGGCTAATTTATAGTCACGCAGGAATCGTATAATAGCTTAACGAGTACAGGGATCGTATAAAAGTATTACGACCTTTATACCGTTATAGGCCATATTAAGACTAAACAGGTTAACCTCCACCCTATACTATAGTATTATTATTTAGTAGTTAGGCGACCGTCTAGATACTACCTTCTTCGCCTTACTAAGTGTATAGGCCTTATAATCTACTATAAGAGGACCTTTTCCTTTAATAACGCCTCCGATAAGGGTATCTTTAATTTTATCGAGGGTAATACCGCCGGCGTGCCTTAGCCTCCTATACTATAAGCGAGCGTCTACCACGCTTATAGTAGGCGTTATAGAGCTATTAAAGAAGCTACTTAGTAGGTGCTATTAGCGATCCGTTAAAACGAGGGCGTATTAATCGTTAACGTTATTAAGTAGTAAGGCTAATAAGCTCTCTTCGGCAGATCTCTTAACCTTTAAGACCTCGAGGTCGGTATTAAAAACGATACCCTATTCCTTTAATCTTCTGGTTATAATTAAGGTTGTTAGGTAATCTTATATAAAAGTAACACGATTTAGCATTAAAACGAAAGGATTACTATATTCGTCGTCTTCTTTTAAGTATATCCTGCTATAACGCTTAACTAGCTTAGTCTCTCCACCACCCGTCTAAAAACGATACTCTTCTATAGCAGGTTCGTAGTCCTGTAGCAGATATCGTTAGTTAGTAATATACCTAGAGGTGCCGGAATCGATTAATAGCTAGTTAAAGAGGTTATTACTAATATTACGGTTTAGTTATAGAAGAGAGTATATTCTATAGGATTCCTTATCGGAATCCTTATCCTGGTTATCGATAAAATTAGATACCTCCGTCGACGATTCTTTCGGCTATAACTTCTAAGAGTTCTTTTTAGCACCTGTTTTTAGGCTTTTAGCGTCCTTTTCGATATTCTCCCGGAATCTCTTTTAACGTTCGTTATCCTAGGTCTTAATAATCTGGTTATAGCATTCTAAGATTTCTTTTAAAGGTGTGTATCCCTTTTTCCTGTATACCTTATTAACGTTTAGGCATTTCTATAAAGGCTTATAGTTATATTTACTCCTCTTCTTATTACGGTAATCGTAAAGACACTCTTTCTTTTACTATAGAGAGGACTACTAAATATCTTACTATCCTAATTATGCTCGCTAATCCTTACCTTCTTTATCCTTACCTAGGAAGGTTACCGTATAAAAGGATACTACGGTAGGCTTCTTATCGAGTCGGTATAGGTGGCGGCGATAAAGCTATATCGTATATTCCTCCACGATAGATTAAATCAAGGTTAGGTCTTCCTCTTCTAACCGGATAAGCTATATAAAACGTCCTTCTAACCACTCTAATACTATATAGCCGATAGCGTTAAAGAAGCCGTCTATCTATTATTTCATAGTATCGTATTCTTAAACTTTATACATCTCGGCGTCGCGGTATAGCTTTATAAAGTCTTCTAGCTAGCGCTCGTGGGGTATACGCCTAACGTTTTAGAGGTATTCGTCCTAGCGTCCCTTAATCAGTAACTTCTAGGTGGCGTTCGTTAGCTTAAGGTGCGTCTTAAGGGTATACAGGATATCCTTAACTTCCATTTTACTAGCGTACTAATCCTTTAAAGCAGGGCTAACCGTGTTCGCGATATAGTCGTGGAGTACTTATATCCCCCTCTTTTTAGCCTTATACCGATCCTCTTCCACCTGCCAGATCTTAAACAGTATATCCTAATTAGTGGCGTTACGTTCTTCGGCTATAGTAGGAGGTTATAGTGGATCGGTTCGAATATGGCGCTTAGGCCGTTTAGCATTTTTAAGGTTAGGATTAACGAGGTCGGCAATATTATGAGAGTACGCGATACTTATTACGGCTTTAATATAAGGCCTTTAATCTTTCGGAGAGGTAAGCGTTACGAGGCCTATAACGGGTATTACTACCGTGGAAGTTATCGTTATACTAATAAAAAGTAGTAGAATAGGATAATCGAAAAGGTTAATTAACTATACTAAACGCTTTAAACGGTAGTACGATAAAAACGATAAAATGATTAAATAAAACTAAAGTAGGCGGACGTTACTAATAATACTAAACTACCCGCTATAGATTTAAGGCTGATTTTGATAGCCTAGAAGCTATAGGATCGATCGGAATAGCTTTGTTTATTAGAACGCCGGGCTTAGAACTATTAGAATATAAATAAGGTACGCGGAAATATATATGTATTTATCTAAGTGAAGTTTATGACACTTCACGGGGATATCTAACTATATAGAAAAAGCAGGGGAAATAAGGGTGGATATATAGGAGCGAGGTACTCCACACGTCTAACATAATATAGTTTATCACACCCCGATAAGGTGGCTATAGTATCTGACAGATAAGATACAAAAAAATAGGCAGAGGGAAAAGAAAAAAAGAAAAAAACAAGCAAAGGAAAGACGATGTCGGATAGACTATGGCCCGTTTATGGATTTACGGTTACATAATGGGCCGGATTGCCGAGCTTATAATCCGGATAGACACCTGCAGAATCTTCACCACTAATATTACGGTGGCAGGAATTCTCTAACGGTCCGTTACAGTTATAATACACACATAACTAACTTAATTAATTTTAACCGTTTTTTCTAACGATTTTGACTACGCTTTATCTGATAATTAAGAGTCTTACTTACTAAGTGAATTACCTACCTCTACCACTACTACCGATTTAAGAAGCTATTTAGCTACGCCGATATAGCGTATTAATCTATAAATAACTATTAAGATAACAGAATACCAGCCTATTACGTATAAAACCTATCACGATTAGGAGCTCTAGTATAGCCACTGCGAAGCTACGGCCGTTAATAATAAACTATAGGAGTATCTACGGCCTAATCATCCTATTCCCCCTCCTTAATACCCTATTTTACCTACCTACGACGATTTCTAAGCGTTAAACGCGGTTACGTAAATCGGCGCCACGCCTATGTAGCTATTAGATCTAATAGCCGGCGGCTAGCGCGCCTACGACTCTGCGATATAGCGCTAGAAGATATAAAGGGATAAACACTATAAATACGCTAAAGGTATTAACGCCGTGCTATCGTGGCAGATTAAGATAATCGATAAAAGCCGTAAGCTGCTCCTACGTAACGCCACCCCTTAGGGGGTGTATACCGCTATTTAACGCGATACCGCTTACTATATAACTACGCGCCGCGTGGATATCTACGAAGAATATAACGAACACGTTCGTATAGCTCCGAATAGCCTTAAGAAGCTATAGGAGTGGTTAGCACGTTAGCAGGAACTGTTAAAGAACCTCGAGGAGGTTAAATCGACGCCCGTAATGTATAGGTGGCCGATTTCTTTAGAGGTATCCGTGGTATCGCTAGCCGCGATTAGACCGAAGCCGAGGGACGCCTCCTAGATAAGGAAGTAGTTTAACCCGAGGATCTTCACACCCTTAGATAACGATATATCAAGACTAGGTTTAAAGACTAAGGAAAGCGCGGTAATTATCGCGCTATAGTATTCCCTGCACTGTATACTAGAAGCGAAGAGGGTAAAGATACCTTAAAGACCACGGCTAAGCCTAAAAAAAAGGGCGGCCGTGGGAAGAATAAAGCTAAGAATCCCACTACCGCGGTATCTATAGCTATACCTTCTACTACTTTAACTAACCGCTCTTCTTCTAAAAGGCGTTAATCTGCCCTCCGGTAAGGGGAACTCTACCGCGTTTATACTACGCCTAGTCACGATATTAACGCCTATTACTACCTATTCCCGGAAATAGTAACGGATAGTTGGATTACTTACGATAGCACTAAAATAACCGTCTAACGGATCCTCTAATATAACCCTGCGATACGCGCGGAAGTGGAAGAATTACGCGCTATAAAGAAGGTGAAGAAGGATGTAGGCCGGGACTCTATATAGCTTAAAGAGGCGTGACTTAACTATAGTAACGTCCGTAGCGGCGTCTCCCACGCCGCTAGCTTTATAGCAGAAAGCGCTACTACTAGTTACCCTTTTCGAGCTTCTGCTATCCTCGATTCCGGTGCCATAATTTATATATTTAACGATTTCTCCCGTTTTTCTGAATTTACACCTGCCACGTAGGGGGACTACGTAGTAGCCGGTAGTTTAACCCTGCCTATTAAAGGGTTCGGCCACGTGACCGTGAGATTAAACGGACTAATAGGAGGCCTCGATTTCAGGCTCTTAAATATCGTATACTGCGTAGATTTTACTTATAATTTAATCTTAAACTAACGCCTACGTTTTCGAGGATACTAGTAGGATTAGAAGCCACTAAATAACTACCTTCGACGCTCCGATAGATCTATATTATACTAGCTAAGTCACCGATTCGATTAAACCGTTATTAAATACGTGCCCTCTGACCAATCTACGGCTGCTTTTCTAGGCTCTTCTTCTTCCTCTTCTGCTACCCGAAAAGCTATCTATAAATCGACGATACGGTATCTAAGTACTGTAAAGGGTATCCTGTGGTATATACGGCTAGGGCATGCAGGCCCTAAACCGTTTAGACACCTAGAAGAGTAGACGTAGGGGGTTAAAATAAAGGGACTAATAACTATCGACTACGAGGCCTACGAGCTTATAAAGACTAAACGGTATATTAGTAGGCGTCCTCGCACCGTACGTGCCTACGTAGGAGAATAGTAGGCGATTGATTTTAGGGATTTTAACTGAATATCCGACGGGGACTCGAGGTTTATATTTTCCACCGACCGTTATAGTGGTTTTACGGCCACCTACGTTATAAAGAGTAAGCTAGTAGTGGATATCCTCGCTATAATTAAAGAATTCCTCGCCTAGATAGACCGTTAATTAGGCTATAAGGTGCGCGTTTTCGAGGCTGATAACGAGCTAACTTAAGCTACCGATATCACCCTCTTCTTACGTGAGGAGGGTATTCTATTAGAGGTATCTGCTGCCGACACTTAAGCGTAGAACGGGGGTGCCGAACGCGCGGCTACCGTGGTGATTTTAAAAGGTTATACGATAAATATCCACGCTAAGCTACCGCCGTTTATATAGCCTAAGGCTATTCCCACGGCCGTATACGTCTATAACTGCACTCCACGAAAGCAGTAAAAGGATTAGAAAACGCCCTATAAGGTCCTCTTTAAAAGGAAGCCGATTTTATTATATCTTCGAGCCTACGGTTATAAGGCGTACCCGATAACTAAGGACGCCTAAAAGGGCACTAATAAGCTATTAAATCGTATCGCTCCACGCGCCTATATCGGCTACCTCATCGGCTACGATTCTACTAATATCTTCCGTATCTAGGTGCTAGGCCGGCGCTACTACCGCGTTATTCGTACGCGCGATATAGATTTTAACGAACGTGCCTTTTTCAACGGCGATATCAACGCCTTTAAGGATAACCTCCGTAAATTAATAGAGGAGAAACTAGAAGACCTGATTAGTTAGATCGAGTAGGAGAGGGCTAGAGATTTATAGTCGTTTACGGACGTATAAGCTAAGGACCCCCCCCCTTTATATAACTGCCTATTTTGAATTTAACTCTTTACTAGGGCTAGTTCCCCCCGGATCCCCTTTCTCGACGGCGTTATAACCGCTGCCGTTAAGGTTATAGTCCGTAATACCTAGCCGTGAGGGGGTGGAGGAGGCTATCTTAAGTCCAGGAGGACAAGATTTAGGTAACGAACCGTGTGATTTAGCTGGTGTGACGCTTGATCCCCGTCTATAGTAGCCTATAAGTCCATAGCTTCCTACTCTACCGGAAACCCCGCTATTAGTTATAGCGTTAATAGTAGCCGTGATCTTAGATAATCATTATAAAGCACCTACGGCTATAGGCTTCTTCGTGGATAGAGGAACACGATACTGCGATATCCCTATAGTGACGGCTACAGGGTTCTTTATAGATAGAGGAGCGCGTCCTGACCGGTAAGGCGATAGCTAGAAAAGAGACTATTAGGTAGTAGTATTTAACGCTGGCCGTTACGCCCCGGATATATATATATTAAATAGGACTCCGCTAACTAAATTACGGTTAAAAAGGTCTACGCCTATAGCGCTATAGCGATATTTAACGATACCCTGTACATCCACGGCCCCGGTAGTAGCTACCGGAAGTATAACCCGGGAGGCTATATCGGGAAATATAACCCCGGCGGTTACCCCGGCAGCCGTAAAGATCCACCGTAAAGAACTCCCTCCTCCTCCGAAGAACCCTCGCGATATACCCTTATACCCTTACGGCTACCTATTCTAATAGGTATAAGAAGACCACCTGCGGAGCCACGAGGAGATAGGGTCGTGGATACGGGTGCCGGCGTCCGTAGTAGATAGATATTAGGTTCTTAACTCGATATAGGTAATAATATATAAATTCGATAAGTATAGATTCCTATACAAATATAAGGTAAGGCTTATAGTGCGAGGAGATTAGGAGTATTAATTCTCCCTTAAGGAGATATACGTAGTAACGCTAGCCGGATAGTCATTCCGCGCGTTAATAGCTATCGCTGCCCGATTTAACCTTATGCTATTATAATTCGACGTTATAAACCCGTTTATACACGCGCCCCTCCCCCACGATATCTTTATATACCCGCCGCTAGGCTTTTTAGCCCCTAGGAGCCGTTTATACCTGAAAAAGGCGTTATATAGGCTTAAGGAGTCCTTACTACTATAGTAAAAGTATTTCTTAGCTATCCTTTTAGCGGACGGTTTTTAGATAGTACCGTAGGAACCGTCCTATTTTCTACGTCGCGGTTTAATCCTGTTTTTCTACGTTAATAATATCGTTCTTACTTATAAGAAATAATATAAGGCATAGATAGAGCAGGCTATTAATAACCTATAACGCCACTATAACCTATAAGCTGGCGATCCTCTATAATGGTTCTTTAGTATTAAGGTTATTCGTGACCGTGCCTCCCGTAAAGTCTAGCTATTATAACGCGACTATATTACTAAATTAGAACGCCTATTAAAGCCGAATAGTAAGTATAGTAGTAATTATCGCCTAACGGACCTAATTAAGGTTATAGAGCTACTACCCTATTTAAGGACCTCGACTAACGTTAAAAGCTATTAACGGAAGATAGGATCTATACTATACATAGTAGTGATATCGCGGCTAGATATCTCCTTTATAGTATTAAGGCTATGCCGGTTTAACGTTAATCCAGGGCCTGTTTACCATAAGGCCGCCGATTATCTAATCCTCTATCTGATTAACAGCTAATCGTTTACGTTAGAACTAGGGGGTAGCGATACTATCAATATCTACACTAACGCCTTATTTACCGATAATGCCCTTAATCGTAAGAGTAGTTAAGGGTATATAATATGCTTATTTAGAGGTATAATCGCGTGGCGCGCTAATAAGCATGATACGGTTATAACGTTAATAACGGAAGTAGAGCTATTAGCGTTAGTATAAGGTGTAAAAGAGGGTATCTTTATATAACGCCTATTACTTAGTATAGGAGTGGAATTTAACGATCCGGAATTAAGGATCTTATACGATAATAACCAAACAATTCGATTAGTCAATTAAGAGATTAGCACACTAATAACGCGCCTCCGCCACATCGATATCCACGGCCACTAATTACGTTAAGTAAAGGAATAAGGGTAAATACTCGTAACGTACGTTACGAGCGCGGAAATAGTGGTAGACGGATTAACGAAGGCGTTATACGGCGAGAAATTTAAGATATTTAGGTCCTAGGTAGGAGTGATAGATATACGGGAACGACTATAGTAAAAATAGCTGGAGGAAGTCCGGATAGAGTATTTCGAGGACCTGGAGGACGAATTTAAGGGCGGCTATAGCGAAGAGATTATATAGGCCGTATACTCGTTATGTCTGCCGGTTATGAATAGCTTTAATCGCCTAACTAACGTTTTAGGGCGATTAGGGGGTGTGTCGGATAGACTATAGCCCGTTTATGGATTTACGGTTACGTAATAGGCCGGATTGCCGAGCTTATAATCCGGGTGGACATCTGCAGAATCTTCACCACTAATATTACGGTGGCAGGAATTCTCTGACGGTCCGTTACAGTTATAATACACATATAACTGACTCAATCAATTTTGACCGTTTTTTGTGACGATTTTGACTACGCTTTATCTGATAGACGACCCACGCGCAGAGAGAAAGCCAAAACATTGGCGGCGCCTCAGTTATAGGTGTATTTTTCTCTCCCCCTCTGACGCAGTCCGTCGATAAGATTCTAGGCAGTCACGATGCCTCACTCATCGGACAACAATGGACCCCTCGTGAAGCGCCAGAGATTCAATGCCACAGCCGAGGCGCTTCGTCCTTCGAACCCAGCCTCGCGCATCTTTGCGCCGTTTCGGGTATGGCTGTGTCCATTCCTCTACTGACGATATGATCTCTCATACATCTTCCCTCCGTAGGTTCCTCAGTTCGGCAGCTAACAATCAATCGTGAAGACAGTTGGCCTCGTCTCCCCAACAAACGTGCCCTTCACCTCAGTTGCCCTTGGCAAGACTACCTACCAGATCACCACTTCCGTCGGCTGTGCTCTACAGACATACGACCTGAAAAGGGGTCTAAACCTGGTTTTCGTTACTCGACCCCAGACACCCGAGAAGATAACCGCGCTCTATGCTTGGAAAGAAAAGATTTTTGCCGCCTGGGGTGACCCTTCGAATGGCGAGGAACATGGCATATGGGTTTTCCAACGAGGTAGGAAAGTGGCGGAACTCCGGCTTCCCGACGACCTCGACCAGCCGATTCAACAGATTCTCGTCTTTGGTTCCTGGATAGTCGGATGTGCATCGACACGCCTCGAGGTCTGGCGAACGGGCACGCTCGAGCACTACACGAGCCTGCACACAATGGCCGGAAAGAAAGGCGACAACGAGATTACCGGCGGCGTTGTGAACATGCCGACCTACATCAACAAGATATTCGTTGGCAGGAAAGACGGGCGGGTGGAGATTTGGAACGTAAGCACCGGGAAGCTCATTTACATCATCCTGCCCCCATCCCCGGGCTGCGGCTCCGTCACCTGCTTGCAACCGTCGCCGGCACTATCTCTTTTGGCCATTGCCTACTCCAAGGGTCTTCTTGTGATCCACAACGTCTTGACCGACCTGTCGATCATCCAGCTCAATGCTGGCCACGAAGACGAACCGATTTCGACCATCTCTTTTCGGACGGACGGCATGGGCGCTGGTACGGATGGTCGAAAAGACGGTGTCATGGCCACGGCGACGGCTTCCAGCGGTGACGTTACGTTCTGGGACCTTAATCGTGGAGGCAGAGTCCTAGGAATCCTCCGGAGCGCGCACAACCCTCCCAATGAAGATGGCCCCGTCGTTCGAGGCGGTGTGAGCAGAGTCGAATTCCTGCCGGGGCAGCCTGTCCTGGTGACAGGTGGACTCGACAATGCACTGAAGACCTGGATGTTTGATGAAACTCCATTTTCTCCTGTCCCACGAATTCTCCATCAACGGAGCGGGCATGCCGCACCAGTGAAGCGCTTGCAGTTCCTGCCGTCCGATTTTGACGGACCCGATGCCGGCAACAAATGGATTATCAGCGGCGGGGAGGACCGTAGCTTGTGGGGCTGGAGCTTACGGCGAGACGGGCAGAGTACTGAACTCAGTCAGGGCAACATTCGGCGGGACGCTAAGAAGCATGGGATGTTATCTGCGAAAGCCCTGGCCCGCGGACCTACAACGACCCTCGAAGATCTCAAGGCCCCCGAAATTACTTGTATTGCTATCTCACTTAACCGAGACGGTGGCATTGGCGCCATCCCGGGCAAGCAGCCCATCTGGCAGAAGCGGAGAGACCGCAAGGTGCAGGTCGAAGCCGAAGTTAGCGGAATGACAGGCTGGGAAAGCGTTGTTACGGCCCACAAGGACGATTTGTTCGCTCGCACGTGGTTCTGGGGCAGAAAGCGGGCTGGGCGGTGGGCTTTCCCGACAGGTGACGGTGCCAACGTCTCTACCGTGGCCATCAGCCCATGTGGAACCTTTGCCCTCGTCGGCTCCTCCGAGGGTGCACTCGACATGTACAATCTCCAGTCAGGCATTCATCGCCAACGGTTTCCTTCGAAGCTGTCTCCGGCTCAGGCTAGGCAGGTCAAGATGCTGCAGCTCAAACAGGCCGACAGCACGAGCCAACTCGACTCTAGTCTAGGATCTGGATTTTTGCCTGGAACTGGACGGCACACCAAGGCCGTGACGGGCATCATTGTCGATTCGCTTAACAAAACGGTCGTGTCTTGCTCCCTCGATGGGAAGGTCAAGTTCTGGGACTTTGTAACTGGAGGGCTGCTGCGTCAGATTGACTGGAGCTCAGTCCCTGTTACGGCAAGTCGGTATTACGCGGCAAACGACTTGGTGGCCTTCGCTTGCGGCGACCACTCCATTCGTGTTGTAGACATGGGAACCAGACGAACCATACGAGAATTCTGGGGCTGCCAGGGGAAGGTAACCGACTTCTGCTTCTCTAACGACGGAAGATGGATCATTGTGGCGTCCGAGGACTCGCTTATCAGAGTTTGGGACCTTCCCACGAGCCACTTGATCGATGCCATTCGCTTGGCTGCGCCTTGCGAGTCCCTGTCTACGTCAGCCACCGGCGAGTTCCTAGCGGCATCTGTCCGTGGTGAGCTCGGTATTTCCATCTGGACGAATAAGGCTCTGTTCAAGCATGTTCCGGCGAGACAGATTTCCGAGACGGGCGTTGCTCTGACTTCCGCTCCCACGGCCTCGGGAGAAGGCGGCCAAGGGCTTGTGGAAGCAGCTTTCGACGAGGAGGCCACCGTGGAAGAGGGCGATGCCGTCGTCACACCGGCTATCGACCAGCTCAGTGCCGACATTATGACGCTCAGTCTGGTGCCGAGGACCCGATGGCAAACACTTTTACACCTGGATCTAATCAAGCAACGAAACAAACCGATCGAACGGCCTAGCGCGCCGGAAAAGGCACCGTTCTTCTTACCGTCCCTGCAAGGAGACAAGTTGTCTGCCTTGGAGAAGGCGGCGGCGGCAGCCAATGCGCCAGAGGCTACGTCCAAGATCACTAGACTGGAACGGGGGCGTTTGCAAGAATTATTCACCAACAGGCTCTCCGAAGGCGCTGTTTCTGGAAATTGTAAGTCTTTTCAAACCCATTCTCCCCGCCTGCGTGGCGCGGAACTCTTGGCTGATGTTTCTTCCTAGACGGCAACTTTATCGAATACCTAAAATCACTCTCTCCTTCGATGGCCGATCTTGAGCTCCGCTCGCTTTCTATTGGTGACGGCGGCGACAACGAGTCGAATGGATTGCTGCATTTCATTCGAGCACTGACGAGACGTCTTGGCGAACGTCGCGACTACGAGCTTACCCAGGCGTGGATGGCTGTATTCCTCCGATTGCACTTTGACGTCGTCATGGAAGGCGAAACGATACTAGGGGCCCTCCAGGAGTGGAAGGATCTCCAGGAAAGAGAGAGTAAAAGACTAGATGATCTTACAGGATATTGTGGCGGTGTTGTGGGCTTCCTTAGGAGTCCAAGGACATGATAGTCCGACTGTGTGGCTGATATTTTCGAACAAATTCTCACGCGTCATATCCTTTTCCCCTTTGTGTCATGGTGCCGTTGTTGCGTGATATTTCTGCAAGAAGACGAAGTCCTCTATGAATGCATACTACAGACCTTTTTTGAGGACTGTGGTGCATCTGGAAGGTTGCTGAGGTAATAGAGAGGAGTTCCAAAGAAGCATACCTACCTTAGGCGAAGTGTACCTTAAACAGCCCGACGGCTCCGACTTCAAAGCCGTTGCGTGTCTACCTTAGAGTACCTATTTAAGTACCTAAGTCATTACCTTATTAATTACCTTCCAGAGAGGGCTACCGCGAGTACTTTGTACTTACTCCGGACATATGGTTATTGGATTCTGTGGCGATATAGACTTAGTATAAGGCAGAAGATAATATATATACTAAGACTAGGCCAGATATAGCCGACTATAGAGAGCTACTAATATATGCCCTAGGCTAGTACAACTATATAGCTATATACCCTAGCCCTAATCTAATAGCTAGTAGTGCGGTGTAGCTTATATACTAGTATAGTCTCGCTATAGGTGTTCCGCCCTAAATAATAATATTAATCTCGTTATACGACTAAGCTATCCGTCCCCCCGTTTAATAGGTATATTAGCGTTTCTAGAGTTTTCCTATATAGTTCGATTAGTATCCAGGCGTCGGCCTTTAAGTATATAAAGTTCTGTCTAGTATTATTATTCGAGCTTATATATTATCTTAAGGTGGTTACCTCAGACTATATAATCGATTTATGCTATCTTATTACGTATATATAATATAATCTCGTATTTATCGTCTTCTATTCTTACGAGAATATATTAATAGCATTATCGGTTATTATTAAGTATATATTAGGTTACGTTATCGATTTCCTATATAAGATCTTTTATAGCGTCGTTAATTTATACTCCGATATCCTATACTATATTCCGCGTATATTACGCGAGCTTATATCTATCGGTTTCTTATCGGGTAGTAAGCTAATAGCTATTAATCTGGATTTCGGCTAGTAAGTCTTCTTTAATTATATCGGCTTAGTAAGGGTTTTATATTTATTATTTACGTGAATAATAGTTTAGGCGTTTCTATATCTGATTTCGTAGAGTAGTCGGGCCTAGTTTATATCGCTAGATATTTATAGATAAAGTGTATATATAGAAATAGTTTTAGAACCTGTATATTACGCTAGTATATAATTCTATTAGGCTATTATTTTATTATTTTCTTATATAGTTATTATTATTATTATCGATCTTACTCCGCTATCCTAACTAATCTATAGGAGCCTTCCTAGGCTATACGGTCCTTCTCGGGTAGCTATAAAGGGGAAAACCCGGGTAAAACCCGTGGAAAACCTCTATATACTTCCTTAGGTAGAGAGGTGCCGCTACGGGGCTAATATAGCCCCGGTTTATCCCTGCTACGTATCCGGATCTTACCTCTAGACTAGTGGCTAACGGGAAGTGTAGTAGGCTAGTAGTTAGGTAGGTAAGTCTAAGCTAATCTCTGTCGGTGGAGCGGGGGCCGAGGGGGCGCTACCGCGTTTCCGCTATACGGCGGCTACGGCTCTCTAGCCTTAGTCTCCCTGCGTCTCTTAAGGATCATGCCTTATATTCTTATATAGTTATATTAGCTAGTTTATCTACTTATACTATTATAATAGTAGGTTCTTCGGTTTTCTAATATATATAGTCTATATAGTTTATATTCGTGCCTTAGGGGTAGGGTAGTTTTTCTTTACGGAGCTACCCCGTAAGTCTTATAGTAAATTATCCTATAAGCGTAATATAGCGATTATTTTCTCTAAAACGGTATAGAATATCTAATACCCTTAGTATAATATTAAGAATTACCTACATTATATTATTATCGGTTAGTTATTTATTTATCTAGATAAGGTAGAGGATTCTAGTAAGTCCTAGTATATTACCCGTGGAGTATTTACCTTGAATTAATCAGCTAAGCGCTATTCTATTAAATCTAACTTTAGGGAATATATATCGTGTTTAGTCACTGTAATTAATTACTAAATTATATACCTATTAGAATCGTTTTTAAGCGACCGTATTATTTTAATTACGCTAGGCTATATAGTCTTCCTAAATTCGTGTTAGTTCAAGTTAGCAGTTATTAATTTATTCTGCGTAGGTTTAGTAAGTTTATAGGGCTTACCCGGGAAATAGTCCTATCTTAACTTTATATCTAGGTCGGTGTTACGTGATACTTATCGTTCTAAGGTTGGTGTTATCCGCGTTAGTGTCCTTCGCGTCTATATCTTCGGTAACGTCTATAATACTATCCTTCGTGGCGTCTACTGCTAAAGCGGTCGGGTCTTATATTATATAATTTTCTTTATCGGCGTTTATATTAATAGGGTCTATTTAGTGTGATTTAGAATATAGATTCGTAGTAGAAGGGATAAATAAGAGAAGTATACCTTAGGTTAAATCGATATAATGTAGGAAGGACTAAAATAAATCATAAGTAAAGCTTAAAAAGAATTAGAATTTAAGAGTGATACTTAGGTAATAGTAGGTATAATATAAGGGAAGGTATAAGGGCGTCAATTAATAGAGCCGAATAATCGGTTTTAGCAAGGAGGGACCCGGGCTCCTATTCGTACGCGCTAGGATATTGTTAATATTAGTTTTAAGATATATCCCATAAATATTTCTAGGGCGGTTTGTTATATAACTTCTATTATAGTTTTAGTGATTCTTAGTATAGTAGCCTAGTCGTATTAGGTTATTTGTGAATAGTTTCGCGTATTACCTATTAGTCATATACTACGGATAAATCTCTAAATCGGACTAAGTAGTTACGCTTATCTTTCCGGTCCATAATAGTAACGATTTTAATAATTAGCACGTCTTCTATTATTAGAGGCTATATTAGGGGTAGTGCTTAACAGTATAGGTTAAGAGTAGCTAGCTCTAGATAGTCGATAAAGATTATATTATGAACTTTCTAGTATTTAGGTAAATCTAGGCGGTATACTAGGCGGCTAATCCGTTCTATAACTATGAAGGGTCCCGCGTATTATTATCCTACTTTAGTTATTATACCATAAGATATCGGGATACTATAGCCTTTATTATTTTTAAGAAGACTTTGCTGCGGATATCCAGGAATTGTAGTATATTTTTATAGTTATAGTGTTGTTTTATAGATATAACGGCCTTAGTAATTACATCGGCTATTTCGACTCGTGCTATTAGTGGGGTGTTTAGGTATTCTACAATTACCGATATAACGTTATTAGGAGAAACCCTTTAATAACCTTTCTAGGGCTATATTTGGTTAATGTAGATCTTATTATATAATACTCGAATTAGAGTCGCGGTAACGCTTTCTCCTAATATTCGGGCTATTCGAGTAAGTATATATAGAATCTAAGTGCCGACTCGACAATCTATATAATTCGTTCCGTTTACCAGTCTATCTATAGATAGTACGCCATTATATATAGCAGTTCGGTGCCTAAACGGTACTAGATTCTCTTCTAAATCCGTGCGAGGAATTTAGGGTCGCGGTTACTAATAGTTATCTTCGGTATACCCTATACTACGTCGAATCGTGCGTTAAGTATTCTATGGGCCTAATCTTCTATAATATCCTTCTTTAATCCAAGTACGAGCTTAAGTTCTTTGAAGAATTTATAAACTATTAGTATAATAGCGTCGTGGCTATTAATTAATATAGGGAGCGCGAGAATAAAGTTAGTAGAAATTATATAGTACGGGTATAATAGAGGTATAATAGGTTAGAGACTACTATAGGGCTTATAGTATAGTTTCTAGTAAACTCTATATAGAGGGTAAGTCTTAAGGTAACGTCGAAATTCCTTATACCCCTCATAGATATAGAGCTAGTGTATAGATCAGCTTAATTTAGTATATCGTAAGTAATTATAGTTATATATAGAGTCGAAGATAGCCTTTTATTATATATATAGAATATAGAGTCTAGAGAGACTATCTAATTTAGACTAGACGAACCCGTCTAAGCGGACTTCGAATAGGATTCGTGCTTTATTAGTGCCCTGTTAATCATTTAACTAAATCGTTACTAGAATTTCTTTCTAGAATAGATCTTTAGCGTATCTATATCTAATACGGCTTTTAAAATCCGGCGATATCTTAATTAGAGTCGTTAATACGTACAGTGTTTATATTAGTAGTTCTGCCTATACCCTAATATCTAGTTATATATATTAATATTGATATTATGACTAATAATATCCTTAATATTCTTCGAGTATATCGCTCGTACTCGAATAAAGAATATCTTCCCCGTAATTCTAGACCGTTCTTTTCGAGTCAGTTAAACAAAGGATCTAGTTCGACTTAGGAAAAGGATTACGATATTACTACGATATCGATCCGTATTACGACACTATTACGATATCGATCCCTTTACAAAGAATAAAAGATATTAACCCATTCCCTCGGTTCGGTTCTTTCCTTTCTTTATTCTTTGTTCTTAATCTTAATCGCTTTTTGGATCCGAAGAATATATATAATACGCGCGTAGAGATCTTACCTTGTAATGCTATTATTACCTTTTGATTTTTCTACTGCTTTTCGTGACTTTTATCCCTTCCGCTTGTCCGATATTATTAAAGATCTTTAAAAGGTTATAAGCCCGGAAAAGCTCGACTAAAGTCTCGAAATAATATATTCCTTAATTACCTACGGTCGTAACGCAAAAAGAGAAACCACCTATTCTAAATAACAGTCTACTCTCCTATCCGATATTCCACTTTATATACTACTAACACTACCTACCTACTAACCTACCTGCCTACCTGTCTATATATCTATATCTACGATTCTATGGTTCGATCGGTCGGTCGGCTTAGTCGTACGCTTATAAATCTACAAAATCTATAGAAAAAACATAAAGCCTACGATTACGTGAATTAAATAGGGGTACTATTCTTTATATACGGATATAATAACCACTATACTACGAGGGCTATTCTAGTTATTAATACTAGGATATCTTTTATTACTTATAAGTCTTTGGTTCTACCTAAGATTTCCCCCTATATACTTTCCGACCGTGGAGTCCTATATAAATATCGTGTTTTTTACACGACCGTGAATCCCCTCGCTCCGCGAAGACCCACTTTAGGATCCTCGAGAATAAAGAACTATATACAACCTCTACTTTAGACCCGCATAATTAAAGGTATTATCGAACAGACTATAGTCTTTTCGGTTACGTAATAGGCCAGATTACTAAGAGTATAATCCTGGTAGACGCTTACAGAATCTGCACTATATAAAATACGCTGGCAGCGTTTCCCTGGCGGTCCGATATAGATATAATTATACATAATTACCTCAATTAACCTCAACCTATTTTATAACGATTTCGACTACGCTTTATCTAACAATCAAGAGTATTACTTACTAGGCGAATAACCTACCCTTACGACTACCGATTTAGGAAGCTATCTAGCCGCGCCGATATAGCGTGTTAATCTACAAATAACCATTAAAATATCAGAATCTTATAAGCCTATTACCTATAAAACCCACCGCGATTAGGAGCTCTATGTTAGGTGCCTGCATCAGTGGTCATAATAGGCCCCTAGTATAAACCCACAGGGGTCCAGGTATGCCTAGTCTAAGACCCTCGAGGCATAAATACAGTAAGTCATTATATAGTAAACAGAATAGTCCCTCGAAGTAAATAAGGCGGCCCTCGAGGAACTAAAAAAGCAGTCTATGAGGAGTAAAGCGTAGTCTTAAGGAGCGAGGGAGCCTCCCCTTTTAAGAGAGAGGCTAGTAATTAATCTGATTCTTTAGCTCCCCCTATATTCTAGTTCTATTATAGTTATATCTAATTCCTTACTTAATCCTACCTTTTTACTCTTTACGATTACGTATTTAATATTTTAATCGTTCTACCCTCTAAGGGAGTAAAGACCGTTAAGAAGAGTTACTAAGATATCTAACTATCACGAAATAAACGATCCTACTTTCGATTTTAATAAGGCTACTAATTAGTTCGAGTAGTAGCTCCGCGATAGTAAGACTGCCTTTATAGAAGACGCCCCCTATAACCAGGAAAATGATAGGAATACGCCGGGAATTAATACTACTCCTGTATCTATTACCGTACCGGCACTTATCCCTGCTCCTATCCCTGCCCTTATACCTATTCCTAGCCCTATTACTAGTACCGCCCCTACCACTACTTCTGCCTCTACTACTACCTTTACCTCTTTCGCCGGCCTTATTCCTTAGGCCACGATTATAATACGACTAGCATATAATCCTAACCTGCCCCCGTACGTAAGCGTTAACCCAGCCACGCTAATAGAGGAATGACTAGACGAACGCGTTAAGTAGATAAAGGCGTAGAACCACCGTAAGCGTAAGCTCGCTTACCTTACTAAGCTTAAGGCGGATACTATTACCGCCACTATTACCGTTACCGTTACTACCGCCGCCGCTATTAATCCTAACTCGGTTAGCACTACTTACCGCCGTATAGTAGAGCCGTAATACCGTATTATCGTAACCCTAACAGGTACCTAGTATAATCACGATATATCCACGATAACATTTTAACTTTCCCTTACCTAAATAGGATAGTATCTCCTAGTTTAAGTATAGTATATTTATTTAGGAAATAAAGTAACGGTTTAACCTAGACTCTTAATCCTTCCCTATAAACATTACGAAGAACTACTTCGTTATATTATACCTCCCCTACTATCTTAAGGAACGTTAGTAAGTGTTACGGCCAGCAGACCTAACATACACCAAGGACATACTGGTTGTAACGTACTGGGGCGGTCAGCGCACCAGGGCGTAACCAGAAGATGACTCAGGACGATATCACGTGCCGGGTCACGTGATAGATAACCGGTATAGTGTGCACCCGCACAGGGAACCTATTAGCATAGGAGGATCACTAGGATTACTAGGGGTCACTTAGTCCGAGAAGTGATCCGGCGTGATCCCGAACCAGGAGATCACCAGGACGCCCGTGATCCCGTAGATATATATGCCAGTATATCCTAGGTCTTACTTCTATTAGAGAATAAGATATCGATTAATATAAGTCTTCACCTGGACTATTAGTCTACGCCTGACTCTACCTTATAAAGAAGACGCCTAGTCTTTACGACGTAACTACGACTAGACACTACGAATGATAGTTACTGCTCTTTAGTTAATATCCTCTTCTTATTTTAAATTAAAACCTTGACGCTAGTCCCCTATCGTCCGCTATACTATAGAGGACCGGAAACCGTCGTAATATTTTAATCGATCCTGTTCGGTAAGCTGACCTTAACAGCTAATGAGCAGTATACCCGAAGTAGAAGCTACTTCGCCTAAGGAAGAAGAAGTCACTTTATCTGAAGAAGAATCATCGTCTAAAGAATCCAGCTCCTCCGACAAAGAGGAAGGACCAGAACAAACTTAATAAGACGACGAAGTAGCCAGCAATCACTCTTCTAACATATCGAATAATAATAACCGTACCACGAACGCTATAAGCACCGCGACGCCTACCACTACCACTAAAGGAAGCAACGACCTTCAGCAGATTCGCGATATAATTACTTAGCTTTAGGGGGAGAATACGACCCTAAGAGCTTAGCTAAACTATCCTGGAATCGGGGCTAAGTATAGATACCCTATACCCCCTAAGTACGACGGGACTTAAGGATAGCTTTAGAGCTTTATTACTTAGCTTAAAGGCTATCTTTTATTCTACTAGGATAGTATCCGTACGGAAGAAACTAAGGTACTTTATACCACGGCACTCCTTATAGAAGATACGTATAAATAGTTCGAGTCTATCTATAAAGACTACCTAGAGAATATAGAAATAGAGATACTAAGGAAGCCCGGGACCACGGTAATCTTCGAGAACTTTAACGTGTTTATCGAGAGACTTAATACTATCTTCGGCTAGCCCGATAAGGAAAGAGTCGCGGCCGAATAACTAAGCTAGCTATATTAGACTAAGTTAGCTACGGACTATACTATAAGATTCTAGTAAATCTTATTAAAGCTTAGCTACCCGGATAAGCCCTTTATAGATCGGTACTACTAAGGACTTAAGGAAGAAGTAAAGGATAAACTATATCGATTAGACTAACCTAAGATATTTAGCGAATATACCGCGATAGTAATTCGTATCGATAACCGGAACTATAAATAATACCGTTAGAAAAAGTATTAAATAAGTATTCCGTTTTACACGGCTAATTCGAAGAAGAAATAATTATACCTATACTAATTCGGAAATACCTTATATAGATATTATAATAGACCTATAAAGCTCGATAATATTAACCGATAAAGCGATAAGCAGGGTAAAAGGGATATAACTAAAGTTAAGTGTTATAACTATAATAGGCTAGGTTACTATATACGCGACTATTATAAGCCTAAGAAAGAATAACCGTAACGATAAGTAAACGCGATCGAGAAAGGAAGACCCTAGAAGGAAATTAACGCTATTAGATACCTGGAAATTTATAGGGACGAAATACTATACGTTAACCTCTATTAGGTAACCTGCTACGATAACTAT", "alphabet": "DNA"}, "features": [{"location": "[5164:6919](+)", "type": "CDS", "id": "<unknown id>", "qualifiers": {"ID": ["input.cds1.1"], "Name": ["input.path1.gene1"], "Note": ["single-exon"], "gene": ["input.path1.gene1"], "phase": ["0"], "source": ["GlimmerHMM"], "transl_table": ["1"], "translation": ["MATAGMRLLPEGPQQGLLQAMCSYLRDNTDFLLPDCSTNVQVISGETEGLYGWLAANYLLGGFDKSDDLENGNGHHTYGFLDMGGASAQIAFVPNTTEAEKHAEDLKLVRLRNLDGTVSEYKVFTTSWLGYGANQARERYIHQLLDAYGRPDDLEVPDPCMPRGLRTTLDDGTLPSTLADSGVTLVGTGNFRECLATTEPLLGKDAPCPDEPCLLNGQHVPTIDFSINRFVGVSEYWHTTHGVFSGKHKAYDLVTYERKVLDFCSRHWDGIVADAEHIGTKGKVKDAQEACFKASWLINILYEGIGFPRVGMEYDPSSGLNISDVNIEATKEKSPWAPFQPVNKIDGMEVSWTLGKMILYASGQIIPQGQSASLPVGFGSNVAGATDFELAGSTYDPTLGLDEGNDWDGAVGNVMGKARTNFTIILLVLLAAFMIFLLHKRDRRARWISRISATLRLNRFPTGPLKFGRGSSFTNKLFGRRTPYYERLMEEGGVGQFELGNLDADEYSVSDMNDVLQARRSPRLFAPNITLEPFEEARFGQSLDRGGVAVRTESRERLVPNLVNAGKRSRAGSPTRLKAPSRPL"]}}, {"location": "join{[7443:8013](-), [7159:7182](-), [6984:7114](-)}", "type": "CDS", "id": "<unknown id>", "qualifiers": {"Name": ["input.path1.gene2"], "gene": ["input.path1.gene2"], "source": ["GlimmerHMM"], "transl_table": ["1"], "translation": ["MSNQLFGIIPAGHPVVTEPVSSPSEVSAVYTISTARPVSHIVVFMLPGVALPPDTAAAIYFAPAVTSPTATGAVPDFRFLGGVGPGKESAIFKIKPGAAGSSGDGTTLASPNNFMIAISIEEAGSVASRIQAKASESVDRAVPSTTLLAQRIIQNAFNFLSGFSGTIGHGGVEVVPLKAFQEWWKKFEARISSEMTPEKTVHDSCAVHTLPSETKAAIREAFRGQSEDPSKRVPLIPNRH"]}}, {"location": "join{[28353:29074](-), [28035:28057](-), [24498:27906](-), [24153:24418](-)}", "type": "CDS", "id": "<unknown id>", "qualifiers": {"Name": ["input.path1.gene3"], "gene": ["input.path1.gene3"], "source": ["GlimmerHMM"], "transl_table": ["1"], "translation": ["MSPSTPPTAVSPGPSISARSSPARSRQGSINSVVPLGEPAVPCETREDGGDGPGTPRLLHSVVADVTSNPTTSTSELDTRQPSLEPTLATRSSFSEADLKRISASSVYSLASARGIVPSSAASITGSETSTAPRSIHSGVVTTGKPTQGTSEPLNATGIPSSGGQQGHQQVSPGGQHLTPRDPNVDAAKRTAGPSRGDQNIRGQPTRSRSRAKRRFSGSTAASSHSPSSERTAHQKEREEDIENWPICDYLISFYSDGFPLDKAIAYAKARKPFCVNDLPMQKILWDRRLCLYILDSIGVPTPKRLEVNRDGGPKVITPDMSRHMKEVSGVNYDAEDPRYTTAPRRVELLDDGDILSVDGALLKKPFVEKPVSGEDHNIIIYFPKSSGGGGRKLFRKIGNKSSEYDPGLNTPRAILEPQSSYIYEKFMRVDNAEDVKAYTVGANYCHAETRKSPVVDGVVRRNTRGKEVRYVTGLNVEEREIASKIALSFGQRVCGFDFLRADGKSYVIDVNGWSFVKDNDDYYDHCANILKELFVKERLRRGGVTSPTSSPSVSDVADPPAARGGKERDQGQMATLPPSVAKSTSSTSAKTGGERGQQESKLDEHRWQLGTLAPRSDSSATSAVQGMTTNPSLPPPPPLRDGGKTSASSTAPSATPSAAASLKGETISEQDNVPAPPLPKHSWKLKGIVSVIRHADRTPKQKYKFTFHTDPFIELLKGHQDEVLLIGEAALASVIQAVDVALVAGIEDPTKLAALRNVLVKKGGWAGTKVQIKPMFRKRKSDEQISAEGTTAQVGDDDIKTGLRGKRADRSLASDDKSRGSHRQDSLSGVTMSRITAVEESLVLDKLQLIVKWGGEPTHSARYQSQELGENMRNDFQLLNRDILDEVHVFSSSERRVSTSAQIWASSFLRQNDLPDDFITIRKDLLDDSNAAKDEMDKVKKKLKGLLRKGNERPPQFAWPDKMPEPSEVQTRVVQLMKFHRRVMQHNYKKLYNGGASSPHNASSLSLDKSQSCEASHSSLSSALSQASGINSIQSRWCCGEDAELFRERWGKLFQEFCDGEKVDPSKISELYDTMKFDALHNRQFLEWVFTPPRHMLEEEYGVREKENKEGNGGSAKEGKDGKPVTKDAEEGKSSQESRDDRREGDRPDRSADANSRGPSSVRRLFRRRSFLNGLRHGSEGAPPEQYFHLYTGNAKTKAKTDARFEPLRELYQLAKVLFDFICPQEYGISDSEKLEIGLLTSLPLLKEIVQNLEEMQASNDAKSFFYFTKESHIYTLLNCIFEGGIETKIKRSTIPELDYLSQICFELYESETKTSAHAAEGEEEPTFAYSIRITISPGCHVFDPLDVQLDSKHCISCAPRRSLTLHADWMEVIRTLRAKFNQVKLPKTFLAINLSDLFSLEDQEKEDTNHGALEIEPQNLAEAPEESSDSATRESFTGEPVGGNVEDVGKEVPAEVLGETEGSPAKTGS"]}}, {"location": "join{[50074:52346](+), [52414:52687](+), [52711:52758](+)}", "type": "CDS", "id": "<unknown id>", "qualifiers": {"Name": ["input.path1.gene4"], "gene": ["input.path1.gene4"], "source": ["GlimmerHMM"], "transl_table": ["1"], "translation": ["MAGKKGDNEITGGVVNMPTYINKIFVGRKDGRVEIWNVSTGKLIYIILPPSPGCGSVTCLQPSPALSLLAIAYSKGLLVIHNVLTDLSIIQLNAGHEDEPISTISFRTDGMGAGTDGRKDGVMATATASSGDVTFWDLNRGGRVLGILRSAHNPPNEDGPVVRGGVSRVEFLPGQPVLVTGGLDNALKTWMFDETPFSPVPRILHQRSGHAAPVKRLQFLPSDFDGPDAGNKWIISGGEDRSLWGWSLRRDGQSTELSQGNIRRDAKKHGMLSAKALARGPTTTLEDLKAPEITCIAISLNRDGGIGAIPGKQPIWQKRRDRKVQVEAEVSGMTGWESVVTAHKDDLFARTWFWGRKRAGRWAFPTGDGANVSTVAISPCGTFALVGSSEGALDMYNLQSGIHRQRFPSKLSPAQARQVKMLQLKQADSTSQLDSSLGSGFLPGTGRHTKAVTGIIVDSLNKTVVSCSLDGKVKFWDFVTGGLLRQIDWSSVPVTASRYYAANDLVAFACGDHSIRVVDMGTRRTIREFWGCQGKVTDFCFSNDGRWIIVASEDSLIRVWDLPTSHLIDAIRLAAPCESLSTSATGEFLAASVRGELGISIWTNKALFKHVPARQISETGVALTSAPTASGEGGQGLVEAAFDEEATVEEGDAVVTPAIDQLSADIMTLSLVPRTRWQTLLHLDLIKQRNKPIERPSAPEKAPFFLPSLQGDKLSALEKAAAAANAPEATSKITRLERGRLQELFTNRLSEGAVSGNYGNFIEYLKSLSPSMADLELRSLSIGDGGDNESNGLLHFIRALTRRLGERRDYELTQAWMAVFLRLHFDVVMEGETILGALQEWKDLQERERYCGGVVGFLRSPRT"]}}, {"location": "[55226:55251](-)", "type": "CDS", "id": "<unknown id>", "qualifiers": {"ID": ["input.cds5.1"], "Name": ["input.path1.gene5"], "Note": ["final-exon"], "gene": ["input.path1.gene5"], "phase": ["1"], "source": ["GlimmerHMM"], "transl_table": ["1"], "translation": ["SFLHYIDL"]}}], "name": "ENANITX01000005NITX01000005.1", "description": "ENA|NITX01000005|NITX01000005.1 Sodiomyces alkalinus F11 SODALscaffold_1_Cont5, whole genome shotgun sequence.", "dbxrefs": [], "annotations": {"molecule_type": "DNA", "references": []}, "letter_annotations": {}, "areas": [], "modules": {"antismash.detection.hmm_detection": {"record_id": "ENANITX01000005NITX01000005.1", "schema_version": 2, "enabled_types": ["T1PKS", "T2PKS", "T3PKS", "transAT-PKS", "hglE-KS", "prodigiosin", "PpyS-KS", "arylpolyene", "resorcinol", "ladderane", "PUFA", "NRPS", "CDPS", "RCDPS", "thioamide-NRP", "NAPAA", "mycosporine-like", "terpene", "lanthipeptide-class-i", "lanthipeptide-class-ii", "lanthipeptide-class-iii", "lanthipeptide-class-iv", "lanthipeptide-class-v", "lipolanthine", "thiopeptide", "thioamitides", "linaridin", "cyanobactin", "glycocin", "LAP", "lassopeptide", "sactipeptide", "bottromycin", "microviridin", "proteusin", "ranthipeptide", "redox-cofactor", "epipeptide", "cyclic-lactone-autoinducer", "spliceotide", "RaS-RiPP", "fungal-RiPP", "blactam", "2dos", "amglyccycl", "aminocoumarin", "NI-siderophore", "ectoine", "NAGGN", "butyrolactone", "indole", "nucleoside", "phosphoglycolipid", "melanin", "oligosaccharide", "furan", "hserlactone", "phenazine", "phosphonate", "guanidinotides", "other", "acyl_amino_acids", "PBDE", "betalactone", "tropodithietic-acid", "pyrrolidine", "crocagin", "NRP-metallophore", "methanobactin", "opine-like-metallophore", "aminopolycarboxylic-acid", "NRPS-like", "PKS-like", "transAT-PKS-like", "RiPP-like", "RRE-containing", "fungal-RiPP-like", "phosphonate-like"], "rule_results": {"schema_version": 4, "tool": "rule-based-clusters", "cds_by_protocluster": [], "outside_protoclusters": [], "multipliers": {"cutoff": 1.0, "neighbourhood": 1.5}}, "strictness": "relaxed"}, "antismash.detection.cassis": {"record_id": "ENANITX01000005NITX01000005.1", "subregions": [], "promoters": [], "max_percentage": 14.0, "max_gap_length": 2}}}, {"id": "ENANITX01000006NITX01000006.1", "seq": {"data": "TACGACACCACTAGCTATATAATACACGCTTCTAAGGAAATCCGATAACTAGGACAAGACTAAGAAGCTTTAGAATCACGCTTCTAGGCCCTCGACGAACGCCTATAACGGATAGAATAACTTTTAATCTAGTACGGGTTCTTAGATAAGGAAATATCCCTCGAATACCGAGCTAAATAGGCAAAAAACTAGGAGTATACTATCGCTAGGAGTATATAAGAGGTACTCGATAGATATACTCTATAATACGTAGTAGTATAGGGCACTATTATATTATAATACGACTTAATAAATATAAGATAAACGTATTATTAGATATAGGCGTAGTAGGAAACTTTATCTTACTAGTAGCCGTAAGAAAGTTCTTTATTCCCTGGGTTAGAAAATACCTAGAAAAGGAGTATAAGATTACTCCGTATACGGGAAAGAACTAGTCCTATAAAGAAGTTATTATTAACTAGGAGACTATATACCTTTAGGTTAAAATCCAGAATAAGACTAGAATAATAAAGTTCGATATATACGATATAGGTTATAAGGACGTTATCCTTAGTAAACTATGGTTTAACGAATAGAATCCCGATATAGACTAGAAGCTTGGCTAGCTCCGGTGGAGATTAGAGAGTAAGCAGGAGACTACGAAGGAAACCTTACCCGATCCCGATATCCGTCGAAAATAGTAGAAAGACTTATTAACGAAGGAGCCTTAGGGAGACTTAGACAGCCGCCAGGAGTCAGGGACTAAGGCGAGGGAAGTACGAAAGACTTTAAGACAGCAGCGACGGTATAACCACTAACGCGTAACTAATATTATTAAAGGAATCTACTAGATCGTCTAAGCAGAAAAAGGACTAGTAATAAGCGATCACGATAAACTCGCTAAGGTATTACTAGAATACCGTAAATATAGAAAGCTATTTACCGAAAATCTAGAGACCGGATTACCGAAACACCGATACTATAATCACGAGATACCCCTTAAAGAAGGGATATACCTAAAATTCTTTCTAATTTATAGGCTAAACTAGAAGGAATTAGATACCTTAGAAGAATATCTCGAAGAAATACTAGTAAAAGGCTATATTAGAGTATTATAATTACCGGCAGGATACCTAATCCTATTTATACTAAAAAAGAATAATAAACTACGACTATATATCGATTACCGATAACTTAACGATATAACTATTAAGAACCGCTACCCACTACCTCTTATCTTAGAGATACGAGATTAACTAGTTAGAGTATAATAGTTTATAGCACTTAACTTAAAAGGAGCCTATAACTTAATCCGGATTAAGGAAGGAGAAGAGTGGAAGATAGCGTTTCGGACGAAACGAGGATATTTCGAGTACCTTATTATGCCTTTTAGACTAATAAATACGCCGGCATCATTCTAAACACTTATTAACAACGTCCTAAGGAAGTATCTAGACTATTTTATTATAGTATACCTGGATAATATCCTAATCTTCTCTAAAATACTCGAAGAATACCGGTAATATATTCACACGATCCTATAACTCCTATAAAACGCCGACCTATTAGTCGAACCAGAGAAAGTTTAATTCTACACGTAAGAAGTTAACTTTTTAGGTTATACGATACGACCTAACGAGATTTATATAGATAAGGCGAAAGTCTAATACGTCTCTAAGTAGCTATAGCCTTAGAATGTTCGCGATATTTAGTCCTTTCTCGGACTTATAAATTACTATCGATAATTTATTAAGGACTATAGTAAGATTACTATTCCCTTAACTAAAGTAACTAAAAAGGGACTCGACTTCGAATAGAATAAAAGAATAGAAGAAGTATTCTAAGCTCTTAAAGGAAGGGTTACTAGCAAACCTATCTTAGGAATGCTAGACCCCGAAAAAGAATACGAACTCGAAATAGACGTATCCGACTAGGCTCTAGGAGCATAACTCGGATAGCGCGACGTAGAAGGAAGACTATACCCTGTAGCCTTTATATCTAAGAAACTTAGTGGACTAGAACTTAACTATTAGATCCACGATAAAGAGCTAATAGCTATTATCGAAGCCTTTAAAGAATAGAGACCGTACCTGTTAGGAATAAGACACCCGGTATAAGTCTACACGGATTATAAGAACCTCGCGTAATTCACTACTACTAAGGTTCTTAATAAACGATAAATCCGATAGGCAGAATTCCTAGCCGAATTTAATTTCTATATTTAGTATATAAAAGGGAGCAAAAATAGTCGCGTAGACGCACTTAGCCGACTAAGGACACCTAACAAATCACCTAAACCGTAAGCTATACTCTAATAGGAAGGAGAAGCTCTTACTTTAAAGGATAGAGAAGTAAATAGTATTAATCGGATAACCGACACTATATTTAAAGAAGCATACGCCTCGCCGATATATGGATATTAAGGAATTTATAAAATATACCACCGATTACGCTAATAATACGGCTATATAGGAACTAAAGAACGAGTTAGGGACTTCGTTCGTAACTACGATATTTGCCAGAAAGCAAAGAGCAGCCGATATAAACCTTACGGACTACTAAAGCCACTACTAGTAGCAGACGGACTATAGAAATCGATTATAATAGACTTCGTGATAGGATTTCCAGTATCCAAAGATCCAGTAACAGGAACCGCCTATAATAGCGTATTCGTGATCATCGACCGATTCACGAAATACACTCTTTATATTCCATATATTAAAAACACTATAGCAGAAGAACTAGTAAGTATCTTTATCGACCGCCTAATTAGGGATCACGGCGCACTAAACGAAATTATCACGGACAGAGATAAGCTCTTTACTAGTAACTTCTAGAAAGTAGTTATAAGCTAGCTAGGAACGAAATATAAGTATTCGATAGCGTTTCACCCTATAACGGACGGATAAACCGAAATCATAAACCAAGTCCTAGAATAGTACCTACAATACTATATAGGGTACGAATAAGATAATTAGGTGTAATACCTGCCACTTATATAGTTTGTATATAATAGCTCGTTAAACGAGTTAATAAAGAAAATACCGTTCGAAGTAAATTACGGATATATACTTATAGTATTTAGAAAACCTTTAGAAGGACTAGACACACTAAGAGCGACAAAAACAGTTAAAAGCATAAAAAAACTACACGAAGAACTACGAACCGACCTGGAGATAGTCAGAACACGAATAAGCAGGTACGCGAATCAATTAAGGATTAAGGGACCAACCCTTTCAAGGGGGGACCGCGTCTACCTTATTCGCAAAAACATCAGAATATAACGACTAAGCGATAAATTAGATTTTAAAAAGTTAGGACCGTTTAGAATCCTAGAGAAAAAATCAGATACGAACTATATTCTATCACTACCTCCGATAATAAGGATATATAATAATTTCTATATTTCACTACTTGAACTAGCACCGAAAAACGTAAAAATAATATAAGATATAATCGTGGTTGATACTAGCGACGTGTATAAAGCAGAATGAATCCTCGATTACTAAGAGACGCTAGACGGCACCGAATATTTTATAAAATAGGAAAACTACGACCACGGCGATAATATATAGGAACCTAAAGAAAACCTGATTAATTATAAGTAACTCCTAAAGTAATACCGATAGAACACTATCAGGACCTAGAACCGGACACCGCGGTCTACGTAAAATTAATATCCAGAAAATCACCTATATCCTACGATAGGATCAGGTTCCAGTTAATTATATTAACCGCACCCGCTACCCGCGTATCGACCACCGCTTCGGACTCCTCGCGATCCGCCGCCTCTAAAGCATTAAGGGACTTAAGGCCACGGGCCACTATAGTTATACCCTTAGAACGAAGAGACTCCCTCTAACGACGGATTCGGGCTAGACGGGCTAAAGACTTAGAAGCTTCCTTCTATGCCTTCTCTAACGCGCGATAAGCAGATAAAAGGGAAGCCTCGGTCACCTCCTCCTCCGTTTTAAGACGCTTTATTTCCTTGTTAATACGTGTTACTAGGGAGAGCGATTAGTAAGAAGAAACGGCTCGCGGAGAATAGGAAGACACCCACGAGAAGATAGAGGGATACCTGAACTATCGTACGAGCGACCACGACGAATATATTCCCTATAACGAGAGATACTCTCGATTATAAGGCACCGGAAGCCTTTCGACTCGTAAAAGGAATAAGGTATAACTTTTACTCTAGAAAGCTCGATATTACGCGATAACTTAATTCGATACTACGTCTTACGAGAAAGCTACGACTTCTATATACGACCGGATATAATAGTTAGCTATAAGAGAAAAGAAGAAAACCCAGGGGGTTATAAACCCGGGGTAGGCGACCTATTTATACGACCGCTAGGATAGCGCTTAGAAGGGGGAAAGTAATATTACGGCTAGCAGACCTAATATACACTAAGGATATACTAGTTATAATATACTAGGGCGGTCAGCGCACTAGGGCGTAACTAGAAGATAACTCAGGACGATATCACGTGCCGGGTCACGTGATAGATAACCGGTATAGTATGCACCCGTATAGGGAACCTATTAGCATAGGAGGATCACTAGGATTACCAGGGGTCACTTAGTCCGAGAAATAATCCGGCGTGATCCCGAACCAGGAGATCACCAGGACGCCCGTGATCCCGTAGATATATATGCCAGCATATCCCAGGTCTTACTTCTATTAGAGAACAAGACATCGATCAATCTAAGTCTTCACCTGGACCATTAGTCTACGCCTAACTCTACCTTATAAAGAAGACGCCTAGTCTTTACGACGCAACTACGACCAGACACTACGAAGGACAGTTACTGCTCTTTAGTTAACATCCTCTTCTTATTTTGAACTAAAACCTCGACGCCAGTCCCCTATCGTCCGCTATACTATAGAGGACCGGAAGCCGTCGTAATAGTAAGCTAAATTACGATATATATACGATAGCGACTCTAATAGGGTTAGCTAGGCCACGCTATAAGCCTGGCTATCCTAATAGGTTAACGATAACGATACCCGCCTAAGGGAGATAGCAGTATAGGTCTAGAGCGAATCTATTTTATCCTAGAGAGAGGGGGAGTCTAACGCTAAGTTTATATAATAGTAGGAAGCCCTAGAGTCGGAATTACCGGGTAAGCTCCTAGGCTAGTAAAGGATTTAGATAATACTAATAAGGGTCCTCCTACTTATCCGGGATTATATAGTTTCTATAGGGGTTCTTAAGGATTACTAGAACCTCGCCCCGGCCTACTATAGGGCGGAGGCCTTAACTATCACTGGCATGCTAACCACCGTTACCCGAGTAAACTTCTAGGCTACTACTCGTGCCGAGTAACGCTGCTTCCGCTCGTATACCCCTGCTTATACCCCTGCTTATACTCTTACACCTATTTCTGCCCCTACGCCTACTCCTAGTTACCCTATACATACTAGACCGTTAACCTTAGCTCCGTCCCCCAGTTATCTTAACTCCGTCAATTACGATAACTATAATAAAGAGGGGCACTATGCTATTATATGCCCTAGTCCTCGGGTATAACGCTTAAGTAATAGTAGCCCGAATACCTAACCGGTATTTATATCTCGCCCTATAGTCGGCCGTGGCACGGGTAAGATACCCTAGGAATAATACCCGCCTCGAGTAACCCCCTTTACCACTACTATACTGGTAAAGGCACGCGTATCCCTTCGCCGAGGTATGGAATAGATATAGATAGCGGCTCTCCTTAACGGAGGCGTCGATATTAACGTTTGAGATCGGTCCCTTCTAGGGCCTAATTAGATTCCTAAGGAGTCCCTAGTCCTAGTATCCTGGATTACGGAAGGATAAACGAAGATAACCCTTAGGTCCCTTTATAGGATTATCACCACTGCCGATTACTAGGATCGGAAGAAAATACAGCGCGTCGAGTTTTACGTTATAGACCTTAATCCCCAGGGCATAAGGATTATCCTAGGGAGGCCGTGGCTTATAGCCGTTAACCCTAATATTAATTAGCAGTATAGCACGTAGACCTACCCCTTAACCTACGCAGAGCTTAGTATGGCTATATTGTAACCGCGCAGATACGGCGTTGGAGTGGTTCGGCAGACAGTCATATGACCCCCCTTTTTAAGGCCGCTGGATCCGCTGCCCATATATATATTAAGGACAGGCTCGGGACGTCCCTATCGAGGGACTATGACATAATTATTATCCTCTTTTGTAATTGCTTATTCTACGTTTAAGGTATCTTTCTAGTTTAACTTAGGTTACCCTAATTAGAATAGAGACTACCGATTTACTTCTTCGCTAAAGGTTATAGCGGTATTAGTTATGTTTTAGTTATATATCGTGGTTTTACTAGACTAACCTCTTTATCTGATCTTTATCTTAACAATCTAGTACTACTACATCTTTATCCAGTTATAATATAGTGCTCGGAGGCGGATTTATTCGGCGTCCCTAAAGTGTTCTGACCCTGATTAGAGTAATAGAGGCGTTTAAGGGAGGTTCCGGCCCTCCTAAACGGACTATTAGTTAATAACCCCGAGAAGAATATAAAGATAACGACTAAGGAAGGATTCAATGCTTTAAGACCGAGGGGAGATTTGCCCTAATAAGATCAGGAAAAGAAATAACTATTTAGGTGAGAGTTAAAGAACTATTAACACTTTTAATTATAAGACCCGCCGCTATGGAGGTGGTAATTATAGCGGAAGAAACCGATTAGATCGTGATAGAGTTAGATTCCGGATATAGAATAGACTCGATAAGGGGCTCGTAACCGCTACCACTAACTAAGATAGACCCTCGCACGACGGTGAAGAAAAGATAAGACCGCCGAGAGTAGCTTACCCGGATTAGGGTAACTAAACCCTAGCAGATCTAATAAAAAGCTAATACCAAGCGTGGGAGCGAAATAACAATGCCTTATAAGAGGACCCGATAGTCTAGTAAGGACCTTTATAGACTACGTGAGCAGGTCGTGATACTTCTTCGTAAGACTTAGCGGGTAGTGCTTTTAATATTAATATCCGTGAGTATAGTCCCTTTACTAATAGGTAATCTCCTAATCGTGGGGGGCCTCTTCCTTTAAGGTGAGTTAGAAAAGCTAGACCCCGAAGATAAGTATTAAGAAGTAAAACCTAGGACCGCCCTCTTATTGAAGACCTTATCACTCTTATCAAGACGAGATAATATATATAATAACCTAGCTAGTATCTAGAACACCTATAGGATCTTCTCGCTAGACGATTAGTTCGAAGAACTTTTCCCTGAATACCCTAAACGCCCTGACCCTGTTATTATTATTCGCTTACCCCCTCGCACTTATACCTAAAAGACTATAGATACTTAGACTTAGTATCGCGAGCCTACCCCTGTTATCGTCGTTAGCGACTCTGACGATAAGGCTCCCTCGCCGGCTATTCCCCCTATTCTTACGCCTGCTACTTCTGCTGCCCCTGATTAGGGGAACTAAGATATCGGGGCTACGGCCTTGCCTCCGCCCGCTTCTAGGCCGACTGCTACGTCTGCCGCGGCTCCGGCTACTATTTCGATAACTACCTCTATTACTACCCCTACCCAGCCTATCTTTACTGCCTAGCCCGCTTTAAACGCTTCCCCTACCACCGCTAAAGACCTGATTAAGCTGCTATAAGCCCTGATAAGCCGTGACCGAGAGAGTACTATTACCGAGGTCGTTAGAGCCCTGCCCTCTACCACTACTACGTTAAGAGCACCCCTAAATCCTCTCGCTACTAGAGCTCCCCGCTTTAGTGGTAAGTCCCTCTCCACGTTCTTTTAGTAGTACGATAACTATACTAAGCTTAACCGCCTTAGTAAAGCCGATACGATTACCTACGTTAACCTATACACGGATACGGCTATTCGCCCCGTTATCGAACGCCTAGTTAGAGAGGTTTAAACCGCTAAAGGCGGTTAGTCTAATCTAGTTAAGAAGCTTACTAAAGAGTTCTCTTATCTAGATCCTGACTACTAACTTAACTTCTCCTATAAGGTTTTTTAGCTTCGGGTAAAATATAAGACGTATAAGATTAATAGCGTTCGTTAGGTTAGGGACTTATTATAGTAAATCACTATTTAGAAGGCTAAGATAGAGCGGGTCTAAGGCACTTTTATCGAGGACTCCGAGCTTTATAGTATCGTCCTTACTATTCTGTATAGGGATATCTATATATTTATCGCTAATAAGCTTAAGATTCGAGGCACTAACTTAAGAAAGATAGTTAAGAGCTATAAGCTGCTTTTAGACCTGCTACGCGAGTAGTCTACGGATATCTAGGAAGTAAAGGGTAAGCCTATAGATAAGGACGCTATACTAGATATAGCTAAGTCTGATTAGCCTAATAGCGCCGCTTTCTAGCCCACTATCTTAAGGCGGCCTATTATAGTCTAGGAGTCTACGGCCTTTTAATTAGATATAGATACGCTCGCCGACCTCCTCGAGAAGTATACTATTTCCCTTATCTATGATAGAGCTAAAGGCGTTAGGGGCACTACCGCCTAAGTAGTCGCCCTATCTAAAAGGATAGGTACGGAGAAGGTCTAAGCCCTCCTCGCCACGAAGTCTAATCTAAAGAACGCCTTTTATACCGTCCTTAAGCACGCCCCTTAGCCTACGATAACTACTTTAGTGTACTTCGCTACCCCTGATTAGGCTAACTATGCCGCTTCCTAGCCTAATAACGCTTAGTATACCAAGGAGATCTATTACGGAGGACCCCGCCCTGGATATAATAACCGGCGTAATAATAGCCGCCCGACCTAGTAACACGATAACCGCCCTAGATAGCAGAGAGGTGCCTAAAATAACGGATAGCCCCCGCTAGCTCGCTACTACTATTACGGCTAAGAAGGGTATCGGAGAGATAACTACCCTATCCTAATCCACGATAACGCCTATAACCTGGTTAAGTAGGAGTTCCCCGTGTATTTAGTTATAGATTAAACTAGTACCTGGGTAGCCTGCCTAAAGAGCGAGCTACGAGTTAACGAGTACTGGCCACACCGACGCCTTATACTGTATTAGCTGGCTACTAAGCTTTATAGCCGATTTAAGGAGCTTGTAGACCTTTATATTATGATCTTTTAGCCCGATACCCTCCCCTATAAGACTAATAAGACTAATAGGCTTATAATTAAGTATATAGTTAAGTAGGTATAGAAGTAGTAGACCGGTTAGAGTAGTTAGGCTACCTAAGCCACTTAAGCCTCGAGGGTTACTAAGGTCATGGGATCTATTAACTTTATTATAGCTAGAGTGTATACTACGTCTGTATCTCGATATACTTTAACCGACCCCTAGGACCCTTTTCGCACTATTAGGAGCGGTAGAATTAGTAAACCCACGCTAAAAGTAGCTGGTTCCCCTGATTAGGCCGTTTAATAGACCCTAACGACTCTGGAAAGCTCCTAAAGGGTTATAGAGATAGTTAACGACACCGATATAGATAACGGCCTAACCCCTAATTCGATAGCCCCTGTATCTAGACCTATTACTACCTCGACTACTACTCGGCCTATCTCGCGAGCCTCGGCTTAAAAGGATACCCTTAACTTATTTAACCAGGAGGCCGTTATATAGAAGGTCCGCGAGAAGAGCCTAAAGCACCTTTTAGAGATAGAGGTTAAGGTTCTTATAGGTTACCTCCTCTCCACTAATAGAGCTATCCTAGCGGACTATAAGGAGACGCTAAGGTCGATCGGTAGCTAGGTAAAGCCTCGTAAGGTTATCCGCTTAACCCCTAAAGAGGCCTTTTTTATAGACTCCTTACCCCTGGGTCCCGAACGCCCTGTATAGTTTACGAATACCACGACTACAGCCCCTACGCCTAATAGTGCCCTATCTATCACGCCCGCCCCGATAATTAATAAACTAAAGCCTCCTACTATTTACGCTACGTATATAACGATACGGGTTAGCCTAACTAAGCGAATAGCTAAGGCCTACCCTATAGAGGACCGTTTTTACGTAGTTATTAATATAGGAGCCGTCTTTAATACTATTAGGCTACACCTTATAGAGAGGCTAGGACTACGGGGTTATATCGGTAAAAGTAATATCGCGATTAAGGGGATTAACGACGTGGATAGGGTGCACTGCGTAGGACATCTAGAGGAGCACCTCTAGGTCGGGGACTAGCACGGGAAAGTCTATTTTATAGTGATTAAGGGAATAGGGCCTAGGATATTTTTTAGCCTACCGTTCTTACTTAGTAGTCACGCCTCTTTCACCTATAAGGACGGATAAATCGATATAGACTTCGTCTATAAGGACGCCCGTATTAATATCCCTATCGCTAGCAGAGAATCAGTCGATAACCGCCCTTATAGATAAAGCTAGCCTGAGTTTAAAGAGGAGGAGAAGCGTCGAGAGGAGGAGGATTTAATCGATCTAAGTATCGGATAGTAAGGGGAGGATAGCGTCCCTTATAGTTAGTCCGGGGCCGCTACCTTAATATCGAGTAACGACAGGACTAGCGGTTCGCCCGACTAGGGGACGAAAGAGAAGGAGGAGGCGAGGGAGGAGAAGAAGAAGAAGAGCAACGACGATATTTTCTTTTATTTAGATAATAAGGACGCTGCTGCTTTAGTAGCCTTCCTATTTACAGAGGAGGTAAAGCCCCTGACGAAGAGAATTTATATAGCCTTAAGGGCGATACCACGAAATTAGGGCCGAGGATATAAAAGGTGTATCACGGAGGCTCCCTATATAATAACTACGACTATATAATAATAACTAATTTATACTAACCACTTATCTTTTTCGACTTTTCCACACCACTATTAGCCTGATCACCCTAATAGCCTCTTAGTCTTATATTTTCGAAAGGACCGGACGATATAAGATAATTCCTAGATAAGAGCGCTCGAGGCTCTAAAGGAAGAGGAGGATAGTATTACTAGTATAGCCGCCGTTACGAAGAGGAGGCTATAGTAGCCGAAAAGGAGGAAGTCCTAGGATCTTATTAAAGAAGTATACTATCCCCCTAATCCCGAAGGCGTCTTTACTATATAGAAGCTAAAGGCTCTTAAGGTTTACCCTCTTAATAACGTCTCGTCTAATAGAAGTGTCCTTAATAAAGACCTCTACTAGAAGAAGAATATCCTCGTAGAAATTTAAGAGGAAGATTAGGAGCTAGAAGACGAGCGGTTCGTTAGCCTAATCACAGCGAAGTTTTCTAAAATCACACCCTATTTACGCCTTATACCCGAAAGACTCGACGCTATCCTAAAGACTATCGACCACTTAAGCTCTAAGGAAAAGGAGCTCCTAACGAAGGTCCTCCTAAACCGCGAAGTAGCTATTACGTGGGATTAGACTAAGTGCGGCCGCCTTAACGAACGGGTAGCCCCTTTATAGAAGATTCGAGCGGTTCCTTATAAGGCGTGGTAGGCGAAAGGGATCCCTATCCCTAAGGCTTTAGAGTCTATAGTCGTGCAGATAATAAAAGACCGCCTTAAGAAGGGTATAATCGAAGAGAGCCACGTAGTCTATCGTAACCCCTGGTTCCTAGTTAAGAAGAAGGACGGTAATATACGGCTCATTAACTCGGCTACTAAGATTAACGTAGTAACCCTTCGAGATACCTTTATACCGCCTAGGGCCGATAAGTTCTCCGAGGATTTCGCTATATATAAGCTTATATCCCTCTTAGACCTTTTCTCCGGCTATAATTAGGTTACCCTTAATAAGGAGTCTCGAGAGTTAACTACCTTTACGACTATTATTAGACTCTTTAGGATATATACCCTTCCTTAGGGGGCTACTAATTTAGTAGCTTAGTTTATGCGTATTATAACCCGTATCCTTTATAACCTTATTCCCTAGTGCTATAGACCCTTTATTAACGATATTATAGTAAAAGGACCGATAACTATCTATAAGGATACCCTGATTAGACTAGGAATTCGCCGTTTTATAGCCGAGTATATTGCTAATATTAATAAAGTGCTTCTTAACGTGGAGCTAGCTAGAGGTACTATCGTAGGTATTAAAAGCTAGTAGTGTTAGAAAGTAGCTACTATTATAGGCTATATCTGCGGTACTAATAGTTATTCCCCTAATAAAGGTCCGAGAGTAGGAAAGGTGTAGTACGGTCTCTGATGTTCGTTAATTCCTCGGTCTCGCTACCTTTTACCGAGTCTGGATTTATAAGTTCGCTATTATCGCTAGACCCCTAACCGACCTGCTACGGAAGAATATTACCTTTAAGTAGGAGGAGCCCTAATAACACGCTATAGACGCCCTTAAGAAAGCCCTAACCTCTGCCCCTGTCCTGATTACTATCTAGTACGGCGAAGGCTTGGGAGTTATCTACGTTATCGTTAACGCTAGCATGGATAGATAGGGTGGAATCCTCGGATAGTACGTTAAGGATAAAAGAGCTATAGTATAATACGAAAGCGGCCGCTAGTCTCCCGTAGAGAGGATTTATAATACTAGTAAGCTAGAGCTAAGGGGAGTCCTAAAGACCCTTCGGCGCCTACGTAACTACCTCTATAGGGTTTACTTTATCCTCGAAACTAATACCTAAGCCCTTTTATCCTAGTTAAAAGGATCTGCTACTAACCTCCCTAATACCCTAATCACCCGATAGCTCGCCTAGATCCGGCTTTTCGACTTCGTCGTTAAGTATATTAAGGGATCTAAGAATACTATAGCCGATAGACTCTCGCGGATACCCGGAATACTATCTAATTAGGCTAACGACGATACTAAAGGAGACCTAGACGATTTCGTAGATAATAGAATCTTCCTCACGGAAGCCGAGAAGTAGTTCGACGACCCTGCCTTAGCTAACGATATCCTCGATAAGGACCTTAGCTAGAGTTAGTTTTCCCGATAAGTAGCCACCTTCTTAACGACCTTTCGCGTGCCTAGAGGAATAGATCCTAAGGAAACCCGTAGAGTTATAGATAGAGCTACTCGTGTATTCCTTAAGGATAGACTACTATAGACCCGAGTAACTAAAGCCGATTCGACCCCTAAACTTTAGATTAACGATAAGGATACCCAGGTTAACCTGATTAGGAGAGCCCACGATAAATCCGGATACTAAGGAAGGTAAGGTACCTACTATCGCCTCGCTACTAACTACTTCTAGGATAGTATCTATAAGAGCGTTTAGAGGTTTATCAAGTCCTGTTCTGAATATTAGGCCCGCCGTAGCCGTTCTTAGGAGGACCCCCTAATTGTAATAAGCCTGCCCGAAACCGCCCTCCCTTTTACCTGGGTCTGCCTAGATATTTAATATCTCTAAGGATAGTATCTTATAGAGGCCCGCTATATATTTATAGGTTAGGTTAAGGCCTGACTGCTAAAGAAGAACACGTCTAAGGCTATTACCTTATTCTTATAGGAAGATATAATCTATAGGTATAGGCTCTATATAATCCTCCTTATAGATAGAGGTCTAAAGAATAAGGGTTATATAATCGAGCTAAACCGTTATTATAGGATTACTTAAAAGCTTGCCTCGGCCTACTACCCCCGCGCTAATAGCCTTAACGAGGTTAGGTATAAGGCTATTACCCACGCTCTATCTATCTAGTCGAAGCTTTACCTTAGAGCCCTTTACGAGATCCTCCAAATAGTCCTCTTCGCTAACAGTATAACGGTAAGAGCTTCTACTAGCCGCACCCCTTTCTTCCTTCTACACGGCCACGAGGCTATTACCCCGATTAAGACGACCTGCCTAACCTGGAGAGTACTGGACTAGGGCCGCGTTAAAACTCCTAAGGATAAGATAATACTTCGGTTAAGGGCTTTTACCTAGCTTAATACTAACCGATAAGCTGCTATTACTATAATTACTAAATAACGAGGGCGACGGATAGCCTATATTAACGCTAGCCGTGCCCGGGTACTCTATAAGTAAAGGCTATAAGTTAAGGATATTATACTGGTTCACGATACTAAGAAAGCTATCGATATAAGCCGTAAGGCTAAGCTTAATTACCGCTAGAACGGCCTATATTATATCCGGAAGGCTAATCACGATAATAAGTCCTTTATTCTCGAGACTCTTACTAGGGGAGAACTAAAAGGGAGTACTTTTACCGCTAACCGCCTAAAGAAGTTTATTAACAACGACGATAGGCACTAGGAGCCTAAGGACCAGACTATGCTTGAACGGGACTGTAGCGAAGAGCTTAAGATTATATACCCTGCCCGAGGAGCGCCTATTACCCAAGAAGTTACCGAAGCACCCTTTTTACCTACCGAGGACCCTAAGGAAGATACGAAGGCCGAGGATAACGTTAGTTCCCCTGATTATACTATTAACGATATTTTCCGCCGCTCCGAAAGACTAAGAGAGTTATTAGGGGAGTATTATAAGAAGCTGGAAAAAGAGCTAAAAAATGTGAGGAAGTCTAGTACCGTCGAGGTGTAGATTCTATAGCGCCTAGATTTTAACCCGAGTAAGTACGAGGATTATACTAGCGAGCTGTATTTTATTCCTTATTATTATTTTCCCTAATTTCCTTTATTTTTAAAGCCTATACTCGCTAGGAGGCTAGCGTGTAGTCTTAGGGCTAAGGGTAAATAGAGCTAAGTCTCTTATCTACCCAGAGTCGCGATATACGCTAGTATAAAGGGCGTAAACCTATAAATAATCTTCCTAACCACCACCCTAGTCCGTTTCTTTCTCAAACTTTTACCTTTATTCCCCTGATTAGAGACACTATAAACCTATCTAAACTTATTTCCCCCGATTAGAAGACTTTTCCCTATATTTATTATTTATTATATTTATAAGTAAGCCTAACTACGTGGACGTTATAGAGATATACCACTATATACTCTCTTTTCTATAATAAGTATAGGTTTCTTTTATTATAATCTTGAATTCTTTACTTTTATTCCCCTAATCACCGTATAATTTATCGGACCTAAGCTCAATTATACCTGGTTTAATATAAGCTACCTATTCTACGGAAGGGAGTTATAATCGGGAATAACTAGTATAGGGACGGTTACTAAAGGGTATAATATAATCGAGAAAAATACCGTTAAAGGCTATAAGCCGTAAACTGTAAATCCCTCCTTTACTAACCCTAGTACTAGTAACGTATTAAGTTATTACGTTATTCTTAAAGGCCGATTTTAGAAGTATAAGAGCCACCCCCTTCCCACTACCTAAAGCGCCTTTTCCTAATCTCTATTACTAATCGCTCTCCCTATAACTAATATTATACCCCTATTCCCCTAACTAAGTATATATATATATCACCCTTAAACCTACTACACGTAAGTTTCTCGTCCAGAAAGAGAAGATTAATACTATACCTATTACTAGAAGAGTAAGTTCAAGACACTAAGTTAACGGCGTTAAGAGCCCTGCTAGAACAACCCCTAAAAAAGAAAAACGTAATATCACGATAACGACGGCGATAATAATAATAAAAACCGGAAAATCCGGGGATTCCCTAGCTTCGTTAGCCTGATTAAGCGACTGCCGGCTATTACCTATGAATTTTATTCTTCTTATAAGGGCTCCGTCGGTAGATAGGCCTGTGGAGTTTACTTATGTGGAGTAGAAAACGGATTATCGTGAAGAGAAGGAAAAAGAGAAGAAGATAAACCACGAAGAAAACCTCCTTTTATACCTTTTTCCCCTGACCTTACTACCTATTCCCCTGATTAGACCTGTCTCGAAGCTCTCGCGAAAAAAGCAAAAGCCCTAGTCACTAGGGAACATCGCTTTTTAGAAATCCCGTTTATCTGTTAATGTTATATTATTTAGTTGATTAACTACCTGATTCCTGTCCCTACGAGCCACCTAGTAAACCACGCACTTATCCTTACCACCTATTCCCCTGATTATAAAGTACCCTATTAAGTAAATAATTTAGTTTCTGGCTTAGGGTCGCTTTTATAGTTACCTTCCTTAGGCCCGTACTTCTTAAATACCTGGCGCTAGACCTAAGCCCCCTTAGGAAGCGGAATAGTCTGGTAGATAACTGTTTCCTCCCGGTTAGGCACCTCCTTAGCCTTACGGATAATATTATAATACCTATCCACCTCCTTCCTATACCGAGCTAAGAGTATTAGGATAAGACTAAGTAAGCTATCGTGAGCCTTAGCGGTCTTGCCGCTATAGGCCTAGCGTATCTAGTAAGTAATCTCATAGCCTATAGCGATTATATTAACTAGGAAGACACTGGTCCGAGGCGAGTGGATCTGGTATTATTTATCGTTATAAAAAGACTATAGTAATACTAAGTTATACTTAGCCTACTAGAACTCCTTACGAAGGCCCGCGTCTCGGAACGTGTAAGCAGACTTATAGAATAGGTAGTTAGCGTAGTCGGGGAAGCGTGGATTCTGCGGTAAGGAGACGCACTTATAGAATAGGTACGTGATCTTATTATTAACCCGATCTGTTATAGCGGTCTAGCGTTCTTCATAGCCCTAGCAGGGCACCTTATTAACTACGCTATATACCTGCACGATAAGTGCCCTAGCGGCGTAAGGCCTCGTCACGATCTTTATAATATACTCTCTTTAAGGACCCGCGAGGTCCTTAGCCACGAAGATACGGCGGCGGAATAAGGGCGTCTTAAAGAAGTTACGTATCTCCCTACATAAAGCCTATTCTACGTCCCGGTTAGTAATATTTAATAAAGTATCCTAAAACCGGTTCGTAACGGTAAGCCGGGTATCTGAATCGACGACCGAAGATAGAAGGTTAAGCTTAACGTACGAAACGCCGCCCTTACTGGCCACCTCGAATTAACCGACGTGAGTGTTAACCTTAGCACCGAAGTCAGCACGCCCTGATTAGGGTAACCACAAGAAATAAGGAAGGAAAACTGATAGTTATATCTATAGGCGTTACCTAAACGTTATACTTATTAGGAGTGCCTCTCGTTAGACGTGTCTTAGACTAAAACCACGGAATAGGCTTAACGGACTCCTGTCTACTAACGGCCTTCCTATATTTATACGGTTCTGCTACTTTTAATACCCTAATTATATGCTTAGAAGCTATAGTGTATACTTAAGAAGTTAGGAAGTTATTCTAGTAATAGTGTTATCGGTGAAGATAACTATAGAAGTGGCGATATTGCTTAGAAGAAGAGGAATAAAGAGCCGGGGATCCTGCATCTTTTATATTTAAGAGACTAATAAGCAGAGACGTTAACTAAGCGGCTTATAGCTTCTATAAGTTAGAGGAGGCGTCTTTAATAAAGTAATCACGACTATTCGACCTGCCTTTATAGCTATTTATAGCTACCTTCTTTTATTTCCTTTTATTATAGAATTACGACTCCGCCCACTACCTAATAATAAACGAAGAGCCTTATCCGATATTTTCCAGCTAATCATAGCAAGCGCCGAAGCCAGTTAGGCCATTCATAGCAGGCGTTTCTAACGTCGAATTCCTAATTTAGCACCTTCTTTCCGACTTATAAGGGCTATCTTTATCACGGCTTAGGAAATAACCTCCTTTAACGACTAAAAGACCGTTCGAGCTATAGTTATAAGTTAAGAACTCCTGCTTAAAGAAAAGAGCCTTTAGAAGAGGTCCTCGGAGGATAAATAGAACCCTTTTTAGCCTTAATCTCGATCTTCCCCTTCGATATATCCTTATAAACTTAGGCTTACCCGTCCTTTTTCTATTATATTTTACCCCTTTTTCTACTATTTTAACCTCCCCGTTTCCCCTCCCGAACGCCCCCTTCCCTCCTTTTCTCTTTTTTCTTTTCGTAAGGAATTATTATTACTAAAGACCCTAATTAGGGTAATATAAGTAACCGTAGACGCTAGATCCTGCGAATATCGACACTATAGCCGCTAATAACTCTATAGACTACTAGGCCACCGCCCCTAAGGGCTCCGAACTAAATAAGGGCGTTTAGCCTAAGGGACGGACCGCTATCAAGCTAAGCACTAGGCCCCATAAAGAGTATAATCCTAAGAAGAGTAGATAGGCGTTCTTAACGAGTGGTTTACCGCACCGCCTCTTTAAGGCCGTAGATAACGATACCCCTTATACCAGGTTTAGAGCTATCTTAAAGGACGGCTAGTACATAGTTTAAGGACTCTTAGATAAGAATAAGAATAATAGGTTAAACGCAGAGATCGCAGGACTAACTATATTATAGTCACCCCTAATAGTCTTATATAGTGAACGGTACCTTAAGGTCCGCTCTATTTTAATATTAGCCTACCGTCTACGCAACGATATTAAAGACGATAAGAAGCAGGAAAAGAGTATTATAGAAGAAGTGGTAAGTGCGGTGATCAGCCGTAGGTAAGGGGACTTAAGACCCGCTATATTCCTTAACGAGATCCCGTGCTAGAGAGTAAATAGTAAAGGAAAAGCTAAGTTTATAACCCTCGAGGATAAGGCACGATATCGTGCTAGGACTAGCCGTTTTATTCCTATAATATGCCACGCTAACGGTAACTATTTTATTAGCCTGAGTATCGACTAAGAGACCTAGATTATATACGGGTACGATACTATATAGTCGGACGGTAAAGGTAAGCGCTATCTCCTCGAAGTCGCTCGTCTCGCGATACTGTAGTTAGTGTTTATCGGTACCCCTAAGGAAGCTATCGATAGTATGGCTAAGAAGTCCTATATTATACCTAGTCTAATATAGCAGGACGGTTATTTATACGGCCCTTTTATTATAGAATAGATTAGGGCACTGGCCTAAGAGGGATATCTATTTCCCTAAAGCTCTAAGATTTATAAGTTCTCCTAAGGCCGTTATTACGGAAATAATATAGGGGAGTATACTCGGTATATTAAGGAGGGCTAGGTAAGCTATATTAGTAAGCTCTTCGGCTTCGGTCACTATATAGAGCTAGCTATAAAGCCCGCGACGCCGCCTCCTAAAGTCCGTAAAACGACTAGATTCCAGCCTGTTAATAAGACTAAGAAGTGGATACCGGTTAACCCGCCTAAAGGCCCTAAGACGCTAAAGACCCCCGCGACGCCCACGGCTAAGGTGGAGTCTATCGATCTTACTAGTTCCCCTAATCCCGAGATAGTAAACCTTACTAGCACGTTAGGCTAGAGTTTCCAGGACCCCCTAGTATTATCCAATAGTAGTAGCGACGTCGACGACGCAGGTTTCGGTGGTCTTAAGCTCTAAACGCTAAAGGGTAAGAAAGCTGTGAAGCAGACGCTACCGGCCGTTATGAAAACGCCGCCCCCGAAGATACTAAAGACGCCTAAGACTCCTAAGGCGGCGCCTAAGCCCGTAGCCGTCTTAAAGAAAAGGAGCTACGATATCAAAGATAAATAGGAAGAGGAGATAAAGTACTAGGCTAAGGGCACTAAGATATCTTATTACCTTCTCTACTATAGACTTATAGATATACGGCCTCTAGCTAAGCGTATTACTCCTATTAGGCTAAGCCTATACACTAAGGAAGAATAGGTTAAGTCCTTTAATAACCTGTACCGAGCTAGCCTCCGAGACGTAGTAGCTAATAGCGCGCTATATCTGCCGCTACCTCGGGCAGTACCTTAGGAAGGGTGGCTTCGTTATAACGCGGGGATTAAATAGGAGGCAGATAAAGCTACCGCTAATCAAAAGGCCAGGAAGGCTAATAAGCCTAACTATATAGTCGGAGGAAGAACCTTACGAAAGCGTAAGTAGAGGAATATATAGAGGATTAGATAAGAGATGTCTTAAGGAAATAGTCGGTAAAGATAGTGAGGGAATAGTATATACGGAGGAACTGGAACTAAGAGGATCCCTAATCAGGTATACGTGGAGGACGGGGTGATCAGAGGAATAAAGGTATACGATAGCTCTTTACTTAGTTTATTTACTTATATCTGCTTATTTTTAGGAGTTATCTACGCTACGAGGACATAATCGAGATCACTAGGGCCGTATTATAACCGCGCAGATACGGCGTTAGAGTGGTTCGGCAGACGGTTATATAACCCCCCTTTTTAAGGCCGCTAGATCCGCTGTCTATATATATATTATGGACAGGCTCGGGACGTCCCTATCGGGGGACTATAATATAATTATTATCCTCTTTTATAATTACTTATTCTACGTTTAAGGTATCTTTCCAGTTTAACTTACATTGCCCTAATCAGAATAGTGACTACCGATCTACTTCTTCGCTAAAGGTTATAGCGGTGTTGGTTATGTTTTGGTTATGCATCGTGGTTTCACTGGACTAACCTCTTTGTCTAATCTTTGTCTTGACGATCTGGTGCCACTACGTCTTTACCCAGTTATAATATCCGAGAGCTATATAGGGTAGTTAGATAAGCTAAGTCTATCCTTACTCTAACCTATATAGGCTTTTCACGGGGCCTAATCTTTCTTTTTTTCTTTTTATTTATTTCGCGTATATAGCCCTAAAGCTATGGCGCGGCGCCTTTTGCCCTATAGGCTTAAGGCTAGAATAAGCTATAGTAACGAGTGGAGTAGTAGTAAATGAAGGAAATCCTCCGTAATAGTCTGCCTAATATACCGAAAAACAGGTAAAAAACCAAAACAGAAAACTAGACCGCAGGATCCGAGGTATACGCCCTATACTACTCCGCCGAGACTATTTTAGTAGCTAAAAGATAGGCCTCTAAGGCCTGTATACCTCGTTTAGTACCGAATAATAGCGGCAGGGATAGCGGTAGGCCTGCTAGGGCTTCCCGTAGGGCTGTTTGTTCGTTTTTATAAAAAGGGCAAGAAAGGATAAGGTGGGCTATATCCTGTATAGGGGAGCCGGGATAGGAACAGCGGTTGTTAGCGTAGTTTTGGGTCCTTTTTTAGTGGGTTTTTAGGTATCCGAAGCCGGTTTTTAACTATGTCAAAGCCGATTTTTCCTACCTAGGGCCTTATATTAGTAGTGGTTTTCGGGAGAAACGGAGGCTATCGCGGACTAGTCGCCTATATAGGCGGCCTAATCGAACCGATTTACCTCTTTTTTCCACCTCTTCCTCTTCGTTCTATAAAGTCTTCTAGTCTCGAACTAGGGCCTCGTTAACCCGGCGTTTTAAGTGGCTAAGGGTAACTAAGCTAATAGATTTAGCAGCTTTTTTAGGGCTTAACGCCTATTTAGCTACCTTATCCGCTAGTTCGTTCCCTTCTATCCTTATATATAAAGGGCACCACTATATAAAGACTAAAGTGCCCTGTTATTTAAGATATTAGATATGGGTCTTTATTAGAATATAGAGTGCTTATACGTTACTACAGGACTAGCACTAGACTTATATATAGATAGGGGGATCGTAGTTAGGTTAGACTATTAGAGATATAACGCGTCGAGATCTAGTAGGCTAGTTACCTTAGAAGTTAGCTTAGATCTAGTAAGCTAATTAGCTTAGGAACCAGCTTATACCTAAACTTAGTCCTAAGGAGGCCTCTCGCCACCCACTTAGTTAAAAAACCTTAGGTAGGTATAAAAAGGGGAGTGTCTTCTATAGTTCCTAGAGTCTTAGAAGGACTTAACGAATAATCTTATCACGGTACCCCCTCCTTAGTTCCTATTAGTCCTTAAGTGATCTTATATCGCTCTGTAATAGCCTATTACTTCTTATAGTATACCTATAACAGTCTTAGCCTCTATAGCCTACTACGAGGAGCGCTAAAGCTTCTAAATAACCGTCTATACATCGCTAAAAATATAGTTTTCTAGGGGCCTAGGCGACTGCTCTAGGGCAGTATAAAGGGCCTGAAGAATAGTGTATAATTCGGCGTCAGCGACTTCGGCAGAGTCCTCTAGGTTAATACCTATAGCTCTACAGGGCCTACTAGTACTAGCTAGCTATAAAATAGCAGCTATAGCCTACGGAGGCCCTGTAGGAGGCCTTATAGGGTGGCCTAGGGAACCGTCGGTGTAGAAAACAAAGACCCACTCGCCTAGAAATTATTATATATCCTTAAGGGCTTCGAGGTAGGCTGTTTTTAGGTCTTAGGTGCCGGAGTCGGTATTATCCGTGGTTTTAGACCGTTCCTTTAGAGGAAAAAAGGGCCTAAGGTCTGCTATAGGCTCGGAGGCCTAGGGGGCCTCCCACCTAGCTGCCGGGCCCTTTATCCCCTAGGACTGCCCTACTAAGGCTACTAATTCTAGGCCTAGTTTATAAAGCTGTGTGGTGGGCTATACGTCTTATAGGCGGGCGAGGCCTTCCCCTAGCTCCCCTAGAAGCTAGCGTCTAATAGAGTGGTTCGGTAAGAACTTTAAGGACCTAAAGGCATAAAGCCTATTGGATCTAGTTAACCGAATCGAAGCTAGAAGGACTACTACTTCTAGTTCTAGACGCCGTAAGGGGGCCCCCCTAAAAGCCCCTAAAGCCCTGACTAGAGCTTCGTATTATAGGCGTTCTAGGCGGTCGACTAGGTGCTTTTTAGGTGATTTAGGGTCCCACCATAGCTATAAGCCAAAGTCAGCTAGTAAGGCTATACAGGCTATATATAGCTGCCGTATAGCCTTAAAAGAAAGGCCTCTCTACGAGCTAGCTAGCCTATGGAGTCTATTTAAGGCCCCTATAGCTGAATTGACGCGTTTTTCGATATAGGGTTTAAAGGATAGCTTAGGGTTAGACAAGATCCCTAGCTACCTAATAGCACCTAGCATAGGTTTAACTAAGTGCCCTCCTATAATAATCGGGGCGTCTTTAACAGAGCGTCTTTGGTGGAAGTGAATAAGCTCTGTTTTATCCGGGTCGAAAAGAACATGGTTATTATTAGCTGCTTTGACAAAGGAGGCTACGGCTCTTTCCAGGATCTTATAGTTTTTCCTAGCCGACGTAGACGCTATAGATAGCTAAAAATCGTTTATGTAGAATAACTAAAGACCTATAAAATCAGGCCCCGCTATAATCATCCTAATATAAATTAGGAATAGGATAGGGGAAACCGGGGAGCCTTATAGGACCCCTATATTTAGGGGGGTAGGCTGCTAAACCTGGCCCTCGAAGGCTAGTTGGATACGCCTGTCCTTTATAAAGGAGGCTACTTATTTAACTAGATTCGAGGGTAGTTAGAGCTCTTAAAGGGTTCTTAGTAGCTAAGGGCGGGCGATATAGTCGAAGGCTCCCTTAATATCGAAAAATAGCGTAGAAATTACGGCGTTTTGCCGTGATTTACGCTGTTTTTCGATATAGTAAAGGAGAAGAAGGGCAGTATCGATGGCGGATCGTTATTTTCTACCCCCTATCTAACTAGAGTATAGAAGGTCGTCGCGGGTATTAGCTAAAAAGCTAAGCCTAGTAGCTATAACCCTCTTAAGGACTTTATCTAAGCAGTTTAGAAGGGCTATAATCCTATAAGATTTAGGATTAGAATAGTCCTTCTTCCCCGGCATTAGTAGAACGACCCCTAGGGCCTCTTTCTAGTAGGCAGGGTGGTGGCCTGCTAAAAATAAAGCTGAGTAGGCCTTTAAAAAGAGCCCGGGAATAGCCTTATAGGCCTATTAGATCGGCTATAAGCTTATCCTACTAGGCCCTAGGGCTTTCCCCTTAGTAGCTTTAAAGATAGCGCGTTATAGTTCTATAGCCTAAAGGCTAGGCCACTCCCACGGTTTTATAGGGCCCTTACTACGTGATCTAGTTAGGCTTTAGGGACTGTTAAAAGGGTTAGAGGGGCCTAGGTCCCCCGAAGGGCCTATAAATACAGGGGCGTCAAGGGCGTCGGTAGCGGAGGGAAAAAGGGTCTAAAGAAGGGTGTTATATGTTTTATCGAAGGCGTAGGCTTTTTGTTTTATAGGCGTTTAAATCGGTGGGATCTTCGTATTTAGGCCGCTTTTCGTGTAGTTATAGGCCTTAAAAATCTCCGGGCCTTACGCGTTAGCTAGGAAGGCCTCCTAGTGATTCTTTTTTACTATTTTTACTACCCTATAATAGGCGTTTCGAGCCTCTTTCTAGGTAGTTTCTAGAGCCGCTAGCCGGGTAGCCGAGGCCCCTTTTTTACCTTTTCTAAAAACCATAAAAGCCCTATTAGGTATTTTTCGTAGGGCTTTTAGCTTTAGGGTCCACCACGGTTTCGAATACTTTACTACCCTTAGCTCCGGCATAGAGGCCTTAATAGCTAGGGAAATAGTATCTGATAAGTAGCGACCTATAGAGTCCTAGTCCGAGGCGTTGATAGCCTGTTAAAGATATTAGTCGAGGCTAGATTCTAGGCTCTTTAGGGTGCTAGTAAATAGATTCCAGTCTGCTAGCCTATAATTATAGGCCGGTGGAAGGGATCTATTTATAGGACCTTTAGAGCCTAGAATAGAGGCTGAAATCAGGATAGCGCGGTGTAGAGAGGGAGTGTTTTCGATATATTCCTACTTATAAAAGCGGAGACGATTAAAGCCGGGCGTGTAAAATACTAGGTCTATAACCGACTCTTAGCGAAGATTAGACCTAAAAAAGGTCCCCCCGTTTAGGTTAACTTCTTTAGGGTCTACTAAATAGGTGGCCTTAAGGCTATTTAACTAGTCTACTAAGGCCTAGGCCTTAAGAGAAGCCTGATTCGTAGCAGCCCCGTTCTACTACTAGTAGTTCCTATTAAAGTCCCCTATAATAAGGGTCGGCTTAGGGACCTAAAGGCCCTATAGCACATGATCTTTGGTCCAGGGTCGGCTTTTAAAGCCTAAAAAAGAAGGAAAAGAAGAAGAGATCGAAGAGATAAAGGGGGTAGGGCTAGGAGGCCTTATAAGCCCTTTACCTATTATCTCGGGGTCCTGTTCTGTCTAATTATAGACGTTTAGGATATAGAAGGTCTATAGATAATAGACCTTTATAAGCTTCGCGTCTATATTATCTAGAAGGTCTTCGTGGTGTGAAAAATCGATACCCGAGCCTTTTATTATATAAGTATGGACCCTAGGTTTAATAGGGAAAAACTAGGTTTTCCGAGATGTAGGCGTGATAGTGTAGAAGGCTAGGTGGTTTCTAATATACCACCCTTCTAGTTTCGAGACGTAGGAGGGCTCCTAAATAAGGACTATATTAGCCAAAGCCTCTAAAGCCTATTCTAGGATAGCTTCCTACGCCGGGCCCTATTTATCGACGTTATGCTAAATAAACCGCATTTCTTTGGAACTAAAAGACCCTTTATTTATAGGATTTAGGGTTTAATAGCTCGAAAGACCTAGTAGTCTTTACTATAAGGGGGGTATACCCTATCGTAGTTATAGCACTTATAGGTTCTATGTTCGTAGTCGCTATATTCCTCGCACTCGTTACAGTAGTAGTCTTCGTCGCCATGGCCCTTCGTAGCGTAGATAGAGTAGGTAGTTAGGCTTTTATAGGTCCCTCGGGTATGCCCGAATTTCTAGTAGTTAGAGCACTGGGTCCTAGGGGTTATAGGCCTATATTTATAGACCTTTAGCCGCTGGCCGGCTATAAAGAGCCCCTGTTTTAAGCAGTATTTCTGCTCTTTAGTAATAGACACTAAAGTAATAATAGTGCCGTATAGCCTATCTAGGGTACCTAGCCACCAAGGCTTCCCTACTACCCTAATAGGGCTAAAGGTGCCGATTTCAGTAATTAGGTCCTTTAAACCTAGGCCCTGCTTTAGGCTGCGGTTTAGGGCTTCTTACGGTGTGTCGGAAGAGTCGGTAGGGTCGGATAACAGGGCCTCCCCCCCTCCGAAGGCCCTAGTAGGCACCTATTTAATAATAAACTTAAACTAGTCGCCTATGGGTTAGGGGGGCTAAAGAGGCAGGTTTAGCTCCTTAAACCACTGATTCTACGAGTCTAGGAGCTACTAGACGCTATATTTCGGGCCCGGGGTTAAAATAAGGTTCCTATTAGCTAAAAGGCTAATAGCCGTAATAGCAGGGATTTTTAGGGCCTTATTTAGCCTGTTCCGGAGCATAAAGGGATTAAAGTTCTCCCTAGGGATCCTTTCCCCTGCCGAAGGCTATAAAATAACCTTAGGGACTTTTTTAGGGTCTATAGGGAGGGGAGCCGGGGGGGCCGGGGGGGCTAAAGGTGCCGAGGCCCTTTAGGGGGCCTAGGGTGCTATAGAGCCTGTTTTTCCATTTAAAGCTTCGCTATAAAAGGGCTTAGGCTATTCTGTAAGCCTACGAACTGCTTAGGCTAGTTCGTCGACCTTCTACTCGAGTATAGGGGGCTAGGAGCCTTATAGGGTTCAGTCGATAGCAGATTTAAGACCTGCGGATAGGGCTTTAATCTAGGGGATAGGGTCAAGATCGTAGGCCTATTAGAGTAGCTAAAAAGCCTACTAAAGAAGACCCCTAGCCTAGGCCATACTAGCCAAACTAGTCGACTTCTAGGGCGTAGTAGGGGGGGTTCCAGCAGTTCGAGGGGTCTTTTTAGCCTATTTAGAGTCTATAAGGCCCTATCTTTTAGCAGGGGGGGCCCTAGAGGGCGTTTCGAAAAGGCCTTCGGCCTTAGAGTTAGAGGGGGGCTCGGTTCGGGTCCTAGAAAGCCTTCTAGGGGTTAGGGTCGAAGGGCTAAGCTGCCTTTTTGAATTAAGGGGCGTAATAAAGGTAGAAGTCCCTGTATTTACAGGGCTTTCAGGGGTTTCCCCTATTTCTATCTCCCCTAAGCCCTCTATATTTATAGGGGGCTCGGAGGTGGTTCCGGGGGCGTTATGGTGGGTTAGGGCGTTATTATAGCTAGTGCTATGGCTGTTGTTATGGCTGGGGTCTTTTATGGGGTGCTGGGGTCGCGAGGCGTTAGTGGTTACGGCTCTGCGTGGCTGCTGTATTAGCGTAGGCGTATAGGCTATATCAGACTTTTTCCCCGTATGCGGGGCACTCGTACGTATATTTCCAGGCGTTTTCGCACTTATTTTACGCCCTAAATAGCTCCTGCGCGATACAGGGCTATAGACAGGCGTATAGAGCTCGAAAAGAGCTATCGATTAATATAGCTTTTAAGTGGTTTAGAGCGTTTGCGCGTAAAACGTGGGTCCCCCCAAAAGAGTAGTAAGAAGGATAACGGGGCCTATATATAGGCTATATCGGCCTAGAAAACCCTTTAGTGGGCTATAAAGGTAAATATTTAGAAGTCGGGGAACCTATTATACTACCGGAATGGTATTAAGATTTCGCTAACGTTTTTAATATCGAAAACGCCGGGAGGCTGCCGATATACTAGTAGTAGGACCACGCGATTAAGGTCGATGAAGGAAAGAAGCCTTCTTACGGCCCTATTTATTCCCTCGCCATATAGGAACTAAAAGTGCTACGTTATACAACCGCGTAGATATGGCTTTAGTGTAGTATCGGTAGCCAGTTATATAACCCCCTTTTTTAAGGCTACGGGACCCACCTCCTATATATATATTAAGGACAGGCTCCGGATATCCCTATCGAGGGACTATTATATAATTATTATCCTCTTTTATAATTACTTATTCTACGTTTAAGGTATCTTTTTAGTTTAACCTACGTTGCCCTGATTAGAATAGTGACTACCGATCTACTTCTTTGCTAAAGGTTATAGCGGTGTTAGTTATAGTTTAGTTATATATCGTGGTTTTACTGGACTAACCTCTTTATCTAATCTTTATCTTAACGATCTAGTGCTACTATATCTTTATCTAGTCATAATATAGTGCTCGGAGGCGGATTTATTCGGTATCCTGAAAGTGTTCTAACCCTGATTAGAATAATAGAGGCGCTTAAGGGAGGTTCCGGCCCTCCTAAACGGACTACTAGTTAACGACCCCTAAAGCATATAAAGATAACGACCGAGGAAGGATTTAACGCTTTAAGACTTAGGGGAGATTTACCCTAATAGATTTAGAAAAAGAAACGATTATATAGGTGAGATAGGAAGCACTTTTAGCACTTTTAATTATTAGACCCGCCGCCGCGGAGGTAGTAATTATAGGAATAGAATAAACTGATTAGATCGCGATAGAGTTAGATTCCGGATATAGAATAGACTTAATAGAGGGCTATAACCCTTACCACTAATTAAAATATACTCTCATGTAATAGTAAAGAAAAGATAAGACCGCCGAGAGTAGCTTACCCGGATTAGGGTAATTAACCCCAAATAATCTAAAGAAAATACTAATACCGAGCGTGGAAGCGAAATAACAATACCTTATATAAGGACCCGATAGTCTAATAGATACGACCTTTACGGACCCCGTAAGTAAGCTATAATACTTCTTTATAAGACTTAGCGTATAATATTACTAATATTAATATCCGTGAGTATAGTCATTTTACTAATAGGTAATTTCCTAATCGTAGGGGGCCTCTTCTTTTAAGGTGAGTTAGAAAAGCTTAACCCCGAAGATAAATATCACGGAGTAAAACCTAGGACTGCCCTTTTATTAAAGACTCTATTACTCTTATTAAGATAAGATAATATATATACTAACCTAGCTAGTATCTAGAATACTTATAGAATCTTCTTACTAGACGATTAGTTCGAAGAACCTTTCCCTAAACACCCTAAACGCCCTAACCCTATTATTATTATTTGCTTCCCCCTTTATACTTACACCTAAAATACTATAGATACTTAGACTTAGTATCGTGAGCCTACTCCCGTTATCGTTATTAGCGACTCCGATAATAAGGCTCCCTCGCCGGCTATTCCCCTTATTCTTACGCCCGCTACTTCTACTACCCCTAATTAGGAGAACTACGATATCGGGGCTATAGCCTTACCTCCGCCCGCTCCTAGGCCGACTACTACGTTTACCGCGACTCCGACTACTATTTCGATAACTGCACCTGGATCTGCCCCTAATACTGCCTATAAATCGACTACTGCCCCTGCCTAGCCTGTCTTTACTACCTAGCCCGCCCCGAACGCTCCTACTACTACCGCCCCTAAGCGTTAGTAGCCTCCTACTACCGCTAAAGACTTAATTAAGCTACTATAAGCCCTAATAACTATAACCGGGAGAGTATTATCGCTAAGGTCGTTAAAGCCCTGCCCCCTACTATTACCCCTAAATCCCCTTAATACTAGAGCTCCCCGCTTTAGTAGTAAGTCCCTCTTTATATTTCTTTAGTAGTATAATAACTATACTAAGCTTAACCGCCTTAGTAAAGCCGATAAGATTACCTATATTAACCTATAAACGGATACGGCTATTCGTCCCGCTATTAAACGTCTAGTTAAAGAGGTTTAAGCCGCTAAAGGTAGTTAGTCTGATCTAATTAAGAAGCTTGTTGAAAAGTACTCTTATCTAGATCCTAACTACTAACTTAACTTCTCTTATACGGTTTATTAGCTTCGGGTGAATTATAAGACGTATAAGATTAATAGCGTTTAGTAGGTTAAGGATTTACAATAGTAACTCATTATCTAGAAGGCTAAGGCTAAGCGGCTTTAAGGCACTTTTATTAAGGACTCTAAGCTCTGCGGTATCGTCTTTACTATTCTATATAGGGATATCTATATATTTTCCACTAATAAGCTTAAGATTCGAGGCACTAATCTAAGGAAGATAGTTAAGAGCTATAGACTGCTTTCGGAGCTATTACGCGAGTAGTCTACGGATATCTAGGAAGCGGAGTGTAAGCCTATAAATAAGGACGCTATACTAAGTATAGCTAAGTCTAATTAGCTTAATAGTGCCGCTTTTTAGCCCACGATCTTAAAGCGGCCTATTATAGTCTAGGAGTCTATAGCCTGTTATTCGGATATAGATAAGCTTACTAACCTCCTCGAGAAGTATACTATTTCCCTTATCTATAATAGAGCTAAAGGCATTAGGGGTATTACTACCTATATACTCGCCCTATCTAAGAGGATAGGCACGGAAAAGGTCTAAGCCCTCCTCGCTATAAAGTCTAATCTAAAGAACGCCTTTTATACCGTCCTTAAGTATACCCCTTATCCTTCTTATAACTCACGTAGGGGGTCCTACGTTTTACGCGCAAACGCCCTAAACCACTCGAAACCTCTATCAATCGATAGTTCTTTTCAAGCTCTATACGCCTATCCATAGCCCTATATCACGCAGGCGCTAATTTAGGCGTAATATAAGTGCGAAAATGCCTGGAAATAGGCTTACGGCTCCCCCGCGTACGGGGGAAAAGTCTAACGTGGCCCGTGCGCACACGCTAACAAAGCAGTAAGCCCAGCCGTGCAGAGCCGTACCCCGGACGTCTACCCAGCTCTAACGCCACAAACAATAACCCACTAGCCATAACACTAGCCATAACAACGCCCCTAACACCTCTAACGCCCCTAACGGCCCTAACGCCCCTAACGGCCCTAACGCCCCCCTAACGCCCCTAAGACTATAAAGGGCCTAAGGGAGGTAGATATAGGTAATACCTCTGAAAATACAGAGGATTTAACGCTCGCTACGCCTCTAAATTCGAAAAGGCACCTTAGCCCTTCCACACCTACCCCTAGACGTTTTTCTAGGACCCGAATCCAATCCCTCTCGGACTCGGAAGCCGAAGGCGCTTTCGAAACCCCCTCTAGGGCCCCCCCTACTAAAAAACCGAGCCTTTTAGGCTCTAAATAGGCTAAAGAGGCGCCCGGAATAGCTAACGCCCCTAGAAAAACCTCGGCTAAGCCCCAGAAGTCGACTAGTTTGGCTAGTAAGGCATAGGCTAAAGAACTACTCTAATAGGCTTTTTAGCTACTTTAATAGGCTTATACCCTCGACCCTGCCTCTAAGATTAAAGCCCTATCCGTAGGGCTTAAATCTACTGTCGACGGAGTTCTAGAGGCTCCCTAGCCTCCTATACTCGAATAGAAGGTCGACGAACTAGCCTAGGTAGTTCGTAGGCTTACAGAATAGCCTAAGGCCCTTTATAGCGAGGGTATAAAGGGGAAAAAAAGCCCTATAGCACTCTAGGCCCCTATTTTAGAGGCCCTAGCACCTATAGCCTAGGCCTAGACCCCCCTAGTACCCCTCCCCACAGACCCTAAAACGGTCCCTAAGGTTATCCTTTAACCTACGGCAGAGGCAGCGATTCCTAGGGATAACTTCGACCCCCTCCCGCTTCGGAATAAGCTTAATAAGGCCCTAAAATTCCCTGTAGTTACGGCTATTAGCCGGTCGACTAACGGGAACCTTATTTTAACCCCGGGGCCGAAATACAGCGTTTAATAGCTTCTAGACTCGTAGAATTAGTGGTTTAAAGAGCTAAACCTCCCCCTCTAGCCCCCCTAGCCTATAGGCGACTGGTTTAAGCTTATTATTAAACAGGTGCCTTATAAAGACTTTAGGGGTAGCGATACCCCTCTAACCAACCCCTCTAAGCCGCCGTAAAAGGCCCTTAACCGAAGCCTATAACAGGGCCTAGGTCTATAGAACCTAGCCACTAATATCGGCACCTTTAGCCCTATTAGGGTAGTAGGGAAGCCTCGGTGGCTAGGGGCTCTAAACGCGTTTTACGGTATAGTGGTTATTTCTATACCCTCTACTAAAGAATAGAAGTACTGCCTAAAACAGGGGCTCTATAGAGCCGGCTAGCGGCTAAAAGTCTATAAATATAGGCCTATAACCCCTCAAGCCTAGTGCTCTAACTACTAGAAATTCGGGTATACCCGAGGGACCTATAAAGGCCTAGTCTCCTGCCCTATCTATAGCGTTAAAGGCTATAGGGTGGAATACCACTACTATGATTAATATAAAGAATACAGAGACTGCGAATATAAGACCTATAAGTGCTATAACTGCGAGGGAGATCGAGATCACCCCCCCTTTAGCAGGGACTACGAGGTCTTTTAAGCTATAAAACCTTCATTCTATAAATAAAGGGCCTTATAGTTCGAAAGATATCCAGTTTATTTAATATAATATCAATAAATAGACCCCGGCGTAAAAGGCTCTTATGGAATAGACTTTAGACGCTTCGGCTAATATAGTCCTTATTTAGGAATTAGCCTGTGTCTTATTACTAGGTACTTGGTTTATTCGAAATCACCCTGCTTTCTACACCGTCACATCTATATCCTAAAAAACCTAGTTTTTCCCTATTAAGCCTAGGGTCCTTACTTATATAAGAAAGGGCTTTAGTATCGATTTTTCACACCGCGATAACCTTCTAGACAATATAGACGCGTAGATTATAGAGGTTTATTATCTATAGACCTTTTATATTCTACACGTCTATAATTAGATAGAATAAGACCCCGAAACGATAGGCCGAGGGCGGCCCCCTAGCCCTACCCCTTCTACCTCTTCTACTTCTTCATCTTCATCTTCATCCCCCTCCTTTTTAGGCCCTAGAAGCCGCCCGAGACCGAGGATCGAGTGCTATAGGGCCTATAGGTCCCTAAGCATACATTTATTATAGGGGACTTTAACAGAAACCACTAGTAGTGGAACGGAGCTACTACTAACTCAGCTTCTATTAGGGCCCAGGCTCTAATAGACTAGTTAGATAGCCTCGGAGCTATTTATTTAGTGGATTCTAAAGAAGTTAACCTAAACGGGGGGATCTTTTTTAGGTCTAAGCTTTATTAAGAGTCGGTTATAGAGCTAGCCTTTTTTACGCCCGGCTTTAATCATCTCCGCTTTGATAAGTAAGAATATATCGAAAACACTACCTCTCTACACCGCGCTATCCTCCTTTTAGCTACTATTTTAGGCTCTAAAGGTCCTATAAACAGGTCCCTCCCGCCGGCCTATAACTATAAGCTAGCAGATTAAGACCTATTTTCTAGTACTCTAAAAAGCCTAGAACCTAGCCTCGACCAGGATATTTAATAGGCTATTAACGCCTCGGACTAGGATTCTTTAGGCCGCTGCCTTTCTAATACTATTACCCTATCGCTTAAGGCTTTAGTGCCTAAGCTACGGGTAGTAAGGCGTTCGAAGCCGTGGTGTACTAAAGAGCTAAAGGCCCTGCGAAAACCAGCTAATAGGGTCTTTAGGGCGTCTCGAAAGGTACAAAAGGGGGTAATAGCCTCCTAGGCGCCTTTAGAAGCCTCCTGGAAAAAAGCTCGTAACGCCTACTATCGGGCGGTAAAAACAGCAAAAAACAACCACTAGGAGGCCTCCCTAGCCCACGCCGAAGGCACTAAAATCTTTAAGGCCTATAACTATACGAAAAGCGGCCTTACGCGAAAATGCCACCGATTTAAACGCCTACGAAGCAGAAGGCTTACGCCTTCGAAGATAAATATAACCCCCTACTTTGCACCCTTTTTCTAACATCTTCTTCCTTTTCTTCTTCTTCTTCCGCCACCGACGCCCCTAAAGCCCCTGTATCTATAGGCCCTTTAGGGGGCCTAGGCCCCTCCTACCCTTCGAATAGCCCCTAGAGCCTAACTAGATCACGTAGTAAGGGCCTTAGAAGACCGTGGGAGTAGTCTAGCCTCTAAGCTACTAAGCTATAGTGCGCTATAGTCGGAGCTACTAAGGGGAAAGCCCTAGGGCCTAATAGGATTAGTCTAGAACCGACCCAGAAGACCTATAAGGTTATCCCCGGGTCCTTTATATAAGCCTATTTAGCACTATTTATAGCAGGCCACCACCCTGCCTGCTAGAAACAAGCCCTAGGGGTCGTTTTATCGAAGTCGGGAAAGAAGGACTATTCTAATCCTAAGTCTTATAGGATTATAGCCCTTCTAAACTGCCTAGGTAAAGTCCTCGAAAGGGTTATGGCTGCTAGGCTTAGCTTTATAGCTAATACCCGCGATAGCCTTCTACACCCTAATTAAATAGGGGGAAGAAGATAACGCTCTGCTATCGATATAGCCCTTCTCCTCCTCCACTATGTCGAAAAATAGCGTAAATCACGCTAAAGTCCTATAATTTCTACACTGTTTTTAGATATTAAAGGAGCCTTTGATCGCGTCGCCCGCCTCTAGCTACTTAGGACCCTTTAGGAACTCTAACTACCCTCGAACCTAGTTAAATATGTAGCCTCTTTTACAGAAAACAAGCGAATCCAACTAGCCTTCGAGGGGCAGATCTAATAGCCTACCCCCTTAAATATAGGGGTTCTATAAGGCTCCCCGGTTTCCCCTATCCTTTTCCAAATTTATATTAAAAAGGTTATAACGGGACCGGATTTTCAGGGTCTTCAGTTATTCTATATCAACAGTTTTCAGCTATCTATAGTGTCTACGTCGACTAGGAAAAACTATAAAACACTAGAAAAAGCCGTAGCCTCCCTTTTCGACCCAGTAAATACTAACTAAGTCCTCTTCGACCCTAAAAAAATAGAGCTTATTCACTTCTATTGAAGACGCTCTAAAAAGGATACTCCGGTTACTATAAGGGGGCACCTAGTTAAACCTACGCTAGGTGCTATTAAGTGGCGAGGAGTCTAGTTTAATCCTAAGCTATCCTTTAAACCCAATATCGAAAAACGACTAAATTCGGCTTTAGGAGCCTTAAACAGGCTATATAAACTAGCTAGCTCATAAAGGGGTCTTTCCTTTAAGGCTCTACGGTAGCTATATACAGCCTATATAGCCTCTTTAGCTGATTTTGGCTCGTAGCTCTAGTTGGACCCTAAATCACCGAAAAAATACCTTATAGATCGCCTAGAACAATTACAGTACGGGGCCCTAGTCAGGGCCTTAGGTGCTTTTAGGGGGGCCCCTTTACGGCCTCTAAAACTCGAATCAGCAGTCACCCTAGCGCCGGTTCGGTTAACTAGGTCTAATAGGCTTTATGCTTTAGAACCTTAAAATTCCTACTAAACCACCCTATTAGACGCTAGCTCCTACTAAGCAAAAACCACGAAGGCGAGAACCACGAAGGCCTTAACCGGCTACAGAACCTTCTGCCTAGCATATAGCTATTTAGGCTAGGCCTAGAAATAGCGGCTTTAATAGGTTAGTCTTAGGATATTAAGGGCCCTTCGGCTAGGTGGGAGGCCCCCTAGGCTTCGGAACCCTTAGCGGATCTAAGGCCTTTTTTCCCTAAACACCGGCCTATGATAGCCACTAACCCTAGCCCTGGCCCTGGCCCCGATACCCTCGATTAGAAAACAGCCCACCTTAAAGCCCTCGCTAAAATACAATAAGGCCTAGGGGAATAGGCTACTATTTTCTATACCGACTGCTCCCTAGGCCACCCTACCAGGCGCTCTAAAGGACCCTCGTAGGCTGTAGCCGCTATAATATAGTGGACTAATACCGGAAGGCCCTATAAAGATGTAGACTTTAACCTAGGGGCCGCTACCGAAGTCGCGGACGCTAAATTATACGCTATTCTTTAGGCCCTTCACGCTGCCCTAGAGTAGTCGCCGAGGCCCCTAGAGTCCTAGATTTTTAATGACACCTAGGCAGCTATTCAGAAGCTTTAGCGCACTTTATAGTAGGCTATAAAAGCTAAAGACCTTATCTCACGCCTTAAATAACGAGGCACGTTAGTTTCTATATAGTAGTGCCCCTTGTATATAGGGATAGAAGGGAATAAACTAGCGGATAAGGTAGCTAAAGGGACGTTAAACCCCGAAAAAGCTACTAAATTCGTTAGCTTAGTTACCCTTAGCCACCTAAAACGCCGGGTAAATAAAGCCCTTATTTAAGACTAGAAAGCCCTATAGAATCACGAAGAGGAGGAGGAGAAAAGAGGTAAATCGGTTCGATTAGGCCGCCTATATAGGCGGCTAGTCCGCGATAACCTCCGTTTCTCCCGAAAACCACTACTAATATAAGGCCCTAGGTAGGAAAAATCGGCTTTTACATAGTTAAAAACCGGCTTCGGATACCTAAAAACCCACCAAAAAAGGACCCAAAACTACGCTAACGACCGCTATTTCTATCCCGGCTCCCCTATACAGTATATAGCACACCTTATTCTTTCTTACCCTTTTTATAAAAACGAACGAAGAGCCCTGCGGGAAGCCATAGCAGGCCTACCGCTATCTCTGCCGCTATTATTCAGTACTAAAAGAGGAATACAGGCCTTATAGGCCTATCTTTGAGCTACTAAAATAGCTTCGGCGGAGTAGTACAGGGCGCAAACCTCGGATTCTACGGTGTACTTATTTTACTTTAGACTTTTACCTATTTGGTCTATTAGGCAGATTATTACGGAGGATTTCCTTCATTTATTACTACTACTACACTATTTTACTATACCTAGCTTCTAATAGCCTTTAGCCCTTAGAGCGATAGGTGCCGCGCCATAGCTTTAGGGCTATATACGCGTAATGAATTAAAAAAAGAAAGTATACCCCTTAGCCTACAATAACGGCTTTAGTGTACTCCGCCGCCCCTAATCAGGCTTATAGTGTCGCTTACGAGCCAAATAACGCCTAATATACCGAGGAGATCTACTATAAAGGACCCTGCCCTGGATATAATAACCGATATAACGATAACCGCCTAACCTAGTAATACAATAACCGTCTAGGATAGTAGCGAGGAGATTAGAATAACGGCTAGCCTCCGCTAGCTCGTTATTACTACTACGGCTAAGAAGGGTATCGGAGAGATAACTACCTTATCCTAATCTACGATAGCGCCTATAACCTAGTTAAGTAGTAAGTCCCTAAGTATTTAGTTATAGATTAGACTAGTATCTAGGTAGCCTACCTAGAGAGCGAGCTCCGAGTTAATAAGTATTACCAGCTCCTTATACTATATTAGCTAGCTACTAAGCTCAAAGGCCGATTTAAGGAGCTCGTAGACCTCTATATTAAGACTTTCTAGCCCGTTACCCTCCCCTATAACACTAAAGAGACTAATAGGCTTATAATTAAGTATATAGTTAAGCAGGTATAAAAGTAGCAGGCCCGTTAGAGTTGTTAGGCTAACTAAGCCACTTAAGCCTTAAGAGTTACTAAGGTCACGGGATCTTTTAATTTTATTACTACTAGAGTATATACGGCGTCTATATCTTAATACACTTTAACCGACCCCTAGGACCCTCTTCGCACTACTATAAGCGGGAGAATTAGTAAGCCCAGGCTAAAAGTGGCTAGTTCCCCTAATTAGGCTATTTAACAGACCCTATTAACTCCAGAAAGCTCTTAGAGGGTTATAGAAAAATAATAATACCGATATACATAACGGACTAACCCCTAATTCGATAGCCCCTGTATCTAGACCTACTACTAACGCGATTACTACTTAGCCTACCTTATAAGCCTTAGCTTAGAAACATACCCTTAACTTATTTAACTAGGAGGCTATTATATACAAGGTTCGCGAGAAAAGCCTAAAATACCTTTTAGAAATAAAGGTTAAGATTCCTATAGTTTACCTCCTCTTTACTAATAAAGCTAGCCTCGCGGACTACGAGGAGATACTAAGGTTAATCGGTAACTAAGTAAAGCCTTATAAAGTTATCCGCTTAACCCCTAAAAAGGCCTTTTTTATAGACTCCTTACCCCTTAGACCCGAACGCCCTATATAGTTTATAAATACCACGACTATAGCCCCTACGCTTAATAGTACCCTGTCTATTACGCCCGCCCTAATAATTAATAAGCTAAAGCCTCCTACTATTTACGCTAAGTATATAACGATACGGGTTAGGCTAACTAGGCGAATAGCTAAGGCCTACCCTGCGGAGGACTACTTTTACGTAGTTATTAATATAGGCGCCGTCTTTGATACTATCCGGCTAGACTTTATAGAAAAGCTAAGATTACGGAGCCGTATAGGGAAAAGTAATATCGCGATTAAGGGAATTAACGACGTGGATAGGGTAAACTACGCAGGATATCTAGAGGAGTACCTCTAGGTCGGGGACTAGTATAGGAAGGTCTATTTTATAGTAATCGAGGGGATAGAACCTAGAATACTTTTTAGCCTGCTATTCTTACTCGATAGTCACGCCTCTTTTACCTATAGGGATAGATAGATCGATATAGACTTTGCCTATAGGGATACCTATATTATTATCCCTCTCGTTCATAGGGAATAGGTCGATAACCGCCCTTATAGATAAAGACCGCCCTTATAGATAAAGCTAGCCTAAGTTTAAAAAGGAGGAGAAACATTAAGAGGAGGAGGATTTAATTAATCTGAGTATCGGATAGTAGGGGGAGGATAGCGTTCTTTATAGTTAGCCCGGGGCCGCTACCTTAATATTAAGTAATAATAAGACTAGTAGTTCGCCCGATTAGGGGGCGACGTAGAAGAAGGAGGAGGAGGAGAAGAAGAGTAACGATAATATTTGCTTTTATTTAGATAATAAGGACGCTACCGCTTTAATAGCCTTCCTATTTCCGGAGGAGGTAAAGCCCTTAACGTAAAGAATTTATATAGCCTTAGGGGTAAGGCTATAAAGTTAAGGCTCAAGATATAAAAGGTATATCGCGGAGGCTCCCTATATAATAACTATGACTATATAATAATAACTTTTTTATACTAACCACTTATCTTTTTCGACTTTTCTACACTACTATTAGCCTAATTACCTCATAGCCTCTTAGTCTTATATTATCGGAATAACCGGATAATATAGGATAATTTCTAGATAAAAGCGCTTAAGGCTTTAAAGAAAGAGGAGGATAGTATTATTAGTATAGCCGCGGTTACGACGAAGAGGCTATAGTAGCCTAAGAAGAGGAAGTCCTAGGATCTTATTAAAGAAGCATATTATCCCCTTAATCCCGGAGGCGTCTTTACTATATAGAAGCCTGAGACTCTTAAGGTTTACTCTCTTAATAATATTCCGTTTAATAGAAGTGTCCTTAATAAAGACCCTTACTAGAAGAAGAATATCCTCGTAGAAATTAAAGAGGAAGACTAGGAGCTAGAAGATAAGCGGTTTATTAGCCGAATTATACCGAAGTCTTCTAAAATTATACCTTATTCGCGCCTTATACCCGAAAGACTTAACGCTATCCTAAAGACCGTCGACTACTTAACCCCTAAAGAAAACGAGCCCCTAATAAAGGTTCTCCTAAACCGAGAGGTAGCTATTATATAGGATTAAACTAAGTATAGTCGCCTTAATAAACGGGTAGCCCCTCTATAAAAGATTCGAGTGGTTTCTTATAAGGCGTAGTAGGCGAAGGGGATCCTTATCCCTAAGGCTCTAGAGTCTATAGTTATATAGATAATAAAGGACCGCCTTAAGAAAGGTATAATCGAGGACAGCCACGTAGCTTACTATAACCCCTAGTTCCTCGTTAAGAAGAAGGACGGTAATATATAGCTTATTAACTCGGCTACTAAGATTAACGTAATATCCCTTTAAGATACCTTTATACCGCCTAGGGCTAATAAGTTCTATAAGGATTTCGCTATATATAAGCTTATATCCCTTTAAGACCTTTTCTCCGGCTATGGTTAGGTTACCCTTAACGAGGAGTATCGAGATTTAACTACCTTTACGACTATTATTAGACTTTTTAGGATAAATACCCTTCCCTAGGGGGCTACTAATTTAATAGCTTAGTTTATACGTATTACAACCCGTATCCTTTATAACCTTATTCCTTAGTATTATAGACCCTTTATTAATAATATTATAGTACAAGGACCCATAACTACCTATAAAGATACCCTAATTAAACCTAGAATTCGCCGTTTTATAGCCTAGTATATTGCTAATATCGATAAAGTGCTTCTTAACGTAGAGCTAGCTAAAGGTATTATTATGGGTATTAAAAGCTAGTAGTATTAGAAAGTAGCTATTATCGTGGGCTACGTTTATAGTACTAATAGTTATTCCCCTAAGTAGGCTAAGATCGCGAAGGTCCGAGAGTAGGAAAGGTATAATACGGTCTTTAACGTTTATTTATTCCTCGGTCTTACTACCTTTTACTAAGTCTGGATTTATAAGTTCGTTAGTATCGCTAGACCCTTAACCGACCTATTATAGAAGAATACTACCTTTAAGTAGGAGGAGCCTTAATAATATATTATAAACGCCCTTAAGAAAGCCCTTACTACTACCTCTATCCTGATTACTATCTAGTACAGTAAAGGCGTAGGAGTTATCTATGTTATCGTCGATGCTAGTATAAATAAATAGGGTGGAATCCTCGGTTAGTACGTTAAGGATAAAAGAGCTATAGTATAATATAAAAGCGGTCATTAGTCTCCTATAAAAAGGGTCTATAATACTAGTAAGCTAGAGCTAAGGGGAGTCCTAAAAACCCTTTAGCGTCTATGTAACTACCTTTATAGGGTTTCCTTTATCCTTAAAATAGATACCCAAGCCCACCTATCCTAATTAAAAGGATCTACTACTAACCTCCTTAATACCCTAATTACCCGATAGCTCGCCTGGATCCGTCTCTTCGACTTTAACGCTAAGTATATTAAAGGATCTAAGAATACTATAACCGACAGACTCTCTCGGATACCCGGAATACCCTTTAATTAAACTAATAATCATACTAAAGAAGACCTAGACGACTTCGTAGATAATAGAATCTTTCTTATAAAAGCCGAGAAGCAGTTCAACGACCCTGCCTTAGGTAATAGTATTCTTAATAAGGACCTTACCTAGAGTTAGTTTCCCCGATAAGTAGCTACCTTTTTAACGACTTTTCGTGTGCCTAGAGAAATAAATCCTAAGGAAGCCTGTAAAGCTAAAGATAGGGCTACCTATATATTCCTTAAGGATAGACTATTATAGACCCGAGTAACTAAGGCCGATTAAACCCCTAAATACTAGATTAACGATAAGGATACCTAGGTTAACCTACTTAGGAGAGCCTATAGCGAATCCGGATACTAAGGAAGGTAAGATACTTATTACCGCCTCGCCGCTAACTACTTCTAGGATAGTATCTATAAAAGCGTTTAGAGGTTTATTAAGTCCTATTCTGAATACTAGGCACGTTATAGCCGTTCCTAGGAGGATCCCCTAATCTTAATAAGCCTGCCCGAAACCGCCCTCCCTTTTACCTAGGTTCGCCTAAACGTTTAATATCTTTAAGGGTAGTATCTTATAGAGGCCCGCTATATATTTATAGGTTAGGTCGAGGCTTAACTACTAAAGAAAAACACGTTAAAGGCTATTATCTTATTCCTATAGGAAGATATAATCTATAGATATAGGCTTTATATAATCCTCTTTATAGATATAGGTCTAGAGAATAAAGGTTATATAATTAAGCTAAACCGTCGTTATAGGATTACTTAAAAGCTTACCTCGGCCTATTACCCCCGCGCTAATAGCCTTAACGAGGTTAGGTATAAGGGTATTACTTATACTCTATCTATTTAGTTAAAGCTTTACCCTGAAGTCTTTTACGAGATCCTCCTAATACTCCTTTTCGCTAACCGGATAACGGTAAGAGCTTCTACTAGCGGTACCCCTTTCTTCCTTCTATATAGCTATAAGGCTATTACCCCGATTAAGACGACCTACCTAACCTAGAGAGTACTAGACTAAGGCCGCGTTAAAACCCCTAAGGATAAGATAATACTTTAGTTAAGGGCTTTTACCTAGCTTAATACCGACCGATATACTACTATTACTATAATTATAAAATAATAAGGGCGATAGATAGCCTATATTAACGCTAGCCGTGCCCGGGTACTCCGTAAATAAAGGCTATAAGTTAAGGGTCTTATACTAGTTCACGATACTAAGAAAGCTATCGATATAAGTCTAAGCCTTACTACTAATAGAATAGTGTATATCGTATCCGGAAGGCTAATTATAATAATAAGTCCTTTATCCTTAAGACTCTTACTAGGGGAGAATTAAAAGGGATTACTTTTACTACTAACCGCCTAAAGAAGTTTATCTAAAACGGTGATAGGTATTAGGAGCCTAAGGACTAGACTATACTCAAATAAGACTATAGCGAGGAGCTTAAGATTATATACCTTATTTAAGGAGCGCTTATTACCGAAGAAGTCACCAAAGTACCCCTTTTACGTAGCGAGGACCCTAAGGAAGATACTAAGGCCGAGGATACTATTAATTCCCCTAATTATACTATTAACGGTCTTTTACGCCGCTCCAACAGATTAAGATAGTTATTAGGGGAGTATTATAAGAAGCTAAAGGAAGAGTTAAAAAAGATAAGGGAGTCTAGTACCGTTAAGGCATAGATTCTATAACGCCTAGATTTTAACGTAAGTAAGTATACGGATTATACTAGAGAGCTATATTTCGTTTCTTATTATTATTATCCCTACTTTCCTTTATTATTAATGCCTATACTCGGTAGGAGGTTAGTGTATAGTCTTAGGGCTAAGGGTAAATAAAGCTAAGTCTCTTATCTACCTAGAGTCGCGATATATACTAGTATAAAGGGCGTAAACCTATAAATAATCTTTCTAACTGCTACCCTAATCCGTTCCTTTATTAAACTTTTTTATTTATTACCCTAATTAGAAGTATTATAAACCTATCTAGACTTATTTCCCCTATTAGAAGACTTTTCCCTATATTTATTATTTATTATATTTATAAGTAAGCCTAACTACGTGGACGTTATAGAGATATAGCACAATATACACTCTTTTCTATAATATATATAGGTTTCTTTTACTATAATCTCGAATTCTTTACTTCTATACCCCTAATTACCGTATAATTTATCGGACCTAAGTTAAATTATACCTAGTTTAATTTAAGCTACCTATTTTACGGAAAGGAGTTATAATCCGGAATAACTAGTATAGGGACGATTACTAAGGGTATAATATAATTAAGAGAAATACTGTTAAAGGCTATAAGCCGTAAACCGTAAATCCCTCCTTTACCAACCCTAGTACTAGTAACTTATTAAGTTATTACGTTAATCTTAAAGGCCCGATTATAGAAGTATAAGCGCCCTCTCCCTCCTATTACTTAAAGCCCCTTTTCCTAATCTCTATTACTAATCGCTCTCCCTATTCCTAATATTATACCCTTATTCCCCTAACTATACCTATATATGCTACCCTTAAACCTATTATACGTAAGTTCCTTGCCCGGAATGAAAAGACTAATACTATACCTATCACTAGAAGAATAAGTTTAGAACACTAAGTTAACGGCGTTAAGAGCCCCGCTAGAAAAACCCCTAAAAAAGAAAAACGTAATATCACGACGACGATAATGATAATAATAATAAAAACCGGAAAATCCGGGGGTTCCCTAGGTTTATTAGCTTAATTAAGCGATTACCGGCCGCTACCTATAAATCTTATTCTTCTTATAAGGGCTTTATCGATAGATAGGCCTATAGAGTCTACTTATATAGAGTAGAACACGGATTATTATAAAGAGAAGGAAGAGAGAAAAAGATAAGCCACGAAGAAGACCTCTTTTTATATCTATTTCCCCCTAATCTTATTACCCTACCCTACTTTCCCACGTAACGGGTCTTTCTTCCACTAACTACGCGGGCGACTTAGGCTTAGAAGCTTATTTTATTATAATTCACTACTTATTAGCTAACCTAGCCCTAACTACTTTATTTAGTTATACCTACGCCTTTATTCCCTTAATTACCGTAGAAGATACTTATTCCATCCCTTCTTTTACTCCTAAACCGGTCCTTCCTTATAGTTCTTATATTCGGGGATATATACTTTAATTTCCCTACGCTAGATATAAGCCGTTACAGAAAAAGAGATCCGGTAATACTTAATAGTCTCCCCTTTCTAATACTAAGCGCTATCCTTAACCCTCTAATAGTGGCTATCTAGTTTAGCCTAATACTAATATATTAAAGCTAAAACTATAGCCGGAATACTATCTTAAGCTAGGAGATCTCGACCTCCTAAACTATCGCCTTATTAGTAGGCCACCTATTAATAAATAACCTTTATATTAATAATATAAACGCTACGCTAAAGGGACTATAAAGGGCGGTAATTATTATTATAAATGGACTAAGGCAGTACTATACTCTACTTAGGAGATGGATCGGGGGAATTAATACTAGGATACTTATTATCTAGCTAAAAAACCTCTTAATTACCTTATTAAAACTATCTTCGAAGGGTATCGTCGCGATGTATACAAGCGGATTTATGAAATTAGTAGTTAGTATAGTCCGGGGGCTCCTCGCTCCCCCAAATAAATACATACTCGAAAAAGGGGTATAGAATCTTACTATTAACCCGATTAGGTATAGCTATCTAACGTTCCTCATAGCACTAATAGGGGACCTTATTAACGGTGCCGTATACCTAGATTAAAAGTGCCCTAGTAGTATAAGGCCTCGAGATAATCTTTATAAGATAGTCCTTTTAAGGGCTAGCTATATCCTTTACTATACAGACTCGATAACGGAAAAGGGGCGAAGTATTACTAGCCTTTATCTTTATAAATAAGCTAACCTTAATATCTCTAAGGTTAAGAAGAGTATCTTAGACCCGCCTAGGAATAGCCGCTTTACTTTTACCAGGGATTAATAACTATAGGAAATCTAACTCGATATATAATAAGCCGCCCTTAGTAGGCACTTTATACTAACCGAGATAGGAGTTTACCTATACATTATTAGCCTTTTTATAACCTAATTAGAGTAACCTATATATAGAATGGACGAGAACCTACTACTATATCTACTAGGGTTACCCTAAAAGAGTATTCCTTACGAGTTTTAAGGGGCAGATAAGCTATAAGCTAGAACTAAGGAGTCGGCTTAATAGATTACAAACGGCCGACTACCTGCTTCCTTTTATAAGACTCGGTCTTATTAAGTATACTAATTAGCCGTTTAGTCGCTATTATTATTATTACTAATTATTATAAGTATAAGTAGTGGTTATATTCGTATCTGCCTTAATATTATAGTAGGAAAAGAAAAAGAAGAGGAAGGATACCGCTAAAAAGCTTACCTTTTATACTTAAGGGATTAAGCGATTAAGGGAGGTTATAAGCTTTATTACTGCTATAAATTATAAAAACGGCTATTTAGTTAAAGTAGTTATAAAGGGGCCTTTACCTACTATGGCTTAAGGGAGGGGTAATTCACTATTTCCCCTTTTAGATCCTTTATTCCTAAGTCACGGCTACGCCTATAACTACATAACGTAGGAGCTATTTCGTTTAATCTTTTCGATTAATTAAAGCCCGGATTTTAATATCTTTTTCCTAATTAGGAACCTTCCCGCTAAGTTAAAGAAATCACTATCGCTATATCGCTATAATTAAGGTATACCTCTTTTAACTAATTAAAAGACTCCTTTATAGGTAGTAGCTCAATAGTAACGCCTACTATAAAAGAACCCTCGAGGTAAAGACTATCACGGAAGAAGGTATTTTCGAGCTTATTAGAGGAGGATAATACCCCTTAACCTTAAGCCCTAAGGATCTCTTTTCCTCTCTTCTACTCTATAGTTTTCGGCTAGCCTTTCGCTCTCGGATATTACCCGTAACCACTAACCCCTTATTTTATAGTAACGACTTCTTCCTTTTCTTTTTAACTCCCCTAAACGTTTTTAGACCTAATTAGGCTAACCTACTATAGTCTATACGCGTATTAGGTCTTATCTCCCCTTAGTATCCCCTTTCCCCTTACCCCTCCCTTTTTATATAACCGAATATATAACCCCTTAATATAACTACCTATTAGGCTATTACTCCGGTAAGAGACTTACTTAAGCGGTATATTCACCCTAAAGCACGCGTAGCCGTTAAATCTCGTACTAGGAACCGTATAGAATACGTCCTTAAGAAAAGTAGATAGGCTTTTCCCTTAACCGGCCTCCCCTACTATCTATTCGACGTATCTAATAATAACCCTTTTTTCTTCGGGTTCGCTATAAGCGATAATGCTAACTAATAGGCTATTTAATAGCTTCCAAGAAATATAAAGGGAGAATATTTAGGAGGTAAAGCGGCGAATAATATAACCCCGTTAACTGTATTAGTAAAGATCCGTGGGGATAGTATTATATCTGCCCGAATAGCCTTACTTACTATGTAAAGAGTATATAATAATATCTCTAAGAATAAGTAATTAGAAAAGTCTACCCTAAAAGACCTAATTAGAGTACTAACTACTAGGCAGATTAGAGATTCTAGACCTAAGGCCTGGATTAATAACGTTAACTCGTAGGGATACGACGGTAAGAAGAGGAAATATAACTACCTAGATATTAGTGATAAGGACCTTTTTCGTATCGCGATAAGCCGGCTAATCCCCTTTATATATTATGTTAGAGGTAACCACTTTATTAGCCTAATCTTAGATTAAGAGACCTGGGTTATATACGTATATAATAGTATATAGTATAATAAAGGAGCTAAGAAGCGTTTATTAGAAAGCATCCGGTGAGCTATAAGTTAGCTTTAATACGTTAAGTCGCTTAAGGAGGCCGTAGATAGTCTAATCAGAAAGTTCTATATTATCTTTTGTCCTTAGTAGGAAGACGTATATTCGTGTAGTCTATTCGTTAGTGAATAGATCCGTTATATTATGTAGGAGGGATACTTATTCCCTGCCTTATCCCGACTATACCGCTTATAGGCTAGCCGCTATTATATTAACGACGTAATTAGCTATATTAGATATAGCTAGTTAAGCTATATAGGCGAACTCTTCGGCTTCGGCTATTAACCTAAGCTAGCTTTCGGGTAATCCACTCTATCCCCTAACCTAACTCCTACTACTATTACTCTCGTTATAACCCCCTCCTATAATCCGTCTAAAATAACGGGTTTTAAGCCTATTAATAAGAAGTAAACGCTTCTTAACCCGCCTAAAGGACTAAGGACACTAAAGACGCCTAACGCGCCTAAGACCCCTTAAATAACTAAATAGAAATCCCCTTCCTATAATTAAGGACTAATAGAAGTGCCGACGTTCGATACTAATAATAGCGGCGTATTCCCGGAGCTAGGTTACCTTAAGCTCACCACCCCGAAGTATAAGAAGGTTACTAAGGGAAGTATATCCCTAACTACCGAACTCGCCCCTATTATAGTACCGCCCGAGTCTCCTAAAGCCTAAGCCCCTACCGGTTCCCCTAATTATAAAAAGACGAAGCCAGAAAAACAGCCGTAACCCGCCCTAGTTAAGATTAGCTCGGTTACTAGCTATTACACATATATGGGAGAAGATATTATTAACTTTTTTATAAGGATAGATATATAGAGTAAGTAGGACAAGGACTAAGTATCCTAGGATCGTGGCCTAAAGATATCTTATGGTTTACTATTCTATAGGTTAATCGAGATAAGGAACGTGCTATTTAGGCTAAGTAACTATAGTTATAAGGACTAAGTCTAGTCGTTTAGTAACCCTTATAGGACCGCTTTATAAGATACCGCCGCTAATAGTAATGAGTATCTCCCGCTATTACGAGCTATAGAATAAGGAGGATAGCATTATTATAGTGCCGCTATTAAGCAGGAAGTAGATAAGGCTACTACTAATTAAGAGGCTAAGAAGGCTAGCGAGCCTAACTATATAGTAGGAGGAAGAACCTTACGAAAGCGTAAGTAAAGGTATATATAAAGGATTAGATAAACGACGTCTTAAGTATACGGTTAGTGAAGATAGTAAGAGAATAGTATATAAGGAGGAACTAAAACTAAGAGGATCTCTAATTAAGTATATATGGAGGACGGGGTGATTAAAGGAATAAGGGTATACGATAGCTCTTTACTTAGTTTATTTACTTATATCTACTTATTTTTAGAAGTTATCTACGCTACGAGGGCGTAAATAAGATAACTAGGGCTATATTATAACCGCGTAGATACGGCTTTAGAATAGTATCGGCAGCCGGTTATATAACCCCCTTTTTTAAGGCTATAGAATCCACCTCCTATATATATATTAAGGATAGACTCTAGATATCTCTATCGAGGGACTATTATATAATTATTATCCTTTTTTATAATTACTTATTCTATGTTTAAGGTATCTTTCCAGTTTAACCTATATTACCCTGATTAGAATAGTGACTACCGATCTACTTCTTCGCTAAAGGTTATAGCGGTGTTAGTCATATTATGGATATATCCCGTGGTTTTGATACACTGGCCTCTTTGTCTGATCTTTATCGTGACGATCTGGTGCCACTATGTCTTTATCTGGTTATAGTTAGTATCTATAGGATACCGTTACGAAAGAATAGATTAAACCGTCTACTAGTCCGGCTATTACCCCTTATCCACGAAATTTTAGATTAGTTATCTTTAGCATAGTACTATACTAAGCTGGATCTTAAGGCCGTATACTATCGGCTACGGATTCGGGAAGGCGATAAGTGAAAAACGGCGTTCCGGACGAAATACGGTTACTACGAGTATCTTATAATACTATTCGGTCTTATAAACGCCCCCGCGAGCTTCTAGCGCTATATTAACTAGGCACTAACGGGCCTTATTAATATTATATATATAGCCTATCTAGATAATATTCTTATCTGCAGTAAGGACCTAGCTACCCACCGCGTACACGTCTATAAGGTCCTTACTAGGCTTAGGTAATAGTCTCGATATACTAACCCTGATAAGTATATGTTTAAGACCCGCGATACTGAGGTCCTCGGTTTTATCTATAGCCTAGATAGGGTATGTATAGACCTATCCCGCGTTAAGGCTATCCGCGACTAGGAGCCCCCTAATAGTATTAAGGAGATATAGGTCTTCCTAGGCTTTATGGGTTTTTATAGGCGGTTTATTAAGAACTACTCTAAGGTCGCCGCCCCTCTCACGGATTATTTAAAAAGGGGGTATATTAGGGTCCTTATACTTTTCCCCGAGGCCTAGGCCGTGTTCGAGGAAATAAAGCTATTATTTTAGAAGGCACCGGGCTTATAGTATTTTAACCCTGCTCTGCTAATACGTATTAAGCTAGATACTACCGCTTTTGCTATTAGCGCTATTATTAGCTAACTCGACGATAGCTTATAGCGCCCTATAGCATTCATATCCCGTAAACTACGTAGGGCTAAGCTTAATTATAGCACGCCCGATTCTAAGCTTATAGCTATTATCGAGTCTTTTTGGACGTGGTGCCACTATATAGCCCATAGTCAGAGCCCTATAGTAGTCCTGATAGACTACCTAAACTATTACCACCTATTAGATAAGCCGAAGACTAAGGGGTAGCACGCCCGCTAGCTTAAAGAATTAGTACTATTTGATTTTAAGATTTAGTACCGCCCGGGGACGTTAAACCCCGCAGATAGGTTATTAAGGAAGCCCTAATATACGCCCTATAAGCGTGCTCTAGTTACTAACCGGGCTAAGGCGGTAGAGTCTTTTTCGAAGCGTTGTATTATAGGGTATATCAGGAACCAGGGTAATTCGCGTAATAGCCCCCGTTCTGATTTTCCCGCTACTCCTATTTTACTAAGGAAGGTGGTTAAGACGTAAGCGGATAACCTTTTCTCAGAACCTATATCGAGGCATTTTGTTTTAGGCCTTATCGGGAACTAGCGTGGTTCCTGTAATCCCCTAGATTCTAACCCTGTTTTTCCCGCTCTTAATTTCTCTACCTTACTATAAGAGGTAGTAAACGCGTAAGCGGACGATCCTTTTTATACTAGGTAGCGTAAGGCCCACGATAACGATACCACGTACGGATATGAGTCTAGGAGTAGTAGCATCCTTCGGTTTAAGAATCGCGCTTTTATACTAGACTACTCTGGCCTCCGTTAAAAGGTTACATAGTGTTTCTATAATAGACCCAGCGTAGGCCACTATAGGGTTATAAGAACTATTAAGAGGATTTCGGATTTGTAGTTTTAGAACTATCTCCCACGGGATATACGTTAATTTATACCCACATACGGCGTATGTTAACGGACTAAGCCGCGGTATTATAAGCCTTATAACGAGCTAGCGAGTCTCCTAATACCCTAGCGCCCCTTTATAGGGATATCTATTAACTATATCACGGGCCTACCACCGGTTTATAGCGCGACTATAGATAGAAAACGGGATACTATACTTATAGTAGTATACCGCCTAGTAAAGTACTTGATTTATATCTCCTCCAGTAATAGTCTAATAGCAGAAAGACTTACTAAGTCTTTATAGTATCACGTCTTTCGCACTTTCGGCCTATCCGATAGTATTATATCTAATCACAGGGTATTATTTACGAGTCCTTTTTAGGTAGCGTTATATCGGTGCCTCGGCACTATATAATGCCTATCCATAACGTAGTACCTGTAAACGGATAGATAGATAGAGTGATAGAATTAGAACCTTAAGTATTACCTCCGCGTATTCTACTGCTAGGAATAGGATAACTAGATTAACCGGCTACTATTAGTAGAATTCACCTATAATATAGCGCGGTATTCTACGATACGTTATACTCCCGCCGATACGTTAATAGGTTATAACCTTTAAGGCCCTAATAAGGTATAGCTTCTAAGGGCAGGCAAGGTCCGCGCCGCTAAAGCCGAGGCCTAAGCGGAATACCTTATAGCCTAACGCCGATCTATCTCGGACCTTATTAAGAGGGCGCAGGCCTCCTACGACCGGTATTATAATAACGGCCGTGTCTAGCGCTCCTTTAAGGTGGATTAGTATATCTTACTATCCACGAAGAATATCCGATAGAAAGGACTATCGAAAAAGCTTAGTAATCAGTTTATCGGGCTATATAAGGTGACTAAAATCGTCGGCACGTATAGCCTAGCCTACAAATTAGAACTGCTAAAAGGTATAAGGATTTATAACGTCTTCCCGGTTTCCCTGCTATAACTATAAAGGTCCCGCGATAGGTTATAACCGGAGCTACCCGTGGTTAACGTTAAACTAGAGTCGGAGAAGTACGAACTCGAAGCTATCCTAGACTACCGATGTCAGGGTAAGCGGCGTTAGTACCTAATTAAATAGGCCGGCTATAGCGATAAAGAAAATACCTAGCAGCCAAAGCGAAATATCTACGATAAACTCGTCGACGCCTACTTTAAGGCGAAACTCACTAGGAACTATATAGGTTCGTATACTATACCTAGAGGGGACCTTATGAAAATAACGTAAAGGCGTTATGCTTATCCCTTCCTCCTTACGAATAATAAGATCTACCGGGAACTAAATAGGTTTATATACTATCCCCGTAGGGGACCTAATAGAGATAAAGGCCTACGTATCGACTATATTAACTAAGAAAACCTTTTAGTAGGCCGTGGAGATAAATTCTTAGGCAAGGACCCCCCTTAACCTAGACGGGGACTATATAGGCGTTATCGCCTTATTCACTATTTTCTTCTTTTTGCGTGTTCTGCTCTTAACCTCTGCCCTTCCTTTTAAGCGCTCTGCTCTTAACCTCTATTCCTACTCCCTGGGTATAATAGCTTATCGCCTCGAACTTTACTCTTCCCTCTACCTCTCCCTTAATTAACTATCATAATAAAGACACGATTATATTATAATAGAAGTATAGTTAGAACTATTAGGATCATAATAGGAATACCCTAAAGTTAGTTAAGTAAACAAAGGAAAAACCTAACTCGAAGGCTAGTAAAAGACCTAAAGAAAAATAACCGTTCCTTTATATATACTATAATCACGCCCCCGACAGGACGTCCTTAAACCCTACTAACTCCTTATCTAGAGGGGTAGGCTCGCGCCTAATCGCCTCGCCGTTATCCTCTATATATACCTGGCCCTGCCCCGCGGTAATAGCCGTTACCCCCTCTTATCCACCACCCGCGGATAGCGTTAAAGGGCTATAAAAAGACAGAGGCGTCTTCGCCTTCTACTATTTCTTCTTTTTCTTCCCTACTAAAGGTATCAAGGGCGTTAAAGCCTTCTTCTCTTTACCCTTCTTTACTAATAAGATCGGCACTATATCGTTATCGTCGGGCACTTTATAGGGGTCTAGCGGACCTTACCGACCTTACGGTATCGTGAGTCCTAATAGCGAGCCTTAAGGTTATATGAGGCTATTATCACTAAACACGTTATTACCTGTAAAGCTAACCCCTGCGGGGGCTAAGGCAGACCCTAAGGGTGCAGGTATACCACCTTCTATAGCCTAAGCCTAGGCTAGATTAAGAGTAGCTATCTACTCGAAAGTAGTAGCTGTATATTCCTAGGCCGTGAGGTCATGCTAATATAATACTAGGCGTTACTACTTAATATTAAGCCGCTACTACTCAACGGCAAGGCGTTACTATTATAGCCCGATAAATTACTTAAGGAGCGACTCTATACTATTAAGCCTTTTATAGATATCCTCCGCCGTTTTCTAGCGGGTATCGGTAACTTCCTTAGCGTAATGCCAAGTAGCTATAGCTTCCGTGGTAGCCGACCCGTTAACCTCTAGCGCCGCCTAACCCAGAGCCTCTTTAAGGATAACCTAGTATCGAACTACTATAGCCTAGTATAGGTGTTATATAGGATTAGTAAGGGTACTATATAGGGTTAACGAAGGGATATAGTTAGTAATACTTATATAACGACTCTTATTTAGGCCACTTTTCTTAATAGCGATAACTAAAACCTTCTATAGCTACTTAGTAGCGTTCTTACCGGTAATAGGGAGCTATTATAGGCGTGAGAAGAATAGGCCCACGGAGTAGTCTATAAAGAGAGGGGCTATAAGGATTAAAGATAATACAGATATATAACTTACCACGCGGTATTTAAGGCTATTATACTTAGAGTAGTAGTGGCACTTATTCGTCCGTCGACTATTATCGGCGTATCGGTATATCTTGGCCTTAATAGTATACGTGTTCTCCTTAAAGTTAATCGTTACTAACTTACCGTATAACGTATATAGGGGGCCCTTAGATCCCCGCCTATACCGATATCCACCACCCTTTAGCGGGGAGCGGCCGATAATATCGTAATTAACGATAACGTAGCCGTAGTAAGAGTAGGAGGCTCTAGCGTAGCTAGACCGATAACCTATAACGAGCCAGGCTATATAGCCGACTACGGGATAGACTACCTAGCGGACTCTAAGGATAACGCCGTAGCCGTGGTCTTAAGCCTCTTCGAGGCTCGCGTTATACTCGTGGGAGTAACGGCGCGCGTATTATTATCTTCCTAGGAAGGTATAGTAATTATACTAGATATATGGTTAGCTAGAGTTATAGACTAAAGACGTATGGAAATACGTATAAAATGGTAGTTATTTAACTGTTTAAGACTGGAACGTATTAGTATACGATATTATAGATTAGGCGGAACTCACTGAAAAAGAGTAGTATAATCGGGCAAAATTAATTATAGAAGAGGAAGAAAAGAACAGGAAAAGAGAATAATGGTAAGATTATAAGATATCCCCCTTAATAGTAGTTACACGGGCACCTATTTTTAGTATAAAGAAAGAAGCTATAAATTCACGGAAAAAGTAACGTTAGGTCTTATATAACACCACGAGAAGGAGTGTTTATAGATGGATTAAAGGGATAACCTAGGGGGATAAAGGGACGAATTTAATGACTCGGGAAGGAACTAGCCTAAACCCTATTAGGGTCCTAGATAGGATATTAGCTTTTTAGTCTCGGGTTAAGGATAGATTAAAGGGAGAGAGTATGGACCCGGGTTAGAGCCACGGCTAAGAAGGCTCTATATAGAAACCCGGCGGGAACCTATTAGGGTCCTATTATAGAAGGCTCTAATTCGGGGTATCGGGGGATTTAGGGACGGACTCGGAGACTGGGTTTCGGAAGAGCCGAGAGACCGGAACGGATTAGGCGCTTCGAAGAATAGGAGTATCCGGGGGAGGTCGCTATATCAGGTACCTATAACAGTGGTCATAATAGGCCCCTAGTATATACCTATAGGGGCCCAGGTACACCTAGTCTAAGACCTTCGAGGCTAAACAAAGCAAGTTATTATATAGCAAATTGAATAGTCCCTTAAAGTAAATAAGGCGGCCCTTGAGGAAGTAAATAAGCAGTCCTCGAGGAGTAAAGCGTAGTCTTAAGGAGTGAGGAAGCCTCCCCTTTTAAGAGGGAGGCCAGCGATTAATCTAATTCTTTACTCCCCCCCACGTTCTAATCCTATTAAAATTATATCTGGTTCCTTGCTTAACCCTACCTTTTCACTCTTTACGACTACCTATTTAACACTCTAGAGTAAGCACTATAAAGCTATAGCCATTAATAACGAAGTCTAGGAATATCTACGCCCTAATAATCTCTTTCCCCCTCCTTAAAAGCCTATTTTACCCACCTACGCTACCTTCCAGCCGACGCATATAACCCTATAAGCAGAAGCTATACCCTTATAGTGGTTAGATCTGATACCTACTAGGCAGAAAGCCTACGACTCGGCGATATAACGCTAGAAGATATAGAGGAATAACTACGCTAGGTATATAAAGGGTATTAGAGCCGTTTTAAGCTAGTAGACTAATACTATCGATAATAGCCGTAAGCTACTACTATGTAATCTAACGCCTAACAAGGTATTTAAAGCTGTGCGACACGATACTGCTCTTTATATAACCACCCGCCGTGTTAATACGTATAAAGACTATAACGAATACGTCCGCGTAGCACTAATATCCCTAAAAAAGCTATAAGAGTGGTTATCTAGATAGTAGGAGCTATTAGTACGCTTTAAAGAGGTCTAATCAAGGCCTGTAAAGTATATCTGGATAGCAGACTTCTTTAAAGGTATACGTTTAATTGCTAGTCGTGATTAGACTAAAGCCTAAGAAGGGTAGCCGTGGGAAGAATAAAGCTAAGAATCCCTCTACCGCTAGATCTATAGCTACACCTTCTACTACTTTAGCTAACTATTCCTCTTCTAAACGCTACTAATCTATACTATAGAGAGGATAGATATACCGTGTATACGCATTACCTAGCCATAATATTAACGCCTGCTTCTATCTATTCCCGGATACGTTATATAACCACTAAACGCCCTTTAAGAGTACTAAAATAACCGTTTAACGGATGCTTAAATACAACCCTGTATTACGGTTGGAAGTAGAAGAACTACACGCCGTAAAGAAGATAAAGAAGGATGCTAGCCAGGACTCTATGTAACTTAAAGAGGCGTGACTCGACTATAGTAGCGTCCGTAGTATCTGTAGCGGCGTCTCCTACGCCGCTAGCTTTATAGTAGGAACCGCTACTACTAATTACCCTCTTTAAGCCTCTACTATCCTCGATTCCGGTGCTATAATATATATTTTTAACGACTTTTCCCGCTTTTCTGAATTTACACCCACTACGCAGAGGGACTGCGTAATCGTAGGCAGCTTATCGCTACCTATTAAAGGTTACGGTAACGTGACCGTGAGATTAAACGGACTAATAGGAGGCCTCGATTTCAGACTATTAAACGTCGTATACTATAAAGATTTTGCCTATAATGTAATTCTAAACTAACAGTTATAACTACGAGGATACTAGTAGGATCAGAAGCCACTAAATAACTACCTTTAACATGCCGATAGATCTATACTATGCCAGCTAAGTCACCACTTCGATTAAACAGTTATTAAATACATGCTCTCTAACCAATCTACGGCTGCTTTTCTAGGCTCTTCTTCCACCCGAAAAGCCATTCACAAATCAACGATACATTATCCAAGCACTACAGAGGGTATCTTATAGTCTCTACGATTAGGGCACGCTAGCCCTAAACCGCTTAGACACCTAGAAGAGTAGACGTAGGGGGTTAAAATAAAGGGACTAATAACCATCAACTATATGGTCTATAAGCTTATAAAGATTAAACGGTATATTAGTAGGCACCCTCGTACCGTACCTATTTCCGTAGGGGAGTGGTAAGCGATTAATTTCACGGATTTTAACCGAATATCCGATAGGGACTCGCGGTTTATATTTTTCACCGACTATTATAGTAGCTTTACGGCTACCTATATTATAAAGAGTAAGCTAGGAATAGATATCCTCGTACTAATTAAGGAATTCCTCGCCTAGGTGGACTGATAATTAGACTGTAAGGTACGCGTTTTCGAATCTAATAATAAGCTAACTTGATCCCACGATATAACCTAATTCCAAAGTAAAGAGGGTATCCTTTTAGAGGTATCTACCACCGATACTTAAGCGTAGAATAAGGGTGCCGAACGCGCTACTACTATAGTTATTTTGAAGGGTCGTACAATAAATATCTATGTAAAACTACCGCCGTTTACATAGCCTAAGGCTATTCCTATAGCCGTATACATCTATAACTATACGCCACGAAGGTAGTAAAAGGATTAGAAAACGCCGTATAAGGTCCTCTTTAAAAGGAAGTCGATTTTATTTTACCTTTAAACCTATAGCTATAAAGCGTATGCGATAATAAAGGACGCCTATAAAGGCGCTAATAAGCTATTAAATTATATCGCTCCTCGCGTCTATATCGGCTACCTTATCGGATACGATCCCACTAATATCTTCCGTATCTAGGTGCTAGGCTATTACGACGGCTTCCGGTCCTTTATAGTATAGCGGATGATAGGGGACTGGCGTCGAGGTTTTAGTTTAAAATGAGAAGAGGATATTAACTAAAGAGTAGTAACTATCGTTCGTGGTGGTCTAGTCGTAGTTGCGTCGTAAAGACTAGGCGTCTTCTTTATAAGGTAGGTTTAAGCGTAGAATAGTAATCTAGGTGAAGACTTAGATTAATCGATATCTTATTCTCTAGTAGAAGCAAGACCTAGGATACTAAGGTATATATAGTGTGTTGTTTACTCTTACTCACCAGGCCCTTAGTGATCACTCCCTATATTATTCTAAAGTATCCTTTCCCTGTATCACGTAGCCTAACACGTGACTCCTTCCTAAGTCATCTTCTGGTTATATCTTAGTGCGGCGTCACGTACTAGGGCATCCTTCCTGCATACTATGTGTTAGGCCCGTTAGTCGTAATATTACCTCCCCTCTTCTAAGCGCTATCCTAGCGGTCGTATAAGTAGGCCGACTATACCAGGTTCGTCGTTTCCCTTATTTTTTCTTCTTTTCTTTTATAGCTAACTATTATATCTGACCGTGTGCGGAAACGTTCTGCTAAAGCCTCGCTCTCTCGTTCCACGCTTGATTATTAAACTAAATCCGCGCTGATTAACGATCAGGGTTACGAGGTTATTCCTTATTCTCGTTACTTCGATCGTAACCTTAGCTATTTCGTTCTAGATAATCTTAATCGTTATTTTTATTATTACCGTGCCGGTCGCTCCTATAATTCTTCCCGTATCCCTATATCTTCTAGTTAGTATCTTTATTATCTCCCTCGGCCGTCCTTACTCTAACACTCCCCCCTAGCTAGTCGAATTAACGCTAAGCTTAAGCGACTTAAGGAGGAGGAGAACCTCGCGAAAGAGGTCCACTACGAATAATAGTAGAAGGCTCTAGAGTAGCAGCGCAAAACCGCTAAGGCTTTAGCTAAACTCTCCCGCCTTCGTCGTATACGCCTATAGCGCCGAAAGAAAGGTGTCGAAATAGTCCGAAAGGACCTTATAAGTATAGAGGAGCTAGAGGAAGTGGAGCGGAAGGAAGCTAAGGCTTATCGTGCGGAGTCTAAGATTATAGTGGTTACGTAGGCGGTAGGTATAGTTAACGTGATTAATTAGAATTAAATTATAGTATAGGATATAGGTGATTTTTCGGATATTAATTTTACGTAGATTACGGTATCTGGTTCCGGGTCCTGATAGTGTTTTATCGGTATTACTTTGGAGTTGCTTATAATGGATTAGGTTTTCTTTAGGTTCCTATATATTATCGCCGTGGTAGTAGTTTTTCTACTTAATAAAATATTCGGTGCCGTTTAGCGTCTCTCGGTGGTCGAGGATTCGTTCTGCTTTATATATATCGCTAGTATCGACCACGATTATATCTTATATTATTTTTAGATTCTTGAGTGCTAGTTTAAGTAGAATGGTATAAAAATTATTATATATCCTTATTATCGGAGGTAGTGATAGGATATAGTTCGTATCTGATTTTTTCTCTAAGATTTCGAATAGTTCTAGATTTTTAAAATCTAATTTATCGCTTAGTCGTTATATTTTTATATTATTACGAATAAGGTAGACCCGGTCCCCCCTTAAAAGGGTTAGTCCCTTAATCCTTAATTAATTCGCGTACTTACTTATTCGTGTTCTGACTATCTTTAGGTCGGTTTATAGTTCTTCGTATAGTCTTTTTATGCTGTTAACTATTTTTATTACTTTTAGCGTATTTAGTCCTTCTAAAGGTTTGCTAAATACTATCGGATTATATCCGTAGTTTACTTCGAATAGTGTTTTCTTTATTAACTCGTTTAATAAGCTATTATATACGAATTATATAAGCGGTAAGTACTATACCTAATTGTTATACTCGTATCCTATATAGTATCGTAGGTATTATTCTAGGATTTAGTTTATAATTTTAGTTTATCTGTCGGTTATAGGGTAAAATACTATTAAGTACTTATATTTCGCCCTTAGCTAGCTTATAACTACTTTCCAGAAATTACTAGTAAATAATTTATCTTTATCTATAATAATCTTATATAGTATACTATAATCCCGGATTAGGCGGTCGAGAAAGATATTAGCTAGTTTCTTTACTATAGTGTTTTTAATATATAGAATATAAAGAGTGTATTTCGTAAATCGGTTAATAATTACGAATACACTATCGTAGGCGATTCTTATTACCGGATCTTTAGATATCGGAAATCCTATCACGAAGTCTATTATAATTGATTCCTAAGGTCTATTTACTACTAGTAGTGGCTTTAGTAATCTGTAAGGTTTATATCGGCTACTCTTTACTTTCTAGTAAATATCGTAGTTACGAATAAAGTCCCTAACTCGTTCTTTAGTTCCTGTATAGCTATATTATTATCGTAATCGGCGGTAGGTCTTATAAACTCCTTAATATCTATATATTAGCGAGGCGTGTGCTTCTTTAAACGTCGTGTTAATTATTCAATCTATACTATTTATTTCTCTGTGTTTAAGGGTAAAAGCTTCTCCTTCCTATTAGAGTATAGCTTATAGTTTAGGTGATTTATCAGGTATTCCTAGTCGGCTAAATACGTCTACGCGACTATTTTCGCTTCCTTTTATATATTAAATATAGAAGTTAAATTCGGATAGGAATTCTGCCTATCGGATCTATTATTTATTAAGAACCTTAGTAGTGGTGAATTACGTAAGGTTCTTATAATCCGTGTAGACCTATACCGGGTATTTTATTTCTAATAGATACGGTCTCTATTCCTTAAAGGCTTCGATAATAGCTATTAGCTCTTTATCGTAGATCTAATAGTTAAGTTCTAGTCTAATAAGTTTCTTAGATATAAAGGCTATAGGATATAGTCTTCCTTCTACGTTATATTATCCGAGTTATACTCCTAGAGCCTAGTCGGATATATCGATTTCGAGTTCGTATTCTTTATCGGGGTCTAGTATTACTAAGATAGGTTCGCTAGTAACCCTTCCTTTAAGGGCTTAGAATGCTTCTTCTATTCTTTTATTCTATTCGAAGTTAAGCCCTTTTTTAGTTATTTTAGTTAAGGGGATAATAATCTTACCATAGTCCTTAATAAATTATCGATAGTAGTTAACGAGTCCGAGGAAAGACTACATATCGCGAACGTTTTACGGCTATAGCTATTTAGAGACGAATTAGATTTCCGCCTCATCTATATGGATTTTATTAGGTCGTATTATATACCCTAAAAAGTTAACTTCTTACATATAGAATTACACTTTTTCTGGTTTAACTAGTAGGTCGGCGTCTTATAAGAGTTATAGAATTATATAGACGTATTATCGGTATTCTTCGAGTATTTTAGAAAAGATAAGGATATCGTCTAGGTATACTATAACGAAGTGGTTTATATACTTCCTTAGGATATCGTTAATAAGCGTTTAGAACGATACCGGCGTATATATTAATCTAAAGGGTATAATAAGGTACTCGAAATATCCTCGCTTTATTCAGAATACTATTTTCTCTCTTCTCCTTCCTTAATCCTAATTAAGTTATAGGCTCCTTTTAAGTCGAGTACTATAAACTATTATACTCTAACTAACTAATCTCATATCTCCGAGATAAAAGGTAATAGGTAGCGGTTCTTAATAGTTATATCGTTAAGTTATTAATAGTCGATATATAATCGTAGTTTACCGTTCTTCTTTAATATAAATAGGATAGGGTATCCTGCTAGTAACTATAATACTCTAATATAGCCTTTTACTAGTATTTCTTTAAGATATTCTTCTAAGGTATCTAATTCTTTTTAATTTACTCCGTAGATTAAAAAGAATTTCGGGTATATACCTTCCTTAAGGGGTATCTTATAATCGTAATATTAATATTTCGGTAATCTAATCTTTAGGTTTTTAGTAAATAGCTTTCCGTATTTACGGTATTCTAGTAAAACCTTAGCGAGTCTATTATAATCGTCTTCTACGAGTCCTTTCTCTGCTTAGATAATCTAATAGATTCCCTTAATAATATTTATTACGTGTCGGTTATTATGCCGTTACTACTATCTTAAAGTCTTCCATACTTCCTTCGCCTTAGTCCCTGGTTTTTAGCGGCTATCTAAGTCTCCCTAAGGCTCCTTCGTCGGTAAGTCTTCCTGCTATTTTCGACGGATATCGGGATCGGGTAAGGTTTCCTTTATAGTCTTCTACTTACTCTCTAATCTCCACTAAAGCTAGCTAACCTTCTAGTCTATATCGGGATTCTACTCGTTAAACTATAGCTTACTAAGGATAATATCCTTATAGCCTATATTATATATATCGAATTTTATTATTTTAGTCTTATTCTGAATTTTAACCTAAAGGTATATAGTCTCCTAGCTAATAATAACTTCTTCTTAGGACTAGTCCTTCCATATATACGGAGTAATTTTATACTCGTCTTCTAGGTGTTTTCTAACCTAGGGTATAGAGAACTTTCTTATAGCTACTAGTAAGATAAAGTTTCCTGCTACGCCTATATCTAATAGTGCATTTATCTTATATTTATCGAGTTATATTCTAATATAGTAGTGCCCTATACTACTACGTGTTATAGAGTATATCTATCGAGTACCTCTCGCGTGCTCTTTACGATAATATACTCCTAGTTTTTTACCTGTTTAGCTCGGTATTCGAGGGATATTTCTTTATCTAAGAACCTATACTAGATTAAAAGCTATTTTATCTATTATAGACGCTTATCGAGGGCCTAGAAGCGTGATTCCTAAGCTTCTTAGTCTCGCTCTAGTTATCGGATTTTTCCGGTAGCGTGTATTATATAGCTATTAGTTTTGCTTTCGCTTAACCGATACTTATAGTAGTCGTTTTTAGGTGGTTAGAGGCGAATCTTATATCTTTCGTCCTTAGTCTCCGTGATAACCTAATTATTATATGATCTCTTTAAATAGACTCTATCTTCTAGGGTTTGTTCTTTATTCCGTGGCTAGAAGTTATTAGCCTGTTTACGTTCCTTATATATAGGGTATATATCCTTAATATAATTAGCCTAAAGGATTAGGCTATAGCCTAGATAGTTAGCGTGTATTACCTATCCTTTCTTATACGTTTAATACTCGGGTAGTTAATTATCCGGTTCTTATAGGCTTATTATTAGGCCGGTAAAAGTATCTTAGTCTTCCTAAGCGTAGTAAGGTCGTTAATATATAGTTTATTACTATCTTTTGCTAGTATTTATAGGTGCTTTACGGTAAGCGTTATTAAAGCCGAACTTAGTAAAACAGACTTAGTAGGTTTACTTAAGGGGTTCCTCCGTAAGCTAATTAAGTATTCGTAGCGAGATAGCTTCCTCCTCGATTAGGTTAGCTATTTCTATAAGTTAATACTAGAAGTTCGTATTACTATCCGGAACTCTATCGGACTCCGTTTCCTAATCTTATTCGTCGAGTTTAGCGGTTTCCTCCTATATATAATATGCATGATTTTCTTTCTTAAGCTGTTATTTCTCTTCGGGAGTGAGTCCTACTTCCTGGAGGGCGTTAAAGCCTTTACTGCTAGTATTCGTGTGGACTTCCTATTTCTTCTAGATCTCTTAGATCTACTCCTATCTCTTAGCTTCCTTTTTTATTTATCCGTGTTCCTAGAGGATTTCCGCAGTGGTTTATAAAGCTAGTCTATTATTATCCTAGTCGGGGATTTTAAGGCTATAATCGTTATTATACTCGTTACTAGATACTATAACGAGTATCTTCTAGGGTCTTTTAGGGTAGTATCTAGCTTCGTCCTTCTCTGATTAGTATACTAGATAATAGTTATCGTAGCAGATTATCTAATAGAGGTTAGCGTGTAGTGTTTTATCCCTATGAATTTCTAGGTGTCCTATAGCGTTAATATCCTTATAGGGGTTTTCTCTTCCAATTATATTAGCCTATCGCTACGATTATTCTCTTTTAGGCTATTAGTAATTATGCGTAAAGTGGCCTATTTTATCATAATTATAGTATTTAACTTTACTTATATCTTTCCTGCCCTGCTTATTATTCTATCGGTTAATATTATCGATCTCTATAGGACTACTATAGTATCTATATAAGATACTCCTAAATTAGCGTAGGTATAGCTACTTCTTACTAGTGTTAGCTTAGTTCCTTCTATAATAAGTAGTGTGTATCGTGGTATTAGCGTTATTCGATATATTATCTTCTATTAGGAGAGTACTACTTATTAGGTATTAAGGTCTACTTACCGAATAGTATCGATTAAAATATTATACCGGCTTCCGGTCCTCTATAGTATAGCGGACGATAAGGGACTAGCGTTAAGGTTTTAGTTTAAAATAAGAAGAGGATATTAACTAAAGAGTAGTAACTATTATTCGTAGTGTATTCGTAGTGGTCTAGTCGTAGTTACGTCGTAAAGACTAGGCGTTTTCTTTATAAGGTAGGTTTAAGCGTAGAATAGTAGTCTAGGTAAAGACTTAGATTAATCGATATCTTATTCTCTAGTAGAAGTAAGACCTAGGATACTAAGGTATATATAGTGTGTTATTCACTCTTGCTTACTAGGCCCTTAGTGATCACTCTCTATATTATTCCAAAGTATCCTTTCCCTGTATCACGTGGCCTAACACGTAACTCCTTCCTGAGTCATCTTCTAGTTATATCTTAGTGCGGCGTCACGTACCAGGGCATCCTTCCTACATGTTGTGTGTTAGGCCCGTTAGTCGTAACACAGGCCTATAACATCAAACCGCGTTATTCGCACGCGCAATATAGATTTTGATAAATATGCCTTTTTCAACGGTAATATTAACGCCTTCAAGGACAACCTCCGTTAATTAGCCAAGGAGTAACTAAAAGACCTAATTAGTCAGATTAAATAAGAGAGGGCTAGAGATTCACAGCCGCTTATAGACGTATAAGCTAAGGACCCAGCTTTACATAACTGCTTATTTTAAGCTTGATATACCCCTGACCTTGCCGGGGGGGATTTCCCCCGGATCCCCTTGCTCGACGGTATCGTTAAAGTTATAGTCCGTAATACCTATCCATAAGGGGGTAGAGGAGGCTATCTCGAGTCTAGATAGATAGGACTTAGGTTATAAACGGTATAATTTAGCGGGTATAGCGCCTAATCACCGTCTATAGCCACCTAGTCCACTACTTCCCTCTTTACTAGTAACCCCGCTCTCGGTTATAGCGCTAATAGTAGCTGTTATATTAGGAAATCGTGATACCTTTGCGGTTACGGCTATAGAGTTCCGGGATAAAAGACCACGGCGCTATAATACCTCTATACTTACGACTATAGAGCTCCTATTAAATAAAGGAGCGCGACTAATTCGGTAAGGAGATAGCTAGTAAAGAGATAGATAGGCAGCCGTGTTCAATGCTAGCCACTACATCCTAAAGATACGTACCTTAGATAGGATTCCGCTAACTAAATTACGGTTAAAAAGGACTACTTCTATAACGCTATAGCGGCCTTTATCGCTACTACTCGAACCTATAGCCCCGATAGCTATCTCGGAAAATATAACCCCGGCGGCTGCCTCGGGAAGCACTGCTCCGGCGGTTACTCCCGCGGTTACTCCGGTAGCCTTGGCCGCGAAAATATATTGTAAAGACCTCCCTCCTCCTCCGAAGGACCCTGGCGATATATATACCCTTATGCCCTTATGGCCACCTATTCCGATAGGCATAAAAAGACTACCTACGGAGCCACAAGAAAATAGGATTATAGATACGGGTGCCGGCGTCCGTAATAGATAGAAATCAGGTTCTAAACTTGATACAGGTAATGATATATAAACTCTATAAGCATAGATTTCCATATAAATATAAGATAAGGCTAATAATATAAGGAGATTAATAATATTAATCCTCCCTCGAGGAGATATATATAGCTATATTAGTAGGATAGTTATTCCGCCCGTTAATAGCTATCGCTGCCCGTTTTAACCTCACGCTATTATAATTCGACGTTATAAACGCGTTTATACACGCGCCCCTCCTCCACGATATCTTTATATACCCGCCGCTAGGCTTTCCGGCCCCGGGGAGTTATTTATACCTAAAAAAGGCGTTATTTAGGCTTAAGGAGTCCTTATTACTTTGGTAAAAGCACTTTTCGGCTATCCTTTTAGTGGACGGTTTCTAGATAGTGCCGTAGGAACCGTGTTATTTTCTACCCCGCAGTTTAATCCTATTCTTCTACGTTAATGATATCGTTATTACTTATAAGGAATAATATAAGGCATAGATAGAGTAGGCTATTAATAACCTATAACGCCACTATAACCTATAAGGTGGCGATCCTCTATAGTGGTTCCTTAGTATTAAGGTTATTCGCGACCGTGTCTCCCGTAAAAGCTGGCTATTATAACGCGACTACGTTATTAAGTTAGAACGCTTATTAAAGCTAAATAGTAATAGTAATAGTAAGCATAGTAGTAACTATCGCCTAATACACCTAATTAAAATCGCAGAATTATTATCCTATTTAGGGACCTCGACGAACGTCAAAAGCTATTAACGGAAGATAGGATCTATACTATATATAGTAGTGATATCGCGGCCTAATATCGTGTTTATAGTATCCAGGCTATACCGGTTTAACGTTAATCCAGGTCCTATATACTATAAGGCCGCCGGGTATCTAATCCTCTATTTAATTAATAGCTAATTATTTACGTTAGAACTAGGGGGTAGCGATACTATCAGAATCTATACTAATACCTTATTTACCGATAATACTCTCAATCGTCAGAGTACTTAAGCGTACGTGATACGCTTATTTAGCGGTATAATCGCGTAGCGCGCTAATGAGCAGGATACAGTCATAACGTTAATAACGGAAGCAGAGCTATTAGTATTAGTATAAGATATAAAAGAGGGTATCTTTATATAACGCCTATTACTTAGTATAGGAGTGGAATTTAACGATCTCAAAATTAAGGATCCTATACGATAATAACTAAACGATTCGGTTAGTTATTTAAGAGATTAGTACGCTAATACCACGCCTCTGCTATCAGGCCGTATCACGGCTGCAGAGCAGGTCTGTCAAGATAAGGTGTAAACTAGAGATACCTTCTAAGAAGAGTTATAAGCTCTAAGAGCTTACCTGCGGAAGTATGATAGATATACTTCCGTAGTCTCTGACTAAGCTACCTAATAACTAAGCTAAAGAAAGAGCTATAGCACTCTATGCTATTCCTACGTACTATGAGGCTAATGTATATAGCGTAATAAATGCCCTCACCCGTAAAAGTAATCGTCCCGATTATACCTATTATCCGGACTTACTATCCCTAGGGAAAATAAGCAGAACTCGTTATAACGATTTTTTATTCCTATTAAGCTATCCGTTAGTCTGGTTATACTAGGTTATATATAGAATAAAAGCAAGAAAACTAATAGAAGTTTAGTCTGAGGTATAGAGCTAGTCTAGTGTAGTTTACGTGTTGGTAATCTGTGAAAATAGCACCTGGGTTTTCGTTGCGCCTGCCTGGTTGTTTACGGTTATCTGAAATTATTGCTATGGCATAGATATATACGGCTGTTTCTGAGTGACTGTGGAATTCTGAGGCGTTATTTATTTTATCGTAGTGGTAGTCTAGGGGTGGTTTACTAAGGTTATATAAGGCTACGTTAACTGCTTTAGCGAACCCTGCGTCTGATAGAGTTTTTGAGCATTTGGAGACGTATACTTTTACGTAGTTAACGTGGTCGAAGCGTGTTATAGGTTAAGATATTATAAGATTTTATCGATATCCCGTCTAACTCCCTTAATTTAGTCGTCTATCACCGTTTCGTTATACCCTAAAGTCTTAATATCATCGATCACTATCTGTATATTATCTTCTATACCCTGAATTCTGCCTATCAGAGTTTATATATAGTCCGCTAGTGTGTTAAGGATGTTTTTAATATCTTTGCTAAAATTAGTAAAGTCTCTGGCTATTATGACTTCCTAATTATTAAGTCTCTTTCCGAGTCGCTTATATTAATCGTCGGTCTTGTTATTTAGTATATATAAGTCCGCGTTCGTGACCTATAGCTATACGGGAATACCGGTTTAGGTAGTCTTCTGTCTTTTACCAGGTTTTGTATTCGTAAAGTCGGCCGTCTCGCTCGGGGACGTAAGTCTCCTACGTTATTTATTTATAATACCCTCTTATTTCTAGTTTACAACGTTTTTAATAATATTATCTCTATTCGGGGTGTCTAGCCAGTCTAACCCGATAATACTATTATCCCTTAGAGCTAATATAATAATATAATACTTAATATATTTATCCTCTACGGTTAGTTTCTTTCTTAGTCTATCTATTAAATCTGTGTAGTCGAAGATTATCGAGGATAGTAGATTATCGACTCTGGCTTTTAAATACTAATGCACTATTCCGTTAGGTCGTACGACTATATAGGACTAATCCATAAATATTTACTTAATTATATACTCGCCCTATCGATTTACGTTAATCACGGTGGTCGTGCCTTAAGTGCCTGATTGTCCGGTAATAGTAGTGTTATTAATACTCGCGGGTGTTATCGGAGCTTTACCGGTTATTAGTGGAAAAAGTAGTTTTCGCGTTCCCGTTATATTTATTAGTATATAGAGCGGAAAAATATATGTCTGTTTTCCTTTCGTCTATTTATACAGCATAGGTGTCTACGCTTACTTTAGCGTTTACTAGGGTATTTACTACGCGGGTAGTGGGGTTCTACTACCCGTATTCGTATTTAGGTTAGGTTCGGCCGTTACCTATAGTTATAGTATAGTCCCTATCCCTATAGTTACGCTTATTATAGTTATTCCCTTACTTAGTCCGAAGTTATTATTCCCGTACGTTAACCTCGCCAGATCGTTTATAGCGTAGCCTTCTCTATCTATCCTCTATTTTCTATCCGGGTCTAAGTTCTTCTCCCTTTAGTCTGCTATACTATATAGTGGATCCTCCTAATATCTAAACTTAGCTATCTCCGCTAATGCTCTCTCGTATATTATCGTACTATTCTCGTCCTCCGCCAGAAAATCTCCGTTTTTTATCTGTTCTACTATCGCTATCTATTCTTTATCCTACTCTTCCGTCTTACGTATTATACCTTTTATCTGTATATAGTACGCCGCCGCCTACGCTTCCCGAACCTATAGACTTACCTACGCTTTCTTAATATCGTGATCTAAATTTCCTAACTTCGCTAGGTTATCTCCCTTAATCGCTATCCACGCTGGATAGTAGGTAGCTATAGCTTTTCGTTCCTATATAAGACTACGCTATTCGGATAATAGGAATAGTGCTAAATTATAGTGCTACTCGTAGGTACGGAAGTTTTTATACAGATACTTAGTAACTTCTCGGTATATCTTAAGGTATTATTGCCCCTTGGACTCTATAAAAATACGATCGGATAGATCGGAGAATTTTATGTTATCGTCTTATCGTTTAGCGACTACGAATCGCTCGTGAAGTTTATTAATATATATAAGGCTTTTCTATCGGGCCTAGTACTTATTATATAATCGTGTGTGTTCCCTTTGGAGTATAAGAGCGAAACTATAAGTAGATACTGAATACTTATAGGAGGAAAGTAAAATAAAAGACTAAAGTAAAAGAAAATATTTCGGAATCGCTAAAAGTAAAGTCGATAAAAGAAAACTTATCAGAGAAAGGAAAAAAACGAAAATCGTGTGTAGGAGTAACGCTAAAATAAAAGACTAAGGTAAAGAAAATGTTTCGGAATCGCCGAAAGTAAAGTCGATTAAAGAAAACTTATTAGAGGAAGAAAAGAAAACGAAAATCGTTTATCTGAAAAAGATAAAATCGTGAAATATATAATAGACAAGAGAATGCTTATATGCTTAGTTAGTTATTTTTATATTAGTTAGCGTTTAGTAATAAATACAGTTATTTTAAGAAACCCTGGAGTTGTAGGGAAGTAAGGTAAGAGCGGTTTTTCCGGAAATAGTAACCGTATTAAGTAGTTCTTTCCGATATCCCGTAACGGCCGGCTATAGGGATCTATATATATTTATCTTTTATTATCGCGTGATACGTAATATAACCGATATTAATATTATTGGAGTCGGCTTTAGCATATTTCCTATTATTCGCGCGTTATCCGTGGGGTAATCTGACTTTAACTGGCTTTTAAAACTAGGGTTTACTTATCTACGCGATTTTATCCTCTATAATATTAGTATTTATGTCCTTAGGCAATAGCTAGGATATCGTGATAGGATATCGGCGCTCGAATTCGCGAACTAGGTCGCTTATTTTTCTATTAGTAACTATCGTGGGTACTATTCGTTATATTAGGTAGGCTAGTTTTTCCACTTAATAAGGTATTCGACCGTAGGTCTTCCGCCGAACCTGACTACTCGCCTATAGTATAATTTTTCGATCTTAAAAGACTGCTATTCGCTATTATCGCCGTCCACGATAACCGGACCTGGTTTTGTCTTTTCCCTGCTAAAAGGGTTATCCGTTAGGGCTAGAATTAATTAAGCGACGGATACGACCCTATAGACCTTCTAAGATCTAGGAAAATCTAATTCGTATACGAGGGTATTAATAACCTTAGTGATACGAAAAGGTCCGACCCGCTATTATAACTATTTTCTGGCGTCTTTCGCTTATCCCGGTAGTTTATATCCTCTATATAGACGGAGATAGACTATCTTATCTTTCCGGAAAATATAGGCATATCTTATCGTGTCGTATCGTCGTTTTATCTCGGCTATCACGACTACTGCTAGATACTCGGCTTCCTGGTAGTATAAGTTTCGTATATAGTCGTTCTATTCGGCGTAAAAAGGTTATGTTAGTCCGGTGCCCGTGGTGATATCTACGATAGACTAAGGGTAAAATCCGTATAGAAACTCGTTCGGTGATATATTAAGGGTGGTGGAATAAGCGTAGTTAAGAGTATACTATAAGGCTAGTAGGACGTCCGGCTAAGGGATATCGCTTATCGAAATATAATATTAAATCACGATTTCGACTTATTAATTCTTTTATTCGGAAGATCCGTTCGTTTATAAGTGCTAGGCCGTGGAAACTGCTAACTAGACTCTAAGGGCCTTAAAGAATTCCTGCTAAAATTCGGATAGAAACTTCGCGTCTCTATTAGATATAATCTTAATCGGGAGGCCCTAATCGGTTAGTATAAGTAGACGTAATAATACCTCGGCCTATTTCTTAGCTATATATATTAAGTGTCCCGGGATTAGTAAGGTTCGTTTACTAGTCTTATAGGTAATGGTAAGTAGTATATTAAACTTATCTACTGGTTTTATTTTTAATTTCTAGAAAGAAGATTTATAGTTAGTGGGGGGAAGACCGATAATAAAGTTAATTATAATAATAGAAAATAGTATAAAGGGGTATATAATAGGTTAGAGTTCGCCTAATAGCTTTTATCGATCTATAACGTTCTCTAGGCATACTAGGCAGTGTCTTATTTAGGCTATCACTACGCGCACTTTACCTCGGAAACTAAAAGCGTCTAATATATAAATTATTCGTCGGATCCCGAAGTGATAGTTATCGTCGTGCACTATCTATAGTATTTTAGGGATCAGGACTACGGGAACTATTAGTCGAGTCTTACTAGCTTCTCCGACTATATATCAAAGGCCGTCCTCGCAGAGTATAGGTAGGGTTTTCCTGTGTTATCCGCTTATAGTCCTAGTACTGGATTTCTGTTTAGATATATATACTATTATGATTTTACACTTCGGATTATCCTAGTACGCGCGTACGAAATCCCGTTTCAGTTCTTCGGATATTATATAGTGGATAAACACGCGTGTGGGGGTATAGTTAGAGTCTATAGCATGAAGGGCGTGGTTATAATTCGTCCAGATATCGTTTAGTTTACAAGCGTGGGGTGGTTTCGCCTTATCCACGCGTTTAACTTTCTTAGTGCCTATTAAGGCTTACGACTCCGTGTTATCTGCTATCGGAAGTCTAGAGAGAGTATTAGGGATAATATTTTATCTGCCTAGAATATAGCAAACCTTAAGGCGAAATTAACTAAGGAAAGTAGAGGCAGCGATTAGACGTGGATTTATCTTATTCACGTTAGTTATCTTTAGCGACTTCTATTCGATTACTCCCTTAGTTAATTAATAGTCCGTTAGAACGACGACGGGATATTAATATAATTAGAGGCGTGTGCGAAGGGTCTTATAGGCCTACATAAGTACGGCGACTTCTAGTTCTATAGCTTTATAACGGCGTTCCGTAGCGGTTAGCTTTTTAGATAAAAATATAATAGGTTAAATAGAGTATACTAGAATTTTACCGCCGTCCTATAAAGCCGTTAGGTAAAGCAGAAAAACTCTTAGTCCGTGTCCGCTTACGTCGAGATTAAAAAAAGTAGTTTTATTAGGGACGTGATAGTAGAGTTTTATTTCCTTAATAACCTCTTTCTATAATATATTAAAAGCCCGCTTTTCGATTTTTATCGGCTTATACACGAGTTTTCCGGTTTACTTCTATCGTATAAGCTTCGGAGCGGAGGGTATAATCTATCCGTTAGCCTTAGTAGTATTAAGTAGGTTAGTCTTACGTTACTATAGGGGGTCGATCTTAACTCGGAACCAGGGAATAAAATATCGTAGGAATCATACTTTTCCGATATATATTTCCAGATCTAATAGTTTCTCTGGTATTTTTATCTATCGAAGTACTTTTATCCGGTCCATAGTAGTGTATAGTCTGAGGCCGTTAACCTTGAATCCTAGTAGTCGTATAGAATTATAAGCGTAAAAGGATTTTACCCGGGATAAGGCTAACCGAATCTCTTAGAAGAGTTTTAGTATTATCCTTAGGTAAGCTAAGTGCTCCTTAAACGTATCGGAGAAAACGATAATATCGTTAATATATACCTTATAGAAATACCTATACTTAAATAGCCTCTAATCTATACATCTCTATATAAACGGTAGAGAGTTACGGAAACCTATTAGTATAATTTTAGAGCGCCCTAAACCTCGGGGTAACACGATTATTATACGTTCTTTATACTCCTCTTTAACGGGAAGCTAGTAAAAGAAAGAGCTAGCGTTAAAAGCGCTGAATTATTTCTTACTTTATAGGCTTTATATAATTTCGTTTTAAGAGGGTAATAGGTATATATCTGGTAGAACTATATTATTCAGCTTTCGGAGATCCACGATAACTCGTCCTTTCTTAACACCTTAGGTAGTACGCTAGATAATAAAAGCTAGGTAGGCGAACGGTGTAGGATTTCTTTACTAGGTTATATAACCTATTTTATATATATCGTTAAACTTATCGTCTATGCATTATCGGTCCTCGCTACTTAGCTAGTACGGATAGGAGTAAATGTTTATTTTCTACTAGTTATTAACTAAATCGACTCGTATACGCTTATTAGGTAGTAGTAAGATAATACCACGGTTGCACTAAATATTAAAAGATTATAGAAGTTTATAAACCTGCTCCGTCTTAGCAGAGTCTATAGTACAAATATACACGCTTACCTTAGTAATAATTTCCGGGAAGTTATCCGGCCTCTCGGGGTTTATAATACTATATTTATCTCTGCCCGAGTATAGCTTTTCGGAATTAGGCGTAGTTAGCAGAGTCTCCCTTAACTCCTACGGTATAGACTATACGATTCTTCGGACTAATTCGTAGTTATTAATTCGTGCCCCTCAATAGCTATTAGAATATAGGCGTTAACCTATTCGATTTACTCTGTGTCGGTGTTATCTTATCTATCCCGGATATATCCGAGTCTATCCGATATATATAGTATAAGTAGGCGGTCGGTGTTATTAATATAATATACGACTTTAGGCGTCTCTACGTTATAGACGTGCCGTATAGCTAAATAGTATACCTTAGGCTTAAAATAGAATTCGGGTTTTAGGAGAAGACTCGTATATCGAACTAGAATAAGCGTGGCAGATAAAGGCGATATCGTTATAGATTAAGCTCCTATTACTTTACGGCGGTGTCTAGTAGGGGGTTTATAGGGTCCGATAATAGGTATAGTTATATTATAGTAGCCGGCGATACGAAGTCGTCCGACCGAGTAGAGTATATTAACGCCGTATATTTTTAGGAACTTAGAACTAAGAAGTATATTAGCTTTAAGACCGTCTATCACCTAGGCTATTACTATAAAAGGACCGGTGACGGGGGTATACTGGATATATCCGTCGATATAGAAATTAAAAGTGGTAATCTCTTTAATGGTTATTTTTCCTACGACGCCGTATATAGGCTTAGGGTTAGCTACGGTCGTGAACCGAATATTATAAGTATTATCTATCAGCTATTTCCGATCTATAAGTAGTATAGTGTATCCGGAATCCATATAGATATCTTAAGGTAGTCTATTAGGCGTGAACTTAACGGGGATATAGTAGTAAGTATACCGTTCTAAATTTCGGGCTATAGAGGCTTATATATCCATAATATTATTAGGCCTAAAGGAGTATTATCCGTTAAGTGTGTTAGGCTTAGGTGGTCTTAGTGGTCTACGTGATTAGGCAGTTCCCGTTAGGAACGCCTTAAAGCCGATATATACCGATTCGGGCCGCTTAAGTCCTGTTAGTGGCTTATACGCTAGACGTGAGTTATGAGGATACGCTTTAATATTATCTAGCACCGGCGTGTCGTTATATAGTGCTTTAACGTTATCGAGGAGTAGCGTCTTATTAGGCTATAGCTATAAAGAGGTTAAGGAGTTTTCCACGGTTATTATTATCCCTATTACGTTCTGTGTAGTCCTTAACCCTTAGGCGTTGGTTCAGTGTATATATTCCTAAAAACGAGCCGGAAAAGTTGCGTGCTACTGGAGAAAATAGCGTTATACTTTCTGTATTTATATATGGCTGGTTTTATGCTTACGAGTGGTGTGGCGGGTTTTACGGTATAGCGGTAGGGTATACCCGGTTTCTGACTATTTAAAACGTTAGTTTAATGATAGTGTGTCCGCGTAGTAGGCCGCCTACGTGCGGGTAGATAACCGATATAGCTAGTAAAATAAGAATAATTTACGTTAATTTCCTCCGTATTAATATCTCCCTCTTTAATCTTATAAGTGTATATTCCCTCTCCCTTACTAAGAACCTCCATAAGAAATATAAAACCCTTCTCGCGTAACTCGTGCTTATTCTAATCCTTATAAGGATCGTCTATAGCTATATATACTACCTATTTATTCTTATCGTTTATAGTATTTCTAACCTATTTACGTACCTAACGTTAATAAGGATATCATTCCTCCCTATACTATCTACCGTTCTATCTAAACTATTTACCTTATCGGGGTTATCCTCCGCGCTAGTTCGTGAACTTATATCCGGGAAAAACGCGACTATTCCCGGAACCGCGATTATATCCTTAACCACGTCCGTAGCTCTAACCGCGTCCGTAGCCTTAACTACCTCCGTAGCCTCCGCCGCGATCATAGCCTCCTGTATAGCCTAAAAAACCGCCTATACGCTAGCCTATCTAACCCTAATTAGCTATTCCCTCTATAATAGGCTTATTAGCGTAGTAGGTCAGAAGTCTATTATTAGGGATAACCTATATAGGTTAGTTAGTATTCTATTCGGTGCTAGCCACGGATATCTCGCCGAGTTACTCCGGGCGGACTATTCCCCGTTCGACTTAATACTATAGTGATAGTCGACGATTCTTAATTTAGGCCTCGACATCACGTATAAACTCGTTTAGGTGTAAGAGACTATAGGGGCGCCGGTATATTTCTCTTAGGGTAGGGTCGATCCGGTTCTAAATCTCCTATTAAATATCGAGATTCGTACGAGTAGTGGCTCCTAAAGCCCGGTAAAGCCTAGCGAGTTAGTTTGCCTATTCGACGAAAGGGCGGCTATCCAGAATATCCCTGGTAGTGAATTTAAGATTTATTACTTTAGCCGCTACGGTTTCGGGATTAACCTGCTAGCGCCGACAAAGGGTAGTAAATAGGGTATCGAGATTACGCCGGACCTCCGCTTATTAAGTAGCGTCTAGGCTTATAAGCTATTAGCTACCGGCTACGCCTTTAAATAGGGAGTATAGGTTAAGACGGACTTTCTCCCTTAGCTCGGGAGTATTAGCCTAATTCTTAGCGCTCTTAATAAATAAACTCACATTATACTAATATATAGTATCGCCGACGTACGACTATATATTATAGGGATTACTATTATTATCCGTAGGTGGGTTAAAAAACCTAATAGAAGTAAGCTTTTTACAGAAACTGTGATAGTCGCTGCCGGTGGAATTTCCGGTAAGCTATTACTTCGCGAAGAAAGATATTATATTTTTAAACTAGTTAGAGGATAGTATAATATGTAGAGGGAGAGAAGTAGTAGGGGGAGGGGCCGGTCGTTATACTTAGTTCCGCAGAGCCGGTACCGGGCCCTATAGGACCGGTATAAGTCCCTACGGAGCGGGAGCCTGTTATCTATTCTGACTAGCGTCGGTTATATTAGCGTTTATCCTAATAGGTTCCGGGGCGGGTGATATCCTATTTATTAGTGGTTATAAACCGCGCGGTGCGTCCTATAATTATTAGGTAGTCACGATAACGCTTAACGGAAAAGACCCTAGTAAAGTAGGGTGGAAAAATAATAATCGGCGAGATAGAGGTGTTAATATTAGCGTATATAATTCCTGTAAGGGTAGTATAGGGGCGGGCTAGAAAAACTAGGGAAGTATAACTATTCAAGGTATAGTTTATCGACTGAATAGTGGCCTTTAATTAGTTAGGTTTAAAATAAGGGCTATCCGACCGGGTAATATCTAACGTCTATATCTCTAAACGCCCTACGGGTTAATAGGTTAATCTAGGTAAGGGTTAAGGCTATTCTGGCGAGAGTAGGCACGGCTTACTAGCTGGCTATGGTAGATATTTAGTCTACGAAGCATTATACGAAGCGTTGTCTTAGCTGCTTAGTTATTAGTTACCTAAGTAGAAGGAAACGATAGGTTAGGATCCGCGGAGTTACGGTTCCTCCTATTAGTTCTTATAGGTTATAACGTTTATCGTTGTTAGTCTGCGAGTGCCTATTCCTATAGGAGTAAGGCTTCCTGCTTAATAATAGCGATAGCTCCCGGTAGTAGATTCTATGCCTAAGTCTAGAGTGGGTTAGCCTTAATGAAATTATAGACTTAAAAAAATTCCTTTTCTGCTATGGATAGCGGTTCTATTTAGAGTAGGGAAGAGTAGTAGTGAAAGGAGATAGTCTAGTGAAACTATAAGACTATGGCAGTTATATCCGGTGGGAAAATAAAAACTTAAAATTAGTCGAAAGCGGCGCTTACTAGTAAGGAAACTAGTAGCGACGAAAGTGTAAGTCGAGTTAATAACGTTAACGAAAAGAGGGGTAATAGCGTTAGTCGAAAGCTACGAAAATCGGGGAGAAACGCGAGAAAATGTTTTAACGCGTGGCCGATTAAGATACCGATTAAGATAAGGGTTATAAAATAGTTTTTTGGTTAGCTATAAGATAGAAAAAGACTCTGGAGGAGAAAAACGCTAGAGAAAAACTGCGGGACTTAGCTAATCGGTGTGTTACCGGGATACGTTAATCAGGGGTCTATAGGGTTAATAGACGTTAACCGGTTATTGTGATATTCTGATAGGAAAAACGTTTGTTTTTATTAGAGATTATCGGTTTAAATAAAAGACAAATAAGGTATAGTATAGTGACGATCGGAAGTAATTAGTTACTACTATTTATCAGGCCGTATCACGGCTGCAGAGCAGGTCTGTTAAGGTAAGGTGTAAACTAGAGATATCTTCTAAGAAGAGTCGTAAGCTCTAAGAGCTTACCTGCGGAAGTATAATAGATATACTTCCGCAGTCTCTGACTAAGCTACCTAATAACTAAGCTAAAGAAAGAGCTATGGCACTCTGTGCTATTCCCACGTACTGTCAGGGTAACGCATATGGCGTAGCATCCGCTATATCGATATCTATGGCCACTAGTTACGTTAAGTAAAGGAATAAGGGTAAATACTCATAGTATATATTACGAGCGCGGAAATAATACTAGACGGATTAACGAAGGCGTTATTATCGATCTTACTCCGCTATCCTAACTAATCTATAGGAGCCTTTCTAGGCTATACGGTCCTTCTCGGGTGGCTATAGGGGGGGAAACCCGGGTAAAACCCGGGGAAAACCCCTATACACTTCCTTGGGTGGAGTGGTGCCGCTGCGGGGCCGACGTGGCCCTGGTTCGTCTCTGCCACATATAAACGAAGGCGTTGTACGGCGAGAAATTTAAGATAGTCAGGTCCTAGGTAGGAGTAATAGATATACGGGAACGGCTATAGTAAAAAATAGCTAGAGGAAGTCCGGATAGAGTATTTAGAGGACCTAGAGGATAGGTTCAAGGGCGGTTATAGCGAAGAGATTATATAGGTTATATACCTATTATATCTGGCGGTTATAAATAGCTTTAATTGCCTAACTAACGTTTAGGGCGATTAGGGGATATATCAAATAGACTATAGTCTTTTCGGTTACATAATAGGCCGGATTACTAAGAGTATAATCCAGGTAGACGCTTACAGAATCTACACTATATAAAATACGGCGGCAGCGTTTCCCTAACGGTCCGATATGGTTATAATTATACACAATTGCCTCAATCAATTTTGACCTATTTTGTGACGATTTCGACTACGCTTTATCTAATAGGTATCGCTATAGTAACTGTGCCGGTGCATAGAATAAAGAAAATAATACAGAAAAGGACCTGTTTTCCTTATTTATATTATAACTTCGTCAGTTCTTATCAAAAATCAATAAAATACATACCGTTTAGGAGCTCTTAAGATACCCGCACAGGCTAAGCTCAAGGACATTAACGTGAAGAAGCCAAAGGGCAGTCAGGACTACTAAACCTAGACGATAGCTATACATGCCTACTTTATATATAAGGGAAAGTTTGAAAAGGAGCTTATAAAACCCCTTCCTAAAGATACCTCTAATAAGGTAAAAGAAGAAGATTTAAAACCTACTAGAGATCTACCCTCTACTCTATAAGATAGGCCCCTAACGCAGGTTTAGGACCTTAATTTTACTTTAGAAATCTAGGAAAAGCTAAAATCCTTATACGAGAAACAGGGTTTTTAAGCAGACTATAACGTCCTTATATCGTTTTGTAACCTAGATATCTTAGAATTCCCCACGCTCGAGGACTTTCTATATAAAGTCTAAGAAAGGCTAATTATCCTTTAAGGAAGGGATATTATTCTACCTGATAAGGTAGTTTTTACGTGGACTCTAAATCGCCTAGACGAGCGATATGACGTAGTCACTTCGTAGATCCCGTAGGCCTTTCGGTATGATATCGATAGCTATATATTCGATAAAATCATTACGGAACTAAGAGATACGTTAAGGAAAATCGACTCTTCTACCTCGAAGGCCCTACTTATAAAAGCTTACAAAAATCAGAAACATCAGAAAAAATAGTCGAGCGGAGACTAGTACCAGAAGAACCTCTTCTATAGTAACTATAAAAGATCTAGGCACTTACCGATAAACTGTTTCTTTTTATATTCCGAAAAAGCCCCCGTAGGTTAGGTGGTTAAGGGAAACTCCTCTAGTTTAAAGAAAAGTACTTAAAATCAGGTAAATAAAAATAAATGGCCTCTAAAGAATAAGACGGCACCATCCAAGCTATCGTTATAAGAGACTAAAATACTTAATTGTCGCATGGGCACACGGACCACGACGTGGCCTATAGGGGATCCAGGGGGGATCCACGCTATAACTAAGGGCTTCGGATATAATAGGGGCGGATACAGGAAAAGACCGGATGGGATCCAAATAACTTAGTACCTATAATACAGTCTTTACCACCTAAATTAAGGGTATAAGAGACTCTCCTAGATATAATTTGATATAATATATACACACGAGATTTCTGCTCTACTAAGTTAATTATTAAAGTGCCTTTTAACGGGCGATAGTTATAAGCCCGGGTTATAACGCCTAAACGATAGATATTAATAAGGCTACCCCTATTCCACTATAAAGAAGTAATCACGTCTATATAAGCACTCTTAAATAACTACTATCGACCTGATTAGAGCAATTAAGAGACTAATTAACCTACCTATTAATTAACTAATCGATAAACGATAATCTAGTAAGGATATCTTCTAACGTATCTAACGCCGAATAGAAGGCGGCCGCTACTACCCTTATTAACTAGAGGGATTAGGTAGTTTAGGAGCGCGCCGTACGCGGTAAATCGGCCTTCTGCTAGGATAACTACCTTAATCTAAAGCTAAGCGATAAGGAGGCTAACGCTTATCTCCTCCTTATACCTATACCACCTAATATTCGTAAATACGAAGCCCTCGCCGTGGACCCTAACGCGGAGGAGGCCACGGCCACTAGCGTCACGGCGACTCCGTCTTTTACTATCACGCTAGAGGGCGATAAGGCCACGGATACTATAGAATCCACGGCTACCACGGCCGCTACCATGGCTACTAGTAAAAAAAAGACGGCCGCCCGCTATAAGGCTACGGCCACGGCCGTAACGAAAGAGCCCCTAACCAGGACGCCTATATCTATTAACGACCTCTCTAAAAAGGGGCGTACGTACTACCTATAAGACCGCCGCGTATACCGCGAGGAAAAGGCACACTACGACGCGTAGTAGAAGGAATTTAATAAGATATATTCCTATATCGAAAGAACTATCTATACCACGTTATATAACCTCCTCGCCTAGCTATAGGACGATACCGTAAATAACCTATAGGCCGAGATTACCTTCCTACATGCGCACGCAGGACCGACACCTATAGACCTCTATAAGGAAGCTCTAGTCCTATACCGACGATACACCACGCCTATAAAGGCTATACCTAAGGATATAGACGCTTAGGTGGTAAGCTAGAAAATAAAGATAATATACTATAAATATAAAGGCGTCGTGGAGCTATTAAGCGCGGACTATTAGGCGGAAGACGCGTTAAAAGCTATTAGACCTATCGCCTAGGAATAAAGTAATAACTACCTAGTAAATAACTACGATAAGATTACGGAAAACGAGCTAATAATTAACGACTTCGTAAAGGCTCTACGTGCGGTTCTTAGTAATATAAAGAGCCTATAATCCACCGCTATAAAGCCTAGAGTTAGGAGAGGCACCTTTAATACCCTTAGGAACCTCCCCGATACTAAGGATACTACTAATAACGATAATAATAAGAAGCGCCCTTATAGTGATACGTCTGTAAAGGCTATCCCTCCTATACTGAGGAGGCTTTACGAGATATATAAGAACACCTATACTACCGCCGCCTATTAGTATATAAGGCCGGATATACGCCCTTATACCTAGCGTGGCCGTGAAGATATTATAAAGGTCGCGGAAAAGAAGATACGTATTTATAGTTTTCAAAGCCGCGTAGATACCGCGATACAGAAAAGGCGGGAAGTAATAGCTACCACCGCTAATAAGATAGAGGAAGTCTTGGAAGATTAACTCTATAATACTACACCTACTACTATAGTTTATAAAGACCTGTCTATCACCGCGACGGGGAGACTAGGAGCCCCCTTAACCTAGGGGGTGGCGCGTCGTCGTACGACGACACTATTAAGATTATAATAAGAATAAGGGATATCCCTTTCTATTAACTAAGCTAGAGCGTTATTACACTACGCGATCCTAGACTTAGGATCGTTAATCTATATCTTTCATAATCGAGGCCGTTTTATAGCTGTTAGACTACCTATAGTTAATTTATTAACGCTTTAGGTGGGTATTTATAAGGCTCCTATCCTCGGATACGGAGACGTTAAGCTATGTGTATAATCCTTAGCGGGTATAAAGAGGCTACTACGTCTCCGTGACGTCGTATACTATACGGAATTTATTACTAATATCGTCTCGGAACGCTAGCTACGCCTATAAGGCTACCGCTAAGACACCGTAAACGATACTATCGTTAGCTCCGCCGACGACCGGCCTATTTATAAGCTACTAGATATCCACGGCTAATATATAATCGAGCGCGCGGAAGCTATAGCCGCCACCGCGTTCGCGGTCTTAGTAAGGTATCCCCGCGATAACCCGTATAGAAGATTATAATAACCGCGGTAACCGTAAAAGACCACGGTATAATAGTGGCACGAACGCCTTAGCTACTACGGCACCGATACTCTCGTAAAGATCGTCGACGCGACTTAGGGGGTAAAGATAAAAGGACCTTATATAATAGACTATAACGCGTCTAGGTAATCGTAAATGCCTACGTAGATCCGGCGGATACTATCCCTTTACCCGTTAAAGCCCGGAGAGGCCCTGGCTATTCATTTTCACGATCTAGAAAAGGCGGAGCGGGTTAATAGGCAGCCTGTATAAGTCTATTATATTCGTTATAGACGTGTATATAGGTTATTCGTGGGATTACTACCTATAGAAGTGAGACTAAGGCTCTATCCTGCACGCGTTAAAAGATGTTTTTGCCTTATTTAAGACCTAATTCGACGTCCGGCTATATATCCTAAAAGCCGATTCTAAGATATTTTAGCACCTAGAAGTCGTTGCTTTCCTCGCTGCTAAGGGCGTAAAAGGCTAGCCGTTAGTATTATATTTATAGGATTAAAACGGCGTTATAGAACGGCTTAAAGGTATAGTTAAGAGAAGAGCAAGGGCTATAAGGATTAGAGCTAATCTGCCTATATCTATTTAGCCTAAGATCTTTAAGACTGCTATATATCTATATAATAGGACGCTATAATATATTAACGACTAGCGAACACTATACGAAGGCCTACGGGGCCGTTAACCTAACCTTACGCACCTATAAGCTTACGGCTGGCTATAAAGCCTTTATAAAAACGCGCGATGCCTAAGCTAAAAGGAACCGCCTATAAAGGCTGGAACCGAAGGTATAGATCGGTTATTATATCGGATACTAATCCTTAAATAGCTTCTGTATTTAGCTGCTATACTTAACGGATATTATCACCACGAGAGACGTGGTCTTTAACGAAGATAAGATATTTAACGGTAGGATTAAAACGCTATAAGCTATAGCTTCCGCTAAGGAAATCGGGGAACGCCTATAATCTATCCGTATCACCTAATCTAATAAGACCGCGAATAGGCTACTATTAAGGGGTATAGCCGTAGACGTATTAGATCTCGAGTCGGAAGACTCTAACGCCGCCGCTATTACTACGGATACAGGCGAGGCTATCGCTACTACTATGAGAAAGGCCACTACTATTACTATAAATAAGGTTGTAAATCTATAGCCTAATTACTAGGCTATAGATTTAGAACCTCGTAACTCTAATACTACCGCTATTACCATAGGAGAGGCTACCGCTATTACTACGGATACCTTACGGTTTACTATTACGAGGTTTAAACCGTTTCTCACGCCTTTAATATCCCCGGAAGATCCCGCACGCGCGTTCCTTATAGCGTTAATAGTGGTTATGGGAATTAAGGTAGAAGAACACGATAACCACTAACGGATAGCCGCGGATACCTTTAGGGGGTGCTTGTCGGCCGCATGCCGATTGGCTGCGCGCCTATCTATCGCGAGAACTATCGTAAGTCTATACACGACCGAGAAGGTCTAGAATAATAACGCCTAAAAGGCGTTCTTTAACGCTAGCAGGACTTATAATTCTATACGCGCGAGGAAGTAAGCTATTAACGATAGCGATATCGGTGCTATAGATCTTCCTTATATCTCCTAGCCACTATCGCATGTAACCCGCGAGGATCTCCCGCCTTTACTAAACAACCACCGCGATATACGCCTCTACCCGTTATAGGAGCGGTGGTTGTAGACCGAGGGGGAATACCTTAAGGGGTACTGATAGATAGGCTGCTAGTAGGAGATCAGTAGTGATTAGGCTAATAAGTAATAAGTCCTCGCTTATAGATAGGTATACAGCTATAAATTTAATAAGGAGGGCACTCTCCTTAAGTATAAGGCACGCCTTATAGTCCGAGGGGATTAATAAAAATAGTTAGAGACTAAGGATAACTACGCTGTAACGCTAGCCTCGCGGTCTTTCCGTATACTAATAGCGATCGCCGCCCGATTTAACCTGGAGATAAGGCGGTTCGACGCTATTAACGCGTTCGTTAACGCTAGCCTTAAGGAAAAGATATTTATAAAGATACCGTAAGGCTACGAAGTACTAGGTAAGGTCCTACTACTACGGAAAGCCCTCTTCGGCTTAAGGGTATCGCCACTACTATAGTAAGAGGAATTTAGCGGTACGTTCTAGAGGATAGGATTTACGGCCGTGCCTAGTAACCCTTATATTATACTCCGCGATAGTTTAATCCTATTCTTCTACGTCGATAATATCGGACTTATCTACTATAGAGATCGTAAGACTAACGCCGACGACCTTAAGGCCGCCCTTAAGCGAAGCTATAGGTTATTAGGAGGCGAGGAAATCCGCTAGTTCCTGGGAATTAAGGTCCTATGGGATAAAGCCACCCGTAGATTATAGCTATTATAATCCTCCTATATAGAGAAGATCGTGGTTAAATACTACGTAGATATACTCTGCCGAGAACCATTAAAGGTCCTATTATTAACGATAAAGCCGCTAATACCCCGTGATAGCACACGCGCGTTAATTCCCGAGGTCCGCTAGTACTAGGGTATAATCGGTTCTATCCTATATACCGCTATTATAATAAGACCCGATATCGCGTTCGCCTATTCGAAGCTTTCCTAATATAACGTTAACCCCTCCTCCGACCACCTTAAGAGGGCTTAATAAATACTACTATTCCTATATTATATAAGACACTACTACCTAGAATTCTGCGGGGATAGGCTCTTCCTGATAGTAAGCAGCGCGTCCTTTAGGGATAGCCCAGACCGTAAGAGTTTATAGAGATATACGATAAAGCTCTTCGGGGGAACCGTTAACTAAAAGGCGGGTAAGTAACTAATAATAATAACGTCGTTAATAGAGTCGGAACTACTCACTCTTACTAAAGTAGCTAAGGAGACGCTGTTCGTTAGCCGGATATTAAGAGATTTAGAGCTTCGGTTAGACTAATAGTAACTATAGCTACACTACGATAATTAATAGACTATTAACCTTATTAATAGAAGGCATAACGTCTACGAATAAGGCTACAGCACGTTGATATTTATAACTAATAGGTATATTCGTTAGTATAGTAGGGCCTTTTTAAGGTTACGTACGTTAACACGAAGGAGATAATCGCAGATAGTTTAACGAAGGCACTACCAGAGGCAGGGATTAAAAGACTATAGTAATAGCTTAATTTAACGGATTAAATGGATTGTATCGAGTGGTCTAAACGACTACACGAAGAGATTAAACGCGCTAAAGCCACGGCCGTAGCGACTATAAAGGCCTCTAAGGGCGTAGTAGATCCGATAGATATAGATCCGATTAAGTAGATCCGGCTAATCAGGATTAAGGAACTAATTAAGATAGAATTAAATTAAACGGTTAAACAGGGCGGATTTAGATTCCTTTTACGAGGGCGTTTTCCCTTACCTGTTGATTTTACGCTGGAAAAGTTAAGAGCGTTTAGTTTAAACCGAAGCCTCTGATTAGTTAGTTAACCTAAGAAGACCTACCTTAACTAAGGGGGTGTGTTGTATAGGTACACGGACCACGACGTGGCCTATATGGGATCTAGGGGGGATCCACGCTATAACTAAGGGCTTCAGATATAACAGGGGCGGATACCGGAAAAGACCGAATAGGATCCAAATGACTTAGTACCCATAACAGAGTCTTCACCACCTAAATTGAGGGTATAAGAGACTCTCCTAGATATAACTTAATATAATATATATATACGAGATTTCTGCTCTACTAAGTTAATCATTTAAGTGCCTATTTGACGTGCGATATTACTTTCTTCTATTAGTACGAGTAATAGAAGCTTTTAGGGAAAATAAGTAACGACGAAACTATTAATTTAGTTTCTAATATACCGCTTACGGAGGAGCCTTTTTCGGAAGCTAATATTACGGGTTGACCCCGATATAAAGGATCCGGCTATACTCCGGATCTTTCTGACTGCATGCTTAGTCAACGGACCTATATCGCCTAGTTATCGCTACCTTATAGCTAGCCTAGCACTATAGACTTTTCTTCTTTTTCTTTTTTCTTTCCTTAATTCTAGATAATCTATTATTACGACCTTACTTAGTGCCACGACCTATAACTAGTCGTTTATAGCTAATACCGATAACGAAGCCAAAGATTAGTAGCACGAAGAAGAAGAAGAACTAGAAAAAGAAAAAGACAATGAAGATTAGGAAGAAAAAGAAGAAGACTCGGATAACGAGGTTCTTTTTTAAGATATTCCTATTATACCTACGCCTTTACGTCTCCCGGACCCCTACGCGGAAGACCTAATAGATATTAAATAGATATTTATCTTTTAAAATAATAAGACCCCTTAAAATACTAATATAAATATAGGACGGGTAGTGGAAAAGATTAACAGAATTTCAGATAGTTTAATTAAATTAGATTTGAATTTTTGTATCGATAGTGGTGCTATAGCACACGTTATAGTCAATAAAAAGCTCCTTTCTACGTATAAACCCACTAAAAGTACTACTAGTTAGGATAATACAAATAAAATAAAAATAATAGATACTAGCAACTATTATATTAAATTCAGGGATTCGGGAAGAATACTACTACTTCAGAACTATTTATATATTCCCGAATTAGGTGTAGCCGTCCTCAGTTAGGTAAGGTACCTACCTTAGTTATTACTTCCTACCTACTAGGTAGGTACCTACCTAATTAATAGCTCTTGCGGCAATGACTCTACAAAGTACGCCCACTCACTGCATAATAAGGTAATTACCTTACGGATAAAACTCGTTCGTCGGTACAGATGCGTCATACTCACTCTCATGAACGCTGCCGACCAGAAATGTCATGCTGCCACGAACTTGCGCAGCTCTTCTGCTAACCTGTGCGCGCCGACGTCTAGCATATTCTGTAATGATGAAGAGGACTTTCGCCGACTTCGTCAGCCAACCGCACATCAAAACGCCGGCCTCATCCAACCACATTGAGCTCACCACCCGAGAGGCACAGCTGAGAGACTTGCTCCTCGATGTAGCCGCATCCATCAATTCCACTCACAACCCCCCCGAACCTCTCACCTTACGGTGGGCAGGGGGCTGGGTTCGGGACAAGCTGCTCGGCATAGAGAGCCACGATATAGATGTCGCCATCAACTCGATGACCGGCTTGACTTTCGGCGAAAAGATGCGCGAGTATTGCGCCACGCCGAGCCATGCTTCCAGACATGGGATTCGTCCCGATGACATAGGGAACCTCCACAAGATCGCCGCGAACCCGGAGAAGTCAAAGAACCTCGAGACTACGACGGTCAAGATTCTCGACTTCGATGTGGATTTTGTTAACCTTCGCACAGAATCGTACACTGACGACAGCCGCAATCCCGTGGTGCAGTTTGGCACTGCCCAGGAAGACGCGTTCCGCCGTGATGCCACGGTCAATGCGCTGTTCTACAATTTGCACACGACGCAGGTCGAAGACTTTACCGGCGGCCTGGCTGATATGAGAGCCAAGCTCATTCGGACTCCCCTGGAGCCTCTGCAAACGTTCACAGATGACCCGCTTCGTGTCTTGAGACTTGTGCGCTTTGCTAGCCGCCTTGGGTTTTCCATTGACCCGGCAACAAGAGTGGCTATGTCTGACGCCAAGGTGCTTCGTGCCCTGAAAGTCAAGATTAGTCGGGAGAGGGTCGGTGTAGAGTTGGAGAAGATGTTGAGAGGTGAGCAGGCCCCGCGGCTTCCCCAGTGCTAACCTATACTGACCCCGGCGCTGAACCCTGAACCCAGGTAATACCCCTTGCAGAGCACTAGAGCTTTTAGACGACATGGGCCTTTATCAGGCCATCTATACAGACCCGACCAGAGATGACCTTCCCGCTCCGGATCTCTCTCGTTGGAGAGTCGCGTACCGCCTCCTTGACACGCTTTCCCATGACACATCGTCAGGTTCCATCTATACTCTTCTCGTGCAGTCTGCGGAAGACAAATACAATGCATGGGTATTGGCTGCGCTGACTCCCTGGGCACTTACCTCAGACCCGCCCACCCCGACCGGCCCGGGAAAGACCAAAGCTCCCCTTCCCTATGCAGCTATTGTGGCCAGGGAGGGCACGAAGGTTCCGAATAAGCTCTTTGACGTTATTGTCGCAGCCCGTCGCCACTGGTGTGAGATTCGAGACACTAAGGAATCTATATGCGTTGGCCTGGAGGCCAAGAGAAACCCCCAACGGGACACCATTGGCATGGCTATACGGAAATGGGATGCCCGCGAAAGCCACTGGAGGTTACAGGCTCTGTACACCATTCTTGTCGATGTCATGAATCGAGTGGATGCGGTGGCCGCAAATGAAATTGACGGTGAGATTCGTCTGTCCGGACTGGACCGCTCCTTATGCTCTGCGGTTCATCTTTATCTAACATTGACTGCTGAAACTCATCGTGCAGGCCTACTATCTGAGTGGCAGATGTTCCTTGACTACTTGGAGGACGAAGACTTGATGGATGTCACCTCCCTGGCACGACTGGTGGATGGAAAGATGATAGCCAGGGAACTACGCGTCAAGCCGGGCGAATGGGTCGGGCGCGCTCTTGATGTCTGCCTCTCATGGCAGCTTCGTAATCCTGGGTTCACCGACCCTAAGGGGGCGATAGAGGAAGTGAGGCAACGCAGTAGGGAGCTTAAGATTCCCTTGCCAGGGCAATAAATAACAACTTGTGTTGTGTCATGTAGACAAGGTCCATAGACACGGTTTAAGCGTATCACAACAGTGCTGTTTTCATGACTAGAAAGTTTATGTGTGATAAATTACATCCAAGCCCGGTCCCTAGATAGTGCGGATCGTGGCTACTGTGGCAAAGAAGAGCTGCGGAATCTCATTTGAAGACACGCCAACGCCGGCCAAGAAGAACCTGTAGCCCTATGACGGGTTGTGCAAAACCCATATAGTGCGGCTGCGCGCTCTTGTTGTAGGTTGCACACACAGAGAGACGATATGACTCGAGGGCACCTCGTTGACCGACGAGTACCGGATATCGCGGACGACAGGTGTGTGCTCATAGGGAAGGAGTAAAGTCTCAATATATGCATCGAAGATGCTGCACCATCATCCGGCGCACAGCAGGACAGCATGCCCGAATGTCTCGGTGTTTTGATGTGTGTGGCTTGCTTTTTCGGAGTCATGGGAAGGTCAGATGAACATATCCTTTTCGTTTTCAACTGCTCTGGATATGCTATGCATCGTCGTTCAAGAGGTCTACACCAACTCTCTTGAGCGCATCTACAGCCCATTCCGGGTACTTCGACTTGTCATCGTAGAGGTCGGAGAAAAACTGCCGGAGGAAGGCGGGAAAGCGGTCCTCGATGATGGACTGTCGTACTTGTTTCATCAAGTTTAGCTGGTACCACACATTATGGATGGTTAGTAGGTGAGCGGCGACCGTCTCCTTAGCGGCGTTGTGTGAGATGAACGCCCGCGTGACACCCAGATGCTGCGGGCGACAACAGAGGCAGCCGCAACCTTCCTCTATGGGTCCGAAATCATTCCCAAATTGAGCATTGCGAAGATTAAGTACGCCATGTTTGGTGATGGCATTTCCGAAACGAGCAGTCCGTGTAGGCCATACACAGTCAAACATGTCTGCACCAAGGGCGACACTAACTACCAGGTCCTCTGGGTATCCGATACCCATAACATATCGAGGCTTCAGCTCGGGTAGCATCTCCGTGCACGTCTCGACGACCTTGCAGAAGTCTACTTTGGCCTCGCCGCCACTCAATCCGCCGATAGCGATACCGGGCGTATCTCGCTCTAACATTTGCCGACAACATTCCCGCCGCATTTCCACGTCGAGACCGCCCTGAATGATGCAGAAGAGGTTTTGCGTCGTCGGGTTCTTGTGTGCCGCGATGCACCTGTCAAGCCACCGGACGCTACGTTCCATGGCCTGGCGCATGCGCACTTTGTCCGGCGAGGTCGTGACGAGCACGTCGTCTAATTGCATGATGATGTCGCTCCCTATCGTGTTCTGCAGGGAGATCGAATGCTCGGGGGTGAGTAGCATCGGGGAGCCGTCATGGGGACTGAGAAAGCGGACGCCTTCCTCCGTAACATTCGCCAGCTTTAGGAGACTGACCATCTGGAAGCCTCCACTGTCTGTGAGAAGGTTGTGGTTCCAGCCCTGGAACTTATGAGCACCGCCAACCGAGGCCAGGACATCTTGCCCAGGCTTCAGGCCTAGATGATACGTGTTGTTCAGGCAGAGGCGACATCCGGTTTCCTCCAACTGCTCAGGGGTCAATCCTTTGAGTGAAGCTTGCGTAGCCACAGGCATGAATACAGGTAATCGTACCGGCCCGTGTGGCAGCGTCAGAATAGAAGCGCGGGCTCTCGTTGTCTGACCTGATATGTTAGCATACGGTTCGAAACGGCTCATGAAGAGTAAAGCATTGGGTTTTCTTCTTACTGAGCAGCGAGCGCCCAACTCGAATGTTAGGGCGGCTGAAGAGCCTATAGTCGAGGATGCCATTTTGGTCCCTCTCCACATTCGAACTCCAGTCTGGCGGTGTTCCTCGCTCAGAAGGTCTCCTAATATTGCTTACTACGGAGTGGAAATGAGGACAATCATCTGCCGGGTCTGCTTTCAAGTAAAAAGCATAGTATTCGTACTCGAGTTTGGGGATGCCGTGAGCAAGTGTGGGCAGCTTATCGAGGCGAGACTTGCGATCCGTGTTCTCGGAAAGTTGAAACGGGAACGTTGGGCTTAAGGTATACCTAGACCGACTGGCTTGGTACCTGCCTCTCTACAAGTGTCAGATGCCCACAGCCACCTTATCGGGGGGGGGGGTGACTTACGCTATTTTGTACACGGATAGAGTACTTCCGACCGATATATCCACATCGATTTCCCCTCCTTTTACCTTATAGTTAGATATTTTCATGGAGTATCGTTTACTCTTCTTTAATGTATATATATATCATTTACGTACCTTATTTATATACTAATAATTATAAGCCTGGCGTTCTAATAAAATAAAGCTATTCCGGAAGATCCTATAGCTTAAAGACGATTAATACCTTTAAGTCTATAGCGGTTAGTTTAGTATTATTAGCTATATTAGCCTACCATACCTACCTAAGACCGCCGAACTATTTAGTTAAAGATAGAGGTTAGACTAGCAGTTAATAGAACTAGCAAAAACTATCACGACTAAGAATATAGTCCCTACACTATATATACTAGCCGGCTAGTACGTGGAAACGGCGTAGAGTGCCGTAGTTTATCCTAGCTTAGTCAGATAGATAGCTTAGTTAGGAGACTACCGAGGTATACCTATTATACCTCTATAGATAAGTTTGTAGAGCTTATAACCTCTCTTTAAATCTATCTTTAGTTCTTATACACTCTTAACACGCTTTGCGCTATAGCCGTATTCGCGGCCTAATAGATAGTAGTAACTATTTACTTCCGATTATCGCTATACTATACCCTATTTTCTTTTATTTAATCTACTAATTCAATCTATTATCCTATAATACACGATCGACACGCCTATTAACTACGGGCGCGTAATAGGAGTAAAATCGATAAAACCACTAAGATAGAGATTATAATTACCGCCTCCCTCCCGGGATATTATTGTAGCGGCACTATAATACTAGCGCTACGGTACGGCCGGAAGAAATATAGGATAGCGTCGCCCTAACCTCGACTACGGAGAATTCGTAACGGACCCACTTTTCGTAATATAAGCGCTCCCCCCCCCGCCTATAGTAGGATATAGCGCGGAACCGATATAAGAGTAAAAAAGGACTATTACGCCCCCCAGAACTAAGAGTAACTAAGATTAAGGTAGAAATCTAGGCCTTACTAGCTAATAAGAATACGATTAAGTAGGTTCTAGAGTTAGTAAAGGAATTAATCACGATATATAGTACCTATAAAGATGCTAGTATAATACCGCTAATATACCTATACGCTTCCGTTTAATATATTATCCGAGAGGAACTCCGAAAAGAAATAAGCGGTACAAAAAAGACCTCGGCTAATATTATAGGCCGGACTCCTATAGCGGTACCGCTATAGGACCCCGCCCCCCCTAAAATAATCCCTGCTAAGTATTACCGGGAATTAATTATCCTTTAAGGAACCTTCCCCGAAGACTAGCCCCTTAAAGCCAGGACCTAAGAAAATTATCTAAGCTATAAACGCCACGACTACCCGACACGATACTATAACGGTATATAAGCTACTAAGCGGGGATATATACCTTACCTTTACCGAAAGGGTATAATAGTAGGCTACCTATAAGGAATAATAGATTAAGAAGGCTTTTAGTAAAAGAGCTACCCTAGCCATATATACTTATACTACGCTAGCTAAGGCTATACGTTAAGAGGACCTTAACGCCCTATCCGAAAAAGACCTGCTAGTATCCCTATAAGATATAAACCCCGAGGCTGAAATTATCTACGTATAATAACGGGTACCCCATTATAGTACTAGCAGGGTAACGCTTCTCCTTATTAAATCGGCTTTACCGGAAAGGGTAAAAAGCCTTATCCAGAATACCCTCCTCTTTAAGGGGCGTAACTATATCCATAAGCTATATAATCCTAACCTTAACCCCTTAAAGTGCTATAAATACCTATACTTCGGCTATAGGGTAAACGGCTACCTTACAACGGAGAGGGTATACCGTTACTACGCTAAGCCCGAATCGGCCTACTTATAGGGCCTAGGATACTATAAAGCTACGGCGCCTAAGCGCCCCCGCCGCTATACCGCCTATACCGGAGATTATAATACCTTCGACGATTCATACTGGTAATTAAAGAAAAAGGCTAAGAAGACCCGTAAAGCGTATAAGTACCGAGCTAAGGACTTTAATATTACCCGTTAGACCGAAGCGGTATACCCGCGATAGCCGTAGATCTTCCCCCCGATTATTATCGCCTAAGACTAGGACTAACCCCTCTATAGGGGTAGGGGCCGGCTCCCGAAAAGGACTAGAGGATAGGAGGGCTCCCTGATACTAGGCCCGATAAGTGCCTATATAGTCCCCTACAGGGCTAGTACGGTATTATAGTAGGAACCCTAGAGCTAGACCCCGGTTATACCAGGTATATTATCTTAACCCTCCCCTCCTATTAATTAATAGAAATCCACGGCCTTTTATAGAATATAGAGAGGACTTAGGCGCGGCGGGAGCTATGACTCTAGTACCACGCCGAGTATAATATAATAGTAATCCAGGAACCTAGCCTTAACCCTTTTACGAAAAGCCCTGTTTACCCCTCCTAAGGGGTATACCGGCTAATCTAAGGAGGAAGCCGCGCCCTTTTATATATCTATAAAAGATACCCGCTATATACGTAGACGTCATAGGCCTACTCTAATACCTACGCGGTTATATTTAGGACCGGAGATACTACCCTTATAATCTAGTCGATCTACTTAGAGAACTACTAGCTAGCTAGGATCCCCTAGAATATACCCCTATAAGATATATTCGATACGGTACTGCTATAGGGCCGATACGTCTTTATAGGGAACTTTAACCTATACTACCCCCTATAATTATAGCCACCACGGTACTACCCCCGGGCCGATACCCTATGTACCCTTATAACCCGGTAGAACCTAGACCTAGTAACCTCCCCTAGAATAACTATATAGCACTGCCCGGGCCGGCGTACTAGTACTATTAACCTTATATAGGTAATATAAGGGCTCCGCTATAACTTTAGCGGCCTTAATAAGACCGTTATCGGGTTAGATTACTACTTCTAGATAGCCCGAATCCTTATAAAAACGGATATTACGCTAATTACCGCGATAATACTACCACAGGACTAAGTCAGGCCCTACTAAGTCTAAAAAGACTTTAACCCCTCTTAAGTCCTTTAATTCGCCGCTACGTAACTATAGTAGACCGGCCCCCTTATAATACTGGGAGATATTAACTTAGTATTAGATAAACTAATAAAAGACCTTATAACCCTAGCCGATAAGGCTATACCGCGCCGCCGCGGGGGTACCCCTAAACGCCTACTTACCCCTTAGTGGAACGCGGAGCTTACCGCCCTTACCTAGAAAATAAGGCGCCTTTACCGTAGATATATATCCAAGAAGTCCTAAAACCGGTAGGATAAGTTCTAGGAATTGGAGAGGTGCTAAGATAAAACCGTGGTAGTAGCGAAGCGACTATACTAAAGGCACTTACTTTATTTAACCGGGAAAAATAATAACCTCCTTTAGCAGCTATAGAAATAGGTATAAATTAAAGGGGGCGTACCGCCGGACCTCTTATTAGTACTATTATTATACCGAGACGATAGCGATAACCCGGTAACCACGTATATAAAGAAGGCCGAAGTCCCTAACCGGAAGTTCTTCCCCCCCCACCCTTTTTTACCGCCCCTAGGCCCTTAGGCGCGGAATTCCCCCCGGGGTAGAATATCCGCCGCGATATTACCGTAGCGGACGTATAAGGGCGCCTTAAGAAACCTAAACCCTAGGCAGTACTAGGATCTAATAGGCTCTTAGCAGGGCTCCTAAAAGTATATAAACCTCCCTTATACTGAAGACTAAATACTATCTTTATAGCGTGCCTTAAAGCGGGCTATTACCCGAAAAGGTATTATTATACTCCTATAGTAGTCCTTAAGAAGGAAGGTCGGCTATCGGCCGACTATAAGATAGTAAAGGGCTAGCGACAGATATTACTCCTTAGTATAATAGGTAAAGTCCTTAAGGGGATATTAGCCGACCGGATCGTTATTATAGTGGAGGAGTATCGGCTCCTCCTAAAGGGGTAGATAGGTAACCGGATAGGGCGAAGTATAAAGACGGTAGTATAAAGAGTTATAAAGGCCGTAAGAGCGAGTTAGGCCTATAGCGGTACCGCTTCGATACTCTAACTAAATATTAAAGGCGTATTCGATACCATCCCTTACTCTCGCCTCCGTAAGTTACTCGAAAGGAAAGGCTTCCCCCGGTAGCTTAGTACCCTAATTAGTAGTTTTCTTGAAAACTATATAGCCTAGCTATTACTTAATAGCGAAACGGCCTCCCCGTGGCACCTCCGCGGGGGTATACTATAAGGCTCCCCGATCTCCCCTATCCTCTTTATCCTTTATATCTCTACCCTTTATAAGGAACTAAAAAGGGTCCTTAAAACGATAATAGCAGGTTTTACTGATAACACGAATATTATCGCTTTTAGTAGAATAAAGGTATAAACGCGGTATCGCCTTACCGCCGCGTAGCGGATATACCTAGACTAGGAGATAGCGAGCGGGCTATAATTCGAATTAGCTAAGTGTATCTATATCTCTTTTATAAAGTCATACTAACCCTTACCTACCCCGCTCCCCCTTAACGCTATTTTGGTACTAGTAGCGGAGGCTACAAGGCTCCTAGGCGTCTAGCTTAATAGGAAGCTTAACTTCCGACGATATACTAAAAAGGTAAAGAGCCGTCTAGCTACCTAAATATACGCCCTCTTAAGGCTTAGCGTGGTAGCGTAGGGGTATAGCTTTATAAATATAAGAAGACTATACCCTATAGTAATACGACTAGTAATCGCCTATTACGCCTTAACCATTTATAAGATAAGAACCGGCCTCCGGTATAGTCCTATAGCGGCACTTATAACGGTATAGAACCGGTGCCTTCGATTAGTAGCCGGAGCCTATAAAGCCACGCCGGTTACGGTCCTCGAACAAGAGACCTTTATCCCCCCCCTTAACCTATACCTTTTAGGCCTAAGTGCCCGGAAAGTCTACCGGATATAAGAGGAGGGGACCGAAGATAAGTTATTAGCCGGAGCCTACGCCGTAGTAAGAGCCTTAGCGGTACCGAATCGGTATTATAGGACTTACACGGTCCTCGCGTGGATAGCCTAAATAAACGCCCTAATAACCTAGACCGGAAACGCGGCCCCGAGGAAAGCCCTTATATGGGAATAACGCCGAACCTGGGTAGAGGCACGGAGGCCTTATACCTACGCTATAGCGGTACCGAGCCGCCCCCTAATATAATACGCCCTCCGGAAATATAAAGGACTTACCTAAATTAGATTAGAAAAGCTAGGCCTATAAGCCTTCCTGGCTAAAGTAAGGGTGCCGGGATTCCTAATAACGCGGTACTACTATAGTAACAGGGGGGCAGAAATAGCGGAGCACGTAGTGCTCTAGTACTAGGATATAACCGAGGAAGAGCGTAGGGAGCTTTTCGGTGCCGTGGGGAGACTACTCACGACGAAAGGGGATCTATACGATATACTAGACTATAATATAGAAGCCGGGGTAATAGCTAAGTGGTTCCTATAACGGAAAAGGCTTAAGGACTTTCGCCTCGCCCTTAACGTTATAGAAGCCTATAAGAACGCGGCGGTACTGTAGCGGGGAAGAGGTAATATAACGGTTTAGTTAGTATTAAATAAGCCTTATTAGCCGGGACCCCGGCGGTATTAAAGCGTTATCGGGCTAAAGCCCCCCCCCCCTTTTTTACTTCTTGTTAGTTTTATCCATACCCCTTTTAGAGGCGCTAATACTACTCTTAATATACTCGAGGTCCTAAAACCGGTTAGCTATACTATTACCGCGGGGGCGCTATAGCGAAACCGAAAAGGGACTGCGTATATAGTTATCTATTAGGATACCTATTATACCCTTTATACGGCGAGTTTAGCAGAGGATATCGTATAGGAGCGCCTTCACCGATAAGGTACCGCTATGGCCGCGACTAGAAGGTAGCGCCCAGGAGACGGCCCGTCTAAAGGATAAAGCCGCGGTCTTTAGCCGCTCTTTAGCCTAATAGGTTATTAGTATAGTGCTACCGCGATATCGAAAAGAGGCTACTCACTATAATAATACTATCGCTACTAGTAGCCTTTACTGATAGATAAAGACTATAAGCGTCTATAAGATATTATTACTGCTTCTTTATAGCGGGGGGGACTTATTAACTAATTAGATCACCTTAATACACCGGTAGCACCACTACGGTACAGGGATAGCTTATATCCTTATAGGGATATTAATTATTAGCGTACTAGAAGTACGCGGCGCTTATTCCGGTAGTATTAGTATAAGCGGAAACTTTATCGGGGTAGCTGCCTAAACGCTTACTATAACGGAGATAACTACTATAGGTTAGCCGCTATAATACTATATCGGTATTACTAGGGTATATATACGATATAACTCGAATAGTACCTTACTTATAACGATTATTATTACTAGAAGGAGGTATTTACGGCTATTAGTATACTACTACTACGGCGCCGCTACGATATAGACATACTTATATCGTGACTTTTAGTTACGGTTAATATTATAATTATTATTACTACTACTATTATACTACCTAGTTAACCCCACGCCACCGTAACGCTACCTATAAACTACTATATACTAGATTAGTCGGGAAATTATGAATTAAGAATAGAAAAACTAGAGAATACTACTAGTTAGTATGATACCGTAATGGTAAGCCTTTAAGGCTATAAGCGGAAATATAATATGGGATACCTATAATATAATCTATAGCGTTATAGAAAGAAAAAAAGAAAAAGGAAAAGGACCTTAATCTTTATTATCTATTTACTATTTTTTAGGTATAGGCGGAGCCTTACCCTTCCTACCTACCGTCGGATATAGAACGTACCCCCCCCCCCTCCCCTTAAAGAGGCAGAAACGCCTACCTCGCCTTTTCTTTATTCATTAAATAGAAGGAATAATAGGCATAGACCCCGGGGATATAAGGAGGCCGTAGTTAGTATACCGCGGCCGTTATATAGCGGAGACGCCGCGGTACCTTTTTAGCCCCCGCCCCCTTACTAATAACCGGCCTAGACTAACCCGAACCATAGCCTACTACCCTTCCCGTTAGCTACTAGCCTAAAGGTGCGATCCAGATATATAGACGGGGCGAACCGGGGCTATATCGGCCCCGTAACGGCATTACTCTAACTAAGGATAAGTATATAGGTTTTCCCCGGGACCCCGGGTTTTCCCCCCTATAGCCACTCGAGAAGGACCGTATAGTCTAAACTAGGCTCCTATAGATAGATTAGATAGAATAGCAGAGTAAGAATAATAATAATAATAATACAATGAAATCTACTAATTTCTAAAAGGCGAACGCCTTCTATTAGTAAAGTCGATATTCGGTTATATCGGTTAACTCTAGTAGAGCCCCTAATTAATATAACCTGGTAGTACGCTGAGATAGCTAAGTCCCGTAGTTTCTCTTTAATATTCTGTATTTTCTTTAGCGTCTTTTTTTCCTTCTTTATCTTACACCTAACTATAAAACCGTTATTCGTCTTAATTAATAACGCTTTAAACCTTTTTTCATATATAGACCACGGATTTTCGCACTCTTACCGTCTTCGTACTTTTCGACTACTACTTACTACCCCTCCTTTTATTAATATTATTAACTTAACTTATACCTTCCTCGCTAGTAGTTTCCTACTAGTAAACGCCACTTCTATTAGTTTTGAAATTTTATTCTACTAAATATAACTACTATAGTTTTATAGTTTTACTAGACTATTTTCTTTATATATTATTATACTTCCCCTCCCTAGATAGAACCGTTATCTATAGCAGAAAAGGAGATTTTTTAAGTCTATAATTTTATTAAGGCTAATATACTCTAGACTTAAGTATAGTATTTACTACTAGGAGCTATCGCTATTATCGAATAGGAAGCTTTACTCCTATAGGAACACGTACTCGTAGATTAGTAATAATAGATATTATAACCTATAAGGGCTAATAGGAGGAATCGGAACTCCACGGATCCTAACCTATCCTTTCCTCCTACTTAGGTAACCCATAACTAAGTAGCTAAGGTAACGCTTTATATAGTGTTCCGTAGACTTAATATCTATTATAGCTAGCTAGTAAGCTATACTTACTCTTACTAGAATAGTCTTAACCCTTAGCTAGATTAACCTATTAACCCGTGAGGCGTTTAGAAATACAGGTATTAGATATTAGCCGGTCAGATAGTCCTTATTGTAAACCTAACTAATTAAAGGCTACTATTTAGTCGATAAACTATACCTTAAGTAGTTATACTTTCTTAGTTTATCTAGCCCGCCCCTATACTACCCCTATGAGAATTATATATGCTAATATCGATAACTTTATGTTACCGATTTTTTTTAACCCTTATTTACTAGGATCTTTTCCGTTAAGTATTATTATAACTATCTAATAATCCTTATAGAATACATCGCTCGGCCTATAACTATAACCAGATAGGAGACTACTCGCCCCAGAACTAACTAGGATAAACACTGATATAGCTAATACTGGTTAGAATAGATAATAGGCTCCCGCTTTATAAAGACCTATACTATCTCCGTAGGGCTAAGTACTAAGACCGGTCCCTCCCTATACTACTTCTCTCTCTTTACCAATTATACTATCCTCTAATTAGTTTAATAATATAATATCCTTCCTTACGAAGTAATAGCTTACCGGGAGTTCTACTAGTAATAACTATTATAGTTTTCGTAAAAAGCTTATATCTATTAGGTTTTTTAATCCCTTTACGGATAATAATAGTAATCCTTATAATATATAGTTATATATCGGCGATACTATATACTAGCACGATATTAGGTTATTTATCAAAAGCGCTAAAGACTAGGCTAATACTCCTAAACTAAGTAAGAAAGTCCGGCTTAATCTCTACTCTTTAATTAAGGGCGTAGCCGGTAGCTAATAGCGTATAAGCCTTAACGCTATTTATCGGGCAGAGGCTTAGCGTAATCTCGGTACCCTATTTACTACTCTTTCTTAGCACTAGCAGGTTAATCCCGAAACCTTAGCGACTAAGATAGTAAACCTTGAATTCACTGCCCGGGATATTCTAGATACCCACTCCTTATAGAATAAGTAAGCTAACTTATTAGGCTCTACTAAGCTTTAGGAGCTATTACTCGCACGAATCTTAATATTTAATAGGAGATTTAGAACCGGATCGACCCTACCCTAAGAGAAATCTACTACCGCCCTAATAGTCTCTTATATCTAGACGAATTTATACATAATATTAAGGCCTAAATTAAGAACTATTAACTATCACTATAGTATTAGGTCTAATAGAGAATAGTCCGCCCGGAGTAACTTAGCAAGATATTCGTTATTAATACCGGATAGAATACTAATTAACCTATATATTTTATCCCTAATAATAGATTTTTAACCTACTACGCTAATACGCCTATTATAAAGGGTATAGTTAATTAGGGTTAGATAGGCTAGCGTATAGGCGGTCTTTTAGACTATAATAGTGGCTATAGTTATACGAGAGGCTATGATCGCGGCGGAGGCTACGGAGATAATTAAGGCTATAAATACGGTTAGAACTACGGATATAGTTAAGGATACGATCGCGGGTCTAGGAATAGTCGCGGTTTTCCCGGATATGGGCTTATAGACTAGCGCGGAGGATAATCCCGATATGGTAGATAGTTTAAATAGAATAGTAGATAGCATAGGGAGGAATAACGTCCTTGTTAACGTTAGGTACGTAAAGAGGTTAGAAATAACACGAATAATAGGGATAGATAGATAGTTTATATAGCTATAGACGATTCTTATAAGGATTAGGATAAGCACGACTTACGCGATAAGGGTTTTATATTTCTTCAGGACGTTCTTAGTAAAGGAGAGAAAATATACACTTATAAGATTAAAGAGGGAGATATTAATACGGAGGAAATTAATATAAATTATTCTTATTTTACTAGCTATATTGGTTATCTACCCGTATATAGACGCCCTACTACGCAGATACACCGTAATTAAACTAATATTTTAAATAGTTAGAAACCGGGTGTACCCTACTACTATGCCGTAAAGCCTACTATACCACTCACGAGTATAAAGCGAGCTATATATAAATACAGCAAGTATAACACTAATTTCTATAGTAGAATATAATTTTTCCGGCACGTTTTTAGGAATATATATATAGAATCGAATCCTAAGAGTTAAGGACTACACGGAATATAACGGGAATAGTAATAACCGTAGAAAACTCCTTAACCCCTTTATAGGCTATAGCCTAATAAGACGCCGCTCTCCGATAATATTAAGGCACTATATAACGATACGCCGGCGCTAGATAATATCGAGGCCTATCCTGATAACTTATATCTAGCGTATAAGCTACTAATAGGACTTAAGCGTCCCGAATCGGTATATATCGGCTTTAAGGCGTTACTAATAGGAACTACCTAATCACCTAGACTACTAAGACTACCTAAGCCTGATACACTTAACGGACGATACTCCTTTAGGCGTAACGATATTATAGATATACAAGCCTTTATAGCCCGAAATTTAGAACGGTATACTTATTACTGTATTCCTATTAAGTTTATGCCTAACGGACTACTTTCGGATATCTACGTGGATTCCGGATATACTATACTACTCGTGGATTAGAAATAGCTAATAGATAATACTTATAATATTCGTTTCGCGATTATAGCTAACCCTAAGCCTATACACGGCGTTATAGGATAAATAACCGTTAAAGAGATTACCACTTTTGATTTCTATATCGACGGATATATCTAATATACCCCTATTACCGGTTATCTTATAGTAATAGCCTAGGTAATAGACGGTCTCGAAGCTAATATACTTCTTAGTTCTAAGTTCCTGAAGATATATAGCGTTAATATACTCTACTCGGTCGGATAACTTCGTATCGCCGGCTACTATAATATAACTATACTTATTATCGGACCCTATAAACCCCTTACTAAATACCGCCGTAGAGTAATAATAGCTTAAACTATAAGGATTCCGCCTTTATCCGCCACGCTTATTCTAGTCCGGAGCTTATAGTATTAGGAGGCCGAGCACTTAGTAGTTATCGCGATAGCCATAATAAAATAACGATACGATACTATAAGATAAACTTATACTTTCTAAAAAGACAAAATAGTGTATCTCTGTCTATATAAAGGATAACCTACTAGGATAAGCGAAGAAAGCTAGAAACTAATTATAATAGCGAGTCGGACCTTTTAGTATCGTTAAGGTTATTAATCCCCTCGTATATAAGCTAGACTTTCCTAGGTCCTAGAAGGTTTATAGGGTTATATCTGTTACTTGTTTAGTTCTAGCGCTAACGGATAACTCTTCTAGCAGGGAAAAGATATAACTAGGCCCTATTACCATGGACGGTAACGATAGAGAATAGTAGTCTTTTAAGATCGAAAAACTATACTATAGATATGTAGTTAGGTTGGGCGGTAGACTAATAGTCGAATACCTAGTTAAATAGAAGGGCTAGCTAACCTAGTACAATAAATAGTACCTATAATATTTACTAATAGATAATGTAAGCGATATAGTATATAAATTCAAACGCTGATATTCTGTTATAATAGCTAAACTATTTCCTAAAATAATAGACACCGATACCATAGAAGATAAAATCGCGTAGATAGCGAAGCAGAAGTTTTAGAGTCTAGGTAAGGTTAGGTTACTATATAAACGATAAACGGATAATAGCGAATATACTAAAGTCGATACTACTAAACACACCTATAACTAAATAATAAAAGGTAAAGAGGTATAGCCGTTTTTAGCTAATATTCGGAAAACCGGAAAGAGCTAGTTTATACTACTACTGTTTCCGAAATAAAAGCCCTCGCTACTACTAGCGTATACTCTTATGTCTCTTAGAATAACCTTACCTTTTATCAGAACTATATAACACTAAACGATTAACCGCCTATACTTTTATATTCTTTCTATTATAGGCTTTTGACTTTTCTTTTATAAAACGATTTTTTAACTATATACAATTTCTCTTTCACGATTAATATAACTCTCCTTTTGGTAACGCCGAAAGCATTATTCTTAGTTTTTCTTTTTTTTCTTTTTACCCTTATAAGCGCTAATCACTATATCTATACTTCCCCCGACTAGTAAGATCCGATATAAAATATAGATAGATAATAAGCACGAATATAGGTAGTAGAGCTTGGTATATATTTAAAGGCTATATAAATAACTAGACGTAATATAAGTAATATAAGATAATATAAAATCCCTAGACCTATCCGCCCGTATTTTTATCTACTCGAGAGGATAATAGTATATTAAGACGTATCACGACGTTACTAGATATTTACCTAAGACTTTCCGAACTTATAAGTAGTATCACGATTTATCGCTATTCCTATTAGCAGAATAGCATAGTTTAGTATAGAAACGGAAGGCTATAGCTATATACTACCTAGCTTAGATAGTAATTAAGGGCGAGAACCTAGTAAAATTAGGAAATTTAGACCGAGATATTAAAAAGGTATAGGCTAATACTTAGGTACGGGAGGTATAAGTAATAGTATATTATATATAGATAGAGGGGACGGCTCGGAAGACGAAAGAGTAGGATAAGAAATAAATAGCGAGTATTACGCGTATAAAGAATAATAACTTCTTACTAGAGGAGGAGAATAGTTTAGATATATATAATAGGGCACTGGCGGAAACTAAGAAGTTTAGATACTAGGAGGATCCCTTATATTATACGTTAGACTAGAAGGAGAAGGAGTTAGACCTAAATAGGAAGTGGAGGATAGATATAGAAGGCCATACTATAAACGATCCCGCTAGACTAATATACGGAGATAACGATTTCGCACCGTCTAGGGGGACTATAACAGTAAATATACCCTAGCCATAAGCTACGATACAGATTAATCTAACCACTATTATAGGTATAGGAATAACGGTAATCACCTAATAGGAACCGTAGTAAATATAACTATAGCTATAGGTAACCACCGTAGAGGGTAAATAAGTATAGTATCCGCCCCCTAAGGTCCTAAAAACTACGGCGATCCTATAATTACCTTTATTTCCGATATTAACAGGAAAAGCCCTACCAGGAACTAAATACTTTAACCTTCCCGGGGTTACCGGACTATCCGATATATAGGGTATAACGGTCCTAGCTAACGCTAACTATTAAGATAAAGCTACTACCCGATAAATATTTATAGATTAGTTATATACGGTTACCGGATCCACCAGAACAGTGGATTAGTATTTAAAGACTAAAGTCGATAACCTCTTCTTCTCTATGATTTTTAACTATATAGATTTAATAAATAGACTAAGAGTAAAACTAGCGGTAAAGGATAAGTATATTAAATACTACATTATTACCTTACCCTAAGAGAGAACGGCGTTATCGGACTATATTAGCTAGAGGCTCTGAATAGGGATAGTATTATCCGGGATATTATAAGCTATAAATAGGAGGGAATTATTAATATGCACCGTAAATAACTCGCGTCCCTGAGCGATATTACCGAGTTTATAGATATAAAGCCTAGTAAGAAACAGAAAATAGCCTAAACTACCCCTATTATATAACTATAGGTATTAACGGTAAGTCTATAAATACTTAAGTATAAGATCGATAAGAAAATTAAATAACTGGATAAGAGGCTTTATAACTAGGAACTTATAACGGTAAATAATTTTGACAGATTCGGTAAAGATATTATAGACACGCTAAAGACGCTAGGCGAGAATATATAAATAATAATAGGCAGATTCTACGTTACCGAGAAAGACTTATAGGTAGTAATTAACGATATTAAGACCCTGGTATATAATGAGGCAATCACGGTTCGCTAGATTATAGCGACTAGATAGAATACTAATGAGATCCTATAGCACCTTAAGCTATAGTTAACTACTACCTTATCTACCGTATAGATACTATAGTAGCCCTAGATATCGATAACGTTATAGAATACTAGTATTACTTAATATCAGCATACGACTAATACTACGTAGTAATAACCCTAGGTAGATATACCTAATTAGCCGATTATAATATAGACTACGCTAGACTAGATTGAACGATTCTAACTAAGGAGGCTATACCGCGAACTATTAGTTTATTTAGACTAAGCTAATACGCTTATCTTATTTTCGACCCTATTACCCTTATTATCTTTCCTTTTATACCACTTTAGCTTTTACTTATCGTAAATCTTTCTAACGGATATTCGGGAGATATAGAATCGGGATATGTACTTTTACGGAGGGGGGTATATACTACGCTATATATACTAGCCTACTAGTACGTAGAGACGGCGTAGAGTGCCGTAGTTTATCCTAGCTTAGTTAGATAGATAGCTTAGTTAGGAGACTGCTAAGGTATATCTATTATACCTCTAAAGATAAGCTCGTAGAGCTTATAACCTCTCTTTAAATCTATCTTCAGTTTTCATATCTTCTTAATACGCTTCGCGCTATAGCTATATTCACGGCCTAATAAAAGTTAAGAAAAGGAGTATCGTCAAGCCGAAAGTGACCCTAAGGTGCCGCATTATCGATAAAATCAATTCTGATATCGGATTTCGACTCTACGCCCTTAAAAGCACCGGAGACCGATATCGTAGTGAGGCCGTAGAGGGCGCGGTGAGTTATATACTATAGGGCGGCCTATAGGGCGGCCCGTAGGGCTAACCGAACGCGATGCTAGTATACTACTATAGAGCGCCTAGAATACGACGACTAGAATTAACCCGGGGCGTGTAGTCCCGGGAGAGCCCTAAAAATCCTAGGCACCGAGCGGGCGTATCGAAGGCGTACTATATAAACTACGAACCTAATTATCCGGACTACTAGCTAACGGGGTAAGCGCCGATAAGGCGCTAAAGCTAGTATAGAAACTCCTTTAAATATAATACTATAAGACTATTATAGGGAAGCCGCTACGCTAATAACCCGGTAGCGATATACCCCCCCTTACGATTAAAGGGCTTACCGATATAACTTAATAAGCGATTAAGGGTATATTAACGGAATTACTCGGGGTAGTAAGATTTAAGACCTACGCTTAGGTAGTAAGGAGTATACCCGCGTAGCGTTAACGTATTAAGATAGCACCGGCGAAGGTTATACCTACCCGATACGCCTAAGAATTAACGGTCCGATACGGAGACGCCGAGACCGACCTTAAAAGCCGAACCCTATAAGAGATTATTAAGGCGGTTAATTAAGCCGCCCGCCGCGTAGATATAATAGCCGCGTGATAATTATCAAGCGGTGATATAATTATTATGTTTAAGTATAGAAATAAGTAGTAGATAGCGAACGCGAATAACTAGGTTAAAGGCGTATTTAGTATAGGAGCCACGATATAAGAGAAAATATACTAAGTTATAGTAAAAGGAATACCGATAGCGTAACTATTAGCTAACGACCCCGATACGGCGCTATAAGAACTCCGACTATAGAATAACGTAACGATTACCCGGATTAAAGCTAGAAAACCTAGGAATAATATAGCGCGGATAGGGCTATTAATTATTAAGGTCGCCCGCCCTAAAGATATAGAGCGACTAATAAAGGAGGGAGTCTTCTTTAATTACGGATACTATAATAATAAACCCTATAACCCCGAGATCTCCTTATAATAGTACTTTAAATACCTTAACTTCGGATATAAAGCAGGCTAATACTAGGCGATAAAAGCATTATACGGGTATTACGGCGGTATAGAGTTAGCGTACTAAGGGGGCTTCGCGGCGTGCGAAGCTAAGACGGACCCAAAAAAGCGGCGCTACGCCGCCTATAAGGGGCCGCACGCAGGGTTTAACGATAAGTGCCCGAATAAAGTAAAGGAGAGGGCGTGGACTAAGGAGGTATATATTAATAGGGTGAAGGGATTTAACTTTAGCTAACTAGAGAAATATAGGGCGGAGAGGGAGCGTAGCGTTTTCGCGGTATTATAAGAAATAATAGTAGTCTTTAAACCGCCCGAGAAAAGAAGAAAATAGAAAGGACCCCTTTTAGGGTCGCGGAATATCCTCCTTAGATCGCGTACCGCCTTCTCCGCGCTTACTTAGGAAAATAACCCGATTACGAGATTCCTTGCCTTTAATATTAGCTTTTAGCCCTTACTAAGCCTTACTCCTTACCCTAAGGCTATACTTAAGGCGTAACTATAAAGCGAAGCGAGCGCGGCGTAACCGCCTAAGATAAATAATTAGAATCGTTTAGTAAAATATAAGGGGTTAGCGGGATAAAGTATAGTAAGCGTTTCATAACCGTAACGGGTATAATATAGTAACGGTAATAAAGCCCGTGCTAGATAAAAGGCAGATCCTAGTTTACCTAAGGGGATATAATTATAGGATAGTATAGGGGAGCGGATACGTTTTACTTTATATATATAAGCGGTATAAGGCCGCTACGTTTACGTGGTATACGGGCGAGGATTAGGCCTAGGCTATAACTAGAGTCAGGATATAATAGTAAGAGATAAGTATATAGGTAGTATACTTATTATACTATAAAGGAGGAGAGTAGGAGACCCTAATATATAGTCTTATAGCGGAACCGGAGCGGTAATATACTATCCTAATAAGAGACTTTAACTTAAAGAACCCCTTTTAGGACGGATATAATAGATATGAAAGATAGTCGGAAGACCTTGTTACGCTTACGCACTAATAGTAACTCGACCTTATAGCCCTAAAAGGATATATTACTAGGACCTTAGCTAATATTAATCGATAATATAGTACGCTTAACCTTACTTAGGTTTTAGTAGACCTAACCTATATATACTATATTAACGATCTAGACCTAATAGGGTTAGACTATATAGCCTAGGTAATTAATATCGGTATAGCGTAGCCGTGTTAGCGTATTGCTAGTAAAAAATAAAAGTAAAGGAAGTTAGACCGCGAAGCGGTTTAGAGAAAGGCCTAAAGGCTAGACTATAAAGAAATACCCCTTACCCCGGAAGTAATCGACTAGGCGGTAAGCTAGATACTATAGAATCTTATCAATATCGCGGACGCTACGGCGCTACGCCGCGAGCTAACCGCCTTCCGCGATAGACCGTTATAGTAAACGTAGGAAATAGTAAAGGCGAATAGGGAGGTAATAAGGCTAACACGGCGCTATTACGGGCGGAGGTTATATAATAGGTAGGATAAATTTAAGGAGGCAGAAAAATATCGCGATATACTAGTTAGGATAAAGAAACGGAAAAGCTAGTATAGCGCTATCGATACGACGGTAACGGACTAAAAAAGCCTCTAGATACTATAATGCTAGGCCCGGATAGTAAGCTACCTAACCCTAGACCTCCTATCTATCCCGCCCTTATAGCGTAATATAGGCGGACTAATCGCGATAACATATAACGGAAAAGCGATGATCCTTATAGTAAAGTGTTTCCCCCTATTATACCCTATAGAAAGCGGGCGTATTAGTGGTATACCGAGGATAGCGGTAATACTACTTACGTAAAAGGTTATAGAGGAGGAGGTCTAGTAGGTTATATAATAAATAGTAAAGTAGAAGGTACCCGGAGAGGACGGCCTACTAAATAGATTCTTACTCGCCTATAGCTAACTACTTTATAGGCGACTAGTATAACTCTTCTCCACGAGCCTTAAGGCCGTATATTTCCCGTAACGATACTATACTGTAGAGGTAATAATACTTAACAAACCGGGTAAACTAAAGGAAGCTTATATAATAGCCTTAGGGTGGCGACCGATATTACTCCTAAGTATAACGGGGAAGGTCCTTAAGAAGATAATAGCAGGGAGAATCGCGATTATAGTAAAGGAGTACTAACTCCTCCTTACCGGATAGATAGAGAATCGAAAACACCGTGATATAATAGTAGCGGTTAGGGCTATTATAAAAGGAGTATACGCTATATAGGAATATAGCAGGGCTATAACGTAATTAAAGCTTTATATCCAGGGCGCCTTAGATATAGTACTATACTAAAAACTCCTTAAAGTCCTTGCCTAATACGGCTTCCCGGACTAGGTTATAAAGTGGACCTAGTTATACCTTATAGCGCGCACGGTACGCCTACACTTTAATAGCGATACGGCGTATTAGGTAAATATTTAGACAGGAGTCCTTTAAGAATGTCCCTTTTCCATAGTCCTCTTTATACTATATATTAGGACGCTTTACTAGGAATTAATCCATATACCGCGGGTTATAGTAGTCGGCTTTACCGACGATACGAATATTATAGCCTTTAGGCGTGATAAGGCTATACTACGGGCGTACCTTAAACGGGTATAATAAGTCTGCTAAAGCTAGTTATAAAGGAGTAGACTACGATTCGAGCCACGGAAGTATAAGCTCCTCCACTTTACGAGAACACACGACCCGTTACCGCTCTAATTACGCTTTAAAGGCTTACCGGTATTATAAGTGATAAAGATAAAGGTTTTAGAGGTTATCCTCGATTAGAAGCTTATATTCCGTCCCTATATCTGGAAGCTTAAAGCTAAGCTCCTTAACTAGAAATACGCCCATATGCGCCTTATAGCGTTAGTATAGGGCTATTATATCGGGGACGCGCGTAAACTATACTAAATAGTGGTCTAGAGCGCTATACTATACACGGCCCCGGCCTTTTATATAATAACAGGAAAAGGGGAGAAGCCGAGCGGAGTACTAAAAGGACTAGCTAATAAGTAGACGTAGTACTTACGTATTATTACCGGCGCGTATTAGGCTATAGCTATTAAGATAGTTAAGATAAAGGTAGGGGTCCCCCCCCTTAACTTATACTATAATGCCCTAACTGCATAAGCGGTATAACGGGTAAAGGGCACCTAGATAGAGTAAGTAATACTTTAGGTGCGATAAGTAGCCGAAGCGGCTACGTAGCGTAGAAGATATAAGGGAGGGGTTAGGCCCTACTTAAGGTCCTAGGGGATATAACAGCAGGAAGTCGAGTCCTAGCTCCTTAGGAGGGAAATAGCCTAATGTCTTTAAGAGGAATAGGCTTACTAGTAAAAGCGAACCTCGCTACGCTAATATAATAGCGTAGCTATAGTATAAATACCCTAATTCGACCGCGTAGCGCTTAGGAAGTATAAGGGTCTTATAAAACTATCGAGTTTTGTCCTTACTTAGATACGAATAATAAAGATAGGCCTCCGCTACTTCCTTTTTATAAGAGGTATACCGGATATAGTAACGCCGTGTTACCGGTACGCTAATAGAGGGCCGGAGATAGCGGAATATATCGTGTTATAGTGCGAGGATATATTAGGGAAGATAAAACAGCGCTTTACGGCCGATATAGATATACGCTTACTAATAAAATAGGACTAGCCTTTAGTACTCCGGAGTAAGGAGACCGCGGGGAAAGTCGCGAAGTGGTTTCTATAAACCGGGCACTTTCCGGACTTTAGACTAGCCCGATAACTAGTATCGGAGGAGTAGTAAAGCCCCTATAGCACTAGAACCTTAGGCTTATATATAGGGGAAGTAAAGACGACTACGAAGAAGCTAAGTAAAAGGAGAGTAAGATATTTATTAATAGCCGCTATACGGTTATATTAAGGTCGCGCTATAACTAATTACTCCTCGCCGTTTATATACTTATCGGAGTTATTGTTATCGTTATCAGAGCTAATTACTTTACTATTTACTAGGATAACCTTATCCTTAGCCTTAGCCTTATCTTTAGTAGCGGAGGCGGTAAGGTCCTTAGATAAAAGGAGGGGGATACCCTATAACGTGTGTTAGTAGCGGGGTTAATACGGGGGAGGCGAGGAGCGGTAACTTATAAAGTAAGCGAGGAGGGCCCTGAGTATCTCGCTATTATAAGCATAGCTAGCGCTATAGCTTTAAGGGGGCGCGGTGGCGGCGACTACGACTATACTAATACTATTAACGCGACGGAGAGAGGCGCGATAAGCCCGGAGGGTGCGGGTCTAGTAGGTAGCTACTTATTAATACTTACGGATATACTATACTAGGATTAGTAATAAGGGCGTAACGCCTATAGCGTAATAGAGGAGGGAAAACCTATAAGGGGTATCGGGGAGGTATAGGCGGCGGCGGCGGCGGCGATAAGGGCGGTAGCGGTATTTTAGCAGGGCGGGGGGACTTAATAAGAGGGTTAGCAGAGTAAGGGCGTATTAAGGGCGTAACGGGGATAAACCGGGGCGTAATAGCTACTATTACGGTTATTACTAACATATTTAATATAATAAGCGCCCGCTCCTAAGCCAGGTTAGTAGATACGATTTAACGGGGGCGTAGCGGGAGCGTAGCGAGAACGTAATAGGACTACTTACCGGGCGGGTTCTAGCAGGGTAAGGCCTAGAAGTTACGTGCTAAAAATATAACGTATATTACGTAAAGGGATAAGCGGATAATAGGAGTAGGTATAGGCGCGGACTATACTAGGTTAGAATACAAAGCGAGGGCGTAAAACGGGCGCGATAATAGTAAAGAGGGGGACTTATAGTTAAGAGCTAGGGGGTAGCCGGTCTTTTACCTGTATAGGCGCTAGAACCGGCTCCCTTTTTAGCGGTAAAGGACTTATTACTAGGTATTTAGAGGGGTGAGAGAGTTAGACCGAGGCGGGCGTTATAGGGGCGGCGCGAAGATAGTACGACCCGGGACCCTATTAGATTCTTTACCTTATAGCCGAATAGCACCGGGGGATCCCGAATAGGAGTTTTAGGGCCGTACTTATACTATACCGATTATAAGATAGCTTAAAGGGGAAAAAAGGAAAGGAGGAAAGGAGAGAGGAAAAGAGGGAGGTTTATAGGAAAAGGGAGCGGTAGATTAGCCCTACGAGTCACTATACCTTTTACGGAATAGTAGCCACGCCTGGCTTATACTATAGCGCTTACCCCGGAGAGCCTATATAGCGTGAGTAAAGGAGGTATATAACTAAATAAGGACTACTATAAATAGCAGGTATACGAAAGAGGATTAGGAATAAATAATAAATAAAGGAAGGAGTAAGGGGGGGGGGTAAGCGCGCCCCTCCCCCTTTTATAGTAGGGAGGGAGGGTATAAAGGGCGCTACTGTAAGGGGAGAACCTCGCCGGATCCGGAATAACAGAATAAAGGAAAGGACGGCGGCGAGTAACCGTAATAATAGCGTACCGAGGGCGCGTATAACCCGATATAGCACCCACTAAACTAAACTAATTAGCCGACCTCTGTTAGCTATTAGCCCGGAGGTGAGATCCGGTTTTTAAATAGCGATAGAAACGGGGCCGCGGAGCGATACCGTAGCGGCCACGTATAATAGAACTGCTTATATAATAAGAGCGTAGGGGGTTTTATCTCTTAACGGTTTCCCCTCGAGAATTAGAGAAGGACTATTACCTAGATGGCTAGCCTAGCTTAGCTAAGCGAGAGCAGAGTAATAAATAATAATAACAAAAGTTAATAGACCTAATAAAAACTATCACGATTAAGAGAATAGTTAATAGACTTAACGAAAACTATTACGATTAAGATTATAGTTAATAGACCTAATAAAAACCATCACGACTATTACTGTAAGAGTCTACGAAAATAAATAGTCTATACTACCACCGTTATATATAACGATTACCCGTATAAGACTTCTATGTAGGTCTCTCCACTGTAGAGAAGCTACTATAACCGCGTAGATCGGTTATTAGGGTCAGCATGACTAATTAGGTCGGCCGCACGTTTTCTGACTAATTAGGTCAGGGGACCGAACCGGTCAATCGGGTCAAAGGGATGCACGTGACCGATCCGGATTATATAAGGACCGTTGTATCCGATCTTCCTGTATCTAGATTTTGATCTATCTTCGGATCATCCATCATAATTCACATTATCTAGACGATCCAGTTTTATGCTATCACGGCCCTGCACTGTTACACTACTATTACTAAAATAAAGGTAGGAGGGGAAAAGTAGAGTCGTTTTTAGTTTAGATTAGAATAGTAAGTAGGTATGCAAAGCAGTCCTATATTTCTAGAAGGGTATTAGAGGAGGTAGACAGGGTACCAGGGTATATAGTCATACGCCCAGGTAAGGCTTTTAGGGTATATATCACGTGTACTATAAAGCCCCTTTTATAGTATTATTTAAGGTAGATAGATATTTCCTAGGAGTACTTTTAGAACTTTTTAAGGAATAAGACTTTAAGTCGAGCAGAATAATCAGAATTGATCCTATAGTTCTAGGGGGGTGTGTTAGATACCTGTAGCTACCTTATCGGGGTATAACTTACGCTATTTTATACACGGATAAAGTACTTCCGACCGATATATCTATATCGATTTCCCCTCCTTTTACCTGATAGTTAGATATTTCCGCAGTGAATCTTTTACTCTTCTTTAATACACATATATATCTTTTACGTACCTTATTTATATACTAATAACAAGCGACGTCTAATATAAGGTATCCAGTACTTTCTATTATATAACTACGATACTGTCCTAGAGTCATCACCGTAATCTTATCAGGGTAATATACCGATATTTCTTACCGTACTACCTACGTTTTATACATAGATAATGACCAATCTCTACTAGGTGGGAAGCATAGTTATTATTAGTATATAAATAAGGTACGTGAAAAGATATATATATGCATTAAAGCAGAGTCTAAGATACTCCATAGAAATATCTAATGATAGGGAGAACCTAGAGGAAATAATTGTAGATATATAGGATTAGGGTACTCTATATATCTAATAGAATATAGTATATCACACCCCGATAAGTATATATCGGTATCTAATATAACCCCCTAGAATTATAGGATTAGTTCTGACTATTCTGCTTAAATTAAAGCCGTAAATCTAGCATATGATAAAGTCTAGATATTAATCTAACAATTAACGGCTTATTAAAAAGCCTTATAAAATAGGTATTTAAAACAACCCTAAAAATAACGTTAACAAACGTGTGAAAATAGGTGCCCGAAATAAGAGTCTAGGGGTATTAAAATAATAATTAGATTAACTGCTTAAGACGACGATAAAGGACTATTCCCCTTATTAATTATTTCTATCCTCCTAGCCTGGGACCTTTATCCCTAATAGATATATATATACCTTATATTTTTACGGTAGCAGTAATTTAATCAGCCTATTGGTAACTATCTTATGCGTGGAGATCTATTCAATTAGGACCTTCTTTTATTAAACGGTCTAACGGATCTAAAGGGTGTGGATATCTAGATACTATAATCCAGACGTAACCCAAGGGCGCGGCGCCTCTAGGAAAATTCTTCTTTAATGCTTATTATAGTATATCGCTAGTAGTTCGTTTTTAAAGGTTAAGGTGAAGTCCTTTATTAGGCGCCTTATCACGATATACTGTCTAGTAGTAGCACAAAGTACTATAAGCTCGGCTTTAGTACTAGATATTATAAGGCTTATTTGCTTATTTACCTTCTAGTCTGTAAGACCCCCGAATAATAATATAGTATAGCCTTAGGAGCTATACCGTGTCTTATAGTTATTAGTAAAGGCCGTGTTAGAAGTATAGGCAGATGCGTGCTATAGGTGGTTATTACGTGGTCTAAAGTAAAGGTATAGTATTCTTATTAAGCTAAGGTACTTTAAATACCTATCTACGATATCGTTATACTATTTTAACGGGTTAGTGCTGAATTCGGTAAGCCTTAAAGCGGCTTTAGAGATATTAGGCCGGGTCTAATAGGCGGTATAATTAATAGAACCGACTTTTTGTAGATATAGGAACATTAAATCTGTAAAGACTTATTCGTTTATAGGTTATAAAATATTAGGAAAAGGAAGAGGGCTTTTAACCCTACGTCTACCATAATCTATACTTAACGCCTTAATCTTTTCGATGACGTAGTTCTCGAGGGAAAGCTAAAGCCTACGGTATTAGCAATCTGGAATAACCTTAATCCCTAGGAACTACTGAATTAGACCGAGATCTCTGATCTAAAAGTACTGCTATATCCAATATATAAGGTTATTAGCAGCAGATTCATATTCCTTCTTATAGATTAAAATAATATCGCTTATATAGAAGAAGACGATCAGTTCCTTACTTTTAAAGATATAATCGTCTTTAATTAGTTACTTTAGGTTATCACTTACCTAAAACGGAAGAAAGACTATTCGTGTTATATATTAGGGGAGCGACGAAGGCTATATAACGCTTTACAGAGCCTTTATATACCGCGTGCAGGTAATCGAAATAGCTTTAAAAGAGCCTCGAGGTTATTATTAGTCTTCGTGCCTTTTACTCCTTATAGTAGCGGGTAGTCTAGTAGATCTATAACGTAAATCTCCTTACTAAGGGTAGTGTTAGTAAAGGCGTTAACGGTATTAAGCTAATGGGTTTCCAGATTAAAATAGGCCGTAATAGCTGTTAACGACCTAAAGGTCCTTATAGCGAGGGTGGGAGCATAGGCGTTAAGGTGGCTTCAAGACTATTAATCGCCTCGTATATAAAGGCGTGCCTTAAACTTGCTAACGTATCCTAACGGGTTAACCTTATACTTAAAGATCTATTTAAGGTCCAAGGTATATTATCTATCTTAGGGCAGCTTAGCTGCTTTAAAGGTGCCTCTTAACCTAAGTATATTGACCTCTTATACGGCTACTCTACGCCACTATGGCTTATAAAGGCTCTTTAGTATCTAAGACTAATTTAACTATTCCTTAGGCATCTCGCGGTATAATAGCGGCTTTTTTGGTATCTTAAAGGTATTATTATAGTATGAGACGAAATAATCGTCTTTAGAGGGAAGTCGACAGTTATATGCAGATCTCCCTATAGAGGGAGGCGTTAGGCTTAGCTATAAAGCAGGAATAGCAGTAGTAGTAGTAGAATTAGACTTAGCTGCTTATAGATTAGTGGATAAAGAAGCAGTAGCAGTGGTAGTGGTTAGTTACTCTTTAAGAAGCGATTGGCCAGGGGATAACAATCCCCCTATAGCGGTATCGTCGGTTACCTCGCCTATAGCCTTGTTAGAGACATCGCTAATTACCTCCGAGGTGCTCCTTATTGGGGTGGACGTGGGAAGATCGTTAGGCACTTATAGTAGCGATAGAGGCCCGAAGACAGGCGGTGTTAAAGAAAAAGAGGTTATTAAAAAGGGAAAATTCAATGCCATTGTTGAAGAGGAGGGTAAAACAGCAGTTAAAGAGGTAAAATTAACGGCAGGCATAACGGTAGTGCCTGCCGCGGCCGTGGTCGTTCTACGTAATATCTTTTGGTTCGTAACCTATTAGTTTTCGGAGGCGTTTTCGATGGTTTCTGTGTTACTGGTGGTCTTTAATCCTTTACCACTACCTCCGGCCACTACTCCCCTAGATCTCGACAATTAAGGCTATTAGTAACGCTGCCTTTTCTTTTATAAAGCCTCTATTATAGAGTTCTGCTCCGTTATTATAATAGATATACGAAATCGACGATATTCGTTATTATACTAAAAGGATCGTGAAGCTAACCTTAATCTACTAGCATATTAATCTCTTTAAATAACTTTTTAGGTAATACACTTATAGCGCACTATAGGACCCGCCCTTAGCCGGGGTATACTATAAGAACCGTGTTCCACGGAGGTATCCCGTGGATACTAGGTATTACCGGGGTATACTATAAGAACTGTGTTCTACGGGGGTATACTATAAAGCCAATATGCTACGGAGGTACCTAGTAGGAACCAGATACTACCGGGCCTTGATAATAAAGCCGGAGTATCCCCGGGATTTCCCCGTGGATATATTAGTTCAGAGCTTCGCTATTTAGTTTGGAGAGGATATCTTTATTTTACCCTATTTACTATAGTAAAGGTCGCCCTTTTATACCTTAGAAACCCTAGGTCTTATACTCCTAGCTGGCTAGGAATTTGTCTGGATAGGGCTTATTAAATAGTAGTAACTAAGCTTTTGGGTTAGGTTTGTGTACTACTGCCCGCCGCGGACTATAAATACTAAGACTAAATAGGTATATAGTATACTAGTAGTTGCCGTCACGGACAATATACACTAAGACTAAATAGGTACGTGGTTTACTAGCGAATGTTAGCGTGTTAGGCGTAGGCGCCCTTAATAGCGCGGACTATATATGCTAAGACTAAATAGATATATGTATACTAGGCGAAGACACTGTACTTTTAATAGGTCTAGGCGTGGAGTGATAAAAGGAACCACCGTCCTCTCGTCGTAAACCGTTAAACGTTACCTATACCGCCTTTATAATAACTACTAGCCGTGCAACCCGAGCTCCGATACCTTACTAACCTTCCTAACGATTACTAGTCGGCGTAGGCGACTATACTAACCTATACTAACACTACCCTTCTTAATAATCGCTTTTCTTTTAATTCAATATATATATATTATAACCGCGCAGATGCGGCTTTGGTGTGGTGTCGGCAGCCGGTCATATGACCCCCCTTTTCAAGGCTGCGGGATCCGCCTTCCATATATATATTAAGAACAGGCTCTAGATATATCGCACGTTAAATAGCACTTGGATAATTAACTTAGTAGAGCAGAAATCTCGTGTATGTGTATTATGTTAAGTTAGATCTACGTGAGTCTCTTATGCCCTTAATTTAGATGGTGAAGACTCTGTTATGGGTACTATATTATTTGGATCCTATCCGGTCTTTTCCGATATCCGCCCCTGTTATATCCTGATACCCGAGGTTCGAAGCCCTTAGTTAGGGAGTGGATTCCCCCTGGATCCCCTATAGACTACGTCGAGGTCCTGCCTATACGATATACCCCCTTACTTAAGGTGGGTCTTCCTAGGTTAACTAACTAATTAGAGGCTTCGGTTTAAACTAAACGCTCTTAGCTTTTCTATCGGAAAATTAATAGTTCAGGGAAAAACGCCCTCGTAAAAGGGATCTAAATCTAACCCATTTAACTATTTAATGTAATTCTATCTTACTTAGTTCCTCGATTCTGATTAGCCGGATCTGCTTAATCGTATCTATATCTATCGGATCTACTACGCCCTTAGAGGCCGTTATCGTCGTTACGGCCACGGCTTTAGCTACGGCTTTAGCACGTTTAATCTCTTCGTGTAGTTATTTCGATTACTCGATACGATCCTTTTAATCCATTAAATTAAGCTGTTACTATAGTCTTTTAATCCCCGCCTCCAGTAATGCCTTCGTTAAACGTCCGCGATTATCTCCTTTATGTTAACGTATATAACCTTAAAGAGACCTTATTATATTAACTAGTGCGCCCAGTAGTTATATATATCGACGTGCCGTAGCCTTATCCGCAGGCGTTATGCCTTCTTATTAATAAGGTTAATAGTCTATTAATTATCGTAGTGTAGCTATAGTTACTATTAGTCTAATCGAAGCTCTAAATCTCTTAATATCCGGCTAACGAATAACGTCTCTTTAGCGGTCTTTATATGAGCGAGTAGTTCCGATTCTATTAATAATATCGTGACCGTCGGTTACTTACCCGCCTTCTAGTTAACGGTTCCCCTAAAGAGCTTTATCGTATATCCTTATAAACTTTTACGGTCTAGATTATCCCTAAAGGACATATCGCTTCCTATTGGGAAGAGCCTATCCCCGCCGAATTCTAGGTAGTAGTGTCTTATATAGTATAGGAATAGTAGTATTTATTAAGCCCTTTTGAGGTGGTTAGAGGAGGGGTTAACGTTATATTAGGAAAGCTTCGAATAGGCGAACGCGATATCGGGCCTTATTATAATAGCGGTATATGGGATAGAACCGATTATACCCTAGTACTAGCGGACCTCGGGAATCGACACGCGTATACCGTCACGGGGCGTTAGCGGCTTTATCGTTAATAATAGGGCCTTTAGTGGTTTTCGGTAGAGTATATCTATATAGTATTTAACCGCGATCTTCTTTATATAGGAGGATTATAATAGCTATAACCTATAGGTGGCTCTATTCCTTAGGACCTTAATTCCCAGGAACTAACGGATTCCTTCGCCTCCTAATAACCTATAGCTTCGCTTAAGGGTAGCCTTGAGGTTATCGGGGTTAGTCTTACGTTCTTTATAGTATATAACTCCGATATCGTCGACGTAGAAGAATAGGATTAAACCGTCGCAGATTATAACATGGGGGTTATTAGGTATAGCCGTGAATCCTATCCTCTATAGCGTACCGCTAAATTCCTTTTACTATAGTAGTGGCGATACCCTTAAGCCGAAGAGGGCTTTCCGTAGTAGTAGTACCTTACCTAGCACTTTATAGCCTTATAGTATCTTTATAAACACCTCTTCTTTAAGGCTAGCGTTAACGAACGCGTTAATAGCGTCGAACTGCCTTATCTCTAGGTTAAATCGGGCGGCGATCGCTATTGGTATACGGAAGGACCGCGAGGCTAGCGTTACGGCGTAGTCATCTTTAGTCTCTAACCGTTTTTATTAATCCCCTTATACTATAAGGCGTGCGTTATATTTAAGGAGGGTGCCTTCCTTATTAAATTTATAAGTATATACCTATCTATAGGCGAGGACTTATTACTTGTTAGCCTAATCACCGCGGACCTCCTACTAGTAGCTTATTTATCGGTGCCCCTTAAGGTATTCCCCCTTAGCCTATAACCACCGCTCCCGTAACGGGTATAGGCGTATATCGCGGTAGTGGTTTAGCGGAGGCGGGAGATCCTCACGGGTTAGACGCGATAGGAAGGCGTTAGAGGGAGAGGGATTTATAGTACTAGCGCCGATAGCGTTACCGTTATTAATACCTTGCTTCCTCCTACGTATAGGGTTATAAGTATTTCTAGCGGTAAAGAATGCCTTCTAGGCGTTATCGTTCTAGACATTCTTTAGTTATATATAGACTTACGATAGTTCTTATAATAGCCGACGGGCACCCCTTCGGGGTATCTATGGCTATCCGTTAGTGGTTATCGTGGTCTTCCACCTTAATTCCCCTACCTACCGCTAACGCTATAAGGAACGCGCGCGCGGGATCTTCCGGGGATATTAGAGGCGTAGGAAACGGTTTAAACCTTATAGTAATAAACCGTGAAGTATCCGTAGTAATAGCGGTGGCCTCTCCTTTATTCGTAGTAATAGCGGTATTATCGCCTTTACCCGTAATAATAGCGGTAGTATAGTCTTCTCCTATAATAATAGTAGTATCCGTAATAATAGCGGTGCCCGTAATAATAGCGGTGATATAATCTATAGTAATAGTATTAGCCTCTCCCGTAGTAATAACGATAGCATCAAAGTTACGAGGTTCTAAATCTATAGCCTAGGTATTAGGCTATCGATTTAGAACCTCGTCTATAGTAATAGCAGTGGCCTCTTTTATAGTAATAGCGACGGCCTCGCCTTTATCCGTAGTAATAGCGGTAGCATTAGAGTCTTCCGACTTAAGATCTAATACGTTTACGGCTATGCCCCTTAATAGTAGCCTATTCGCGCTCTTATCAGATTAGGCGATACGGATAGATTATAGGCGTTCCCCGATTTCCTTAGCGGAAGCTATAGCTTATAGCGTTTTAAGCCTGCTATCGAATATCTCGTCTTCGTTAAAGACTACGTCGCTTATAGTGATAATATCCGTTAGGTATAGTAGCTAAATACGGAAGCTATTCGAGGATTAATATCCGATATAATAACCGATCTATACCTTCGGTTCTAGCCTTTATAGGCGGTTCCTTTTAGCTTAGGTATCGCGCGTTTTTATAAAGGCTTTATAGCCGTAAGCTCGCAGGTGCGTAAGGTTAGGTTAACGGCCGCGTAGGCCTTCGTATAGCGTTCGCTAGTCGTTAATATATCGTGGCGTTTTATTATACAGATATATAGCAGTCTTAAAGATCTTAGGCTAGATAGACGTAGGCCGATTAGCCCTAATTCTTATAGCCCTCGCCCTTCTTTTAATAATACCTTCAATCCTTTCTATAACGCCGCTTTAATCCTATAAATATAGTACTAACGGCTGGCCTTCTACCCCCGTAGTAGCGAGGAATGTAACGACTTTTAGGTGCTGAAATACCTCGGAATCGGCCCATAGGATACGTGGCTTAACATCGAATTAGGTCTTAAACAGGGCAAAAATGTCTTTTAACGCGTGCAGGATAGAGCCTTAGTCTCTCTTCTAAAGGTAGTAATCCTATATATAACCTATGTACACGTCTATGATAAATATAATAGACTTATATAGGCCGCCTAGCGATTCCGACTCTTCTAGATCGTGAAGATTAATAGCTAAGGCCTCTCCGGGCTTTAACGGGTAAAGGGATAGTATCTATCGCATCTACGTAGGTATTTACGACTACCTATACGCGTTATAGTCTATTATATAAGGTCCTTTTATCTTTACCCCCTAAGTAGCGATAACGATCCTTATAAGTGTATCGGTCCTATAATAGCCGAGGCGTTCGTGCTACCGCTACGCTATAGTCTTCTATGGTTACCACGGTTATCGTAATCTTCTATACGGGTTATCGCGGGGTTACCTTACCGAGACCGTGAACGCGGTAGCGGCCGTGGCTTCGGTGCGCTCGATTATATACTAGCCGTGGATATCTAGTAGCTTATAGATAGACCGGTTATTAGCGGAGCTAATAATAGTATTATTTACGGTATCCTAGCGGTAGCCTTATAGGCGTAGCTAGTATTCCGAGACGATATTAGTGACGATTTCCTTATAGTATACGACGTTATAAAGGCGTAGTAGTCTTTTTATGCCTCATAGGGATCATATATATAGCTTAACGTCTCCGTATCCGAGGATAGAAGCCTTATAAATACCCACCTAAAGGGATAAAGATAAGGTATCCGTGGGTGGTCTAACGGCCGTAAAACGGCCTTAATTATTAAAGATATAGATTAACGACCCTGAATCTAGGATTATATAGTCTAATAGCGCTTTACCTTAGTTAATAGAAAGGGATACCCCCTATTCTTATTATAATCTTAATAGTATCGTCGTACGACGACGCGCTACCCCTTAGGTTAGGTAGGCTCCTAGTCCCGTCGCGGTAACGGATAGGTCTTTCTAAACTATTATAGTAGTAGGCGTAGTATTATAGATTTAATCTTCCTGGACTTCCTCTATCTTATTAGCGGTGATAGCTCCTAAGGCTTCCCGCCTCTTCTGTATGGCGGTGTCTACGCGACTTTTAAAGCTATAGTTACTTATCTTCTTTTCTATAACCTTCATAATATCTTCGCGGCCACACTAGATATAAAGGCGTATATCCGGCCTTACGTACTAATAGGCGGCGGTAGTATAGAGGTTCTTATATATCTCGTAAGGCCTTCTTATTACGGGAGGGATAGCCTTTACGGACGTATTACTATAAGGGCGCTTCTTGTTATTATTGTTATTAGTAGTATCCTTAGTATTGGGGAGGTTCCTAAGGGTATTAAAGGTGCCTCTCCTAACTCTAGACTTTATAGCGGTGGATTATAGCCTTTTTATATTACTAAGAACTGCCCGTAGAGCCTTTGCGAAGTCGTTAATCGTTAGCTTATTTTCCGTAATCTTATCGTAGTTATTCACTTGGTAGTTATTACTCTATTCCTAGGCGATAGGTCTAATAGCTTTTAACGCGTCTTCCGCCTAATAGTCCGCGCTTAATAGCTCTAAAACACCTATATATTTATAGTGTATTATGGCTGTTTTCTAGCTTACTACCTAGGCGTCTATATCCTTAGGTATAGCCTTTATAGGCGTGGTGTATTATTAGTATAGGACTAGGGCTTCCTTACAGAGGTCTATAGATATTAGTCCTGCGTACGCGTATAGGAGAGTAATCTATGCTTGTAGGTTATTGACGGTATTATCCTATAGCTAGGCTAGGAGGCTATATAATATAGTATAGATAGTCCTTTCGATATAGGAGCGTACCTCGTTAAACTCCTTCTACTACGCGTTATAATCTGCCTTTTCTTTGCGGTATGCGCGGCGATCTTATAGGTAGCGCGTACGCCCCTTTTTAGAGAGGTTATTAATAGATATAGGCGTCCTAGTCGTTAATTCTTTCGTTACGGCCATAATCGTAACCTTCCGGCGGGCGGCCGCTTTCTTCTTACCGGCGGCTATAGCCGCTATAGTAGCGGCTATAGTAACGACGGCGTCCGCGACGTCCTTACCGCCCTTTAGCGTGATAGTAGAGGACGGAGTAGCCGTGACGGTAGTGGCCGTGGCCTCCTCTATACTAGAGTCCACGGCGAGGGCCTTATATTTACGGATATTAGGTGGCGTGGGCTCAAGAAGCAGGTAGGTATCGGCCTCCTTATCACTTAGCTTTAGATCGAGATAGTTTCCCTAGTAGGAGGCAGATTTACCACGCATGACACGCTCCTATATTACCTAATCCCTCTAGTTAACAAGGGTAGTAGCGGCCGCCTTCTATTCGGCGTTAGATACGTTAGAAGATATCTTTCCTAGTTTACTATTTATCGGTTAGTTAATTAATAGATAGGTTAATTAATCTTTTAATTACTCTGATTAGGTCGATTGTAGTTATTTAAGAGTACTTATATAAACGTGATTATTTCTTTATAGTAGAATTGGGGTAGCCTTATTAATATCTATTATTTAGGCGTTAAAAACCGGGCTTATAACTATCACACGTTAAATAGCACTTAGATAATTTACTTAGTAGAGTAGAAATCTCGTATATATATATTATATTAAGTTATATCTATATAAGACTCTTATACCCTTAATTTAGGTAGTAAAGACTCTATTATAGGTACTATATTATTAAGATCCTATCCGGTCTTTTCCGGTATCCGCCCCTGTTATATCCTGATACCCCAGGTCCGAAGCCCTTAGTTAAGGAGTGGATCCCCCCTGGATCTTCTATAGACCACGTCGTGGTCCTGCCCATACGATAAGATATTCCTATTAAGGGACTATCATTTAATCATTATCCTCTTTTGCAATTGCTTGTTCTACGTTTGAGGTATCTTTCCAGTTCAACTTATATTGCCCTGATCAGAACAGTGACTACCGATCTACTTCTTCGGTAAAGATTATAGCGGTGTTGGTTATGTTTTGGTTATATATGGTGGTTTTGCTGGACTTACCTCTTTGTCTGATCTTTGTGTTAACGATCTAGTGCCACTACGTCTTTATCCAGTTATAATAAGTATTTACGATTACCTATACACGTTATAGTCCGTGGTGCGTAGTCCCTTTATTTTCACCCCCTAAATAGCGTTAACGATCCTTATAAGGGTATCGGTGCTGTAATAGCCGAGTCGCTTATACCACCGCTTGGCTATAGTCTTCTACGGTTACCGCGGTTATCGCGATCTTTTATACGGGTTATCGCGGGGTGCTAAGCCGAAACCGTAAACGCGGTGGCCGCTATAGCTTCCGCGCGCTCGATTATATACTAGCCGTAGATATCTAGCAGCTTATAGATAGGCCGATTATCGGCAGAGCTAACGATAGTATTATTTACAGTATTCTAGCGGTAGCCTTATAGGCGTAGCTAGTATTCCAAGACGATATTAGTAACGAACTCCTTATAATATATAATATCACGGAGGCGTAGTAGCCTCTTCGTGCCCGATAGGGTTATATATATAGCTTAACGTCTCCGTATCCGAGGATAGAAGCCTTATAAGTACCCACCTAAAAGGATACGAATAAAGTATTAGTGGGTAGTCTAACGGTCGTAAAACGACCTTAATTATTAAAGACGTGGATCGATAATCCTAAGTCTAGGATAGCATAGTACAGTAGTGCTTTAGCTTAGTTAATAGATAAAGATACTCCTTATACTTATAATCTTAATAGTATTATCCTGTAAGGGCGCGCCACCCCCTTATCTTAGGAGGGGTAGACGTCTAGCCGTATACTCGCGGTGACGGAAAGGTCTTTTAAAACTATACTTACGGGTAGAGTAGTACCCCCCCGATTCTATTATTACGGTATAGTACTTATAATAGGCGTAGTATTATAGAGTTAGTAATAGCCCCTAAGGCTTCCCGCCTCTTCTATATCACGGTGTCTATACGGTTTTTAAAACTATAGTTACGTATCTGCTTTTCTATAACCTTTATAATATCTTCGCGGCTATACTTGGTATAAAGGCGTATATCCGGCCTTATATACTAATAAGCGGCGGTAGTATAGGTATTCTTATATATCTTATAAGGCCTCCTCGCTACGGGAGGGATCGCCTTTACGGATATATTACTACGAGGACGCTTCTTATTATCTGTATTATTAGTAGTATCCTTAGTATCGGGGAGGTTCCCGAGGGTATTAAAGGTGCCTCTCCCGACTCTAGACTTTATAGTGGAGGATTATAGGCTCTTTATATTACTAAGAACCGCCTTTAAAGCCTTTACGAAGTCGTTAAGTATTAGCGTATTTTCCGTAATCTTATCGTAGTTATTAACTAGGTAGTCATTACTCTATTCCGGGGTAATAGGTCTAATAGCTTTTAACGCGTCTTCCGCCTAACGGTCCGCGCTTAATAGCTTTAAAACGCCTATATATTTATAGTGTATTATCGCTGTTTTCTAGCTTATAACCCAGCTATCTATATCCTTAGATATAGCCTTTATAGGCGTAGTATATCGTCGATATAGGGCTAACGCTTCCTTACGAAGGTCTATAGGGGTTAGTCCTACGTTTATATATAGGAGAGTAATCTAAGCCTATAGGTTATTTACGGTATTATCCTATAGCTAGGCGAGGAGGTTATATAATATAGTGTAAACGGTCCCTTCGATATAGAAGCGTACCTTATTAAACTCCTTCTACTATGCGTCGTAGTCTGCCTTTTCCTCGCTGTATACGCGGCGATCTCATAGGTAACGCGTACGCCTCTTTTCAGAGAGGTTATCGATAGATATAGGCGTCCTTATCGGTGGTTTTTTCGTTACGGCCGTAGTCTTCCGGCGGGCGGCCGTCTTCTTCCTACCGGCGGCTATAGCGGCTATAGTAGCGGCTATAGTAGCGGCCATAGTAGCGGCGGCGTCCGTAGTATCGGCGGCCTTATCGCCCTTTAGCGTGACGGTGGAAGATATAGTGGCCGTAGCCGTGGCCTCCTCCGCGTCTAGGTCTATAATAAGGGCTTCGTACTTACAAATATTAGGTAGTATAGGTATAGGAAGGAGGTAGGCGTTAGCCTCCTCGTCGCTTAGCTTTAGATTAAGGTAGTTATCCTAGTAGGAGGCAGATTTACCGCGCATAGTACGCTCCTATACTGCCTAATCCCTCTAGTTAACGAGGGTAGTAGCGGCCGCCTTTTATTTAGTGTTAGATATGTTAGAAGATATCTGTATTAGTCTATCGTTTATCGGTTAATTAATTAATCTCTTAATTACTCTAATTAGGTTAATAGTAGTTATTGTAGAGTGCTTATATAAACATAAGTGCTTTTTATAGTGGAATAGGGGTAGCCTTATTAATATCTATCGTTTAGGCGTTATAAACTGGGCTTATAACTATCGCACGATAAATAGGCACTTAGATAATTAACTTAGTATAGCAGAAATCTCGTATATATATATTATATTATGTTATATCCGGGAGAGTCTCTTATACCCTTAATTCAGGTAGTGAAGACTCTATTATAGGTACTATATTATTTAGATCCTATCCGGTCTTTTCCGGTATCCGCCCCTATTGTGTCCTAATACCCGAGGTCCCCGATATCCGAAGCCCTTAGTTATAGCGTGGATCCCCCCTGGATCCCCTATAGACCACGTCGTGGTCCGTGTGCCTATGCGACAGATAGCAGCCCGCCGGAAGGCTACGGCCATAACAAAAGAACTAATAATAAGGACGCCTATATCTATTAACGACCTCTTTAAAAAGAGGCGGACGCGCTACTTATAAGATTACTGTGTATACTGCGAAGAAAAGGCGGACTACGATATATAGTAAAAGCAATTTAATAAGATACGCTCCTATATTAAAGGGACTATATACACCACGCTATATAACCGCCTCGCCTAGCTATAGAACGATACCGTAAATAATCTATAAGTCTGGATTACTCTCCTCCACGCGTACGCAGAACTAACCCTTATAGACCTCTATAAGGAAGCCCTAGCCCTATACCGACGATATACTACGCCTATAAAGGCTATATCTAAGGATATAGATAAGTAGGTTATAAGCTAGAAAATAACGATAATACACTATAAATATATAGGCGTTTTAACGCTATTTAGCGCGGACTATTAGGCGGAAGACGCGTTAAAAGCTATTAGACCTATTACCTAGGAATAGAGTAATAACTACTTAGTTAATACCTACGATAAGATTACGGAAAATAAGCTAACGATTAACGACTTCGTAAAGGCTTTAAGGGTGGTTCTTAGTAATATAAAAAGCCTATAATCCTCCGTTATAAAGCCTACGAGTCGGGAAAGGCATCTTTAATACCCTTAGAAACCTCCCCGATACTAAGGATACTACTAATAATAAAGATAATAAGAAGCGTCCTTATAGTAATACGTCTGTAAAGGCTATCCCTCCCGTAATAAGGAGGCCTTATAAGATATATTAGAATACCTATACCACCGCCGCCTATTAGTATATAAGGCCGTATATACGTCCTTATACCTAGTAAAGCCGTAAAGATATTATAAAGGTTATAGGAAAGAAAATACGTAATTATAATTGTAAAAGCCGCGTGGATACCGCGATACAGAAAAGGCGGGAAACCTTAGGGGCTATTACCGCTAATAAGATAGCGGAAGCCTAAGAAGATTAACTCTATAATACTACGCCTATTATAACTACTATACCGTAACTATAAAGTCGGGGGGTTACTAGGCTACCCGTAAGTATAGTTCTAAAAGACCTTTCCGTTACCGCGAGTATACGGCTAGGCGTTTACCCCTCCTAAGAAGGGGGGGTAGTATACCCTTATACGAAAATACTAGTAAGATTATAATAGGGAGCGTCCCTCTTTATTAACTAAGCCAAAGCATTACTATACTACGCGATCCTAGATTTAGGATTGTTAATCCACGTCTTTAATAATCAAGGCCATTTTACGGCCCTTAGACCGCCTACTAATAAGCTAATATCACTTTAGGTAGGTACTTATAAGGCTTTTATCCTTGGATACGGAGACGTTAAGCTATATATATAATTCTTATCGGGCACGAAGAGGCTATTACGCCTCCGTGACGTTATAAACTATAAGGAGTTTATTACTAATATTATTTCGGAACGCTAGCTACGCCTATAAGGCTACCGCTAGGACACTATAAATAATACTATTATTAGCTCTGCCGATAACCGGCCTATCTATACGCTACTGGATATCTACGGCTAGTATTTAATCTAACGCGCAGAAGCTATAGTAGCCACCGCGTTTACGGTTTCGGCTTAGTATCCCCGCGATAACCTGTATAGAAGATCACGATAACCGCAGTAACCGTAGAAGACTACCCCGTAAAGGTAGTATAAACGCCTCGGCTATTACGGCACCGATACCCTAATAAGGATTATCGACGCTACTTAGGGGGTAAGGATTAAGGGGCCGCGAACCGTAGAGCGTAACGCGTATAGATAATAGTAAATACCTACGTAGAATAGAAGTATACTATCCCTTTACCCGTTAAGGCCCGGCGAAGCCCTGGCCATTAACTTCTATAATCTCGAAGAGGCGAAGGTATTAGCCGGCGGTCTGTATAGGTCTATTATATTCGTTATAGATATATATATAGGTTATATGTGGGATTATTACCTATAGAAAAGAGACTAAGGATTTATTCTTTATACATTGAAAGATATTTTTACCTTACTTAAGACCTAATTCGATATTAGGCTACGCGTTCTATAGGCTGATTATAGGATATTGTAGCACCTAGAAGTCGTTACTTTCCTCGCTGCTAAGGGGGTAAAAGGTTAGCCGTTGGCACTATATTTATAGGATTAAAATAGCGTTGTAGAACAGATTAGAGGTATCGTTAAAAGGAGGGCAAGGGCTATAGAGATTAGGGCTAATCAACCTATATCTATCTGGCCTAAGATCTTTAAGACTACTATCTATCTGTATAATAGAACGCTATGATATATTAACGATTAGAAGACGCTATACGAAGGCCTGCGCGGCTATTAGCCTGACCTTATATATCTACGAGTATACGGCTATAAAGTCTTTATCAAAACGCGCGATACCTAAGCCAAAAGGAACCGCTTATAAAGGCTAGAACCGAAGGCATAGATCGGATATTATATTAGATACTAATCCTCGAATAGCTTCCGTATCCAGCTACTATACCTAACGGATAGTATCACTATAAGAGACGTGATCTTTAACGAAGATAAGACCTTTAACGGTAGAATTAAAACTCTATAAGCTATAGCTTCCGCGGAGAAAATTAGGGTACGCCTATAATCTATCCGTATTACGTAATCTAATAATACTATAACCGCGAATAGGCTACTATTAAGGGGTATAGCCGTAGACGTATTACATCTTAAGTCCGAAGACTCTAATGCTACCGTTATTATTATAGGTAAAGGCGAGGCTATCGTTATTACTATAAGAAAGGCTACCACTATTACTATGGGCACCGCTATTACTATGGATACTGCTATTATTATAGGAGAAGACTACGCTACCACTATTACTACGGGTAAAGGCGATATTACCGTTATCACCGCGGACGAAGGCGAGGCTACCGGTATTACTACGGGTACCGCTATTACTACGGATACTCTATAGTTTACCACTATAAGGTTTAAACCGTTTCCCACGCCTCTGATATCCCCGGAAGATCTTGCGCACCCGTTCCATATAGCGTTAGCGGTAGTCCTGGGTGTTAAGGGAGAAGAACACGATAACCACTAACGGATAACTATAGATACCCCTAGGGGGTGCTTATCGGCCGCGCGCGTATTACCCGCGCGCCTATCTATTATAAGAACTATTATACGCCCCTACACGACTAAGAAAGTGTCGAACGATAATATCTAAAAGGCGTTCTTCAACGCCGGAAGGACTTCTGACCCTATAAGTATAAGGAAGTAGGTTATTAACGATAGTAATATTGGTGCTATAGATCCCTCTCCCTCTAACGCCTCCTAGCCGTTATTACGCTTAACCCGCGAGCATCTCCCGCCTCCGCTAAACTACTACCACGATATACGCCTTTACCCGTTACGGAAGCGGTGGTTATAGGCTAAAGTGTATCGCACGTCAAATAGCACTTGGATAATTAACATAGTAGAGCAGAAATCTCGTGTGTGTGTATTATATTAAGTTATATCTGTATAAGTCTCTTATGCCCTTAATTTAGGTGGTGAAGACTCTATTATAGATACTATATTATTTAGATCCTATCTAGTCTTTTCCGGTATCCGCCCCTATTATATCCTAATACCCGAGGTCCGAAGCCCTTAGTCAGGGAGTGGATCTCCCCTATAGACCCCGTCGTGGTCCTGCCTATACGACACACCCCCTTAGTTAAGGTGGGTCTTCCCAGGTTAACTAACTAATTAGAGGCTTCGGTTTAAACTAAACGCTCTTAGCTTTTCCATCGTAAAATCAATAGTTAAGGGAAAAGACGCCCTCGTAAAAGGGACTTAAATCCGCCATATTTAACCGTTTAATTTAATTCCGTCTTAATTAATTCCTTAATCCTGATTAGCCGGATCTACTTAATTGGATCTATATCTATCGGATCTACTACGCCCTCGGAGGCCTTTATAGTCGCTATGGCTATAGCTTTAGCGCGTTTAATCTGTTCGTATAGCTATTTAGACTACTCGATACGATCCTTTTACTCCGTTAAATTAAGCTGTTACTATAATCTTTTAATCCCCGCCTCCAGTAGTGCCTTTATTAAACCGTCCGCGATTATCTCCTTCGTATTAACGTACATAAGCTTAAAAGGACCTTATTATACTAACTAGCGCGCTTACTAGTTATATATATCGATATGCCGTAGCCTTATCCGTAGGCGTTATGCCTTCTTATTAATAAGATTAATAGTCTATTAATTATCGTAGTATAGCTATAGTTACTATTAGTCTAACCGAAGCTCTAAATCCCTTAATATCCGGCTAATAAATAACGTCGTTTTAGCGGCCTTTATAAGAGTGAGTAGTTCCGATTCTATTAACGACGTCGTGACTATTAGTTACTTACCCGCCTTCTAGTTAACGGTTCCCCCAAAGAGCTTTATCGTATATTCTTATAAACTTTTACGGTCTAGATTGTCCCTAAAGGACGCGTCGCTTACTATCAGGAAAAGCCTATCCCTGCCGAATTCCAGGTAGTAGTGTCTTATATAGTATAGGAATAGCAGCCCTTATTAAGCCCTCTTAAGATAGTTAGAGGAGGGATTAATATTATATTAGGAAAGCTTCGAATAGGCGAACGCGATATCGGGTCTTATCACGATAGCGGCGTATAGGATAGAACCGATTATACCCTAGTACTAGCGGACCTCGGGAATTAACGCGCGGGTGCCGTCGCGGGGTATTACCCGCTCCGTAAATAATAGGACTTTTAGTGGTTTTCGGCAGAGTATATATACGTAGTATTTAACCGCGATCTTCTTTATATAGAAGGACTATAATAGCTATAGCCTATAAGTAGCTCTATCCCTTAGGACCTTAATTCCTAGGAACCAGCGAATTTCTTCGCCTTTTAATAACCTATAACTTCGCTTAAGGGCGGCCTTAAGGTCGTCGGCGTTGGTCTTACGGTCTCTATAGTATATAAGTCCGATATCGTTAACGTAGAAGAATAGGATTAAACCGTCGCGGATTATAATATAGGGGTCGTTAAGCACGGCCGTAAATCCTATCCTTTATAGTATATCGCTAAATTCCTTTTACTATAGCAGTAGCGATACCCTTAAGTCGAAAAGGGCTTTCCGTAGCAGTAATACCTTACCTAGCACTTTATAGCCTTACGGTATCTTTATAAATACCTCTTTTTTAAGGCTAGTGTTAATAAACGCGTTAATAGCGTTAAACTACCTTATCTCTAGATTAAAGCGGGCGGCGATCGCTATTAGTATACGGAAAGACCGCGAGGCTCGCGTTACGGTGTAGTTATCTTTAGTCTCTAACCGTTTTTATTAATCCCCTCGAATTATAAGGCGTGCCTTATACTTAAGGAGGGTGCCCTCCTTATTAAATTTATAGGTATATACCTACCTCTAGGCGAGGACTTATTACTTATTAGTCTAATCACTACCTACCTCCCGCTAATAGCCTATCTATCGGTGCCCTTTAAGATATTCCCCCTCGGCCTATAACTACCGCTCCCGTAGTGGGTAGACGCGTATATTGTGGTAGTGGTTTAGTGGAGGCGGGAGATCCTCGCGGGTTATATACGATAGCGATAGCGGCTAGAAGGTATAAGGGAAATCTATAACACTAACGTTGTCGTTAATAGCTTACTTCCTCGCGCGTATAGTGTTATAAGTCCTTCTAGTATTAAAGAACGCCTTCTAGGCGTTATCGTTCTACACCTTCTCGGTCTTATAGATACTTATAATAGATAGGCGCGCGGGTAATAGGCGCGTAGCCGATAAGCACTCCCTAGGGGTATCCCCGGCTATCCGTTAATAGTTATCGTGTTCTTCGACCTTAACGCCTCTAACCACCGCTAACGCTATAAGGAACGCGCGCGCGGGATCTTCCGGGGATATTCGAGGCGTGGGAAACGGTTTAAACCTTGTAGTAGTAAACTATAAAGTGTCCGTAGTAATAGTAATAGCCTCTCCCGTAGTAATAACGGTAGTATAGTCTTCTCCTCTAGTAATAATAGTATCTATAGTAATAACGGTGCCCGTAGTAATAACGGTAATATAGTCTATAGTAATAGTAATAGCCTCCCATAATAATAGCGGTAGTGTTAGAGTTACGAGGTTCTAAATCTATAGCCTAGGTATTAGGCTATCGAATATCTTATCTTCATTAAAGACCACGTCTTTTATAGTGATAATATCTATTAGGTATAGCAGCTAAATACGGAAGGTATTCAAGGATTAGTATCCGATATAATAACCGATCTATCCCTTCGGTTCTAGCCTTTATAGGCGGTTCCTTTTAGCTCAGACATCGCGCGTTTTTATAATGGCTTTATAGCTATAAGCTTATAGGTGCGTAAGATTAGGTTAATAGCCGCGTAGGCCTTTATATAGTATTCGCTAGTCGTTGATATATTATAGCGTCCTATTATATAGATATATAGTAGTCTTAAAGATCGTAGGCTAAATAGATATAGGCAGATTAGCGTTAATCCTTATAGCCCTCGCCCTTCTCTTAACTATACCTTTAATCCGTTCTATAACGCCGTTTTAATCCTATAAATATAGTGCCAACGGCTAGCCTTCTACCCCCTTAATAGCGAGGAAAGCAACGACTTCTAGGTGCTAAAATATCTCGGAATCGGCTCGTAGGATATATAGCCGGATATCTAATTAGGTCTTAAGCAGGGTAAAAACGTCTTTTAACGCGTATAGGATAACGCCTTAGTCTCTTTTCTATAGGTAATAATCCTATATATAATCTAAATACACGTCTATAACGAATATAATAGACTTATATAGGCCGCCTACTAACGGCTCCGCCTTTTTTAGATCGTGAAAATTAATAGCTAGGGCCTCTTTAGGCTTTAATAGGTGAAAGGATAGTATCCGCCGGATCTATATAGGTATTTACGATTACTTATACGCGTTATAGTCCGTTATACGAGGTCCCTTTATCTTTACCCCCTAAATAGCGGTAACGATCTTCGCGAGAGTATCGGTGCTATAATAGCCGAGGCGTTTATACTACTATTATACTATAGTCTTTTACGGTTACCGCGGTTATCGTGATCTCCCCTACGGGTTATCGCGCGGGTGCCTTACCGAGACCGCGAACGCGGTAGCGGCTATAGCTTCCGCACGCTGGATTATATCCTAGCCGTGGATATCTAGTAGCTTATAAATAGGCCGGTCGTCGGTAGAGCTAACGATAGTATTATTTATAGTATCCTAGCGGTAATCCTATAGGCGTAGCTAGTATTCCGAGATGATATTAGTAACGAATTCCTTATAGTATATAACGTCACGGAGGCGTAATAGCCTCTTTATACCCGATAGTCATTATACACGTAGCTTAATATCTCCGTATCCGAGGATAGGAGCCTTATAAGTACCTACCTAAAGGGATAAGAACACAGTATCCGTGGGTAGTCTAATAACTATAAAACGGCCTTAATTATTAAAGATATAGATTAACGATCCTAAATCTAGGATCGCGTAGTATAATAGCGCTGTGGCTTAGTTAATAGAAAGGGATATCCCTTATTCTTATTATAATCTTAATGGTATTATCGTATAATGAGGCGCTACCCCTTAGGTTAGGTAGGCTCCTAGTCCTAGCGCGGTAACGGAAAAGTCTTTATAAACTATTATAATAGTAGGCGTAGTATAATAGAGTTAATCTTCCTAGACTTCCTCTATCTTATTAGCAGTAGTAGCTATTACTTCCCGCCTCTTCTATATTATAGTATCCACGCGGCTTTTAAAACTATAATGACGTATCTTCTTTGCTGTAACCTTTATACTATCCTCGCGGCTATACTAGGTATAAGGGCGTATATCCGGCATTACGTATTAATAGGCGGCGGTAGTATAAGGGTTCTTATATATCTCGTAAGGCCTCCTTATTATCGGAGGGATAGCCTTTACGGACGTATCGCTATAAGGACGCTTCTTATTCTCTTTATTATTAGTAGTATCCTTAGTATCGGGGAGGTTTCTAAGGGTATTAAAAGTGCCTCTCCTAACTCTAGGCTTTATAGTAGAGGATTATAGACTCTTTATATTACTAAGAACCGCCCGTAAAGCCTTTATAAAGTCGTTAATCGTTAGCTCGTTTTCCGTAATCTTATCGTAATTATTTACTAGGTAGTTATTGCTCTATTCCTAGGCGATAAGTCTAATAGCCTTTAACGCGTTTTCCGCTTAATAGTCCGTGCTTAATAACTCTAAAATACATATATATTTATAGTGTTTTATCGCTATTTTCTAGCTTACTACCTAAGCGTCTATATCCTTAAGTATAGCCTTTATAGGCGTGGTGTATTATCGGTATATAACCAGGGCTTCCTTATAGAGGTTTATAAATATTAGTCCTACGTACGCGTATAGGAGAGTAATCTAGGCCCGTGGGTTATTTACGGTATCGTCCTATAGCTAGGCTAGGAGGCTATATAATATAATATAAATAGTCCCTTTAATATAGGAGTATACCTTATGAAACTCCTTTTACTACGCGTTGTAATCTGCCTTTTCTTCGCGGTATATGCGGCGATTTTATAGGTAGCGTGTACGCCCCTTTTTAAAGAGGTTATCGATAGATATAGGCGTCCTGGTTAGTGGTTCTTTCGTTATAGCCGTGGCTGTCCGGCGGGGGGCCGTCTTCTTCTTACCGATAGCCGTGGCCGCTATAGTAACGGCCGTAATAACGGCGGTATCCGTGGCGTCCTCGTCACCCTTTAGCGTAATAGTGGAAGACGGAGTAGCCGTGATAGTGGAAGCCGTAGCCTCCTCCGTGTTAGGGTTTATAGTAAGGGCCTTATATTTACGGATATTAAGTAGTGTAGGCTTAAGAAGTAGGTAGGTATCGGCCTCCTCGTCGCTTAGCTTTAGATTAAGATAGTTTTCCTAGTAGGAGGTAGATTTACCGTGCACGGCGCGCTCCTATATTACCTAATCCCTTTAGTTAATAAGGGTAATAGCGGTCGCCTTCTATTCGGCGTTAGATATATTAGAAGATATCTTTATTAGTTTATTATTTATCGGTGAGTTAATTAATAGGTAGGTTAATTAATCTCTTAATTACTCTAATTAGGTTAATCGTAGTTATGTAAGAGTACTTATGTCAATATAATTACTTCTTTATAGTGGAATAGGGGTAGCCTTATTAATATATATTATTTAGGCGTTATAAACCGGGCTTATAACTATCGCACGTTAAATAGCACTTAGATAATTAACTTAGTAGAGCAGAAATCTCGTATATATATATTATATTAAGTTATATCAATATAAGTCTCTTATATCCTTAATTTAGGTGGTGAAGACTCTGTTATAGATACTATATTATTTGGATCCTATCCGGTCTTTTCCGGTATCCGCCCCTGTTATATCCTGATTCCCGAGGTCCGAAGCCCTTAGTTAGGGAGTGGATCCCCCCTAGATCCCCTATAGACCCCGTTATGGTCCTGCCCATGCGATAAAGGCGAATACCTTAAAGGCCATCGATAAATAGGCTACTAGTAGGAGGTAGGCGGTGATTAGGCTAATAAATAATAAGTCCTTACCTATAAATACGTATACATCTATAAATGTAATAAGGAAGGCACCCTCCGTAAGTATAAGACACGCCTTATAGTACGAGGGGATTAATAAAAAAACTTAGAAACTAAAGATAACTACGCTATTATATTAGCCTCGCGGTCCTTCCGTATACTAATAGCTATCGCCGCCTAATTTTACCTAGAGATAAGGTAGTTTAACGCTATTAACGCGTTTGTTAACACTAGCCTTGAAGAGAAAGTATTTATATAGATACCGTAAGGCTACGAAGTGCTAGGTAAGGTCCTGCTCCTACGGAAAGCCCTTTTCGGTTTAAGAGTATCGCCACTATTATAGTAAGAGGAATTTAGCGGTACGCTATAAAAGATAGGATTCATGGCTATACCTAATAACCCCTATATTATAATCCGCGATAGTTTAATCCTATTCTTTTACATTAACGATATCGGACTTATATACTATAGAGATCGTAAAACTAATACCGATAACCTTAAGGCTACCCTTAAACGAAGCTATAGGGTATCGGGAGACGACGAAATCCGTTAGTTCCTGGGAATTAAGATTCTAAGGGATAGAGCTATATATAGGTTATAGTTATTATAATCCTCCTACGTGGAGAAGATCGTAGTTAAATACTATATAGATATCCTCTGCTAAAGACTATTAAAGGTCCTATTATTTATAGAGCCGCTAATATCACGCAACGATATACGCGCGTCGATTCCCGAGGTCTATTAGTATTAGGGTATAATATGTTTAATCCTATATACCGTTATCGTGATAAGACCCGATATCGTGTTCGCCTATTTAAAGCTTTCCTAATATACTATTAACCCCTCCTCTAACCACCTTAAGAGGGCTTAATAAGTGCTGCTATTCTTATATTATACAAGGCACTACTACCAAGAATTCGGTGGGGATAGACTCTTCCTAACAGTAAGAGACGCGTCCTTTAGGGATAATTTAGACCGTAAGAGCTCCTAAGAATACGCGATAAACCTTTTCGGCGGTATTATTAACTAGAAGGCGGGTAAGTAACCGAAAATTATAACGTTATTAATAGAGTCGGAATTACTCGCTTTTATAGAGGCCGCTAAGGAGATATTATTTATCAGTCGGATATTAAGAGATCTAAAGCTTTAGTTAGATTAATCATAACTATAGCTATACTACGATAATTAGCAGACTATTAACCTTATTAATAAGAAGGCATAACGCCTGCGAATAAGACTACGGTATATCGATATTTATTACTAGTAGGCGCGCTAGTTAGTATCGTAAGGTCTTTTTAAGATTACATATATTAACACGAAGGATATAATTATAGACGGTTTAACGAAGGTATTACTGGAGGCGGGGATTAAACGACTATAATAATAGCTTAATTCAACGGATTAAAAGGATCGTATCGAGTAGTCGAAGTAACTGTATAAAGAGATTAAATACGCTAAAGCCGCGGTCGTAGCGATAATACAGGCCCCCGAGGGCGTAGTAGATCCGATAGATATAGATCCGATTAAGTAGATCTAGCTAATCTGGATTAAGGAACTAATTAAAATAGAATTAAATTAAACGGTTAAATTGGGCGGATTTAGATCCCTTTTATGAGGGCGTTTTCCCTTAACTATTAATTTTACGATAGAAAAGATAAGAGCGTTTGGTTCAAGCCGAAGCCTCTAATTAGTTAGTTAACCTGGGAAGACCCACTTTAACTAAGGGGGCGTATCGTATAGGCACACGGACTACGGCGTAGTCTATAGGGGATCTATGCCTGACTAAGGGCTTCGGACCTCGGGTATTAGGATATAATAGGGGCGGATACCGGAAAAGACCGGATAGGATCTAAATAATATAGTACCCATAACAGAGTCTTCACTACCTAAATTAAGGGTATAAGAGACTCACACAGATACAACTTAATATAATACATATACACGAGATTTCTACTCTACTAAGTTGATTATATAAGTGCTATTTAACGTACGACAGATACGATCTATTATACTTCGGGCTTTAGGTAATTATAAATCGTATACTAAGGTTATATATTATTCTAGAATAAGTCGTTATCGATTATAAGCTTTTACCGTATCGTGTAAGCCTATACGGTATAGTATACTCGCTTCCCTAAGAACTTCGTCGGGCTATTAATAGTTTTATAGGGTATTACTATTAAGGTCGGGGCGATTACTATTATTATCGGCTATAACGCTAGTAATAAAACCGGTAATAGCGTAGACTCTATTAGTATAAGAATTATTAGGGTCTATAAGGGAGCCGGAATATTTAAGTTAGGCGGTATTAGGTTTACGGAGTAGGCGATCCTAGGAGCCGAGCTATAAGCTATTCGACTAATAGGCATTATCGCTTATTAGCTTCTTCTCTCGCGCGTTATTAGTCTATACATTAGCTTATTTCCGAATAATACTCTTATATCGGAGTAAGCCTTATATTAATATTAGTATATTATTTATAAAAAGAGCCTAGCCTTATATTTAGGGCTTAGTCGTTTTCTTCGAACCGTTAATTTATTTACTCTATAACCTATTTAATTCTAATAGGTTACTAGGTAGTAGCGTTAGGATTCTAATCTATCGCTAGCATAGCGCGTGGGTATCGCTAAGTTCTAGATTTATAAATAACTAGTTATAGATTATAGTACTAAGTAAGGTCGTAATAATAGATTATCTAAAACTAAGGAAGGAAGAAGGAAAAATAAGAAAAGTCTATAACGCTAGGCTAGCTATAAGGTAGCGATAACTAGGCGATATAGGTCTGTTAACTAAGCACGCAGTCAGGAAGATCCGGGGTATAGCGGGATCCTTATATCGGGGTTAACTCATAATAGCGTCCTACGGAAGAAAGCCACTCGATTCTTAGCCTACTCTATAGGGTATAGGATTTCGTGATTAGTATGATAAAAATCTTTAGTGTTATTTTCTTATAAGATTATTTATACGATATCGAGATCCTACTATATAATATAAGCGGAACATTTACCTTAGCTCTAGGCATAGCTGATAAGGTATCTAGTATACAGAATGCCGTCCGGCTATATAAGGGATAAAGGGTAACGGGTAATAAGAGAGATTACAGAAACCTGAAGATTAGCGATTTAGAAAATAGCTAGTATCTGTTACGGACTAGTATCGTGATACGCGACGTCTTAACGATTATTAAGACCAATAGTTACTATTAGAATATAGTAATATAGGTGTAAACGTATATATATATCTAGCTAAGTGACTATCTATAATATATATAGTTATAGCTAATAATATAATATACCACGCTATCAGGTGATCCACGTATATAAGCGGTCCTGTATGGGTCTAGTTACCCTCGTGTGGGTGACTATGTCCACAGAGTCTCTACTCCGGTGGTGGGGCGTCTTACTGCAACTCGGACCAATGGCACGTGACGGAGGTAAGATTTGTGAGAGCATCCAGAAACTCGGTCCATAACCTAGGAAAACATTATTGACATCCACCTGCGAGAGTTCACATCTCGCCTCAACTTCCACCTTCTTGATTAGGAGGGCCGTGGCTCATCCTGGAGCGTTAACGGACCATGTCTGCTCGACTATCCCCCGGAGGGGCTCTCCTGAGATCATCTCGCATGTTCTCAATCCCCAACCCTATACCCGCACCAACCTCAGGAGACGTTCGCCATCAATTGGGCACATTGGCTTTTCCGACCCATCTGTCCATCACCACGCCGGAGAGCTCAAGAGCTCGTGGTGACTGGGGATTGAAGCGCCCACTTCCCTTGCGATGGACGGCGAAGACATCGACTCCTTCCATTCGGGTCAAGCACATTGATTCCATAGAGAATGTGACCGACTACGCATCGTCCTCCGAGCATAGCCTGACGCTTCAGAAGTTTCACGAACTCAATCTGCCAATCACGGTTCCTGCACTTCCGAATCGGTACCGCATGATCTCTCAAGCCGTGACATCCGTTTTCGAAGAAGACAGCGACTTCATCGCACCGGAATCTGCGCAAGGCGCCTCTGGTGCCGACAAGAGGTGGAGGTTCCAAGGCCCATGGCTGGCTGGCATGACCGAGGGCGAATTCAACAAATACTTGAGAACAACGGTCCGGAACAAGCGACAAGAGTTCCGTGACTTCTTAAAAGCGCGCTTGGCCTCCGAAATTACTGCGTCGCAGCAACAGGAGGCCCTAGACAAAGCAGCTGACCCGCCGACACCGGTTCAGCCCCGCGACATCACGGATGAGCAATTCAGTCAGTATGTGCGGAGACTGCGAGCTGATCGAGTCACCCTTTTCGCGGTGGTGAGCGAGTTTCTCGACTTGGCCCCCCTCAATCCCCCCAGCGCGATCGCCAACATGTCGATCGGCGCCCGCATCGAGTCCAAGTCGCCCAACCCTTACGCGGAGCGTGGACCGCCCGTTACTCACCCTTCAGCTGGCCTCTCGTACCTGCGCTCCAACGCCCATGCTGAAAACCACCCTCTCTACGGACCTCAAGCCCACCCTTCGCCTGTGCTGGCTAGAATTATTTCACCCAGGATGATGTCGGCTCCCGCGAAGCTCGGCGTCGCAGGTTTCATCACGGACACTCCCCAGGGCGATTCGGCTCTCAACCGCAAAACGTACCGCAGTGGCAGGGCCCGAGTGCCTGGCATTTCCACATTTGATGCCGAGATTGAGGGTGGTGCCAAGTGCTACGTCGAGCCCCGCTCTGCCAATGTCAACTCTGCAGGCAAAGTCATCATCAAAGTCAATGATGCGAACGAGGAGGCGCAGGTAATATTGAAGGAAACAATTGGAAAGGCCGAAATCTACAACGCTGCGCCGAAGACTGAGGAGTTTCAACTGCGAGCGTCAACTCAGCCACTAGCCCACGAATACCAAACCCAGCGTGGTTGGGGCTCCAGGGGCTCTCATAACAGGAACGCACATGCCTCGGAGGTATTCGTGAGTGGTAGCTCACAGACGTATGGACTCGACAGGTGAGCAGCAACCGGGCATATGCGTATGTCTCAGCACAATGTACAGGCATGGTCCAGGCTGGTCATTCGTGGAGGCCTTTCTTGAACCCTGTCAGGATCACATTTATTCTTGTACACTTGTATATCTTGTCTGTAACATAAGGTACCTTAGAAAACAAAAGACACGTCTCGACGGTTATCACTACTGCTCAGTTTTGGCGAGAGGTGTGTGCTAGTTAATAAGAGTGTTCAGTAATCATACGGGGAGCGTGGGTACATTGTTCTGTCGAACAGACGACAGTCTTTTCGGTTACGTAATGGGCCGGATTACCAAGAGTACAATCCGGGTGGACGCTTATAGAATCTGCACTATATAAAATACGGTGGCAGCGTTTATCGCACGTCAAATAGGCACTTGAATGATCAACTTAGTAGAGCAGAAATCTCGTGTGTGTGTATTATGTTAAGTTATATCTAGGAGAGTCTCTTATACCCTTAATTTAGGTGGTAAAGACTCTGTTATAGGTACTAAGTCATTTAGATCCTATCCGGTCTTTTCCGGTATCCGCCCCTGTTATATCCGAAGCCCTTAGTTATAGCGTGGATCCCCCCTAGATCTCTTATAGACCACGTCGTAGTCCGTGTGCCTATACGACACACCCCCTTAGTTAAGGTGGGTCTTCTCAGGTTAACTAACTAATTAGAGGCTTCGGTTTAAACTGAATACTCTTAACTTTTCCATCGTAAAATCAACAGTTAAGGGAAAACGGCCTCGTAAAAGGGATCTAAATCCGCCCTATTTAACCGTTTAATTTAATTCTATCTTAATTAGTTCCTCGATCCTAATTAGCCGGATCTACTTAATCGGATCTATATCTATCGGATCTGCTACGCCCTTAGGGGCCTTCGTAGTGGCTACGGCTTTAGCGCGTTCGATCTCTTCGTGTAGCCGTTTAAACTACTCGATACGGTCCTTTTAATCCGTTAAATTAAGCTATTACTATAGTCTTTTAATCCCTACCTCCGGTAATACCTTCGTTAAACCGTCCGCGATTATCTCCTTCGTGTTAATATACGTGACCTTAAAGAGGCCCTGCTATACTAACTAATATACCTACTAGTTATAAATATCGATATACTGTAGCCTTATTCGTAGGCGTTATACCTTTTTATTAATAAGGTTAATAGTCTACTAATTCTCGTAGTATAGCTATAGTTACTATTAATCTAACTAAAGCTTTAGATCCCTTAATATCCGACTAACGAATAACGTCTTCTTAGCGGCCTCTATAAACGCGAGTAGTTCTAACTCTATTAACGATATCGTAACCGTCGGTTACTTACCCGCCTTCTAGTTAATAGTGCCGCCGAGGAGCTTTATCGTATATTCTTATAAGCTCTTACGGTCTAGATTATCCCCGAAGAACGCGTCGTTTACGGTTAGGAAGAGTCTATCCCCACCGAATTCTAGGCAGTAATACCTTATATAGTATAAGAATAGCAGCACTTGTTAAGTCCTTTTAAGGTAGTTAGAGGAGGGGTTAACGTTATATTAGGAAAGCTTCGAATAGGCGAACACGATATCGGGTCTTATCACGATAGCGGTATATAGGATAGAACCGATTATACCCTAATATAGGCGGACCTCGGGAATTAACGCGCGTATACCGTCGCGTGGTATTAACGGCTCTATAGTCGATAATAGGACTTTTAGTGGTTTTCGGTAGAGGATATCTACGTAGTATTTAACCGCGATCTTCTCCACGTAGGAGGATTATAATAGCTATAACCTACGTATAGCTCTATCCCTTAGAACCTTAATTCCTAGGAACTAACGGATTTTATCGCCTCCTGATAACCTATAGCTTCATTTAAAGGCAGCCTTAAGGTTATCGGCGTTAGTCTTATAATCTCTATAGTAGATAAGTCCGATATCGTTAACGTAAAAGAATAGGATTACACTATCGCGGATTATAATATAGAGGTTGTTAGGCAGGGCCGTGAATCCTATCTTCTATAACGCGCCGCTAAATTCCTTTTACTATAGTAGTAGCGATACCCTTAAACCGAAGAGGGCTTTTCGTAGTAGTAGTACCTTACCTAGCACTTCGTAGCCTTACGGTATCTTTATAAATACTTCCTCTTTAAGGCTAGTGTTAACGAACGCGTTAATAGCGGCGAACTGCCTTATTTCTAGGTTAAATCGTATAGCGATCGCTATTAGTATACGGAAGGACCGCGAGGCTAGCGTTACGGCGTAGTTATCTTTAGTCTCTAACCGTTTTTATTAATCCCCTCGCACTATAAGGTATACCTTATACTTAAGGAGGGTGCCCTTTTTATTACATTTATAGATATATACCTATTTACAGGCGAGGACTTATTACTTATTAGCCTAATTACTACTTACCTCCTATTAGTATCCTATTTATCGGTACCCTTTAAGGTATTCCCCCTTAGCCTATAACTACCGCTCCCGTAATAGGTAAAGGCGTATATCACGGTAGTGCTTTAGTGGAGGCGGGAGATCCTCGCGGGTTACGTGCGATAGCGGCTAGGAAGTGTTAAAGGGAGTGCAATTTATAGCACCGATATCGCCGTTATTAATAGCTTACTTCCTTACGCGTATAGGGTTATAAGTCCTTCTAGCGTTAAAGAACGCCTTCTAGGCGTTATCGTTCTAGACCTTCTCCGCCGTGTATAAACTTATAATAGTTCTCGTGATAGATAGCCGCGCGGCCAATAGGCGTATAGCCGATAGGCACCCCCTAAGGGTATTTATAGCTACCCGTTTATAGTTATCGTCTCCTTCCACCTTAACGCCCCTGACTACCGCTAACGCTATAAGGAACGCGCGCGCAGGGTCTTCCGGGGATATTAGGGGCGTAGGAAAGGATTTAAACCTCGTAGCGGTAAACCGCGAAGTGTCTATAGTAATAGCGGTAGCCTTTCCCGTAGTAATAGCGGTAGTATAGTCTTCTCCTATATTAATAGTAGTATCTATAATAATAGCGGTGCCTATAGTAATAGCGGTATAGTCTATAATAATAGTAATAGCCTCTCTTATGGTAATAATAACGGCCTCGCCTTTACCCGTAGTAATAGTAGTGGCTTTAGAGTTATAAGGTTCTAAATTTATAGCCTAGGTATTAGGCTATAGATTTAGAACCTCGTCTATAATAATAGTAGTGGCCTCTCTCGTAGTAATAGCGACGGTCTTGCCTTTGTCCGTAATAATAGCGGTAGCGTCGTTTTGACCTGTAATAATAGCGGTGGCGTTAGAGTCTTCCGACTTAAGATCTAATACGTTTACGGCTATACCCCTTAATAATAGCCTATTCGCGGTCTTATTAGATTAGGTAATACGGATAGATTATAGGCGCTCCCCGATTTCCTGAGCGGAAGCTATAGGTTAAAGCGTTTTAATCCTGCTATTAAATATCTCGTCTTCGTTAAAGACTATATCTCTTATAGTGATAATATCCGTTAGGTATAGTAGCTAAATTCAGAAGCTATTCGAGGATTAGTATCCGATATAATAACTAATCTATACCTTCGGTTCTAGCCTTTATAGGCGGTTTCTTTTAGCTTAGGTATTACGCATTTTTATAAAGGTTTTATAGCCGTAAGCTTATACGTATATAAGGTTAGGTTACCAGCCACGCAGGCCTTTATATAGCGTTCGCTAGTCGTTAATATATCGTGGCGTCATATTATATAGATATATAGTAGTCTTAAAGATCTTAGGCTAGATAGATATAGGCAGATTAGCCCTAATCCTTATAGCCCTCGCCCTCCTTTTAACAATACCTTTAATCCGTTCTATAACGCTATTCTAATCCTATAAATATAGTGCTGACGGCTAACCTTCCACCCTCTTAGTAGCGAGGAAAGCAACGATTTCTAGGTGCTAAAATATCTTAGAATCGGCCTATAGGACGCGTGGCTTAGCGTCGAATTAGGTCTTAAGTAGGGTAAAGACGTCTTTTAACGCGTGCAGGATAAAGCCTTAGTCTCTTTTCTATAGGTAGTAATCCTACATAGAACCTATATACACGTCTATAACGAATATAATAGACTTATATAGGCCGCCCGTTAATAACTCCGCCTTTTCTAGATCGTGAAAATTAATAGCTAAGGCCTCTCCGGGCTTTAACGGGCAAAGGGATAGTATCCGCTGGATCTATATAGGCATTTACGATTACCTTTACGCGTTATAATCGGCGGTACACGGTCCTTTTCTTCTTCCCCCCTAAGTAGCGTTAATAATCCTTATAAGGGTATCGGTGCCGTAGTGGCTAAGGCATTCGTGCCACCGCTACGCTATAGTCTTCTACGGTTACCGCGGTTATCGTGATCTTCTATACGGGTTATCGCGGGGGTGCCTTACCGAGACCGCGAACGCGGTAGCGGCCATAGCTTCCGCGCGCTCAATTATATACTAGCCGTGGATATCTAATAACTTATAGATAGGCCGGTTATCGGCGGAGCTAATAATAGTATCGTTTACGGTATCCTAGCGGTAACCTTATAGGCGTAGCTAGCGTTCTAAGACGGTATTAGTAACGAATTCCTTATAGTATACGGCGTTACTGAGGCGTAATAGCCTCTTTATACCCGATAAGAATTATACACGTAGCTTAATATCTCCATATCCGAGGATAGAAGCCTTATAAGTCCCTACCTAAAGGGATAAAGATAAAGTATCCGTGGGTAGTCTCATAACCGTAAAACGGCCTTAATTATTAAAGATATAGATTAACGATCCTAAGTCTAGGATCGCGTAGTGTAATAGCGCTTTAGCTTAGTTAATAAAGAGGGATACCCCTTATTCTTATCATAATCTTAATAGTGTCGTCGTATAACGATAGCGCGCTACCCCCTAGGTTAAGTAAGCGCCTAGTCTCCCCGTCGTAGTAACGGACAGGTCTTTTAAAGCTATACTTACGGGCGGTCTAGTAACCCCCTGATTTTATTATATAGTAGTTATACTAAGCGTAGTATTCTAGATTTAATCTTCCTAGACTTCCTCTATCTTATTAGCGGTGATAGCCCCTAAGGCTTCCCGCCTCTTCTATATCGCGGTATCTACGCGGCTTTTAAAACTATAATTACGTATCTTCTTTTCCATAACCTTTATAATATCTTCACGGCCACGCTAGGTATAAGGGCGTACGTATATCCGGCCTTACGTACTAATAGACGGCGGTAGTATAGGGGTTCTTATATATCTTATAAGGCCTCCTCGTTACGGGAGGGATAGCCTTTATAGATATATTATTATAAGGACGCTTCTTATTATTATCGTCATTAGCAGTATCCTTAGTATTAAGGAGGTTCCTAAGGGTATTAAAGGTGCCTCTCCTAACTCTAGGCTTTATAGCGGTAGATTATAGACCCTTTATATTACTAAGAACCGCCCGTAAAGCCTTTACGAAGTCGTTAATCGTTAGCTTATTTTCCGTAATCTTATCGTAGTTATTTACTAGGTAGTTATTACTCTATTCCTAGTCGATAAGTCTAATAGCTTTTACCGCGTCCTCTGCTTAATAGTCCGCGCTTAATAGCTCTAAAACGCCTATATATTTATAGTGTATTATCGCTATTTTCCAGCTTATAACCTAGCCGTTTATATCCTTAGGTATAGCCTTTATAGGCGTAGTATATCGTCGATACAGGACTAAGGCTTCCTTATAGAGGTCTATAGGGGTTAGTTCTGCGTACGCGTGTAAACAAGTAGTCTAAGCCCGTGGGTTATGTATAGTATTATCTTATAGCTAGGGGAGGAGGCTATATAACGTGGTATAGATAGTCCCTTTAATATAGGAGTATACCTTATTAAATTCCTTCTATTATACGTTATAGTCTACCTTTTCCTTATAGTATACACGGCGATCTTATAGGTATTACGTATACCCCTTTTTAAAGAGGTTATCGATAGATATAAGCGTCCAGGTTAGTAGTTCTTTCGTTACGGCCGTAGCCTTCCGGCGGGTGGCCGTCTTCTTTTTACCGGCGGCCGTGGCCGTTATAGTAGCCGCTATAGTAGTGGCGGTGTTTATAGCGTCCGTGGCCTTATCGCCCTTTAGCGTGATAGTGGAGGACGGAATAGCCATGGCCTCCTCCGCCACGTTAGGGTCTATAGCGAGGGCCTTATATCTACGAATATTAGGCGGTGTAGGTATAAGGAGGAGGTAAGCGTTAGCCTCCTTATCGCTTAGCTTTAGATTAAGGTAGTTATCCTAGTAGGAGGCCGATTTACCGCATATAGCGTGCTCCTAAACTGCCTAATCCCTTTAGTTAATAAGGATAGTAGCGGCGGCCTTTTATTCGGTATTAGAAGATATCTTTACTAGTTTTTCGTTTATCAGTTAGTTAATTAATCTCTTAATTACTCTAATTAAATCGATAGTAGTTATTTAAGAGTGCTTATATAGACGTGATTGCTTTGTGTAGTACAATAGGGGTAGCCTTATTAATATTTATTATTTAGGCGTTATAAACCGGGCTCATAACTATCGTATATTAAATAGGCACTTAAATAATTAACTTAGTAGAGCAGAAATCTCGTGTGTGTGTATTATATTAAGTTATATCTAGGAGAGTCTCTTATACCCTTAATTTAGATGGTAAAGACTCTATTATAGGTACTAAGTTATTTAGATCCTATGCGGTCTTTTCCGGTATCCGCCCCTATTATATCCGAAGCCCTTAGTTATAGCGTGGATCCCCCCTAGATCCCCTATAGACCACGTCGTGGTCCGTGTGCCCATACGACAGCGTTTCCCTGACGGTCTGAGATAGTTATAATAGTAGATAATTACCTTAATAACATTTGACGTATTTTATAAGGATTTTGACTACACTTTATCTGATCATTAAGAGTCTGACTAAGTAAAGATATACCTATTTTACCTATCCTTATTACTACCGATTAAAAAGCCACCTAGCCACGCTAATATAGCGTATTAATCTATAAATAACTATTAAGATATCGTATCTTAGCCCTATTACGTATAAAACATATAAGGATTAGAAGCTCTAGCAATGTCTATACGAATCGGTTACTACGTATAATAACGTGTAGAGGTTTCTCCGCCTAGTCGATCCGACTTAAACCCCCGAGGAGCCTATAATACCGAATTACGACTCTTTCCCTTCTATAACGTCTAGGCGTACCCCTATATAATATCTTAACCTTATGGATACCGGCTAAAAGGCGTACGATATCGAAATCGCGCGCTAGAAGATCCTATAAACGTACTATAATAGCTACCTAAAGGGGATTAACGCTATACTAACCTAGTAGGTTAATACTATTAACTAAAGCCGTAGATAACTACTACGAGGAGGTATACCCCGCGAGGTATATAAAGCCGTTAAACACAATATGGATCAATACCTAGCTACCCGCTAAACCGATACCCACGAAGAGTATATTAAGTATACTTATTACCCTGCGAATAGCCTTAAGAAGCTCGGGGAGTAGTTAGATAAGTGGTAGATACTACTATAAAGCTATAAAGATACTGGTTCGAAGTCCTCTACGTATATATAGGTTATAGATTTCTTTAGAGGGATACGCCCTTATATCGGCCGCGATTAGACTAAGGCTAAGGGACGCCTTATAAATAACCAGGTAATTATACCCGAAGACCTTTATACCCTCGGTTAGAAGTATATTAATACTAGACTTAAAGACTAAGGAAAACGCGGTAGCCACTGCGCTGTAGTATTCCCTATACTATATACCGGAAGCGAGAAGGGTTATAATAATCTAGGCGCCACGGCTAAGCCTAAAAGGGGTGGCCGTGGGAAGAATAAAGCTAAGAATCCCGCTATATTTATAGCTATACCTTCTATTATTTTAACTAACTATTCCTCTTCCAAAAAACGCTAATCCGCCTTTAAATAAGGGGTATACTGCCGCGTGTATACGACGCTAGGTCATAATATTAACGGCTACTTATATCTATTCCTAGATACAGTATATAACGATTAAGCACCTTTTAAGAGCACTGAAGTAACCGTCTAACGGATTCTTAAATATAACCCCTTAATACGTGCAGAAGTAGAAGAATTACGCGCCGTAAAGAAAGTAAACAAGGATACTAGCCGGGACTATATATAGCTTAAAGAGGCGTGACTCGACTATAGTAGCGTTTATAGTGTCCGTAGCAGCGTCTCCCACGCCACTAGCTTTATAGCAGGAACCGCTACTACTAGCTACTCTCTTCGGGTATCTGCTATTCTAGATTCCGGCGTTACTATTTATATATTTAACGATTTTCCCCGCTTTTCTGATTTTATACCCGCTACGTGGGGAGACTACGTAGTCGCCGGCAGTTTATCCCTGCCTATTAAAGATTACGGTAACGTGACTATAAGATTAAACAGACTAATAGGAGGCCTCGATTTCAGGCTCTTAAATATTGTATACTATGTAGATTTTACTTATAATTTAATCTTAAACTAACAGTTACGACTACGAGAATACTAGTAAGATTAGAAGCCACTAAAAAACTGCCTTTAATATACTAATAGATCTATACTGTACTAGCTAAGTCACCACTTCGATTAAACCATGGTTAAATACGTGCCCTCCTCTAACTAATCTACGGCTACTTTTCTAGGCTTTTCTTCGTCGTCTTCCACTCGAAAAGCCGTCTATAAATTAACGATACGTTATCTAAGCACTATGGAAGGCATCTTATAGTATCTATGGCTAGGGCACGCTAGCCCTAAGCCTCTTAGGCACCTAGAAGAGTAGACGTAGGGCTTAAAATAAAGGGACTAATAACTATCGACTACGAGGCCTACGAGCTTATAAAGATTAAACGGTATATTAGCAGGCACCCTTATACCGTACCTATTTTCGTAAGGGGGTAATAGACGATTAATTTCACGGATTTTAACCGAATATCCGATAGGGACTCGCGGTTTATATTTTTCACAGACCGTTATAGTGGTTTTACGACCACCTATATTATAAAGAGTAAGCTGGTAGTGGATATCCTCGTAATAATTAAGGAATTCCTCGTCTAGGTGGACCACTAATTAGGCTATAAGGTACGCGTTTTCGAATCTGATAACGAGCTAACTTAATCCCACGATATTATATAATTCCTGTATAAAGAGGGTATCCTTTTAGAGATATCTACTACCGATACTTAAGTGCAGAACGGGGGTGCCGAACGCGCTACTGCCGTGATTATCTTAAAGGGTCGTGCGATAAATATCCACGTAAAACTACCGCTGTTTATATAGCCTAAAGCTATTCCCACGGCAGTATATATCTATAACCGGACGCTATAAAAGCAGTAAAAGGATTAGAAAACGCTATACGACGTCGTTTTTAAAAGGAAGCCGATTTTATTATATCTTTGAGTCTACGGCTATAAGGCGTACGCCATAATAAAGGACGTCTAAAAGGGCGCTAATAAGCTATTAAATCGTATCGCTCCTCGTGCCTATATTAGCTACCTCGTCGGCTATAATTCCACTAATATCTTCCGTATCTAGATACTAGACCGCCGTAACTATAACCGCGTTATTTATATACGCGATATAGATTTTAACGAATATATCTTTTTTAATAGCGATATTAATGCCTTTAAGGACGACCTCCGTTAATTAACCAAGGAGTAATTAAAAGACCTAATTAGTTAGATTAAATATATAAGGGATAGAGATTTATAGCCGTTTATAAATATATCAGCTAAGGACCCCCCCTTTTATATAACTGCTTATTTTAAGCTTAATATACCCCTGCCCTTACTCTTACGGGGCCTAGTAACCCCCGGATTCCCTTCCTTAACGGCGTTACTATTAAGGTTATAGTCTATAGCTCCCGTTCTTGAGGGGGAAGCGGAGGTTATCTTAAGTCTAAACGGATAAGATTTAGGTCACGAATAGTATAATTTAGCTAGTATAGCACCTAATCACCGTCTATATCCACCCGATCTATTACTTTCTAGTCTACTAATAACCCTGCTATCGGTTATAGCGCTTATAGTAGCTATAATATTAGGCAATCGTGATTTCCTTACGCTAGCGGGGCTCCTCGTGGAAAGAGGAATACGATATAGCGATTCCTATATAGCTCTACCTATAAGACTCCTTATAGAAAGAGGAGCGCGCCTATATCGATAAGGAGATAGCCGGTAAAAAGAAGATTAGGTTATTACGTCTAACGCTAGCCGCTACGCCCCTAATATACGTACTATAGATAGGACTCCGCTAACTAAATTACGGTTAAAAAGGACTACTTCTATAACGCTATAGCGGCGTTTATCGCTACTACTCGAACCCATAGCCCCGATAGCTATCTCGGAAAATATAACCCTAGCGGTAGCCTTAGCCGCGAAGATTTATCGTAAAGACCTCCCTCCTCCTCCGAAAGACCCTCGCGGTATACCCTTATACCCTTACGCCCACCTATTCCGATAGGTATAAGAAGACTACCTACAGAGCTATAAGGAGATAGGGTCATGGATACGGGTACCGGCGTCTATAGTAGATAGAAATCAGGTTCTAAACTTAATATAGGTAATAATATATAAATTCTATAAGTATAGATTTCTATATAAATATAAAGTAGGGCTAGTAATACGAGGAGATTAGTAATATTAATTCTCCCTTAAGGAGATATATATAGCTATATTAGCAGGATAATGATTCCGCGCGTTAATAGCTATCGTTACCTGTTTTAACCTTACGCTATTATAATTCGACGTTATAAACGCGTTTATACACGTGCCTCTCCCCTATAATATCTTTATATACCCGCCGGTACACTTTCTAGCCCCTAAGAGTCGTTTATACCTGAAAAAGGCGTTATATAGGCTTAAGAAGTCCCTATTACCATAGTAAAAGCGCTTTTCGGCTATCCTTTTAGCGGACGGTTTTTAGATAATACCGTAGGAACCGTGTTATTTTCTACGTCGTGGTCTAATCCTGTTTTTCTATATTAACAATATCGTTATTACTTATAAGAAATAAGATAAGACATATATAAAGCAGGCTATTAATAACCTATAACGCCACTATAACCTATAAGGTAGCGATCTCCTATAATAGTTCCTTAGTATTAAGGTTATTCGCGACTATACCGCCTATAAAATCTGGCTATTATAACGCGACTATATCGCTAAATTAGAACGCCTATTAAAGCTAAATAGTAAGTATAGTAGTAACTATCGTCTAACGAACCTAATTAAGGTTATAGAGCTATTACCCTATTTAGGGACCTCGATTAATATTAAAAGCTATTAATGGAAGATACCATCTATACTATATGTAGTAGTAATATTACGGCCTACTATCGCACTTATAGTATCTAGGCTATACCGGTTTAATATTAATCCAGGGCCTATATACTATAAGGCCGCCGACTATCTAATCCTTTACCTAAGTAATAGCTAATCGTTTATATTAGAACTAGGGAGTAGCGATACTATCAAAATCTACACTAACGTCTTATTTACCAATAATACCGTTAATCAAAAGAGTAGCTAAGCGTATATAACACGCTTATTTAGCGGTATAATAACGTGGCGCGCTAATAAGCAGGATATAGTTATAACGTTAATAACGGAAGTAAAGCTATTAGCGTTAGCGTAAGATATAAAAAAGGGTATCTTTATATAACGCCTATTACTTAGTATAGGAGTGGAACTTAACGATCCGGAATTAAGGATCCTATATAATAATAACTAAACGATTCGATTAGTTAATTAAGAGATTAGTACGCTAATAACGCGCCTCTGCCACGTCGATATCCATAGCCACTAGTTACTTTAAGTAAAGGAATAAGGGTAGATACTCGTGATATATATTACGAGCGCGGAAATAATAGTAGACGGGCTAATAAAGGCGTTATACGGCGAGAAATTTAAGATATTTAGATCCTAGGTGGGCGTAATAGATATACGAGAACGGTTATAGCAGAAATAGCTAGAGGAAGTCCGGATAGAATATTTAGAGTACCTAAAGGATAACTTTAAGGGCGGCTATAACGAATAGATTATATAGCTAGATTATCTACTAATTACGAATAGCTTTAATTATCGAACAGACCACAGTCTTTTCGGTTACGTAATAGGCCGGATTGCCAAGAGTATAATCCGGGTGGACGTTTGCAGAATCTGCACTATATAAAATACGGTGGCAGCGTTTTCCTAACGGTCTAAGACAGTTATAAGAGGATATAATTGCCTTGATTAAATTTTGACCTATTTGATAACGATTTTGACTACGCTTTATCTGATATTAATCGCCTAACTAATATTTAGGGCGATTAGGGGGTATATCGAATAGACTATAGTCTTTTCGATTACGTAATAGGCCGGATTACTAAGAGTATAATCCGGGTAGACGCTTATAGAATCTGCACTAAATATACTACGGTGGCCGCGTTTCCTGATATCGTATGGGCAGGACCACGATATAGTCTATAGGGGATCCAGGGGGAATCCACTCTACGACTAAGGGCTCCGGATATCGGGGACTTTGGGTATCAGAATATAATAAGGGTGGATATCGAAAAAGACCGGATAGGATCCAAATGATATAGTACCTATAATAGAGTCTTTACCACCTAAATTAAGGGTATAAGAGACTCTCCTAGATATAATTTGATATCATATATACACACGAGATTTCTGCTCTACTAAGTTAATTATTAAAGTGCCTTTTAACGTGCGATAGTTATAAGCCCGGTTTATAACGCCTAAACGATAGATATTAATAAGGCTACCCCTATTCCACTATAAACAAGTAATCATGTCTATATAAGCACTCTTAAATAACTACTATCGACCTGATTAGAGTAATTAAGAGACTAATTAACCTACCTATTAATTAACTAACCGATAAATGATAATCTAGTAAGGATATCTTCTAACGTATCTAACGCTGAATAGAAGGCGGCCGCTACTACCCTTATTAACTAGAGGGATTAGGTAGTTTAGGAGCGCGCCGTACGCGGTAAATCGGCCTCCTGCTAGGATAACTACCTTAATCTAAAGCTAAGCGATAAGGAGGCTAACGCTTATCTCCTCCCTATACCTATATCCCTTAAGGTTCGTAAATACGAAGCCCTCGCCGCGGACCCTAACGCGGAGGAGGCCACGGCCACCACCGTTACGGCTACTCCGCCTTCTACTATCACGTTAAAGGGCGATAAGGCCACGGCTTCCATGGACGCCGTCGCTACGGCCGCTGCTATAGCGGCTATGGCCGCTGGTAAGAGGAAGACGGCCGCTCGCCGGAAGGCTACGGCTATAACGAAAGAATTAACGACTAGGACGCCCACGTTTATCGACGACCTCTTTAAAAAGGGGCGCACGCGGTACCTATAAGATCGCCGTATATACCGCGAGGAAAAGGCAGACTATAACGCGTAGTAGAAGGAGTTTAATAAGGTACACTCCTATATTAAAGGGACTGTGTATACCACGTTACGTAACCTCCTCGCCTAGCTATAGGACGATACCGTAAATAACCCGCGGGCCTAGATTACTCTCATACACGCGCACGCAGGACTAATACCTATAGACCTCCGTAAGGAAGCCTTAGTCCTGTACCGACGATATACTACGCCTATAAAGGCTATACCTAAGGATATAGACGCCTAGGTAGTAAGCTAGAAAACAGCGATAAAGCACTGTAAATTTATAGGCGTTTTAGAGCTATTAAGCGCGGACCGTTAGACAGAAAACGCGTTAAAAGCTATTAGACCTATTACACAGGAATAGAGTAATAATTACCTAGTAAATAACTATAATAAGATTAGGGAAAACGACCTGACGATTAACGACTTCGTAAAGGCTCTAAGGGCGGTTCTTAGTAATATAAAGAGCCTGTAATCCTCCTCTATAAAGCCTAGGGTTAGGAGAGGCACCTTTAATACCCTTAGGAACCTCCCCGATACTAAGGATACTACTACTACTAATAATAAAAATAATAAAAAGCGTCCTCGTAGCGATACGTCCTTAAAGGCTATCCCTCCCGTAGTAAGAAGGCCCTATAAGATATACGAAAACACTTATACTACTGCCGCCTATTAGTACGTAAGGCCGGATATACGCCCTTATAACTGGCGTGGCCCTGAAGATATTATAAAGGTCGCGGAAAAGAAGATATGTATTTATAGTTTTAAAAGCCGCGTGGATATCGCGATATAGAAGAGGCGGGAAGTAGTAGCTGCCACTGCTAATAAGATAGAGGAAGTCTAAGAAGATTAACTCTATAATACTACGCCTACTATAGTTTATAAAGACCTGTCCGTTACCACGACGGGGAGACTAGGAGCCCCCCTAACCTAGGGGGTAGCGCGTTATCGTACGACGATACTATTAAGATTATAATAAGAATAGGAGATATGCCTTTCTATTAACTAAGCTAAAGCTCTATTATACTACGCGATCCTAGACTTAGGATCGTTAATCTATATCTTTAATAATCGAGGCCGTTTTACGGCCGTTAGACTACCCACGGTTAATCTATTAACGCTTTAGGTAGGTACTTATAAGGCTTTTATCCTCGGATACGGAGACGTTAAGCTATGTGTATAATTCTTAGCGGGTATAAAGAGGCTGCTATGCCTCCGTGATGTTATATACTATAAGGAATATATCACTAATATCGTCTCGGAATACTAGCTACGCCTATAAGACTACTACTAGGATACCGTAAACGATACTATTGTTAGCTCCGCTAACGACCGGCCTATCTATAAGCTACTAGATATCTACGGCTAGTATATAATCGAGCGCGCGGAAGCCACGGCCGCTACCGCGTTCGTGGTCTTAGTAAGGCACCCCCGCGATAACCCGTATAGAAGATCACGATAACCGCAGTAACCGTAGAAGACTACGGTATAATAGTGGCATAAACGCCTTAGCTATTACAGCACCGATACTCTTATAAAGATCGTTAACGCTATTTAGGAGGTAAGGATAAAAGGACTACGTATAACGGACTATAACGCGCCTAGATAGTCGTAAGTGCCTACGTAGATCCGGTGGATACTATCCCTTTACCCGTTAAAGCCCGGTGAGGCCCTAGCTATTAATTTTCACGATCTAGAAGAGGCGGAGCAGTTAGTGGGCGGATAGTATAAGTCTATTATATTTATTATAGACATGTATATAGGTTATACGTGGGATTACTACCTATAAAAGAGAGACTAAGGCTTTTTCCTACACGCTCTACAGCATATTTTTACCCTGCTTAAGACTTAATTCGATATTAGGCCACGTGTTCTACGGGCTGATTCTAAGATATTTGAATACCCAGAAGTCGTTACTTTCCTCGCTGCTAAGGGGGTAGAAGGCTAGCCGTCGGTATTATATTTATAGGATTAAAACGGCATAGTAGAACGGATTAAAGGTATCGTTAAGAGAAGGGCGAGGGCTATAAGGATTAGAGCTAATCTGCCTATATCTATCTGGCCTAAGATCTTTAAGACGGCTATATATCTGTATAACAGAACGCCACGATATATTAATAACTGGAAGACACTATACGAAGCCCTGCGCAGCCGTTAACCTAACCTTACGCACCTACGAGCTTACGCCTATAAAGCCTTTATAAAAACGCGCGATACCTAAGCTAAAAGGAACCGCCTGTAAAGGCTAGAACCGAAGGTATAGATCGGCTATTATATCAGATACTAATCCTCGAATAGCTTCCGTATTTAGCTACTATACCTAACGAATATTATTACTATAAGAGATATGGTCTTTAATGAAAATAAGATATTTAACGGTAGGATTACAACGCTATAAGCTATGGCTTCCGCCGAGGAAATCGGGGAACGCCTATAATCTATCCGTATCACCTATACTATAACCGCGAATAGGCTGCTATTAAGGGGTATAGCTATAGACGTGTTAGATCTTAAGTCGGAAGACTTTTACGCTACTGCTATTACTACGGACAAAGGCGAGGCCGTCGCTATTACTACGAAAGAGGCCACTACTATTACTACAGACTATACCGCTATTACTACGGGCACCGCTATTACTACGGATACTACTATTTTTATAGGAGAAGACTATACTACCGCTATTATTACGGGTAAAGGCGACGCTACTGCTATTACTACGGATAAAGGCGAGGCCGTTATTATTACTAGAGAGGGGCTACTACTATTACTATAGACGAGGTTCTAAATCTATAGTCTAATAACTAGGCTATAGATTTAAAACCTCGTAACTCCGACGATACCACTATTACTACGGGCGAGGCTACCGCTATTATTACGGATACTTTACGGTTTACTACTACGAGGTTTAAACCGTTTCCCACGCTTTTAATATCCCCTAAAGATCCCGTGCGCGCGTTCCTTATAGCGTTAGCGGTGGTTAGGGGCGCTAAGGTGGAAGAACACGATAACCACTAACGGATAGCTATAGGTGCCTTTAGGGGGTGCCTATCGGCTATACTCCTATCGGCTGCGCGCCTATTACCCGCGCGCTAATCTATCGCGAGAACTATCGTAAGTCTATACATAACCGAGAAGGTCTAGAACGATAACGCCTAAAAGGCGTTCTTTAACGCTAGCAGGACTTATAACCCTATACACACGAGGAAGTAAACTATTAACGACGACGATATCGGTGCTATAGATTCCCCTTATACCTCCTAGCCGTTATCGCTATTGTATATAACCCGCGAGAATCTCCCGGCTCTACTAAACCACCACCGCGATATACGCCTCTATCCGTTACGGGAGCGGTGGTTATAGACCGAGGGGGAAGACTTTAAGGGGCACCGATAGATAGGCTACTAGTAGGAGGTAGGTGGTGATTAGGCTAATAAGTAATAAGTCCTCGCCTATAGATAGGTATACACCTATAAATTTAATAAGGAGGGCACCCTCCTTAAGTGTAAGGCACGGCTTATAGTCCGAGGGGATTAATAAAAACGGTTAAAGACTAAAGATAACTACGCCGTAACGCTAGCCTCGCGGTCTTTCTGTATACTAATAGCGATCGCTACCCGATTTAACCTGGAGATAAGGTAGTTCGATACCGTTAACACGTTCGTTAACGCTAGCCTTAAAGAAGAGGTATTTATACAGATGTCGTAAGGCTACGAAGTACTAGGTAAGGTCCTGCTACTACGGAAAGCCCTCTTCGGTTTAAGGGTATCGCCACTACTATAGTAAGAGGAATATAGCGGTACGCTATAGAGGATAGGCTTTATAGCCGTCCTTAATAACCCCTGTATTATAATCCGTGACAGTTTAATCCTATTCTTCTACGTTAACGACATCAGACTTATATACTATAGAGACCGTAAGACGGACGCCGACGACCTCGAGGCTGCCCTTAAGCGAAGCTATAGGTTATTAGGAGGCGAAGAAATCCGTTAGTTCCTGGGAATTAAGGTCCTAAGGGATAGAGCCACCTATAGGTTATAGCTATTTTAGTCCTCCTACGTGGAGAAGATCGCGGTTAAATACTACGTAGATATACTCTACCGAAAACTATTAAAGGTCCTATTATCTATAGAGCCGGTAATGCCCCGAGACGGCACCCGCGCGTTGATTCCCGAGGTCCGTTAGTATTAGGGAATAATCAGTTCTATCTTATATGCCGTTATCGTGATAAGACCCGATATCGTGTTCGCCTGCTTAAAGCTTTCCCAATATAACGTTAACCCCTCCTCTAACCACCTTAAGAGGGCTTAATAAGTGCTACTATTCCTATACTATATAAGACACTATTACCTAGAATTCGGCGGGGATAGGCTTTTCCTAATAGTAAGCGACGCGTCCTTTAGGGATAATCTAGACCGTAAGAGTTCGTAAGAATATACGATAAAGCTCTTCGGCGGTATTATTAACTGCAAAGCGGGTAAATAACTAACGGTCACGACGTCGTTAACAGAATCGGAACTACTCGCTCTTATAAAGGCCGCTAAAAAGACGTTATTCGTTAGCCGGATATTAAGGGATTTAGAGCTTCGGCTAGACTACTAATAGCTATAGCTATACTATAATAATTAATAGACTATTGACCTCGTTAATAAGAAGGCATAACGCCTGCGGATAAGGCTACGGCACGTCGATATATATAACTAGTGGGCGCGCTAGTTAGTATAATAAGGTCTCTTTAACTTTATATACGTTAATACGAAGGGGATTCTCGCGGACGGATTAATAAAGGTATTACCGGAGGTAGGGATTCAAAGACTATAGTAATAGCTTAATTTAACTAATTAAAAGGATCGTATTAAGTAGTCTAAACGACTACACGAAGAGATTAAACGCGCTAAAGCGGCTATAACGAAGGCCCCCGAGAGTGTAGTAGATCCGATGGATATAGATCTAATTAATTAGATCCAGCTAATCAGGATCGAGGAACTAATTAAGATAGAATTAAATTAAACGGTTAAATAGGGCGGATTTAGATCCCTTTTACGAGGGCGTTTTCCTTTGACTGTTAATTTTACGATGGAAAAGTTAAAAGTGTTTAGTTTAAACCGAAGCCTTTAAGTAGTTAGTTAACCTGGGAAGACCCACCTTAACTACGGGGGTGTGTTGTATAGGCAGGACCACGATATAGTCTATAGGGGATCTAGGGGGGATCTACTCTATAACTAAGGGCTCCGGATATCGAGGACTTTAGGTATTAGGATATAATAAGGGTGGATACCGGAAAAGACTGGATAGGATCTAAATGATATAGTACTCATAATAGAGTCTTCACCACCTAAATTAAGGGCATAAGATACTCTCCCAGATATAACTTGATATAATATACACACACGAGATTTCTGCTCTACTAAGTTAATCATTGAAGTGCCTTTTGACGTGCGACACCTGACGGTCTAACACAGTTATAATAGACAACAATTGCCTTAATAAATTTTTGACCTATTTTATGACGATTTTGACTACGCTTTATCTGACATGTTCTGTACTCCGTACTCCGTAACTCATTGAAGGTCACGTGACACTACTTCCCGTGCCCCAGAGAAGCGGACCCACCCCGGGGGCCTGGGTTGCCCTAAGTTTTTTGACGAGCCGCACACCTAACCCCGAACTTTTTACTTTACTGCTGGACAGTGGACGGAATTTGACGACGACCATCACGACAACCTCGACCATCCACCACATCCCTCACACCAAGCAGGCAAAATGGGTCGCGTTCGCACCAAGACCGTGAAGAAGTCCGCCAAGGTCATCATTGAGCGGTACTACCCCAAGCTCACCCTCGACTTCGAGACCAACAAGCGGATCTGCGATGAGATCGCTGTCATCGCCTCGAAGCGCCTGCGCAACAAGGTCAGAAGGCAACCACGTTGGAGTGTAGGACAACACGATGAAAAGAGTCGTTTGAGCTGATATGTGGATGCTTGAATTCAGATTGCCGGCTACACCACCCACTTGATGAAGCGGATTCAGCGTGGCCCCGTCCGTGGTATCTCCTTCAAGCTGCAGGAGGAGGAGCGTGAGCGCAAGGATCAATACGTCCCCGAAATTTCCGCCCTCGACTTCACCCAGAACTCCGAGAGCGGTCAGCTCGATGTTGACGTCGAGACCAAGGACCTGCTGAAGCACCTCGGCGTACGTCACACCTGCCAGTTCTTCCATGCCAGAAGCTAACACCAGTTCTTTTCCCAGTTTGATGGCATCCCTGTCAATGTCATTGCAGTCACGCAAGCACAGCTTCCGGAACGTGGCGGACGGCGGTTCGGCGACCGCCCCCCTCGCCGGGACTAAGCATTAACGAGGATGGACGAAGAAAGGATGATGGTCTTTACGGGTCACACATTCAAGCCCGCTGGTACAGCAACTCACCTAATGGTAGTGAGTGCATACTAGAGCCCAATTCGAAAAGTTTTATACCCACCAGGTGTCGCCGATTCCTTTAGATATACTCTTAAGGATGACGCTTGATTGCCAATTATCTCTCCACCGCAAACAAGTGACAAGCTCGCACGTCGACGAATAGTCTACAAGGGACAGTCACGAGTCGGTAGTCTTATAGTCTGATGCAACCAGCAAGGACTATTATGACGAATCTATTCCGCGTGTGGAGGTCTGTTGTGGGCGGTTCTCCGCCGGACTTGGTGGCTATGGAACGTGCAGATCGCAAGTGATGTCGCGATTCACCATCCCGTCCTATGTTATGATGAATTGCCGCCCTGCCCCTTCTCTACTTTCTTTTTCCCTGTCGCCGGCTTGTATCCCTCAACCATTAGGTGTGCAAAGTCTCCGGTATCATGCTCACGAGAATCACTGTCCAGTATGCTGGGAGGAGCGTCGACATCTTTCTCTTGGATCGTAAGCTGTTGTATCGATGTCACTATGCTGGCAGTGCCGACGTCGCCTCGTTCCAGGGCGAGGGCCGCTGAGTTTTCCGCCTCTTGCATGTCGTCTCTTCGGGGAGCAGCTTCCCTGCTGACGTGCTCAATGGAGCCGTCCTCGCCTAAAAGCTCTATTTTGATGTCTGGGAGACCGGCCCTCTCCCATGCCGCAGTCTCGTTTAGCTGTAGCTTGACATAGAGCGCTCTCCTTTTGCAATCGTCTGAACACCATCTTTCGGATTCCCTGCGGTCGACAATGTCGAAGTTTGCCTTGCCCACATTGATCAGCTTCCAAGGCCCACCCTTGGACGGCGGGGGCTTCGGATGAGGGCAAAGCGTGTAGCCACAGAGTAGGTTGGCGTTGCGCTCCTCGATGAGGTCATCGTAATCCCCGGGTTGGAAGAGGCGGACGTGCCTCTTGAAATCAGCGACATCGGAATCTGCGGGGTTGGAGGCGGAGTATTCGGCGCCCTTCTGCAAAGGATACTCGGATAAGAGGATGACACTCTCGAGAATCTGACGCTCTAGATCTTTGCGGTATTGAAGAATCCGAGCATGTTGCAAAGCAATCTCTTTGGCGCTCGCCCTAGGGTCATGCGATTGTCCGTGAAGGGCATTTGTGAGGATGGGTTTCAAGGGCTCCATCTCGGTTGTCATGGCCGTGGTGGGATCCTTCGCTACTTGAGCGCTTGCATATTGGCCAATATAAAACGCTCGGTGGTGAGAGAACGAAACAGCTTTTGGGGATGCGGCAATGATGTGACAGGGGCATTTGCCTCCGTCAGTTGCTACTCTGTAACAGAATTTATTTCCAGCTTCTTTCTGTTGGGATATTCTGTACCCCGTGATACGGAGTATGTATATCAGATGCCCACAGCCACCTCATCGAGGTATGATAAACCATATTGTGTCAGACGTATAGAGTACCTCGGTCCTATATATCCACCCTTATTTCCCCTGCTTTTTCCGTATAGTTAGATATCCCCGTGAAGTATTATAAACTTTACTTAGATGAATATGTATATAATTCCGCATACCTTATTTATATTCTGATAGTTATAAGCCCGGCGTTCTAATAAATAAAGCTATTCCGATTAATTCTATAGCTTTTAGGCACTTAAAATGAGCCTTAAGTCTATAACGGGTAGTTTAGTAATACTAGTAACGTCCGCCTACTTTAGTTTTATTTAATCGTTTTATTATTTCGATTATACTACCGTTTAAAGCGTTTAGTATAGTTAATTAACCTTTTCGTTTATCCTATTCCACTACTTTTTATTAGTATAATAATAGCTTCCACGGTAATAGTGCCTATTATAGGCCTCGTAACGCTTACTACTCAGAAAGACTAAAGGCCTTAGATTAAAGCCGTGATAACTATCGCGTACTCCTACGATATCGCTAACCTCGTTAATCCCGATCTTAAAAAGGCTAAACGGCCTAAGCGCTATATTTAAACCGATCCACCGAAACCTCCTATAATAGCCGAAGAACGTAACGCCACTAATTAGGATATACTATTTAAGATTTAGTAGGTGGAAGAGGATCGGTATAAGGCTAAAAAGAGGGGGATCTAAGCACTCCACGACTATATCGCGAAGATAGTTAGCCTTACTTTGAAGAATTAGTACGCCGGCTATAAGGAAGTAAGGGATATATTAAAGGCCCTGAAGTTATACTTTAAGCCGATAAACGCCGCTTACAAGTTACTAATTAAGAGACGCTAGGACGAATACCTCTAAAACGTTAGGCGTATACCCTATAAGCGCTAGCTAGAAGACTTTATTAAGCTATACCGTGACGCCGAGACGTATAAAGTTAGAGAATACGATACTAAGGAATAATAGATAAATGGCTTCTTTAACCCTATCGGCAGCGTAGCACTAGAATAGTTACAGGGACGCTTTATAGAGCTTATTAGGTTAGAAGAGAAGGACCTACCATCGATTTAATTTATCGTGGAGGAGTATACGATATAGCTTTAACGCCGCTACCCGTACTGACTCGATAAAAAACCTACCGTATTATCCTTTTATACGGTAACCTTCCTAGATAAGGATAAAGAAGGTAAGGATTAGCGGGTATAATCGGGATAATAAGATAACTAATAGTCCTCTTTATAGTAGAAGAAAGAGTAGTTATACGACTACCGTACTAAAAAGAGAAGTAAATATAATTATAAGCCTTTATAGAAGTGCCTAAACGTTAACGAGGTATATAGGAAGAAGGGATATATACCTTTAAAAAGGATCTTAGAACGCTATAACCGGATTATTAAGACCTAGGATAATAAACGTTAAAAAAAGATTCCGAGAAAATATTAAAAAGGACGCTAAAAGCCTGAAGACAGGTACTAAAAACGACTCTTAGAAGTTATAGCCGAAAGAATCGTTAAAGGAGGTATCTAATTTCGTGGATAACCAGGATAAGGATTCCGATAAGGAGTCCTATAGGATATATTCCCTTCTGTAACTAAACGGTAGCGTTAGCAGTAACCTCTTTAATTAACTGCTAATCGATTCTAGCACCTTAAGATACATCAGTAACTAATAGCACCTACTATAGGATTTTAAACCTGCTTTTAAAGAGCGTTATTTTTAAACGGGTAGTAGAGAGACTAAGCCAGTTAAGGGTTATAGTAGGTTATAATTAGAAGTGGACGACGAATATAGTAATCCCTTCGTTTTAGTGCTAAATCGCGTCGCTTTTATATAAGACTACCTAATAACCTTAATCGCAACTAGAAGACTAAAGGAATAGGGTATCGTTTTTAATTCCGGCCTCGAACTACTAAAAGTAGTCTCTAAAAAGGGCTTATTAGCCCTATCTCTTAATAAGGTTAACGAGTAGTACGCTCTAGTTCTAATAAACCGTTAATAATAATAGCTCGTCAATAGTAGCTTCTTTCATAGCTCCATAGCACTAATTATAAGCGTAGCTGACGCTTATTTATAGCACGAGAGGCTAGGGCACGTCGGCGCTACTACCCTCGAAAAGATGGGGAATGCCCTCGCCGGTAGTATTATTAAAGAAAAAGGCCGTTTTATAGTGGATTATAAGGCCTGCGCCCTTAGTAAGGTTAGGAGGCTAGTATCGAGGAGGCTAACCACGCACCGGCCAATAAGGCCGTGGTAGAGGGTAGAGGTTGATTTCTTTAGCCTTAAGAAGGCCTATAACGGTATAAAGATCGCTGCCCTGTTTTTCGATCTATACATGTCAGCACATAAAAAAGGTACCTAAAAGATATGTGTGTGCATTTAAGAAGAGTAAAAGATGCTCTGCGGAAATATCTAACTATAAGGTAAAAGGAGGGGAAATCGATGTAGATACATCGGTCGGAAGTACTCCATCCGAGTATATAAATAGCGTAAGTCACACCGCGATAAGTGTCTGGTGGTATCTAACACACCTCCCTAGAACTATGGGATTAATCCTGACTATTCTGCTTAATTAAAGCCGTAAATCTAGGGTAAAATAGAGCCTAGATATTAGTCCAACAGTTAAACGGCTTATTAAAAAGCGCGCTCTTTTTATACCTGAAAATATTAAAAATGTGTAGAAATAGGTAGTTAAATTAACCCTAAAACCACATTAAAAACGGGTACCCAAATAATAATCTCAAGGGCATTAAAATAACGGTTAATCTAGGCTATAGATTTCAAACACAGCACCGCGCCTCTTATAAATTACCTTAAGCCTCCTAGCTTAGGACCTCTATTCCTAATAGATATATAAACGCCATATATTTCTACGGGGAAAATACCTTAGTTAGCCCACCGCTAACTATCTCGTTTATAGAGATCTAATTAATCAGGACCTTCTTCTCTATAGTATAAGGAGGGAGGTCGACGATTACGTAAGGGTCTCCCTATAAAAGCAGGCGTTTAAGAGGTTAGCTATAAAGCAGGAATAGTAGTAGTAGTAGTAGTATTTTTTGAAGATCTTTAACGATATCGGATAAGCGGAAGGGACGAAAGTCACGAAGAGCAGTGGAAAAATAAGAAGGTAATAATAGGATTATAAGATAGGATCTCTGCGCGCGTATTATATCTTCTTCGGATCAAAAAAGGGATTAAGATAAGGGATTTAGAATAAAGAATAAAGAAAGGAAAGAACCGAACCGAGGGAACGGGTTAATATCTTTTATTCTTTGTAAAAGGATCGATATCGTAATAGTATTATAATAAAGATCGATATCGTAGTAATATCATAATCCTTTATATTGATATTATTATTATTACTAATAATATCCTTCGAGTATATCCTTCGTACTCGAATAAAGGGTATCTTCCCCGTAAGCCTTAACCGTTCACTTCCGAGTCAGTTTATCTGATACGAGTCAGATAAAGGATATAAAGGATTACGATATTACTATGATATCGATCTTTATTATAATACTATTACGATATCGATCCTTTTACAAAGAATAAAAGATATTAACCCGTTCCCTCGGTTCGGTTCTTTCCTTTCTTTATTCTTTATTCTAAATCCCTTATCTTAATCCCTTTTTTGATCCGAAGAAGATATAATACGCGCGCAGAGATCCTATCTTATAATCCTATTATTACCTTCTTATTTTTCCACTGCTTTTCGTGACTTTCGTCCCTTCCGCTTATCTAATATCTTTGAAGATCGTTAAAAGGTTATAAGCCCGGAAAAGCTCGACTAAAGTCTCGAAATAACGTATTCTTTAAATACCTACGGTCGTAAGCCAAAAGGAGAATTCCCCGATTCCAAATAACAGTCCCTATTCCTATCCGATATTCCTCTTTATATACTACCAACACTACCTACCTACCTACCTACTAACCTACCTGCCTATATATCTATATCTACGATCCTATAGTTTAATCGGTCGGTCGGCTTAGTCGTATACTTATAAATCTATGGAGTCACAAAAATTATAAAAGCCTACGATTACGTGAATTAAACGGGTATACTATTCTTTACGTACGGATACTATAACCACTATACTACGAGGGTTATTCTAGTTATAATACTAGGATATCTTCGTTACTTATAAATCTTTAGTTTTACCTAAGATTTCCCCTGTATATTTTCCGACCGTGGAATCCTATATACATATCGTGTTTTCTACGCGACCGTAAATCCCCTCGCTCCGCGAAGACCTATTGTAGGATCCTCGCGAATAAAGGAATTTAACCGGGCTTACTTTAGATCCGCCGGAATAAAGGAATACTGTCTTTAGAAATAAAGGAATTCTGTTATCCGCACGTACGGGTATCGTTTTCTTTATCTATAAAGCTATTTTTTCCTCTTCCAGAATGAAGAACTATATACCGGTTCCACTTTAGACCCGTATAAATAAAGATATTATTATAGTAACTACGTCTATACTTAGAATAAAGAAAATAATAAAGAAAAGAACTATCTTCCTTATTTATAGTATAACTTCGTTAGTTCTTATCTAAAATAAATAGAATAAATACTGTTTAGGAGCTCTTAAGATACCCGCGCAGGCTAAACTTAAGGAAATTAACGTAAAGAAGCTAAAGAGTAGTCAGGACTACTAAACCTAGACGATAGCTATACGTACTTACTTTATATATAAGGGAAAGCTTCTAAAAGAGCTTATAAAACCCCTGCCTAAAGATATCTCTAATAAGGTAAAAGAAGAAGACTTAAATACTACTAGAGATTTACTCTCCGCTTTATAAGATAGGCCCCTAACGCAGGTTTAGGACTTGAATTTTGCTTTAGAAATCTAGGAAAAGCTGAAGTCCCTATATAAGAAAGAGGGTTTTTAAGCAGACTACGATATCCTTACGTTGTTTTTTAACCTAGATATCTTAGAATTCCCCACGCTCGAGGACTCACTATATAAAGTCTAAGAAAGGTTAATTATCCTTTAAGGAAAGGATATTATTCTACCTAATAATATAGTTTTTACCTAGACTCTAAACCGCCTCGACGAGCATTATAAGATAGTCACCTCGTAGATGACGTAGGCTCTGCGGCACGATATCGATAGCTATACTTTAATAAACGGGGAGATATTAGCCGTTTAATAACACTACGACTATCTAATAGTGGGTAAACAGCTAGTTTAAACTTTTATTTTATACCTGTTATTATAAAAGGATATATCTCTTATAGACTTATCTTTCATAATAAACCTCTATGAACCACTATCTAATTAACGGTTAGCTACCTATAGTAGTTCTTTCCACGCCCTTATATATACCTAAAATAGTATACTTCGTAAGGAATTTCCTCTTTATTCTCTTCCCCTAAAAATATCCTCTAGTACTACTATTTAAGGTTAGGATATATTTTAAGCCTTTAGCTCCACTATTACTTAACGGTGGATTACCTACGGCTTTATTTTCTTTAAGCTCCGACCTATATATTACCGATAACACTATTAACCCACTCGCCTTACCCGATAATTACCACCCACCCTACGGATACTCCGTAACTAGCTATAGCCTAAGGATAGGCCTTATTCTAGGAAGGGGCAGCCTATTAGGTGTAGAATATAAGGAAGACTTAGGAGGTACTAGGATATAGTAGTGGACTACCAGCTAACTAATAAGTGGATATTTATTATATAAGACGGAGAGCTAGACTATTCCGGAAGGAAGGGGTTAGCGATTATCTCTCCTTTATACTACCACCTACCTTTAAGATACTCTTCCTATTAACTACTAGTTAACCTATAGTTAGCCTCCCCTTATATAAGACTACGATCCTTATCTATTACTCCCTATCACCCTCTAGTTCTTATCCCTTCGGGGTAGACCCAAATCTCCTTCTAGACATTTCCCTAAGAACTTCGCCGGGCTATCGATAATCTTATAGGGTACCGCTGTCGAGGTTAGGGCGACTACTATTATTATCGGCTATAGCGTAGGCGATAGAACCGGTAATAGCGTAGACTCTACTAGTATAAGGATTATCGGGGTCTACAAGGGAGCCGGAATATTTAGGTTAAGCGGTATTAGGTTCTACGGGGTAGGCGATCCTAGGAGCCGGGCCGCGAGCTATTCGACTAACTAGCGTTATCGCTTATCGGCTTCTTCTCTCGCGCGTTATCGGTCTATAAACTAGCGTATTTCCGAGTAATATTCTTACATCGGAGCGAGCCTCGAGTTACTATCGGTATATTATTTATAGAGAGGGCCTAGCCTTACGTTTAGGGCTTAGTTATTTTCTTCGAACTATTAGTTTATCTACTCTACAACCTATTTAATTCTAATAGGTTACTAGGCGGTAGCGTTAGGATCCTGATCTATTATTAGCGTAGCGCGTGGGTATTGCTGAGTTCTAGATATATAAACGACTAGTTATACGTCGTGGCACTAAGTAAGGTCGTAATAATAGATTATCTAGAACTAAGGAAGGAAGAAGGAAAAAGGATAAAAGTCTATAGCGCTAGGCTAGTTCTAAGATAGCGATAACTTAGCGATATGGATCCGTTAACTAAGCGCGTAGTTAGGAAGATCCGGAGTATAGCCGGATCCTCTATATCGGGGTTAACCCGTAACAGCTACTACTTAACAGCGAAATAGCCCCCTTATAATACCTCCGCGGGGGTATACCGTAAGGCTTCCCGATCTCCCCTATCCTTTTTATCCTATATATCTCTACCCTTTACAAGGAGTTAAAAAGGGTACCTAAAATAATAGTAGTAGGATTCGCTAATAACACGAATACTATCGCTTTTAGTAAGACGGAGGTATAGATATAGCACTATCTTACCGCTATATAGAGTGCCTGCCTAAACTAGAAGATAGCGAGCGGATTATAGTTTAAACCGGCTAAGTACGTCTATATCCCCTTTACGAAGTTATACTAGCCCTACTTTACCTCGCTCCCCCTTAACGTTACTCTGGTACCGGTGGCAGAGGCGATAAGGCTCTTAGGCGTATAGCTTAATAGGAAACTCGATTTCCGGCGATACGCTAAAAAGGTAAAGAGCCGACTAGCTATATAAATATACGCCTTTTTGAGGCTTAGTGCGGTAGCGTGGGGGTATAGCCTCGCGGACGTAAAAAGACTATATCTTATCATAGTAAGACTAATAGCAGCCTACTACGCCTTGGCCGTCTATAAGATAAGGGCCGGCCCCTAGTATAGCCTTATAGCGGTATTTACGGCGATATAGAACCGGTACCTTAGATTAGTGGCCGGAGCCTATAAGGCTACGCCGGTTAGGGTCCTCCAAAAAAAGACCTTTATCCCCCCCTTAACCTATACCTCTTAAGCCTAAGTGCCTAAAAGATCCTCCGGATATAAGAAGAAGGGACCGAAGATAAGATATTAGCCGGAGTATATACCGTGGCGAGAGCCTTAGCGGCACTAAACCGGTATTATAGGACTTATACCGCCCTCACGTGGATAGTATAGCTTACTGCCCTAATAACTTAGGCTAGAACCGCGCCCCCGCGGAAGGCCCTTATAAGCGAATAGGGTTAAGCCTGGATAGAAGCACGGCGGCGCTATACCTATGCTATAACGGCACTAAGCCGCCCCCTAATATAACGCTCCCTTCGGAAATATAAAGGGCTCCTTTAGCTATAGAGCTCTATACTTACCTAGATTAGATTAGAAAAACTAGGCCTACGAGTATTCCTAGCTAAAGTAAGGGTGCCGGGCTTCCTATTACCGCGGTGTCTTTATAGGGACGGAGGGGCGGAAATAGCGGAGTATATAATACTCTAATACTAGGAGGTAACTAAGAAGGACCGTAAGGACCTTTTCGGTGCCGTAGGGAGTCTACTTATAACTAAAGGAGATTTATACGATATACTAGAACACGATACTACGGCCGGGGTAGTTATAAGGTGGTTCCTATAATAGAAAAGGCTTAAGGACTTTCGCCTTACCCTTAAAATTACTAAGGCCTACGAAAATAGCGATAGCACTAAAGCGAGACCGGAGCAGGAATAGAATAGTATAGGGAATTAGTTAATTATTAGTAGGGGTCTTATAAGCCGGGACCCTAGCGGTATTAGCTCGGCACTAATAGGGCGCTACTAATTATTATCGTCCTTATCGCCCTTAATAGCGCTAATACTACTCTTAATATACTTAAGGCCTTAGAAGGACTAGTTAGCGAACTATTACCGTTAAGGGCTATAATAGGGCCGAAAGGAGGCTACTTATAAGGTGCTTTAGAATTAGGTCTATCTTACCCTCCTAACGCTGTATTAGGCGAACTAACTCCTATAACTCCGCTAGCACGGTGCCGCCCTGGCCGTGACCGGAAGGTAACGCCCGGTTTAAGGCCCGGCTATAAGACCGGGATGCTATCCCTAGGCGCTCCTTAGCTTATAGCTTATTAGTAAGGAGACTACTATAGTACCGTAAAGAGATATTTATAGTAGCGATACCGTTATTACCGGCGGCCTTTACTGCTATATACGCCTTATAGAGGTCTATAAGACGCTATTACTGCTTTTTCCTAGCGGAGGGGACTTATCGAGATAATTAGAATATACTATTACGGTATACCTATACTACTATAATAGCACCGGCACGACTCATATCCTTATATAGACGCCGTCTATTAGTATATTAAAAATAAGCTATACTAGTTCCTATAGTATTAGAGTAAGCCTCTATATCGTCTAGGTAGGTGCCTAAACGCTTACTATAATGTATATAACTACTCTAAGTCAGCTACTACGGCACTATATAGATACTATTAGGGCTTATATACAGTATAACCCTAATCGAGCGTTTTTTATAACGATTATAATTATTATTAGTATTGGCGTTATTACTAGGAGAAGATATCTACGGCGGTTAATATATTACCGCGGAGGCACTATTATATGATAAAGGAAAACTTATATTAAACTACTACTATTAATTACTTATATATATATATAGATTAATACAATATTATATAGTTAACCCTATACCACTACGCCACCGCGACGCCATCGCGAGATACTTATAGTAGAATTATAATAGGAATACGACGAGAAAACTAGAGGAGTTTACTAGTTAGTATAAGCCGTAACGTTAAACCTATAGGACCGTAAGCGGGAATAGATTAGGAGGAAAACCTATAATAAACTTATTAGCGTTATAGAAAGAAGAGGGAGGTTTAGGGTATAAGGGCCTTAGGGGATATTAACTATCTAATTCTTATAATAGGGTAGGGCTTTTCCCTACCTACCGCCGGATATAGTAGGAACCCACCTAAGGGAGGTAGGAGGCGCCTACCTCCTTACTCTCTTTATTAACCAAACGGAAGGAATAAAAGGTATAATCCTTAAGGAATATAGAAAGACTAAGGCTAGAGAGCCGTAGCCGCTATATAGCGGAAGCATGGTAGCGCCCCCTTAGCCCCCGCTCTACCGCTAGAGATTGGCCTAGGCTAACTTACCTAGCCACTAGTCTGCTATACTTCCCGTTAGCTATTAGCCTAGAGGTGAGATCCAGATACGTAATAGGGAAGAACCGGGGCTATATCGGCCCCGTAGCGGCACCTTTCCACCTAAGGAAGTATATAGAGGTTTTCCCCGGGTTTTACCCGGGTTTTCCCCTTTATAGCCACCCGAGAAGGACTGTATAGCCTAGGAAGGCTCCTGTAGATTAGTCAGGATAGCGGAGTAAGATCGATAATAATAATAATAATATAAGGAGGAGTAGCTTAAAAATGAGTATATATATTATAGAGTTATAGGACAGAAACCCTAGTTAACTAACTAGGACTAATTATAAGAGGAAAAATAAAATAAAACCTCTAAGGGAAAGATTTAAAAACCCTTGATTTCTTATAAAGGGAAAATTCGAAAACCCTTTTTATAATACTAGGAAAACCCGTAGGTAAAACACCTAGTTATAGTATCTTAGGAAAACCCGTGGGTAAAAAACCTAAGTATTTATAGCTAGGAGAATCCGAAGATAGAAAACCTAGTTATAGACCTTAGTATTTTAATTCTTGAATTCGGGTATAAGGTGGTATATCGTAGTCAGGCAACGTATCGTCTTTACAGCCTAAATTCATATAACCGTATAGCGTATTATATAGGTTTTTAGTGAAATCTTTAGTCAGTATATCGGCTATATTAAATTTAGTATTTATATAAACGACCTTTATTTCATTATTTTAAAGCTATTGTCGGCAGTAGTGATACTAATAATCTATATGCTTTACACGTTTATAAAATTCAGGATTTTTATAAAGCTTCTTTACGCTTTCGCTATCTATTAATATAGTAGGAATCGGTATATTATTACTATTAGTATTATTATTATAATATAAACCGAAGTTTATAGAAGTAAATAACCTAAGGTAATCTACTAGGCTTATATATATATGATGTATATAGATTTCTTCTTTAGAAGCTTCGGTTAAAGCTATATATTCTGATTCTGTTATTAATAAAGCAATGACTTTTTATTTAGTCGAAGTCCAGCTTATTAAATTATTTACACCTATATAGTAGATATAGCCTGACGTAGAAGTCCTGTCTTTGATTATATATGAAACACAGTATTAGAATAGCCGTATATATTAAGGTCTTTTTTATTTAAATAGTTATATAAAAGCCCGATATTAGGAAAAGTATTTATACAAGCCCAGATTCGATTTAACGCTGTAGAGTGCTCTGAAGACGGATTACTTATATATCGAGCACACTTATTAATAGCGTAGGTTATATGTGGTCTTAAGTGTAGTGCTAAATATATTAAAGCACCGATTTCTTGTTAGTATATTTTAATATCGGCCCTTAACGCCTATTCTTGATTTGGTATAAGGACCTTTTTATTTGTATATTTATATAGGGGGTATCAAGGCATTTAAGGCTTCGTTTATTATACTTATCGAGGATTTTATTTGTATAAGGCAACTAATTTATAGAAAGGGTCTTAATTGATTTATTTATAGTAATTTCGTGGCCTAAAAAGGTATAAAGTTTACTTAGTTCTTTAAGTGAAATCTTCTTCGAGATTTTAGTAAATAAATACTATATCGTTATAGTAGAAGGGCTTAGTATTACTATATTATCTACGTGGTATAGTAGTATAGCACGGTCTGTGTTATTCTTATAAAAAGTAAATATACCGTTATCGAAATCAGAGACTAGCCAGCCGATATCGCGGAGTATCTTTACTAGGAAATTATACTATAGCCGGGGGCTTTATTTTAAACCGTATAAAGCTTTATTTAGTGTATAAACTAATTTATTATTATTAGTAGTATTATTATTATTAGAGCCTTCTTTTTTCTTCAAGCTTGTGGGTTATACAGTATAAATCTCGGTATCTATATCGGCGTGAACGAAAGCGTTCTTTACGTCGAACTATCTAAAATTCCAGCCTAGGGATACGCCTAGTATAAAAGCTAATCTATAGCTTTCGGGTCTAGAGGTAGTAGAAAAGGTTTCTAAATATTCAATACTAAGTATATAATTAAACCCTTATATACACTAACGTGCTTTATATTTTATAGCCTCGCTTTTATCGTTATATTTAGTTTTATATACCTAACGGCCTCCTAAGACGTTTAAGGTATTTTTCTGCTTATTACTATTATTATTATTCTTATTATTATTATATTAAGGCGTATCTTTTATACTTATTAAATCCCAGGTATTTCTATTTTCAAGTTCTGTTATTTTAGCTACTATAGCTTCTATCCACTTATCTTTATTAGTGTAGTTTATAGCCTATTTATAAGTAGCTGGTTCGTATAAAGAATTTATAGTTAAAAGAAAGTGGGGATCTTCTTAAAACTATAGGTTCCCGAGTATGGTATCTTTAGTTATATATAATAAGCGCTTGTTATTATCGTACGATATATAATCGTTATCGTTTTCCTTCGAAGATTTAGAAGAGATTTAAATTTCTAACCTGGATTTAAGGCCGTTATTAACCGGGTCTGTTATATTATCCTTATTATTATTTTCTGCTAGAATAATACCGCCCGTTACTCGAAGACCCTTTTATCTTTTATTTTTATCCTTATCCTTATCTTCTTCTTTGGTTTAGATAGACCTAAATATATATTTAGTATTATTATAGTACTCGCCGAGTAGATAAGACTCGGGGTCGGAAATCGGTTCTACCTGCGGTATATTTATAGTAGGAGACTTATTGTTATTATTTATATAGGTTATAGGGTTATTTTTATTAATTATAGTATCTGAAGAAGAAGTCAGAAACTGATTTCCTAGAATATAAACGTCACGATACTAGGTAGTCTTCCTAGATCGAGGATTATATATTTTATAGTTATAATCGTTATAATCTACTAAAGCACCCTAAAGTGCTCGTGGATCCAGTTTCTTTATTTTCAGGTTATTAGTTTTATAATATATAATAGAACCCTAAACCGGAATATTATTTATATTAGGTTTACGATTTTCTACTAATTAGTAAGGCGTTTTAAAGCCTACTACTAAATTAGGTGTTCTATTATACGTATAAACGGCTGAGTAAACCGTATCCCTCTAAAGGTATTTTAGTAGGCCTGAGTGGAAAAGAAAATAACGGACTTTTTCTATTATAGTGCTTATAACCCGTTCTATCGAGCCTTGAGTCTTATGGGTATACGGGGGTTTTATATTGTAATTTATTCCGACGAACAGTCTTTTAACCAAGACATTCGTGAATTCTTTCCCGCCGTCGGTATCTACTTCCTTAATTTTTATATTATATTTATTATTTTTAACGGGAATTTTTCACTGTCTTATAGCGTTTATAACAGTTATTTCTGATTTATCTATAAGCAGTTTTACCTATAGATACCGTGTGGAACGGTCTATTATAAATAGAATCTAACGCTTTCTATTATTAGTTATAAGGTTAATAGGCCCGTAGAAATCCATATATATCTTTTTACGGTAGGAAAAACCTTTATATTTATTAATAGACTCTTTATTTATACGCGTGGCTAACTTACTTTTTCTACAGGCTTCATAGCTCTGTATTTCTTATATATCTTCTTTAGATATATTTATAGTATCCTTATTTATATATTTTACAGCAGTGGGGTCAATACAACCTATCCTGTAGTGCTATAGCGTTACATTCTCTTTCTTCTTTATTATTTTCCGACGGTTATTTCGGTCTCTTTATTCTATTCTTTATTCTACCGGTTATTCTTTGCTTTGTTCTACGACCTGTATATTCCTTTATACCCCTGAAGAGTAGGTCTTTGAGTGGGTCTTTTCTTAGTATTCCTTTATTCCTTTTCTTTTATCTAAAATAGTCTTCTTTATTCCTATTATATTTATAGCACTATAAGGCTTCAAGGACCGTAACGACGACCCTATTACCCCCCTATACTGTCAGGTGCCTGCAGCAGTGGTTATACTGGGTCCCTAGTATAAACCCACAGGGATCCAAGTATACCTAGTCTAAGACCCCTCGAGGCATAAATAAAGTAAGTCATTATATAGTAAACAGAATAGTCCCTTAAAGTAAATAAGGTAGCCGTCGAGGAAGTATATAAGTAGTCCTTAAGGAGTAGAGCGTAGCCTTAAGGAGCCAGGGAGCCTCCCCTTAGAAGAGGGAGGCCAGCGATTAATCTAATTCTTTAGCTACCCCTATACTTTCCTATCGTGATCCCTTCGTGATCCTACCTGGTTCCTTACTTAACCCTACCTTTGTACTCTTTACGACTACCTATTTAATATTTTAATCGCTCTACCCTTAAGGGCGCGAAGACCGTTAAGGAGAGTCACTAAGATATCTAACTATTATAAAATAAACGATCCTACCTTTAATTTTAACGAGGCTATTAGTTAGTTCGAGCGGTAGCTCCGCGATAGCGAGACCGCCTTTATAGAAAACGCCTACGACCCCGCCGATAAGGGATATAACGGGAATACGCCGGGAACTAATATTACTCCTACCTCTACTACTATACCGGCATCTATTCCTGCCCCTGCACCTGCTTATGTTACTGGTATTACCTCTATCACTGCTAATACCCCTATCACTATTCCTGTTCCTCCTAAGGCCACGACTATAACGGGACCCCCGTATAATCCTAACCTGCCCCCGTATACGAACGTTAACCAAGCTACGCTAACGGAGGAATAACTAGACGAACGCGTTAAATGGATAGAGGTATAGAACCACTATAAGCGTAAGCTCGCGTACCTTACTAAGCTAGAGGCGGATACTACCGCTACCATTACTACCGCCGCCGCCGCTATTAATCCTAACCCGGCCGATATTACCCATTATCGTATAGCCGAACTCGGTATCGTACTATTATAACCTTATCAGGATCCTAGTATACTCACGATATATCCACGATATTATCTATACACGGATCCGCTATATAGGCAAAGTTTATTTTTCTCTTTCCGAAATAGGATGGTGTATCCTAGGCTAAGTACCGTATATTTATTTAGGAGACTAACTAGCGGTTCGACCTGGATTCTTAATCCTTTCCCGCGGATACTACGAAGAATTACTTTATTATATCGTGCCTCACTCACCACCTTAAAGAATATTAGCAGGCTAAACTACGATATAAGTACGATAGCGACTCTAATAGGGTTACCTAGGCCGCCTTATAGGCCTGGCTATCCTATTAGGTTAACGATAACGATACCCGCCTACGGGAAGTAGCGGTATAGATCTAGAGCGAATCTATCTTATCCTAGAGAGAGGGAGAGACTTACGCTAAGTTTATATAACGGTGGGAAGCCCTAGAGTCGGAACTACCGGGCAAGCCCCTAGACTAGTAGAGGATTTAGATAATGCTAATAAGGGTGCTCCCGCCTATTCGGGACTATATCGTATCGATAGGGGTTCTCAAGGACTATTAGGACCTAGCCCCGGCTTATTATAGGGCGGAAGCCTTAACTATTAACGACGGGCTGGCCGTTACTCGAGTAGACTTCTAGTCCACTACCTAATAACGCTATTTCTATTCGTGTGCCCCTAGCCCTCTTTATACCCCTACTTCTATCTCCGCTCCTACGCCTACTTTTACGCCCGCTCCCGCTTCTAGTTACCCTATACGCCCTAGACCGTTATCGCACCTTAATTCTATTACTTACTATAACTATAACTAAAAGGGGTATTACGCCACTATATGCCCTAGTCCTCGGGTATAGCGCTCGAGTAATAGTAACCCGAATACCTAACCGGTATCTACCTTTTACCCTATAGTCGGCTATATCACGGGCGAGGTGCCCTAGGAACTATACCCGCCTCGGACTACCCCTACTACTATACTAGTAAAGGCACGCGTATCCCTTCGCCGAGGTAGGGAATAAGTATAGACGTCGGCTGTCCTTAACGGAGGCGCCGATATTAACGTTTTGGATTAGTCCCTCCTAGGACCTAGTTAGGTTCCTAAGGGGTCCCTAATCCCGGTATCCTGGATTACGGAGGGATAAACGAAGATAACTCTTATATCTATCCATAGGATTATCACCACCACCGATTACTAGGGTTAGAAGAGAGTATAGTGCGCCGAGTTCCACATTATATAGCTTAATCCCTAGGGCGCCCGTATAATCCTAGGAAGACCGTGGCTTATAGCCGTTAACTCTAATATCCATAAGCAGTGTAGTATATAGACTTATCCCGTATCCTACGCGGAGCTTAGTATAGTTATATCACTAAAAGAACTACGTAGGATAGTTAGATAAGCTAAGTCTATCCTTACTCTAACCTATATAGGTTCTACGCGGGGCCTATATATCGGCTATATTGGCCTAGCAGAAAACCCTTTAGTGGGATATAGAGATAAATTCTTAAAAGACGGGGCCTACCCTAGCCTAAATAAGGACCTAGTGGCCACCCCTATACTACCGGAATCGTATTAAGATTTCGCTAACGTCTTTAACGTCGATATTACAGGGCG", "alphabet": "DNA"}, "features": [{"location": "join{[85055:85854](+), [85954:86491](+), [86578:86838](+)}", "type": "CDS", "id": "<unknown id>", "qualifiers": {"Name": ["input.path1.gene1"], "gene": ["input.path1.gene1"], "source": ["GlimmerHMM"], "transl_table": ["1"], "translation": ["MKRTFADFVSQPHIKTPASSNHIELTTREAQLRDLLLDVAASINSTHNPPEPLTLRWAGGWVRDKLLGIESHDIDVAINSMTGLTFGEKMREYCATPSHASRHGIRPDDIGNLHKIAANPEKSKNLETTTVKILDFDVDFVNLRTESYTDDSRNPVVQFGTAQEDAFRRDATVNALFYNLHTTQVEDFTGGLADMRAKLIRTPLEPLQTFTDDPLRVLRLVRFASRLGFSIDPATRVAMSDAKVLRALKVKISRERVGVELEKMLRDDMGLYQAIYTDPTRDDLPAPDLSRWRVAYRLLDTLSHDTSSGSIYTLLVQSAEDKYNAWVLAALTPWALTSDPPTPTGPGKTKAPLPYAAIVAREGTKVPNKLFDVIVAARRHWCEIRDTKESICVGLEAKRNPQRDTIGMAIRKWDARESHWRLQALYTILVDVMNRVDAVAANEIDGLLSEWQMFLDYLEDEDLMDVTSLARLVDGKMIARELRVKPGEWVGRALDVCLSWQLRNPGFTDPKGAIEEVRQRSRELKIPLPGQ"]}}, {"location": "[87364:88087](-)", "type": "CDS", "id": "<unknown id>", "qualifiers": {"ID": ["input.cds2.1"], "Name": ["input.path1.gene2"], "Note": ["single-exon"], "gene": ["input.path1.gene2"], "phase": ["0"], "source": ["GlimmerHMM"], "transl_table": ["1"], "translation": ["MRQAMERSVRWLDRCIAAHKNPTTQNLFCIIQGGLDVEMRRECCRQMLERDTPGIAIGGLSGGEAKVDFCKVVETCTEMLPELKPRYVMGIGYPEDLVVSVALGADMFDCVWPTRTARFGNAITKHGVLNLRNAQFGNDFGPIEEGCGCLCCRPQHLGVTRAFISHNAAKETVAAHLLTIHNVWYQLNLMKQVRQSIIEDRFPAFLRQFFSDLYDDKSKYPEWAVDALKRVGVDLLNDDA"]}}, {"location": "join{[88174:88184](+), [88277:88372](+)}", "type": "CDS", "id": "<unknown id>", "qualifiers": {"Name": ["input.path1.gene3"], "gene": ["input.path1.gene3"], "source": ["GlimmerHMM"], "transl_table": ["1"], "translation": ["MLGASTVCEKVVVPALELMSTANRGQDILPRLQA"]}}, {"location": "join{[121250:121257](-), [120890:121115](-), [120758:120766](-)}", "type": "CDS", "id": "<unknown id>", "qualifiers": {"Name": ["input.path1.gene4"], "gene": ["input.path1.gene4"], "source": ["GlimmerHMM"], "transl_table": ["1"], "translation": ["MREEATATTVTATPSSTITLKGGKDVADAVVTIAATIAAIAAGKKKAAARRKVTIMAVTKELTTRTPISINNLSKKGPS"]}}, {"location": "join{[127462:127592](+), [127621:127641](+)}", "type": "CDS", "id": "<unknown id>", "qualifiers": {"Name": ["input.path1.gene5"], "gene": ["input.path1.gene5"], "source": ["GlimmerHMM"], "transl_table": ["1"], "translation": ["MGTAITMDTAIIIGEDYATTITTGKGDITVITADEGEATGITTVYHYKV"]}}, {"location": "join{[137795:139201](+), [139209:139291](+), [139570:139591](+)}", "type": "CDS", "id": "<unknown id>", "qualifiers": {"Name": ["input.path1.gene6"], "gene": ["input.path1.gene6"], "source": ["GlimmerHMM"], "transl_table": ["1"], "translation": ["MSARLSPGGALLRSSRMFSIPNPIPAPTSGDVRHQLGTLAFPTHLSITTPESSRARGDWGLKRPLPLRWTAKTSTPSIRVKHIDSIENVTDYASSSEHSLTLQKFHELNLPITVPALPNRYRMISQAVTSVFEEDSDFIAPESAQGASGADKRWRFQGPWLAGMTEGEFNKYLRTTVRNKRQEFRDFLKARLASEITASQQQEALDKAADPPTPVQPRDITDEQFSQYVRRLRADRVTLFAVVSEFLDLAPLNPPSAIANMSIGARIESKSPNPYAERGPPVTHPSAGLSYLRSNAHAENHPLYGPQAHPSPVLARIISPRMMSAPAKLGVAGFITDTPQGDSALNRKTYRSGRARVPGISTFDAEIEGGAKCYVEPRSANVNSAGKVIIKVNDANEEAQVILKETIGKAEIYNAAPKTEEFQLRASTQPLAHEYQTQRGWGSRGSHNRNAHASEVFVSGSSQTYGLDSNRAYAYVSAQCTGMVQAGHSWRPFLNPRLSHVK"]}}, {"location": "join{[145442:145447](-), [145155:145339](-), [144946:144970](-)}", "type": "CDS", "id": "<unknown id>", "qualifiers": {"Name": ["input.path1.gene7"], "gene": ["input.path1.gene7"], "source": ["GlimmerHMM"], "transl_table": ["1"], "translation": ["MRYKALAIDPNVAEEAMAIPSSTITLKGDKATDAINTATTIAATITATAAGKKKTATRRKATAPPPLAIR"]}}, {"location": "join{[158333:158480](+), [158561:158762](+), [158864:158918](+)}", "type": "CDS", "id": "<unknown id>", "qualifiers": {"Name": ["input.path1.gene8"], "gene": ["input.path1.gene8"], "phase": ["0"], "source": ["GlimmerHMM"], "transl_table": ["1"], "translation": ["MGRVRTKTVKKSAKVIIERYYPKLTLDFETNKRICDEIAVIASKRLRNKIAGYTTHLMKRIQRGPVRGISFKLQEEERERKDQYVPEISALDFTQNSESGQLDVDVETKDLLKHLGLPERGGRRFGDRPPRRD"]}}, {"location": "join{[159505:160162](-), [159048:159151](-), [158970:158996](-)}", "type": "CDS", "id": "<unknown id>", "qualifiers": {"Name": ["input.path1.gene9"], "gene": ["input.path1.gene9"], "source": ["GlimmerHMM"], "transl_table": ["1"], "translation": ["MTTEMEPLKPILTNALHGQSHDPRASAKEIALQHARILQYRKDLERQILESVILLSEYPLQKGAEYSASNPADSDVADFKRHVRLFQPGDYDDLIEERNANLLCGYTLCPHPKPPPSKGGPWKLINVGKANFDIVDRRESERWCSDDCKRRALYVKLQLNETAAWERAGLPDIKIELLGEDGSIEHVSREAAPRRDDMQEAENSAALALERGDVGTASITIRRRASLSLVCGGEIIGNQASSLRVYLKESATPGELLYQRA"]}}, {"location": "join{[167805:167827](-), [167728:167734](-)}", "type": "CDS", "id": "<unknown id>", "qualifiers": {"Name": ["input.path1.gene10"], "gene": ["input.path1.gene10"], "source": ["GlimmerHMM"], "transl_table": ["1"], "translation": ["CR"]}}], "name": "ENANITX01000006NITX01000006.1", "description": "ENA|NITX01000006|NITX01000006.1 Sodiomyces alkalinus F11 SODALscaffold_1_Cont6, whole genome shotgun sequence.", "dbxrefs": [], "annotations": {"molecule_type": "DNA", "references": []}, "letter_annotations": {}, "areas": [], "modules": {"antismash.detection.hmm_detection": {"record_id": "ENANITX01000006NITX01000006.1", "schema_version": 2, "enabled_types": ["T1PKS", "T2PKS", "T3PKS", "transAT-PKS", "hglE-KS", "prodigiosin", "PpyS-KS", "arylpolyene", "resorcinol", "ladderane", "PUFA", "NRPS", "CDPS", "RCDPS", "thioamide-NRP", "NAPAA", "mycosporine-like", "terpene", "lanthipeptide-class-i", "lanthipeptide-class-ii", "lanthipeptide-class-iii", "lanthipeptide-class-iv", "lanthipeptide-class-v", "lipolanthine", "thiopeptide", "thioamitides", "linaridin", "cyanobactin", "glycocin", "LAP", "lassopeptide", "sactipeptide", "bottromycin", "microviridin", "proteusin", "ranthipeptide", "redox-cofactor", "epipeptide", "cyclic-lactone-autoinducer", "spliceotide", "RaS-RiPP", "fungal-RiPP", "blactam", "2dos", "amglyccycl", "aminocoumarin", "NI-siderophore", "ectoine", "NAGGN", "butyrolactone", "indole", "nucleoside", "phosphoglycolipid", "melanin", "oligosaccharide", "furan", "hserlactone", "phenazine", "phosphonate", "guanidinotides", "other", "acyl_amino_acids", "PBDE", "betalactone", "tropodithietic-acid", "pyrrolidine", "crocagin", "NRP-metallophore", "methanobactin", "opine-like-metallophore", "aminopolycarboxylic-acid", "NRPS-like", "PKS-like", "transAT-PKS-like", "RiPP-like", "RRE-containing", "fungal-RiPP-like", "phosphonate-like"], "rule_results": {"schema_version": 4, "tool": "rule-based-clusters", "cds_by_protocluster": [], "outside_protoclusters": [], "multipliers": {"cutoff": 1.0, "neighbourhood": 1.5}}, "strictness": "relaxed"}, "antismash.detection.cassis": {"record_id": "ENANITX01000006NITX01000006.1", "subregions": [], "promoters": [], "max_percentage": 14.0, "max_gap_length": 2}}}, {"id": "ENANITX01000007NITX01000007.1", "seq": {"data": "CCCCCTCCCCCTTATTTATAAAATCCTGGATTAGTTATTATCGGCGTAGTACTATACTAAGCTGGATCTTAAGGATATATACTATCGGTTACGGATTCGAGAGGGCGATAAGTGGAAGACGGCGTTCCGTATAAAATACGGCTATTACGAGTACCTTATTATGCTATTCGGGTTAACTAACGCACCCGCGAGCTTCTAGCGGTATAATAACTAGGCGCTAACGGGTCTTATAAATACTATCTACGTGGTCTATCTTAATAATATTCTTATCTATAGTAAGGATTTAGTTACCCACCGCGTATACGTCCGCGAGGTCCTTATAAGGCTTAGGTAGTAGTCCCTATATACTAACCCCGATCAGTATAAGTTTAAGACCCGCGATATTAAGTTCCTCAGTTTTATTTATAGCCTAGACAGGGTATATATAGATCCAGCTCGCGTTAAGGCTATCCGCGACTAGGAGCTCCCTAATAGTATTAAGAAGATATAGGTCTTCCTGAGTTTTACGGGGTTTTATAGACGTTTTATTTGGAACTATTCTAAGGTCGCTACCCCTCTTATAGACTATCTTAAAGGGGGTCCTACCGGTAGCCATACTACGGTCCTTATACTTTCCCCGTAAGCCTAGGCCGCGTTCGAGGAGATAAAGCTACTATTCTAGAAAGCGCTAGTTTTACGGTATTTTAACCCCGCTCTGCCTATACGTATTAAACCCGACGCCTCTGCCTTTACTATTAGCGCTATTATTAGTTAACTCGAGGATAGCTTATAGCGCCCTATAGCGTTTATATCCCGTAAGCTACGTAAAGCCGAGCTTAATTATAGTACGCCCGACTTAGAGCTTATAGCTATTATCGAGTCTATTTAGATATAGCGCTACTACGTGGCCTATAGTTAAAACCCTATACTGGTTCTAATAGACCACTTAAACTATCGCCACCTACTAGATAAGCCGAAGCTTAAGGGATAGCACGCCTATTAGCTTAAAGAATTAGCACCGTTTGATTTTAAGATCCGGTACCGCCCGGGGACGTTAAACCTAGCGGATAGGTTATTAAGAAAGCCCTAATATACGCCCTACGAGTATACCCTGGTTACTAACCGGGCTAAGGCGGTAAAGTCTTTTTCGAAGCGTTTTATTATAGGGTATATCGGGAACTAGGGTAATTACCGTACTACCCTAGTTTACATTCCCGCTCTTAACTCCCCCTTACTAGAAAAGGTAGTAAAGGCGTAGGCGGATAATTCCTCTTTAGAGTTCTTCTCGAGGCATCTTATTTTAGATTATATCGGGAACTAGTATAGTTCCCGTAATAGCCCCGATTATAATTTTCCCGCTCCTCCTACCTTAGTGGTTAAGATGTAAGCGGATAACCTTTCTTTAAAGCCCGCTCCTCCTATCTTAGTACTAAAGATATAAGCGGATAATATTTCTTCGAAGCGTTCTGCCTTAGGCCTATATAGGACTTAGGATAGGACCCGTGCTATTCCTGCCCCTTCTATCTTACCGGAAAAGGTATTAAAGACGTAAGCGGATAATTTTTTTTTACAGCCTATATTAAGGCAGTTTATTTTAGGCCTTATCGGGAACTAGTATAGTTCCTATACTACCCCTGATCGTGTTCCCGCTCTTAATTCCCCTACCTTACTAGAAGAGGTAGTAGAGGCGTAAGCGGATAACCCTTTTTATACTACATAGCGTAAGGACTACGGTGATAATACTATATACGGATACTAGTGTAGGAGTAGTGGTATCCTTTATTTTAAGAATCGCGTTCTTATACTAGACTACTCTAGCCTCAGATAAAAGGTCCTGCAGTGTTTCTATAATAGACCTAGCGTAGGACATTATAGGGTTATAAGGACTATTAAGAGGCTTTCGGACTTCTACTTTTAGAATTATTTATCTAGGGGTATACGTTAATTTATACTTACCTACGGCGTGTATTAATATACTAAGCTACGGTATTATAAGCTATATAGCGAGCTAGCGAGTCTCCTAATACCTTAGCGCCCCTTTATAGAGATATCTATTAACTTTATTATAGGGCTACCGCCGGTCCACGGCCTAGGCTATAAAAAGGATACTATCCTTATAATAGTATACTGCCTAATAAAGTACTCTATTTATATCCTTACGAGTAATACCCTAATAGTAGAAGGACTTACTAAGTCTTTATAGCATTATATCTTCTATACCTTTAGTTTATCCGATAGTATT
[truncated: 67,905,954 more chars]
