# Supplementary material for: Alkaliphilic/Alkali-Tolerant Fungi: Molecular, Biochemical, and Biotechnological Aspects
Source: J Fungi (Basel). 2023 Jun 9;9(6):652. doi: 10.3390/jof9060652 (PMC10301932; doi:10.3390/jof9060652)
Supplement: Supplementary file 1 [file jof-09-00652-s001.zip › S2/regions.js]

var recordData = [
 {
  "length": 2918,
  "seq_id": "ENANITX01000001NITX01000001.1",
  "regions": []
 },
 {
  "length": 44314,
  "seq_id": "ENANITX01000002NITX01000002.1",
  "regions": []
 },
 {
  "length": 56873,
  "seq_id": "ENANITX01000003NITX01000003.1",
  "regions": []
 },
 {
  "length": 31027,
  "seq_id": "ENANITX01000004NITX01000004.1",
  "regions": []
 },
 {
  "length": 61348,
  "seq_id": "ENANITX01000005NITX01000005.1",
  "regions": []
 },
 {
  "length": 176318,
  "seq_id": "ENANITX01000006NITX01000006.1",
  "regions": []
 },
 {
  "length": 346828,
  "seq_id": "ENANITX01000007NITX01000007.1",
  "regions": []
 },
 {
  "length": 136428,
  "seq_id": "ENANITX01000008NITX01000008.1",
  "regions": []
 },
 {
  "length": 266663,
  "seq_id": "ENANITX01000009NITX01000009.1",
  "regions": []
 },
 {
  "length": 267152,
  "seq_id": "ENANITX01000010NITX01000010.1",
  "regions": []
 },
 {
  "length": 79276,
  "seq_id": "ENANITX01000011NITX01000011.1",
  "regions": []
 },
 {
  "length": 56877,
  "seq_id": "ENANITX01000012NITX01000012.1",
  "regions": []
 },
 {
  "length": 13249,
  "seq_id": "ENANITX01000013NITX01000013.1",
  "regions": []
 },
 {
  "length": 153366,
  "seq_id": "ENANITX01000014NITX01000014.1",
  "regions": []
 },
 {
  "length": 12001,
  "seq_id": "ENANITX01000015NITX01000015.1",
  "regions": []
 },
 {
  "length": 67212,
  "seq_id": "ENANITX01000016NITX01000016.1",
  "regions": []
 },
 {
  "length": 135865,
  "seq_id": "ENANITX01000017NITX01000017.1",
  "regions": []
 },
 {
  "length": 29013,
  "seq_id": "ENANITX01000018NITX01000018.1",
  "regions": []
 },
 {
  "length": 58199,
  "seq_id": "ENANITX01000019NITX01000019.1",
  "regions": []
 },
 {
  "length": 219806,
  "seq_id": "ENANITX01000020NITX01000020.1",
  "regions": []
 },
 {
  "length": 101504,
  "seq_id": "ENANITX01000021NITX01000021.1",
  "regions": []
 },
 {
  "length": 7837,
  "seq_id": "ENANITX01000022NITX01000022.1",
  "regions": []
 },
 {
  "length": 14667,
  "seq_id": "ENANITX01000023NITX01000023.1",
  "regions": []
 },
 {
  "length": 69819,
  "seq_id": "ENANITX01000024NITX01000024.1",
  "regions": []
 },
 {
  "length": 238793,
  "seq_id": "ENANITX01000025NITX01000025.1",
  "regions": []
 },
 {
  "length": 45159,
  "seq_id": "ENANITX01000026NITX01000026.1",
  "regions": [
   {
    "start": 1,
    "end": 35100,
    "idx": 1,
    "orfs": [
     {
      "start": 192,
      "end": 1867,
      "strand": -1,
      "locus_tag": "input.path1.gene1",
      "type": "other",
      "description": "<div class=\"focus-intro\">\n <strong><span class=\"serif\">input.path1.gene1</span></strong><br>\n \n <br>\n Locus tag: <span class=\"serif\">None</span><br>\n Protein ID: <span class=\"serif\">None</span><br>\n Gene: <span class=\"serif\">input.path1.gene1</span><br>\n \n Location: 192 - 1,867,\n (total: 1089 nt, excluding introns)<br>\n <br>\n \n</div>\n<div class=\"focus-info\">\n \n\n \n <br>\n <span class=\"bold\">Pfam hits:</span><div class=\"collapser collapser-target-input-path1-gene1 collapser-level-none\"> </div><div class=\"collapser-content\">\n \n  PF01116.22 (Fructose-bisphosphate aldolase class-II): [17:360](score: 319.0, e-value: 3.1e-95)<br>\n \n </div><br>\n \n\n \n <br>\n <span class=\"bold\">TIGRFam hits:</span><div class=\"collapser collapser-target-input-path1-gene1 collapser-level-none\"> </div><div class=\"collapser-content\">\n \n  TIGR01520 (FruBisAldo_II_A: fructose-bisphosphate aldolase, class II): [8:360](score: 599.6, e-value: 4.2e-181)<br>\n \n  TIGR00167 (cbbA: ketose-bisphosphate aldolase): [13:360](score: 340.1, e-value: 2.5e-102)<br>\n \n </div><br>\n \n\n\n \n  <br>\n  <span class=\"bold\">Gene Ontology terms for Pfam domains:</span><div class=\"collapser collapser-target-input-path1-gene1 collapser-level-none\"> </div><div class=\"collapser-content\">\n  \n   PF01116.22: <a class='external-link' href='http://amigo.geneontology.org/amigo/term/GO:0008270' target='_blank'>GO:0008270</a>: zinc ion binding<br>\n  \n   PF01116.22: <a class='external-link' href='http://amigo.geneontology.org/amigo/term/GO:0016832' target='_blank'>GO:0016832</a>: aldehyde-lyase activity<br>\n  \n   PF01116.22: <a class='external-link' href='http://amigo.geneontology.org/amigo/term/GO:0005975' target='_blank'>GO:0005975</a>: carbohydrate metabolic process<br>\n  \n </div><br>\n \n</div>\n<div class=\"focus-urls\">\n <a class=\"wildcard-container\" data-wildcard-attrs=\"href\" href=\"http://blast.ncbi.nlm.nih.gov/Blast.cgi?PAGE=Proteins&PROGRAM=blastp&BLAST_PROGRAMS=blastp&QUERY=@!translation!@&LINK_LOC=protein&PAGE_TYPE=BlastSearch\" target=\"_blank\" data-locus=\"input.path1.gene1\">NCBI BlastP on this gene</a><br>\n <a href=\"http://www.ncbi.nlm.nih.gov/projects/sviewer/?Db=gene&amp;DbFrom=protein&amp;Cmd=Link&amp;noslider=1&amp;id=ENANITX01000026NITX01000026.1&amp;from=0&amp;to=11867\" target=\"_new\">View genomic context</a><br>\n \n  <a href=\"knownclusterblast/region1/input.path1.gene1_mibig_hits.html\" target=\"_new\">MiBIG Hits</a><br>\n \n \n \n \n</div>\n<div class=\"focus-clipboard\">\n AA sequence: <span class=\"clipboard-copy wildcard-container\" data-locus=\"input.path1.gene1\" data-wildcard-attrs=\"data-seq\" data-seq=\"@!translation!@\">Copy to clipboard</span><br>\n Nucleotide sequence: <span class=\"clipboard-copy wildcard-container\" data-locus=\"input.path1.gene1\" data-wildcard-attrs=\"data-seq\" data-seq=\"@!dna!@\">Copy to clipboard</span><br>\n</div>",
      "dna": "ATGGGTGTCCTTTCCGACCTCAATCTCAAGCCCGGCGTCATCTACGGCGATGATGTCATGAAGCTTTTCACCTACGCCAGGGAGAAGGGCTTCGCTATTCCTGCCGTCAACGTGACCTCTTCTTCCACTGTCGTCGCTACCCTCGAAGCCGCTCGCGACTCCAAGTCCCCTATCATCCTGCAGACGTCCCAGGGTGGTGCCGCCTTCTTCGCTGGCAAGGGTGTCGCCAACAGCGCCGAGAAGCAGGAGGCTTCCGTCGCCGGTGCCGTTGCCGCGGCGCACTACATCCGCTCCATCGCTCCCATCTACGGCGTCCCCGTCGTTCTTCACACCGACCATTGCGCTAAGAAGCTGCTGCCATGGCTCGACGGCATGCTTGACGCCGACGAGGCGGAGTTCAAGAAGACCGGCACTCCTCTCTTCTCCTCCCACATGATCGATCTCAGCGAGGACGATGTCCAGTACAACATTGAGACCACCGCCAAGTACCTGAAGCGCGCTGCTCCCATGAAGCAGTGGCTCGAGATGGAGATTGGCATCACTGGCGGCGAGGAGGATGGTGTCAACAACGAGGATGTCGACAACAACTCGCTCTACACCCAGCCCGAGGATATCTGGGAAATCTACAAGACGCTCTCCGCCATCAGCCCCTACTTCTCTATCGCTGCCGGCTTCGGTAACGTCCACGGCGTCTACAAGCCTGGCAATGTCAAGCTCCACCCCGAGCTGCTTGGCAAGCACCAGACTTTCGTCTCGGAGAAGCTCGGTAACAACGACAAGAAGCCCGTCTTCTTCGTCTTCCACGGCGGTTCCGGTTCGTCTCTCGAGGAGTTCAAGGAGGCCATCAGCCATGGCGTCGTCAAGGTCAACCTCGATACCGATCTGCAGTGGGCCTATCTCACCGGTGTTCGCGACTACGTCACGAAGAACATCGAGTACCTGAAGAGCCAGGTCGGAAACCCCGAGGGCGCGGATAAGCCCAACAAGAAGAAGTACGACCCTCGTGTCTGGGTGCGCGAGTCGGAGAAGACCATGACCACGCGTGTCAAGGAGGCCCTGGACCACTTCGGTGCCGCCGGCGTTTTGTAA",
      "translation": "MGVLSDLNLKPGVIYGDDVMKLFTYAREKGFAIPAVNVTSSSTVVATLEAARDSKSPIILQTSQGGAAFFAGKGVANSAEKQEASVAGAVAAAHYIRSIAPIYGVPVVLHTDHCAKKLLPWLDGMLDADEAEFKKTGTPLFSSHMIDLSEDDVQYNIETTAKYLKRAAPMKQWLEMEIGITGGEEDGVNNEDVDNNSLYTQPEDIWEIYKTLSAISPYFSIAAGFGNVHGVYKPGNVKLHPELLGKHQTFVSEKLGNNDKKPVFFVFHGGSGSSLEEFKEAISHGVVKVNLDTDLQWAYLTGVRDYVTKNIEYLKSQVGNPEGADKPNKKKYDPRVWVRESEKTMTTRVKEALDHFGAAGVL",
      "product": ""
     },
     {
      "start": 3799,
      "end": 5100,
      "strand": -1,
      "locus_tag": "input.path1.gene2",
      "type": "biosynthetic",
      "description": "<div class=\"focus-intro\">\n <strong><span class=\"serif\">input.path1.gene2</span></strong><br>\n \n <br>\n Locus tag: <span class=\"serif\">None</span><br>\n Protein ID: <span class=\"serif\">None</span><br>\n Gene: <span class=\"serif\">input.path1.gene2</span><br>\n \n Location: 3,799 - 5,100,\n (total: 1296 nt, excluding introns)<br>\n <br>\n \n  biosynthetic (rule-based-clusters) T3PKS: Chal_sti_synt_N<br>\n \n  biosynthetic (rule-based-clusters) T3PKS: Chal_sti_synt_C<br>\n \n  biosynthetic-additional (smcogs) SMCOG1024:chalcone and stilbene synthase domain protein (Score: 205.4; E-value: 1.8e-62)<br>\n \n</div>\n<div class=\"focus-info\">\n \n\n \n <br>\n <span class=\"bold\">Pfam hits:</span><div class=\"collapser collapser-target-input-path1-gene2 collapser-level-none\"> </div><div class=\"collapser-content\">\n \n  PF00195.21 (Chalcone and stilbene synthases, N-terminal domain): [22:174](score: 65.3, e-value: 5.4e-18)<br>\n \n  PF02797.17 (Chalcone and stilbene synthases, C-terminal domain): [200:346](score: 73.6, e-value: 1.7e-20)<br>\n \n </div><br>\n \n\n \n\n\n \n</div>\n<div class=\"focus-urls\">\n <a class=\"wildcard-container\" data-wildcard-attrs=\"href\" href=\"http://blast.ncbi.nlm.nih.gov/Blast.cgi?PAGE=Proteins&PROGRAM=blastp&BLAST_PROGRAMS=blastp&QUERY=@!translation!@&LINK_LOC=protein&PAGE_TYPE=BlastSearch\" target=\"_blank\" data-locus=\"input.path1.gene2\">NCBI BlastP on this gene</a><br>\n <a href=\"http://www.ncbi.nlm.nih.gov/projects/sviewer/?Db=gene&amp;DbFrom=protein&amp;Cmd=Link&amp;noslider=1&amp;id=ENANITX01000026NITX01000026.1&amp;from=0&amp;to=15100\" target=\"_new\">View genomic context</a><br>\n \n  <a href=\"knownclusterblast/region1/input.path1.gene2_mibig_hits.html\" target=\"_new\">MiBIG Hits</a><br>\n \n \n \n \n</div>\n<div class=\"focus-clipboard\">\n AA sequence: <span class=\"clipboard-copy wildcard-container\" data-locus=\"input.path1.gene2\" data-wildcard-attrs=\"data-seq\" data-seq=\"@!translation!@\">Copy to clipboard</span><br>\n Nucleotide sequence: <span class=\"clipboard-copy wildcard-container\" data-locus=\"input.path1.gene2\" data-wildcard-attrs=\"data-seq\" data-seq=\"@!dna!@\">Copy to clipboard</span><br>\n</div>",
      "dna": "ATGTCGAAAGTCCTCTCTATTAATCGGTTCACGGGCATCGAGACGCGATCCTCCATCGGCACCCCGGACCACCCGATCGTGAACCAAGACAAAGCCCCCTCCATAGCCGAGCTACACGCCCTCTTCCTCAGCGAGGGCGTACCGCTAGCCGTGCGCGCCGCCAGGAAGGCCATCGATGAGGCCCGCATCGACCTCTCCGAGATCACCCACATCGTCTCGAACACATGCACTGACAGTGCCAACCCGGGTTACGACCACTACGTCGCCAAGGAACTGGGCATCACCCACCCGGTTGAGAAGTTCCTGCTGCACGGCATTGGCGGCGGCCTAGCCGTGCTCCGGACAGCCGCCAACCTGGCGCTCGGCCACACCGCGAGGGGCAAGCCGGCCCGCGTGCTCTGTGTAACGCTCGAGATCTGCAGCACCCTGGTGCGCAGCGAGCTAGACAGCATCCACCAGAACCAGGAAACGAGGATCGGCCTCGCCTTGTTCTCCGATTGCGCCAGCGCCGCCGTGCTGAGCAACGGTATCGGCATCGGCGTCAGTACCAGCGGGCGGAACCCTCCCGCCGAGCCCATATACGAGCTGCTGGGCTGGCAACACAGGATCATACCGGACACGGACGAGGACCTCGGCTTCGACGTGGATCCCCTGGGTTGGAAAGTGGTGCTCTCCCCACGGGTCCCGAAACTCGCCACATCTGTCGTACCGCCGACCTTCGCGGACTTGCTGGCCTCCCTCCCGGCGTTGCCGCTTTCATACCGCAACCCCGACGACTTTGACTGGGCGATGCACCCCGGTGGAGCGACCATCCTGACAATGGCGGAAAAGGCGATGCGTATCGTGCCGGCACACATGCGCGCAAGCTACGACACGTACATCAACCACGGGAACTCGAGCTCGGCCACCATCTTCAGCGTGATGGACCGGTTGCGGCATAAGGATATGGATGCCTTGGCGCCCGATGGCCGGGTCCGCGACTACGTGGTCGGGTGCGCGTTCGGCCCGGGCATCACCGTGGAGATGTGCATGCTGAAGCGGAATTTGGGGGCCAGAGATATCACCGCGGGACTTCAAACGCCACCCGAGACGGAGAGCGAGGGGAGCCGGAGCGAGTTGGATGAGGATGCGAATTCGATGGGATACACCGCGGCAGGGTCCGGGATGGAAGACATCGCTTCCCGCCCCGCCGCTGGCACCGGTGCCGGCGGGACACGACACCTGGAACAGAGACGGGGACGGGCTCGCGATGATGCCTTCATTGCCGAGGAGCTGGAGCAGTTAGATCTCGACTAG",
      "translation": "MSKVLSINRFTGIETRSSIGTPDHPIVNQDKAPSIAELHALFLSEGVPLAVRAARKAIDEARIDLSEITHIVSNTCTDSANPGYDHYVAKELGITHPVEKFLLHGIGGGLAVLRTAANLALGHTARGKPARVLCVTLEICSTLVRSELDSIHQNQETRIGLALFSDCASAAVLSNGIGIGVSTSGRNPPAEPIYELLGWQHRIIPDTDEDLGFDVDPLGWKVVLSPRVPKLATSVVPPTFADLLASLPALPLSYRNPDDFDWAMHPGGATILTMAEKAMRIVPAHMRASYDTYINHGNSSSATIFSVMDRLRHKDMDALAPDGRVRDYVVGCAFGPGITVEMCMLKRNLGARDITAGLQTPPETESEGSRSELDEDANSMGYTAAGSGMEDIASRPAAGTGAGGTRHLEQRRGRARDDAFIAEELEQLDLD",
      "product": ""
     },
     {
      "start": 7187,
      "end": 9184,
      "strand": -1,
      "locus_tag": "input.path1.gene3",
      "type": "other",
      "description": "<div class=\"focus-intro\">\n <strong><span class=\"serif\">input.path1.gene3</span></strong><br>\n \n <br>\n Locus tag: <span class=\"serif\">None</span><br>\n Protein ID: <span class=\"serif\">None</span><br>\n Gene: <span class=\"serif\">input.path1.gene3</span><br>\n \n Location: 7,187 - 9,184,\n (total: 1902 nt, excluding introns)<br>\n <br>\n \n</div>\n<div class=\"focus-info\">\n \n\n \n <br>\n <span class=\"bold\">Pfam hits:</span><div class=\"collapser collapser-target-input-path1-gene3 collapser-level-none\"> </div><div class=\"collapser-content\">\n \n  PF13339.8 (Apoptosis antagonizing transcription factor): [331:450](score: 85.8, e-value: 4.3e-24)<br>\n \n  PF08164.14 (Apoptosis-antagonizing transcription factor, C-terminal): [515:602](score: 100.3, e-value: 6.4e-29)<br>\n \n </div><br>\n \n\n \n\n\n \n  <br>\n  <span class=\"bold\">Gene Ontology terms for Pfam domains:</span><div class=\"collapser collapser-target-input-path1-gene3 collapser-level-none\"> </div><div class=\"collapser-content\">\n  \n   PF08164.14: <a class='external-link' href='http://amigo.geneontology.org/amigo/term/GO:0005634' target='_blank'>GO:0005634</a>: nucleus<br>\n  \n </div><br>\n \n</div>\n<div class=\"focus-urls\">\n <a class=\"wildcard-container\" data-wildcard-attrs=\"href\" href=\"http://blast.ncbi.nlm.nih.gov/Blast.cgi?PAGE=Proteins&PROGRAM=blastp&BLAST_PROGRAMS=blastp&QUERY=@!translation!@&LINK_LOC=protein&PAGE_TYPE=BlastSearch\" target=\"_blank\" data-locus=\"input.path1.gene3\">NCBI BlastP on this gene</a><br>\n <a href=\"http://www.ncbi.nlm.nih.gov/projects/sviewer/?Db=gene&amp;DbFrom=protein&amp;Cmd=Link&amp;noslider=1&amp;id=ENANITX01000026NITX01000026.1&amp;from=0&amp;to=19184\" target=\"_new\">View genomic context</a><br>\n \n \n \n \n</div>\n<div class=\"focus-clipboard\">\n AA sequence: <span class=\"clipboard-copy wildcard-container\" data-locus=\"input.path1.gene3\" data-wildcard-attrs=\"data-seq\" data-seq=\"@!translation!@\">Copy to clipboard</span><br>\n Nucleotide sequence: <span class=\"clipboard-copy wildcard-container\" data-locus=\"input.path1.gene3\" data-wildcard-attrs=\"data-seq\" data-seq=\"@!dna!@\">Copy to clipboard</span><br>\n</div>",
      "dna": "ATGGCTATGCCCAAGAGGTTTTCCCAATGGGATGAAAAGGCCCCTAAAGCCAACCCAACCTTGACTGACCACAAGCCGCTTGCAGATTACGACCCAGACACCGACCATCCAGCAGACAGCGACAGCGGAAGTGAAGATGAAGCCGCTAACCTAGCAGGCACAGAGCACTACGTGGATGTTGGCAAGAGCAAACTCCGGCAGAAAGACTCGGTTTCGTTAGGGCCTCAGTACCGCGGTGCTCGGGTTAGTCGGCAGGCTCTCGAAGACAGCGATGAGAGCCAAGAAGGCAGTGAAGACTTTGAAGATGCGCACGAGGCATTGGACTCCGGAGAGGAAGACGAAGACGAGGGCGAGGACAATGAATCGGAGGAGGAATACGACGACCCGGAAACCGCCGACCTTGCAGCCGATCAAGCCAGTGCGGACGAAGACGCAGAAATCGACAGTGACAATGCTCTAGTAGAGAGCGACGATGGAGACCTCAGAGACTTTGTCTTTCGCGGCAGCTCAAAGCCCAGAGACGGGGCTGTGAAGAGGAAAAAGCGACCTGTCGCTGCAGACTTCATATCCTCTTCCGGAGAAGAATCGGACAACGGTGGACTCGATCAGGAGGATGAGGAAGAGACAGAAGATGGCGATGAGGACATCGGCGGTGCAGGTCTCCTAGACACGGAGGCGGAGGAGGAGACGGACCAGTCTGCCAGCCAAGATGATGATGACGATGACGAGGACGACGATGAAGATGACCATGATATGGACGAGGCCAGTGATTTGGACGGCTTCATCGTCGGCGACGATGAATCGGAGTCTGAACAGGAGGAGGACGAGGAGGACAACACCGACGAGGACGACGAGGACGACGAGGAAGACGACGATCATCCCAAGGCCCGCCCATCTAAAGGCAGCGAAAGCGATGCCCGTGCCGAGCAGCGCAGGCTGATGAACGAAGGCCAAAAGGCGCTTGTGGCCAGTATAACGGCCGCGGCACAGCAAGATGCGAAAAAGGGCCAGGCCGTGCGCCAGCAACGGAAAGTCTTCGACGGACTCCTCAACCTTCGTATCAGACTTCAAAAGGCGCTTGTGGCCACCAATTCCTTCTCTGCCTTTGACGGGGAGGACGCGGATGACAAGGACTCGACACCGTATCAAGCGGCCGAGGAAGCGGCCCTTCAGCTTCTTGCCACCCTTGACAGCGTCCGCGCCAGCATAGTACCCGCTCCCATGGTAGGCGAGAAGCGCAAGCGCGACACGGAGGACAATACCTCAGAAACCCTGTGGCAAGAACTACAAGACACCGAGGAGCGGGCGTCGAAACAGCGGAAGAAGGTACTGGAGACCTGGGCGAACAAGACCAAGAGCACGACAGTCGAGGTAAAGAGCCGCAATCTCATCGCGTCGCGGCAATCACTAGTCGCGACCCTCGAGGATCAGCTGGTGAATTCCGACCGCCTCCTGAAGCGCGCGCGGACTCCACGGTCCTGCGCGCCGCTACAGGTGGCGAAGAAGGTCAACGAAGACGCGACCATCTACGACGATGCCGATTTCTACCAGCTACTCCTCAAGGAGTTGGTGGACCAACGTACGGCGGACGAGACGTCCGGTGCGGCAACGAGCGGAGCCGTCGCGACGGTGCGGTGGGCGGCGGCGATGAAAGACGCCAAGGTGAAGAAGCAGGTAGACCGGCGGGCGAGCAAAGGTCGTAAACTTCGGTTCAATATCCATGAGAAACTGCAGAACTTCATGGCGCCCGAGGACCGGCGGACGTGGGAACAGGATGCCATCGACAGGTTGTTCGGCACCCTGTTTGGACAGAAGATGGAGCTCGCCGAGGGAGGCGCGTCGGATGAGGAGATGGATGCTGTGAACGCCGAGGAGGAAGGGCTGCGGTTGTTCAGGAACTAA",
      "translation": "MAMPKRFSQWDEKAPKANPTLTDHKPLADYDPDTDHPADSDSGSEDEAANLAGTEHYVDVGKSKLRQKDSVSLGPQYRGARVSRQALEDSDESQEGSEDFEDAHEALDSGEEDEDEGEDNESEEEYDDPETADLAADQASADEDAEIDSDNALVESDDGDLRDFVFRGSSKPRDGAVKRKKRPVAADFISSSGEESDNGGLDQEDEEETEDGDEDIGGAGLLDTEAEEETDQSASQDDDDDDEDDDEDDHDMDEASDLDGFIVGDDESESEQEEDEEDNTDEDDEDDEEDDDHPKARPSKGSESDARAEQRRLMNEGQKALVASITAAAQQDAKKGQAVRQQRKVFDGLLNLRIRLQKALVATNSFSAFDGEDADDKDSTPYQAAEEAALQLLATLDSVRASIVPAPMVGEKRKRDTEDNTSETLWQELQDTEERASKQRKKVLETWANKTKSTTVEVKSRNLIASRQSLVATLEDQLVNSDRLLKRARTPRSCAPLQVAKKVNEDATIYDDADFYQLLLKELVDQRTADETSGAATSGAVATVRWAAAMKDAKVKKQVDRRASKGRKLRFNIHEKLQNFMAPEDRRTWEQDAIDRLFGTLFGQKMELAEGGASDEEMDAVNAEEEGLRLFRN",
      "product": ""
     },
     {
      "start": 10001,
      "end": 10551,
      "strand": 1,
      "locus_tag": "input.path1.gene4",
      "type": "other",
      "description": "<div class=\"focus-intro\">\n <strong><span class=\"serif\">input.path1.gene4</span></strong><br>\n \n <br>\n Locus tag: <span class=\"serif\">None</span><br>\n Protein ID: <span class=\"serif\">None</span><br>\n Gene: <span class=\"serif\">input.path1.gene4</span><br>\n \n Location: 10,001 - 10,551,\n (total: 408 nt, excluding introns)<br>\n <br>\n \n</div>\n<div class=\"focus-info\">\n \n\n \n\n \n\n\n \n</div>\n<div class=\"focus-urls\">\n <a class=\"wildcard-container\" data-wildcard-attrs=\"href\" href=\"http://blast.ncbi.nlm.nih.gov/Blast.cgi?PAGE=Proteins&PROGRAM=blastp&BLAST_PROGRAMS=blastp&QUERY=@!translation!@&LINK_LOC=protein&PAGE_TYPE=BlastSearch\" target=\"_blank\" data-locus=\"input.path1.gene4\">NCBI BlastP on this gene</a><br>\n <a href=\"http://www.ncbi.nlm.nih.gov/projects/sviewer/?Db=gene&amp;DbFrom=protein&amp;Cmd=Link&amp;noslider=1&amp;id=ENANITX01000026NITX01000026.1&amp;from=1&amp;to=20551\" target=\"_new\">View genomic context</a><br>\n \n \n \n \n</div>\n<div class=\"focus-clipboard\">\n AA sequence: <span class=\"clipboard-copy wildcard-container\" data-locus=\"input.path1.gene4\" data-wildcard-attrs=\"data-seq\" data-seq=\"@!translation!@\">Copy to clipboard</span><br>\n Nucleotide sequence: <span class=\"clipboard-copy wildcard-container\" data-locus=\"input.path1.gene4\" data-wildcard-attrs=\"data-seq\" data-seq=\"@!dna!@\">Copy to clipboard</span><br>\n</div>",
      "dna": "ATGGAGCAGATCGAGACGCAGGTCAGCGACCTTCGCTACTTGACAGAGGCGCCTGTCTCATTGCCTGCCGACCGACTGGGTCGCGGCCTCGGCGGCGTGGCCTTCGGCGCAGCTCTACCTAACCAATCGTCAGCAGCCGCAACGGCACCAGCAGCACCGGCGCCAGCATCAGCGCCAGCATCAGCAGCCTTACCAGGCCGATCCAATGCTAGCACGACCACGCGCTCAGGCCTTTCCGCGATCCCCGGAGACAATTCCGCCTTTCACATGACAGCCTCGCAGACAACATCAGATGCCGCTATTCGCAGCACAGGAGGGGGAAGCAACAAGAGAAAGTCCGAAGACGAGGGGTCTGGAGCAAGGCAACAGAGGAGCAAGCGCAATCGATACATCTCCATCGCATGGTAA",
      "translation": "MEQIETQVSDLRYLTEAPVSLPADRLGRGLGGVAFGAALPNQSSAAATAPAAPAPASAPASAALPGRSNASTTTRSGLSAIPGDNSAFHMTASQTTSDAAIRSTGGGSNKRKSEDEGSGARQQRSKRNRYISIAW",
      "product": ""
     },
     {
      "start": 11058,
      "end": 12999,
      "strand": 1,
      "locus_tag": "input.path1.gene5",
      "type": "other",
      "description": "<div class=\"focus-intro\">\n <strong><span class=\"serif\">input.path1.gene5</span></strong><br>\n \n <br>\n Locus tag: <span class=\"serif\">None</span><br>\n Protein ID: <span class=\"serif\">None</span><br>\n Gene: <span class=\"serif\">input.path1.gene5</span><br>\n \n Location: 11,058 - 12,999,\n (total: 1608 nt, excluding introns)<br>\n <br>\n \n</div>\n<div class=\"focus-info\">\n \n\n \n <br>\n <span class=\"bold\">Pfam hits:</span><div class=\"collapser collapser-target-input-path1-gene5 collapser-level-none\"> </div><div class=\"collapser-content\">\n \n  PF04082.20 (Fungal specific transcription factor domain): [124:235](score: 47.4, e-value: 1.3e-12)<br>\n \n </div><br>\n \n\n \n\n\n \n  <br>\n  <span class=\"bold\">Gene Ontology terms for Pfam domains:</span><div class=\"collapser collapser-target-input-path1-gene5 collapser-level-none\"> </div><div class=\"collapser-content\">\n  \n   PF04082.20: <a class='external-link' href='http://amigo.geneontology.org/amigo/term/GO:0003677' target='_blank'>GO:0003677</a>: DNA binding<br>\n  \n   PF04082.20: <a class='external-link' href='http://amigo.geneontology.org/amigo/term/GO:0008270' target='_blank'>GO:0008270</a>: zinc ion binding<br>\n  \n   PF04082.20: <a class='external-link' href='http://amigo.geneontology.org/amigo/term/GO:0006351' target='_blank'>GO:0006351</a>: transcription, DNA-templated<br>\n  \n </div><br>\n \n</div>\n<div class=\"focus-urls\">\n <a class=\"wildcard-container\" data-wildcard-attrs=\"href\" href=\"http://blast.ncbi.nlm.nih.gov/Blast.cgi?PAGE=Proteins&PROGRAM=blastp&BLAST_PROGRAMS=blastp&QUERY=@!translation!@&LINK_LOC=protein&PAGE_TYPE=BlastSearch\" target=\"_blank\" data-locus=\"input.path1.gene5\">NCBI BlastP on this gene</a><br>\n <a href=\"http://www.ncbi.nlm.nih.gov/projects/sviewer/?Db=gene&amp;DbFrom=protein&amp;Cmd=Link&amp;noslider=1&amp;id=ENANITX01000026NITX01000026.1&amp;from=1058&amp;to=22999\" target=\"_new\">View genomic context</a><br>\n \n \n \n \n</div>\n<div class=\"focus-clipboard\">\n AA sequence: <span class=\"clipboard-copy wildcard-container\" data-locus=\"input.path1.gene5\" data-wildcard-attrs=\"data-seq\" data-seq=\"@!translation!@\">Copy to clipboard</span><br>\n Nucleotide sequence: <span class=\"clipboard-copy wildcard-container\" data-locus=\"input.path1.gene5\" data-wildcard-attrs=\"data-seq\" data-seq=\"@!dna!@\">Copy to clipboard</span><br>\n</div>",
      "dna": "ATGGGCTATCGAAATCTCACAGAAGGGGACGAAGTTCATGGCGCATCGTCCGATAATGTCGGCGCCGGTGCGAATGTGCGCTTCCCTCCTGATACGACGACAGATCCGCTCTGGGAATACGGCAGGGACGAAATGATCCGCCTCTGTCGCGTACACGAAGACGAGCTGGGAATCATGTATCCGGTCCTGAGGGTGGACTCGGTCATCGAACATGCCAGGAAATTGACGGCCGTCATGGAAAGGGCGAGGATCCAGGGGACGGCACCGCCCGGTCTCGACGACGACAGTACGCTGCAGCTTAAAATGGTCATGTGCTGTGCGCTCGCCGTCGAGGGACACGGGCACAGCGAGCGGGCCGCCAAGCTGTACGACAGCATGGAGTCCATTATCAACAGGAAGCTCATGGCCGAGCCCTGCGACGTCAAGAGCCTCCCCGTCCTGGCGGTGTTGGCCGGCTACAGGTTCGTGTCCAATAACGAGGTCCTCGCTTGGAGAGTGGTCGGCCAGGTGGCCAGGTTATGTCTAGAATCCGGGATCCACCAAAGAGCTGGCCTCATGAAGATCGAAAACGACGAAGAACGGAGAAATGCTCTCCATTGCTTCTGGTCGGCGTACGTGTTAGATCGGCGATGGGCCTTCGCCACAGGTCTTCCTTACACCGTTCAGGACGAGGATCTAGATCCCGAACTCCCCATGCCGGAAGAGTATCCCTTCCTCGTGGCGATGATATCCTACTCCAGATTGTCTGCCAAGGTATGGCGGCAAGTGGCTCACTCCGGCCCCGTACTGGCGCGGGAGCATCGGCAACAAGACTTGGAACAGCTGGACCGAGAGATCATACAGTGGTATGACCGCGTTCCCGAGGAGGTGAAGCTACGCCGCTGGGACAAGGAGAACCCTGCCACAAGCATTATGGGAAACCTGCAACAGGCGCAGCTCGTCGTCGACCTAGCCAAGGACACCATCCGGTACCTGAGCCACCTGAACACTACGACGAATTTCTACCGCAAACTCCAAGTCTTCTACCATCAATTCCTGAGCTCGGCCATCGCCGTCTTATTCCTGGCTTCGGTACACGCGCCCGTGGAGTTCAGCTCGGCGTGCCGGAAGGAGTTCTACCTGGGCTTGGAGCTGGTCAAGGACCTGTCTGCCAAGAGCTGGGTGTCCCAACGGCTGTGGCGGACCATTAGCGCGCTGAAAGAGGTTGCTCCGCGCATCGGGCTCAGGCAGCATGAAGACGACGATGCGCACGGCACGCCGGCTCTCACGATGGCGGGCCTTGCCACGGGACGCCATGGCGCGAACAGTCCCGCGTCCATCAGTCCCTTCGGCCGAGGGTCCGTGGTGTCGACGCCCGGCGCAGGCCCGCCGCAGCAGAGCACCCCGCGGATGGACAGGTTGCCGTCGCCCGACAACGGCGTCCGTCTCCAGAGCGAGATGAGCCGGATATACGAGGGGTACGTAGGCGTCCAGAGCCTGGCGTCCGACCAGGACGGCGGGGGCACGGTCACCGGGGGCATTCGGACCCCCAACTCGGCTGGCGGTCCTGGCAACCCGTTTACGTCTGCCGATGCCACTGTGTTTCAACACTTCAGGGAGATGTTCTAG",
      "translation": "MGYRNLTEGDEVHGASSDNVGAGANVRFPPDTTTDPLWEYGRDEMIRLCRVHEDELGIMYPVLRVDSVIEHARKLTAVMERARIQGTAPPGLDDDSTLQLKMVMCCALAVEGHGHSERAAKLYDSMESIINRKLMAEPCDVKSLPVLAVLAGYRFVSNNEVLAWRVVGQVARLCLESGIHQRAGLMKIENDEERRNALHCFWSAYVLDRRWAFATGLPYTVQDEDLDPELPMPEEYPFLVAMISYSRLSAKVWRQVAHSGPVLAREHRQQDLEQLDREIIQWYDRVPEEVKLRRWDKENPATSIMGNLQQAQLVVDLAKDTIRYLSHLNTTTNFYRKLQVFYHQFLSSAIAVLFLASVHAPVEFSSACRKEFYLGLELVKDLSAKSWVSQRLWRTISALKEVAPRIGLRQHEDDDAHGTPALTMAGLATGRHGANSPASISPFGRGSVVSTPGAGPPQQSTPRMDRLPSPDNGVRLQSEMSRIYEGYVGVQSLASDQDGGGTVTGGIRTPNSAGGPGNPFTSADATVFQHFREMF",
      "product": ""
     },
     {
      "start": 15758,
      "end": 16300,
      "strand": 1,
      "locus_tag": "input.path1.gene6",
      "type": "other",
      "description": "<div class=\"focus-intro\">\n <strong><span class=\"serif\">input.path1.gene6</span></strong><br>\n \n <br>\n Locus tag: <span class=\"serif\">None</span><br>\n Protein ID: <span class=\"serif\">None</span><br>\n Gene: <span class=\"serif\">input.path1.gene6</span><br>\n \n Location: 15,758 - 16,300,\n (total: 510 nt, excluding introns)<br>\n <br>\n \n</div>\n<div class=\"focus-info\">\n \n\n \n\n \n\n\n \n</div>\n<div class=\"focus-urls\">\n <a class=\"wildcard-container\" data-wildcard-attrs=\"href\" href=\"http://blast.ncbi.nlm.nih.gov/Blast.cgi?PAGE=Proteins&PROGRAM=blastp&BLAST_PROGRAMS=blastp&QUERY=@!translation!@&LINK_LOC=protein&PAGE_TYPE=BlastSearch\" target=\"_blank\" data-locus=\"input.path1.gene6\">NCBI BlastP on this gene</a><br>\n <a href=\"http://www.ncbi.nlm.nih.gov/projects/sviewer/?Db=gene&amp;DbFrom=protein&amp;Cmd=Link&amp;noslider=1&amp;id=ENANITX01000026NITX01000026.1&amp;from=5758&amp;to=26300\" target=\"_new\">View genomic context</a><br>\n \n \n \n \n</div>\n<div class=\"focus-clipboard\">\n AA sequence: <span class=\"clipboard-copy wildcard-container\" data-locus=\"input.path1.gene6\" data-wildcard-attrs=\"data-seq\" data-seq=\"@!translation!@\">Copy to clipboard</span><br>\n Nucleotide sequence: <span class=\"clipboard-copy wildcard-container\" data-locus=\"input.path1.gene6\" data-wildcard-attrs=\"data-seq\" data-seq=\"@!dna!@\">Copy to clipboard</span><br>\n</div>",
      "dna": "ATGCGCACCAACTTCCTTGTCTCGGGCATCCTTGCGGCCTGTGTCAGTGTCACCGCAGCCCCTACCTTGACCTCACCATCATCCGCTGCCCTCTCCCCGCGCCAAAACGACAACTCATCTCCACCTTCTCCCTTCCAGAACTGGCACGCCACCGACTTCACGTGGGGCTCATCGCCCGGCGGCACGGCGGGCACACTCCACCTGGCAGCCGAGGAGGGCTATTTCGAAGGCGCGCCCGGGTTCAACGTCGTCTGCCACCCTATCATGGTGCAGCGCGGGTGGACGCCGTGCCGGGCACCTGACAACAGCGAGCTTCCGCGTGGGAACCGCGTCGACATCATCTGGACCTCGGGCCCCGTGCAGGGACGCTTCTACTTGGGCGCCGCGCATATCTTCGAGATTGCCAAGTGCGGGTCGTGGGTGAACGCCACGGCGAGGACGGATATCGAAGTCCCCCGGCCGCCGCAGGCGGGCGCGAGCTTTGAGTTCCCTGTTACGCATTTGGCTTAA",
      "translation": "MRTNFLVSGILAACVSVTAAPTLTSPSSAALSPRQNDNSSPPSPFQNWHATDFTWGSSPGGTAGTLHLAAEEGYFEGAPGFNVVCHPIMVQRGWTPCRAPDNSELPRGNRVDIIWTSGPVQGRFYLGAAHIFEIAKCGSWVNATARTDIEVPRPPQAGASFEFPVTHLA",
      "product": ""
     },
     {
      "start": 16705,
      "end": 18881,
      "strand": -1,
      "locus_tag": "input.path1.gene7",
      "type": "transport",
      "description": "<div class=\"focus-intro\">\n <strong><span class=\"serif\">input.path1.gene7</span></strong><br>\n \n <br>\n Locus tag: <span class=\"serif\">None</span><br>\n Protein ID: <span class=\"serif\">None</span><br>\n Gene: <span class=\"serif\">input.path1.gene7</span><br>\n \n Location: 16,705 - 18,881,\n (total: 1440 nt, excluding introns)<br>\n <br>\n \n  transport (smcogs) SMCOG1106:major facilitator transporter (Score: 117.8; E-value: 7.5e-36)<br>\n \n</div>\n<div class=\"focus-info\">\n \n\n \n\n \n\n\n \n</div>\n<div class=\"focus-urls\">\n <a class=\"wildcard-container\" data-wildcard-attrs=\"href\" href=\"http://blast.ncbi.nlm.nih.gov/Blast.cgi?PAGE=Proteins&PROGRAM=blastp&BLAST_PROGRAMS=blastp&QUERY=@!translation!@&LINK_LOC=protein&PAGE_TYPE=BlastSearch\" target=\"_blank\" data-locus=\"input.path1.gene7\">NCBI BlastP on this gene</a><br>\n <a href=\"http://www.ncbi.nlm.nih.gov/projects/sviewer/?Db=gene&amp;DbFrom=protein&amp;Cmd=Link&amp;noslider=1&amp;id=ENANITX01000026NITX01000026.1&amp;from=6705&amp;to=28881\" target=\"_new\">View genomic context</a><br>\n \n \n  <a href=\"http://blast.jcvi.org/er-blast/index.cgi?project=transporter;program=blastp;database=pub/transporter.pep;sequence=sequence%%0AMAGKPPSGAPFEATPKQDTKTAYSEKSLDGATSSPPSDSGEVKAVSPKGLGSTEDHVFSEPSAADYWRKVYERAGYENRRRFDPKFQWTADKERRLVKKVSHSPLFLLPELGMDTNDFNYGQTIFLVSFLAAELPSGLVSKRLGADRWIPTIMVGWSIVAGSQAFLTNRAGFYAIKCLLGLLMGGFIPDVVLYLTYFYKSNELPVRLAWFWTALSTSNILGSLVAAGVLQMRGILGWGGWRWLQGVGGKLLWLAIKDWEQWPLYLIGLTAYIPPAPPATYLSYILRQLGFSVFEANLLAMPSQFLFAVNLLILSWFSERVRERASVSSLSNIWIFAWLVPLVVLRADASPWIRYALLTGLLSYPYCHAILVGWNAKNSNSVRTRAVSAALYNMFVQSGNIVASNIYREDDKPLYRRGNKILLGICCCNIVLFYGVKAFYIWRNRVRDRKWAAMTKEDQEDYQLNTTDEGMKRLDFRFAH\" target=\"_new\">TransportDB BLAST on this gene</a><br>\n \n \n \n</div>\n<div class=\"focus-clipboard\">\n AA sequence: <span class=\"clipboard-copy wildcard-container\" data-locus=\"input.path1.gene7\" data-wildcard-attrs=\"data-seq\" data-seq=\"@!translation!@\">Copy to clipboard</span><br>\n Nucleotide sequence: <span class=\"clipboard-copy wildcard-container\" data-locus=\"input.path1.gene7\" data-wildcard-attrs=\"data-seq\" data-seq=\"@!dna!@\">Copy to clipboard</span><br>\n</div>",
      "dna": "ATGGCCGGTAAGCCTCCGTCTGGGGCGCCGTTCGAGGCCACGCCGAAGCAGGACACCAAGACGGCGTATAGCGAGAAATCGCTGGACGGCGCAACTAGTTCTCCTCCATCGGACAGTGGAGAGGTAAAAGCCGTCAGCCCCAAGGGGTTGGGCTCGACGGAAGACCACGTGTTTTCGGAGCCGAGTGCTGCGGATTACTGGCGGAAGGTGTACGAGCGTGCCGGCTATGAGAACCGACGCCGTTTCGATCCTAAATTTCAATGGACGGCCGATAAGGAGAGAAGGCTTGTCAAAAAGGTTTCTCATTCCCCTCTCTTTCTTCTTCCCGAGTTGGGCATGGACACGAACGATTTTAACTATGGTCAAACGATCTTTCTCGTCTCTTTCCTTGCGGCCGAGCTGCCAAGCGGTCTTGTCAGTAAGAGGCTGGGAGCTGATAGATGGATTCCAACGATCATGGTGGGTTGGTCCATAGTGGCCGGATCACAGGCCTTCCTCACCAATCGAGCTGGGTTTTATGCCATTAAATGCCTGCTTGGATTGCTCATGGGTGGTTTTATTCCGGACGTCGTCTTATATCTCACCTATTTCTACAAGTCCAATGAGCTTCCCGTGAGGTTGGCGTGGTTCTGGACGGCACTCAGCACGTCTAACATCCTAGGGTCCCTAGTTGCGGCGGGTGTCCTACAGATGAGAGGTATTTTGGGATGGGGAGGTTGGAGGTGGCTACAGGGTGTCGGAGGAAAGCTGCTGTGGCTCGCCATCAAGGACTGGGAACAGTGGCCACTCTACCTGATCGGACTGACAGCGTACATCCCGCCGGCGCCGCCAGCCACGTACCTATCATACATCCTACGACAACTTGGCTTCTCCGTATTCGAAGCCAACCTCCTCGCGATGCCCTCCCAGTTCCTGTTCGCCGTCAACCTGCTCATCCTCTCCTGGTTTTCGGAAAGAGTGCGCGAGCGCGCCTCGGTGTCCTCCCTCTCCAACATCTGGATCTTTGCCTGGCTAGTCCCGCTGGTGGTGCTCCGCGCCGACGCCAGCCCCTGGATCCGCTACGCGCTGCTGACGGGCCTCCTGAGTTACCCGTACTGCCACGCCATCCTGGTGGGGTGGAACGCCAAGAACAGCAACTCGGTGCGCACCCGCGCCGTCAGCGCGGCGTTGTACAACATGTTCGTGCAGAGCGGCAACATCGTCGCGTCCAACATCTACCGCGAGGACGACAAGCCGCTCTACCGCCGTGGCAACAAGATTCTGCTGGGCATTTGCTGCTGCAACATTGTGCTCTTTTACGGAGTCAAGGCGTTTTATATCTGGCGCAACAGGGTGCGCGATAGGAAATGGGCAGCCATGACGAAGGAGGACCAGGAGGACTACCAGCTCAACACGACGGACGAGGGGATGAAGAGGTTGGATTTCCGGTTTGCGCATTAA",
      "translation": "MAGKPPSGAPFEATPKQDTKTAYSEKSLDGATSSPPSDSGEVKAVSPKGLGSTEDHVFSEPSAADYWRKVYERAGYENRRRFDPKFQWTADKERRLVKKVSHSPLFLLPELGMDTNDFNYGQTIFLVSFLAAELPSGLVSKRLGADRWIPTIMVGWSIVAGSQAFLTNRAGFYAIKCLLGLLMGGFIPDVVLYLTYFYKSNELPVRLAWFWTALSTSNILGSLVAAGVLQMRGILGWGGWRWLQGVGGKLLWLAIKDWEQWPLYLIGLTAYIPPAPPATYLSYILRQLGFSVFEANLLAMPSQFLFAVNLLILSWFSERVRERASVSSLSNIWIFAWLVPLVVLRADASPWIRYALLTGLLSYPYCHAILVGWNAKNSNSVRTRAVSAALYNMFVQSGNIVASNIYREDDKPLYRRGNKILLGICCCNIVLFYGVKAFYIWRNRVRDRKWAAMTKEDQEDYQLNTTDEGMKRLDFRFAH",
      "product": ""
     },
     {
      "start": 19821,
      "end": 21176,
      "strand": -1,
      "locus_tag": "input.path1.gene8",
      "type": "biosynthetic-additional",
      "description": "<div class=\"focus-intro\">\n <strong><span class=\"serif\">input.path1.gene8</span></strong><br>\n \n <br>\n Locus tag: <span class=\"serif\">None</span><br>\n Protein ID: <span class=\"serif\">None</span><br>\n Gene: <span class=\"serif\">input.path1.gene8</span><br>\n \n Location: 19,821 - 21,176,\n (total: 1140 nt, excluding introns)<br>\n <br>\n \n  biosynthetic-additional (smcogs) SMCOG1121:dioxygenase, TauD/TfdA (Score: 238.4; E-value: 1.5e-72)<br>\n \n</div>\n<div class=\"focus-info\">\n \n\n \n <br>\n <span class=\"bold\">Pfam hits:</span><div class=\"collapser collapser-target-input-path1-gene8 collapser-level-none\"> </div><div class=\"collapser-content\">\n \n  PF02668.18 (Taurine catabolism dioxygenase TauD, TfdA family): [95:366](score: 212.5, e-value: 1e-62)<br>\n \n </div><br>\n \n\n \n\n\n \n  <br>\n  <span class=\"bold\">Gene Ontology terms for Pfam domains:</span><div class=\"collapser collapser-target-input-path1-gene8 collapser-level-none\"> </div><div class=\"collapser-content\">\n  \n   PF02668.18: <a class='external-link' href='http://amigo.geneontology.org/amigo/term/GO:0016491' target='_blank'>GO:0016491</a>: oxidoreductase activity<br>\n  \n   PF02668.18: <a class='external-link' href='http://amigo.geneontology.org/amigo/term/GO:0055114' target='_blank'>GO:0055114</a>: oxidation-reduction process<br>\n  \n </div><br>\n \n</div>\n<div class=\"focus-urls\">\n <a class=\"wildcard-container\" data-wildcard-attrs=\"href\" href=\"http://blast.ncbi.nlm.nih.gov/Blast.cgi?PAGE=Proteins&PROGRAM=blastp&BLAST_PROGRAMS=blastp&QUERY=@!translation!@&LINK_LOC=protein&PAGE_TYPE=BlastSearch\" target=\"_blank\" data-locus=\"input.path1.gene8\">NCBI BlastP on this gene</a><br>\n <a href=\"http://www.ncbi.nlm.nih.gov/projects/sviewer/?Db=gene&amp;DbFrom=protein&amp;Cmd=Link&amp;noslider=1&amp;id=ENANITX01000026NITX01000026.1&amp;from=9821&amp;to=31176\" target=\"_new\">View genomic context</a><br>\n \n  <a href=\"knownclusterblast/region1/input.path1.gene8_mibig_hits.html\" target=\"_new\">MiBIG Hits</a><br>\n \n \n \n \n</div>\n<div class=\"focus-clipboard\">\n AA sequence: <span class=\"clipboard-copy wildcard-container\" data-locus=\"input.path1.gene8\" data-wildcard-attrs=\"data-seq\" data-seq=\"@!translation!@\">Copy to clipboard</span><br>\n Nucleotide sequence: <span class=\"clipboard-copy wildcard-container\" data-locus=\"input.path1.gene8\" data-wildcard-attrs=\"data-seq\" data-seq=\"@!dna!@\">Copy to clipboard</span><br>\n</div>",
      "dna": "ATGGCCCCTTCAGCGACAGAGACCGTCACGGTGGCGCCAGTGGCCGGGGTTGCCCAGCTGCGTCTTGAGTCCAGCCCCGGCCAGTACAAGGAGCTGGCCGCCATCTCATATGAGAAGGAGATCGAGACACAGGGCAAGGAAGGTGTAGAGAAAGCCAAGTACCCCGACTACCTCCCAACATGGAACCCCGAGCAGAAATACCCTCCTCTCGAGCCGTTCGAGCACTACGACCACGGCAAGGATGCCAACCCTAGCTTCCCCAACCTCCTGCCCGAGGGCGCCCAAGTCAACCATCTGACGCCAACCACTGGCACCGAGGTCCGCGGCATCCAGCTCAGCAGCCTCAGCAACGCGGGCAAAGACGAGCTGGCACGCTTCGTCGCCGAGCGCAAGGTCGTCGTCTTCCGCAACCAGGACTTTGCCGACCTGCCCATCGACAAGGCCCTCGAGTACGGCAGCTACTTCGGCCGCCACCACATCCACCCGACCTCGGGCTCCCCCGAAGGCTTCCCGGAAATCCACCTCGTCCACCGGGCCGCCGGCGACACCTCGGCGCAGAAGTTCTTCGAGACCAGGACCAGCTCGGTGGCATGGCACTCCGACGTCTCGTACGAGGTCCAACCCCCCGGCACCACCTTCCTCTACATCCTCGACAAGCCATCCACCGGCGGTGATACCCTGTTCGCCAACGCTGTTGAGGCTTACAATCGCCTCAGCCCTCTGCTCAAGGAGAGGCTGCACGGCCTGTATGCTGTCCACTCCGGCATCGAACAGGTCGAGGCGTCGGTGAGCAAGGGAAGCATTAAGCGGCGTGAGCCCGTCCAGAACGTACACCCCGTCGTCAGGACGCACCCCGTCACGGGCGAGAAGGCTCTCTTCGTCAACCCCCAATTCACTCGGCAGATCGTCGGCCTCAAGACGGAGGAGTCCGATGCCATCTTGAAATTCCTCTATGAGCACATTGCGTGGGGAGCCGACTTCCAGGCCCGCGTCAAGTGGGAGGAGGGTACCGTTGTAGTTTGGGATAACCGCGTCACGCAGCATTCTGCGTTGGTGGACTGGCATACCGGTGACAGGCGTCATCTTGCACGCATCACACCTCAGGCGGAGCGTCCGTTCCAGACGCCTTACGAAGCGTAA",
      "translation": "MAPSATETVTVAPVAGVAQLRLESSPGQYKELAAISYEKEIETQGKEGVEKAKYPDYLPTWNPEQKYPPLEPFEHYDHGKDANPSFPNLLPEGAQVNHLTPTTGTEVRGIQLSSLSNAGKDELARFVAERKVVVFRNQDFADLPIDKALEYGSYFGRHHIHPTSGSPEGFPEIHLVHRAAGDTSAQKFFETRTSSVAWHSDVSYEVQPPGTTFLYILDKPSTGGDTLFANAVEAYNRLSPLLKERLHGLYAVHSGIEQVEASVSKGSIKRREPVQNVHPVVRTHPVTGEKALFVNPQFTRQIVGLKTEESDAILKFLYEHIAWGADFQARVKWEEGTVVVWDNRVTQHSALVDWHTGDRRHLARITPQAERPFQTPYEA",
      "product": ""
     },
     {
      "start": 25404,
      "end": 26210,
      "strand": 1,
      "locus_tag": "input.path1.gene9",
      "type": "other",
      "description": "<div class=\"focus-intro\">\n <strong><span class=\"serif\">input.path1.gene9</span></strong><br>\n \n <br>\n Locus tag: <span class=\"serif\">None</span><br>\n Protein ID: <span class=\"serif\">None</span><br>\n Gene: <span class=\"serif\">input.path1.gene9</span><br>\n \n Location: 25,404 - 26,210,\n (total: 510 nt, excluding introns)<br>\n <br>\n \n</div>\n<div class=\"focus-info\">\n \n\n \n\n \n\n\n \n</div>\n<div class=\"focus-urls\">\n <a class=\"wildcard-container\" data-wildcard-attrs=\"href\" href=\"http://blast.ncbi.nlm.nih.gov/Blast.cgi?PAGE=Proteins&PROGRAM=blastp&BLAST_PROGRAMS=blastp&QUERY=@!translation!@&LINK_LOC=protein&PAGE_TYPE=BlastSearch\" target=\"_blank\" data-locus=\"input.path1.gene9\">NCBI BlastP on this gene</a><br>\n <a href=\"http://www.ncbi.nlm.nih.gov/projects/sviewer/?Db=gene&amp;DbFrom=protein&amp;Cmd=Link&amp;noslider=1&amp;id=ENANITX01000026NITX01000026.1&amp;from=15404&amp;to=36210\" target=\"_new\">View genomic context</a><br>\n \n \n \n \n</div>\n<div class=\"focus-clipboard\">\n AA sequence: <span class=\"clipboard-copy wildcard-container\" data-locus=\"input.path1.gene9\" data-wildcard-attrs=\"data-seq\" data-seq=\"@!translation!@\">Copy to clipboard</span><br>\n Nucleotide sequence: <span class=\"clipboard-copy wildcard-container\" data-locus=\"input.path1.gene9\" data-wildcard-attrs=\"data-seq\" data-seq=\"@!dna!@\">Copy to clipboard</span><br>\n</div>",
      "dna": "ATGTCAGAACCACTCACCAAGGTCGACTCCGCCGTCCAGGGCTTGTCTTCATCGCCGCCCAAGGAGAAGGGCCATAGAAGGGCCAGCTCCAGCGCTGCTGGCGTGATGAACATCAATGATCTTGAGGCCCAGGGCATTGAACTAAAGCTTGAACCGGACACACAGAAGACCGGATGGAAGATCAACACATCCCCGAGCTCAATAGAGGAGCCAGCAATGCTCAAAAAACTGCTGACCACACCCCCCGTCAAGAAGATTGACTTGCGATTCCCGCTAGGAATGGAGGTGACCGCAAGGAACCTCAAGGGGGTAACAATCAAGGATGCCATGGATGCCATCTACAAGGCATACAAGAAGAAGGCCGACGATGAACTAGACCAGCCATACTTGTTGGGCTTTGAGTGGGACAAGGAGGATTCGTGGACGCGACTTATTGTGCACCTCGCCAAGAACCCAACCACCTCGTCTTCTGGTGGCGGCGGCAAGAAGAAGAAGAAGAACCAGGAGTAA",
      "translation": "MSEPLTKVDSAVQGLSSSPPKEKGHRRASSSAAGVMNINDLEAQGIELKLEPDTQKTGWKINTSPSSIEEPAMLKKLLTTPPVKKIDLRFPLGMEVTARNLKGVTIKDAMDAIYKAYKKKADDELDQPYLLGFEWDKEDSWTRLIVHLAKNPTTSSSGGGGKKKKKNQE",
      "product": ""
     },
     {
      "start": 27767,
      "end": 29289,
      "strand": 1,
      "locus_tag": "input.path1.gene10",
      "type": "other",
      "description": "<div class=\"focus-intro\">\n <strong><span class=\"serif\">input.path1.gene10</span></strong><br>\n \n <br>\n Locus tag: <span class=\"serif\">None</span><br>\n Protein ID: <span class=\"serif\">None</span><br>\n Gene: <span class=\"serif\">input.path1.gene10</span><br>\n \n Location: 27,767 - 29,289,\n (total: 1431 nt, excluding introns)<br>\n <br>\n \n</div>\n<div class=\"focus-info\">\n \n\n \n <br>\n <span class=\"bold\">Pfam hits:</span><div class=\"collapser collapser-target-input-path1-gene10 collapser-level-none\"> </div><div class=\"collapser-content\">\n \n  PF04209.15 (homogentisate 1,2-dioxygenase): [12:459](score: 620.7, e-value: 1.2e-186)<br>\n \n </div><br>\n \n\n \n <br>\n <span class=\"bold\">TIGRFam hits:</span><div class=\"collapser collapser-target-input-path1-gene10 collapser-level-none\"> </div><div class=\"collapser-content\">\n \n  TIGR01015 (hmgA: homogentisate 1,2-dioxygenase): [11:459](score: 638.6, e-value: 9.9e-193)<br>\n \n </div><br>\n \n\n\n \n  <br>\n  <span class=\"bold\">Gene Ontology terms for Pfam domains:</span><div class=\"collapser collapser-target-input-path1-gene10 collapser-level-none\"> </div><div class=\"collapser-content\">\n  \n   PF04209.15: <a class='external-link' href='http://amigo.geneontology.org/amigo/term/GO:0004411' target='_blank'>GO:0004411</a>: homogentisate 1,2-dioxygenase activity<br>\n  \n   PF04209.15: <a class='external-link' href='http://amigo.geneontology.org/amigo/term/GO:0006559' target='_blank'>GO:0006559</a>: L-phenylalanine catabolic process<br>\n  \n   PF04209.15: <a class='external-link' href='http://amigo.geneontology.org/amigo/term/GO:0006570' target='_blank'>GO:0006570</a>: tyrosine metabolic process<br>\n  \n   PF04209.15: <a class='external-link' href='http://amigo.geneontology.org/amigo/term/GO:0055114' target='_blank'>GO:0055114</a>: oxidation-reduction process<br>\n  \n </div><br>\n \n</div>\n<div class=\"focus-urls\">\n <a class=\"wildcard-container\" data-wildcard-attrs=\"href\" href=\"http://blast.ncbi.nlm.nih.gov/Blast.cgi?PAGE=Proteins&PROGRAM=blastp&BLAST_PROGRAMS=blastp&QUERY=@!translation!@&LINK_LOC=protein&PAGE_TYPE=BlastSearch\" target=\"_blank\" data-locus=\"input.path1.gene10\">NCBI BlastP on this gene</a><br>\n <a href=\"http://www.ncbi.nlm.nih.gov/projects/sviewer/?Db=gene&amp;DbFrom=protein&amp;Cmd=Link&amp;noslider=1&amp;id=ENANITX01000026NITX01000026.1&amp;from=17767&amp;to=39289\" target=\"_new\">View genomic context</a><br>\n \n  <a href=\"knownclusterblast/region1/input.path1.gene10_mibig_hits.html\" target=\"_new\">MiBIG Hits</a><br>\n \n \n \n \n</div>\n<div class=\"focus-clipboard\">\n AA sequence: <span class=\"clipboard-copy wildcard-container\" data-locus=\"input.path1.gene10\" data-wildcard-attrs=\"data-seq\" data-seq=\"@!translation!@\">Copy to clipboard</span><br>\n Nucleotide sequence: <span class=\"clipboard-copy wildcard-container\" data-locus=\"input.path1.gene10\" data-wildcard-attrs=\"data-seq\" data-seq=\"@!dna!@\">Copy to clipboard</span><br>\n</div>",
      "dna": "ATGCCTGTCACCACGTTTGACTTCCCTGAGAAATACAGGTATCAGACCGGCTTCGACTCCCATCTTGAGTCCGAAGCCGTCCCCGACTCGCTCCCCATCGGCCAAAATTCTCCCCAGAAACCGCCTCATGGTCTTTACGCGGAGAAGCTTTCCGGAACCTCCTTCACGGCGCCTCGGCACGACAACAGGCAAGCCTGGCTCTACCGCATCCTCCCCTCCTGCGCGCATGCTCCGTTCGGCCCGGCCATCACCTCGATAGCAGAAAAGCAGGAGAACGGGGGGGGTGGGGAGAATGGCGTGCAATCCTCGCCCAAGTTGCACTACATCCCCAACCAGTTGAGGTGGGATCCTTTCGACCATGACCAGTCCAAGACACTAGATTTCGTCTCGGGACAACGCCTGGTTGCCGGCGCCGGCGACCCGACCCTGAAGCAGGGTATCGGAATCTACGTCTACGCCGCCGGCAAGGATATGGAGGACCGTTCGGCGTTCTACTCAGCCGACGGTGATCTTCTCATTGTGCCTCAGGAGGGAACTCTCGATATCCGCACCGAGTTCGGCTATCTGCTCGTTCGGCCCATGGAAATCTGCGTCATCCCTCGGGGCGTGAAGTATCACGTATCTCTTCCCTCCGGCTCAGCTCGCGGATACGCTCTCGAGCTGTACCAGGGCCACTTCAAGTTGCCGGAACTCGGGCCCATCGGCACCAACGGTCTTGCCAACGAACGCGACTTCCAGGCCCCCGTCGCCGCCTTCGACGAGGACTTTGGCGCCACCGCACAGGAGGGGCCCCACAGCTACACCATCACCGTCAAGTTCGACAACACCTACTTCCAGGCCCACCAGTCACACACCCCCTTTGACGTCGTCGCCTGGCACGGGAACTACTACCCGGTAAAGTACGACCTCGGCCGCTTCAACACCGTCGGTACCATCTCGTACGACCACCCGGACCCATCCATCTTCACCGTGCTCACCGCGCCGTCCGGCGTCCCCGGGGCCGCCATCGCCGACTTTGTCATCTTCCCGCCCCGCTGGCTCGTGGCCGAGGACACCTTCCGGCCGCCGTACTTCCACCGCAACACGATGAGCGAGTTCATGGGCCTCATCACCGGCGACTACGACGCCAAGCGCGCCGGCCGGGGCGGTTTCGTACCCGGCGGTGCCAGCTTGCACAACACCATGAGCGGACACGGGCCCGATGCCGCCAGCAGCGAGGGGGCCCGGAACGCCGAGCTGCGGCCCGCCAAGGTGGGGACCGGCAGCTGCGCTTTCATGTTCGAGAGCTGCGCCATGGTCGGCGTCACGGACTGGGGTTTGCGGACTTGCAGCAAGGTTCAGGAACGGTATGCCGAGGAGAGCTGGGGCGGTGTGCCTGTGCACTGGAAGCGGCCTGACGGAGTGTCAAAGGGTGCTCACCTGCTAAAGTAG",
      "translation": "MPVTTFDFPEKYRYQTGFDSHLESEAVPDSLPIGQNSPQKPPHGLYAEKLSGTSFTAPRHDNRQAWLYRILPSCAHAPFGPAITSIAEKQENGGGGENGVQSSPKLHYIPNQLRWDPFDHDQSKTLDFVSGQRLVAGAGDPTLKQGIGIYVYAAGKDMEDRSAFYSADGDLLIVPQEGTLDIRTEFGYLLVRPMEICVIPRGVKYHVSLPSGSARGYALELYQGHFKLPELGPIGTNGLANERDFQAPVAAFDEDFGATAQEGPHSYTITVKFDNTYFQAHQSHTPFDVVAWHGNYYPVKYDLGRFNTVGTISYDHPDPSIFTVLTAPSGVPGAAIADFVIFPPRWLVAEDTFRPPYFHRNTMSEFMGLITGDYDAKRAGRGGFVPGGASLHNTMSGHGPDAASSEGARNAELRPAKVGTGSCAFMFESCAMVGVTDWGLRTCSKVQERYAEESWGGVPVHWKRPDGVSKGAHLLK",
      "product": ""
     },
     {
      "start": 29700,
      "end": 32242,
      "strand": -1,
      "locus_tag": "input.path1.gene11",
      "type": "other",
      "description": "<div class=\"focus-intro\">\n <strong><span class=\"serif\">input.path1.gene11</span></strong><br>\n \n <br>\n Locus tag: <span class=\"serif\">None</span><br>\n Protein ID: <span class=\"serif\">None</span><br>\n Gene: <span class=\"serif\">input.path1.gene11</span><br>\n \n Location: 29,700 - 32,242,\n (total: 2250 nt, excluding introns)<br>\n <br>\n \n</div>\n<div class=\"focus-info\">\n \n\n \n\n \n\n\n \n</div>\n<div class=\"focus-urls\">\n <a class=\"wildcard-container\" data-wildcard-attrs=\"href\" href=\"http://blast.ncbi.nlm.nih.gov/Blast.cgi?PAGE=Proteins&PROGRAM=blastp&BLAST_PROGRAMS=blastp&QUERY=@!translation!@&LINK_LOC=protein&PAGE_TYPE=BlastSearch\" target=\"_blank\" data-locus=\"input.path1.gene11\">NCBI BlastP on this gene</a><br>\n <a href=\"http://www.ncbi.nlm.nih.gov/projects/sviewer/?Db=gene&amp;DbFrom=protein&amp;Cmd=Link&amp;noslider=1&amp;id=ENANITX01000026NITX01000026.1&amp;from=19700&amp;to=42242\" target=\"_new\">View genomic context</a><br>\n \n \n \n \n</div>\n<div class=\"focus-clipboard\">\n AA sequence: <span class=\"clipboard-copy wildcard-container\" data-locus=\"input.path1.gene11\" data-wildcard-attrs=\"data-seq\" data-seq=\"@!translation!@\">Copy to clipboard</span><br>\n Nucleotide sequence: <span class=\"clipboard-copy wildcard-container\" data-locus=\"input.path1.gene11\" data-wildcard-attrs=\"data-seq\" data-seq=\"@!dna!@\">Copy to clipboard</span><br>\n</div>",
      "dna": "ATGGAGGACCTCGAACGTCAGATCAAGGCGCTTCAAGAGCGTGAGAAGCAATTCCAAGAACGAGAGAAGCAGCTGATACGTGACAAAGAGGCAGCAGAAGCGCGAGAAGAGCAGGAGAGACGCGAAAAGGAGCAGGAGAGACGCGCAAAGGAACACTTGCAGCAGCGTGAAGCGTCGACTCAATTGTCTGACTACATCCTCAATGTCGAGCGGCACGTATTCGCCAGGTTCTCTATTGAGCCCAACCCGGTCAAGACATCCAAACCCTCGGCAACGAAAGTCGAGGGCAAGTTCTATCCACAGCACTTCCAGCCGTGGACGGACTTTGCGGCTATCCACAACGCCACGTTCGACGCATTTTCTGCAGTGCTTGCCGGCCGTGCGTGCTTCCCGTCGTTGATATCTGTCGAGTTTCTGGGCAACGACCTTAGCCCCAAGGTCTCGAGCGAGCTGGCGCTGCGGCCCTTTGTCCGCGCGGCCATCGAGAAGCCGGCGGCGACGGTGGTGTCGGAGTACCTCGGCGTGGCAGACCACAGCAAGTTCAGGGCGGTTAAGTTCCACGGCAACGTGTACGGCATAGCACTCGAGGGCAAAAATGACCCATCGCTCGAGCAGTCCACAGGAGAAAGGGCGTCGTCGTCGACAGAGCCGCCTCGGAAGAAACGGTCGCCCGTTAAGGACATGGGCGTTCCGGACCGATGGCTGATCGCCTATCCTTGCGCCGACAGGCCGGGACCCAAGGAGGAGCCTGTTCTAGTGGCCGAGATCAAGCCGGCTCACGCCCTTAACGGGGGGAAGCTAAACCGAGTCTTGTCTGCGCCCGGCGATGACTTTTTTCTGCGGACGGCTCGCCAAGACATCGCCGTATCTGACTCGACTGGACTGCCGGGTGAGGTACATGTGGCCAAGGCGCTCTGCCAGGCCTTCCACTATATGATTTCCTCTGGCCTCGAGTTTGGGTATGTGGCTTCCGGGGAAGGCCTGGTGTTCCTCCGTGTGATGGAGGACGACCCGAACACGCTCTACTATTTCATGTCTGTCTTCCCCGCGAACCGGGGTCCTGGAGGAGTGGTTGCCTCACGGGCGCCCCGCGAGACGGCCGCCGCCCATCTAGCCACGTTGTCCATGCTGTCTATCGATTCTACTCGCCGCTCGGCAAGTTGGATTGGCGCCAGGGATGGCGATCTGAGACGGTGGCCCAAGTCCAAGGCCACTGTGCCTGCTCTGGCGGACATACCGCTCCCGCTGCTGCCACATGACAGAGGCAACGACGGAAGCAATGCCGGAGGAAACGCTGGAGGTAATGCCGACGGAAGCAGCAGCGCCACTGGTGGCGGTGCTGCTGGCGCCCAAAGCCCCCGGAAACGCCCACACGCGGATGGATCGTCATCGACGGGAACGGGCGGCGAAGTGACAGGACCTAGCGGAGCCCAACAGGCGCGTCTCACGGGGCCTTTTATAGTAGCGCCTCCGACGCTGCCGTACTGCACGCAGGGGTGTCTCCGTGGTCTCTGCCGTGGCCAGAGGCTGGATCCCAAGTGTCCCAACGTAGAGCTCCATCGAACAGGCGGCAAGGACGTGCATCCAGTCACAGTGGCCCAGTTCCAGGCGCGCCTTGTGGCCCAACTAGCTGACCACATAGAGAGAGACTGCCAGAGCCTCCTGTTTGACGGGTACTTCGGCCGCTATGGCGCTCTCTTCAAAATCACCCTCACGGTGCTAGGTTACACGTTCGTGGCCAAGGCCGTCCAGGCCATGCATCACCGCGTGCTGCAGCACGAGGCTGCCATCTACAAGGCCCTGGATGCCTTCCAGGGCCGCATCATCCCCGTCTGCCTAGGCACCGTCGACCTGGCGCGGTCGATCCCGCTGCGCAACTGCCAGTGGGTGTCGCACATGCTGCTCATGTCGTACGCGGGACCCGATTTGAGCTCGCGAGACCTACGTCCCGCGGGCGTGGATCTGGACGCGGAGGCCAAGAGGACGTGGACGGAGCTGTGGGAGGCCGGGCTGGAGAATGATGACATCCACGACGCCAATCTGGCGTGGAACGAGGAGGGCAGTAATAGAATTGAGGGATTTATGAAAATAGTTAATTATTACTATTTACTATTTGCTATTTACAACGTCGACGGCGGCGCCGTTAGCTGGGATGTCCGTATCGGCGTTGGCCCTATCTGGGCGGCAGTACTGGGGAAAGACTTCAGTATAGTACAGGAGCGTGGTCGGGTCGTCTCGAGCCACGCGTAG",
      "translation": "MEDLERQIKALQEREKQFQEREKQLIRDKEAAEAREEQERREKEQERRAKEHLQQREASTQLSDYILNVERHVFARFSIEPNPVKTSKPSATKVEGKFYPQHFQPWTDFAAIHNATFDAFSAVLAGRACFPSLISVEFLGNDLSPKVSSELALRPFVRAAIEKPAATVVSEYLGVADHSKFRAVKFHGNVYGIALEGKNDPSLEQSTGERASSSTEPPRKKRSPVKDMGVPDRWLIAYPCADRPGPKEEPVLVAEIKPAHALNGGKLNRVLSAPGDDFFLRTARQDIAVSDSTGLPGEVHVAKALCQAFHYMISSGLEFGYVASGEGLVFLRVMEDDPNTLYYFMSVFPANRGPGGVVASRAPRETAAAHLATLSMLSIDSTRRSASWIGARDGDLRRWPKSKATVPALADIPLPLLPHDRGNDGSNAGGNAGGNADGSSSATGGGAAGAQSPRKRPHADGSSSTGTGGEVTGPSGAQQARLTGPFIVAPPTLPYCTQGCLRGLCRGQRLDPKCPNVELHRTGGKDVHPVTVAQFQARLVAQLADHIERDCQSLLFDGYFGRYGALFKITLTVLGYTFVAKAVQAMHHRVLQHEAAIYKALDAFQGRIIPVCLGTVDLARSIPLRNCQWVSHMLLMSYAGPDLSSRDLRPAGVDLDAEAKRTWTELWEAGLENDDIHDANLAWNEEGSNRIEGFMKIVNYYYLLFAIYNVDGGAVSWDVRIGVGPIWAAVLGKDFSIVQERGRVVSSHA",
      "product": ""
     }
    ],
    "clusters": [
     {
      "start": 3798,
      "end": 5100,
      "tool": "rule-based-clusters",
      "neighbouring_start": 0,
      "neighbouring_end": 35100,
      "product": "T3PKS",
      "category": "PKS",
      "height": 2,
      "kind": "protocluster",
      "prefix": ""
     }
    ],
    "sites": {
     "ttaCodons": [],
     "bindingSites": []
    },
    "type": "T3PKS",
    "products": [
     "T3PKS"
    ],
    "product_categories": [
     "PKS"
    ],
    "cssClass": "PKS T3PKS",
    "anchor": "r26c1"
   }
  ]
 },
 {
  "length": 1738,
  "seq_id": "ENANITX01000027NITX01000027.1",
  "regions": []
 },
 {
  "length": 154601,
  "seq_id": "ENANITX01000028NITX01000028.1",
  "regions": []
 },
 {
  "length": 83151,
  "seq_id": "ENANITX01000029NITX01000029.1",
  "regions": []
 },
 {
  "length": 12581,
  "seq_id": "ENANITX01000030NITX01000030.1",
  "regions": []
 },
 {
  "length": 127784,
  "seq_id": "ENANITX01000031NITX01000031.1",
  "regions": []
 },
 {
  "length": 17292,
  "seq_id": "ENANITX01000032NITX01000032.1",
  "regions": []
 },
 {
  "length": 7218,
  "seq_id": "ENANITX01000033NITX01000033.1",
  "regions": []
 },
 {
  "length": 26415,
  "seq_id": "ENANITX01000034NITX01000034.1",
  "regions": []
 },
 {
  "length": 89685,
  "seq_id": "ENANITX01000035NITX01000035.1",
  "regions": []
 },
 {
  "length": 23731,
  "seq_id": "ENANITX01000036NITX01000036.1",
  "regions": []
 },
 {
  "length": 1589,
  "seq_id": "ENANITX01000037NITX01000037.1",
  "regions": []
 },
 {
  "length": 39090,
  "seq_id": "ENANITX01000039NITX01000039.1",
  "regions": []
 },
 {
  "length": 113474,
  "seq_id": "ENANITX01000040NITX01000040.1",
  "regions": []
 },
 {
  "length": 185769,
  "seq_id": "ENANITX01000041NITX01000041.1",
  "regions": []
 },
 {
  "length": 193719,
  "seq_id": "ENANITX01000042NITX01000042.1",
  "regions": []
 },
 {
  "length": 6488,
  "seq_id": "ENANITX01000043NITX01000043.1",
  "regions": []
 },
 {
  "length": 85559,
  "seq_id": "ENANITX01000044NITX01000044.1",
  "regions": []
 },
 {
  "length": 11559,
  "seq_id": "ENANITX01000045NITX01000045.1",
  "regions": []
 },
 {
  "length": 50625,
  "seq_id": "ENANITX01000046NITX01000046.1",
  "regions": []
 },
 {
  "length": 3047,
  "seq_id": "ENANITX01000047NITX01000047.1",
  "regions": []
 },
 {
  "length": 2194,
  "seq_id": "ENANITX01000048NITX01000048.1",
  "regions": []
 },
 {
  "length": 104260,
  "seq_id": "ENANITX01000049NITX01000049.1",
  "regions": []
 },
 {
  "length": 9394,
  "seq_id": "ENANITX01000050NITX01000050.1",
  "regions": []
 },
 {
  "length": 30671,
  "seq_id": "ENANITX01000051NITX01000051.1",
  "regions": []
 },
 {
  "length": 138737,
  "seq_id": "ENANITX01000052NITX01000052.1",
  "regions": []
 },
 {
  "length": 48983,
  "seq_id": "ENANITX01000053NITX01000053.1",
  "regions": []
 },
 {
  "length": 51892,
  "seq_id": "ENANITX01000054NITX01000054.1",
  "regions": []
 },
 {
  "length": 99191,
  "seq_id": "ENANITX01000055NITX01000055.1",
  "regions": []
 },
 {
  "length": 6411,
  "seq_id": "ENANITX01000056NITX01000056.1",
  "regions": []
 },
 {
  "length": 2556,
  "seq_id": "ENANITX01000057NITX01000057.1",
  "regions": []
 },
 {
  "length": 2387,
  "seq_id": "ENANITX01000058NITX01000058.1",
  "regions": []
 },
 {
  "length": 45080,
  "seq_id": "ENANITX01000059NITX01000059.1",
  "regions": []
 },
 {
  "length": 12283,
  "seq_id": "ENANITX01000060NITX01000060.1",
  "regions": []
 },
 {
  "length": 97871,
  "seq_id": "ENANITX01000061NITX01000061.1",
  "regions": []
 },
 {
  "length": 258162,
  "seq_id": "ENANITX01000062NITX01000062.1",
  "regions": [
   {
    "start": 124154,
    "end": 192305,
    "idx": 1,
    "orfs": [
     {
      "start": 126583,
      "end": 127633,
      "strand": 1,
      "locus_tag": "input.path1.gene42",
      "type": "biosynthetic-additional",
      "description": "<div class=\"focus-intro\">\n <strong><span class=\"serif\">input.path1.gene42</span></strong><br>\n \n <br>\n Locus tag: <span class=\"serif\">None</span><br>\n Protein ID: <span class=\"serif\">None</span><br>\n Gene: <span class=\"serif\">input.path1.gene42</span><br>\n \n Location: 126,583 - 127,633,\n (total: 945 nt, excluding introns)<br>\n <br>\n \n  biosynthetic-additional (smcogs) SMCOG1100:3-hydroxyisobutyrate dehydrogenase (Score: 174.9; E-value: 4.3e-53)<br>\n \n</div>\n<div class=\"focus-info\">\n \n\n \n <br>\n <span class=\"bold\">Pfam hits:</span><div class=\"collapser collapser-target-input-path1-gene42 collapser-level-none\"> </div><div class=\"collapser-content\">\n \n  PF03446.17 (NAD binding domain of 6-phosphogluconate dehydrogenase): [0:179](score: 94.2, e-value: 9.6e-27)<br>\n \n  PF14833.8 (NAD-binding of NADP-dependent 3-hydroxyisobutyrate dehydrogenase): [181:309](score: 104.1, e-value: 5.7e-30)<br>\n \n </div><br>\n \n\n \n\n\n \n  <br>\n  <span class=\"bold\">Gene Ontology terms for Pfam domains:</span><div class=\"collapser collapser-target-input-path1-gene42 collapser-level-none\"> </div><div class=\"collapser-content\">\n  \n   PF03446.17: <a class='external-link' href='http://amigo.geneontology.org/amigo/term/GO:0050661' target='_blank'>GO:0050661</a>: NADP binding<br>\n  \n   PF14833.8: <a class='external-link' href='http://amigo.geneontology.org/amigo/term/GO:0051287' target='_blank'>GO:0051287</a>: NAD binding<br>\n  \n </div><br>\n \n</div>\n<div class=\"focus-urls\">\n <a class=\"wildcard-container\" data-wildcard-attrs=\"href\" href=\"http://blast.ncbi.nlm.nih.gov/Blast.cgi?PAGE=Proteins&PROGRAM=blastp&BLAST_PROGRAMS=blastp&QUERY=@!translation!@&LINK_LOC=protein&PAGE_TYPE=BlastSearch\" target=\"_blank\" data-locus=\"input.path1.gene42\">NCBI BlastP on this gene</a><br>\n <a href=\"http://www.ncbi.nlm.nih.gov/projects/sviewer/?Db=gene&amp;DbFrom=protein&amp;Cmd=Link&amp;noslider=1&amp;id=ENANITX01000062NITX01000062.1&amp;from=116583&amp;to=137633\" target=\"_new\">View genomic context</a><br>\n \n  <a href=\"knownclusterblast/region1/input.path1.gene42_mibig_hits.html\" target=\"_new\">MiBIG Hits</a><br>\n \n \n \n \n</div>\n<div class=\"focus-clipboard\">\n AA sequence: <span class=\"clipboard-copy wildcard-container\" data-locus=\"input.path1.gene42\" data-wildcard-attrs=\"data-seq\" data-seq=\"@!translation!@\">Copy to clipboard</span><br>\n Nucleotide sequence: <span class=\"clipboard-copy wildcard-container\" data-locus=\"input.path1.gene42\" data-wildcard-attrs=\"data-seq\" data-seq=\"@!dna!@\">Copy to clipboard</span><br>\n</div>",
      "dna": "ATGGCCCGCAACTTGCAATCCAAGCTACCTCCGACCGATTCTATCAGCATCTACGACATCAACAAGGATGCCGTGCAAAATCTCAAAGCCGAGATGGAGGGCGCCCAAGTCGGCGGTGCGAAGGTGTCACTAGCCGACAGTGCCGCCGAGGCATCAAGTGAAGCGGTACGTTCTCCTCCCCCCTGGGTCGCCTCTATCTGCTCGTTCCGTACTCTGCACGACACCATCATCACCGTCCTCCCCGAACCGCAGCACGTAAAGTCAGTCTACGAAACCATCCTCTCCGCCCTCGCCAACACCCCGAAGAAAGACCGCCTCTTCATCGACTGCTCCACCATCGACCCGCAGACCTCCCGCGCCGTCGCCTCCTCCGTGACCTCGGCCTCGCAGGGCGCCTTCGTCGACGCGCCCATGTCAGGCGGCGTCGTCGGCGCCACGGCCGGCACCCTCACCTTCATGCTCGGCGCCCCAACCGCCCTCGTGCCGCGCGCCGAGCCGACCCTCCTCCGCATGGGCCGCCGCCTCCTGCACTGCGGCGACCAGGGCGCCGGCCTCGCCGCCAAGCTGGCCAACAACTACCTCCTCGCCCTCAACAACCTCGCTACCGCCGAGGCCATGAACCTCGGCGTCCGCTGCGGCCTCGACCCCGCCGTCCTGGCCAGCGTGCTCAACGTCAGCACCGGCAAGTGCTGGCCTTCCGAGATCAACAACCCCGTCCCCGGCGTCATCGAGGGGGCCCCCGCCGGCAGGGACTATGCGGGCGGGTTCGGAATCGCCTTGATGAAGAAGGATCTTGGGTTGGCCGTCGTGGCGGCGAAGGAGGCCGGCGCCAAGTTGGAGCTCGCTGATAAGGCGACGGAGGTGTATGCCAATGCTGCTGCCGATGAGAGGTGTAAGGGCCGCGATTTCTCGGTTGTGTACCGGTATATCGGGGGCAAGGAGTAA",
      "translation": "MARNLQSKLPPTDSISIYDINKDAVQNLKAEMEGAQVGGAKVSLADSAAEASSEAVRSPPPWVASICSFRTLHDTIITVLPEPQHVKSVYETILSALANTPKKDRLFIDCSTIDPQTSRAVASSVTSASQGAFVDAPMSGGVVGATAGTLTFMLGAPTALVPRAEPTLLRMGRRLLHCGDQGAGLAAKLANNYLLALNNLATAEAMNLGVRCGLDPAVLASVLNVSTGKCWPSEINNPVPGVIEGAPAGRDYAGGFGIALMKKDLGLAVVAAKEAGAKLELADKATEVYANAAADERCKGRDFSVVYRYIGGKE",
      "product": ""
     },
     {
      "start": 127953,
      "end": 133384,
      "strand": -1,
      "locus_tag": "input.path1.gene43",
      "type": "other",
      "description": "<div class=\"focus-intro\">\n <strong><span class=\"serif\">input.path1.gene43</span></strong><br>\n \n <br>\n Locus tag: <span class=\"serif\">None</span><br>\n Protein ID: <span class=\"serif\">None</span><br>\n Gene: <span class=\"serif\">input.path1.gene43</span><br>\n \n Location: 127,953 - 133,384,\n (total: 3690 nt, excluding introns)<br>\n <br>\n \n</div>\n<div class=\"focus-info\">\n \n\n \n <br>\n <span class=\"bold\">Pfam hits:</span><div class=\"collapser collapser-target-input-path1-gene43 collapser-level-none\"> </div><div class=\"collapser-content\">\n \n  PF03800.16 (Nuf2 family): [26:167](score: 145.5, e-value: 1.3e-42)<br>\n \n  PF18595.3 (Designed helical repeat protein 10 domain): [278:394](score: 121.3, e-value: 2.3e-35)<br>\n \n  PF01602.22 (Adaptin N terminal region): [479:1058](score: 339.8, e-value: 2.8e-101)<br>\n \n </div><br>\n \n\n \n\n\n \n  <br>\n  <span class=\"bold\">Gene Ontology terms for Pfam domains:</span><div class=\"collapser collapser-target-input-path1-gene43 collapser-level-none\"> </div><div class=\"collapser-content\">\n  \n   PF01602.22: <a class='external-link' href='http://amigo.geneontology.org/amigo/term/GO:0006886' target='_blank'>GO:0006886</a>: intracellular protein transport<br>\n  \n   PF01602.22: <a class='external-link' href='http://amigo.geneontology.org/amigo/term/GO:0016192' target='_blank'>GO:0016192</a>: vesicle-mediated transport<br>\n  \n   PF01602.22: <a class='external-link' href='http://amigo.geneontology.org/amigo/term/GO:0030117' target='_blank'>GO:0030117</a>: membrane coat<br>\n  \n   PF03800.16: <a class='external-link' href='http://amigo.geneontology.org/amigo/term/GO:0000776' target='_blank'>GO:0000776</a>: kinetochore<br>\n  \n   PF03800.16: <a class='external-link' href='http://amigo.geneontology.org/amigo/term/GO:0031262' target='_blank'>GO:0031262</a>: Ndc80 complex<br>\n  \n </div><br>\n \n</div>\n<div class=\"focus-urls\">\n <a class=\"wildcard-container\" data-wildcard-attrs=\"href\" href=\"http://blast.ncbi.nlm.nih.gov/Blast.cgi?PAGE=Proteins&PROGRAM=blastp&BLAST_PROGRAMS=blastp&QUERY=@!translation!@&LINK_LOC=protein&PAGE_TYPE=BlastSearch\" target=\"_blank\" data-locus=\"input.path1.gene43\">NCBI BlastP on this gene</a><br>\n <a href=\"http://www.ncbi.nlm.nih.gov/projects/sviewer/?Db=gene&amp;DbFrom=protein&amp;Cmd=Link&amp;noslider=1&amp;id=ENANITX01000062NITX01000062.1&amp;from=117953&amp;to=143384\" target=\"_new\">View genomic context</a><br>\n \n \n \n \n</div>\n<div class=\"focus-clipboard\">\n AA sequence: <span class=\"clipboard-copy wildcard-container\" data-locus=\"input.path1.gene43\" data-wildcard-attrs=\"data-seq\" data-seq=\"@!translation!@\">Copy to clipboard</span><br>\n Nucleotide sequence: <span class=\"clipboard-copy wildcard-container\" data-locus=\"input.path1.gene43\" data-wildcard-attrs=\"data-seq\" data-seq=\"@!dna!@\">Copy to clipboard</span><br>\n</div>",
      "dna": "ATGGCGTATAACCCTCGCATGAGCATCATTCCTAGCCACCAGACCCAATCACGCTCCCGGAAGAAGGAAGATGAAGCCGACGCGTTTATGCGACTCCCGGACAAGGAGATTGTGGGGTGCATCACGGACATTGGCATCCCATTCACCGTGGCCGACTTGCAGAAGCCCAACCCGGTGCAGGTGCAGATGATCTTCGAATGGTTCGCCGAGTTGCTCCTCAACGCGACGCGCGAGACGGTCGAGCCGGCGATGCGCGCGGCCGCCGAGGACATTTGCGGCGAGTACGCCGACGTGGTGCCGCCGGACACGCGCAACCTGATGGGGTTCTACGTGTCGCTGCGCAAGCTGCTGCTGGAGTGCGGCATCAACGACTTCAGCTTCAACGACCTGTACAAGCCGAACCACGACCGCCTCGTCAAGATCTTCAGCTACCTGATCAACTTTGTGCGGTTCCGCGAGAGCCAGACGGGCATCATCGACGAGCACTTCAACAAGGCGGAAACGGCCAAGGCGCGCATCGAGGCCCTGTACGGCGAGAACCAGGACATGGAGGGCCGGCTCGGGGACATGCGGCGCAACCGCCGCGCCATGGAAGCGCAGGTGCGCGAGAAGACGCAGCGCAACGAGGAACTCAAGAAGACGCTCCTGGAGCTGCGCCGGAACCAGGAAAAAGTGGCCACGACGCTGGAGGAGGCCAAGACCAAGAAGAACGAGCTCACGGCGGCGCTCGAGGCCAAGACGGCGGCGAAGCTGGCGTGCAAGCAGGAGAGCGGCAAACTCCGCCCCTACGTCCTGCAGAGCCCGTCGGCGCTGCAGGCCAGCCTGGCCGAGCTGAGCAACACGCTGGCGCACGAGAAGGCGCGGATCGACTCGCTGGACCGCCGGTCGCGGGCCCTGCAGACGTCGGCGGACTCGTTCGCGGTCGTCTCGACGGACGTGGCGTCCTGCATCAAGGTGCTGGAAGAGGTGGCGGCCGAGCTCGCCAAGGAGGAGGAGGAGAACCTGCGGAATGCGAGGCAGCGGGACGCCCTCTCGGAGCGCGGCAACAACGTGCGCGAGGTGGAGCGGACCGAGGCGCTGCTGCAGCGGCAGCTGCTGAAGTGGAACGAGCGCACCGATCGGTTGCGCGAGCAGAGCGCGGCCAAGGCGCAGGAAGCCAAGGAGAAGATGGAGGAGCTTCGTGTCGTGCATCGCAGGTTGACCGAGGAGAGGACCGAGAAGGGTAGGGATATGGAAAGGAGAAGGGTCCGGATCGAGCAGACAGAGAAGAAGTCCAACGCCGCCCAAGCTTCCCTGGAGCCAGGGGTCTCTTCGTCTTGTCTTGTCAACATGGAGACCATAGCATCAATCTCGTCCATGTTAGAAAATGCCCGCGAGCTCACCATCGATGCGGCTTCGGCCACCCGCCTCTCCCGCAGCTCGAACCGACCTTTGGACCGCAGTCAGATCAAGAAACTCCTCGATAGCCGAAATGACCGCGACGTTCTCGAGGGTCTACGCCGCGTCCTCTCTATGATGTACCGCGGCCAGAAAACATTACCCTTCTTCTCCTCCGTCGTCAAGAACGTCGCCTCTCCTAACCTCGAAATCCGTAAGCTGGTCTACATTTACCTCATCCATCATGCTGAGCAGGAACCCGACCTCGCCCTGCTCTCCATCAACACCATCCAGAAATCGCTCTCCGATACCAACCCCCAAGTCCGCGCCCTCGCCCTGAAAACCATGTCCGGTATCCGTGTCCCCGTGATTAGCCAGATTGTCTCCCTCGCCATCAAGAAAGGTGTTGCCGACATGAGCCCATACGTTCGCCGCGCCGCCGCCCTCGCTATCCCCAAGTGCTACCGCCTCGATCCTTCACAGCTCGCCCAGCTGGTCGACTGCCTCTCCACTCTCATCGGCGACAAGCAGTACTATGTGGCCGGTGCCGCCGTGACTGCCTTTATGGAGGTCTGCCCCGAGCGCATCGACCTGATTCACAAGCACTATCGTGGGCTCGTCAAGAAAATCGTGGACATGGACGAGTGGAGCCAGCTTGCCACCATGCGCATGATGGCCTTCTACGCGAGGAAGTGCTTCCCCAGGAGGACACGAAGCGCCAAGGCCCAGGACAACAACAACAACAACAACAACAACAACACCACCACCACGACGGCGGATCTAGGTGACTTTTACGGCGAGCCTTCGCCGAGCGAGGAAGCCGCCGAGAAAAAGGTCGTCGTGCTGGATCCCGATCTGGTGCTCTTCCTGAACGGAATCAGGCCGCTCCTACAGAGTCGGAACTCGGCCGTGGTGATAGCTGTCGCCCGCTGCTACATCGAACTCGGCACGCCGGAGTATGTCAAGGATGCCATCGGACCCCTCATGGCGCTGCTCCGCGGTCCCCAGGACGTACAACAGATCGCTCTGTACAACATTGTCTCGGTATGTCTTGCGATGCCGCGGGACTTTGTCAAATACGCCAGTCACTTTCTTGTCCGGGCGACCGACCCGCCGCAGGTATGGGAACTGAAGCTGGAAGTCTTAACTCTCATCTTCCCCCATGCGACGCCCTACGTCAAGAGTCTCGTCCTCAGCGAGCTGGAGCATTTCTCGGGGTCCTCCAACAAAGCGTTGGTAAAGGAGGCCGTGAGGGCGATCGGCCGGTGTGCTCAAGGGGACCCGGCAACCGCCTCGAGGTGCTTGAGGTTGCTTTTGGGCCAGATCACCAGCCTGGACGGGACATTGGCGGCGGAATCCCTGACCGTCATCCGGCACCTGATCCAACAGGACCCTCAGGGACACGTCGGGACCGTAGTCCGGCTAGCGAAGAACCTCGACTCGGCGACGGACCCCCAGGCAAGGGCGACCATCATCTGGCTGGTGGGCGAGTTCGCCGGCCTCAACGGCGAAGACAACATAGCCCCCGACGTGGTGCGCATTCTCCTCCGGGATTTCGCCAACGAGTCCGAGGCGGCCAAACGACAAATCCTCCTTCTCGCCGCCAAGGTCTACCTCCACCACCTCAACCGCCAAAGCGAGAAACAGACAGAAGACGCCGCCCCGCCGCCGCCCCCCGATCCCGAAGAAGACGACCACCCCATCGCCAAACTCTGGAACTACACGCTTCTCCTTGTCCGGTACGACACCTCGTACGACCTCCGCGACCGCGCCCGCATGTATCGCGCTCTCCTCGCCGTCCCGCAGCTCGCCACGCTCATGCTCCTTGCGCCCAAGCCCGCCCCGCAAGCGCCCAGCCCGTCCGAGACGCGCAAGGGCTTCAGGCTCGGCTCCGCAACGCTCGTTCTCGCGGGCGGCGGCGGCCTGCATGGCATCCGCGGATACGAGGCCCTCCCGAATTGGGTTGCGGAGGGACAGGAGCCTAACCCCCGGCTCCGGGAGACCGAGGCGCCGGGATACGGTGAGGGGAAGGTGGTGCCGGCTAGTCGGCAGTTGGACGCGGCAGCACGGTCCGCACCAAAAAGCGCAAACGGGCTCGGAGCGGCTGTAGGGGCAGGTGCGGTGGCAGGTGTTGTTGGCGCCGCAGTTGGGGCGAAGACTCTGGATGATTGGTTGGCAGAGGAGGAAGAAGAGGAGGAGGAGGAGGAGGAGGAATCTGAAAGTGTTGAAGATGACACGGACGACGATGAGGATGAGGAGGATGAAGATGACGATGATGATGACGAATCTGACAGCTCGAGCTCGAGTGAATGA",
      "translation": "MAYNPRMSIIPSHQTQSRSRKKEDEADAFMRLPDKEIVGCITDIGIPFTVADLQKPNPVQVQMIFEWFAELLLNATRETVEPAMRAAAEDICGEYADVVPPDTRNLMGFYVSLRKLLLECGINDFSFNDLYKPNHDRLVKIFSYLINFVRFRESQTGIIDEHFNKAETAKARIEALYGENQDMEGRLGDMRRNRRAMEAQVREKTQRNEELKKTLLELRRNQEKVATTLEEAKTKKNELTAALEAKTAAKLACKQESGKLRPYVLQSPSALQASLAELSNTLAHEKARIDSLDRRSRALQTSADSFAVVSTDVASCIKVLEEVAAELAKEEEENLRNARQRDALSERGNNVREVERTEALLQRQLLKWNERTDRLREQSAAKAQEAKEKMEELRVVHRRLTEERTEKGRDMERRRVRIEQTEKKSNAAQASLEPGVSSSCLVNMETIASISSMLENARELTIDAASATRLSRSSNRPLDRSQIKKLLDSRNDRDVLEGLRRVLSMMYRGQKTLPFFSSVVKNVASPNLEIRKLVYIYLIHHAEQEPDLALLSINTIQKSLSDTNPQVRALALKTMSGIRVPVISQIVSLAIKKGVADMSPYVRRAAALAIPKCYRLDPSQLAQLVDCLSTLIGDKQYYVAGAAVTAFMEVCPERIDLIHKHYRGLVKKIVDMDEWSQLATMRMMAFYARKCFPRRTRSAKAQDNNNNNNNNNTTTTTADLGDFYGEPSPSEEAAEKKVVVLDPDLVLFLNGIRPLLQSRNSAVVIAVARCYIELGTPEYVKDAIGPLMALLRGPQDVQQIALYNIVSVCLAMPRDFVKYASHFLVRATDPPQVWELKLEVLTLIFPHATPYVKSLVLSELEHFSGSSNKALVKEAVRAIGRCAQGDPATASRCLRLLLGQITSLDGTLAAESLTVIRHLIQQDPQGHVGTVVRLAKNLDSATDPQARATIIWLVGEFAGLNGEDNIAPDVVRILLRDFANESEAAKRQILLLAAKVYLHHLNRQSEKQTEDAAPPPPPDPEEDDHPIAKLWNYTLLLVRYDTSYDLRDRARMYRALLAVPQLATLMLLAPKPAPQAPSPSETRKGFRLGSATLVLAGGGGLHGIRGYEALPNWVAEGQEPNPRLRETEAPGYGEGKVVPASRQLDAAARSAPKSANGLGAAVGAGAVAGVVGAAVGAKTLDDWLAEEEEEEEEEEEESESVEDDTDDDEDEEDEDDDDDDESDSSSSSE",
      "product": ""
     },
     {
      "start": 134662,
      "end": 134799,
      "strand": -1,
      "locus_tag": "input.path1.gene44",
      "type": "other",
      "description": "<div class=\"focus-intro\">\n <strong><span class=\"serif\">input.path1.gene44</span></strong><br>\n \n <br>\n Locus tag: <span class=\"serif\">None</span><br>\n Protein ID: <span class=\"serif\">None</span><br>\n Gene: <span class=\"serif\">input.path1.gene44</span><br>\n \n Location: 134,662 - 134,799,\n (total: 138 nt)<br>\n <br>\n \n</div>\n<div class=\"focus-info\">\n \n\n \n\n \n\n\n \n</div>\n<div class=\"focus-urls\">\n <a class=\"wildcard-container\" data-wildcard-attrs=\"href\" href=\"http://blast.ncbi.nlm.nih.gov/Blast.cgi?PAGE=Proteins&PROGRAM=blastp&BLAST_PROGRAMS=blastp&QUERY=@!translation!@&LINK_LOC=protein&PAGE_TYPE=BlastSearch\" target=\"_blank\" data-locus=\"input.path1.gene44\">NCBI BlastP on this gene</a><br>\n <a href=\"http://www.ncbi.nlm.nih.gov/projects/sviewer/?Db=gene&amp;DbFrom=protein&amp;Cmd=Link&amp;noslider=1&amp;id=ENANITX01000062NITX01000062.1&amp;from=124662&amp;to=144799\" target=\"_new\">View genomic context</a><br>\n \n \n \n \n</div>\n<div class=\"focus-clipboard\">\n AA sequence: <span class=\"clipboard-copy wildcard-container\" data-locus=\"input.path1.gene44\" data-wildcard-attrs=\"data-seq\" data-seq=\"@!translation!@\">Copy to clipboard</span><br>\n Nucleotide sequence: <span class=\"clipboard-copy wildcard-container\" data-locus=\"input.path1.gene44\" data-wildcard-attrs=\"data-seq\" data-seq=\"@!dna!@\">Copy to clipboard</span><br>\n</div>",
      "dna": "ATGGTTATTATTGTAATTGTTTTTGTCGTCGTTGTCGTCGTTGTCGTCGTTGTCGTCGTTGTCGTCGTTGTCGTCGTTGTCGTCGTTGTCGTCGTTATTACTATCACTATCGCTATTATCTTCCTCGCTTGCTCTTGA",
      "translation": "MVIIVIVFVVVVVVVVVVVVVVVVVVVVVVVVITITIAIIFLACS",
      "product": ""
     },
     {
      "start": 134806,
      "end": 136521,
      "strand": -1,
      "locus_tag": "input.path1.gene45",
      "type": "other",
      "description": "<div class=\"focus-intro\">\n <strong><span class=\"serif\">input.path1.gene45</span></strong><br>\n \n <br>\n Locus tag: <span class=\"serif\">None</span><br>\n Protein ID: <span class=\"serif\">None</span><br>\n Gene: <span class=\"serif\">input.path1.gene45</span><br>\n \n Location: 134,806 - 136,521,\n (total: 1536 nt, excluding introns)<br>\n <br>\n \n</div>\n<div class=\"focus-info\">\n \n\n \n\n \n\n\n \n</div>\n<div class=\"focus-urls\">\n <a class=\"wildcard-container\" data-wildcard-attrs=\"href\" href=\"http://blast.ncbi.nlm.nih.gov/Blast.cgi?PAGE=Proteins&PROGRAM=blastp&BLAST_PROGRAMS=blastp&QUERY=@!translation!@&LINK_LOC=protein&PAGE_TYPE=BlastSearch\" target=\"_blank\" data-locus=\"input.path1.gene45\">NCBI BlastP on this gene</a><br>\n <a href=\"http://www.ncbi.nlm.nih.gov/projects/sviewer/?Db=gene&amp;DbFrom=protein&amp;Cmd=Link&amp;noslider=1&amp;id=ENANITX01000062NITX01000062.1&amp;from=124806&amp;to=146521\" target=\"_new\">View genomic context</a><br>\n \n \n \n \n</div>\n<div class=\"focus-clipboard\">\n AA sequence: <span class=\"clipboard-copy wildcard-container\" data-locus=\"input.path1.gene45\" data-wildcard-attrs=\"data-seq\" data-seq=\"@!translation!@\">Copy to clipboard</span><br>\n Nucleotide sequence: <span class=\"clipboard-copy wildcard-container\" data-locus=\"input.path1.gene45\" data-wildcard-attrs=\"data-seq\" data-seq=\"@!dna!@\">Copy to clipboard</span><br>\n</div>",
      "dna": "ATGGAGTTCGGCATGAATTTTGGTCCGTCGGGCCTAGCTCCGTATGAGGCCGTCTGCTACTACTCCGGGCTACCCTCTCGGCCACGACTCGTTGCCCGTACCGGTGTCGAATGGACCGAGGACCCACAACAAGAAATGTGGTCATATCACAAATACCTGTCTTCAGTAGAGGATCACCCGATTGTTGAGCTTTGGAAAGAAGATCAACCCCTCCCCCACCTCATCATGAAAGCGTTGGCCTCCCTCCCATGGGTCGCGATCGATGTCCTCCGTGTGGGAGTCTTTCATTTTGACAACACGATTCCTGTCGTTATGCTAGTCACTGTTGAGCCGGGCGAGACTCGCGACCCTCCCCCCCGTCTCTATTCTGGCAGCCCAGACGTTTTCCACCAGTATCCGCTGGATAAGCTCGTGCAGGATTTGCGACACTTGAGCGACTGCATTGGGACTCGAATTCGCAATGATGCGACACCGTCGACTACAGGCACGAAGGGCATTTACCTGAATGTCGCCCCTGCCAATCCTCATATCTGGACGTTCGAGCCATGCACTGCTGCCCTCACCTGTCGACGCGTCGTATTCCGAGGCAAAGATGACTCGGGAAAAGTCTACCATTGGGATGGCCAGGTCTCTACGAGACAATTCATCAGCCAGGACACTGGAGTCAGCGACATTGCACACAAGATCGAGAAGAAACTAATTGAAGAAGGAAAGCGTGTAAACAGACTTGCTTTGTTTTCTCTGAAGTACGACTCAGGCCAACACGAAGATCAAAGAACGGACCTGGAAGACGAGGTTTATGAGATCAGTCGGCAGGCCGATGCTGCGAGGGCGGCTCGAAGCATTCTGGACATGACACATGAGGACACGTCCATTCAGATCGGTCATGTTCTTTTCGCCCAAGAGCTTTCTACCGCGTTTCCGAGAACCTCGATGTCATCATCAGCATCATCATCGCAGCTATCGCCTGCGACTTATACCAGAGGGTCTTGGCTTCGGGACTACGCCTTGGTTCAAGTATCGGGCGAAGTCCATACGCGGCCTGCCAAAAACCGTCTGCCGATCAACTACGATAAACTACGTAAGAAGCTTGATGGATCGGTCCCGGAATACCCGCGGCGAAAATTTACGGGAGACGCGACGGAGGGAAATGCCGTCTTGTCCTCGGAGGTTGTTCCTGATGGCAAGGCAGGCAAGAGACGGGTCGTAGGGAAATTCGGCGTGCATGGATTGACATTCGGTTTCGTTAACGGAGTCAAGTCCGTTATCCGGAAGCGTCAAATTCACAATGTCGTTGATGAGCATGTGGCCTGGGAGATATGTGTGGTTTCTACCGACCGAGTTAATAGCAGCGCCTTTTCTAGAGGTAGTGACTCTGGATCGGCCATCTGGGATTTGAAAAGTCGTGTTCTGGGGATGATAACGGCAGGGCTAGGGGATCCAGCGACGTCAATAATGGATACGACGTATGCTACTAGTATGGAGAGGATCCTTCAGGACCTCGAGGCCAGCGGAATCAAAGCAACTCTGGGATAA",
      "translation": "MEFGMNFGPSGLAPYEAVCYYSGLPSRPRLVARTGVEWTEDPQQEMWSYHKYLSSVEDHPIVELWKEDQPLPHLIMKALASLPWVAIDVLRVGVFHFDNTIPVVMLVTVEPGETRDPPPRLYSGSPDVFHQYPLDKLVQDLRHLSDCIGTRIRNDATPSTTGTKGIYLNVAPANPHIWTFEPCTAALTCRRVVFRGKDDSGKVYHWDGQVSTRQFISQDTGVSDIAHKIEKKLIEEGKRVNRLALFSLKYDSGQHEDQRTDLEDEVYEISRQADAARAARSILDMTHEDTSIQIGHVLFAQELSTAFPRTSMSSSASSSQLSPATYTRGSWLRDYALVQVSGEVHTRPAKNRLPINYDKLRKKLDGSVPEYPRRKFTGDATEGNAVLSSEVVPDGKAGKRRVVGKFGVHGLTFGFVNGVKSVIRKRQIHNVVDEHVAWEICVVSTDRVNSSAFSRGSDSGSAIWDLKSRVLGMITAGLGDPATSIMDTTYATSMERILQDLEASGIKATLG",
      "product": ""
     },
     {
      "start": 137783,
      "end": 140429,
      "strand": 1,
      "locus_tag": "input.path1.gene46",
      "type": "other",
      "description": "<div class=\"focus-intro\">\n <strong><span class=\"serif\">input.path1.gene46</span></strong><br>\n \n <br>\n Locus tag: <span class=\"serif\">None</span><br>\n Protein ID: <span class=\"serif\">None</span><br>\n Gene: <span class=\"serif\">input.path1.gene46</span><br>\n \n Location: 137,783 - 140,429,\n (total: 2478 nt, excluding introns)<br>\n <br>\n \n</div>\n<div class=\"focus-info\">\n \n\n \n\n \n\n\n \n</div>\n<div class=\"focus-urls\">\n <a class=\"wildcard-container\" data-wildcard-attrs=\"href\" href=\"http://blast.ncbi.nlm.nih.gov/Blast.cgi?PAGE=Proteins&PROGRAM=blastp&BLAST_PROGRAMS=blastp&QUERY=@!translation!@&LINK_LOC=protein&PAGE_TYPE=BlastSearch\" target=\"_blank\" data-locus=\"input.path1.gene46\">NCBI BlastP on this gene</a><br>\n <a href=\"http://www.ncbi.nlm.nih.gov/projects/sviewer/?Db=gene&amp;DbFrom=protein&amp;Cmd=Link&amp;noslider=1&amp;id=ENANITX01000062NITX01000062.1&amp;from=127783&amp;to=150429\" target=\"_new\">View genomic context</a><br>\n \n \n \n \n</div>\n<div class=\"focus-clipboard\">\n AA sequence: <span class=\"clipboard-copy wildcard-container\" data-locus=\"input.path1.gene46\" data-wildcard-attrs=\"data-seq\" data-seq=\"@!translation!@\">Copy to clipboard</span><br>\n Nucleotide sequence: <span class=\"clipboard-copy wildcard-container\" data-locus=\"input.path1.gene46\" data-wildcard-attrs=\"data-seq\" data-seq=\"@!dna!@\">Copy to clipboard</span><br>\n</div>",
      "dna": "ATGGCCCTTTCGGAGGAAAACAGGGCGAAAACGCTCCCGCAGCGGCTCCGCCTTGTCCGATGGCGACGCCCCGGTCCCGGTGCCCCAGGCCGGCAGCGACGACCGACCTTCCGCTTTCACTCCTGCCACGAGAACGGCCTCCCAAAAGAAGCAACGGACAGAGCAGACCCCCCCGAATGCGCTGCACCGGCAAGCTCGCACGTACAGCTTCTCCCCAGGACTACCAAGAGGAAGAGAAAGGACCCTGACCGCGAGGCCGAGATTAAGGCCATGAGCCACTTCGTGCCGGCCCGACCAGCAGTCGATTCGTGGCCTGGAGGCCGGCCTATCAGGGCGGAAAGCAAGAGGGCTAAGGCGGGCATCACAAATGCTGGGACTTGGAGTCCTACATCCGACGTCTCTCTGCCTTTTCAAGAGTCCATCCACTCGACCATGTCTTCCGACTCCGAGCACGCCTCCTACAAAATCTCAGCTCTGGAAGCCCTTACCCCCCGCCCAACCCTGCGATATGCTGCCACCCCACGACGCAATCCCTCCACAGGCTCGGTCCTCGCTCGGACATCCTCGCAGAGGAGGAAGCTCGTCAAGCAGGAACCTATACCAGAGGCGACCTTAAAGGCTCACAAGCGAATAGACAGCCTAGCCGACGACCTCGACGCTGCTGGCTTACGGGAGCTCATGGAACGCGACAAGCGTCGGAGGGAAAGAAAACGGCAGCGAGAGCAGGAGCGCATTGAGAGGTACTTGTCCAGATGCGCAGAAAAACAGAAAGAAGCTGAGGCTGAAGCCTCGGCGAGAGGCACCCCATCCCCGCAGAATCTTGAAAGAGGTGTGATGGGAAGGGAAGTCCTTGGCCTAGGTATCGACACGACCTCCGCAGTGGTCACTTCGTCAAGGAGACGTCCATCAGATGACTCTATCCAGAGGTCCAACAAGTCGCCCGAGGACGGCACGCCAGTTCAAGAGCCGCACGGCATCGATCCTCGCCGCCGCCAGCCCGAAGCTCTAAGCCACTTCTACAGGACAGATAGCACACCTCGAGATCCTCCGACTTTCACCCCAGAACTAAACCCGCCGAGCGCAGCCCCATCACCAGGCCCCGAAGACTCCAAACCGCTCAGGATGGCCTTCTTGCGATCGAGGAAGTCAAGGTCACGGACGACGTTGGCATCGGACGAGAGGCGCAATTTTTCGTCCTTGGCATCCAAGTCCAATGACTCCGTTTCCGGGACCAAAAATTCCGAAACGAGTGGGCGAGGAGGAAAACGCAGTCTCTCGGCACTATTCAGGTGGGGTACAAAGAGCATACGGAAGAGCTCAGGCCCCTCTTCATTCTCCAACACCTCCCGCGAAGAGATGCAAGCAGCGGTGGCCCAAGCGCCTGCGCCTGCGCATGCACAAGCGCAGGCGCACGTGCAGGTACAGGTACAGGCACTGGCACTGGCGCTCGCGCGGGCGCAAGCCCAGGATCAGGATCAGAAGCAGAAGCAGAATCAAGCCGAGTCAGAAAAATTGCAGACTTTACAGACGACACAAATGACAGCACCTGGTGCCATGTTGACGGATGCCCCTTCTCCCTCAACAGTGGGCTCTCAGTCTAGGGCCATGGGTACCCGAGGCCCCAAACGGACGCGGTCTCGTTTCAGGGAAGATCTACCTGAGATGCCGATATCACCCCCAGAGTCCCGCGTGGCCTCCCCGGAGGCCGAGGTCAAGGCACACGAGGTCATTCTGGAGGATACGGCTCCAGGGCTAACCTTAGCCCCAGCAATACAAAATAACACACCCACATCGAAACCGCAATCCGCGCGACAGACAAATATGCAGCAAACATCAGCACCACTCCACCAATCTATGCAGGACTCCCCTCAACCGCACTCCATCTCCCTCGCGTCCATTGATTCAGAAGGGTCCTGGCTCTCCGGGAAGCTCGGGAAGCGGTCCTCCTCTGGCATGGGTATGCGGGACAGCCTCGCTCGCCACGCGAGGGCTAATCGGCGCCGTTCCCTTCATTCCACTAGCGGTACAACCGAGGACGAGCTTGTGGAAGACGAGTATCTATCCAATCTCGCCACACCGCCACGGGAAAGACAGCCGGACGAGAACGGCCAATATGGTGGTGGACGTCGTTGGTCCGAGGAAGGGCGTCCCAGCAGTGACGATGACGAGCTAGCCAACACGTATGGGGATGGGGGTGAGATGAGTGTGGGAACCGTCAAGAGTCATCACCCCCAAATACACCGTCAAGAACACCAGGCCTCTCTCATGAAAAGCCGCGAGGGCCTCGTCAACGAATTCGACGGGGACCGACAGTCGACGCCTTCGGTCGAATTAGACTCAGATGAGACGTCTCATGTCGGGCGCGCGACCAGCGTCGATTTTGGGCGCAAAGGTCATGTCCGGCACGTCAGCGCAGGAAGCGCCAAGTTGCTTGACATGACTCCGCGGGCCAGTGCTGCAACCGAGGAGGAGAAATAG",
      "translation": "MALSEENRAKTLPQRLRLVRWRRPGPGAPGRQRRPTFRFHSCHENGLPKEATDRADPPECAAPASSHVQLLPRTTKRKRKDPDREAEIKAMSHFVPARPAVDSWPGGRPIRAESKRAKAGITNAGTWSPTSDVSLPFQESIHSTMSSDSEHASYKISALEALTPRPTLRYAATPRRNPSTGSVLARTSSQRRKLVKQEPIPEATLKAHKRIDSLADDLDAAGLRELMERDKRRRERKRQREQERIERYLSRCAEKQKEAEAEASARGTPSPQNLERGVMGREVLGLGIDTTSAVVTSSRRRPSDDSIQRSNKSPEDGTPVQEPHGIDPRRRQPEALSHFYRTDSTPRDPPTFTPELNPPSAAPSPGPEDSKPLRMAFLRSRKSRSRTTLASDERRNFSSLASKSNDSVSGTKNSETSGRGGKRSLSALFRWGTKSIRKSSGPSSFSNTSREEMQAAVAQAPAPAHAQAQAHVQVQVQALALALARAQAQDQDQKQKQNQAESEKLQTLQTTQMTAPGAMLTDAPSPSTVGSQSRAMGTRGPKRTRSRFREDLPEMPISPPESRVASPEAEVKAHEVILEDTAPGLTLAPAIQNNTPTSKPQSARQTNMQQTSAPLHQSMQDSPQPHSISLASIDSEGSWLSGKLGKRSSSGMGMRDSLARHARANRRRSLHSTSGTTEDELVEDEYLSNLATPPRERQPDENGQYGGGRRWSEEGRPSSDDDELANTYGDGGEMSVGTVKSHHPQIHRQEHQASLMKSREGLVNEFDGDRQSTPSVELDSDETSHVGRATSVDFGRKGHVRHVSAGSAKLLDMTPRASAATEEEK",
      "product": ""
     },
     {
      "start": 142360,
      "end": 142557,
      "strand": -1,
      "locus_tag": "input.path1.gene47",
      "type": "other",
      "description": "<div class=\"focus-intro\">\n <strong><span class=\"serif\">input.path1.gene47</span></strong><br>\n \n <br>\n Locus tag: <span class=\"serif\">None</span><br>\n Protein ID: <span class=\"serif\">None</span><br>\n Gene: <span class=\"serif\">input.path1.gene47</span><br>\n \n Location: 142,360 - 142,557,\n (total: 120 nt, excluding introns)<br>\n <br>\n \n</div>\n<div class=\"focus-info\">\n \n\n \n\n \n\n\n \n</div>\n<div class=\"focus-urls\">\n <a class=\"wildcard-container\" data-wildcard-attrs=\"href\" href=\"http://blast.ncbi.nlm.nih.gov/Blast.cgi?PAGE=Proteins&PROGRAM=blastp&BLAST_PROGRAMS=blastp&QUERY=@!translation!@&LINK_LOC=protein&PAGE_TYPE=BlastSearch\" target=\"_blank\" data-locus=\"input.path1.gene47\">NCBI BlastP on this gene</a><br>\n <a href=\"http://www.ncbi.nlm.nih.gov/projects/sviewer/?Db=gene&amp;DbFrom=protein&amp;Cmd=Link&amp;noslider=1&amp;id=ENANITX01000062NITX01000062.1&amp;from=132360&amp;to=152557\" target=\"_new\">View genomic context</a><br>\n \n \n \n \n</div>\n<div class=\"focus-clipboard\">\n AA sequence: <span class=\"clipboard-copy wildcard-container\" data-locus=\"input.path1.gene47\" data-wildcard-attrs=\"data-seq\" data-seq=\"@!translation!@\">Copy to clipboard</span><br>\n Nucleotide sequence: <span class=\"clipboard-copy wildcard-container\" data-locus=\"input.path1.gene47\" data-wildcard-attrs=\"data-seq\" data-seq=\"@!dna!@\">Copy to clipboard</span><br>\n</div>",
      "dna": "ATGAACCTAGCAGCGCTGGGAATCGACGAGAGAGCCCCGATCATGAACGACCTGCCCGTCCGTTCCGGCGCGTATTCCTCCCCCCCCATGCTCTGTGCCGAGATATCGGCGCACAGGTAA",
      "translation": "MNLAALGIDERAPIMNDLPVRSGAYSSPPMLCAEISAHR",
      "product": ""
     },
     {
      "start": 142579,
      "end": 143334,
      "strand": -1,
      "locus_tag": "input.path1.gene48",
      "type": "other",
      "description": "<div class=\"focus-intro\">\n <strong><span class=\"serif\">input.path1.gene48</span></strong><br>\n \n <br>\n Locus tag: <span class=\"serif\">None</span><br>\n Protein ID: <span class=\"serif\">None</span><br>\n Gene: <span class=\"serif\">input.path1.gene48</span><br>\n \n Location: 142,579 - 143,334,\n (total: 489 nt, excluding introns)<br>\n <br>\n \n</div>\n<div class=\"focus-info\">\n \n\n \n\n \n\n\n \n</div>\n<div class=\"focus-urls\">\n <a class=\"wildcard-container\" data-wildcard-attrs=\"href\" href=\"http://blast.ncbi.nlm.nih.gov/Blast.cgi?PAGE=Proteins&PROGRAM=blastp&BLAST_PROGRAMS=blastp&QUERY=@!translation!@&LINK_LOC=protein&PAGE_TYPE=BlastSearch\" target=\"_blank\" data-locus=\"input.path1.gene48\">NCBI BlastP on this gene</a><br>\n <a href=\"http://www.ncbi.nlm.nih.gov/projects/sviewer/?Db=gene&amp;DbFrom=protein&amp;Cmd=Link&amp;noslider=1&amp;id=ENANITX01000062NITX01000062.1&amp;from=132579&amp;to=153334\" target=\"_new\">View genomic context</a><br>\n \n \n \n \n</div>\n<div class=\"focus-clipboard\">\n AA sequence: <span class=\"clipboard-copy wildcard-container\" data-locus=\"input.path1.gene48\" data-wildcard-attrs=\"data-seq\" data-seq=\"@!translation!@\">Copy to clipboard</span><br>\n Nucleotide sequence: <span class=\"clipboard-copy wildcard-container\" data-locus=\"input.path1.gene48\" data-wildcard-attrs=\"data-seq\" data-seq=\"@!dna!@\">Copy to clipboard</span><br>\n</div>",
      "dna": "ATGAAAAAAGATCGTGGGGACGACTGTGTTGAGCCGATTTTCGGTTCTGGTCGGACACATGTCTGGACCCGTCTCCAATTCTGTCTCGTTTCTCAAGCGTCTGCTTTCGGCATCAACGGCGTGGAGACAAGTACTCCTTCCACCGGACTTTCATCCACCTCGACCTTCGCTTCTGCCGCCTCGGCTTCCTCGGCCCGACGATTCAGAAAGCTGAGATACGTCTGCCACCCCACGGCGATGACCCCGGCGAAGACGCTCCGGTACTCCATGGGAATGAAAGTGAAGCTGAAAGCCGTCACGGCCGGCCAGAGCTTGCACGAGTTGACCACACTCGTCGGCACCGTCCGCCGTATCCGCTCCGCCACCTGTCCGAGGCCCTCGCCCGCCAGGAGGGCCTGCATGCCGAAAAAGTACGAGTTGAACAAGGGGGTGAAGAAGGCCTGGTTGATGGCGACCTTGACCCCGAGCGACAACATCCTCGACCCGTAG",
      "translation": "MKKDRGDDCVEPIFGSGRTHVWTRLQFCLVSQASAFGINGVETSTPSTGLSSTSTFASAASASSARRFRKLRYVCHPTAMTPAKTLRYSMGMKVKLKAVTAGQSLHELTTLVGTVRRIRSATCPRPSPARRACMPKKYELNKGVKKAWLMATLTPSDNILDP",
      "product": ""
     },
     {
      "start": 143447,
      "end": 144973,
      "strand": 1,
      "locus_tag": "input.path1.gene49",
      "type": "other",
      "description": "<div class=\"focus-intro\">\n <strong><span class=\"serif\">input.path1.gene49</span></strong><br>\n \n <br>\n Locus tag: <span class=\"serif\">None</span><br>\n Protein ID: <span class=\"serif\">None</span><br>\n Gene: <span class=\"serif\">input.path1.gene49</span><br>\n \n Location: 143,447 - 144,973,\n (total: 1527 nt)<br>\n <br>\n \n</div>\n<div class=\"focus-info\">\n \n\n \n <br>\n <span class=\"bold\">Pfam hits:</span><div class=\"collapser collapser-target-input-path1-gene49 collapser-level-none\"> </div><div class=\"collapser-content\">\n \n  PF01180.23 (Dihydroorotate dehydrogenase): [145:426](score: 178.2, e-value: 2.2e-52)<br>\n \n  PF01180.23 (Dihydroorotate dehydrogenase): [455:505](score: 29.5, e-value: 4.4e-07)<br>\n \n </div><br>\n \n\n \n <br>\n <span class=\"bold\">TIGRFam hits:</span><div class=\"collapser collapser-target-input-path1-gene49 collapser-level-none\"> </div><div class=\"collapser-content\">\n \n  TIGR01036 (pyrD_sub2: dihydroorotate dehydrogenase (fumarate)): [107:429](score: 200.3, e-value: 8.7e-60)<br>\n \n </div><br>\n \n\n\n \n  <br>\n  <span class=\"bold\">Gene Ontology terms for Pfam domains:</span><div class=\"collapser collapser-target-input-path1-gene49 collapser-level-none\"> </div><div class=\"collapser-content\">\n  \n   PF01180.23: <a class='external-link' href='http://amigo.geneontology.org/amigo/term/GO:0016627' target='_blank'>GO:0016627</a>: oxidoreductase activity, acting on the CH-CH group of donors<br>\n  \n   PF01180.23: <a class='external-link' href='http://amigo.geneontology.org/amigo/term/GO:0055114' target='_blank'>GO:0055114</a>: oxidation-reduction process<br>\n  \n   PF01180.23: <a class='external-link' href='http://amigo.geneontology.org/amigo/term/GO:0005737' target='_blank'>GO:0005737</a>: cytoplasm<br>\n  \n </div><br>\n \n</div>\n<div class=\"focus-urls\">\n <a class=\"wildcard-container\" data-wildcard-attrs=\"href\" href=\"http://blast.ncbi.nlm.nih.gov/Blast.cgi?PAGE=Proteins&PROGRAM=blastp&BLAST_PROGRAMS=blastp&QUERY=@!translation!@&LINK_LOC=protein&PAGE_TYPE=BlastSearch\" target=\"_blank\" data-locus=\"input.path1.gene49\">NCBI BlastP on this gene</a><br>\n <a href=\"http://www.ncbi.nlm.nih.gov/projects/sviewer/?Db=gene&amp;DbFrom=protein&amp;Cmd=Link&amp;noslider=1&amp;id=ENANITX01000062NITX01000062.1&amp;from=133447&amp;to=154973\" target=\"_new\">View genomic context</a><br>\n \n \n \n \n</div>\n<div class=\"focus-clipboard\">\n AA sequence: <span class=\"clipboard-copy wildcard-container\" data-locus=\"input.path1.gene49\" data-wildcard-attrs=\"data-seq\" data-seq=\"@!translation!@\">Copy to clipboard</span><br>\n Nucleotide sequence: <span class=\"clipboard-copy wildcard-container\" data-locus=\"input.path1.gene49\" data-wildcard-attrs=\"data-seq\" data-seq=\"@!dna!@\">Copy to clipboard</span><br>\n</div>",
      "dna": "ATGGCGTCGCCTTGTCTGCGGTGCGTCCGCCCGCAATTAGCATTCCGCTCTACCAAAGCCGCCTTCTCAAGCAGCACACGGCCTCGAACACTACCTCGCACCCACAATCGTACCCGACGCCATGCCTCCAATTCTTCGTCTTCTTCTTCGTCGTCGTCCTCTTCTTCGACTTCAAAAGCCACCGACTCCCTCCTAGTGGCTCGTGCCAAAACAGTTCTCTACGGAAGCGCCATCGCCGGCTCCGTCTACCTAGCCTACTTGTATGCGACCGACACCCGCGCCTCCTTCCACCGTTGGCTCGTCCCGCCACTCATCCGGGCCTTCTTCCCCGACGCCGAAGACGCCCACCACGCCGGCACCACGGCTCTCAAGACCCTCTATGCCCTAGGACTGCACCCGCGCGAGCGTGACGCCTCCCTTGCCTCCGACCCCGCCCTCGCCGTCGAAGTCTTCGGCACCACGCTCTCCAACCCCATCGGCATCTCGGCGGGTCTCGATAAGCACGCCGATATCCCCGACCCTCTCTTCGCCCTAGGCCCCGCCGTTGTCGAGGTCGGCGGCTGCACGCCTTTTCCACAAGAGGGGAATCCCCGCCCCCGCGTCTTCCGCGTGGTCGGTCTCCACGGCATGGTGAACCGGTTCGGCCTCAATTCCCGCGGCGCCGACGCCATGGCCCGCACGCTCCGCGAACGCCTCCGCATCTTCGCCCGCTCCCTCGGTCTGTCCGAGTCCCAGGTGCTCGACGGCGAGGCCGGCGTCAACCCGGGGAGTCTTGCGCCGGGCAAGCTCCTGGCCGTCCAGATGGCCAAGAACAAACGCACCGACGAGCGCGACGTCCACGCTGTGGCGGCCGACTACGTCTACTGCGTCCGCGCCCTCGCGCGCTACGCCGACATCCTGGTCGTCAACGTCAGCAGCCCCAACACGCCGGGCCTGCGCGACCTGCAGGCCGTGGGGCCCCTCACCACGCTGCTCTCCGCCGTGGTGGACGAGGCCCGCAAGACCGACCGCAAGACCAAGCCCAAGGTCATGGTCAAGGTGTCGCCCGACGAGGACGAGGACATGCAGATGGAGGGCATCGTGCAGGCCGTGTGCGCGAGCGGCGTCGACGGCGTCATCGTCGGGAACACCACCAAGCGGCGGACCGGTGTCGTCCCGGACGGCGTCAAGCTGACGTCCCGGGAACAGAAGGCCCTGATGGAAGAGGGCGGCTACTCCGGCCCTGCCATGTTCGACCGGACCCTGGACCTCGTGAGCAGGTATCGGAAGATGCTCGATGCGCGGACGCTGCATCATTCCGCTGCTGGCGAGGCGCCGGCCTCGGGCGAAAAGCAGGCCGCCGCTCGCGACGACCCGGAGCAGAAGGTCATTTTTGCTACCGGTGGCATCACCAATGGGGAGCAGGCCCTCCGCGTCTTGAACGCCGGCGCCAGCGTCGCCATGGTCTATACTGGCCTCACCTACGGCGGGTCGGGAACCATCACCCGTATGAAGGGTGAGATGAAGAAGGCTCTGTCGAATGTATAA",
      "translation": "MASPCLRCVRPQLAFRSTKAAFSSSTRPRTLPRTHNRTRRHASNSSSSSSSSSSSSTSKATDSLLVARAKTVLYGSAIAGSVYLAYLYATDTRASFHRWLVPPLIRAFFPDAEDAHHAGTTALKTLYALGLHPRERDASLASDPALAVEVFGTTLSNPIGISAGLDKHADIPDPLFALGPAVVEVGGCTPFPQEGNPRPRVFRVVGLHGMVNRFGLNSRGADAMARTLRERLRIFARSLGLSESQVLDGEAGVNPGSLAPGKLLAVQMAKNKRTDERDVHAVAADYVYCVRALARYADILVVNVSSPNTPGLRDLQAVGPLTTLLSAVVDEARKTDRKTKPKVMVKVSPDEDEDMQMEGIVQAVCASGVDGVIVGNTTKRRTGVVPDGVKLTSREQKALMEEGGYSGPAMFDRTLDLVSRYRKMLDARTLHHSAAGEAPASGEKQAAARDDPEQKVIFATGGITNGEQALRVLNAGASVAMVYTGLTYGGSGTITRMKGEMKKALSNV",
      "product": ""
     },
     {
      "start": 145867,
      "end": 149114,
      "strand": 1,
      "locus_tag": "input.path1.gene50",
      "type": "other",
      "description": "<div class=\"focus-intro\">\n <strong><span class=\"serif\">input.path1.gene50</span></strong><br>\n \n <br>\n Locus tag: <span class=\"serif\">None</span><br>\n Protein ID: <span class=\"serif\">None</span><br>\n Gene: <span class=\"serif\">input.path1.gene50</span><br>\n \n Location: 145,867 - 149,114,\n (total: 2247 nt, excluding introns)<br>\n <br>\n \n</div>\n<div class=\"focus-info\">\n \n\n \n <br>\n <span class=\"bold\">Pfam hits:</span><div class=\"collapser collapser-target-input-path1-gene50 collapser-level-none\"> </div><div class=\"collapser-content\">\n \n  PF03068.17 (Protein-arginine deiminase (PAD)): [204:639](score: 375.5, e-value: 3.2e-112)<br>\n \n </div><br>\n \n\n \n\n\n \n  <br>\n  <span class=\"bold\">Gene Ontology terms for Pfam domains:</span><div class=\"collapser collapser-target-input-path1-gene50 collapser-level-none\"> </div><div class=\"collapser-content\">\n  \n   PF03068.17: <a class='external-link' href='http://amigo.geneontology.org/amigo/term/GO:0004668' target='_blank'>GO:0004668</a>: protein-arginine deiminase activity<br>\n  \n   PF03068.17: <a class='external-link' href='http://amigo.geneontology.org/amigo/term/GO:0005509' target='_blank'>GO:0005509</a>: calcium ion binding<br>\n  \n   PF03068.17: <a class='external-link' href='http://amigo.geneontology.org/amigo/term/GO:0005737' target='_blank'>GO:0005737</a>: cytoplasm<br>\n  \n </div><br>\n \n</div>\n<div class=\"focus-urls\">\n <a class=\"wildcard-container\" data-wildcard-attrs=\"href\" href=\"http://blast.ncbi.nlm.nih.gov/Blast.cgi?PAGE=Proteins&PROGRAM=blastp&BLAST_PROGRAMS=blastp&QUERY=@!translation!@&LINK_LOC=protein&PAGE_TYPE=BlastSearch\" target=\"_blank\" data-locus=\"input.path1.gene50\">NCBI BlastP on this gene</a><br>\n <a href=\"http://www.ncbi.nlm.nih.gov/projects/sviewer/?Db=gene&amp;DbFrom=protein&amp;Cmd=Link&amp;noslider=1&amp;id=ENANITX01000062NITX01000062.1&amp;from=135867&amp;to=159114\" target=\"_new\">View genomic context</a><br>\n \n  <a href=\"knownclusterblast/region1/input.path1.gene50_mibig_hits.html\" target=\"_new\">MiBIG Hits</a><br>\n \n \n \n \n</div>\n<div class=\"focus-clipboard\">\n AA sequence: <span class=\"clipboard-copy wildcard-container\" data-locus=\"input.path1.gene50\" data-wildcard-attrs=\"data-seq\" data-seq=\"@!translation!@\">Copy to clipboard</span><br>\n Nucleotide sequence: <span class=\"clipboard-copy wildcard-container\" data-locus=\"input.path1.gene50\" data-wildcard-attrs=\"data-seq\" data-seq=\"@!dna!@\">Copy to clipboard</span><br>\n</div>",
      "dna": "ATGAAACCATTCTTCTCTCTCCTTTCATGCGTGCTAGCCCTTCACGCTGGCACCACTTGGGGCCAGAATCTCCCCTACCGCCCGGAAATCCGTGCCGATACCAACCGGGACGGAGTGATCGACGATGCTGATGCGAAGGACAAGACCATCTGGACCCACGAGCGTGGTGCCATCTTCCTCCCTAGCGTGGGCGACAGCCTCTCTCGGTGCGCAACCGTCGACCTCAACGACGAACCCCTGAGCAACGATGAACTGGCGTATTGCCACGACGCGTCGGGAGACTCGGTTCTTGCGCCGGAATATCTCGCCCCGCTGCGTCTCATGCCACTGAACGTCTCAGACGACGTGGTCGGGAGGGTCTACGCCACCCCACGCGAGGCGCATGAGCGCGTGCGCATATTCATGTTCGTCCACGACGACGACTCGGCCCCGCCAGAGCGAGAATCCTGGGCGTTCCTCGAACGCGGGGCGCAGATTTCCGCCGACATGCTGCGCCAAGGCGTGACCCTCGGCATCGACTCGCGCGAGTTTGTCAGGGACGCGGCCGTCTGGAACGGCACGACCGTTGTCCGCTTCGACGTTTTCCACGCTTCAGACCCTGATCAGGTCGTCGTCGGCGACTCCGTGGCCATGCAGGTGGCTCCCGTCCTGACGCACCATCACCTCCAGGAGGTGGAGACCCTGGTCAGCGCTGCGGCGGAGGAAGAAGGTGGGCGGTTCGACCGTCGAGCGCAAAAAAGGTTCAATGCCGAAGTGGATGAGGCGCGTCAGGTGGCCGGGATCGAGAAGGAGCTTCTCCTCCTCAAGAACGGCTCGGGGGATATCTGGGTCCAGGACCTGCTCGAGCCGGCCTATGCCAGCATGCCCGGCCCCCACGGTCCCATCGCCATCCGCATCCTGCTCCGGTCGGCCCAGGTATGGCGGGGCAGTGGTCGGCAGGTGTTTACAGACCTTCGAGGGCCGGGGATCGGGGGGTTCCAACCTCGGACGTTCGGAAACGAAGGCTTCTTCCACACCATCGACAGCCTGGGGAACGTCGAGACGATCCCACCTTACACCTCGCGCAGCGGTGTGGGCTACCCCGCCGGCCGGGTGATCTACGGACAGCACTTTGGGCGTCACATCGCGCAGCCCATGCGGGACTTTTTCGAAGGCCAAGCAGGCGGCCTGCAGAAGCCGCTCGTCCTCAAAACCGGCTGGCTGCTCGTGGGCCACGTGGACGAATTCGTCCAGTTTCTCCCGTATGACAACGACCTCGGCTTCACCATCGGCGTGACCGACACGGAGCTGGCATACAGCCTGTTGGAAGAGGCGGCTGCGGCGGGCGAAGGGGATAGTCTGGTGGTGAACCCGCCTCCACCCCGCGACAACGTTTCGTTCGACGGCACGTTGCCGCACCTGCACCTCGACGTGACCGTCTCGGAGATGCTGGGCAACGGCCGACTCGCTGAGATCAATGCCTACGCTCAGGGGAAGATCGATCAGAATACTGAGATCCTGCTGGACGAGCTACCGCTCGATGAGGCAGATATCATCCGTCTGCCCGTCCTTTTCCAGAGTTTCGATGCGGGGGTTGATATTGAGTCCCGCAAGTCCCGCGTCGACGCGAGGAGGACGGACGGATTCGAGGGCGAACCGGCTCTGTACTCGGCTCTTCAGGACGGCGAGCACATTCTTGGTTTCTTTAGTCCGGACGTTGTGAACGGTGTTGTGGTTGGTAAGCATTACTTGAGCCCGAACCCCTTCGGCCCGGTGGTTGATGGCGTGGATCTATTTGCCGCTGCGGTTGAGAAGGCCTATAGTCGGGCGGGCATGAACGTGACCTTTGTCGACACGTTCCATAGCCATCATCTGGGTGGAGGGGAGGTTCATTGTGGTACCAATGCGCTGCGGGCTGTGGATAGTGTATGGTGGGAAACGTCAACGGTCAACCACTATTTGGATGAGTTCTTTTCAGCCCTCTCAACCCTTTCTCGAGGACTCGAGCCCAGAAAACCCAACTTCAACGTCAACCTAAACCAACTGGGTGGCGACACTGGCGAGCATCGCGTCTTTTCTGACAAAGACTCAAATTTGGAAGTGGGCTTGAGAACAGGTGCTTCAGGAATGTTGTCACGACGACCCCCCGCAGCGCTGCGGCGAACAAGATCAGGGTCAAAGGGATCCATCCAGGCATCCATGAAGCTCGAAGCATACGAGGACCTGTGTACAAACGGTTTGCCCTCCCGTGCTGCCTTCTCCTTCTGA",
      "translation": "MKPFFSLLSCVLALHAGTTWGQNLPYRPEIRADTNRDGVIDDADAKDKTIWTHERGAIFLPSVGDSLSRCATVDLNDEPLSNDELAYCHDASGDSVLAPEYLAPLRLMPLNVSDDVVGRVYATPREAHERVRIFMFVHDDDSAPPERESWAFLERGAQISADMLRQGVTLGIDSREFVRDAAVWNGTTVVRFDVFHASDPDQVVVGDSVAMQVAPVLTHHHLQEVETLVSAAAEEEGGRFDRRAQKRFNAEVDEARQVAGIEKELLLLKNGSGDIWVQDLLEPAYASMPGPHGPIAIRILLRSAQVWRGSGRQVFTDLRGPGIGGFQPRTFGNEGFFHTIDSLGNVETIPPYTSRSGVGYPAGRVIYGQHFGRHIAQPMRDFFEGQAGGLQKPLVLKTGWLLVGHVDEFVQFLPYDNDLGFTIGVTDTELAYSLLEEAAAAGEGDSLVVNPPPPRDNVSFDGTLPHLHLDVTVSEMLGNGRLAEINAYAQGKIDQNTEILLDELPLDEADIIRLPVLFQSFDAGVDIESRKSRVDARRTDGFEGEPALYSALQDGEHILGFFSPDVVNGVVVGKHYLSPNPFGPVVDGVDLFAAAVEKAYSRAGMNVTFVDTFHSHHLGGGEVHCGTNALRAVDSVWWETSTVNHYLDEFFSALSTLSRGLEPRKPNFNVNLNQLGGDTGEHRVFSDKDSNLEVGLRTGASGMLSRRPPAALRRTRSGSKGSIQASMKLEAYEDLCTNGLPSRAAFSF",
      "product": ""
     },
     {
      "start": 149202,
      "end": 149423,
      "strand": 1,
      "locus_tag": "input.path1.gene51",
      "type": "other",
      "description": "<div class=\"focus-intro\">\n <strong><span class=\"serif\">input.path1.gene51</span></strong><br>\n \n <br>\n Locus tag: <span class=\"serif\">None</span><br>\n Protein ID: <span class=\"serif\">None</span><br>\n Gene: <span class=\"serif\">input.path1.gene51</span><br>\n \n Location: 149,202 - 149,423,\n (total: 174 nt, excluding introns)<br>\n <br>\n \n</div>\n<div class=\"focus-info\">\n \n\n \n\n \n\n\n \n</div>\n<div class=\"focus-urls\">\n <a class=\"wildcard-container\" data-wildcard-attrs=\"href\" href=\"http://blast.ncbi.nlm.nih.gov/Blast.cgi?PAGE=Proteins&PROGRAM=blastp&BLAST_PROGRAMS=blastp&QUERY=@!translation!@&LINK_LOC=protein&PAGE_TYPE=BlastSearch\" target=\"_blank\" data-locus=\"input.path1.gene51\">NCBI BlastP on this gene</a><br>\n <a href=\"http://www.ncbi.nlm.nih.gov/projects/sviewer/?Db=gene&amp;DbFrom=protein&amp;Cmd=Link&amp;noslider=1&amp;id=ENANITX01000062NITX01000062.1&amp;from=139202&amp;to=159423\" target=\"_new\">View genomic context</a><br>\n \n \n \n \n</div>\n<div class=\"focus-clipboard\">\n AA sequence: <span class=\"clipboard-copy wildcard-container\" data-locus=\"input.path1.gene51\" data-wildcard-attrs=\"data-seq\" data-seq=\"@!translation!@\">Copy to clipboard</span><br>\n Nucleotide sequence: <span class=\"clipboard-copy wildcard-container\" data-locus=\"input.path1.gene51\" data-wildcard-attrs=\"data-seq\" data-seq=\"@!dna!@\">Copy to clipboard</span><br>\n</div>",
      "dna": "ATGAGCCATATAACAACATTGGTCCAAAAGAAGAACCATAGGTTCGTCGGTGACACTGGTGACGTCGTCGTAGTCATTGTGGGTGAGGATTGTCTGACAGGGTTGAGTCGACGAGACGTGGGAAGACCGGAGGAGCAGCTGCAGGATGCCAACATGAACATGTTCATGCCTTAG",
      "translation": "MSHITTLVQKKNHRFVGDTGDVVVVIVGEDCLTGLSRRDVGRPEEQLQDANMNMFMP",
      "product": ""
     },
     {
      "start": 150747,
      "end": 151001,
      "strand": 1,
      "locus_tag": "input.path1.gene52",
      "type": "other",
      "description": "<div class=\"focus-intro\">\n <strong><span class=\"serif\">input.path1.gene52</span></strong><br>\n \n <br>\n Locus tag: <span class=\"serif\">None</span><br>\n Protein ID: <span class=\"serif\">None</span><br>\n Gene: <span class=\"serif\">input.path1.gene52</span><br>\n \n Location: 150,747 - 151,001,\n (total: 141 nt, excluding introns)<br>\n <br>\n \n</div>\n<div class=\"focus-info\">\n \n\n \n\n \n\n\n \n</div>\n<div class=\"focus-urls\">\n <a class=\"wildcard-container\" data-wildcard-attrs=\"href\" href=\"http://blast.ncbi.nlm.nih.gov/Blast.cgi?PAGE=Proteins&PROGRAM=blastp&BLAST_PROGRAMS=blastp&QUERY=@!translation!@&LINK_LOC=protein&PAGE_TYPE=BlastSearch\" target=\"_blank\" data-locus=\"input.path1.gene52\">NCBI BlastP on this gene</a><br>\n <a href=\"http://www.ncbi.nlm.nih.gov/projects/sviewer/?Db=gene&amp;DbFrom=protein&amp;Cmd=Link&amp;noslider=1&amp;id=ENANITX01000062NITX01000062.1&amp;from=140747&amp;to=161001\" target=\"_new\">View genomic context</a><br>\n \n \n \n \n</div>\n<div class=\"focus-clipboard\">\n AA sequence: <span class=\"clipboard-copy wildcard-container\" data-locus=\"input.path1.gene52\" data-wildcard-attrs=\"data-seq\" data-seq=\"@!translation!@\">Copy to clipboard</span><br>\n Nucleotide sequence: <span class=\"clipboard-copy wildcard-container\" data-locus=\"input.path1.gene52\" data-wildcard-attrs=\"data-seq\" data-seq=\"@!dna!@\">Copy to clipboard</span><br>\n</div>",
      "dna": "ATGGCCAATAACACCGCCGCCTTCTTCTCACCGGTCGATTTGAGTCAGTTTCACTGCGACGACCCCGCCGACCCCGCCGACCCCGCCGATTCCGTCGATTCCGTCGATTCCGTCCCTGCCGTCGATGCCGGCGGCCGCTAA",
      "translation": "MANNTAAFFSPVDLSQFHCDDPADPADPADSVDSVDSVPAVDAGGR",
      "product": ""
     },
     {
      "start": 151617,
      "end": 152618,
      "strand": -1,
      "locus_tag": "input.path1.gene53",
      "type": "other",
      "description": "<div class=\"focus-intro\">\n <strong><span class=\"serif\">input.path1.gene53</span></strong><br>\n \n <br>\n Locus tag: <span class=\"serif\">None</span><br>\n Protein ID: <span class=\"serif\">None</span><br>\n Gene: <span class=\"serif\">input.path1.gene53</span><br>\n \n Location: 151,617 - 152,618,\n (total: 666 nt, excluding introns)<br>\n <br>\n \n</div>\n<div class=\"focus-info\">\n \n\n \n\n \n\n\n \n</div>\n<div class=\"focus-urls\">\n <a class=\"wildcard-container\" data-wildcard-attrs=\"href\" href=\"http://blast.ncbi.nlm.nih.gov/Blast.cgi?PAGE=Proteins&PROGRAM=blastp&BLAST_PROGRAMS=blastp&QUERY=@!translation!@&LINK_LOC=protein&PAGE_TYPE=BlastSearch\" target=\"_blank\" data-locus=\"input.path1.gene53\">NCBI BlastP on this gene</a><br>\n <a href=\"http://www.ncbi.nlm.nih.gov/projects/sviewer/?Db=gene&amp;DbFrom=protein&amp;Cmd=Link&amp;noslider=1&amp;id=ENANITX01000062NITX01000062.1&amp;from=141617&amp;to=162618\" target=\"_new\">View genomic context</a><br>\n \n \n \n \n</div>\n<div class=\"focus-clipboard\">\n AA sequence: <span class=\"clipboard-copy wildcard-container\" data-locus=\"input.path1.gene53\" data-wildcard-attrs=\"data-seq\" data-seq=\"@!translation!@\">Copy to clipboard</span><br>\n Nucleotide sequence: <span class=\"clipboard-copy wildcard-container\" data-locus=\"input.path1.gene53\" data-wildcard-attrs=\"data-seq\" data-seq=\"@!dna!@\">Copy to clipboard</span><br>\n</div>",
      "dna": "ATGGCCCGTAACGGGTTGCCCGACGAAACCCACGGCCGTGTTGAGTGGCCGGAGACGACTATCTGCCCTACGAATGCCGCTGGATTGGGTTTCGAGTACCCGTGTCGCCCGGATGAGATTCGGGGCAAGCCTCAGCCTCAGACAGACGCCGATATCGCGAGGGTTGCAGCAGAACAAGCAAAAGCAGACACTGAAACTCTTAAAACGGACACAGAAAAGCTTAAAGCGGACGCCGAAAAAGCGAAGACTGGCTCCGAAAAAGCAAAGACTGATGCAGAAAAAGCAAAGACTGACGCGGAAAAAGCAAAGACTGACGCAGAAACTGCTGCAAATAATGCTACGACTGCTACGGCCAACGCCCAGGCGGCAACTAGTATTGCTCAGACTGCTATGGTCAATACCCAGGCCGCCGCTAGTGAAGCCAGAACTAGTTCCAGCCATATCCAGACTGCTGCGGCCGACGCCCGTGCTATGGCTGGCGATGCTAGAACCGCTATGCTCAAGGCCGAGGATGCCGCTGGCAGAGCCCAGGATGCAGCCAGCAAGGCCCAGGATGCCGTTGGCAGGGCCCAGGATGCAGCCAGCAAGGCCCAGGATGCCGTTGGCAGGGCCCAGGATGCCGCTAACGCGGTAAACAATGCTTCTCAGCTCGCACGCGCTCTCTAG",
      "translation": "MARNGLPDETHGRVEWPETTICPTNAAGLGFEYPCRPDEIRGKPQPQTDADIARVAAEQAKADTETLKTDTEKLKADAEKAKTGSEKAKTDAEKAKTDAEKAKTDAETAANNATTATANAQAATSIAQTAMVNTQAAASEARTSSSHIQTAAADARAMAGDARTAMLKAEDAAGRAQDAASKAQDAVGRAQDAASKAQDAVGRAQDAANAVNNASQLARAL",
      "product": ""
     },
     {
      "start": 154154,
      "end": 162305,
      "strand": -1,
      "locus_tag": "input.path1.gene54",
      "type": "biosynthetic",
      "description": "<div class=\"focus-intro\">\n <strong><span class=\"serif\">input.path1.gene54</span></strong><br>\n \n <br>\n Locus tag: <span class=\"serif\">None</span><br>\n Protein ID: <span class=\"serif\">None</span><br>\n Gene: <span class=\"serif\">input.path1.gene54</span><br>\n \n Location: 154,154 - 162,305,\n (total: 7641 nt, excluding introns)<br>\n <br>\n \n  biosynthetic (rule-based-clusters) T1PKS: itr_KS<br>\n \n  biosynthetic (rule-based-clusters) T1PKS: PKS_AT<br>\n \n  biosynthetic-additional (rule-based-clusters) ADH_zinc_N<br>\n \n  biosynthetic-additional (rule-based-clusters) adh_short<br>\n \n  biosynthetic-additional (rule-based-clusters) PP-binding<br>\n \n  biosynthetic-additional (smcogs) SMCOG1022:Beta-ketoacyl synthase (Score: 201.9; E-value: 2.9e-61)<br>\n \n</div>\n<div class=\"focus-info\">\n \n  Active site details: <div class=\"collapser collapser-target-input-path1-gene54 collapser-level-none\"> </div><div class=\"collapser-content\">\n  <dl>\n  \n   <dt><strong>PKS_KS</strong> (115..534)</dt>\n   <dd>\n   \n    found active site cysteine: True, scaffold matched GSSS: False<br>\n   \n    found active site histidines: True<br>\n   \n   </dd>\n  \n   <dt><strong>PKS_AT</strong> (631..934)</dt>\n   <dd>\n   \n    Neither malonyl-CoA or methylmalonyl-CoA specific<br>\n   \n    found active site serine: True, scaffold matched GHGE: True<br>\n   \n   </dd>\n  \n   <dt><strong>PKS_DH</strong> (999..1166)</dt>\n   <dd>\n   \n    catalytic triad H,G,P inconclusive<br>\n   \n   </dd>\n  \n   <dt><strong>PKS_ER</strong> (1836..2136)</dt>\n   <dd>\n   \n    ER domain putatively catalyzing 2R-configuration product formation<br>\n   \n   </dd>\n  \n   <dt><strong>PKS_KR</strong> (2166..2342)</dt>\n   <dd>\n   \n    KR domain putatively catalyzing D-configuration product formation<br>\n   \n    catalytic triad S,Y,N inconclusive<br>\n   \n   </dd>\n  \n  </dl>\n  </div><br>\n \n\n \n <br>\n <span class=\"bold\">Pfam hits:</span><div class=\"collapser collapser-target-input-path1-gene54 collapser-level-none\"> </div><div class=\"collapser-content\">\n \n  PF00109.28 (Beta-ketoacyl synthase, N-terminal domain): [114:362](score: 201.9, e-value: 1.3e-59)<br>\n \n  PF02801.24 (Beta-ketoacyl synthase, C-terminal domain): [371:484](score: 114.2, e-value: 3.5e-33)<br>\n \n  PF16197.7 (Ketoacyl-synthetase C-terminal extension): [486:608](score: 83.0, e-value: 2.2e-23)<br>\n \n  PF00698.23 (Acyl transferase domain): [630:923](score: 190.4, e-value: 5.9e-56)<br>\n \n  PF14765.8 (Polyketide synthase dehydratase): [999:1284](score: 236.7, e-value: 3.4e-70)<br>\n \n  PF08242.14 (Methyltransferase domain): [1459:1566](score: 55.9, e-value: 6.1e-15)<br>\n \n  PF00107.28 (Zinc-binding dehydrogenase): [1973:2068](score: 41.8, e-value: 1.1e-10)<br>\n \n  PF08659.12 (KR domain): [2165:2342](score: 194.9, e-value: 1.1e-57)<br>\n \n  PF00550.27 (Phosphopantetheine attachment site): [2479:2534](score: 26.9, e-value: 4.6e-06)<br>\n \n </div><br>\n \n\n \n\n\n \n  <br>\n  <span class=\"bold\">Gene Ontology terms for Pfam domains:</span><div class=\"collapser collapser-target-input-path1-gene54 collapser-level-none\"> </div><div class=\"collapser-content\">\n  \n   PF00107.28: <a class='external-link' href='http://amigo.geneontology.org/amigo/term/GO:0055114' target='_blank'>GO:0055114</a>: oxidation-reduction process<br>\n  \n </div><br>\n \n</div>\n<div class=\"focus-urls\">\n <a class=\"wildcard-container\" data-wildcard-attrs=\"href\" href=\"http://blast.ncbi.nlm.nih.gov/Blast.cgi?PAGE=Proteins&PROGRAM=blastp&BLAST_PROGRAMS=blastp&QUERY=@!translation!@&LINK_LOC=protein&PAGE_TYPE=BlastSearch\" target=\"_blank\" data-locus=\"input.path1.gene54\">NCBI BlastP on this gene</a><br>\n <a href=\"http://www.ncbi.nlm.nih.gov/projects/sviewer/?Db=gene&amp;DbFrom=protein&amp;Cmd=Link&amp;noslider=1&amp;id=ENANITX01000062NITX01000062.1&amp;from=144154&amp;to=172305\" target=\"_new\">View genomic context</a><br>\n \n  <a href=\"knownclusterblast/region1/input.path1.gene54_mibig_hits.html\" target=\"_new\">MiBIG Hits</a><br>\n \n \n \n \n</div>\n<div class=\"focus-clipboard\">\n AA sequence: <span class=\"clipboard-copy wildcard-container\" data-locus=\"input.path1.gene54\" data-wildcard-attrs=\"data-seq\" data-seq=\"@!translation!@\">Copy to clipboard</span><br>\n Nucleotide sequence: <span class=\"clipboard-copy wildcard-container\" data-locus=\"input.path1.gene54\" data-wildcard-attrs=\"data-seq\" data-seq=\"@!dna!@\">Copy to clipboard</span><br>\n</div>",
      "dna": "ATGACGACCACCACGAACAGTAATGGTACCAATGGTACCAACGGTACCACACATGCCAACGGCACCAACGGCATGAACGGACATAGCAACGGTACCAACGGGTACACCAACGGTACTAACGGTACCAACGGCCATAGCAATGGTACTAACGGATACACCAACGGTACTGACGGATACACCAACGGTACTAACGGATACGCCAACGGTACTAACGGATACGCCAACGGTACTAACGGATACACCAACGGCCATACCAACGGTGACTCGCATGTCAATGGTACAAACGGTACCAACGGCCTGGACGCGGACAACATCAACATCAACACCAACGACAAGGCCATCCCCATAGCCATCTGCGGTATGGGCCTTCGGCTCCCCGGCGGAGTGTCGACGCCCCAGGAGTTCTGGGAATTCCTCGTCAACAAGGGCGACGGAAGAGTTCGGGTCCCAGAGAGCCGTTACAACGTGTCAGCCTACCACGAAACCACAAAACGGCCATCAACCGTGGCCACGGAGTATGGCTACTTCCTGGGCGAAGACGTAAAGCTCGGTGCCATGGACACAAGTCGCTTCTCTATGAGCCGTACCGAGGTGGAGTATGCGGACCCTCAGCAGCGGCGGTTGTTGGAAGTTGTTACAGAGGCCCTTGAGGACGCCGGAGAGGCCAAGTTCAGAGGCAAGAAGATTGGATGCTACTTCGGTAACATGAACGAAGACTGGGGCGAGATGATGAACAGAGACCCTCTGTGGCATGGCCCCAATAAGATTGATGGTTATCAAGACTGGATGCTTGCCAACCGTATCTCTTACGAGTTTGGTCTGACCGGACCAAGCATGACTATCCGCACCGCCTGTTCATCAGCTCTGACTTGTCTCAACGAGGCCTGCCAAGCCATTCAACGCGGCATCTGCGACGGTGCCATTGTCGCCGGTGGTAACTTGATGCTGGCCCCCGGCGCGACACAACAGATGACTGAGAAGGGCATCTTGTCTCCCGAGGGCTCTTGCAAGACCTTCTCTGCCGATGCAGACGGATATGCCCGTGGTGAGGCCTTCACGGCTGTCTTCGTGAAGCCTCTCGATGCCGCTATTCGAGATGGCAACCCCATCCGGGCCGTCATCAGGGCCGCCGTGGCAAACTCCGACGGCAAGACCCAAGGTATCACCCAGCCGAATGGGTCTGCCCATGAGCGGATGATCCGTCTGGCCTATGAGAAGGCTGGCATCTCGGATTTCTCCAAGACGGCTTTCTTCGAGTGCCACGGAACTGGCACCGCCGTTGGCGACCCCATCGAGACCGGCGCCGTAGCCAACGTCTTCGGAGACGAAGGCATTCACATCACCTCCGTGAAGCCCAACGTCGGCCACACCGAAGGCGCCTCCGGTCTGGTGTCGCTGATCAAGGCCGTCATGTCCCTCGAGCACCGCACCATCCCTCCCAACATCAAGTTCAACGTCCCGAACCCCAAGATCCCCTTCGTGGAGCGAAAGCTCACTGTTCCCGTCGAGCCCACCCCGTTCCCCGAGGACCGCGCCGAGCGTGTCAGCGTCAACAGCTTCGGTCTCGGCGGTTCCAACGCCCACGTCATCGTCGACTCGGCCAGGAGCTTCAACCTCCCCAAGCCCGCGCCACGGGACAGCGACCGCGAGTCCGACCCCCAGCTTCTTCTCTTCTCGGCCTCTTCTGCCCCGTCGCTGAAGAACACCATCGCCGGTTACGAGAACTGGATCGCGAAGAACCCCGCCATGGCCGACAAGCTCCCCGATCTCGCCTACACCCTCGCCAACAGGCGTGAGCACCTCGCCCACCGCTCCTTCAAGATCGTCGGTAACAACGACCTCCCGGCCTCGCAGGGCAGGAAGATCCCCGGTCAGCCCGTGAGCCTGGTCATGGTCTTCACCGGCCAAGGCGCACAGTGGCCCCGCATGGGCCGCGAGCTGCTCCTCCGCGACGATCTCGTCTTCCAGAAGACCATCCAGAAGCTCGACAAGTACCTCGAGGAGATTGCCGACCCCCCGGCATGGACCATTGAGGGAGAACTGCAAAAGTCCGCCAGGACCTCGCGTGTCCAGCTGGCCGAGCTCTCGCAGCCGCTGTGCACCGCCGTGCAGATCGGCCTCGTCGACCTCCTGGCCAGCATCGGCGTTGAGCCCGAGGCCGTCGTCGGCCACAGCAGTGGTGAACTTGCCGCCGCCTACGCCGCCGGTGCCCTGACCGCCAAGGAGGCCATGATCGGCGCCTACCAGCGTGGCCAGGCCGCCAAGCTCCAGAACAGGAAGGGCGCCATGGCCGCCGTCGGCCTGAGCTGGGACGACGTCGAGCCGTTCCTGAACCGGCCCCATGTCGTCATCGCCTGCGAGAACTCCCCCAAGAGCGTCACTCTCTCCGGCGACGCCGACGAGGTGCAGGCCGCTGTCAACCGCATCAAGGAGGCGCATCCTGACATCACCGCCCGTCTGCTCAAGGTCGAGAAGGCCTACCATTCGTACCACATGCAGGAGATTGGCAACGACTACCATGCCATGATCGAGCCCCACCTCGAGGGCAAGCAGGCCATCAAGCCTTTCTTCTCCAGCGTCACCGGTACCGGCGTGCCCGAGGAGCGCAAGCTCGACGCCAAGTACTGGCAGCAGAACCTCCAGTCCCCCGTGCTCTTCAGCCCCGCCGTCGCCGGCATTCTCACGCACTTCAAGAACCCCGCCTTCGTCGAGATCGGTCCTCACGGTGCCCTCGCCGGCCCCGCGCGACAGATCTTCGCCAAGGCGTCCGTCTCTCCCCCCTACCTGTCGGCCATGACCCGTAACGAGGACTGCGTCGAGGCGTATCTGTCCGCCGTCGGCAAGCTCTTCGAGCTGAACGTCTCGATCGACTTGGCCGCCGTCGGCCCCGCGGGCGAGACGCTCCCGGATCTGCCGCGCTACCCCTGGCACTACGAGGGAGAGTTCTGGGCCGAGTCCCGCATGTCGGCTGAGTGGAGGAACCCCAAGTTCCCCGGGCATCCGCTCCTGGGACGTCGCCAGTTGGAGAGCACCAGCCTCGAGCCCAGCTGGAGGAATATGCTCAACATTGAGGACGCGCCGTGGATTCGCGACCACCAGGTCCAGGGCACCGTCGTCTTCCCGGCCGCCGGCTACTTTGCCATTGCCGGCGAGGCCATCCGGCAGCTCAGCGGCGTCGAAGCGTCGTACAGCCTGCGCCACGTCGTGCTCAGCCAGGCGCTCATCCTGCAGGAAGGCGTGGACACCGAGGTGGTTACCAACCTGCGCCCTCACCGCCTGACCGACTCGGCCGACAGCCAGTGGTGGGAGTTCAGCATCGCTTCCTTCAACGGCCATTCGTGGGTGAAGCACTGCGTCGGCCAGGTCTCGGCCGTGGCGTCTGCCGAGCCCGTCCAGGTGGGAGAGGTCAAGCCGCTTCCTCGCAAGTTGGACACCTGGAAGGTCTTCAACATTCTCGCCAAGGCCGGCATGGGCTACGGACCGGCCTTCCAGCGCCTGGATCAGATCACGGCCGGGACCCTGGAGACCAGCGCCGTGAGCAGCGTGACCCGCGCTCTGAACGGAGACGAGAACAAGTACCACCTGCACCCTACCGTCATCGACGCGGCCCTGCAGATGGGTCTTGTCGGTGCCCGGTCCGGCAAGCTCGATGCCAGCAACTGCGCCGCCATGCCTACCTTGATCGAGGAGGTGACCATTTTCAACACCGCCGCCGAGTCGGAGATGACCGTGGCGGCGTGGACCGATGTGCAGCCCGGCAGCGGCGAGATTCGCGGCCACTTCCAGGTCGTTGCCGATGGCAAGGCCGTGCTGAACATGCCCAAGGCCGCCTTCACCCCCATCGAGCAGGGCGACAAGGATGTCGTGCACAAGCTCCCCATCACCGGCCGTATCAACTGGATGCCTCACATCGACTTTGTCGACGATGTCGCTTCTCTCATCAAGCCCGAGTTCGACGGCGAGAAGTGGACCCCTCTACTGAACGAGCTGGGCGAGCTCTGCTTCATCTTCTTCCAGAGGTGCATCGAGGATGTCAAGCTGTCGGAGAATCCCACCATCCAAAAGTTCGCTTCCTGGATTGGCCGCCAATTCCAGACCCTCGACAAGGACCACCCGGGGCACGCCCTCGATATCCCGCAGATCGTCGACCGGGCCCATGCCATCGGAGAGATCATGGCCGGATCGCCGCTTGCTCCCTGCGCCGACTCGATCCTGGAGATTGGCCTGTACATCGTCGAGCTGCTCACGGGCGAGAAGGATATCTTTGAAGTTCTCTCGAACAATGACCTGCTCACCAGGCTTCTGGCTGCGGCCAACACCGTCAACCGGACGGCCTTCATCAAGACCCTGGCCCACGCAAGGCCCAGCCTCCGGATTCTGGAGCTTGGCGGCAGCACCGGACAGATGACCCCCTCGATGTTGAAGGACCTGGTCCTCCCCAACGGCGCTTCCCTTTACTTCAAGTACACCTACACGGACCCCTTCTCGACTTCCTTGCCCGACGCGAAGAAGCGCTTCCAGGACGTCGAGAAGATGGAGTTCCGCGCCCTCGACATCAGCAAGGACCCGGCCGAGCAGGGATTCAAGGAAGAGGACAAGTACGACCTGGTCGTCGCGACCAACTTTGTCCACGCCACGCCCAGCCTGTCCGGCTCCCTGGCCAACGTCCGCAAGCTTCTGGCCCCCGGCGGCCGTCTCCTTCTGCAGGAGCTGAACCCGTCCTCCAAGTGGATCAACTGCATCCTCGGCTTCCTGGACGACTGGTGGGTCGGCGAGAACGACGGACGCCCCGACGAGCCCTACGTGTCTTCCGAACGCTGGGCAGCCGAGCTGCAGGCCGCCGGCTTCGCTGCGCCGGCCGTGCTCGATGACGCCCCTGCCCCGCACCAGCTGAGCTCCGTGATGATCGCCCAGCCCGAAGAGGACGTCAACCGGACGCCCAACAAGACCGTGACGGTCTTGGCCTACGAGGTGGACGGCAAGAACGTCCATGTCGTGAGCCAGAAGCTCGAAAGCCTCGGCTACAATGTGGAGAAGCGTCGCTTCGGCGATGAGCTGCCGGAAGCATCTCGGGACGTGATCAGTCTTCTCGACGAGGAGAAGCCTTTCTTCGAGGACATCGATGAGGGGCGCTTCACGACTCTGCAGAAGACCCTCGCCAACATTGGCGAGAAGGGCATCTTCTGGGTCACCCGCCCGTCTCAGATGCAGTCCGCGGACCCGCGGTACGCGACTGTCGTTGGCGCGATCCGCTCCATCCGCCACGAGGACACAATCGACTTTGCCACCTGCGAGGTCGAGGACGTGAATGCATCGCTTGACAAGGTCGTTGACGCCTTTGTCCACTTCCAGAACAGACATGAGGACGAGTTCTTCCGGCCCGACTACGAGTACTCCATCGTCGACGGCACGATCAATGTGCCTCGCTTCTACACCTTCACCTTTGGTGACGAGCGCGCCGCCAGCCGTGCCGCGGAGGAGACTGTGTCTCTTGTGGCCGAGAAGCCGGGCCGCCTGACTTCGCTGACCTGGGAGTCGCACCGGTCCGAGCCCCTGGTTGGAGACCAGGTCGAGGTCGAGGTCTTCTATGCCGGTCTCAGCTCCAAGGATGTCGCCGAGGTCATGGGTAACAGCCCGTACCCTGCCGGAGGTCTTGGTGGAAGCGCCAGTGGCCGCATCACTGCCGTCGGCCCCGATGTCAAGGAGTTTGCTGTGGGCGACCGCGTGATCGGTCTTGGATCCGGCAGCTTCTCTTCGCACCTGCGCACGTCTGAGGCGCTGGTTGAGAAGATCCCCGACAGCATTTCGTTCGAAGAGGCGGCCACTTTGCCTGCTGAGTACGCCACCGCCCTCGCGGCTCTGCACAATGCCGGCAATCTGCAGACCGGACAGTCTGTTCTGATTCACAATGCCACTGGTGGGGTTGGCTTGGCTGCCGTGCAGCTTGCCAAGGCCTCCAGGGCGGATATTTATGCCACTGCCGCCACCGAGGAGGAAGCTACCTACCTCTTCGAGAAGTTTGGCGTCCCCAAGGCTCGCATCTTCTCGTCCACCGATGACAGCTTCCTGAACAAGGTGCTGAAGGCGACCGGCGGAGAGGGTGTCGACCTGGCTCTGAACTCGCTGTCTGGTGACCTCCTGCACGCTACCTGGAAGTCCGTCGCCGAATTTGGCAAGATGGTTGAAATCGGCACGGCAGACCTGGTTGGTGCCGGCAGCTTGGGCCTGGACTCCTTCCTGGGTGGTAGGACCTACACCGGCGTCAACCTCGAGGCTCTTGTTGCCAAGAAGAAGTCGGTCGTCAAGGGCATTGTGCCTATCTCGCCTCGTGCCGTTTATGAGGCTTCGGCCGTCGAGGATGCTATCAAGCATGTGCAGGAGAGCAAGGACTCGAGCAAGGTTGTCCTTCAGCTCCGCGACGACAGGGATGGCGCGCTCAAGATTGGCGCCAGCCCCGTCAAGGTGGCGGACGACATCTTCAAGGTCGACCCGACGGCGTCCTACCTGCTCGCCGGTGGCTTGGGTGGTATCGGAACGGTGATCGCCAGGCATCTCGTCGAGAACGGTGCCCGCCGCATCGTCTGCCTTTCGCGCAACCCCGGGTCCCGTGCCGAGGACCAGGACACGATCCGCGAGCTCGAGAGCATGGGCTGCGACGTCGTGCTCGTCAAGGGCGACATGGTCAACAGGGACGACATCTTCCGCGCCGTGCAGCAATCGCCCAACCTCAAGGGCATCCTGCACTCGCCCATGCTGCTCCAGGACGAGGCGTTCCGCAACATGACGATCCAGCAGTGGATCAAGGCCACGGGCCCCAAGGTGAATGGAGCCTGGTACCTGCACGAGGCCACGCAGGAGGCCGGCATCGAGCTCGACTTCTTCGTCTTCCTGTCGTCCATGTCGGGCATCACCGGACAGCCGGGCCAGGCCAACTACGCCGGTGCCAACACGTTCCTGGACGCCTTCGCCTTGTGGCGTAACAGCAACGGGCTGGCGGCCTCTTCCATCGACATTGGCGCCGTCGCCGACATGGGGTACGCGGCCCGCGACCAGCAGCTGCTGCAGAGGCTCCTGAGGCAGGGTTACTCGGGCGTCACCGAGTCGGAGATGATCGAAGCCTTCCGGGCGGCCGCTTCCTACCCGATTCCCGAGCTGGCCATCGACACCAAGAGCGCGCCCTTCTCGCACCAGAACACCTTCGCCACCGGCTTCGGCTCCGACAAGTCCCTCAGCCACCCGGACAGCCGTCTCCACTGGAAGAAGGACGTCCGCATGGCCATCTGGCACAACATCAGCGACGGCGACGTTGGTGGCGAGGGCGCCGGAGGTGATGACTTCAAGTCCTTCCTCGCCGGGGCCAAGACCAACCCCGAGGTTCTCGGCAAGCCCGAGACGGCCAACTACATCGCCCTGGAGATTGGCAAGCAGCTGATGAAGCTGCTGCTGAGGCCCGATGACGACCTTGACATTACTCTTCCTGTTCAGCAGCTCGGTCTTGACTCGCTGGTCGGCATCGAGCTGCGGAACTGGTGGCGACAGACTCTCGGATTCGACATCAGCGTCATCCAGCTTCTCGGCTACGGTACCCTGGAGGAACTTGGCAGGCAAGCTGTGATTGGACTGACCAAGGCGACGAAATGA",
      "translation": "MTTTTNSNGTNGTNGTTHANGTNGMNGHSNGTNGYTNGTNGTNGHSNGTNGYTNGTDGYTNGTNGYANGTNGYANGTNGYTNGHTNGDSHVNGTNGTNGLDADNININTNDKAIPIAICGMGLRLPGGVSTPQEFWEFLVNKGDGRVRVPESRYNVSAYHETTKRPSTVATEYGYFLGEDVKLGAMDTSRFSMSRTEVEYADPQQRRLLEVVTEALEDAGEAKFRGKKIGCYFGNMNEDWGEMMNRDPLWHGPNKIDGYQDWMLANRISYEFGLTGPSMTIRTACSSALTCLNEACQAIQRGICDGAIVAGGNLMLAPGATQQMTEKGILSPEGSCKTFSADADGYARGEAFTAVFVKPLDAAIRDGNPIRAVIRAAVANSDGKTQGITQPNGSAHERMIRLAYEKAGISDFSKTAFFECHGTGTAVGDPIETGAVANVFGDEGIHITSVKPNVGHTEGASGLVSLIKAVMSLEHRTIPPNIKFNVPNPKIPFVERKLTVPVEPTPFPEDRAERVSVNSFGLGGSNAHVIVDSARSFNLPKPAPRDSDRESDPQLLLFSASSAPSLKNTIAGYENWIAKNPAMADKLPDLAYTLANRREHLAHRSFKIVGNNDLPASQGRKIPGQPVSLVMVFTGQGAQWPRMGRELLLRDDLVFQKTIQKLDKYLEEIADPPAWTIEGELQKSARTSRVQLAELSQPLCTAVQIGLVDLLASIGVEPEAVVGHSSGELAAAYAAGALTAKEAMIGAYQRGQAAKLQNRKGAMAAVGLSWDDVEPFLNRPHVVIACENSPKSVTLSGDADEVQAAVNRIKEAHPDITARLLKVEKAYHSYHMQEIGNDYHAMIEPHLEGKQAIKPFFSSVTGTGVPEERKLDAKYWQQNLQSPVLFSPAVAGILTHFKNPAFVEIGPHGALAGPARQIFAKASVSPPYLSAMTRNEDCVEAYLSAVGKLFELNVSIDLAAVGPAGETLPDLPRYPWHYEGEFWAESRMSAEWRNPKFPGHPLLGRRQLESTSLEPSWRNMLNIEDAPWIRDHQVQGTVVFPAAGYFAIAGEAIRQLSGVEASYSLRHVVLSQALILQEGVDTEVVTNLRPHRLTDSADSQWWEFSIASFNGHSWVKHCVGQVSAVASAEPVQVGEVKPLPRKLDTWKVFNILAKAGMGYGPAFQRLDQITAGTLETSAVSSVTRALNGDENKYHLHPTVIDAALQMGLVGARSGKLDASNCAAMPTLIEEVTIFNTAAESEMTVAAWTDVQPGSGEIRGHFQVVADGKAVLNMPKAAFTPIEQGDKDVVHKLPITGRINWMPHIDFVDDVASLIKPEFDGEKWTPLLNELGELCFIFFQRCIEDVKLSENPTIQKFASWIGRQFQTLDKDHPGHALDIPQIVDRAHAIGEIMAGSPLAPCADSILEIGLYIVELLTGEKDIFEVLSNNDLLTRLLAAANTVNRTAFIKTLAHARPSLRILELGGSTGQMTPSMLKDLVLPNGASLYFKYTYTDPFSTSLPDAKKRFQDVEKMEFRALDISKDPAEQGFKEEDKYDLVVATNFVHATPSLSGSLANVRKLLAPGGRLLLQELNPSSKWINCILGFLDDWWVGENDGRPDEPYVSSERWAAELQAAGFAAPAVLDDAPAPHQLSSVMIAQPEEDVNRTPNKTVTVLAYEVDGKNVHVVSQKLESLGYNVEKRRFGDELPEASRDVISLLDEEKPFFEDIDEGRFTTLQKTLANIGEKGIFWVTRPSQMQSADPRYATVVGAIRSIRHEDTIDFATCEVEDVNASLDKVVDAFVHFQNRHEDEFFRPDYEYSIVDGTINVPRFYTFTFGDERAASRAAEETVSLVAEKPGRLTSLTWESHRSEPLVGDQVEVEVFYAGLSSKDVAEVMGNSPYPAGGLGGSASGRITAVGPDVKEFAVGDRVIGLGSGSFSSHLRTSEALVEKIPDSISFEEAATLPAEYATALAALHNAGNLQTGQSVLIHNATGGVGLAAVQLAKASRADIYATAATEEEATYLFEKFGVPKARIFSSTDDSFLNKVLKATGGEGVDLALNSLSGDLLHATWKSVAEFGKMVEIGTADLVGAGSLGLDSFLGGRTYTGVNLEALVAKKKSVVKGIVPISPRAVYEASAVEDAIKHVQESKDSSKVVLQLRDDRDGALKIGASPVKVADDIFKVDPTASYLLAGGLGGIGTVIARHLVENGARRIVCLSRNPGSRAEDQDTIRELESMGCDVVLVKGDMVNRDDIFRAVQQSPNLKGILHSPMLLQDEAFRNMTIQQWIKATGPKVNGAWYLHEATQEAGIELDFFVFLSSMSGITGQPGQANYAGANTFLDAFALWRNSNGLAASSIDIGAVADMGYAARDQQLLQRLLRQGYSGVTESEMIEAFRAAASYPIPELAIDTKSAPFSHQNTFATGFGSDKSLSHPDSRLHWKKDVRMAIWHNISDGDVGGEGAGGDDFKSFLAGAKTNPEVLGKPETANYIALEIGKQLMKLLLRPDDDLDITLPVQQLGLDSLVGIELRNWWRQTLGFDISVIQLLGYGTLEELGRQAVIGLTKATK",
      "product": ""
     },
     {
      "start": 163663,
      "end": 165292,
      "strand": 1,
      "locus_tag": "input.path1.gene55",
      "type": "biosynthetic-additional",
      "description": "<div class=\"focus-intro\">\n <strong><span class=\"serif\">input.path1.gene55</span></strong><br>\n \n <br>\n Locus tag: <span class=\"serif\">None</span><br>\n Protein ID: <span class=\"serif\">None</span><br>\n Gene: <span class=\"serif\">input.path1.gene55</span><br>\n \n Location: 163,663 - 165,292,\n (total: 1500 nt, excluding introns)<br>\n <br>\n \n  biosynthetic-additional (rule-based-clusters) Aminotran_1_2<br>\n \n  biosynthetic-additional (smcogs) SMCOG1109:8-amino-7-oxononanoate synthase (Score: 270.1; E-value: 4.7e-82)<br>\n \n</div>\n<div class=\"focus-info\">\n \n\n \n <br>\n <span class=\"bold\">Pfam hits:</span><div class=\"collapser collapser-target-input-path1-gene55 collapser-level-none\"> </div><div class=\"collapser-content\">\n \n  PF00155.23 (Aminotransferase class I and II): [56:434](score: 86.3, e-value: 2.4e-24)<br>\n \n </div><br>\n \n\n \n\n\n \n  <br>\n  <span class=\"bold\">Gene Ontology terms for Pfam domains:</span><div class=\"collapser collapser-target-input-path1-gene55 collapser-level-none\"> </div><div class=\"collapser-content\">\n  \n   PF00155.23: <a class='external-link' href='http://amigo.geneontology.org/amigo/term/GO:0030170' target='_blank'>GO:0030170</a>: pyridoxal phosphate binding<br>\n  \n   PF00155.23: <a class='external-link' href='http://amigo.geneontology.org/amigo/term/GO:0009058' target='_blank'>GO:0009058</a>: biosynthetic process<br>\n  \n </div><br>\n \n</div>\n<div class=\"focus-urls\">\n <a class=\"wildcard-container\" data-wildcard-attrs=\"href\" href=\"http://blast.ncbi.nlm.nih.gov/Blast.cgi?PAGE=Proteins&PROGRAM=blastp&BLAST_PROGRAMS=blastp&QUERY=@!translation!@&LINK_LOC=protein&PAGE_TYPE=BlastSearch\" target=\"_blank\" data-locus=\"input.path1.gene55\">NCBI BlastP on this gene</a><br>\n <a href=\"http://www.ncbi.nlm.nih.gov/projects/sviewer/?Db=gene&amp;DbFrom=protein&amp;Cmd=Link&amp;noslider=1&amp;id=ENANITX01000062NITX01000062.1&amp;from=153663&amp;to=175292\" target=\"_new\">View genomic context</a><br>\n \n  <a href=\"knownclusterblast/region1/input.path1.gene55_mibig_hits.html\" target=\"_new\">MiBIG Hits</a><br>\n \n \n \n \n</div>\n<div class=\"focus-clipboard\">\n AA sequence: <span class=\"clipboard-copy wildcard-container\" data-locus=\"input.path1.gene55\" data-wildcard-attrs=\"data-seq\" data-seq=\"@!translation!@\">Copy to clipboard</span><br>\n Nucleotide sequence: <span class=\"clipboard-copy wildcard-container\" data-locus=\"input.path1.gene55\" data-wildcard-attrs=\"data-seq\" data-seq=\"@!dna!@\">Copy to clipboard</span><br>\n</div>",
      "dna": "ATGGCTGACCTCAAAGACTACGGTGCCCAATGGAGAGAAGAATGGGCCGTTGTTCAGAGGGTCAAGGGGCCCAGCGCGAAGAACAGCTCCGTCTTCTACCGAAACATCGAAGAAGAGCTGGACATCTCCCGACAAGTCGGCCTTAGCTTTCCCATCCACACCCCTAGCCATATCATGGACTTCTCCTCCTGCGACACTCTCGGAATGGGCGCTACCGGCCTTCTCAGGGAGGAGTTCTTGAACGAACTTGACGCCAATCCTGGCTTCCAGCTTGGTGCCAGTGGATCGCGTCTCTTGGACGGCACGACCGAGTACCAGTTAATGTTCGAAAAGGAAATGGCCGAACTCATGGGCGTCGAGTCGGCTCTTGTGGTGCACTCCGGAGCCACCGCCAACCAGGCCATTTTCTCCACCATCCCTCGCTCTGGCGACGTCATTGTGTACGACGAGCTCATGCACGCCACCGCGCTTACCGGCATGAAGAGCAGCTTGGCCCTCGAGCAGATCCCCTTCCGTCACAACGACGTCGACCATTTCATTGAAACCCTGGAAGCCGTCAAAGAGTCGACCCCCCTCGTCAAGGAGGGGAAGCGCTGCGTCCTTATCGCCGTCGAGAGTTGGTATAGCATGGACGGCGATATCTGCCCCCTGAAGGAGCTTATCGATGCTGCCAAGGAGATCTTCCCCCGTGGCAACGCTCAATTCATCGTCGATGAGGCCCACAGCTTCGGAGCCTGCGGTCCCGAGGGCAAGGGCTTTGTCGCCGAGCAGGGCCTCGATGACGAGATTGCCGTCAGGATGGTTACTTTTACCAAGGCCTTGGCTGGATCTGGTGCATGCATTTTGTCTAACAATACCGTCCGCTGGCTCCTTATCAACCAGGCCAAGGTTTTCATCTGCTCCGTTGCACCTCCCTTCACGCTGCTGGCATCATCCCGTGCCGGAGTCCGGCTCATGCGGAGCCAGAAATTCCAAGAGTCTCGTGATTATCTGCATCAACTTACCACGTTCTACCTGGACACGCTTACCTCCCACCCCGTCTACAAGAAGGCCTACAAGAAGGGCCTCCTGAAGATGCCCGTCCACGAGGACGGAAGCTGGCACGAGACGCCCATTACTCACATCGTGCCCCTCTGGACGCCTCGCAAGAAGCACGCGCTGTACCTCACTTTCCACCTCACCAGGGACGGCATCAACGGATGCTACATCGTGTTCCCCATTGTAGGCAAGGGAGAGGACCGCGTCCGACTCCTGCTGCACGCCCATAACACCAAGGAGCAGGTGATGACGCTGATCGACTCCATCATTACCTGGACCCAGGAAATGCTGGACATTGAAGCCAGTGGTGACAAGAACAAGCTCCCCAGCGCCACCCGCCTGGCCTATGATCTGATCAGGGAGGATGGCGGCGACGGTGCCGAAGAGGCCAACCTGTTCAATCCCAACAGCTTGAACATCCAAGCCTTGGGCATGGTGTCCTCCGTCAACGGCAATGCGTAG",
      "translation": "MADLKDYGAQWREEWAVVQRVKGPSAKNSSVFYRNIEEELDISRQVGLSFPIHTPSHIMDFSSCDTLGMGATGLLREEFLNELDANPGFQLGASGSRLLDGTTEYQLMFEKEMAELMGVESALVVHSGATANQAIFSTIPRSGDVIVYDELMHATALTGMKSSLALEQIPFRHNDVDHFIETLEAVKESTPLVKEGKRCVLIAVESWYSMDGDICPLKELIDAAKEIFPRGNAQFIVDEAHSFGACGPEGKGFVAEQGLDDEIAVRMVTFTKALAGSGACILSNNTVRWLLINQAKVFICSVAPPFTLLASSRAGVRLMRSQKFQESRDYLHQLTTFYLDTLTSHPVYKKAYKKGLLKMPVHEDGSWHETPITHIVPLWTPRKKHALYLTFHLTRDGINGCYIVFPIVGKGEDRVRLLLHAHNTKEQVMTLIDSIITWTQEMLDIEASGDKNKLPSATRLAYDLIREDGGDGAEEANLFNPNSLNIQALGMVSSVNGNA",
      "product": ""
     },
     {
      "start": 165392,
      "end": 166461,
      "strand": -1,
      "locus_tag": "input.path1.gene56",
      "type": "other",
      "description": "<div class=\"focus-intro\">\n <strong><span class=\"serif\">input.path1.gene56</span></strong><br>\n \n <br>\n Locus tag: <span class=\"serif\">None</span><br>\n Protein ID: <span class=\"serif\">None</span><br>\n Gene: <span class=\"serif\">input.path1.gene56</span><br>\n \n Location: 165,392 - 166,461,\n (total: 105 nt, excluding introns)<br>\n <br>\n \n</div>\n<div class=\"focus-info\">\n \n\n \n\n \n\n\n \n</div>\n<div class=\"focus-urls\">\n <a class=\"wildcard-container\" data-wildcard-attrs=\"href\" href=\"http://blast.ncbi.nlm.nih.gov/Blast.cgi?PAGE=Proteins&PROGRAM=blastp&BLAST_PROGRAMS=blastp&QUERY=@!translation!@&LINK_LOC=protein&PAGE_TYPE=BlastSearch\" target=\"_blank\" data-locus=\"input.path1.gene56\">NCBI BlastP on this gene</a><br>\n <a href=\"http://www.ncbi.nlm.nih.gov/projects/sviewer/?Db=gene&amp;DbFrom=protein&amp;Cmd=Link&amp;noslider=1&amp;id=ENANITX01000062NITX01000062.1&amp;from=155392&amp;to=176461\" target=\"_new\">View genomic context</a><br>\n \n \n \n \n</div>\n<div class=\"focus-clipboard\">\n AA sequence: <span class=\"clipboard-copy wildcard-container\" data-locus=\"input.path1.gene56\" data-wildcard-attrs=\"data-seq\" data-seq=\"@!translation!@\">Copy to clipboard</span><br>\n Nucleotide sequence: <span class=\"clipboard-copy wildcard-container\" data-locus=\"input.path1.gene56\" data-wildcard-attrs=\"data-seq\" data-seq=\"@!dna!@\">Copy to clipboard</span><br>\n</div>",
      "dna": "ATGACTCTTCGGAAACACATCGCTCTGCCCATCGCTTTTATAATCGGTCGTGAGATATTAGAGAGCTTCCGAAGGCCCGTGCAACTTTTAATAGTCTTCATGTAG",
      "translation": "MTLRKHIALPIAFIIGREILESFRRPVQLLIVFM",
      "product": ""
     },
     {
      "start": 168222,
      "end": 168948,
      "strand": 1,
      "locus_tag": "input.path1.gene57",
      "type": "other",
      "description": "<div class=\"focus-intro\">\n <strong><span class=\"serif\">input.path1.gene57</span></strong><br>\n \n <br>\n Locus tag: <span class=\"serif\">None</span><br>\n Protein ID: <span class=\"serif\">None</span><br>\n Gene: <span class=\"serif\">input.path1.gene57</span><br>\n \n Location: 168,222 - 168,948,\n (total: 162 nt, excluding introns)<br>\n <br>\n \n</div>\n<div class=\"focus-info\">\n \n\n \n\n \n\n\n \n</div>\n<div class=\"focus-urls\">\n <a class=\"wildcard-container\" data-wildcard-attrs=\"href\" href=\"http://blast.ncbi.nlm.nih.gov/Blast.cgi?PAGE=Proteins&PROGRAM=blastp&BLAST_PROGRAMS=blastp&QUERY=@!translation!@&LINK_LOC=protein&PAGE_TYPE=BlastSearch\" target=\"_blank\" data-locus=\"input.path1.gene57\">NCBI BlastP on this gene</a><br>\n <a href=\"http://www.ncbi.nlm.nih.gov/projects/sviewer/?Db=gene&amp;DbFrom=protein&amp;Cmd=Link&amp;noslider=1&amp;id=ENANITX01000062NITX01000062.1&amp;from=158222&amp;to=178948\" target=\"_new\">View genomic context</a><br>\n \n \n \n \n</div>\n<div class=\"focus-clipboard\">\n AA sequence: <span class=\"clipboard-copy wildcard-container\" data-locus=\"input.path1.gene57\" data-wildcard-attrs=\"data-seq\" data-seq=\"@!translation!@\">Copy to clipboard</span><br>\n Nucleotide sequence: <span class=\"clipboard-copy wildcard-container\" data-locus=\"input.path1.gene57\" data-wildcard-attrs=\"data-seq\" data-seq=\"@!dna!@\">Copy to clipboard</span><br>\n</div>",
      "dna": "ATGAACCTTCGACATGACCAAACAGACAACGGCCAAGAAGTAACCGTCGTCGGAGCCCGCGCACTGGAGCATTTCGTTGACGGTGTCCGTCACCACTCTCGATTCGTCCACGAGCGTGTTTGCCCGGTACTCAAGCTCCAGGGGGGAGAGGTCGGCGTCTAG",
      "translation": "MNLRHDQTDNGQEVTVVGARALEHFVDGVRHHSRFVHERVCPVLKLQGGEVGV",
      "product": ""
     },
     {
      "start": 172250,
      "end": 173281,
      "strand": 1,
      "locus_tag": "input.path1.gene58",
      "type": "other",
      "description": "<div class=\"focus-intro\">\n <strong><span class=\"serif\">input.path1.gene58</span></strong><br>\n \n <br>\n Locus tag: <span class=\"serif\">None</span><br>\n Protein ID: <span class=\"serif\">None</span><br>\n Gene: <span class=\"serif\">input.path1.gene58</span><br>\n \n Location: 172,250 - 173,281,\n (total: 840 nt, excluding introns)<br>\n <br>\n \n</div>\n<div class=\"focus-info\">\n \n\n \n <br>\n <span class=\"bold\">Pfam hits:</span><div class=\"collapser collapser-target-input-path1-gene58 collapser-level-none\"> </div><div class=\"collapser-content\">\n \n  PF11905.10 (Domain of unknown function (DUF3425)): [195:276](score: 51.2, e-value: 1.2e-13)<br>\n \n </div><br>\n \n\n \n\n\n \n</div>\n<div class=\"focus-urls\">\n <a class=\"wildcard-container\" data-wildcard-attrs=\"href\" href=\"http://blast.ncbi.nlm.nih.gov/Blast.cgi?PAGE=Proteins&PROGRAM=blastp&BLAST_PROGRAMS=blastp&QUERY=@!translation!@&LINK_LOC=protein&PAGE_TYPE=BlastSearch\" target=\"_blank\" data-locus=\"input.path1.gene58\">NCBI BlastP on this gene</a><br>\n <a href=\"http://www.ncbi.nlm.nih.gov/projects/sviewer/?Db=gene&amp;DbFrom=protein&amp;Cmd=Link&amp;noslider=1&amp;id=ENANITX01000062NITX01000062.1&amp;from=162250&amp;to=183281\" target=\"_new\">View genomic context</a><br>\n \n \n \n \n</div>\n<div class=\"focus-clipboard\">\n AA sequence: <span class=\"clipboard-copy wildcard-container\" data-locus=\"input.path1.gene58\" data-wildcard-attrs=\"data-seq\" data-seq=\"@!translation!@\">Copy to clipboard</span><br>\n Nucleotide sequence: <span class=\"clipboard-copy wildcard-container\" data-locus=\"input.path1.gene58\" data-wildcard-attrs=\"data-seq\" data-seq=\"@!dna!@\">Copy to clipboard</span><br>\n</div>",
      "dna": "ATGGCGTCCTCTCACAGTGTTCCCCGCGTCCACAATGTCCACCTCCTCGAGTTGCAACGCATGCCACACGAAGTCAACATACGGCATCGCGGAGAAGACTGGGCAGGCATAACCGATCCGAAAGAGCGAAAGAAGCTGCAAAATAGGTTGAATAAACGAGTCTCAAGACAGAGAAAAAGAAGACTTGCCTACGACAGTGCCTCTCCCGGCGCCGTATCCCCGGGTGCTGCTTCCCCCGACGCCACTTCCCCAGACGGCGTCTCGACGATCATTCTTCCACGATTCGACGCAAAAGCCTCCCCGCTCGACAACCTCATCACGACATTTAGCCACTGCTCAGAGGAGAATGTCTCGCAGAAGCGCGCTAGGCTCAAGCGGTTCGCCGAGCAAGCCCTGACGAGTTATTTGACGGCCGACCCGTGCGCCGACCATCACCTGAAAGTCATCCAACTCAACATCATCAACGGCTTCACGAGAAATGCGGCCGCGCTCGGGTTCAACTTCGACTGGCTCATATGCGACTCCATCTCGCCATTCGGTCGGGACGGGGAGAGCTCCAAGTCGGGTACCACCGCCATCGCACCCTCTGTGCCGACGAGCCTTAGGCCCACGAACTTGCAGTTGACAACGAAGCACCACCCGTGGCTTGATCTGTTCCCGTTGCCCAAGATGCGGGACAACCTGCTGATCGCCGCAAGTGTCTTGACGCCCGAGGACGAGCAGCGACTCTTTGAGGATGTCATGGAGTCTGGTGGCGGCAAGAACGAATGGGCTGGGCTCGCGGTTTGGGGAGACCCATGGGAACCTCAAAGCTGGGAAATCACCCAAGTGATGTTCTAG",
      "translation": "MASSHSVPRVHNVHLLELQRMPHEVNIRHRGEDWAGITDPKERKKLQNRLNKRVSRQRKRRLAYDSASPGAVSPGAASPDATSPDGVSTIILPRFDAKASPLDNLITTFSHCSEENVSQKRARLKRFAEQALTSYLTADPCADHHLKVIQLNIINGFTRNAAALGFNFDWLICDSISPFGRDGESSKSGTTAIAPSVPTSLRPTNLQLTTKHHPWLDLFPLPKMRDNLLIAASVLTPEDEQRLFEDVMESGGGKNEWAGLAVWGDPWEPQSWEITQVMF",
      "product": ""
     },
     {
      "start": 173739,
      "end": 174835,
      "strand": -1,
      "locus_tag": "input.path1.gene59",
      "type": "other",
      "description": "<div class=\"focus-intro\">\n <strong><span class=\"serif\">input.path1.gene59</span></strong><br>\n \n <br>\n Locus tag: <span class=\"serif\">None</span><br>\n Protein ID: <span class=\"serif\">None</span><br>\n Gene: <span class=\"serif\">input.path1.gene59</span><br>\n \n Location: 173,739 - 174,835,\n (total: 1032 nt, excluding introns)<br>\n <br>\n \n  other (smcogs) SMCOG1199:NmrA family protein (Score: 74; E-value: 2.4e-22)<br>\n \n</div>\n<div class=\"focus-info\">\n \n\n \n <br>\n <span class=\"bold\">Pfam hits:</span><div class=\"collapser collapser-target-input-path1-gene59 collapser-level-none\"> </div><div class=\"collapser-content\">\n \n  PF05368.15 (NmrA-like family): [5:271](score: 105.0, e-value: 4.5e-30)<br>\n \n </div><br>\n \n\n \n\n\n \n</div>\n<div class=\"focus-urls\">\n <a class=\"wildcard-container\" data-wildcard-attrs=\"href\" href=\"http://blast.ncbi.nlm.nih.gov/Blast.cgi?PAGE=Proteins&PROGRAM=blastp&BLAST_PROGRAMS=blastp&QUERY=@!translation!@&LINK_LOC=protein&PAGE_TYPE=BlastSearch\" target=\"_blank\" data-locus=\"input.path1.gene59\">NCBI BlastP on this gene</a><br>\n <a href=\"http://www.ncbi.nlm.nih.gov/projects/sviewer/?Db=gene&amp;DbFrom=protein&amp;Cmd=Link&amp;noslider=1&amp;id=ENANITX01000062NITX01000062.1&amp;from=163739&amp;to=184835\" target=\"_new\">View genomic context</a><br>\n \n  <a href=\"knownclusterblast/region1/input.path1.gene59_mibig_hits.html\" target=\"_new\">MiBIG Hits</a><br>\n \n \n \n \n</div>\n<div class=\"focus-clipboard\">\n AA sequence: <span class=\"clipboard-copy wildcard-container\" data-locus=\"input.path1.gene59\" data-wildcard-attrs=\"data-seq\" data-seq=\"@!translation!@\">Copy to clipboard</span><br>\n Nucleotide sequence: <span class=\"clipboard-copy wildcard-container\" data-locus=\"input.path1.gene59\" data-wildcard-attrs=\"data-seq\" data-seq=\"@!dna!@\">Copy to clipboard</span><br>\n</div>",
      "dna": "ATGACTCGAAAGCTCATCACCGTCCTCGGAATCACTGGAACGCAGGGAGGCTCTGTGGCCAATCGGTTTCTCAATCTCACCCATGCCGAATGGCAAGTGCGCGGCCTCACACGCAACCCCGGCTCGGCCAAAGCGAAGGAATGGGCAGGCAGAGGGGTTGAGATCGTCAAAGGCGACCACGACGACGTAGAGTCCCTCAAGGCCGCATTCAAAGGCGCGCACGCCATCTTCGCCGTCACTGATTGGGCGGCCAACTACTTCCGCGTCAGCGAGGACAAGGCCCTGCAGGAGAAGGCCAAGGCCGCAGGGCGGACCATCGAGGAATATGCCGGCGACCTGGAGAAGGCCCAGGGCATCAAGGTGGCGACGGCCGCTTCCGATCCGGCGGTCCTCTCCACGCTGGAGAGGTTTGTCTTTTCCACCTTGACCGCCGTGCAGAAAATCAGCGGCGGCAAGTACAAGCATGCGTACGAGTTCGATTCCAAGGCCGACGTCGAGAGCCACATCCGGGAGCACCTGCCGGAGCTGCGCGCCCGGCTAAGCACGGTCACCATGGGCATCTTCCAGGAGAACTGGAAGGACATCCCCGCGTTCAGGGCACAGAAGAAGCCGGACGGCACATACGAATTTCTCCGCCTGAACGTTCCGGGTTCTCATCTGGCGACCCCCGAGGTGGTGGCTTCTCGGGACACCGGCGCTTTCGTCGAGGCGTTGGTCTTCCATCACCCACCCGGCACGGATGTCTTGGGCGCCAGTGAGATCATCTCCAGGCCAGACTACGCCGCGCTTTGGGGTCGGACAATGGGAGTCAAGGCGACAGCGCGAGATGTTGAGAAGGAGGAATACCTAAAGTACATCCCCGAGGGAATGGAGACTACCATCGTGGACGATCTCGGATTCTTCACAGAGTATGGGTACGCTGGCGGGAACCCCAATGTCAAGACACCAGCGGAGCTGGGTATCAAGACGACCTCTTTGGAGGAATTCTTCCGAGACCAGGATTGGAGTGGAGTACTGAAAGGAGAACTTTAA",
      "translation": "MTRKLITVLGITGTQGGSVANRFLNLTHAEWQVRGLTRNPGSAKAKEWAGRGVEIVKGDHDDVESLKAAFKGAHAIFAVTDWAANYFRVSEDKALQEKAKAAGRTIEEYAGDLEKAQGIKVATAASDPAVLSTLERFVFSTLTAVQKISGGKYKHAYEFDSKADVESHIREHLPELRARLSTVTMGIFQENWKDIPAFRAQKKPDGTYEFLRLNVPGSHLATPEVVASRDTGAFVEALVFHHPPGTDVLGASEIISRPDYAALWGRTMGVKATARDVEKEEYLKYIPEGMETTIVDDLGFFTEYGYAGGNPNVKTPAELGIKTTSLEEFFRDQDWSGVLKGEL",
      "product": ""
     },
     {
      "start": 176153,
      "end": 177938,
      "strand": -1,
      "locus_tag": "input.path1.gene60",
      "type": "other",
      "description": "<div class=\"focus-intro\">\n <strong><span class=\"serif\">input.path1.gene60</span></strong><br>\n \n <br>\n Locus tag: <span class=\"serif\">None</span><br>\n Protein ID: <span class=\"serif\">None</span><br>\n Gene: <span class=\"serif\">input.path1.gene60</span><br>\n \n Location: 176,153 - 177,938,\n (total: 831 nt, excluding introns)<br>\n <br>\n \n</div>\n<div class=\"focus-info\">\n \n\n \n <br>\n <span class=\"bold\">Pfam hits:</span><div class=\"collapser collapser-target-input-path1-gene60 collapser-level-none\"> </div><div class=\"collapser-content\">\n \n  PF10067.11 (Predicted membrane protein (DUF2306)): [52:168](score: 55.9, e-value: 5.4e-15)<br>\n \n </div><br>\n \n\n \n\n\n \n</div>\n<div class=\"focus-urls\">\n <a class=\"wildcard-container\" data-wildcard-attrs=\"href\" href=\"http://blast.ncbi.nlm.nih.gov/Blast.cgi?PAGE=Proteins&PROGRAM=blastp&BLAST_PROGRAMS=blastp&QUERY=@!translation!@&LINK_LOC=protein&PAGE_TYPE=BlastSearch\" target=\"_blank\" data-locus=\"input.path1.gene60\">NCBI BlastP on this gene</a><br>\n <a href=\"http://www.ncbi.nlm.nih.gov/projects/sviewer/?Db=gene&amp;DbFrom=protein&amp;Cmd=Link&amp;noslider=1&amp;id=ENANITX01000062NITX01000062.1&amp;from=166153&amp;to=187938\" target=\"_new\">View genomic context</a><br>\n \n \n \n \n</div>\n<div class=\"focus-clipboard\">\n AA sequence: <span class=\"clipboard-copy wildcard-container\" data-locus=\"input.path1.gene60\" data-wildcard-attrs=\"data-seq\" data-seq=\"@!translation!@\">Copy to clipboard</span><br>\n Nucleotide sequence: <span class=\"clipboard-copy wildcard-container\" data-locus=\"input.path1.gene60\" data-wildcard-attrs=\"data-seq\" data-seq=\"@!dna!@\">Copy to clipboard</span><br>\n</div>",
      "dna": "ATGGTTCACATGATTGGGATCATCTTCGCTGGCGGCATGCTGGGGTTCTCCCTCTCTCGCCTCCCAGACTTGGACTACGACGGCCACTTCAAGGAGAAATTCGCCTTAATCCCAGGCTACTGGTACTACTTCAGCCAGGGGCACTACCGCTACGGCATGCTCATCCATCTCGCCACCGTGTTGCCCGCCGGCATCCTCATGGTGTTCCAGTTCACGCCCATCATCCGCCACAAGTTCCTCCTGTTCCATCGCATCAACGGCTACGTCGTCTCGCTGCTCACCGTGATCAGCAACCTGGCGGCGTTTGTCATCATTCGACACCCGCAGGGCGGAAATCGGGTCACGAGCCACGCCGTCGAGACGCTCATGGGCATCATAACAACCGTCGGGGTCGTCCTGGCTGTGTACAACGCCCGTCGAAAACAGATCGACCAGCACCGGGCTTGGATGCTGCGCACCATGTTTTACATGGGGGTCACCATCACTGCCCGTCTCATCAACCTCGCTGCCACTCCCATCATCTCACGCATCGGGAACTACTGGTCCGTCTGGATGTGCGACGAGATCAGTTTCCTCTACACCAATGTCGGCCTGGAGTTTCCCAGGGACGGGTACCCGGACTGCTTCTTGCCGGACGGATCCCTGGATCGTTGGAAGCGCGTTGCTGTCAGCGCACAAGAAAATCCGGAAAGGTTGGAGCAACTGGGCGCAGGTGTCGTTATCACTTTCGGAACCATGGTAAGTCTTGGCTTGATCCTACGAAGTTGGGAAGATGAAGTACGTACCCTTAACGGAAAACTCCCCGTGAAGCCCGTTGTAAACGACAATTAA",
      "translation": "MVHMIGIIFAGGMLGFSLSRLPDLDYDGHFKEKFALIPGYWYYFSQGHYRYGMLIHLATVLPAGILMVFQFTPIIRHKFLLFHRINGYVVSLLTVISNLAAFVIIRHPQGGNRVTSHAVETLMGIITTVGVVLAVYNARRKQIDQHRAWMLRTMFYMGVTITARLINLAATPIISRIGNYWSVWMCDEISFLYTNVGLEFPRDGYPDCFLPDGSLDRWKRVAVSAQENPERLEQLGAGVVITFGTMVSLGLILRSWEDEVRTLNGKLPVKPVVNDN",
      "product": ""
     },
     {
      "start": 179347,
      "end": 181215,
      "strand": -1,
      "locus_tag": "input.path1.gene61",
      "type": "transport",
      "description": "<div class=\"focus-intro\">\n <strong><span class=\"serif\">input.path1.gene61</span></strong><br>\n \n <br>\n Locus tag: <span class=\"serif\">None</span><br>\n Protein ID: <span class=\"serif\">None</span><br>\n Gene: <span class=\"serif\">input.path1.gene61</span><br>\n \n Location: 179,347 - 181,215,\n (total: 1704 nt, excluding introns)<br>\n <br>\n \n  transport (smcogs) SMCOG1005:Drug resistance transporter, EmrB/QacA (Score: 291.5; E-value: 1.4e-88)<br>\n \n</div>\n<div class=\"focus-info\">\n \n\n \n <br>\n <span class=\"bold\">Pfam hits:</span><div class=\"collapser collapser-target-input-path1-gene61 collapser-level-none\"> </div><div class=\"collapser-content\">\n \n  PF07690.18 (Major Facilitator Superfamily): [67:473](score: 117.4, e-value: 7e-34)<br>\n \n </div><br>\n \n\n \n\n\n \n  <br>\n  <span class=\"bold\">Gene Ontology terms for Pfam domains:</span><div class=\"collapser collapser-target-input-path1-gene61 collapser-level-none\"> </div><div class=\"collapser-content\">\n  \n   PF07690.18: <a class='external-link' href='http://amigo.geneontology.org/amigo/term/GO:0022857' target='_blank'>GO:0022857</a>: transmembrane transporter activity<br>\n  \n   PF07690.18: <a class='external-link' href='http://amigo.geneontology.org/amigo/term/GO:0055085' target='_blank'>GO:0055085</a>: transmembrane transport<br>\n  \n </div><br>\n \n</div>\n<div class=\"focus-urls\">\n <a class=\"wildcard-container\" data-wildcard-attrs=\"href\" href=\"http://blast.ncbi.nlm.nih.gov/Blast.cgi?PAGE=Proteins&PROGRAM=blastp&BLAST_PROGRAMS=blastp&QUERY=@!translation!@&LINK_LOC=protein&PAGE_TYPE=BlastSearch\" target=\"_blank\" data-locus=\"input.path1.gene61\">NCBI BlastP on this gene</a><br>\n <a href=\"http://www.ncbi.nlm.nih.gov/projects/sviewer/?Db=gene&amp;DbFrom=protein&amp;Cmd=Link&amp;noslider=1&amp;id=ENANITX01000062NITX01000062.1&amp;from=169347&amp;to=191215\" target=\"_new\">View genomic context</a><br>\n \n  <a href=\"knownclusterblast/region1/input.path1.gene61_mibig_hits.html\" target=\"_new\">MiBIG Hits</a><br>\n \n \n  <a href=\"http://blast.jcvi.org/er-blast/index.cgi?project=transporter;program=blastp;database=pub/transporter.pep;sequence=sequence%%0AMSDQEKQAALAESLSSSKAETPRTESPVADPEKSISTSTDALPNEDAGPEYKREVHGVKWALTVGAILSCVFLYALDTTVVADIQPDIIASLGDFQKFPWLATAYALPATALVLIQSKMYGLFDIKWLYFGYVVLFEVGSAISGAAPTMDSLIVGRMIAGIGGCGIYVGSITLFSVVTTPKERPVYIALISPTWGIGTVLGPIVGGGFAESSVGWRWGFYINLLIFAVAAPILVFLLPSIDFSKGQTAKERTSKVDWLGLAVWTGWVVSFFMAITYGGTLFEWDSYSMIILWVFVGVLGVGFILTHKLYPFVKKENRLYPSHMLRNWKLGILQFATFSAASAVYIPIYYIPLYFQFARGESPVEAAIRLLPFVFMIVTVAILNGFFMSKFGYYMPWFLVGSLLAVAGGALMYTVDVNTTVEQIYGYSVLLGIGGGCFMITAFGCVSDVVEPKDIFNAIGVISLLQCIGITFFPSLSGNIFQNIGARYVAPLLPADFVGDPRVVLAGASSPEFLNFSETVQAQLAAAIVDAMSNIYTMTIAACSITAILSPFLGFGKVGSDAMPAGGA\" target=\"_new\">TransportDB BLAST on this gene</a><br>\n \n \n \n</div>\n<div class=\"focus-clipboard\">\n AA sequence: <span class=\"clipboard-copy wildcard-container\" data-locus=\"input.path1.gene61\" data-wildcard-attrs=\"data-seq\" data-seq=\"@!translation!@\">Copy to clipboard</span><br>\n Nucleotide sequence: <span class=\"clipboard-copy wildcard-container\" data-locus=\"input.path1.gene61\" data-wildcard-attrs=\"data-seq\" data-seq=\"@!dna!@\">Copy to clipboard</span><br>\n</div>",
      "dna": "ATGAGCGACCAAGAAAAGCAGGCGGCCCTTGCCGAAAGCCTCTCGTCGAGCAAAGCCGAAACACCACGAACCGAGAGCCCCGTCGCCGACCCCGAAAAGTCGATATCGACATCCACAGACGCGCTGCCCAACGAAGATGCGGGACCTGAATACAAGCGCGAGGTCCACGGCGTCAAGTGGGCGCTGACCGTCGGCGCCATCCTCTCCTGCGTCTTCCTCTACGCCCTCGACACCACAGTGGTGGCCGACATCCAGCCCGACATCATCGCGTCGCTAGGCGACTTCCAAAAGTTCCCATGGCTCGCCACCGCCTACGCCCTGCCCGCCACCGCGCTCGTGCTCATCCAATCCAAGATGTACGGGCTGTTCGACATCAAGTGGCTCTACTTCGGCTACGTGGTCCTCTTTGAGGTTGGCAGTGCCATTTCCGGCGCGGCTCCCACCATGGACTCCCTGATCGTCGGGCGCATGATTGCCGGTATTGGTGGCTGCGGTATCTACGTCGGCTCCATCACCTTGTTCAGCGTTGTCACGACCCCCAAGGAACGCCCTGTCTACATTGCTCTGATCTCTCCCACCTGGGGTATTGGCACTGTTCTGGGCCCCATTGTTGGTGGTGGATTCGCGGAAAGCAGCGTCGGTTGGCGCTGGGGCTTTTACATCAACCTTCTCATCTTCGCCGTCGCCGCCCCCATTCTCGTCTTCCTCCTGCCTTCGATCGATTTCTCCAAGGGCCAAACCGCCAAAGAGAGGACTAGCAAGGTCGATTGGCTCGGTCTGGCCGTCTGGACCGGCTGGGTCGTTTCCTTCTTCATGGCCATTACCTACGGCGGCACTCTCTTCGAGTGGGACTCCTACAGCATGATCATCCTCTGGGTCTTCGTGGGCGTTCTCGGCGTCGGCTTCATCCTGACGCACAAGCTCTACCCCTTTGTCAAGAAGGAGAACCGTCTCTACCCCAGCCACATGCTCCGGAACTGGAAGTTGGGAATCCTGCAGTTCGCCACCTTCTCTGCTGCGTCGGCCGTCTACATCCCCATCTATTACATCCCGCTCTACTTCCAGTTTGCCAGGGGCGAGTCGCCCGTGGAGGCCGCCATCAGACTCCTGCCCTTCGTCTTCATGATCGTCACCGTTGCCATCCTCAACGGCTTCTTCATGTCCAAGTTCGGCTACTACATGCCGTGGTTCCTGGTCGGTTCGCTCCTGGCCGTCGCCGGCGGTGCCCTCATGTACACGGTCGACGTCAACACCACCGTCGAGCAAATCTACGGATACAGCGTCCTCCTCGGCATTGGCGGCGGTTGCTTCATGATCACCGCCTTCGGATGCGTCTCGGACGTTGTCGAGCCCAAGGACATCTTCAACGCCATTGGTGTCATCAGCCTTCTCCAGTGCATCGGCATCACCTTCTTCCCCTCGCTCAGCGGTAACATCTTCCAGAATATCGGTGCTAGATACGTGGCGCCGCTCCTGCCGGCCGACTTTGTCGGTGACCCGCGCGTGGTCCTCGCCGGCGCCAGCAGCCCGGAGTTCCTCAACTTCTCCGAAACCGTCCAGGCCCAGCTTGCTGCTGCCATTGTTGATGCCATGAGCAACATCTACACCATGACCATTGCTGCCTGTAGTATCACTGCTATTCTCTCTCCGTTCCTCGGGTTCGGTAAAGTGGGCAGCGACGCAATGCCGGCGGGCGGCGCCTAA",
      "translation": "MSDQEKQAALAESLSSSKAETPRTESPVADPEKSISTSTDALPNEDAGPEYKREVHGVKWALTVGAILSCVFLYALDTTVVADIQPDIIASLGDFQKFPWLATAYALPATALVLIQSKMYGLFDIKWLYFGYVVLFEVGSAISGAAPTMDSLIVGRMIAGIGGCGIYVGSITLFSVVTTPKERPVYIALISPTWGIGTVLGPIVGGGFAESSVGWRWGFYINLLIFAVAAPILVFLLPSIDFSKGQTAKERTSKVDWLGLAVWTGWVVSFFMAITYGGTLFEWDSYSMIILWVFVGVLGVGFILTHKLYPFVKKENRLYPSHMLRNWKLGILQFATFSAASAVYIPIYYIPLYFQFARGESPVEAAIRLLPFVFMIVTVAILNGFFMSKFGYYMPWFLVGSLLAVAGGALMYTVDVNTTVEQIYGYSVLLGIGGGCFMITAFGCVSDVVEPKDIFNAIGVISLLQCIGITFFPSLSGNIFQNIGARYVAPLLPADFVGDPRVVLAGASSPEFLNFSETVQAQLAAAIVDAMSNIYTMTIAACSITAILSPFLGFGKVGSDAMPAGGA",
      "product": ""
     },
     {
      "start": 182976,
      "end": 184596,
      "strand": 1,
      "locus_tag": "input.path1.gene62",
      "type": "biosynthetic-additional",
      "description": "<div class=\"focus-intro\">\n <strong><span class=\"serif\">input.path1.gene62</span></strong><br>\n \n <br>\n Locus tag: <span class=\"serif\">None</span><br>\n Protein ID: <span class=\"serif\">None</span><br>\n Gene: <span class=\"serif\">input.path1.gene62</span><br>\n \n Location: 182,976 - 184,596,\n (total: 885 nt, excluding introns)<br>\n <br>\n \n  biosynthetic-additional (smcogs) SMCOG1001:short-chain dehydrogenase/reductase SDR (Score: 154.2; E-value: 7.2e-47)<br>\n \n</div>\n<div class=\"focus-info\">\n \n\n \n <br>\n <span class=\"bold\">Pfam hits:</span><div class=\"collapser collapser-target-input-path1-gene62 collapser-level-none\"> </div><div class=\"collapser-content\">\n \n  PF13561.8 (Enoyl-(Acyl carrier protein) reductase): [20:287](score: 137.8, e-value: 4.3e-40)<br>\n \n </div><br>\n \n\n \n\n\n \n</div>\n<div class=\"focus-urls\">\n <a class=\"wildcard-container\" data-wildcard-attrs=\"href\" href=\"http://blast.ncbi.nlm.nih.gov/Blast.cgi?PAGE=Proteins&PROGRAM=blastp&BLAST_PROGRAMS=blastp&QUERY=@!translation!@&LINK_LOC=protein&PAGE_TYPE=BlastSearch\" target=\"_blank\" data-locus=\"input.path1.gene62\">NCBI BlastP on this gene</a><br>\n <a href=\"http://www.ncbi.nlm.nih.gov/projects/sviewer/?Db=gene&amp;DbFrom=protein&amp;Cmd=Link&amp;noslider=1&amp;id=ENANITX01000062NITX01000062.1&amp;from=172976&amp;to=194596\" target=\"_new\">View genomic context</a><br>\n \n  <a href=\"knownclusterblast/region1/input.path1.gene62_mibig_hits.html\" target=\"_new\">MiBIG Hits</a><br>\n \n \n \n \n</div>\n<div class=\"focus-clipboard\">\n AA sequence: <span class=\"clipboard-copy wildcard-container\" data-locus=\"input.path1.gene62\" data-wildcard-attrs=\"data-seq\" data-seq=\"@!translation!@\">Copy to clipboard</span><br>\n Nucleotide sequence: <span class=\"clipboard-copy wildcard-container\" data-locus=\"input.path1.gene62\" data-wildcard-attrs=\"data-seq\" data-seq=\"@!dna!@\">Copy to clipboard</span><br>\n</div>",
      "dna": "ATGTCGAACCCTCTTTCCGCATCCTCCCTGCTCAGCGTCAAGGACTGGGTTGTTGTCGTGTACGCTCAGGCCTTCGCCGCCAATGGAGCTAAGGTTTACATCACCGGCCGACGTCAAGAAGTCCTGGAAACGAGTGCCCGTGTCCACGGATCTGCAGACAAGATTGGCTCTTCGGGGGGTCAAATCGTGCCCCTTGTCATGGATGTGACCAACAAGGACACCATCAAGGCCGCTGTGGATCAGATCACCCAGACCGACGGCTATGTCAACGTACTTGTCAACAATGCCGGCGTGTGGACGACCAAGCCGGAGGCTGGCCCGGAGGACGGACCCGTGAAGTTTGGCACCTCCATGCTCGAGCAGTCTATCGACCTCTGGCAGCAAGCCTTCCTCGTCAACGCCACATCCATCTACTTCGTCACTGCGGCATTCCTACCACTACTCGCCAAGTCCGTCACTAGCCACACTGGCAAGCTGGGTAGCGTGATCAACACCACCTCCAACAGCGGTCATCTGCGGATGTCTGAGGGCTCGCAGTTGGCCTACAATGTTAGCAAGGCTGCGGCGGTACACATGACCCGTCAACTGGCTTTCGATTTCAGCCACGAGAACATCAAGATTCGTGTCAACGCCATTGCGCCCGGCTGGTACCCCACGGAGATGACCACTGGTGGTTCGGACGAGAACAACGTGAGCCAGGCCCAGGACGATGCGGCCTTCCAACAAGAGATGGTCGGCATGGGTGCCCGTGTCCCGCCTGGCCGTATGGGCAACCCGCAGGATCTTGGAAGCGCCGTCCTGACTCTCGCTACAAACGAGTACATCTGGGGTTCGCATCTTGTTGTCGATGGTGGTATCACGCAGAGCGTGGCTGGAACCATTTAA",
      "translation": "MSNPLSASSLLSVKDWVVVVYAQAFAANGAKVYITGRRQEVLETSARVHGSADKIGSSGGQIVPLVMDVTNKDTIKAAVDQITQTDGYVNVLVNNAGVWTTKPEAGPEDGPVKFGTSMLEQSIDLWQQAFLVNATSIYFVTAAFLPLLAKSVTSHTGKLGSVINTTSNSGHLRMSEGSQLAYNVSKAAAVHMTRQLAFDFSHENIKIRVNAIAPGWYPTEMTTGGSDENNVSQAQDDAAFQQEMVGMGARVPPGRMGNPQDLGSAVLTLATNEYIWGSHLVVDGGITQSVAGTI",
      "product": ""
     }
    ],
    "clusters": [
     {
      "start": 154153,
      "end": 162305,
      "tool": "rule-based-clusters",
      "neighbouring_start": 124153,
      "neighbouring_end": 192305,
      "product": "T1PKS",
      "category": "PKS",
      "height": 2,
      "kind": "protocluster",
      "prefix": ""
     }
    ],
    "sites": {
     "ttaCodons": [],
     "bindingSites": []
    },
    "type": "T1PKS",
    "products": [
     "T1PKS"
    ],
    "product_categories": [
     "PKS"
    ],
    "cssClass": "PKS T1PKS",
    "anchor": "r61c1"
   }
  ]
 },
 {
  "length": 42800,
  "seq_id": "ENANITX01000063NITX01000063.1",
  "regions": []
 },
 {
  "length": 2644,
  "seq_id": "ENANITX01000064NITX01000064.1",
  "regions": []
 },
 {
  "length": 24095,
  "seq_id": "ENANITX01000065NITX01000065.1",
  "regions": []
 },
 {
  "length": 2827,
  "seq_id": "ENANITX01000066NITX01000066.1",
  "regions": []
 },
 {
  "length": 171770,
  "seq_id": "ENANITX01000067NITX01000067.1",
  "regions": []
 },
 {
  "length": 2221,
  "seq_id": "ENANITX01000068NITX01000068.1",
  "regions": []
 },
 {
  "length": 231074,
  "seq_id": "ENANITX01000069NITX01000069.1",
  "regions": []
 },
 {
  "length": 7616,
  "seq_id": "ENANITX01000070NITX01000070.1",
  "regions": []
 },
 {
  "length": 108169,
  "seq_id": "ENANITX01000071NITX01000071.1",
  "regions": []
 },
 {
  "length": 90572,
  "seq_id": "ENANITX01000072NITX01000072.1",
  "regions": []
 },
 {
  "length": 40648,
  "seq_id": "ENANITX01000073NITX01000073.1",
  "regions": []
 },
 {
  "length": 66433,
  "seq_id": "ENANITX01000074NITX01000074.1",
  "regions": []
 },
 {
  "length": 77278,
  "seq_id": "ENANITX01000075NITX01000075.1",
  "regions": []
 },
 {
  "length": 24628,
  "seq_id": "ENANITX01000076NITX01000076.1",
  "regions": []
 },
 {
  "length": 27444,
  "seq_id": "ENANITX01000077NITX01000077.1",
  "regions": []
 },
 {
  "length": 292361,
  "seq_id": "ENANITX01000078NITX01000078.1",
  "regions": []
 },
 {
  "length": 33901,
  "seq_id": "ENANITX01000079NITX01000079.1",
  "regions": []
 },
 {
  "length": 286709,
  "seq_id": "ENANITX01000080NITX01000080.1",
  "regions": []
 },
 {
  "length": 245209,
  "seq_id": "ENANITX01000081NITX01000081.1",
  "regions": []
 },
 {
  "length": 107480,
  "seq_id": "ENANITX01000082NITX01000082.1",
  "regions": []
 },
 {
  "length": 90020,
  "seq_id": "ENANITX01000083NITX01000083.1",
  "regions": []
 },
 {
  "length": 46584,
  "seq_id": "ENANITX01000084NITX01000084.1",
  "regions": []
 },
 {
  "length": 218521,
  "seq_id": "ENANITX01000085NITX01000085.1",
  "regions": []
 },
 {
  "length": 47983,
  "seq_id": "ENANITX01000086NITX01000086.1",
  "regions": []
 },
 {
  "length": 40194,
  "seq_id": "ENANITX01000087NITX01000087.1",
  "regions": []
 },
 {
  "length": 10689,
  "seq_id": "ENANITX01000088NITX01000088.1",
  "regions": []
 },
 {
  "length": 44331,
  "seq_id": "ENANITX01000089NITX01000089.1",
  "regions": []
 },
 {
  "length": 154394,
  "seq_id": "ENANITX01000090NITX01000090.1",
  "regions": []
 },
 {
  "length": 102355,
  "seq_id": "ENANITX01000091NITX01000091.1",
  "regions": [
   {
    "start": 24062,
    "end": 99877,
    "idx": 1,
    "orfs": [
     {
      "start": 29555,
      "end": 30253,
      "strand": -1,
      "locus_tag": "input.path1.gene7",
      "type": "other",
      "description": "<div class=\"focus-intro\">\n <strong><span class=\"serif\">input.path1.gene7</span></strong><br>\n \n <br>\n Locus tag: <span class=\"serif\">None</span><br>\n Protein ID: <span class=\"serif\">None</span><br>\n Gene: <span class=\"serif\">input.path1.gene7</span><br>\n \n Location: 29,555 - 30,253,\n (total: 516 nt, excluding introns)<br>\n <br>\n \n</div>\n<div class=\"focus-info\">\n \n\n \n <br>\n <span class=\"bold\">Pfam hits:</span><div class=\"collapser collapser-target-input-path1-gene7 collapser-level-none\"> </div><div class=\"collapser-content\">\n \n  PF15454.8 (Late endosomal/lysosomal adaptor and MAPK and MTOR activator): [19:80](score: 37.5, e-value: 3e-09)<br>\n \n </div><br>\n \n\n \n\n\n \n  <br>\n  <span class=\"bold\">Gene Ontology terms for Pfam domains:</span><div class=\"collapser collapser-target-input-path1-gene7 collapser-level-none\"> </div><div class=\"collapser-content\">\n  \n   PF15454.8: <a class='external-link' href='http://amigo.geneontology.org/amigo/term/GO:0001919' target='_blank'>GO:0001919</a>: regulation of receptor recycling<br>\n  \n   PF15454.8: <a class='external-link' href='http://amigo.geneontology.org/amigo/term/GO:0007040' target='_blank'>GO:0007040</a>: lysosome organization<br>\n  \n   PF15454.8: <a class='external-link' href='http://amigo.geneontology.org/amigo/term/GO:0016197' target='_blank'>GO:0016197</a>: endosomal transport<br>\n  \n   PF15454.8: <a class='external-link' href='http://amigo.geneontology.org/amigo/term/GO:0032008' target='_blank'>GO:0032008</a>: positive regulation of TOR signaling<br>\n  \n   PF15454.8: <a class='external-link' href='http://amigo.geneontology.org/amigo/term/GO:0042632' target='_blank'>GO:0042632</a>: cholesterol homeostasis<br>\n  \n   PF15454.8: <a class='external-link' href='http://amigo.geneontology.org/amigo/term/GO:0043410' target='_blank'>GO:0043410</a>: positive regulation of MAPK cascade<br>\n  \n   PF15454.8: <a class='external-link' href='http://amigo.geneontology.org/amigo/term/GO:0071230' target='_blank'>GO:0071230</a>: cellular response to amino acid stimulus<br>\n  \n   PF15454.8: <a class='external-link' href='http://amigo.geneontology.org/amigo/term/GO:0031902' target='_blank'>GO:0031902</a>: late endosome membrane<br>\n  \n   PF15454.8: <a class='external-link' href='http://amigo.geneontology.org/amigo/term/GO:0045121' target='_blank'>GO:0045121</a>: membrane raft<br>\n  \n   PF15454.8: <a class='external-link' href='http://amigo.geneontology.org/amigo/term/GO:0071986' target='_blank'>GO:0071986</a>: Ragulator complex<br>\n  \n </div><br>\n \n</div>\n<div class=\"focus-urls\">\n <a class=\"wildcard-container\" data-wildcard-attrs=\"href\" href=\"http://blast.ncbi.nlm.nih.gov/Blast.cgi?PAGE=Proteins&PROGRAM=blastp&BLAST_PROGRAMS=blastp&QUERY=@!translation!@&LINK_LOC=protein&PAGE_TYPE=BlastSearch\" target=\"_blank\" data-locus=\"input.path1.gene7\">NCBI BlastP on this gene</a><br>\n <a href=\"http://www.ncbi.nlm.nih.gov/projects/sviewer/?Db=gene&amp;DbFrom=protein&amp;Cmd=Link&amp;noslider=1&amp;id=ENANITX01000091NITX01000091.1&amp;from=19555&amp;to=40253\" target=\"_new\">View genomic context</a><br>\n \n \n \n \n</div>\n<div class=\"focus-clipboard\">\n AA sequence: <span class=\"clipboard-copy wildcard-container\" data-locus=\"input.path1.gene7\" data-wildcard-attrs=\"data-seq\" data-seq=\"@!translation!@\">Copy to clipboard</span><br>\n Nucleotide sequence: <span class=\"clipboard-copy wildcard-container\" data-locus=\"input.path1.gene7\" data-wildcard-attrs=\"data-seq\" data-seq=\"@!dna!@\">Copy to clipboard</span><br>\n</div>",
      "dna": "ATGGGAGTCTGTTCTTCTTGCCTAGGGAGAGGAAATCCGAAGGACGCTTTCGACGAGGATGAAGAGTCGCGACTCCTCGATGATCCGAACGGCATACACTACAACAGTTTTGGCGAGCCCGGGATAAACGGCCAGGATAATAACCCTGTTGAGGTTCAGCGCGAGAACGAGGCTCTGCAGAGGGTCGTGGCCAAAACCTCCGACAACATGGTCGACATCTTCGAGATCGCCCCGCAGCATCAACCGGCACGACCAAACCCCGGCCCTTTCGCCTACGCCGGACAGGAAGCGCGCATCGTCCGCTATCAGCACCTGCTGTCCCGCCTAGCCTCAAAACACGACGATCTGGGCCGGGGCATCTCAGTCCAAGGTCAAGGCCCGCCGGGCATCCAGGTCGACTGGTTTCCCGAAGAGGAGGCAGTTGAGGTGCAGCAGGGGAAGGCCCCGTCTGTCAAATCCGATTCAGACGAGCCTCTTGTTGGCACCTTTGCGGATGCCGCTGCGGCAATGTCGTGA",
      "translation": "MGVCSSCLGRGNPKDAFDEDEESRLLDDPNGIHYNSFGEPGINGQDNNPVEVQRENEALQRVVAKTSDNMVDIFEIAPQHQPARPNPGPFAYAGQEARIVRYQHLLSRLASKHDDLGRGISVQGQGPPGIQVDWFPEEEAVEVQQGKAPSVKSDSDEPLVGTFADAAAAMS",
      "product": ""
     },
     {
      "start": 30579,
      "end": 32725,
      "strand": 1,
      "locus_tag": "input.path1.gene8",
      "type": "other",
      "description": "<div class=\"focus-intro\">\n <strong><span class=\"serif\">input.path1.gene8</span></strong><br>\n \n <br>\n Locus tag: <span class=\"serif\">None</span><br>\n Protein ID: <span class=\"serif\">None</span><br>\n Gene: <span class=\"serif\">input.path1.gene8</span><br>\n \n Location: 30,579 - 32,725,\n (total: 1515 nt, excluding introns)<br>\n <br>\n \n</div>\n<div class=\"focus-info\">\n \n\n \n\n \n\n\n \n</div>\n<div class=\"focus-urls\">\n <a class=\"wildcard-container\" data-wildcard-attrs=\"href\" href=\"http://blast.ncbi.nlm.nih.gov/Blast.cgi?PAGE=Proteins&PROGRAM=blastp&BLAST_PROGRAMS=blastp&QUERY=@!translation!@&LINK_LOC=protein&PAGE_TYPE=BlastSearch\" target=\"_blank\" data-locus=\"input.path1.gene8\">NCBI BlastP on this gene</a><br>\n <a href=\"http://www.ncbi.nlm.nih.gov/projects/sviewer/?Db=gene&amp;DbFrom=protein&amp;Cmd=Link&amp;noslider=1&amp;id=ENANITX01000091NITX01000091.1&amp;from=20579&amp;to=42725\" target=\"_new\">View genomic context</a><br>\n \n \n \n \n</div>\n<div class=\"focus-clipboard\">\n AA sequence: <span class=\"clipboard-copy wildcard-container\" data-locus=\"input.path1.gene8\" data-wildcard-attrs=\"data-seq\" data-seq=\"@!translation!@\">Copy to clipboard</span><br>\n Nucleotide sequence: <span class=\"clipboard-copy wildcard-container\" data-locus=\"input.path1.gene8\" data-wildcard-attrs=\"data-seq\" data-seq=\"@!dna!@\">Copy to clipboard</span><br>\n</div>",
      "dna": "ATGGGTGAGGTCGACTGTCGAGCTGGTCCCTTTCTGAAACGTCTCCTTATTGTCCAAGTCACCGCCATGAATCCCAAGCCCTTTCCATCTCACTCCAACTCACCATCCACCTTCCAAGGCAGCTCAGCAATCCCATCTGGCTCCTCATCTCACACTTCCATCCCCGTCATTACATTACGATTTCATATTCTCTTTGATATCACCATGCACTGGGCTTCTGTTCTGCTCCTATCGCTCGGAACCCTCTCCGAAGCCCGCCTGGAGAGATGGAGGGCACGGGGTTATCCGAACGATTCGCGTCCGCCCGTCCCTTCATGCACGGGCGAAACGGAAACTGTCCATGCCCCTGCCTCCACGCTGAGGGAGACCGTCACGGAATCCATCACTGTCACCGAACCTGCTCTGACAGTGACTGTGGTGAAAACAATGCGGAAGCCCGAGACAGAGACCGTTGAGGTCGAGTACACTCACGAGGGCCCCGGTATCGTGACGGAGACCATCTGGAAGCCCAATCCGGAGACCGTCGAGTACACTTACGAGGCGCCCATCACTGAAACTAAGACCATTCTGAAACCCACCACTGAGACTATCGAGCACACTTACGTGGAGCACACCGACGAGGCTCCCGTCACGGTGACCAGGACCATCAAGTACGGAGGCCAAAATATAACCACCTACTCTTCCGTCGGAGAGTCTGAGGAAACCGAGTCATTCCTGTATTCACATACACATCCTTCCAACGCCACCTACGGTTCGGAGACTATCCGCAGAGTTGTGACAACCACCCGTACACAATACGTCTACGAGACGCAAGCTCCAGCGAACCCTGAGGATAATGGATACGGCGATTCCGACTTTGAGGAGTATGGGCCGGAAGACGATTATGCTGGCTGTGATGAGACGTACCAAGGTGGTGGTGACGAGGACGACTCGTACTACGGAGGCAGCGATGAGGAACATCATTCCTATGGGCCCTCCCATCCCTCCTATTCCGAGGAGCAGCCCGGCCACAAGAAGTGCACCAACTCCACCAAGTACGAGTCCAGCAAGACCTCCGCCAAGACCACCACCAGCACCACTCAGTCAGATACCGTGACGGAGTACATTACTGTCTTTCCCTCCCCATCGGCCCTCAGCCCCACGACGTTGACTAAGAAGAGCACAACGCCCCTCAGTGCCTCGACCGAGCAAGAGACGGAGTATGAGACAGTCGTCGAATCCACTTCGGAGCTCCCTTCAACTTCCGAGCTTCCTTCCACCTTTGAGCTCCCTTGCACCTCTGAGCTTCCTTCCACTTCTCAGCTGCCTTCCACTTCTCAGCTCCCCACCACCTCTTCGGTCCCTTGCAACTCCACCGTGCCCGTGTGGTATGGCACCTCCAGCGAGCCGACGGCGTACTCGACCCAGCGGGATAGCTACCTCGACGGCAGTGGCTATGGCTATGGCTATTCGTACGACAAGCGGATGCCCAAGGCGCCGCGCAGGGGCATTTTCGGTTCCCGATGGGCGCGCTGA",
      "translation": "MGEVDCRAGPFLKRLLIVQVTAMNPKPFPSHSNSPSTFQGSSAIPSGSSSHTSIPVITLRFHILFDITMHWASVLLLSLGTLSEARLERWRARGYPNDSRPPVPSCTGETETVHAPASTLRETVTESITVTEPALTVTVVKTMRKPETETVEVEYTHEGPGIVTETIWKPNPETVEYTYEAPITETKTILKPTTETIEHTYVEHTDEAPVTVTRTIKYGGQNITTYSSVGESEETESFLYSHTHPSNATYGSETIRRVVTTTRTQYVYETQAPANPEDNGYGDSDFEEYGPEDDYAGCDETYQGGGDEDDSYYGGSDEEHHSYGPSHPSYSEEQPGHKKCTNSTKYESSKTSAKTTTSTTQSDTVTEYITVFPSPSALSPTTLTKKSTTPLSASTEQETEYETVVESTSELPSTSELPSTFELPCTSELPSTSQLPSTSQLPTTSSVPCNSTVPVWYGTSSEPTAYSTQRDSYLDGSGYGYGYSYDKRMPKAPRRGIFGSRWAR",
      "product": ""
     },
     {
      "start": 33007,
      "end": 34287,
      "strand": -1,
      "locus_tag": "input.path1.gene9",
      "type": "other",
      "description": "<div class=\"focus-intro\">\n <strong><span class=\"serif\">input.path1.gene9</span></strong><br>\n \n <br>\n Locus tag: <span class=\"serif\">None</span><br>\n Protein ID: <span class=\"serif\">None</span><br>\n Gene: <span class=\"serif\">input.path1.gene9</span><br>\n \n Location: 33,007 - 34,287,\n (total: 1140 nt, excluding introns)<br>\n <br>\n \n</div>\n<div class=\"focus-info\">\n \n\n \n\n \n\n\n \n</div>\n<div class=\"focus-urls\">\n <a class=\"wildcard-container\" data-wildcard-attrs=\"href\" href=\"http://blast.ncbi.nlm.nih.gov/Blast.cgi?PAGE=Proteins&PROGRAM=blastp&BLAST_PROGRAMS=blastp&QUERY=@!translation!@&LINK_LOC=protein&PAGE_TYPE=BlastSearch\" target=\"_blank\" data-locus=\"input.path1.gene9\">NCBI BlastP on this gene</a><br>\n <a href=\"http://www.ncbi.nlm.nih.gov/projects/sviewer/?Db=gene&amp;DbFrom=protein&amp;Cmd=Link&amp;noslider=1&amp;id=ENANITX01000091NITX01000091.1&amp;from=23007&amp;to=44287\" target=\"_new\">View genomic context</a><br>\n \n \n \n \n</div>\n<div class=\"focus-clipboard\">\n AA sequence: <span class=\"clipboard-copy wildcard-container\" data-locus=\"input.path1.gene9\" data-wildcard-attrs=\"data-seq\" data-seq=\"@!translation!@\">Copy to clipboard</span><br>\n Nucleotide sequence: <span class=\"clipboard-copy wildcard-container\" data-locus=\"input.path1.gene9\" data-wildcard-attrs=\"data-seq\" data-seq=\"@!dna!@\">Copy to clipboard</span><br>\n</div>",
      "dna": "ATGGCAGACGCGCGGGCGTTACTTCGCCAACAACGGGCCGCTCGTCGCATCGACCACCCTCACGCCGCCTATTCCGATTTGGGCAAGCTTCTCTGCGTCGTCTGTCACGAAAGCATGAAAACCGAGTCATTATGGGACAGCCATATCCGCAGCAGGGCGCACGTCGCCAAGCTCCAAGCGAAAGCGAAAGCGAAAGCCTCAGCCACAACTGCCAGCGCCGCCGTCTCCGAAACCTCTACCCTCCCAAACAATAAGCGAAAACATGACTGGGGCTCGGGGGAAGAGGAGGGACCTACGGACGAGGAAACGGCCCGCACGAAGCGCAGCAAGGGGGGTGATGTGACTGCCTCTGCCCACTCTTCCGCCGATGCCAGCAGCGGCTTCGCGGCCGAGACGGTCGGGAGCCAGGGCCAGGGCCAGGGCCGAAGGGAAGCCAGCAAAGACAAAGGCAAAGATTTACAGGAAACAGCCCGAACCCCCCCATCCTTGACCCGTAGGCTATCGACGACTCCAGGCCAAGGCGTCGAGTTACAAATCCCCTCACGCCCCGCCACTCCCCAACACCGAGACGGGACCTCATCCGCCACACCCATCACAACCCCCTCCGCCGCGCCGCCCAGACGCCCGAGCAACCTTGCCGTCTCCTCGTCCAAGGGCCCCGAGGCGGCGCAAGTCGACGAGGACGAGTGGGCGGCCTTCGAGGCCGACATCGCGACGACCAGCGTAGCGTATGACGAAGACGCCGCCGTGATTTCCGCGCCGCCCATGACGGCGGAAGAGCAGGCCGCGGCGGCCAAGTCGGAAGAGGAGGAACGGGAGAGGAGGAGGGTGGAGGCGGAGGAGGCCGTCGCGGACGAGAAGGAAGAAGCGGCGCGTGCTCTGGAGCTTGAGTTTGAGGAGATGGAGGAGCTGGAGGCCAGGGTGCGCAGGTTGAAGGAGCGACGCGAGGCGTTGAGGGCGAAGACAGCGGATGAGGTGGGTGTTGACAAGGTGGTTGTTGATGCCGGGAAAGAGAACCTGCGGGAAACTGCTGCCAATGGTGTTGGAAACGGAGAGGACGAAGAGGACGACGAAGAGGACGATGACTTTATGGGATTTCGGTTCAAAGCTAACTACTTCATCGTTCCCGAAAGCATGTAG",
      "translation": "MADARALLRQQRAARRIDHPHAAYSDLGKLLCVVCHESMKTESLWDSHIRSRAHVAKLQAKAKAKASATTASAAVSETSTLPNNKRKHDWGSGEEEGPTDEETARTKRSKGGDVTASAHSSADASSGFAAETVGSQGQGQGRREASKDKGKDLQETARTPPSLTRRLSTTPGQGVELQIPSRPATPQHRDGTSSATPITTPSAAPPRRPSNLAVSSSKGPEAAQVDEDEWAAFEADIATTSVAYDEDAAVISAPPMTAEEQAAAAKSEEEERERRRVEAEEAVADEKEEAARALELEFEEMEELEARVRRLKERREALRAKTADEVGVDKVVVDAGKENLRETAANGVGNGEDEEDDEEDDDFMGFRFKANYFIVPESM",
      "product": ""
     },
     {
      "start": 35017,
      "end": 35937,
      "strand": 1,
      "locus_tag": "input.path1.gene10",
      "type": "other",
      "description": "<div class=\"focus-intro\">\n <strong><span class=\"serif\">input.path1.gene10</span></strong><br>\n \n <br>\n Locus tag: <span class=\"serif\">None</span><br>\n Protein ID: <span class=\"serif\">None</span><br>\n Gene: <span class=\"serif\">input.path1.gene10</span><br>\n \n Location: 35,017 - 35,937,\n (total: 702 nt, excluding introns)<br>\n <br>\n \n</div>\n<div class=\"focus-info\">\n \n\n \n <br>\n <span class=\"bold\">Pfam hits:</span><div class=\"collapser collapser-target-input-path1-gene10 collapser-level-none\"> </div><div class=\"collapser-content\">\n \n  PF05983.13 (MED7 protein): [13:187](score: 152.5, e-value: 1.5e-44)<br>\n \n </div><br>\n \n\n \n\n\n \n  <br>\n  <span class=\"bold\">Gene Ontology terms for Pfam domains:</span><div class=\"collapser collapser-target-input-path1-gene10 collapser-level-none\"> </div><div class=\"collapser-content\">\n  \n   PF05983.13: <a class='external-link' href='http://amigo.geneontology.org/amigo/term/GO:0003712' target='_blank'>GO:0003712</a>: transcription coregulator activity<br>\n  \n   PF05983.13: <a class='external-link' href='http://amigo.geneontology.org/amigo/term/GO:0006357' target='_blank'>GO:0006357</a>: regulation of transcription by RNA polymerase II<br>\n  \n   PF05983.13: <a class='external-link' href='http://amigo.geneontology.org/amigo/term/GO:0016592' target='_blank'>GO:0016592</a>: mediator complex<br>\n  \n </div><br>\n \n</div>\n<div class=\"focus-urls\">\n <a class=\"wildcard-container\" data-wildcard-attrs=\"href\" href=\"http://blast.ncbi.nlm.nih.gov/Blast.cgi?PAGE=Proteins&PROGRAM=blastp&BLAST_PROGRAMS=blastp&QUERY=@!translation!@&LINK_LOC=protein&PAGE_TYPE=BlastSearch\" target=\"_blank\" data-locus=\"input.path1.gene10\">NCBI BlastP on this gene</a><br>\n <a href=\"http://www.ncbi.nlm.nih.gov/projects/sviewer/?Db=gene&amp;DbFrom=protein&amp;Cmd=Link&amp;noslider=1&amp;id=ENANITX01000091NITX01000091.1&amp;from=25017&amp;to=45937\" target=\"_new\">View genomic context</a><br>\n \n \n \n \n</div>\n<div class=\"focus-clipboard\">\n AA sequence: <span class=\"clipboard-copy wildcard-container\" data-locus=\"input.path1.gene10\" data-wildcard-attrs=\"data-seq\" data-seq=\"@!translation!@\">Copy to clipboard</span><br>\n Nucleotide sequence: <span class=\"clipboard-copy wildcard-container\" data-locus=\"input.path1.gene10\" data-wildcard-attrs=\"data-seq\" data-seq=\"@!dna!@\">Copy to clipboard</span><br>\n</div>",
      "dna": "ATGGCCGACGACGCCGCCGGCCAGCAAAAGACACACGCCTCGGCCTTCCCGGACCCGCCTCCGTTCTGGAAAGATTTCACCCCCGACAATGTAGCCGGCTTGCAGCAGATACGGTGCGAGAGAGCCGCCAAGGACAACATCCCCGAAAGGGAATTGCCTGCCAGGTTACCACACGTTCCCGAGCATCTCATCAACCTCCAACCGCCCGCTGAACCTCCCTCACGAACATGGAGAGTCTTTGGAGGGCAGTACAGCTTGGACGACAAGCTTCCCTCTCTCGAAGAAGTGAACATCCAGCGCCTCGCTGCCACACACAATGGGGAAAAGGACGGAAAGCATCTCGACCAGCTCCTCGGCATCATGAGCATTGATCCCGAAGACGCCATCTCCAAGGTAAACGACCTCCGAATTATCCTCATGAACTTCCACCACGTCCTCAACGAATACCGCCCTCACCAAGCCCGCGAATCCGCCATCGCCCTCATGCAGTCCCACCTCGACCGGACGAGAAACGAAACAGCCGCCATCCGGGCCCAGGTTGACAAGGCGAAGAGGGTGCTGGAGGGCCTGGGGAGCCTCGAATTACCCGCCATCCCCGACCTAAGGGACTACGCCGCCAAGGAAGCCGCGGCTCGGAAGGAGGAGCATCTCGTCCACGAGGCCGACGTCTGGGCCGCCGTTGATGGCGCATTGTTGTCTTAG",
      "translation": "MADDAAGQQKTHASAFPDPPPFWKDFTPDNVAGLQQIRCERAAKDNIPERELPARLPHVPEHLINLQPPAEPPSRTWRVFGGQYSLDDKLPSLEEVNIQRLAATHNGEKDGKHLDQLLGIMSIDPEDAISKVNDLRIILMNFHHVLNEYRPHQARESAIALMQSHLDRTRNETAAIRAQVDKAKRVLEGLGSLELPAIPDLRDYAAKEAAARKEEHLVHEADVWAAVDGALLS",
      "product": ""
     },
     {
      "start": 36394,
      "end": 39576,
      "strand": -1,
      "locus_tag": "input.path1.gene11",
      "type": "other",
      "description": "<div class=\"focus-intro\">\n <strong><span class=\"serif\">input.path1.gene11</span></strong><br>\n \n <br>\n Locus tag: <span class=\"serif\">None</span><br>\n Protein ID: <span class=\"serif\">None</span><br>\n Gene: <span class=\"serif\">input.path1.gene11</span><br>\n \n Location: 36,394 - 39,576,\n (total: 2151 nt, excluding introns)<br>\n <br>\n \n</div>\n<div class=\"focus-info\">\n \n\n \n <br>\n <span class=\"bold\">Pfam hits:</span><div class=\"collapser collapser-target-input-path1-gene11 collapser-level-none\"> </div><div class=\"collapser-content\">\n \n  PF00628.31 (PHD-finger): [47:99](score: 35.6, e-value: 6.6e-09)<br>\n \n  PF07500.16 (Transcription factor S-II (TFIIS), central domain): [263:346](score: 33.7, e-value: 4.1e-08)<br>\n \n  PF07744.15 (SPOC domain): [512:670](score: 83.9, e-value: 1.1e-23)<br>\n \n </div><br>\n \n\n \n\n\n \n  <br>\n  <span class=\"bold\">Gene Ontology terms for Pfam domains:</span><div class=\"collapser collapser-target-input-path1-gene11 collapser-level-none\"> </div><div class=\"collapser-content\">\n  \n   PF07500.16: <a class='external-link' href='http://amigo.geneontology.org/amigo/term/GO:0006351' target='_blank'>GO:0006351</a>: transcription, DNA-templated<br>\n  \n </div><br>\n \n</div>\n<div class=\"focus-urls\">\n <a class=\"wildcard-container\" data-wildcard-attrs=\"href\" href=\"http://blast.ncbi.nlm.nih.gov/Blast.cgi?PAGE=Proteins&PROGRAM=blastp&BLAST_PROGRAMS=blastp&QUERY=@!translation!@&LINK_LOC=protein&PAGE_TYPE=BlastSearch\" target=\"_blank\" data-locus=\"input.path1.gene11\">NCBI BlastP on this gene</a><br>\n <a href=\"http://www.ncbi.nlm.nih.gov/projects/sviewer/?Db=gene&amp;DbFrom=protein&amp;Cmd=Link&amp;noslider=1&amp;id=ENANITX01000091NITX01000091.1&amp;from=26394&amp;to=49576\" target=\"_new\">View genomic context</a><br>\n \n \n \n \n</div>\n<div class=\"focus-clipboard\">\n AA sequence: <span class=\"clipboard-copy wildcard-container\" data-locus=\"input.path1.gene11\" data-wildcard-attrs=\"data-seq\" data-seq=\"@!translation!@\">Copy to clipboard</span><br>\n Nucleotide sequence: <span class=\"clipboard-copy wildcard-container\" data-locus=\"input.path1.gene11\" data-wildcard-attrs=\"data-seq\" data-seq=\"@!dna!@\">Copy to clipboard</span><br>\n</div>",
      "dna": "ATGTCAGAACCAGAACCGCGCCGCTCCGTGCGAGCGACTAAGGGTCAGCACACGAAAGCATTCGACGACCAACCGCTCGAACCGCCCAAGAAACGAGGCCGCAAGAAGAAGCAGCGCGAACAGGAGCCCGAGGAGGTCATCCGCTGTGTCTGCGGCGCGACCGAACAGGACGGCGAGTCGGAGGAGCCGTGGATCGCCTGCGACAAGTGCGGCGCCTGGCAGCACAACGTGTGCATGGGCATGAGCGTATTTACCGAAGACCTTCCCAAGCACTACTACTGCGAAAAGTGCTCCCCGCAGGACCACAAGGAGCTCCTCGCCGCCATCGCCAGGGGCGAACACCCCTGGGAAGAGCGCCGGAAGAAGTACGAGGAGTCACTGGCCGAGAAGAAGAAGAAGAGGAAGAAGCCGGGCCGGCCGGCCAAGGTGTCGCATGAGACCAAGGACGACGCGTCGCAGAGTGGTAGTGTCAAGGGGGATGAGTCGCCTGCTCCGGAATCTAGCGGCAAGCAAAAGGAGAAACAGGTGAAGAAGGAGACGGGGAAGCCTGGCGCGACAGGAAAGCGCAAGTCACAGGATGACGCGGAGAGAGATGTCAAGGGTCCCGCGCAAAAGATCCGAAAGATATCAGACGTCGAACCCAGACGAGTCGACTATGCCCCTCCGTCCGATCTGCCCGCAAAGATTGCCGACATTCCCAACTCTGCGACACAGACCACGGCCCACGCTATCCAGAGATCCATCGCCGTAGGGTTCGCCGCTGCCATCAAGAACAAGCTGGTGACCCTTCCGAAGGATGTTTCGGCGGCAGAAAAGTCGGAGGAATGGGCCATACAGATCGAGCGAGCCGTCCGGGACACGCACCCCGATCCTAACCAGGCATTGGTGGCGAACCTCAAGACCAACGCCGAGCTCAGCGTCCGACTGTTCAAGTCGACACTCACGCCGCCTATGCTGGCCGTCATGACGACCGATCAGCTGGCGACGAAGGAGCAACAACGGCTCAATGCCGAGTTGCGAGCCAAGTCGGAGAAGCAGTCGATTCTGGTTACGGAAGAGGGACCCCGCGTGCGAAGGACGCATAAGGGCGAGGAACTCGTCGAGGACGAGGATGATAATAATCAGGTCGAGGAATCGGAATCGGGTCCGACAATTATCCGTCAGCCGAGTGGACGAGATGACGAGACGGATTCGGCCCGCTCGGCACAGCAGGGGCAGCAGCAGCAGCAGCAGCAGCAGCAGCATCAAGGGCAGCAACGGCAGACTTCGGTAGAAGTTCCTTCGCAGCAACGGCAGCCCCCCCTTCGTGTCGACACGCGTGGTGGCAGCGTCCAGCGGCAGCAGCAAAATTCGCCCAGACAACACACCGACTTTGATATCAACAAAGTCTTCTCCAGCGTCAAGTCCCCAGCGGCAGGCGGTGAGCGGCGCGCTTCAGCGCAAGTCGGCCGCGGCCACTCCGACGCCCCTACGGTCGACGCCGACGTGGACCGGCTCCTGCAAGACGACACCGACTCGCCGCCCTACTCCCCCACGGAAGAGACAGACCCAGACGTGGTCTGGAGAGGCAGCATGGCCATGAACACAATTGCCGATTTCCAGGCGACGGCTCGATGGGCGGCGGGCGCCAACCTCTCCAACACCATCCACCTACCGTGGTACAAGCTGATCCCGAAGCGCATGACGGTCGCCGGACGGATCGACGAGCAAAAAGCCATCGAGTACCTCTGTGGCCTGCGCTACGCCGATAACACCGACGTCGTCGTGGTCTCCCTGTCTCCCGCCTCCGAAGACGGGAGGCCCGACTTTCTCAGGCTCTTCGACTACTTCACCTCGAAGAAGCGGTACGCCGTGGTGGGGGACAAGGGCGTCGGCAACGTCAGGGACACGTACCTCGTGCCCGTGCCGGCGGGAGAGGGCGGGATGCCCGAGTTCCTGCTCAACTTCGCCGACAACCTGGTGCCGCACAAGCGCACGGAACCCATCCTGCTCGCCGTGTTCGTGTACCGCAACGCCACCCCGCTCGAAGCGCGACGGTCCGTCAGCACGCCGTCGTCGTCGGTGGCGAACACGCCGACCCCTACCAGCGCCGCCGCCGCCGCAGCATCAGCAGCAGCACCAGCAGGAGCTCGGCGATTCGCTCTTCAATAG",
      "translation": "MSEPEPRRSVRATKGQHTKAFDDQPLEPPKKRGRKKKQREQEPEEVIRCVCGATEQDGESEEPWIACDKCGAWQHNVCMGMSVFTEDLPKHYYCEKCSPQDHKELLAAIARGEHPWEERRKKYEESLAEKKKKRKKPGRPAKVSHETKDDASQSGSVKGDESPAPESSGKQKEKQVKKETGKPGATGKRKSQDDAERDVKGPAQKIRKISDVEPRRVDYAPPSDLPAKIADIPNSATQTTAHAIQRSIAVGFAAAIKNKLVTLPKDVSAAEKSEEWAIQIERAVRDTHPDPNQALVANLKTNAELSVRLFKSTLTPPMLAVMTTDQLATKEQQRLNAELRAKSEKQSILVTEEGPRVRRTHKGEELVEDEDDNNQVEESESGPTIIRQPSGRDDETDSARSAQQGQQQQQQQQQHQGQQRQTSVEVPSQQRQPPLRVDTRGGSVQRQQQNSPRQHTDFDINKVFSSVKSPAAGGERRASAQVGRGHSDAPTVDADVDRLLQDDTDSPPYSPTEETDPDVVWRGSMAMNTIADFQATARWAAGANLSNTIHLPWYKLIPKRMTVAGRIDEQKAIEYLCGLRYADNTDVVVVSLSPASEDGRPDFLRLFDYFTSKKRYAVVGDKGVGNVRDTYLVPVPAGEGGMPEFLLNFADNLVPHKRTEPILLAVFVYRNATPLEARRSVSTPSSSVANTPTPTSAAAAAASAAAPAGARRFALQ",
      "product": ""
     },
     {
      "start": 40522,
      "end": 41552,
      "strand": 1,
      "locus_tag": "input.path1.gene12",
      "type": "other",
      "description": "<div class=\"focus-intro\">\n <strong><span class=\"serif\">input.path1.gene12</span></strong><br>\n \n <br>\n Locus tag: <span class=\"serif\">None</span><br>\n Protein ID: <span class=\"serif\">None</span><br>\n Gene: <span class=\"serif\">input.path1.gene12</span><br>\n \n Location: 40,522 - 41,552,\n (total: 756 nt, excluding introns)<br>\n <br>\n \n</div>\n<div class=\"focus-info\">\n \n\n \n <br>\n <span class=\"bold\">Pfam hits:</span><div class=\"collapser collapser-target-input-path1-gene12 collapser-level-none\"> </div><div class=\"collapser-content\">\n \n  PF10584.11 (Proteasome subunit A N-terminal signature): [4:27](score: 47.4, e-value: 1.1e-12)<br>\n \n  PF00227.28 (Proteasome subunit): [28:215](score: 206.4, e-value: 2.9e-61)<br>\n \n </div><br>\n \n\n \n\n\n \n  <br>\n  <span class=\"bold\">Gene Ontology terms for Pfam domains:</span><div class=\"collapser collapser-target-input-path1-gene12 collapser-level-none\"> </div><div class=\"collapser-content\">\n  \n   PF00227.28: <a class='external-link' href='http://amigo.geneontology.org/amigo/term/GO:0051603' target='_blank'>GO:0051603</a>: proteolysis involved in cellular protein catabolic process<br>\n  \n   PF00227.28: <a class='external-link' href='http://amigo.geneontology.org/amigo/term/GO:0005839' target='_blank'>GO:0005839</a>: proteasome core complex<br>\n  \n   PF10584.11: <a class='external-link' href='http://amigo.geneontology.org/amigo/term/GO:0006511' target='_blank'>GO:0006511</a>: ubiquitin-dependent protein catabolic process<br>\n  \n   PF10584.11: <a class='external-link' href='http://amigo.geneontology.org/amigo/term/GO:0019773' target='_blank'>GO:0019773</a>: proteasome core complex, alpha-subunit complex<br>\n  \n </div><br>\n \n</div>\n<div class=\"focus-urls\">\n <a class=\"wildcard-container\" data-wildcard-attrs=\"href\" href=\"http://blast.ncbi.nlm.nih.gov/Blast.cgi?PAGE=Proteins&PROGRAM=blastp&BLAST_PROGRAMS=blastp&QUERY=@!translation!@&LINK_LOC=protein&PAGE_TYPE=BlastSearch\" target=\"_blank\" data-locus=\"input.path1.gene12\">NCBI BlastP on this gene</a><br>\n <a href=\"http://www.ncbi.nlm.nih.gov/projects/sviewer/?Db=gene&amp;DbFrom=protein&amp;Cmd=Link&amp;noslider=1&amp;id=ENANITX01000091NITX01000091.1&amp;from=30522&amp;to=51552\" target=\"_new\">View genomic context</a><br>\n \n \n \n \n</div>\n<div class=\"focus-clipboard\">\n AA sequence: <span class=\"clipboard-copy wildcard-container\" data-locus=\"input.path1.gene12\" data-wildcard-attrs=\"data-seq\" data-seq=\"@!translation!@\">Copy to clipboard</span><br>\n Nucleotide sequence: <span class=\"clipboard-copy wildcard-container\" data-locus=\"input.path1.gene12\" data-wildcard-attrs=\"data-seq\" data-seq=\"@!dna!@\">Copy to clipboard</span><br>\n</div>",
      "dna": "ATGTCCAGGCGCTACGATTCACGGACAACCATCTTCTCCCCTGAGGGACGTCTGTACCAAGTCGAGTACGCTCTCGAGGCTATTTCCCACGCGGGCACAGCAATTGGTATCCTAGCCCAAGATGGCATCGTCCTCGCCGCCGAGAGGAAGGTCACCTCCAAGTTGTTGGAGCAAGACACGTCAGCGGAGAAGCTCTACACTGTCAACGACAACATGATTTGCGCCGTAGCAGGCATGACGGCCGATGCCAACATCCTCATCAACTACGCACGCCAGGCCGCCCAGCGCTACCTCCTCACCTACAACGAAGACATCCCCTGCGAGCAGCTCGTGCGGAGACTGTGCGACCTGAAACAGTCCTACACACAACACGGCGGTCTCAGGCCGTTCGGCGTCTCCTTCATTTACGCCGGCTGGGATCCCAAGCGGCAGTTTCAGCTGTACCAGAGCAATCCCTCTGGCAACTACGGCGGGTGGAAGGCAACGGCCATGGGCGCCAACCGGGCGAGCGCCGAGAGCTTGTTGAAGCAGGACTTCAAGGAGGACTGCAATCTCAAGGATGCGTGTGGTCTCGCCGTCAAGGTGCTTAGCAAGACGATGGACTCTACCAAGCTCAATGCGGAGAAGCTTGAATTCGCCACGGTTGGTCAGACGAGCGACGGCAAGATTTACCACCGGCTATGGAGCGCCGACGAGATCAAGCAGTTGCTGAAGGAGCATGACCTTGCCAAGGACGAGACCACGGAGGACAAGTAA",
      "translation": "MSRRYDSRTTIFSPEGRLYQVEYALEAISHAGTAIGILAQDGIVLAAERKVTSKLLEQDTSAEKLYTVNDNMICAVAGMTADANILINYARQAAQRYLLTYNEDIPCEQLVRRLCDLKQSYTQHGGLRPFGVSFIYAGWDPKRQFQLYQSNPSGNYGGWKATAMGANRASAESLLKQDFKEDCNLKDACGLAVKVLSKTMDSTKLNAEKLEFATVGQTSDGKIYHRLWSADEIKQLLKEHDLAKDETTEDK",
      "product": ""
     },
     {
      "start": 41687,
      "end": 42765,
      "strand": -1,
      "locus_tag": "input.path1.gene13",
      "type": "other",
      "description": "<div class=\"focus-intro\">\n <strong><span class=\"serif\">input.path1.gene13</span></strong><br>\n \n <br>\n Locus tag: <span class=\"serif\">None</span><br>\n Protein ID: <span class=\"serif\">None</span><br>\n Gene: <span class=\"serif\">input.path1.gene13</span><br>\n \n Location: 41,687 - 42,765,\n (total: 774 nt, excluding introns)<br>\n <br>\n \n</div>\n<div class=\"focus-info\">\n \n\n \n <br>\n <span class=\"bold\">Pfam hits:</span><div class=\"collapser collapser-target-input-path1-gene13 collapser-level-none\"> </div><div class=\"collapser-content\">\n \n  PF01569.23 (PAP2 superfamily): [53:203](score: 100.5, e-value: 6.8e-29)<br>\n \n </div><br>\n \n\n \n\n\n \n</div>\n<div class=\"focus-urls\">\n <a class=\"wildcard-container\" data-wildcard-attrs=\"href\" href=\"http://blast.ncbi.nlm.nih.gov/Blast.cgi?PAGE=Proteins&PROGRAM=blastp&BLAST_PROGRAMS=blastp&QUERY=@!translation!@&LINK_LOC=protein&PAGE_TYPE=BlastSearch\" target=\"_blank\" data-locus=\"input.path1.gene13\">NCBI BlastP on this gene</a><br>\n <a href=\"http://www.ncbi.nlm.nih.gov/projects/sviewer/?Db=gene&amp;DbFrom=protein&amp;Cmd=Link&amp;noslider=1&amp;id=ENANITX01000091NITX01000091.1&amp;from=31687&amp;to=52765\" target=\"_new\">View genomic context</a><br>\n \n \n \n \n</div>\n<div class=\"focus-clipboard\">\n AA sequence: <span class=\"clipboard-copy wildcard-container\" data-locus=\"input.path1.gene13\" data-wildcard-attrs=\"data-seq\" data-seq=\"@!translation!@\">Copy to clipboard</span><br>\n Nucleotide sequence: <span class=\"clipboard-copy wildcard-container\" data-locus=\"input.path1.gene13\" data-wildcard-attrs=\"data-seq\" data-seq=\"@!dna!@\">Copy to clipboard</span><br>\n</div>",
      "dna": "ATGTTTGTCATTGACGACCTACGGATTATGTATCCTCATGCCGAAGTCGAACGAGTCTCCGTCCTCATGAACTTCGTCTACGCCCTCTTCATCCCCCTGGGCATCATGATCGCCTACAACACCATGACAAAAGCCAGCCGCCACAAACACGAAGTCACCTACCTCTGCTTCGCCGTCGCCCTCGTCACTGCCTCCTTCCTCACCGACGTCATCAAGAACGCCGTGGGCCGGCCCCGCCCCGACCTCATCGCCCGCTGCATGCCCCAGGAAGACACCCCAGCCGGCGTCCTCGTCACCTCCGACGTCTGCACCGAGACCGAACACCACCGTCTCCACGACGGGTGGCGGTCCTTCCCTTCCGGCCATTCTTCCTTCGCCTTTGCGGGTCTCGGCTTCCTCAGCCTCTTCTTCGCCGGCCAGCTGCACGTCTTCCGCCACGAGGCGGGAGGGCGGGACCTCAGCCGTGCGCTCGTGTGTCTCGTGCCCTTGTTAGGGGCCGCCCTGATCGCCATTAGCCGCTGCGAGGATTACAGGCACGACGTGTACGACGTCTGCGTGGGCTCCCTGCTGGGCTACACCGTCGCGTATTGGAGCTATAGGCGCCACTGGCCGCGACTGACAGCTAGGGATTGCGACGAGCCTTACCCGTATCCTGGGTCCGACACGAAACCGAGCTGGACTCGACTAAGAGACGAGGAGGAAGGGGGGACGTCTCGTGGAAATGACATGGACCTGGGCCTTCACTGCACTTTATTGGAACAATATGCGAAATAA",
      "translation": "MFVIDDLRIMYPHAEVERVSVLMNFVYALFIPLGIMIAYNTMTKASRHKHEVTYLCFAVALVTASFLTDVIKNAVGRPRPDLIARCMPQEDTPAGVLVTSDVCTETEHHRLHDGWRSFPSGHSSFAFAGLGFLSLFFAGQLHVFRHEAGGRDLSRALVCLVPLLGAALIAISRCEDYRHDVYDVCVGSLLGYTVAYWSYRRHWPRLTARDCDEPYPYPGSDTKPSWTRLRDEEEGGTSRGNDMDLGLHCTLLEQYAK",
      "product": ""
     },
     {
      "start": 43599,
      "end": 45380,
      "strand": 1,
      "locus_tag": "input.path1.gene14",
      "type": "other",
      "description": "<div class=\"focus-intro\">\n <strong><span class=\"serif\">input.path1.gene14</span></strong><br>\n \n <br>\n Locus tag: <span class=\"serif\">None</span><br>\n Protein ID: <span class=\"serif\">None</span><br>\n Gene: <span class=\"serif\">input.path1.gene14</span><br>\n \n Location: 43,599 - 45,380,\n (total: 1782 nt)<br>\n <br>\n \n</div>\n<div class=\"focus-info\">\n \n\n \n <br>\n <span class=\"bold\">Pfam hits:</span><div class=\"collapser collapser-target-input-path1-gene14 collapser-level-none\"> </div><div class=\"collapser-content\">\n \n  PF00397.28 (WW domain): [17:47](score: 32.6, e-value: 6.5e-08)<br>\n \n  PF01846.21 (FF domain): [307:359](score: 37.3, e-value: 2.4e-09)<br>\n \n </div><br>\n \n\n \n\n\n \n  <br>\n  <span class=\"bold\">Gene Ontology terms for Pfam domains:</span><div class=\"collapser collapser-target-input-path1-gene14 collapser-level-none\"> </div><div class=\"collapser-content\">\n  \n   PF00397.28: <a class='external-link' href='http://amigo.geneontology.org/amigo/term/GO:0005515' target='_blank'>GO:0005515</a>: protein binding<br>\n  \n </div><br>\n \n</div>\n<div class=\"focus-urls\">\n <a class=\"wildcard-container\" data-wildcard-attrs=\"href\" href=\"http://blast.ncbi.nlm.nih.gov/Blast.cgi?PAGE=Proteins&PROGRAM=blastp&BLAST_PROGRAMS=blastp&QUERY=@!translation!@&LINK_LOC=protein&PAGE_TYPE=BlastSearch\" target=\"_blank\" data-locus=\"input.path1.gene14\">NCBI BlastP on this gene</a><br>\n <a href=\"http://www.ncbi.nlm.nih.gov/projects/sviewer/?Db=gene&amp;DbFrom=protein&amp;Cmd=Link&amp;noslider=1&amp;id=ENANITX01000091NITX01000091.1&amp;from=33599&amp;to=55380\" target=\"_new\">View genomic context</a><br>\n \n \n \n \n</div>\n<div class=\"focus-clipboard\">\n AA sequence: <span class=\"clipboard-copy wildcard-container\" data-locus=\"input.path1.gene14\" data-wildcard-attrs=\"data-seq\" data-seq=\"@!translation!@\">Copy to clipboard</span><br>\n Nucleotide sequence: <span class=\"clipboard-copy wildcard-container\" data-locus=\"input.path1.gene14\" data-wildcard-attrs=\"data-seq\" data-seq=\"@!dna!@\">Copy to clipboard</span><br>\n</div>",
      "dna": "ATGCTCAAGTCGACATACAAAGGCTCGGCCAATGCTGCCAATCCGCCGCCACTCCCCCCAGGATGGACTGAACATATGGCACCCACAGGCCACAAATACTATTACCACGCCGAATCGAAACAGTCGACCTACACGAGACCAGGCCTTCCCGTTCCTGCCCCGACCCCGCCACAAGATGCCTCTGCAAGCTTCTACCAGTACTCTGCCGTGCCGAACCTATCGGATCCGCGTGTCGCCAATGCCTATCTCGCCCAGTTGAACGCACAGAACCGACCCGCGCAAGGATCCCATAGGGGAGGCCGCGGTGGCGGCGATTCTCGTCCTCGCCCGCAGCCCGTGGATAAACCGCGATCCAAGGTTGCGATACCGGGGTGCGAGCCTTGGATTCTGGTCTACACCAGGTGTGACCGACGGTTCGTGTACAACCCGGTGAAGAATACTAGCTACTGGCGAATACCCGAGAAGCTCATGGCGGGCATCTTGGAATTGGATAAAGCGAGATTACGGGAAAAGGCCATGTCGGAAGGGCCAGATCAGAAGGAGAATGACAAGAACAAGGAGAAGGAGAAGGAGAAGGGTGAAGATACAGCTGCGGCAGCGTCCGAATCGGGCAGCAGGTTGCAGAGCCTGGGCCTAGAAGAAGCCGACCGCGATCAAGCCGATGACAGTTCCGAGTATGAAGAAGTCGAGGTGACGGATGACGAGGCGGACGGCGACGAGGCCCGTGAGGACGACAACAACGATGACGAGCACCCCTCCAAACGACAACGAACCGAAGAACCCGTCGAGTTTAGCGAGGCCGATATTGCCTTTCAACTACAAGCCATGGGCGAGCAGTACGGCCTAGACCCAGGCGAATACGACGACGGAAACAGGGACGAATGGCCCGAAGGCGCAGAGGGCGTACGGTTCTCCGAGGAAGACGCGCGGGCCTTGTTCAGGGACCTTCTGGACGACTTCAACATCAACCCTTACAACGCCTGGGAGAAGCTGATCGAGGACGGCCGCATCATCGACGACCCGCGCTACACCGTCCTCAACACCATGAAGGCGCGCAAGGAGGTCTGGCAGGATTGGTCCAAGGACAAGATCAAGGAGATCAGAGAGCGGCGCGCCAAGGAGGAGAAGAAGGACCCGCGCCTCGCCTACATGGCCCTGCTCCACGAGAAGGCCTCCCCCAAGCTCTTCTGGGCCGAGTTCAAGCGGAGGTACCGGAAAGAACCCGCCATCGCGGACCCGCACCTCAAGGACAAGGATAGGGAGAAGTGGTACCGCGAACACGTCAACCGCCTCAAGATGCCCCAGGCGACGCTCAAGGCCGATCTGGCTGCGCTCTTGAAGTCCTTGCCGCCGTCGCTGCTGAACAACAAGACTAGGCTCGACCAGCTCCCGACGCAGCTGCTCGTGGACATGCGGTACATTTCCCTCCCGGCCGCCGTCAGGGACCCGTTGATCGAGACGTACATACGAACCCTCGGTCCTCCTCCTGATGGGGCCGGTGGTGGTGGTGCTGGCGGTGAGGAAGAAGACGAGGCCTCTCGGAAAGCACGGGAAGCCAAGGAGCGGCGAGAAAGGGCGCTGAGAGAACACGAAAGGAATGTGGCGGAGCAGAAGAAACGACAACAGCGGAGTCTCGAGATGGGGCGAGCGAGATTACGAGAGGAACAGAGGGAAATTGAACGGGCGATGCAGGTGGGCAAGGAAGGGTTGCAGTCCCCACTGGCGGCACTGCGGGAAAAGGAAAAGGAAAAGGAAAGGGATCTAGAAGGCGGCGCATCCTAA",
      "translation": "MLKSTYKGSANAANPPPLPPGWTEHMAPTGHKYYYHAESKQSTYTRPGLPVPAPTPPQDASASFYQYSAVPNLSDPRVANAYLAQLNAQNRPAQGSHRGGRGGGDSRPRPQPVDKPRSKVAIPGCEPWILVYTRCDRRFVYNPVKNTSYWRIPEKLMAGILELDKARLREKAMSEGPDQKENDKNKEKEKEKGEDTAAAASESGSRLQSLGLEEADRDQADDSSEYEEVEVTDDEADGDEAREDDNNDDEHPSKRQRTEEPVEFSEADIAFQLQAMGEQYGLDPGEYDDGNRDEWPEGAEGVRFSEEDARALFRDLLDDFNINPYNAWEKLIEDGRIIDDPRYTVLNTMKARKEVWQDWSKDKIKEIRERRAKEEKKDPRLAYMALLHEKASPKLFWAEFKRRYRKEPAIADPHLKDKDREKWYREHVNRLKMPQATLKADLAALLKSLPPSLLNNKTRLDQLPTQLLVDMRYISLPAAVRDPLIETYIRTLGPPPDGAGGGGAGGEEEDEASRKAREAKERRERALREHERNVAEQKKRQQRSLEMGRARLREEQREIERAMQVGKEGLQSPLAALREKEKEKERDLEGGAS",
      "product": ""
     },
     {
      "start": 45475,
      "end": 47109,
      "strand": -1,
      "locus_tag": "input.path1.gene15",
      "type": "other",
      "description": "<div class=\"focus-intro\">\n <strong><span class=\"serif\">input.path1.gene15</span></strong><br>\n \n <br>\n Locus tag: <span class=\"serif\">None</span><br>\n Protein ID: <span class=\"serif\">None</span><br>\n Gene: <span class=\"serif\">input.path1.gene15</span><br>\n \n Location: 45,475 - 47,109,\n (total: 1635 nt)<br>\n <br>\n \n</div>\n<div class=\"focus-info\">\n \n\n \n <br>\n <span class=\"bold\">Pfam hits:</span><div class=\"collapser collapser-target-input-path1-gene15 collapser-level-none\"> </div><div class=\"collapser-content\">\n \n  PF00293.30 (NUDIX domain): [28:137](score: 32.6, e-value: 7.3e-08)<br>\n \n  PF01008.19 (Initiation factor 2 subunit family): [182:354](score: 29.7, e-value: 3.7e-07)<br>\n \n  PF01008.19 (Initiation factor 2 subunit family): [375:520](score: 37.6, e-value: 1.5e-09)<br>\n \n </div><br>\n \n\n \n\n\n \n  <br>\n  <span class=\"bold\">Gene Ontology terms for Pfam domains:</span><div class=\"collapser collapser-target-input-path1-gene15 collapser-level-none\"> </div><div class=\"collapser-content\">\n  \n   PF00293.30: <a class='external-link' href='http://amigo.geneontology.org/amigo/term/GO:0016787' target='_blank'>GO:0016787</a>: hydrolase activity<br>\n  \n   PF01008.19: <a class='external-link' href='http://amigo.geneontology.org/amigo/term/GO:0044237' target='_blank'>GO:0044237</a>: cellular metabolic process<br>\n  \n </div><br>\n \n</div>\n<div class=\"focus-urls\">\n <a class=\"wildcard-container\" data-wildcard-attrs=\"href\" href=\"http://blast.ncbi.nlm.nih.gov/Blast.cgi?PAGE=Proteins&PROGRAM=blastp&BLAST_PROGRAMS=blastp&QUERY=@!translation!@&LINK_LOC=protein&PAGE_TYPE=BlastSearch\" target=\"_blank\" data-locus=\"input.path1.gene15\">NCBI BlastP on this gene</a><br>\n <a href=\"http://www.ncbi.nlm.nih.gov/projects/sviewer/?Db=gene&amp;DbFrom=protein&amp;Cmd=Link&amp;noslider=1&amp;id=ENANITX01000091NITX01000091.1&amp;from=35475&amp;to=57109\" target=\"_new\">View genomic context</a><br>\n \n \n \n \n</div>\n<div class=\"focus-clipboard\">\n AA sequence: <span class=\"clipboard-copy wildcard-container\" data-locus=\"input.path1.gene15\" data-wildcard-attrs=\"data-seq\" data-seq=\"@!translation!@\">Copy to clipboard</span><br>\n Nucleotide sequence: <span class=\"clipboard-copy wildcard-container\" data-locus=\"input.path1.gene15\" data-wildcard-attrs=\"data-seq\" data-seq=\"@!dna!@\">Copy to clipboard</span><br>\n</div>",
      "dna": "ATGCCCACACCGCCCACCAGAGCCGGAGCCAACCTCGTCTCCCGCTCCGTAGCATCCTGCTTCCTCTTCAAGTTCCCCCCCTCCTCCAAACCCCTTGTCGCGCTCTTCCGACGCAGCGACAAAGTCAGCACCTACCGCCACTGCCTAGCGCCCATCTCCGGCAGCGTCGAAGCCACCGACGCGAACCCCACCGCCACCGTATGGCGCGAGCTCAACGAGGAGACCACCCTGACGCCCGCCCACATCGACCTCTTCCGCAAGGGGAAGCCCTACTCCTTCGCGGACGAGTCGGTCGGCCGCATATGGACCGTCCACCCTTTCGCGTTTCGCCTCAAGTCCGAGCAGGATGAGGCCCGGATCCAGCTCGATTGGGAGCATGAAGGGTGGGAGTGGCGCGACCCGTTCGAGGTGACCGATGAGGAAGGGTTCGGCGGGGTTCCGTTCCTCGCGAAGAGCTTGCGGAGGGTCTGGTTCGAGATGGAGCTGGGAGAGGAACGGGGGAGGATTCTGAGGGAGGGGCTGCTGGTCTTGCAGAAGGATCATGAGAGCGGGGCGAGACAGCTGGCCGGGAAGGCTCTCGATGTCTTCCGGCAGTTGGTATCTCTGGGCGAGGGCGAGGATGTTGGGACGTGGTGGTACAACGTGCGGTTCTCGGCCTGGCATCTCTGGAAGAACGGGCGGGAGAGCATGGGTGCCGCAATTCTGAGCGTGCTGGTCCGATCGCTTGCCATCATTGAGCAGGAGGTCCGGCCTTCTGCTGCCGCCGGCGCCATGTCGAAGGATACCCTGGAGAATGTGTCTCGACGCCTAGCCGAGTACGCAAACGAGCGGACGAAAACCATCGACGGCGTGTGGAGGACCTTTTCCTCGTTTCTCCAGCGTATGGGTCAAGGTGACAATTCCACATCCAACCCCATCCGCATCCTCACGCTTTCGTCTTCTTCGACGATTCTGGAATGTCTGCGCAGAGCCTCCGCCGAGGCGACGTGGAACCTCGACGTCCGGATCCTGGAATCCCGCCCGCGGTTCGAGGGCATCTCTATGGCTTCCAAACTCGCCAGCGGGGTCCGCGAAGTGCCATCATCCGACGAACGATCCCGGGCCGGAAGACCTCCTCTCCAGCTCACCCTCTATTCGGACGCCGCGGCCGCCGTGGCGGGCAGGGACGTCGACGTCGTGCTCCTGGGCGCAGACCTGATCGACGCCCAAGGCGCCGTGAGCAACAAGATGGGATCCCTCCCCGCCGTCCTGAGTGCGCGGCACGTTTCTCCCGCGGCCCGGGTGGTCGTGCTGGCCGAGCAGGAGAAGATCCTCCCGCTACCCGTGCCCGAGCAAGACGAGCAGAATGATTTTGGCGAGCTCATCAAGGCTTGGTCCAGCGAGGAGAGCCTTCGTCCTGCCGCAATGGCTCTCACGGCTGGTGATGGATCTGGGGAAGGCCCAGCACGGGGACAGGGACAGGGACAGGGACGGGCTGAGGTAGAGGTAGAGGTCAAGAATCCATACTTTGAGTGGGTGCCTCCAGATTTGATCGACTTGTATTTGTTTGAGGATGGAGAGAAGACTCCGGCCATGGTGGCGGCCCAGACGGAGAAGCTAAGTGAGCAGACGGACCGGCTTTTTGCTGAAGAGTAG",
      "translation": "MPTPPTRAGANLVSRSVASCFLFKFPPSSKPLVALFRRSDKVSTYRHCLAPISGSVEATDANPTATVWRELNEETTLTPAHIDLFRKGKPYSFADESVGRIWTVHPFAFRLKSEQDEARIQLDWEHEGWEWRDPFEVTDEEGFGGVPFLAKSLRRVWFEMELGEERGRILREGLLVLQKDHESGARQLAGKALDVFRQLVSLGEGEDVGTWWYNVRFSAWHLWKNGRESMGAAILSVLVRSLAIIEQEVRPSAAAGAMSKDTLENVSRRLAEYANERTKTIDGVWRTFSSFLQRMGQGDNSTSNPIRILTLSSSSTILECLRRASAEATWNLDVRILESRPRFEGISMASKLASGVREVPSSDERSRAGRPPLQLTLYSDAAAAVAGRDVDVVLLGADLIDAQGAVSNKMGSLPAVLSARHVSPAARVVVLAEQEKILPLPVPEQDEQNDFGELIKAWSSEESLRPAAMALTAGDGSGEGPARGQGQGQGRAEVEVEVKNPYFEWVPPDLIDLYLFEDGEKTPAMVAAQTEKLSEQTDRLFAEE",
      "product": ""
     },
     {
      "start": 47629,
      "end": 49643,
      "strand": -1,
      "locus_tag": "input.path1.gene16",
      "type": "biosynthetic-additional",
      "description": "<div class=\"focus-intro\">\n <strong><span class=\"serif\">input.path1.gene16</span></strong><br>\n \n <br>\n Locus tag: <span class=\"serif\">None</span><br>\n Protein ID: <span class=\"serif\">None</span><br>\n Gene: <span class=\"serif\">input.path1.gene16</span><br>\n \n Location: 47,629 - 49,643,\n (total: 1749 nt, excluding introns)<br>\n <br>\n \n  biosynthetic-additional (smcogs) SMCOG1080:lysine/ornithine N-monooxygenase (Score: 487.2; E-value: 6.2e-148)<br>\n \n</div>\n<div class=\"focus-info\">\n \n\n \n <br>\n <span class=\"bold\">Pfam hits:</span><div class=\"collapser collapser-target-input-path1-gene16 collapser-level-none\"> </div><div class=\"collapser-content\">\n \n  PF13434.8 (L-lysine 6-monooxygenase (NADPH-requiring)): [96:473](score: 355.1, e-value: 3.9e-106)<br>\n \n </div><br>\n \n\n \n\n\n \n</div>\n<div class=\"focus-urls\">\n <a class=\"wildcard-container\" data-wildcard-attrs=\"href\" href=\"http://blast.ncbi.nlm.nih.gov/Blast.cgi?PAGE=Proteins&PROGRAM=blastp&BLAST_PROGRAMS=blastp&QUERY=@!translation!@&LINK_LOC=protein&PAGE_TYPE=BlastSearch\" target=\"_blank\" data-locus=\"input.path1.gene16\">NCBI BlastP on this gene</a><br>\n <a href=\"http://www.ncbi.nlm.nih.gov/projects/sviewer/?Db=gene&amp;DbFrom=protein&amp;Cmd=Link&amp;noslider=1&amp;id=ENANITX01000091NITX01000091.1&amp;from=37629&amp;to=59643\" target=\"_new\">View genomic context</a><br>\n \n  <a href=\"knownclusterblast/region1/input.path1.gene16_mibig_hits.html\" target=\"_new\">MiBIG Hits</a><br>\n \n \n \n \n</div>\n<div class=\"focus-clipboard\">\n AA sequence: <span class=\"clipboard-copy wildcard-container\" data-locus=\"input.path1.gene16\" data-wildcard-attrs=\"data-seq\" data-seq=\"@!translation!@\">Copy to clipboard</span><br>\n Nucleotide sequence: <span class=\"clipboard-copy wildcard-container\" data-locus=\"input.path1.gene16\" data-wildcard-attrs=\"data-seq\" data-seq=\"@!dna!@\">Copy to clipboard</span><br>\n</div>",
      "dna": "ATGTCTCCCCATAGCGACGCCACCGTGTCTATCGCGGACATCCCTGAACCCCTCCCCACCTACTCCGATTTGACCAACGGAGGGCCCGTCCTGCCAAACGGTGTCGGCTCAAACGGTTACGGACACGGACACGGACACGGACACGGTCACGGACACGGTCACGGTCACGGACACGGTCACGGTCACGTCCCGACAAGTCACTTTGTCAACGGCCACTGCCACACAGAAGACACAAAAACAAACACAAATGCGACCACGTCCAACTTGACCCCGACCGACCCCAACGAAGTGCAGGACCTCGTCTGCGTGGGTTTCGGCCCGGCCAGCCTAGCCGTGGCCGTAGCCCTCCACGACGCCATGGCCGCCAAGACGCCGCTCTTCAGCGAAGAAGGCCGGCAACCCAAGGTCCTCTTCCTCGAGAAGCAGCACCGCTTCTCCTGGCACGCCGGCATGCTCCTCCCGGGCGCCAAGATGCAAATCTCCTTCATCAAGGACATGGCCACGCTGCGGGACCCGCGCTCGCACTTCACCTTCCTCAACTACCTCCACCGCGCCGGCCGCCTCGTCGAGTTCACCAACCTCGGCACCTTCCTCCCTTCGCGCGTCGAGTACGAGGACTACCTCCGCTGGTGCGCCTCGCACTTTGACGACGTCGTGCAGTACCAGCGCCAGGTCGTCTCCGTGTCCCCCGACCGCAAGGCCGAGTCGTCGGCGGGGGCGCCCGTGCAGACCTTTACGGTGACTTCGCGCCATGGCAGGACGGGCGAGATCTCGACGGTCCGGGCCAGGCACGTGCTCATTGCTGTCGGTGGCCAGCCTTTGATCCCGTACGGTCTGCCTGCTTCCCACCCTAGGGTGGTTCACTCGTCGCGATATGCGTATCTCGTGCCGCAGATTCTGAAGAACTCGATGGCGCCGTATCGCGTGGCTGTCGTTGGTGCCGGCCAGAGTGCCGCTGAGATTTTTCATAATGTGCAGCAGCTCTACCCCAACTCGAAGACTTGCTTGATCATGCGGTCTGAATTCTTGAAACCGAGTGACGATTCGCCTTTCGTCAATTCCATCTTCAACCCCTCCTACACCGACTCCCTCTTCCCCCGCTCCAGGGAATCCCGCCGAGCGGTGATCCAGGGCGCCAAAGCCACCAACTACGGCGTGGTCCGCCTCGAGCTCATCGAGCGGCTGTACGAGACCATGTACGACCAGCGGCGCGAGTTCGGACCAGACGAGCGGACATGGCCGCACCGGATCCTGGGCGGCCGGTCCATCGAGGAAGTCACCGAGGCGGGCGCCGACAGGCTACGCATTCGGCTGAAGCGGGCGGACGAGAGCGTCCCAGATGCTACGGCGGACGGCAACGGTCTCGAGGAGGTCCTCGAAGACGTCGACCTCGTCATCGCCGCCACGGGGTACCAGCGGAACGCGCACATCGATATGCTCCGCGACAGCTGGGGGATGCTCCCCGAGGTGCCGGCTGCGAATCGCGGCGGGCGCAGGGCGGTGGACGGGTGGGAGATTTGCGAGGGCAATGTCGAGGCCGGGTCGAGGAAGCTGGAGGTCGGACGCGATTATCGGGTCCGGTATGCGGCTGGGACTGTGGCGGCTGATGCGGGTGTGTGGCTGCAAGGGTGTTGTGAGAACACGCATGGTCGATACGCTTCTCTCGGTCCTGGCGACGAGGTCCGACGAGATTGTCAAGTCGATATTCCCGGGTTCCGCCAAGTTGGAACCGAATGGGGCGTGATATAA",
      "translation": "MSPHSDATVSIADIPEPLPTYSDLTNGGPVLPNGVGSNGYGHGHGHGHGHGHGHGHGHGHGHVPTSHFVNGHCHTEDTKTNTNATTSNLTPTDPNEVQDLVCVGFGPASLAVAVALHDAMAAKTPLFSEEGRQPKVLFLEKQHRFSWHAGMLLPGAKMQISFIKDMATLRDPRSHFTFLNYLHRAGRLVEFTNLGTFLPSRVEYEDYLRWCASHFDDVVQYQRQVVSVSPDRKAESSAGAPVQTFTVTSRHGRTGEISTVRARHVLIAVGGQPLIPYGLPASHPRVVHSSRYAYLVPQILKNSMAPYRVAVVGAGQSAAEIFHNVQQLYPNSKTCLIMRSEFLKPSDDSPFVNSIFNPSYTDSLFPRSRESRRAVIQGAKATNYGVVRLELIERLYETMYDQRREFGPDERTWPHRILGGRSIEEVTEAGADRLRIRLKRADESVPDATADGNGLEEVLEDVDLVIAATGYQRNAHIDMLRDSWGMLPEVPAANRGGRRAVDGWEICEGNVEAGSRKLEVGRDYRVRYAAGTVAADAGVWLQGCCENTHGRYASLGPGDEVRRDCQVDIPGFRQVGTEWGVI",
      "product": ""
     },
     {
      "start": 54062,
      "end": 69877,
      "strand": 1,
      "locus_tag": "input.path1.gene17",
      "type": "biosynthetic",
      "description": "<div class=\"focus-intro\">\n <strong><span class=\"serif\">input.path1.gene17</span></strong><br>\n \n <br>\n Locus tag: <span class=\"serif\">None</span><br>\n Protein ID: <span class=\"serif\">None</span><br>\n Gene: <span class=\"serif\">input.path1.gene17</span><br>\n \n Location: 54,062 - 69,877,\n (total: 14916 nt, excluding introns)<br>\n <br>\n \n  biosynthetic (rule-based-clusters) NRPS: AMP-binding<br>\n \n  biosynthetic (rule-based-clusters) NRPS: Condensation<br>\n \n  biosynthetic-additional (rule-based-clusters) PP-binding<br>\n \n  biosynthetic-additional (smcogs) SMCOG1002:AMP-dependent synthetase and ligase (Score: 251.5; E-value: 2.2e-76)<br>\n \n</div>\n<div class=\"focus-info\">\n \n\n \n <br>\n <span class=\"bold\">Pfam hits:</span><div class=\"collapser collapser-target-input-path1-gene17 collapser-level-none\"> </div><div class=\"collapser-content\">\n \n  PF00501.30 (AMP-binding enzyme): [114:513](score: 228.6, e-value: 1.1e-67)<br>\n \n  PF00550.27 (Phosphopantetheine attachment site): [626:688](score: 25.8, e-value: 1e-05)<br>\n \n  PF00668.22 (Condensation domain): [826:1135](score: 106.4, e-value: 1.5e-30)<br>\n \n  PF00501.30 (AMP-binding enzyme): [1163:1391](score: 123.3, e-value: 9.9e-36)<br>\n \n  PF00501.30 (AMP-binding enzyme): [1407:1523](score: 90.6, e-value: 8.3e-26)<br>\n \n  PF00550.27 (Phosphopantetheine attachment site): [1665:1729](score: 36.0, e-value: 6.8e-09)<br>\n \n  PF00668.22 (Condensation domain): [1780:2106](score: 105.8, e-value: 2.3e-30)<br>\n \n  PF00550.27 (Phosphopantetheine attachment site): [2168:2231](score: 34.2, e-value: 2.6e-08)<br>\n \n  PF00668.22 (Condensation domain): [2270:2683](score: 111.1, e-value: 5.5e-32)<br>\n \n  PF00501.30 (AMP-binding enzyme): [2711:3109](score: 248.1, e-value: 1.4e-73)<br>\n \n  PF00550.27 (Phosphopantetheine attachment site): [3246:3312](score: 39.1, e-value: 7.4e-10)<br>\n \n  PF00668.22 (Condensation domain): [3355:3749](score: 97.9, e-value: 5.5e-28)<br>\n \n  PF00550.27 (Phosphopantetheine attachment site): [3811:3873](score: 37.7, e-value: 2e-09)<br>\n \n  PF00668.22 (Condensation domain): [3915:4328](score: 100.0, e-value: 1.3e-28)<br>\n \n  PF00550.27 (Phosphopantetheine attachment site): [4380:4443](score: 30.9, e-value: 2.6e-07)<br>\n \n  PF00668.22 (Condensation domain): [4515:4804](score: 37.7, e-value: 1.1e-09)<br>\n \n </div><br>\n \n\n \n <br>\n <span class=\"bold\">TIGRFam hits:</span><div class=\"collapser collapser-target-input-path1-gene17 collapser-level-none\"> </div><div class=\"collapser-content\">\n \n  TIGR01733 (AA-adenyl-dom: amino acid adenylation domain): [2740:3125](score: 345.0, e-value: 1.3e-103)<br>\n \n </div><br>\n \n\n\n \n  <br>\n  <span class=\"bold\">Gene Ontology terms for Pfam domains:</span><div class=\"collapser collapser-target-input-path1-gene17 collapser-level-none\"> </div><div class=\"collapser-content\">\n  \n   PF00668.22: <a class='external-link' href='http://amigo.geneontology.org/amigo/term/GO:0003824' target='_blank'>GO:0003824</a>: catalytic activity<br>\n  \n </div><br>\n \n</div>\n<div class=\"focus-urls\">\n <a class=\"wildcard-container\" data-wildcard-attrs=\"href\" href=\"http://blast.ncbi.nlm.nih.gov/Blast.cgi?PAGE=Proteins&PROGRAM=blastp&BLAST_PROGRAMS=blastp&QUERY=@!translation!@&LINK_LOC=protein&PAGE_TYPE=BlastSearch\" target=\"_blank\" data-locus=\"input.path1.gene17\">NCBI BlastP on this gene</a><br>\n <a href=\"http://www.ncbi.nlm.nih.gov/projects/sviewer/?Db=gene&amp;DbFrom=protein&amp;Cmd=Link&amp;noslider=1&amp;id=ENANITX01000091NITX01000091.1&amp;from=44062&amp;to=79877\" target=\"_new\">View genomic context</a><br>\n \n  <a href=\"knownclusterblast/region1/input.path1.gene17_mibig_hits.html\" target=\"_new\">MiBIG Hits</a><br>\n \n \n \n \n</div>\n<div class=\"focus-clipboard\">\n AA sequence: <span class=\"clipboard-copy wildcard-container\" data-locus=\"input.path1.gene17\" data-wildcard-attrs=\"data-seq\" data-seq=\"@!translation!@\">Copy to clipboard</span><br>\n Nucleotide sequence: <span class=\"clipboard-copy wildcard-container\" data-locus=\"input.path1.gene17\" data-wildcard-attrs=\"data-seq\" data-seq=\"@!dna!@\">Copy to clipboard</span><br>\n</div>",
      "dna": "ATGTCTTTCTGTCTCGTCGGCCTATTCGAAAACAGTTGTTTGACCTTTCATCCTCAAGGGGAACCCAGAGCTTGTGCTCCCCGTGTTGTCACAAGTTTCCCCCTTCCGGCGTACGGAACACAGCCTTCCCGCCCTGCCGTCGATTCGATGTCGTTGAGCGTAGCGCCAAGTATCAGTGATTCAACAACGACAAAGCGTTTTCTTCACGGTAACGCCATCAACGCCATGGCGTCGGATCTGGACGACAAGTCCCGTTCTATTCTCAACCACCCCCCGAGCAGGGTTCCGGGACCCAACTTGCTTCACCATCTCGTTCAGTCAGAATCATGCCACGGCATAGCGGCTATTTCATTTCTGTCAGGCGATGGGGAGGAGACATCACTTTCCTATCCCGAACTTCACCATGCCGCGGACGACTTGGCTTCAAGAATAACCGCCATTGTTGGCGCTGGAAACCTATCCGACCATGACGACTTCGTCGTGCCACTGCTCATCCCACAAGGTCCCAGCCTATACATCGCCATACTGGCCATCTTAAAGATCGGCGCAGCCTTCTGCCCCTTACCCCTGGACGCGCCACCTGAACGGGTTCATTTCATCCTCAACGATCTCCGGGCGAGGGTTGTTCTCGTGACATCCAAGACGGCGGCCAATCTCGCCCATGATGGACCCAAATCGGAAATTCCTCTTCTCGACGTCGACGATGACTCTGCTGTCTGTTCCGACCTCCTTTTCAGGTCACCGGTTAGGACACCGTCACCTCAGCGCTTGGCCTATGTCATGTACACATCTGGCTCAACGGGAACACCAAAAGGCGTTGGAATCCCCCATGGTGCCGCCACCCAAAGTCTTTTAGCACACGACCGGCACATCCCCGGATTCCAGAGGTTCTTGCAGTTCGCGTCACCCACTTTTGACGTCTCCGTCTTCGAAGTCTTCTTTCCCCTCTTCCGCGGATGTACCATTGTGTCCTGCGACAGGGCGACAATGCTCGATGACCTCCCCGGTATCATGCGAAGGCTCAACGTCGATGCCTGCGAATTGACTCCGACCGTTGCTGCCTCCCTGCTCAGGACTCGGGCCAACGTCCCCTCATTAAAGCTTCTACTCACCATCGGCGAGATGCTCACGGAGCCGGTCGTCAAGGAGTTTGGCAGCAATGAGACTCGCCCGAGCATCCTCTGGGGCATGTATGGCCCGACTGAGGCCGCTATTCACTGCACGCTACAAGTCGCCTTCTCCGGCGATTCATCGCATCGAGTCATCGGAGGACCTCTCGACACCGTTTCATGCTTTGTCGTGAAGATCCCAAAAGAGGACAACAACTATTCGATCGACATTGTGCCAGTTGGTGAGATCGGGGAGCTCGTTGTCGGTGGTTACCAACTTGCGAGAGACTACCTGAACCGGCCCGACCAAACACACCAGGCTTTCATCGACTCCCCATACGGCCGGCTGTACCGAACCGGAGACAAGGGCAGAATACGACCGGATGGAACCCTGGAATGCCTCGGCCGCATCTCGGACGGTCAGGTCAAGCTCCGTGGTCAGCGAATCGAGCTTGGCGAAGTTGAGCATGCGGCCATGCGCGCCCCTGAGTGCCGAGCCGCCGCTGCCATGGTCATTGAATCCATCCTCATCGTGTTTTGTCTCCTCGAACAGGGCGCTACGTCTGCGGAGCTACAGTTCGGAGTGTCAACATCATGCCGTCGCTGGCTGCCTTCGTTCATGGTGCCAGGCGACGTGGTTGTCCTCACTGAATTTCCGACGCTCGCGTCTGGAAAGGTTGATCAGAAAAAGCTGCGCTCTCAATATACTACCCACTCCAGGAATGTCGAAGTCTCCCTGGACCAAGCTGATGCAAACACCTTGGAAGGCAAGGTTGCATCTCTCTTCTCCAAAATTATTGGGACACCATTTACCCCGACAACCCCCTTTTCCACCCACGGCGTTGACTCTTTGGCCGCTATCCGACTGGCATCAGCGCTTCGGGAGAACGAAATTAGCGCGACATATCTGGACATATTAAGTTCTCGCTCTGTCTCCGGTCTATGTGACCGAATACAGAATCGCGATCGGACGAAGGACAGTCCGACTATGAACGGTCCGGTACTGGCAACCAGCATGCCGAACATCGACGAGCTCCTGTCCATGGACGCTTCGCTACGGTCCATGGGAGATGAGATCGAAGGGTTCGATCGTTGCACGCCGCTGCAAAACTCCATGTTGACAGAGACGTCCGACAATGATGCTACGTACTACAACGTGGTCGAATTCGACTTCCCAGCGTCTTGCTCCCCGCTTCTAATCCGGAGTCACCTGCAGCAACTAGCCCTCGCCAATGACATCCTTCGATCAGGATTTGTTCCTTGTGGCCCTGGTTTCGTCCGAGTCATTTTTAAAGAGTTGAAAGACGGTTGTCTTGAGATCATGGACGATCTGGATCCCAGTCTTGAGAACTGGCAGGTCGACTTGCTACATCCTTTTCAGGTCGGTATAAGTCGTGCGGAACAAGAGAGTCGGCGGCGCGTACTCTTCCGCATGCACCATGCCATCTACGACGGCTGGACCTTGGACATATTGATTCAGGACCTTACGTCCCTGCTTGAGGGTCGCACGCCAAATCCACGTCGGCAATTCAAGGACGTATCGACCTTCTGCCACACATTATCCTCTGCGATTCTGGACTCGTCCCGTTCGTTTTGGGCCGACTATCTGCTCGGTTGGCAGAGAACCGACTATCCAAGGCTCATGAGTCGGCCTTCTGGTAAGTCCGGAAGCATGGCTGTCTCACGCAAATTGAGCATCAGCCCCGACACCTTGAACCGGACCGCAACTCGGTCAGGTTGGAATCCCCAGGTTCTCTTCCAGGCGGGAGCGGCCTTCCTTTGGAGCGCAATTCTGGGAGCCCAAGACGTTGTCATAGGCTCAGCTTCCTCGGGGAGAACGATACCCGTCGCCGGCATCGAGAACATCATGGGCCCATGCATCGCAACTCTGCCCCTGAGAATTAACTTTGGAGCTCTAAGGTCCGTGGCAGACCTACTCAAGTCCATACAGGTGGCGAACCGATCGTCCTTGGAACACGGTGTGCTTCCTTTGTTGGACATACGCAAAGCTGCTGGCATACCTCCTGGCGAAACCCTCTACGATTTGCTTTTCGTCTACCAGCAGTCTCTGTACAGCGCAGAACGGCGGTCCAGCCCGCTGCGCGAGTTATCCCATCACGACTCACTGGAAACGAAGTTACTCCTGGAAGTTGAGCCGACTGATGATAGCTTCGTATGCCAAATCACTTACCATGCGGATGCGATCTCACCAGAACAAGCTGAGGTCATGATCCAAGAGCTTGACCACATCTGCCAGCATTTTCTCAGCCAACCCATGAGTCAAGTCTCAGATGCAGGACATTGTTTGCCCGCCAGACTGAAGTCGCTCTTCAACCTCAGACCATCTGCCTATTCGGGATGTCCGGACCTAGCGTCAAGCTTCGAGCAGACGGCATCCAATGCCCCCAACTCCCCGGCAATCTGCTTTGCCAACGCAATCTTTGAGACATCCGCTGATGTCGAGACCATTTCCTACGCTGAGCTCAACCAACGCTCTAACCAGGTGGCCTGGTACCTTCGCCATCACCATGGAGCTGAAGGGGGGGTTGTCGGCGTCATCATGGAGAAGTCCATCATGCTTTATGTCGCCATTCTTGGCGCTCTGAAGGCCGGCTATGGATATCTTCCACTGCTCCCGACAACTCCAATTGACAGGATGCGCTTTATCCTCGAACAAGCACCTGTGAAGGCCTGCTTAGTCGATCGAGAAACGTCGGCACTGCTTCTGAATGCCGGATTTTCATCGTGCAGCCTTGTTTACCCTCAACAAGTCGACCTGTCGACTTTCCCTCTGAGTAACCCTGGGCGGAATGTTGTCGGCTCGAATACTGCCTTTGTTATTTACACATCGGGGACTACCGGGACACCGAAAGGTATTGCGGTCACTCATCTCAACATCACAAGCAACCTGGATGCCTTAGCTTCCATCTACCCTGCCGATAGTCAAGCCCGTCTCTTGCAGCTCTGCTCGCAGGCGTTTGACGTCTCGGTGTTCGAGATATTCTTCACTTGGACCATTGGAGGCTGTCTCTGCTCCGGAACACACGACAATCTCTTGACGCCCACCGTGGCCGCCCTGATCGACCCACGAAGGGTCCCAAAGGTCCAATTCTTAGTAACAGCGGGGTACGGGCCCGCCGAGACAACCAACATTTGCTCCGTCAAGAGAATGGCAGAGGGAGACTATATCAATCACCTAGGATTCGTACTACCAAACACCTCGGCTCTCGTTCTTGCCCCCGATACTCTCAACCCTGTTCCGTTGGGAGCCTTTGGCGAATTTTGCTTCGGCGGCGATCAGGTTGCCCGGGGCTATCTCAACCTCCCGGATCTCACCTCCACGAAATTTGTGGATCATCCCGAATTTGGCCGCATCTATCGCTCTGGGGACATGGGTCGCATGTTGTCGGATGGATCCTTGTTAGTCCTGGGGCGAATGGACGGCCAAGTCAAGTTGCGAGGTCAGAGAGTTGAGACTGGCGAAATCGACACGATCATCACCTCGTCTGGCATCGCAGCCTCGAGCGCGTCTCTCATTTTCCGCTATACTGAGTCCTCCCCGGAGCAACTGGTGGCATTCTACGTCCCCGGGAACCTCAATATTCACACTGGCGGTCTTCTGGTGTTGGACGACGCCCTTACTGCGTCGAACCAAGCTCTGTTCGAGCTGCTCGAGTCCCGGTTGCCGTCCTACATGATTCCCACCTACCTCATCCCAGTTTCAGAGATTCCCCGTACGTCCAGTGGGAAGGTTAACAGAGCGAGACTTCTGTGCGACTTCAGAGAATGTACTCAAGAGGACTTGAACAATGCGGTTGCTTCTAGTGCCAAGTCTTCAGCCTCTAAGCAGAAGGACGACGAGAATTGGACAGAAGCAGAAGAGCACATTGCAAGGAGTGTTTCTGGAGTCCTCAACACTCCCCTTGACGGTCTCAGTCGATGGCAGTCGTTATTTGCGGTCGGGCTCGACTCCATCACGGCCATCTCAGTATCCAGATCACTTGAATCGGAATTTCAAAGGCGGATACCCATCTCGTCTATTCTCCGACATCCCTCTATTGCGCGGTTAGCCCGGTTGATGGAAGCACAAACACCTGCCGAGAGTACTTCCGAACACATCCCTCAGAGGCCGGAATTCTTCGATGCTGCCCATGTCAATCAGATAAAGGAAAGTTTTGCAGCGGTTGGAAAGGACATTGACACCATCCTACCATGTGCGCCGCTACAGGAGGCTATGCTCTCGACAACAAGCGACTCCTATTCGAATCAACTGGTCCTCCGTCTCAACGCCTCCGTGAATACTGTGCAGTCCTCCTGGGACCAGGTTGTGCAACGCCACGCAATTCTCAGGACGTGCTTCATGACCACTTCGGATTTCCGCTACCCAATTGTCCAAGTTGTTCTGTCTAGCTGGGAAATAAGCTGGACGGTGTCAGAGTGCGAAACCTTGGAGGAGGCTACCCAAACTGCCAAGCGTGGAGTCCCGGACGCGCTCGATTCTCAAATCCCTCCATACTCGCTCGAGCTGTTCAAGATGGACGGAGAAACCCATCTCATCTTCTCCTGCCACCATGCTGTCTACGACGGAGAATCCATGCATATCTTGCTTGAAGAAGTCGAAGCCCTCGTCAGGGGAGAAACCCTTCTTCCTGCCCCTTGCCCTGAGCCCGTCCTTCGCCATATCCTGACGCTGCCAGAGTCCACTGTTGATTTCTGGAAAAGGCACTTCCAAGGGTTTCGAGCGCTGACTCCTACCACGAGGAGATTCAAGACCGACACCATGACTGAGAAACCCGCCCCAGACGGGTTGCCTCCCCAACCCTACCGCAATCGCATCTCCACACCTTTGTCTGACGTGCTCAAGACGGCAAGGAGCACTGGGACGTCCTTATTGGCTGTTACTCAGGCAATCTGGGCAATATCTCTGAGGCTTCTCCGAGGAGAATCAGACGTCTGTTTCGGAAACGTTTTGAGCGGTAGGACGATTCCCATCCATGGAATTCACCGACTTGCTTCGCCTTGCTTCAACACTATCCCTCTCCGTACGGAAGTCTCCTCTTCAATGCTTGTCAATGAACTCTTGAGAGAACTGCAGAGCCTCAACTCGGATCTCCTGACCTACCAGTTCACCCCCTTGAGGCTCATCCAAAAGCTGGTCTCTTCACGCTCAGAGCCCCTTTTCGACACTATTCTTCTGCTTCAACCAACCCGACGAACACGAGATGCTTCAGTATGGGAAGTGGTGGAAGATCGAGGGGCAATGGATTCGCGAATTTACACTAGACTCACTGCCCGCCCTTGCTGGGCTGATCAGGGGCTCGAGCCGAGAAAGAGCCATCCTCTCCCATTACGCCATCAGGACGAGGAAAACGAGGCCTGGACACCCCTCGAGAAGCGGATCCGGGCCGTGCTTTCGCAACTATCGGGAACAGTTGAACAGCAAATTGGACGACATACGACAATCTTCCAGCTGGGGCTCGATAGTATCAATGCCGTTCAAGTTGCAGCCCTCTTGCGACAGGATGGCCTCAAAATCTCGGCCCTGGATGTAATGAGGCTCCCTAGCTGCGCAAGCCTTGCTGAAAAGGTGGCGCAGTCAGAGCGAGACGAATCGGAGTCTCAACCTCGTTACGATATCAAGGACTTCCAGGCATCCGTGACGACAACAGTTCAGAGGCGTGTACGGAATGTCTACGCAGTGGAAAAAGTCCTACCCTGCACGCCACTGCAGTGCGGCATGTTGGCCGACTTCATCCAGTCCCAGGGGCACGATTATTTCAACTATGTAGCTTTCGTCTTGCGAGATGGGATCACTCCGAGTGAGGTACAAAATTCCTGGGCAAAGCTATTTCAACACCGGTTCATCTTAAGAACTGGGTTCACATCGGTCCAGAGTCCTCATACGACTTTTGCGATGGTTGTGTACTCACCCAACATCCCCCTTCCGGTTGAAAGCTATTCGGGACAGGATAGGCCCTTCAACGAAGCAAAGTGGAAGCTCGACTCGGCTCATCGAGCTTTGAGATCTCTGGAACTTCCGCCGTGGAGGGTTGCCATTGCAGCTCAGGGCCACCAAACCACCATGTATCTCGCCATACACCATGCGCTGTATGATGCTGATTCGCTCCAAAGATTGCTGCATGATCTCGGTAGAGTTCTTAAAGGGCAAGAGCTCCAAGCAGAGACATGTCCCGAGGATGCCCTCTCTCTGATCCTCGGGGCGGCCTTGGATGACGGCGATTCCAAGCAGTACTGGGAGCAGATGGCTTCACGGACCACACTGAACAGGTTCCCTACCTTGACACCGCTGATAGAGAGGTCTGGACAGTTGCTCACCGAAGCATCAGTCTCCCGCCAGAGATTCTCGCAACTACAGCAATGTGCAAAGACGGCAGGTGTGTCTATTCAGTCTCTCATCCACGCAGCATGGACTCGAGTCCTTGCCGCCTATGTTGGGGAGGATGACGTTGTTTTTGGCGCCGTTCTCTCGGGTAGGAATACACACATAAGTGATGCCTTTCTCCCTTGCATCAACACCGTTCCCATCATTGCCCGCAATGAGGCATCAAACGCTGACCTCATTGACCAAATGGCACGGTACAATACGCAACTCGCGGCACATCAATATTCGCCTTTATCTCGAATCCAGAAGTGGCTGGGACACCCGAGTACTCGCCTTTTTGATACCTTGGTTGTCTATCAGAAGTTGTCCTCCAGCGTCCCCTCCGAATTACCTTGGAAAAAGGTTCACGATGAGGGCAGGCTAGACTACACCTTGTCTCTGGAGATCGAACCCTCCCTTGACGATACCATCGATGTAAGAATATCCTTTCGGACAGATGTACTGCCGCGAGATCAAGCCATCGTCATTCTGCACCAATTCGATGCGATACTCGAAGACCTCGCCCAATACCCCACCGCCACTGAGAGTGAACTCTGGCGACGACATCCTGAACTGATGTCCATCAGCCCGCCAGTGGAACCCGAAATTCCCTCATCCGAGGTGTTCCTGCATGAATCCGTCGAAACGGCAGCGCGTCAGACGCCGACCCGGGTTGCCCTGGAGTTTGTGACGGGGTTCCAAGGCGAGATCCCGCAGAAAGAGAGCTGGACGTTCCAGGACCTCGATCACATGGGCAACAGGGTCGCCAACTTGCTGGCTTCACGTGTAACTGGCCGCGGCATTGTTGCTCTTCACTTCGACAAGTGCCCGGAGGCATTCTTCTCTATTCTCGGTGTGCTGAAAGCGGGCTGTGCGTTCCTCGCCCTTGATCCATCGGCCCCGAAGGCCCGGAAAAAGTTCATCCTCGAAGACTCGAAAGCCGTTGCTCTCCTCGTCCAAAGCGACTCGTTGGATTTTCGGCCGTCGCAACCAGTGATCCAGGTCGGCTCGATGTCATTGGCACAGGCGTCTCAGGAGCCAGTGCATCTTGATCCTCCTCTGCACAAGACAGACACTTGTTACTGCCTCTACACTTCAGGCACAACGGGTACACCCAAAGGATGCGAGATCACGCATGAGAACACCGTCCAGGCCATGAAGGCTTTCCAGCGTCTCTTCGAGGGACACTGGGACGACGACTCGAAGTGGCTTCAATTTGCGTCGTTCCATTTCGACGTCTCGGTCTTAGAGCAGTATTGGAGTTGGTCTGTCGGCATCCCACTCATTGCGGCACCCAGAGACCTGATTCTCGACGACATTGCGGCCACCATTCGACGTCTGGAGATTACCCATCTTGATCTCACACCAAGTCTGGCGCGTCTTCTAGATCCGAAAGACGTACCTAGTCTTGGCAAGGGCGTCTTTATCACGGGAGGCGAAGCTCTCAAACAGGAGATCCTGGATGTCTGGGGACCTCAGGAGGTCATCTACAACGCATACGGGCCGACCGAAGCCACAATCGGCGTCACCATGTACCAGCGAGTACCGCAGAATGGGCGCGCCTCCAATATCGGACGGCAGTTTGACAACGTGGGGTCATATGTCTTCCATCCTGGAACCGAGATCCCTGTCCTAAGCGGTGCAGTGGGCGAGCTCTGTGTCTCCGGAAAGCTCGTTGGTAAGGGGTATCTCAATCGGCCAGAGCTCACGGCAGAACGGTTCCCAAACCTCAAGGAGTTCAACGAGAGGGTCTATCGCACGGGTGACCTTGTTCGACGTCTACATAACGGTTGTTTCGATTTCCTTGGCCGCTCCGATGATCAAGTCAAGCTCCGAGGACAGAGACTGGAGATTGGAGAAATCAACCACGCCATTCGAAGCGGCGTGACGGATATTCATGATGTCGCCACCATGGTTTCCAAGCATCCCAAGGTCGATAAGGACTTGCTTGTTTCGTTTGTCACCTCTGGCCAGGCTCCCCATCCAGGATCGACGCTGGAGGTGCGCAACGGACCCCTGACGTCTGAGCTGCGGCAGTCGGTTCTGCGAGCGTGTCGAGACAAGCTGCCTGGATACATGGTGCCCTCCCACATCTTTGAAATCTCCTACATTCCGCTGTCTGTCAACAACAAAGCGGACATGAAGACCTTAACCCAGCTATTCAAGTCCTTGTCTCCAGAGCACTTGCTTCAGCTTTCACAAGTACCGAGGAGGACATCCGACGCGCCGCAAACCGATATCCAGCGGGCTGTGTTATCGGTGATCCGAGAGTTCACTGGTCTCTCCGGAGATGTGATGTCACTATCCAGTAACCTGTTCCAACTTGGGCTCGATTCGATTTCTTCTCTCCGCCTCGGGGCCCTCTTCCGAGATAGGGGGTCCATCACCGTCTCGCCGTCTACGATACTACGCAACCCCGTTTTGTCTGACCTCGCGGAGGCTCTGAGCACCCACCGGACTACTGACAATATCGGTGCAACCCAAGAAGCCAAACAACGTATTCAGGCCTTTGGTCATCGCTTCCGCATCTTCGTCCTCCAGGAGCTTCGTCTTGATCAAGACGACATCGAATACATCGCGCCGTGCACTCCGCTACAAGAAGGCATGCTTTCTCGATCCTTGAGCCAGGCCGACGAGGCCTATTTTGTTACATTCCGATTACAACTTCAGGAAATGGTCTCTCTTGACCGGCTCCGAATGGCCTGGGAGAAGCTAGTGTCCTCTCATTCCATTCTTCGGACGCGGTTTGTCGAGACTCCGAGTGGTTTCGCCCAGGCTGCCATCCGTTCAACCTGCTTCGAGTGGGATGACTTTGTCCTTGACGACGGTCATGAGGATGATGTCGATACCGTCGTGTCACAATCGCGAAGTCGCTGGATAGAGAGGAACCGCCAAAGCGTCACTGCCCCTTTGAAATTCCTTTCTGTTCATCGCCCGGGTGGGCGGCAGCTTGTCGTTCATATTTTCCACGGCCTCTACGACGGAATAAGTTTCGACTCGATGCTCAAGTGGGTGGCCAAGGAATACTCGGGACAACAACATTCGATGGTTGCCCCTTTCGTTGATGCCCTTCCTCATGGCCCGCTTCGGAACTTCGACTTCTCTCGTTCTTTCTGGTCCAAACACCTCGGGAACTGTTCTTTCGAAGCACTCCCAAAGACGATGAGAGGAGCTGGCAATCATGTATCTGTTCGTCGCACGTTCGCGGCTGATGGACTGGACGTGGTGCGCAAGCAGAGCAACACAACTATGCAGAGCATTGTTCTTGGACTCTGGTCAACGATCCTTGGAAGGTGCTTTACCGTAGGAGCTGCGACTGGGGTTGTCATCTCGGGACGAGCCATTGACATCCGCCAGTCTGAGGATATCATCGGGCCCTTGTTCAATACGCTCCCGTTCTATGCTGATGTCAAGCACCATAACTGGGAAAGTCTGGTAAAACGATGTCATGACTATCTTACGACGACTCTGGAGTTCCAGCACACGCCTCTTCGCAGCATTCAAAAGTGGTGCTCAGGCGGACGAGCTGTTTTCGATAACCTCTTCGTGTTCCAGGTTGATCCGGCAACTACCCCAGAAACCGACTATCCCTGGACGGTTGTTGATGACTTTGCGGCGTCCGACTATCCGTTGGCATTCGAAGCCACTCTCGAGGCCGATAATACGCTACACATCCATATTGCGGCCCACGATAACCTGAGAACTGAACCCGACTTAGAAGTGCTGATCGATGAAATTGGCGAGATCCTTACCCTTGTTACCACGGGAGACGTTGGAAAATTATCCCCGGGGTCTGAGGCATTGTCAGATGAAGGCTCGCCGTTCACTTCTCCGAATACGACAAACCCGAGTTCGACCGACAGCTTTACCTCTCCTTCGACGGATATCAGCCCACCGGAACTGGCCATTTCAATCTTTGAGTGGACGGAACCATGCTTAACACTCCGGAAAGAGATAGCGGCGCTTGCCAAACTGCCCGTGGAAAGCGTATCGGAGCACTCTCCCATGCTTGAGCTGGGACTGGACAGCATCGACCTGGTCAGTCTTTCAGCGCGGCTCAAGAAGCAGGGACTTGGCATCACCACGTCTCAGCTCGTAAAATCACGGACCATCGCGGAGATGTCGAAGATTCTAGGACATGCGCAGGTGGTGGGAGAAGGAGGGAAGGCCGGCGTCGCATTTGATGAACTGAAGGTCCAACTTTGGGAGGCTGTTGGGTCAAGCGGGCTCAACATTGACATGGCTACTGTTGAGGCCGTGTTGCCGCCCACTCCGTTACAAGAGTCGATGATGGCCGACATGCTCGAGTCTGACTTTGAGAGATACTTCAACCACGACATTCTTGAAGTTGCGAGCCATGTTAATGTTCAGATGCTCTCTGACGCCTGGCTGAAGGTTGTACAGCGATCACCCATACTGCGGACAACGTTTGTACAACTCGAGAACGTCCAAGTACAGCAGACCTTTTGCCAGGTTGTCCTCAAGGAACTACCGCCTAGGATTCGATCTTGTCCGTTTGCGGACAAGGAGGATATCGACAGCGTCATCTCAGAGCATCGACAGTATATCAGGGAGCAGAAAGGCAGGCGGGGGCTTCTGCAGCTCACCTTCGCGGAGGCCAAGGGCCACACATGTCTTGTTCTGTCCATGGCTCATGTTCTTTATGACGGATGGTCGCTTGCTCTGCTCCACCAGGACGTGGCAGCAGCGTATCAAGACATCATCATTGAACGTCCACCGGTGGAGCCCACGTTGCGACTCCTGCTGGACTCTGCAGACGACCAGTGCCGCAGATTCTGGACGCAGTATCTCACGGGTGGGCGCCCTTCGCTAGTACCGGAATCACCGTCAACGCGCGAGTCCACGGCAGGGCGGCGTGCACATTTCGCGGAAGCAGCGTCGACAGTTGACCTCGGGAAGGTGTTGTCGTTTTGTCGAGAAAACGCACTCAGTCTCCAGGTGGTGGGCCAGGCATGTTGGTCAGCCGTGCTTGCCAGTCGGCTATCTGCCTTGGACGTGGTATTCGGCGTCGTCCTCTCCGGCCGAGATACGGAGGAGGCGCAGGGCGTCATGTTCCCGACAATGAATACGGTGGCGGTTCGGTGCGTGCTGCACGGCTCGGCGAGGTCGTTTCTAGGCTACCTGCAAGAGACTATGGCGGATATTCACCAGCACCAGAGGTACCCCCTCCGGCAGGCGCAGGTTGCAGCCAAGCAGACACCGGGGAGACTTTTCAACACGCTTTTCCTTCTCCAGAAACAGCCCGAAGCCGGTGTTTCTCCCGCCGGGCAGGAGAAGGTTCCACTACTTACATCTGTGGGTGGCTCTGCGACAGCCGACTTTGCCATCTCGGTAGAATTGGAAGCCGTGGGCAATGGCGGCCTCATCTGGCGAGTTGCTGGCCAGGACTCATTCGTCGGACAAGACGACGTAACGCAGATCCTCCACCAGCTTGACAGAGTGATGGAGTACTTTATCGAGCCGGTGGACCAAAACCTGCTGCAGTTCCAGGGAGGTCAGATTTCAATCTGTGGACTCCCCCCTTTTACCATGGACGACGGCACACGATCAGGAAATGGCCCAGAGCTTTCGTCGCCGGCGGAGGGAAACCGGACTGTCGAAGATACTCCCTGGTCTGAAACCGAAACTGCCATACGAGCTGTGGTTGCGGAGGTGGCAGGAATCCCGACAGAAGCGGTCTGCAAGGGGGCCACATGCTACCAACTTGGCTTGGATTCCATCAGCACCATCAAAGTGTCTTCCATCCTTCGGAAGCGAGGAATCCATTTAGGCGTCCGACAACTTCTCGCAGCGTCGTCGGTCTCAAGCATGGCTACCATGGCTGACAAAGCGGCTGCTGCTGGCGGGGCTGCGTCCGACAACGACCACAAGCGGCAAGAATGCGACATTCCAGATCGAATCAACGTCCGCGACATACTCGAAGAGGCTGGTTTAGACAACGACCAGGTCGATGAGGTCTTCCCGGCGCTCCCTATGCAGGTGTACATGATGACAGCGTGGCAAAACTCCCACGGCCAGGTCTTCTACCCCGAGTTCAAGTATCGAGTCTGCATCCCGGTAACGCTCGACGCGCTGCGATCGGCTTGGTCGAGGCTCGTCGGGATGGAGCGTATGCTTCGGACGTGTCTCGTGGCGACGGAAGATCGGGAGCTGCCATTCTTGCAGGCTCTCTTGAAGCCAGACGCCCATGGATCTCTTCTTCCCTCACCAGTTGTAATGCCTGGGTCGGACCACAAAGTCGAAGAAGCAGCCGACGCGGCTTGTGGGCCTCTGGTGCGTCTGGGGCTTACTCCGCGAGATGATGGCCTCTGGGAAGTCCGGCTGCGGATACATCACGCACTTTATGATGCCGTTAGCTTGGCGCAGGTGATGCGGAGGTTCGGTGAGCTCCTGGCAGAGAATGATGATGAAGGAATGGCCAGCACGTCGAAAATGAGTACATGGAAAAGGTTCGTGGCGCATCACTCGTCTCCAGACGTCCAGGCGTCCCGGCGTGAGTTTTGGACGGAGTACCTGGGTGGTATTCGCAACGCCGTCGATGAAAGGGCTGGAGGTCCGTCGCGGAGGGTTTCTTGCTTCAGGAGGTCGGCCGTCGCGGACGTGGCAGGACTGTATACAGCGTGCTCCCAGTCAGGGATTGGACTTCCGTCGCTCCTCTTCGCCGCGGTTGCCAAGGTACTACATGGCCAAGGTGGCGGCAGACGCAAAGACAAAGATGTGGTGTTGGGGATCTATTATGCCAACCGGAACTGGAACAACGACGGCGACGACGAAAACGACCACGGGCTGGAGGCTGGTTCTTATCCGACCCTCAACCTGCTTCCGGTCAAGGTATCCATGGAGGGAAGTCCAAGTCTGATGCGCGTGGCGGAGCAGATCCAGAGGGACCTCCATCTGATTACGTCGCCCGTCAACGCAACGGTGGGGTTGTGGGAAGTCAAGGACTGGACGGGGGTGACGGTTGACGTGTTTGTCAACTTTATCAATACGCCTCTCGAGGGTGGAAGATCAGACTTGGAGACTACGTGGATTGAGCAGGTGTCGGGTGCCGGGCCAGACATGGAAGAGGCGGAAGACAGGGCGGCCGAGACGACTCAGACGAGAGAGTGGGATTCGTTGTGCGTGAAGAAGAATGCAGTCCGGGACGCATTTCCGGAGAGTGTTGACGTGGAGGCATCAGTCAGGGAGGGGGCATTGGATCTCGGGGTGTTTGGACCCGAGTCCCGCATTTCTTGGGTTGGTGTTGAGGACCGGCAGGCCGAAGGGAAAAAAATCATCACAAGCTCCATCAATCGTCCACCTCGACGCCGTCCATGTCCTCCCATGTCATTCATTCCCATCTCCATCTCCATCTCCATCTCCATCCCCGTCACTAATATCAACATCACCGCCACGCCTGGTTAA",
      "translation": "MSFCLVGLFENSCLTFHPQGEPRACAPRVVTSFPLPAYGTQPSRPAVDSMSLSVAPSISDSTTTKRFLHGNAINAMASDLDDKSRSILNHPPSRVPGPNLLHHLVQSESCHGIAAISFLSGDGEETSLSYPELHHAADDLASRITAIVGAGNLSDHDDFVVPLLIPQGPSLYIAILAILKIGAAFCPLPLDAPPERVHFILNDLRARVVLVTSKTAANLAHDGPKSEIPLLDVDDDSAVCSDLLFRSPVRTPSPQRLAYVMYTSGSTGTPKGVGIPHGAATQSLLAHDRHIPGFQRFLQFASPTFDVSVFEVFFPLFRGCTIVSCDRATMLDDLPGIMRRLNVDACELTPTVAASLLRTRANVPSLKLLLTIGEMLTEPVVKEFGSNETRPSILWGMYGPTEAAIHCTLQVAFSGDSSHRVIGGPLDTVSCFVVKIPKEDNNYSIDIVPVGEIGELVVGGYQLARDYLNRPDQTHQAFIDSPYGRLYRTGDKGRIRPDGTLECLGRISDGQVKLRGQRIELGEVEHAAMRAPECRAAAAMVIESILIVFCLLEQGATSAELQFGVSTSCRRWLPSFMVPGDVVVLTEFPTLASGKVDQKKLRSQYTTHSRNVEVSLDQADANTLEGKVASLFSKIIGTPFTPTTPFSTHGVDSLAAIRLASALRENEISATYLDILSSRSVSGLCDRIQNRDRTKDSPTMNGPVLATSMPNIDELLSMDASLRSMGDEIEGFDRCTPLQNSMLTETSDNDATYYNVVEFDFPASCSPLLIRSHLQQLALANDILRSGFVPCGPGFVRVIFKELKDGCLEIMDDLDPSLENWQVDLLHPFQVGISRAEQESRRRVLFRMHHAIYDGWTLDILIQDLTSLLEGRTPNPRRQFKDVSTFCHTLSSAILDSSRSFWADYLLGWQRTDYPRLMSRPSGKSGSMAVSRKLSISPDTLNRTATRSGWNPQVLFQAGAAFLWSAILGAQDVVIGSASSGRTIPVAGIENIMGPCIATLPLRINFGALRSVADLLKSIQVANRSSLEHGVLPLLDIRKAAGIPPGETLYDLLFVYQQSLYSAERRSSPLRELSHHDSLETKLLLEVEPTDDSFVCQITYHADAISPEQAEVMIQELDHICQHFLSQPMSQVSDAGHCLPARLKSLFNLRPSAYSGCPDLASSFEQTASNAPNSPAICFANAIFETSADVETISYAELNQRSNQVAWYLRHHHGAEGGVVGVIMEKSIMLYVAILGALKAGYGYLPLLPTTPIDRMRFILEQAPVKACLVDRETSALLLNAGFSSCSLVYPQQVDLSTFPLSNPGRNVVGSNTAFVIYTSGTTGTPKGIAVTHLNITSNLDALASIYPADSQARLLQLCSQAFDVSVFEIFFTWTIGGCLCSGTHDNLLTPTVAALIDPRRVPKVQFLVTAGYGPAETTNICSVKRMAEGDYINHLGFVLPNTSALVLAPDTLNPVPLGAFGEFCFGGDQVARGYLNLPDLTSTKFVDHPEFGRIYRSGDMGRMLSDGSLLVLGRMDGQVKLRGQRVETGEIDTIITSSGIAASSASLIFRYTESSPEQLVAFYVPGNLNIHTGGLLVLDDALTASNQALFELLESRLPSYMIPTYLIPVSEIPRTSSGKVNRARLLCDFRECTQEDLNNAVASSAKSSASKQKDDENWTEAEEHIARSVSGVLNTPLDGLSRWQSLFAVGLDSITAISVSRSLESEFQRRIPISSILRHPSIARLARLMEAQTPAESTSEHIPQRPEFFDAAHVNQIKESFAAVGKDIDTILPCAPLQEAMLSTTSDSYSNQLVLRLNASVNTVQSSWDQVVQRHAILRTCFMTTSDFRYPIVQVVLSSWEISWTVSECETLEEATQTAKRGVPDALDSQIPPYSLELFKMDGETHLIFSCHHAVYDGESMHILLEEVEALVRGETLLPAPCPEPVLRHILTLPESTVDFWKRHFQGFRALTPTTRRFKTDTMTEKPAPDGLPPQPYRNRISTPLSDVLKTARSTGTSLLAVTQAIWAISLRLLRGESDVCFGNVLSGRTIPIHGIHRLASPCFNTIPLRTEVSSSMLVNELLRELQSLNSDLLTYQFTPLRLIQKLVSSRSEPLFDTILLLQPTRRTRDASVWEVVEDRGAMDSRIYTRLTARPCWADQGLEPRKSHPLPLRHQDEENEAWTPLEKRIRAVLSQLSGTVEQQIGRHTTIFQLGLDSINAVQVAALLRQDGLKISALDVMRLPSCASLAEKVAQSERDESESQPRYDIKDFQASVTTTVQRRVRNVYAVEKVLPCTPLQCGMLADFIQSQGHDYFNYVAFVLRDGITPSEVQNSWAKLFQHRFILRTGFTSVQSPHTTFAMVVYSPNIPLPVESYSGQDRPFNEAKWKLDSAHRALRSLELPPWRVAIAAQGHQTTMYLAIHHALYDADSLQRLLHDLGRVLKGQELQAETCPEDALSLILGAALDDGDSKQYWEQMASRTTLNRFPTLTPLIERSGQLLTEASVSRQRFSQLQQCAKTAGVSIQSLIHAAWTRVLAAYVGEDDVVFGAVLSGRNTHISDAFLPCINTVPIIARNEASNADLIDQMARYNTQLAAHQYSPLSRIQKWLGHPSTRLFDTLVVYQKLSSSVPSELPWKKVHDEGRLDYTLSLEIEPSLDDTIDVRISFRTDVLPRDQAIVILHQFDAILEDLAQYPTATESELWRRHPELMSISPPVEPEIPSSEVFLHESVETAARQTPTRVALEFVTGFQGEIPQKESWTFQDLDHMGNRVANLLASRVTGRGIVALHFDKCPEAFFSILGVLKAGCAFLALDPSAPKARKKFILEDSKAVALLVQSDSLDFRPSQPVIQVGSMSLAQASQEPVHLDPPLHKTDTCYCLYTSGTTGTPKGCEITHENTVQAMKAFQRLFEGHWDDDSKWLQFASFHFDVSVLEQYWSWSVGIPLIAAPRDLILDDIAATIRRLEITHLDLTPSLARLLDPKDVPSLGKGVFITGGEALKQEILDVWGPQEVIYNAYGPTEATIGVTMYQRVPQNGRASNIGRQFDNVGSYVFHPGTEIPVLSGAVGELCVSGKLVGKGYLNRPELTAERFPNLKEFNERVYRTGDLVRRLHNGCFDFLGRSDDQVKLRGQRLEIGEINHAIRSGVTDIHDVATMVSKHPKVDKDLLVSFVTSGQAPHPGSTLEVRNGPLTSELRQSVLRACRDKLPGYMVPSHIFEISYIPLSVNNKADMKTLTQLFKSLSPEHLLQLSQVPRRTSDAPQTDIQRAVLSVIREFTGLSGDVMSLSSNLFQLGLDSISSLRLGALFRDRGSITVSPSTILRNPVLSDLAEALSTHRTTDNIGATQEAKQRIQAFGHRFRIFVLQELRLDQDDIEYIAPCTPLQEGMLSRSLSQADEAYFVTFRLQLQEMVSLDRLRMAWEKLVSSHSILRTRFVETPSGFAQAAIRSTCFEWDDFVLDDGHEDDVDTVVSQSRSRWIERNRQSVTAPLKFLSVHRPGGRQLVVHIFHGLYDGISFDSMLKWVAKEYSGQQHSMVAPFVDALPHGPLRNFDFSRSFWSKHLGNCSFEALPKTMRGAGNHVSVRRTFAADGLDVVRKQSNTTMQSIVLGLWSTILGRCFTVGAATGVVISGRAIDIRQSEDIIGPLFNTLPFYADVKHHNWESLVKRCHDYLTTTLEFQHTPLRSIQKWCSGGRAVFDNLFVFQVDPATTPETDYPWTVVDDFAASDYPLAFEATLEADNTLHIHIAAHDNLRTEPDLEVLIDEIGEILTLVTTGDVGKLSPGSEALSDEGSPFTSPNTTNPSSTDSFTSPSTDISPPELAISIFEWTEPCLTLRKEIAALAKLPVESVSEHSPMLELGLDSIDLVSLSARLKKQGLGITTSQLVKSRTIAEMSKILGHAQVVGEGGKAGVAFDELKVQLWEAVGSSGLNIDMATVEAVLPPTPLQESMMADMLESDFERYFNHDILEVASHVNVQMLSDAWLKVVQRSPILRTTFVQLENVQVQQTFCQVVLKELPPRIRSCPFADKEDIDSVISEHRQYIREQKGRRGLLQLTFAEAKGHTCLVLSMAHVLYDGWSLALLHQDVAAAYQDIIIERPPVEPTLRLLLDSADDQCRRFWTQYLTGGRPSLVPESPSTRESTAGRRAHFAEAASTVDLGKVLSFCRENALSLQVVGQACWSAVLASRLSALDVVFGVVLSGRDTEEAQGVMFPTMNTVAVRCVLHGSARSFLGYLQETMADIHQHQRYPLRQAQVAAKQTPGRLFNTLFLLQKQPEAGVSPAGQEKVPLLTSVGGSATADFAISVELEAVGNGGLIWRVAGQDSFVGQDDVTQILHQLDRVMEYFIEPVDQNLLQFQGGQISICGLPPFTMDDGTRSGNGPELSSPAEGNRTVEDTPWSETETAIRAVVAEVAGIPTEAVCKGATCYQLGLDSISTIKVSSILRKRGIHLGVRQLLAASSVSSMATMADKAAAAGGAASDNDHKRQECDIPDRINVRDILEEAGLDNDQVDEVFPALPMQVYMMTAWQNSHGQVFYPEFKYRVCIPVTLDALRSAWSRLVGMERMLRTCLVATEDRELPFLQALLKPDAHGSLLPSPVVMPGSDHKVEEAADAACGPLVRLGLTPRDDGLWEVRLRIHHALYDAVSLAQVMRRFGELLAENDDEGMASTSKMSTWKRFVAHHSSPDVQASRREFWTEYLGGIRNAVDERAGGPSRRVSCFRRSAVADVAGLYTACSQSGIGLPSLLFAAVAKVLHGQGGGRRKDKDVVLGIYYANRNWNNDGDDENDHGLEAGSYPTLNLLPVKVSMEGSPSLMRVAEQIQRDLHLITSPVNATVGLWEVKDWTGVTVDVFVNFINTPLEGGRSDLETTWIEQVSGAGPDMEEAEDRAAETTQTREWDSLCVKKNAVRDAFPESVDVEASVREGALDLGVFGPESRISWVGVEDRQAEGKKIITSSINRPPRRRPCPPMSFIPISISISISIPVTNINITATPG",
      "product": ""
     },
     {
      "start": 70005,
      "end": 70741,
      "strand": 1,
      "locus_tag": "input.path1.gene18",
      "type": "other",
      "description": "<div class=\"focus-intro\">\n <strong><span class=\"serif\">input.path1.gene18</span></strong><br>\n \n <br>\n Locus tag: <span class=\"serif\">None</span><br>\n Protein ID: <span class=\"serif\">None</span><br>\n Gene: <span class=\"serif\">input.path1.gene18</span><br>\n \n Location: 70,005 - 70,741,\n (total: 468 nt, excluding introns)<br>\n <br>\n \n</div>\n<div class=\"focus-info\">\n \n\n \n <br>\n <span class=\"bold\">Pfam hits:</span><div class=\"collapser collapser-target-input-path1-gene18 collapser-level-none\"> </div><div class=\"collapser-content\">\n \n  PF02466.21 (Tim17/Tim22/Tim23/Pmp24 family): [12:119](score: 108.6, e-value: 2.3e-31)<br>\n \n </div><br>\n \n\n \n\n\n \n</div>\n<div class=\"focus-urls\">\n <a class=\"wildcard-container\" data-wildcard-attrs=\"href\" href=\"http://blast.ncbi.nlm.nih.gov/Blast.cgi?PAGE=Proteins&PROGRAM=blastp&BLAST_PROGRAMS=blastp&QUERY=@!translation!@&LINK_LOC=protein&PAGE_TYPE=BlastSearch\" target=\"_blank\" data-locus=\"input.path1.gene18\">NCBI BlastP on this gene</a><br>\n <a href=\"http://www.ncbi.nlm.nih.gov/projects/sviewer/?Db=gene&amp;DbFrom=protein&amp;Cmd=Link&amp;noslider=1&amp;id=ENANITX01000091NITX01000091.1&amp;from=60005&amp;to=80741\" target=\"_new\">View genomic context</a><br>\n \n \n \n \n</div>\n<div class=\"focus-clipboard\">\n AA sequence: <span class=\"clipboard-copy wildcard-container\" data-locus=\"input.path1.gene18\" data-wildcard-attrs=\"data-seq\" data-seq=\"@!translation!@\">Copy to clipboard</span><br>\n Nucleotide sequence: <span class=\"clipboard-copy wildcard-container\" data-locus=\"input.path1.gene18\" data-wildcard-attrs=\"data-seq\" data-seq=\"@!dna!@\">Copy to clipboard</span><br>\n</div>",
      "dna": "ATGGATCACACCCGAGACCCCTGCCCTTGGGTTATTCTCAATGACTTTGGCGGTGCTTTCGCCATGGGCGCCATCGGCGGCACAGTATGGCACGGTATCAAGGGATTCCGCAATTCCCCCTACGGCGAGCGAAGGATCGGCGCCATCACGGCCATCAAGATGCGCGCCCCCGTCCTCGGCGGCAACTTTGGCGTCTTCGGCGGTCTCTTCGGCACCTTTGACTGTGCCGTCAAGGGCATCAGGAAGAAGGAGGACCCGTGGAACTCGATCATCACGGGTTTCTTGACCGGTGGTGCGCTCGCCATTCGTGGTGGTTACAAGGCTGCCCGGAACGGTGCTATTGGTTGCGCCATCCTGCTCGGTGTCATCGAGGGTGTCGGTATCGGGTTCCAGAAGATGTTTGCGGGAAGCACCAAGCTGGAGCTCCCTCAACCACCTCCTTCTCAACAAGAACATCAACTGGCTTAA",
      "translation": "MDHTRDPCPWVILNDFGGAFAMGAIGGTVWHGIKGFRNSPYGERRIGAITAIKMRAPVLGGNFGVFGGLFGTFDCAVKGIRKKEDPWNSIITGFLTGGALAIRGGYKAARNGAIGCAILLGVIEGVGIGFQKMFAGSTKLELPQPPPSQQEHQLA",
      "product": ""
     },
     {
      "start": 72239,
      "end": 76453,
      "strand": -1,
      "locus_tag": "input.path1.gene19",
      "type": "other",
      "description": "<div class=\"focus-intro\">\n <strong><span class=\"serif\">input.path1.gene19</span></strong><br>\n \n <br>\n Locus tag: <span class=\"serif\">None</span><br>\n Protein ID: <span class=\"serif\">None</span><br>\n Gene: <span class=\"serif\">input.path1.gene19</span><br>\n \n Location: 72,239 - 76,453,\n (total: 3339 nt, excluding introns)<br>\n <br>\n \n  other (smcogs) SMCOG1173:WD-40 repeat-containing protein (Score: 43.5; E-value: 3e-13)<br>\n \n</div>\n<div class=\"focus-info\">\n \n\n \n <br>\n <span class=\"bold\">Pfam hits:</span><div class=\"collapser collapser-target-input-path1-gene19 collapser-level-none\"> </div><div class=\"collapser-content\">\n \n  PF01546.30 (Peptidase family M20/M25/M40): [560:866](score: 76.5, e-value: 2.3e-21)<br>\n \n  PF01112.20 (Asparaginase): [984:1056](score: 55.9, e-value: 3.8e-15)<br>\n \n </div><br>\n \n\n \n\n\n \n  <br>\n  <span class=\"bold\">Gene Ontology terms for Pfam domains:</span><div class=\"collapser collapser-target-input-path1-gene19 collapser-level-none\"> </div><div class=\"collapser-content\">\n  \n   PF01112.20: <a class='external-link' href='http://amigo.geneontology.org/amigo/term/GO:0016787' target='_blank'>GO:0016787</a>: hydrolase activity<br>\n  \n   PF01546.30: <a class='external-link' href='http://amigo.geneontology.org/amigo/term/GO:0016787' target='_blank'>GO:0016787</a>: hydrolase activity<br>\n  \n </div><br>\n \n</div>\n<div class=\"focus-urls\">\n <a class=\"wildcard-container\" data-wildcard-attrs=\"href\" href=\"http://blast.ncbi.nlm.nih.gov/Blast.cgi?PAGE=Proteins&PROGRAM=blastp&BLAST_PROGRAMS=blastp&QUERY=@!translation!@&LINK_LOC=protein&PAGE_TYPE=BlastSearch\" target=\"_blank\" data-locus=\"input.path1.gene19\">NCBI BlastP on this gene</a><br>\n <a href=\"http://www.ncbi.nlm.nih.gov/projects/sviewer/?Db=gene&amp;DbFrom=protein&amp;Cmd=Link&amp;noslider=1&amp;id=ENANITX01000091NITX01000091.1&amp;from=62239&amp;to=86453\" target=\"_new\">View genomic context</a><br>\n \n \n \n \n</div>\n<div class=\"focus-clipboard\">\n AA sequence: <span class=\"clipboard-copy wildcard-container\" data-locus=\"input.path1.gene19\" data-wildcard-attrs=\"data-seq\" data-seq=\"@!translation!@\">Copy to clipboard</span><br>\n Nucleotide sequence: <span class=\"clipboard-copy wildcard-container\" data-locus=\"input.path1.gene19\" data-wildcard-attrs=\"data-seq\" data-seq=\"@!dna!@\">Copy to clipboard</span><br>\n</div>",
      "dna": "ATGCCCTCCAGCGACCACGGCTCCGACTCGGACCCCGGGTCTGAATTCGACAAAGACAGAGACAGAGACAAGGAGGACAGTGACGACTGTTACGGCGACGACGACGACGACGACGACGACGACGACATGCCTTCCACTCTCACGGCTTCCGACCTCTCCGACACAGAGGACTGCCCTTGCCCTCAGACCACCCCCAACCTGGTCCACAACCTGAGGCACGACAGCTCCGTCCTCTGCCTTGCCGTCTGCCACCAAACCGAGTCCGTCTATGCAGGCACGCACGATGGCGAGATCGTGGTCTGGTCCCTCGCCACCTTTCAACAAGTCGGCAAGGTGCAAGCCCACAAACGCAGCGTCCTCAGCCTCTTCCTCACCTCGGACGGCTCCATGCTCTTCTCCAGCGCCGGCGACCCCATCATCAACGCCTGGTGCCCTTCCTCCCTGACCCGGCTCTACGAGATCTACAGCACTTACGACGTCGGCGACGTCTTTTCTGTTGCGTACAGCAGCCAGCACGACACCCTCTACATCGGCGCGCAGAACACCTCCATCCAGTGGGTGAACCTCCAAGACCCCAGGAACCGCACCGTCCACGACTCGTCGACCCATCCCGACCGGAGGAACCACCGTTTCTTCGACTCCCGGGCCGTCGGCGGCACCTCTACCCCACGCCGTAACGACGAACGATGGACCCTGATCCCGCGCGCCGAAAAAGTCGTCGAGATACCCGCTGGTGCCATCCAGATGTTCGCCCACTACGGCTACGTCTATACCATGCTCATAGCCAAGGGATCTACAGTTCTGGTTGACGATGACGAAGAAGTGCTCATCTCCGGGGGAGGCGACGGTACCATCAAGCTCTGGAGGCTTGGCGGTAGCGGTACCGGTAATAATAACAACGAAGGGGAGGACGAGGGTGGCCGGGATGGTGGCTCGGACGATCGAGAACCCGGGCTGGACGAACTGATGGTCCTCGGCACCGACGACGCCGAGTCTGTCATGTCCCTGGCCATCGATGGCTCGTTCCTGTACGCCGGCAAGCTCCGCGGCATCATCGAGTTGTGGGATCTCGACACCCGGTCCAAGCTGCGCGTGATCAAGAGCCACAAGGGCGACGTTATGAGTTTGCAGATGGGCTGGGGGTATTTGTTCAGCGCTGCTTGTACTGGGACGGCTAGTAAACACAGCACCGTCCACTACGGCGAATACCAAACCGCCCAGGCCGAACACGTCAGCCAGAAATACCAGTGCCTGGCCCGCTGGAAAGCACACCAGGGCAAGATCCTCTCCTCCATCGCCACCACCTACAACGGAAGGCAATACTACATCACCGCCGCCAACGACAAGGACGTCTCCATCTGGCGCATCGACAGCCCATCGGCCGCCCAGCAAGGGGAAGCCGAAGAGACGGAGGACGTCATGGTCACGGCCCTGCAGGAGTTCGTATCCTTCAAGACCGTCTCGTCGCGGCCCGAGTTCGCCGAAGACTGCCACCGCGGCGCCACCTTCCTCGGCTCCCTCTTCAAGCGGCTGGGGGGCCAGGTCGACATGCTGGGCACCTCCAGCAGCCCGTACAACCCCGTGGTGCTGGCGCGGTTCAGCGGCACGCTGCAACAGCAACAACAACAACAACAACAACAACAACAACAACGACAACCCGCGAAGCGCAAGAAGAGGATTTTGTTCTACGGGCACTACGACGTCGTCCCGGCGGACCAGAGGAAAGGCAGCAAGTGGGCCACCGACCCGTTCCAGATGAAGGGCGTCAACGGGTACCTGTACGGGCGCGGGGTGAGCGACAACAAGGGCCCCATCATGGCAGCGCTGTTCGCGGTGACGGACCTGGTGCAGGCCAAGGGACTGGACAACGACGTGGTGTTCCTGATCGAGGGCGAGGAGGAGTCGGCGTCGCGCGGGTTCAAGGAGACGGTGCGGCGCCACAAGGACCTGATCGGCGAGGTCGACTACATCCTCCTGGCAAACAGCTACTGGCTGGATGATGAGGTACCCTGCCTGACCTACGGCCTGCGCGGCGTGCTACACGCCACCGTGTGCGTCGAGTCGCCGCGCCCTGACCTCCACTCGGGCGTCGACGGGTCGCACATGAACGACGAGCCGCTGTCGGACCTCACATCAGTACTATCAAAACTGAAAGGCTCGGGAAACCGGGTGCTGATCCCGGGGTTCTACGACAACATCTTCCCGGCCACGGAAGAAGAAGAGGTCCGATACGACGAGATTGCGCGGCTCCTGATGAGGCGGAGGGGCGAGAAGGGCCCCGTGGAGAAGGTCAAGCAGGCGCTGATGGCGCGGTGGCGCGAGCCCAACTTGACCATCCACCGGTATAAGGTGTCCGGGCCAGAGGGGAGCCTGGTGAGCAGCCACGCCAGCGCGCACATCAGCCTACGTCTGGTGCCGGGGCAGGAGGTCAACGAGGTGGTGACGCAGCTGGCCTCGTACCTAGAGTCCGAGTTTGACAAGCTCGAGTCGGACAACACCATGACGATCCAGATCGACAACAAGGCGGAACCGTGGCTGGGGAATCCGCAGAACGAGATTTTCCGGACGCTCGAGGAGGCGGTGATGAAGGCGTGGGCTCCTGTGTTTCAAGGACGAGAGGGAGAAGCTGGGAAGACCACGACTGACGAGGTCCCCAGGAGACCGTTGTACATCCGCGAGGGAGGGTCGATCCCGGCCATCCGGTTCCTGGAGAAGGAGTTTGGAGCACCGGCTGCCCATTTACCCTGCGGACAGGCCAGTGATTCGGCCCATTTGGATAACGAAAGGTTGCGGGTGTTGAACTTGATGAAGAGCCGGGAGATTTTTGCTACCGTTTGTAACGGCATAGTCTGGGAAGCAAGCGGTAACATTGGTTTGGCCGGTGATGAACAAAAGGAAATGCTTTCTCCCCGCTCCTCGTCCAACATCCAACCACAGCCACCACGCCTCCCCTCCGCCCTCGAAACAGCAGCCTACGCCGTAACCCTCCTCGAAGACGACCCCCTCTACAATAGCGGCCGCGGCGCCGTCTTCACGCGCGACGGCGTTATCGAGCTCGAAGCCAGCGTCATGGTATCCCGCGGCCGCGCCAAGCGCTGCGTCGGCGTCTCCGGCATCCGGACCGTGCGGAACCCCATCCTCCTCGCCAAGGCGATGCTGGAGCACGGCGACCAAGACCTTCGACCGCACGGGAGTGGCATTGTTGAAGCCAACACCACCACCACCGCCACCGCCACCACCGCTAGACATCCCGTCCGCTCAGGGACATACCCACCTCCACGGCGTCGAGTTGACGGCTACCCTGGCCGAGAGGTACGGGCTGGCGCTCGTGGACGATAA",
      "translation": "MPSSDHGSDSDPGSEFDKDRDRDKEDSDDCYGDDDDDDDDDDMPSTLTASDLSDTEDCPCPQTTPNLVHNLRHDSSVLCLAVCHQTESVYAGTHDGEIVVWSLATFQQVGKVQAHKRSVLSLFLTSDGSMLFSSAGDPIINAWCPSSLTRLYEIYSTYDVGDVFSVAYSSQHDTLYIGAQNTSIQWVNLQDPRNRTVHDSSTHPDRRNHRFFDSRAVGGTSTPRRNDERWTLIPRAEKVVEIPAGAIQMFAHYGYVYTMLIAKGSTVLVDDDEEVLISGGGDGTIKLWRLGGSGTGNNNNEGEDEGGRDGGSDDREPGLDELMVLGTDDAESVMSLAIDGSFLYAGKLRGIIELWDLDTRSKLRVIKSHKGDVMSLQMGWGYLFSAACTGTASKHSTVHYGEYQTAQAEHVSQKYQCLARWKAHQGKILSSIATTYNGRQYYITAANDKDVSIWRIDSPSAAQQGEAEETEDVMVTALQEFVSFKTVSSRPEFAEDCHRGATFLGSLFKRLGGQVDMLGTSSSPYNPVVLARFSGTLQQQQQQQQQQQQQRQPAKRKKRILFYGHYDVVPADQRKGSKWATDPFQMKGVNGYLYGRGVSDNKGPIMAALFAVTDLVQAKGLDNDVVFLIEGEEESASRGFKETVRRHKDLIGEVDYILLANSYWLDDEVPCLTYGLRGVLHATVCVESPRPDLHSGVDGSHMNDEPLSDLTSVLSKLKGSGNRVLIPGFYDNIFPATEEEEVRYDEIARLLMRRRGEKGPVEKVKQALMARWREPNLTIHRYKVSGPEGSLVSSHASAHISLRLVPGQEVNEVVTQLASYLESEFDKLESDNTMTIQIDNKAEPWLGNPQNEIFRTLEEAVMKAWAPVFQGREGEAGKTTTDEVPRRPLYIREGGSIPAIRFLEKEFGAPAAHLPCGQASDSAHLDNERLRVLNLMKSREIFATVCNGIVWEASGNIGLAGDEQKEMLSPRSSSNIQPQPPRLPSALETAAYAVTLLEDDPLYNSGRGAVFTRDGVIELEASVMVSRGRAKRCVGVSGIRTVRNPILLAKAMLEHGDQDLRPHGSGIVEANTTTTATATTARHPVRSGTYPPPRRRVDGYPGREVRAGARGR",
      "product": ""
     },
     {
      "start": 77638,
      "end": 80322,
      "strand": 1,
      "locus_tag": "input.path1.gene20",
      "type": "other",
      "description": "<div class=\"focus-intro\">\n <strong><span class=\"serif\">input.path1.gene20</span></strong><br>\n \n <br>\n Locus tag: <span class=\"serif\">None</span><br>\n Protein ID: <span class=\"serif\">None</span><br>\n Gene: <span class=\"serif\">input.path1.gene20</span><br>\n \n Location: 77,638 - 80,322,\n (total: 1137 nt, excluding introns)<br>\n <br>\n \n</div>\n<div class=\"focus-info\">\n \n\n \n <br>\n <span class=\"bold\">Pfam hits:</span><div class=\"collapser collapser-target-input-path1-gene20 collapser-level-none\"> </div><div class=\"collapser-content\">\n \n  PF15891.7 (Nucleoside 2-deoxyribosyltransferase like): [53:160](score: 112.2, e-value: 1.5e-32)<br>\n \n </div><br>\n \n\n \n\n\n \n</div>\n<div class=\"focus-urls\">\n <a class=\"wildcard-container\" data-wildcard-attrs=\"href\" href=\"http://blast.ncbi.nlm.nih.gov/Blast.cgi?PAGE=Proteins&PROGRAM=blastp&BLAST_PROGRAMS=blastp&QUERY=@!translation!@&LINK_LOC=protein&PAGE_TYPE=BlastSearch\" target=\"_blank\" data-locus=\"input.path1.gene20\">NCBI BlastP on this gene</a><br>\n <a href=\"http://www.ncbi.nlm.nih.gov/projects/sviewer/?Db=gene&amp;DbFrom=protein&amp;Cmd=Link&amp;noslider=1&amp;id=ENANITX01000091NITX01000091.1&amp;from=67638&amp;to=90322\" target=\"_new\">View genomic context</a><br>\n \n \n \n \n</div>\n<div class=\"focus-clipboard\">\n AA sequence: <span class=\"clipboard-copy wildcard-container\" data-locus=\"input.path1.gene20\" data-wildcard-attrs=\"data-seq\" data-seq=\"@!translation!@\">Copy to clipboard</span><br>\n Nucleotide sequence: <span class=\"clipboard-copy wildcard-container\" data-locus=\"input.path1.gene20\" data-wildcard-attrs=\"data-seq\" data-seq=\"@!dna!@\">Copy to clipboard</span><br>\n</div>",
      "dna": "ATGTCCACCGTCCGCTGTTCGACTGCAGCTGGTCTCGAAGCGATGAGACAATCGAGGCAACCAGTCACGACACGTCTCATCTCCCCTTTGCTCCGGGAAGACCTGCAGCAGTCCGATGTCGTCTTAGCCCCAGCCCGACCTCCTCTCCCCCCAGACCACAAGACCATTTTCCTCGCAGGAACCACCAGCACCACCGACCCCGATCAGCAAGACTGGCGCTCCACCCTCTCCGATGCCCTGGCCTCTCTCTCCCTTCCCATCGTAATTCTGAACCCCTTTCGTCCAGACTGGGACGACACCTGGCGAGAGGACGTCTCCGACCAGCGCTTCGTCGAACAGACCACCTGGGAGCTCGACATGCAGCACCACGCAGGCCTGGTCGTCTTTTATTTCCACCCGGACACCAAGGCCCCCGTCAGCCTCCTCGAGCTGGGCCTGGCCGCTCACTCGGGGAAGCTGGTCGTCGTGTGTTGTCCCGCGGCCTTCTGGAAGAGGGGCAACGTTGAGATTGTCTGTGCCCGGTATGGTCTCACCTTGGTCGACTCGCTGGATGATCTTCGAGATGTCGTTGCTCAACTCCGAGAACGTCTCGGCGAAGGCGGGAAATGGGGCTTCGTCGTATATCGCACCACGTACGGCGACGACCAGGGTTGGAAGCGAGTCAAAGAGACCATTCAAGAGGTCTCGGCATCTGACATAGAGGCATTAAGAGCGCCGGATTTGGCCAGTTCCCTTGACTGCGTCTTTATGGACGACAAGGAAACCCTGGAGAGCATCTCACGACCAGAACTTCGGAAACGCTTCCGCAAATGGGCGGGCCCGCGAGGCTTTCAAGAAAGAGGAACAAAGCCATCCGGTGACCCCAGCGATTGGTGGAATATGGGTCACGTTAATTTCATTAATTCTGCGTGGGAGCCTGAGGGGGCTCCTGAGACCGAAGAAGAAAGGCTGGCAATACTCGGAGATGAACCGCTGCCGCCTATTGATGGCTATACCGACGAAGACGTTGGCTGGATGAAGCTCAAAATCCACAATCTGGGTATCAGCTTCCACCTAATCGCAGATAGTTACGTGGATAACCACTGGTACCCCGGTTACCAAAGACCGCCTGCGATTGTGGACGGCCTCGGAGCCTAA",
      "translation": "MSTVRCSTAAGLEAMRQSRQPVTTRLISPLLREDLQQSDVVLAPARPPLPPDHKTIFLAGTTSTTDPDQQDWRSTLSDALASLSLPIVILNPFRPDWDDTWREDVSDQRFVEQTTWELDMQHHAGLVVFYFHPDTKAPVSLLELGLAAHSGKLVVVCCPAAFWKRGNVEIVCARYGLTLVDSLDDLRDVVAQLRERLGEGGKWGFVVYRTTYGDDQGWKRVKETIQEVSASDIEALRAPDLASSLDCVFMDDKETLESISRPELRKRFRKWAGPRGFQERGTKPSGDPSDWWNMGHVNFINSAWEPEGAPETEEERLAILGDEPLPPIDGYTDEDVGWMKLKIHNLGISFHLIADSYVDNHWYPGYQRPPAIVDGLGA",
      "product": ""
     },
     {
      "start": 81187,
      "end": 82200,
      "strand": 1,
      "locus_tag": "input.path1.gene21",
      "type": "other",
      "description": "<div class=\"focus-intro\">\n <strong><span class=\"serif\">input.path1.gene21</span></strong><br>\n \n <br>\n Locus tag: <span class=\"serif\">None</span><br>\n Protein ID: <span class=\"serif\">None</span><br>\n Gene: <span class=\"serif\">input.path1.gene21</span><br>\n \n Location: 81,187 - 82,200,\n (total: 768 nt, excluding introns)<br>\n <br>\n \n</div>\n<div class=\"focus-info\">\n \n\n \n\n \n\n\n \n</div>\n<div class=\"focus-urls\">\n <a class=\"wildcard-container\" data-wildcard-attrs=\"href\" href=\"http://blast.ncbi.nlm.nih.gov/Blast.cgi?PAGE=Proteins&PROGRAM=blastp&BLAST_PROGRAMS=blastp&QUERY=@!translation!@&LINK_LOC=protein&PAGE_TYPE=BlastSearch\" target=\"_blank\" data-locus=\"input.path1.gene21\">NCBI BlastP on this gene</a><br>\n <a href=\"http://www.ncbi.nlm.nih.gov/projects/sviewer/?Db=gene&amp;DbFrom=protein&amp;Cmd=Link&amp;noslider=1&amp;id=ENANITX01000091NITX01000091.1&amp;from=71187&amp;to=92200\" target=\"_new\">View genomic context</a><br>\n \n \n \n \n</div>\n<div class=\"focus-clipboard\">\n AA sequence: <span class=\"clipboard-copy wildcard-container\" data-locus=\"input.path1.gene21\" data-wildcard-attrs=\"data-seq\" data-seq=\"@!translation!@\">Copy to clipboard</span><br>\n Nucleotide sequence: <span class=\"clipboard-copy wildcard-container\" data-locus=\"input.path1.gene21\" data-wildcard-attrs=\"data-seq\" data-seq=\"@!dna!@\">Copy to clipboard</span><br>\n</div>",
      "dna": "ATGATCTCCGAATTTATCCCTGGCCAAACAATTCGCCTCGACGACGTGAAAAAGACGACCAAGGAGCGCCGAAGACGATTCTTGGACGATCTGACCGACGTCCTCGTCGAGTTGCGTCAGTTAGAGTTCCCTGCCGCCGGCTCCTTGATGCCAAACCCCGATGACGAATCCGAACCAGTTGTCGACGGCTTTCTCAACCTTACATGTGGAAACATCGTCGTCGACGAGGACCTACACATCATTGGCATCATCGACGGGGAATTCGCCGGCACGGTGCCTCTGCAATACTTCACACCGCCGCTCTGGGTCACAGGCCATAGTCGCCCTGGACTGATCTTTCCCTCAATGGACCCCATTATCCAGGACTTTAAAGAAGCCCTTCAAGCCAAATCCGCCACCTCTGAGGGCTGCGCCCAGCTCATGCGAGAGTGGAACTGGAACACGCAACAGGAGTCGATGTTTCCCATGGTTCAAATCCTGCGTCGTCCCCATACGCTACTCCGGGTCTATCGTGCATTTATCAACAAGGGCGACTACAAAGAAAATGTTGCCAACTTCTTTGAGCATCATAGCAGAGCGAAGGACCTCGTGTCGGTGGCAGAGCGCCGAGTTGAGTCGTCCAACCGGTACACTCGATACTTGGAAGATCACGGACTTTTGGTTATCGATGAAGAGGCCGAACAGAAAGAGGCCGAATTTATTGCTATCCTTAAGGAAGGCATCGCAAAAGCCAAGGCAATCCAAGAGGACCTGGAAAAGTTGTTGTGA",
      "translation": "MISEFIPGQTIRLDDVKKTTKERRRRFLDDLTDVLVELRQLEFPAAGSLMPNPDDESEPVVDGFLNLTCGNIVVDEDLHIIGIIDGEFAGTVPLQYFTPPLWVTGHSRPGLIFPSMDPIIQDFKEALQAKSATSEGCAQLMREWNWNTQQESMFPMVQILRRPHTLLRVYRAFINKGDYKENVANFFEHHSRAKDLVSVAERRVESSNRYTRYLEDHGLLVIDEEAEQKEAEFIAILKEGIAKAKAIQEDLEKLL",
      "product": ""
     },
     {
      "start": 82662,
      "end": 86105,
      "strand": -1,
      "locus_tag": "input.path1.gene22",
      "type": "other",
      "description": "<div class=\"focus-intro\">\n <strong><span class=\"serif\">input.path1.gene22</span></strong><br>\n \n <br>\n Locus tag: <span class=\"serif\">None</span><br>\n Protein ID: <span class=\"serif\">None</span><br>\n Gene: <span class=\"serif\">input.path1.gene22</span><br>\n \n Location: 82,662 - 86,105,\n (total: 3297 nt, excluding introns)<br>\n <br>\n \n</div>\n<div class=\"focus-info\">\n \n\n \n <br>\n <span class=\"bold\">Pfam hits:</span><div class=\"collapser collapser-target-input-path1-gene22 collapser-level-none\"> </div><div class=\"collapser-content\">\n \n  PF05346.13 (Eukaryotic membrane protein family): [572:1015](score: 386.9, e-value: 8.8e-116)<br>\n \n </div><br>\n \n\n \n\n\n \n</div>\n<div class=\"focus-urls\">\n <a class=\"wildcard-container\" data-wildcard-attrs=\"href\" href=\"http://blast.ncbi.nlm.nih.gov/Blast.cgi?PAGE=Proteins&PROGRAM=blastp&BLAST_PROGRAMS=blastp&QUERY=@!translation!@&LINK_LOC=protein&PAGE_TYPE=BlastSearch\" target=\"_blank\" data-locus=\"input.path1.gene22\">NCBI BlastP on this gene</a><br>\n <a href=\"http://www.ncbi.nlm.nih.gov/projects/sviewer/?Db=gene&amp;DbFrom=protein&amp;Cmd=Link&amp;noslider=1&amp;id=ENANITX01000091NITX01000091.1&amp;from=72662&amp;to=96105\" target=\"_new\">View genomic context</a><br>\n \n \n \n \n</div>\n<div class=\"focus-clipboard\">\n AA sequence: <span class=\"clipboard-copy wildcard-container\" data-locus=\"input.path1.gene22\" data-wildcard-attrs=\"data-seq\" data-seq=\"@!translation!@\">Copy to clipboard</span><br>\n Nucleotide sequence: <span class=\"clipboard-copy wildcard-container\" data-locus=\"input.path1.gene22\" data-wildcard-attrs=\"data-seq\" data-seq=\"@!dna!@\">Copy to clipboard</span><br>\n</div>",
      "dna": "ATGGCGAGTAACCACCCTGCGACCGTGTCCGACCACCACCACCACCACCACCAAGAATCCGTCAAGAGTCGACACCACAATCCCCATGATGCTAGCGCCTCGATGTCTCGTACACCCACATCTCCACGCGATGCCTTCAAACGATCACGACATGTCGTAGCCACAGGAAGCATCTCTACCGACTCCTCCGTCCACCCTCCAATCGCTTCACCGACATGTCCTCCCACGAAACCTGCCGCTCCTCCCGCCACGTCCCTACCAACCATCCCGGGCGGCAATTCGGACGAAGACCTGTCCTCCCGCTCCTCGTCCTCTTCCGACCTGACAGGCCCCCATCCTTCCGCTACTTCCGACGGCACATCCCCTTCTCCACCCTCCCCAACGCCGTCCGACCCCGCTCCACCGAACAAGAAGAAGCAGGATGAGAGCACTAGACCCAGAAAGACCTCCGCCTCGGCCAAGCCGCCAACGCACGGTCGTGTTCGAAGGCTGTCTGCTGTTGACATACAGCAGTTGACTTCTGAAGCCGAGTCTCTCCCCGTCGCCATCTTCGACGGAGAAGGAAGTGTCGTCGACCTCGATCGAAGCCGGTCACGATCCCAGAATCCACGCCCACTCCCCGCCGACCAGCTAAAATCCAGACAATCTGTACTCCCACCGAACAACCTCACACAGCCTGGAGCTACAAGACTCGATACGACGGGGAGGGATTCACAACGGGCCTCCGAACATTGGCCTCGCCCCGGTCTGGGAAGGACGACGTCCACGCCTCCGGGGAACAGAAAGTCGCAGAACACGGATACGGATTCCCCAAGCTCGTCCCCTCGCCGAAACTCCCTCAATCCCTCCTCCGTCCGACCACCCGCCTTGAAGCTCGCTATCAACGTCCACCCCAATGCCGACGACCAGGCCTCTCGCTCGTTCGCGAGACCTGTCTCTCGGCCTCCATCCATCACGACCACGCAATCCCAGCTGCGACCATTCCAATCTTCTGCGCAACCAGGTCTACCTCTACCCTCACCGATGCCGCCCTCGATCCCTCTCCCGCCGATGTCCATACCCACTCACCTTCAGCTTGAGCTGTCTACGCAACGGCCCAGTCCGCTGTACATTCATCAGTCCTACGCCAACGAAATTCCCTACGAATCCACCGCCGTCAAGTTGGAACGCCTGAAGAATGTCCTCGTCCTCCCCTTCTACCTCGAACGAACCCTCAACTTCGGCGCCCTTGCCTGTCTCGATGCGTGGCTTTACAACTTCACCATTCTCCCCATACGGTTCTGCATCGCCGTGGGTGTCCTGGTCAAGTGGTGGTGCTACTTCATCGTGAAGGAGGCGAAATGGGCCGTCAGCTATGTCTGGCGCGGCCTAAAGAGGAGAGTCTGGTCCCGGGGGAGCAAGAGCCGTCGTGGCTCAGAACAACCTTGCCCGGAGTGTGACATCCAACAGGGCGCGCCGGGAGGCCGGGGCCCAGGTCAGAATGAGACAGGTCGTCCTCAGGACGTTCTTCTGACGCAAGACGAAAGGAGGCGCGCCGTATCGTCTCTCCGTCTGCGCTCAGATAGCAAGGCGGCTGCTGGCAATGGCCATGCCGCCGACGCTTCTGCTCAACACACCAAGGGTGCCCATCCGCTTCCCCACAAGGACCATGACCACAATCACTCGGGACATGGCATCTCCGGACACCGGAGGGCCAAGTCGTTGCCTTCCAACTTGACCAATATGCACAAGGCCGACATCCTCTTGGGCGGTGTCATTATCCTCAGTTCCCTCTTTCTCATGAGGCTCGATGCCAGCCGCATGTATCATGTGATCCGTGGACAGGATGCCATTAAGCTCTATGTCATTTACAACGTTCTCGAGGTTGGAGACCGGCTCCTCTCCGCCCTCGGCCAGGACGTGTTTGAGTGTCTCCTGGGTACCGAAACGGTCTCCCGAACACCGGCCGGACGGTCCAAGGTCCTGAAGCCTGCCGGCCTCTTCCTGCTGGCCCTGGCCTACAACATCATCCACTCGGTGGCGCTCTACTACCAAGTCATCACCCTCAACGTCGCCGTCAACTCGTACTCGAACGCGCTCCTGACGCTGCTCCTGTCGAACCAGTTCGTCGAGGTCAAGAGCACCGTCTTCAAGCGCTTCGAGAAGGACAACCTGTTCCAGCTGACGTGCGCCGACATTTCCGAGCGGTTCCAGCTCTGGCTCATGCTCTTCATCATCGGGATGCGCAATGTCGTCGAGGTCGGGGGCCTGTCCATCCCGGGCGCCGGCGACTTGAAGGCGACCAGCACGAAGCCGCTCCACAGCCCGTCTATTCTGCCGCACAGCTTTACTATGTTGCCCACGTGGATTTGGTCAGGCGAAGTGCTCTCTCCTTTCCTTATTGTGATTGGCAGCGAGATCCTCGTCGATACCATCAAACACGCCTATGTCAACAAGTTTAATAAGATCAGGCCCACATTTTACAGCCGTATTCTGGACATACTGTCGAAGGATTACTACACTAATTTCTCCTCTCCCCTCCCTTCTCGTCTCACTCTCTCCCCCTCCCCCCCAATCCCCCCTTTCTCTCTGCTTTTCTTCCACTCACTCCATACCTGGTGGTTCTTCTTAACTGACCTTCTCAAGGCCTTCGTCACACCAAGTCTTACCCGCCGGGTCGGGCTCGCCGTCGCTCCCCTCTCGTGCCTATTCATTCGATCATCCATTCAGACATACCACATGTTCCTGTCGTCCCACGTCTCGGTCCCCATCGTCGAGTCGACGCAGACGTCCCTGTCGGCCGAGTCGGCCACGCCCTCGTCGCCGGTGATGCTGGCGGCGCTCGACAGGCTCGACACCCTCCTCCGGGACGCCCTGGGCCGCTCGGTCTACGGGTATCCGTACGGACGGGCGAGCGGGAAAGGCCGTGGGTGGCTGGATTGGACGACCGACGACGTCATCGCCGCCGTGACCATGCTCGTGGTCTTCTTCATCGCGTTCTTGGTCCTGCTCATCGTCAAAATCCTCCTCGGCATGGCGCTCCTTCGCTATTCGAGGAACCGGTACGCCAGGATGAAGGTCAAGGAGCATCTCATCTCCGTGGGCCAGGCCTCCCCGGAGTCGTATGATGCGGAGGGAAAACGGCTGGGGGGTTATGGCCACGTTGAAGTCACGGAGGAGAAGAGGAGGTGGATTAACGCGGATAAGGACGAGGGGCTCAAGGGGAAAGGAAGGCCTGACAAGTCGGAGAAGAAGACGCCTGAGGGGGAATACCAGGGCGTGCAGAGGTATGAGATGGTGGTGTTGTTCGGCATTTGA",
      "translation": "MASNHPATVSDHHHHHHQESVKSRHHNPHDASASMSRTPTSPRDAFKRSRHVVATGSISTDSSVHPPIASPTCPPTKPAAPPATSLPTIPGGNSDEDLSSRSSSSSDLTGPHPSATSDGTSPSPPSPTPSDPAPPNKKKQDESTRPRKTSASAKPPTHGRVRRLSAVDIQQLTSEAESLPVAIFDGEGSVVDLDRSRSRSQNPRPLPADQLKSRQSVLPPNNLTQPGATRLDTTGRDSQRASEHWPRPGLGRTTSTPPGNRKSQNTDTDSPSSSPRRNSLNPSSVRPPALKLAINVHPNADDQASRSFARPVSRPPSITTTQSQLRPFQSSAQPGLPLPSPMPPSIPLPPMSIPTHLQLELSTQRPSPLYIHQSYANEIPYESTAVKLERLKNVLVLPFYLERTLNFGALACLDAWLYNFTILPIRFCIAVGVLVKWWCYFIVKEAKWAVSYVWRGLKRRVWSRGSKSRRGSEQPCPECDIQQGAPGGRGPGQNETGRPQDVLLTQDERRRAVSSLRLRSDSKAAAGNGHAADASAQHTKGAHPLPHKDHDHNHSGHGISGHRRAKSLPSNLTNMHKADILLGGVIILSSLFLMRLDASRMYHVIRGQDAIKLYVIYNVLEVGDRLLSALGQDVFECLLGTETVSRTPAGRSKVLKPAGLFLLALAYNIIHSVALYYQVITLNVAVNSYSNALLTLLLSNQFVEVKSTVFKRFEKDNLFQLTCADISERFQLWLMLFIIGMRNVVEVGGLSIPGAGDLKATSTKPLHSPSILPHSFTMLPTWIWSGEVLSPFLIVIGSEILVDTIKHAYVNKFNKIRPTFYSRILDILSKDYYTNFSSPLPSRLTLSPSPPIPPFSLLFFHSLHTWWFFLTDLLKAFVTPSLTRRVGLAVAPLSCLFIRSSIQTYHMFLSSHVSVPIVESTQTSLSAESATPSSPVMLAALDRLDTLLRDALGRSVYGYPYGRASGKGRGWLDWTTDDVIAAVTMLVVFFIAFLVLLIVKILLGMALLRYSRNRYARMKVKEHLISVGQASPESYDAEGKRLGGYGHVEVTEEKRRWINADKDEGLKGKGRPDKSEKKTPEGEYQGVQRYEMVVLFGI",
      "product": ""
     },
     {
      "start": 87323,
      "end": 88290,
      "strand": 1,
      "locus_tag": "input.path1.gene23",
      "type": "other",
      "description": "<div class=\"focus-intro\">\n <strong><span class=\"serif\">input.path1.gene23</span></strong><br>\n \n <br>\n Locus tag: <span class=\"serif\">None</span><br>\n Protein ID: <span class=\"serif\">None</span><br>\n Gene: <span class=\"serif\">input.path1.gene23</span><br>\n \n Location: 87,323 - 88,290,\n (total: 786 nt, excluding introns)<br>\n <br>\n \n</div>\n<div class=\"focus-info\">\n \n\n \n <br>\n <span class=\"bold\">Pfam hits:</span><div class=\"collapser collapser-target-input-path1-gene23 collapser-level-none\"> </div><div class=\"collapser-content\">\n \n  PF01738.20 (Dienelactone hydrolase family): [37:253](score: 99.5, e-value: 2e-28)<br>\n \n </div><br>\n \n\n \n\n\n \n  <br>\n  <span class=\"bold\">Gene Ontology terms for Pfam domains:</span><div class=\"collapser collapser-target-input-path1-gene23 collapser-level-none\"> </div><div class=\"collapser-content\">\n  \n   PF01738.20: <a class='external-link' href='http://amigo.geneontology.org/amigo/term/GO:0016787' target='_blank'>GO:0016787</a>: hydrolase activity<br>\n  \n </div><br>\n \n</div>\n<div class=\"focus-urls\">\n <a class=\"wildcard-container\" data-wildcard-attrs=\"href\" href=\"http://blast.ncbi.nlm.nih.gov/Blast.cgi?PAGE=Proteins&PROGRAM=blastp&BLAST_PROGRAMS=blastp&QUERY=@!translation!@&LINK_LOC=protein&PAGE_TYPE=BlastSearch\" target=\"_blank\" data-locus=\"input.path1.gene23\">NCBI BlastP on this gene</a><br>\n <a href=\"http://www.ncbi.nlm.nih.gov/projects/sviewer/?Db=gene&amp;DbFrom=protein&amp;Cmd=Link&amp;noslider=1&amp;id=ENANITX01000091NITX01000091.1&amp;from=77323&amp;to=98290\" target=\"_new\">View genomic context</a><br>\n \n  <a href=\"knownclusterblast/region1/input.path1.gene23_mibig_hits.html\" target=\"_new\">MiBIG Hits</a><br>\n \n \n \n \n</div>\n<div class=\"focus-clipboard\">\n AA sequence: <span class=\"clipboard-copy wildcard-container\" data-locus=\"input.path1.gene23\" data-wildcard-attrs=\"data-seq\" data-seq=\"@!translation!@\">Copy to clipboard</span><br>\n Nucleotide sequence: <span class=\"clipboard-copy wildcard-container\" data-locus=\"input.path1.gene23\" data-wildcard-attrs=\"data-seq\" data-seq=\"@!dna!@\">Copy to clipboard</span><br>\n</div>",
      "dna": "ATGGCATCTTATCCTCCCGGCCAGTGCTGTATCCAGGGGTTCAGACACGAAGGCGAGGCAACCGGCCAAATCATCACCTTCGGCCCTGAAAATGTGCAGGCCTACGTCGCCACCGCAGCACCTGACAAGGTCCGCAATGGGTCCGGCATCCTCTTCGTCCCTGACATTTTTGGGCTCTGGCAAAACACCAAGCTAGTAGCCGACCAGTTCGCCGCCGAGGGCTACACCACCTTCGTCGTCGACGTCTTCAAGGGTGACCCGCTCCCCTACCCGCCCCCAATGGACTTGAATTTCCGCAAGTGGATCGAGGAGGGTGACGACGGTAAACCCCCGCATAACTCCGCTGTCATCGACCCCATCATCCTTGATGCTGTCCGCGCCCTGAAGGAACGTTACGGCGTGACCAAGGTCGGCGCCGTGGGTTACTGCTTCGGAGCCAAGTATGTCGTGCGCCACTTGAACAAGACGTCTGGTATCGACTCGGGATTCTTTGCCCACCCCAGCTTCGTCACTCAGGACGAGCTCGCCGGTGTCCAAGGCCCCTTGTCCATCGCCGCCGCTGAAGTCGACCAGCAGTTCCCCCCTGACCTGCGTCACTTGTCGGAAGAGATCCTCCAGAAGATTGGTCTGCCTTACCAAATCAACCTCTATTCCGGCGTCAGCCACGGATTTGCTATTCGCGCGGATATTTCTCAGCCCCAGCAGAAATGGGCCAAGGAGCAGGCTCATGCCCAGGCCGTTGCTTGGTTTGACCACACATTACAGCTGAGTTCCGAGAAGCTGTGA",
      "translation": "MASYPPGQCCIQGFRHEGEATGQIITFGPENVQAYVATAAPDKVRNGSGILFVPDIFGLWQNTKLVADQFAAEGYTTFVVDVFKGDPLPYPPPMDLNFRKWIEEGDDGKPPHNSAVIDPIILDAVRALKERYGVTKVGAVGYCFGAKYVVRHLNKTSGIDSGFFAHPSFVTQDELAGVQGPLSIAAAEVDQQFPPDLRHLSEEILQKIGLPYQINLYSGVSHGFAIRADISQPQQKWAKEQAHAQAVAWFDHTLQLSSEKL",
      "product": ""
     },
     {
      "start": 88594,
      "end": 90829,
      "strand": -1,
      "locus_tag": "input.path1.gene24",
      "type": "other",
      "description": "<div class=\"focus-intro\">\n <strong><span class=\"serif\">input.path1.gene24</span></strong><br>\n \n <br>\n Locus tag: <span class=\"serif\">None</span><br>\n Protein ID: <span class=\"serif\">None</span><br>\n Gene: <span class=\"serif\">input.path1.gene24</span><br>\n \n Location: 88,594 - 90,829,\n (total: 1764 nt, excluding introns)<br>\n <br>\n \n</div>\n<div class=\"focus-info\">\n \n\n \n <br>\n <span class=\"bold\">Pfam hits:</span><div class=\"collapser collapser-target-input-path1-gene24 collapser-level-none\"> </div><div class=\"collapser-content\">\n \n  PF00732.21 (GMC oxidoreductase): [160:305](score: 106.9, e-value: 1.3e-30)<br>\n \n  PF05199.15 (GMC oxidoreductase): [424:574](score: 103.8, e-value: 1.1e-29)<br>\n \n </div><br>\n \n\n \n\n\n \n  <br>\n  <span class=\"bold\">Gene Ontology terms for Pfam domains:</span><div class=\"collapser collapser-target-input-path1-gene24 collapser-level-none\"> </div><div class=\"collapser-content\">\n  \n   PF00732.21: <a class='external-link' href='http://amigo.geneontology.org/amigo/term/GO:0016614' target='_blank'>GO:0016614</a>: oxidoreductase activity, acting on CH-OH group of donors<br>\n  \n   PF00732.21: <a class='external-link' href='http://amigo.geneontology.org/amigo/term/GO:0050660' target='_blank'>GO:0050660</a>: flavin adenine dinucleotide binding<br>\n  \n   PF00732.21: <a class='external-link' href='http://amigo.geneontology.org/amigo/term/GO:0055114' target='_blank'>GO:0055114</a>: oxidation-reduction process<br>\n  \n   PF05199.15: <a class='external-link' href='http://amigo.geneontology.org/amigo/term/GO:0016614' target='_blank'>GO:0016614</a>: oxidoreductase activity, acting on CH-OH group of donors<br>\n  \n   PF05199.15: <a class='external-link' href='http://amigo.geneontology.org/amigo/term/GO:0055114' target='_blank'>GO:0055114</a>: oxidation-reduction process<br>\n  \n </div><br>\n \n</div>\n<div class=\"focus-urls\">\n <a class=\"wildcard-container\" data-wildcard-attrs=\"href\" href=\"http://blast.ncbi.nlm.nih.gov/Blast.cgi?PAGE=Proteins&PROGRAM=blastp&BLAST_PROGRAMS=blastp&QUERY=@!translation!@&LINK_LOC=protein&PAGE_TYPE=BlastSearch\" target=\"_blank\" data-locus=\"input.path1.gene24\">NCBI BlastP on this gene</a><br>\n <a href=\"http://www.ncbi.nlm.nih.gov/projects/sviewer/?Db=gene&amp;DbFrom=protein&amp;Cmd=Link&amp;noslider=1&amp;id=ENANITX01000091NITX01000091.1&amp;from=78594&amp;to=100829\" target=\"_new\">View genomic context</a><br>\n \n  <a href=\"knownclusterblast/region1/input.path1.gene24_mibig_hits.html\" target=\"_new\">MiBIG Hits</a><br>\n \n \n \n \n</div>\n<div class=\"focus-clipboard\">\n AA sequence: <span class=\"clipboard-copy wildcard-container\" data-locus=\"input.path1.gene24\" data-wildcard-attrs=\"data-seq\" data-seq=\"@!translation!@\">Copy to clipboard</span><br>\n Nucleotide sequence: <span class=\"clipboard-copy wildcard-container\" data-locus=\"input.path1.gene24\" data-wildcard-attrs=\"data-seq\" data-seq=\"@!dna!@\">Copy to clipboard</span><br>\n</div>",
      "dna": "ATGGTCTGGCCTTTCTCATCAAACTACCCGGAACGGAAGGCCAGGGATGTCGAGGATCAAACCTTTGACTACATCATCGTGGGTGGCGGCACCGCCGGCTGTGTACTTGCCGCCCGTCTCACTGAGGACCCGACCGTTCGCGTGCTTCTTCTCTGCCGCGGCACCGTCGAGGATACCTGGTTCTCCCGCATTCCCTTGATAAACCAGGCCATGCAAAAAGACGCCCCTCAGGTGACAGCTCTGACATCCGAACCCGACGAGCGATGGGCCGGTGAACCTCTCGTCTCCTACACCTCTCGTGCTCTCGGCGGAGCATCCCGCGTCAACTCCCTTCTGCTCACCCGCGGGGCCCCTGCCAACTACGACCACTGGGCTGAGCTAGGCAACGATCAATGGTCCTGGCAACACTGCGAGCCGTGGTTCCGCAAGATGGAGGACGCGTCGGCTTGCTATCCAGCAGCCGACCATCGCGGCCGTGACGAGGACCTGGGCATACCTGCTCAGACAGACGGAAACGACCCGCAGGCCCCTGCCATGGGCATCTTCAATATCGACCTTATGGTCACTCGAGACGGCCACCGCCTCTCCGCCATGGATGCATACCTGCCCACCTCTCTGGCCCGGGAGCGTCGGGGCCGACTCTTCGTCTGCACCGGTGTGGCAGCCACTAGGCTTGTCATCGATCAAGACACCTCTCGAGTGACCGGGGTGCGGATTGTCGATGTCGAGTCCAAGGGGACCGCGCGCGAATACCTCGTCAAGGCCAAGAGAGAAGTCGTTGTATGCTGCGGCGCTTTGTTCACCCCCCAGCTGCTCATGCTAAGTGGCATCGGACCCAAGGAAGAGCTCGAAGCCCACAACATTCCAGTTATCCACGACCTGCCCGGTGTGGGTGCGAACCTCAGCGACCACGTCGCTTTTGGTCTCTCCTGCGAAGTCAAACCTTCCGACTCGTACACTCAGCTCGTGAAGCCGTGGGTCTTCCTATGGCACCTGCTTCTTTTCCTCCTCTTCAAGACGGGATTGCTCGCCTCGACACCGACGAAACAGTGCATTTGGGTTCGTTCCGATGCGATCGACGATGCCACCATGCAGGTGCAGACCCGCGCCGTCCGTACCAACGACAAAGGAGGAGAAATCCAGCACGACAACCTGGACGCATCACGCGTGGAGAACATCCCGGACATCGAGTATATGATCATCGCCGCTCCTTTCAGCCACGACTACTCCTGGAGTCGCGGCTACAGCGGTCTTTTCGCGACTCTCGCGCGGCCCTTTTCTCGGGGCCGCATTGCCCTGGCGTCGGACGACCCGCTTGCGCTTCCCAAGCTATACCACCCACTTATCACCGACCCCCGCGACTGGGCCGTGGCCCGCAAGGCGGCCCGGTTTGGCATCCGCCTCTTCGAGCGAGTTCGTACGAAGGGGTATCCATCCACCATGCCCTGGTTCAACGCACCGGGGATGAAGAGGGGAAGCACGGAAGGCAGCTGGGGAGATGTGAGCGACGAGGATATCGACGCCTACATTCGGAAGTTCCTCAATGCGTCGCTGCATGTGACGTCTTCGTGTCGCATGGCCGAGGAGGCGGACGGCGGCGTGGTCGGGCAGGATCTCCGGGTTCATGGGTTCCAGAACCTGCGGGTGGCGGATGCCAGCGTGTTTCCGGCGTTGACGAGTGCCCATACGGTTGCGCCGACGTTCCTTGTTGCTGAGAGGTGTGCGGGATTTATCAAGCAGGATTGGAACCCAAAGTCGGCTTGA",
      "translation": "MVWPFSSNYPERKARDVEDQTFDYIIVGGGTAGCVLAARLTEDPTVRVLLLCRGTVEDTWFSRIPLINQAMQKDAPQVTALTSEPDERWAGEPLVSYTSRALGGASRVNSLLLTRGAPANYDHWAELGNDQWSWQHCEPWFRKMEDASACYPAADHRGRDEDLGIPAQTDGNDPQAPAMGIFNIDLMVTRDGHRLSAMDAYLPTSLARERRGRLFVCTGVAATRLVIDQDTSRVTGVRIVDVESKGTAREYLVKAKREVVVCCGALFTPQLLMLSGIGPKEELEAHNIPVIHDLPGVGANLSDHVAFGLSCEVKPSDSYTQLVKPWVFLWHLLLFLLFKTGLLASTPTKQCIWVRSDAIDDATMQVQTRAVRTNDKGGEIQHDNLDASRVENIPDIEYMIIAAPFSHDYSWSRGYSGLFATLARPFSRGRIALASDDPLALPKLYHPLITDPRDWAVARKAARFGIRLFERVRTKGYPSTMPWFNAPGMKRGSTEGSWGDVSDEDIDAYIRKFLNASLHVTSSCRMAEEADGGVVGQDLRVHGFQNLRVADASVFPALTSAHTVAPTFLVAERCAGFIKQDWNPKSA",
      "product": ""
     },
     {
      "start": 91352,
      "end": 91530,
      "strand": -1,
      "locus_tag": "input.path1.gene25",
      "type": "other",
      "description": "<div class=\"focus-intro\">\n <strong><span class=\"serif\">input.path1.gene25</span></strong><br>\n \n <br>\n Locus tag: <span class=\"serif\">None</span><br>\n Protein ID: <span class=\"serif\">None</span><br>\n Gene: <span class=\"serif\">input.path1.gene25</span><br>\n \n Location: 91,352 - 91,530,\n (total: 171 nt, excluding introns)<br>\n <br>\n \n</div>\n<div class=\"focus-info\">\n \n\n \n\n \n\n\n \n</div>\n<div class=\"focus-urls\">\n <a class=\"wildcard-container\" data-wildcard-attrs=\"href\" href=\"http://blast.ncbi.nlm.nih.gov/Blast.cgi?PAGE=Proteins&PROGRAM=blastp&BLAST_PROGRAMS=blastp&QUERY=@!translation!@&LINK_LOC=protein&PAGE_TYPE=BlastSearch\" target=\"_blank\" data-locus=\"input.path1.gene25\">NCBI BlastP on this gene</a><br>\n <a href=\"http://www.ncbi.nlm.nih.gov/projects/sviewer/?Db=gene&amp;DbFrom=protein&amp;Cmd=Link&amp;noslider=1&amp;id=ENANITX01000091NITX01000091.1&amp;from=81352&amp;to=101530\" target=\"_new\">View genomic context</a><br>\n \n \n \n \n</div>\n<div class=\"focus-clipboard\">\n AA sequence: <span class=\"clipboard-copy wildcard-container\" data-locus=\"input.path1.gene25\" data-wildcard-attrs=\"data-seq\" data-seq=\"@!translation!@\">Copy to clipboard</span><br>\n Nucleotide sequence: <span class=\"clipboard-copy wildcard-container\" data-locus=\"input.path1.gene25\" data-wildcard-attrs=\"data-seq\" data-seq=\"@!dna!@\">Copy to clipboard</span><br>\n</div>",
      "dna": "ATGATGCAGGTAGGTACTGCGACGTATCGTCTGCGCGGTAAGAGTTTCTTCGGGGAGCTCGCTGTCCTCGCTGTCCTCGCTGTCCTCGCTGTCCACAGGACTGTCTGTCATGGGCCCCGGTATTACGCCAACGGCAATGCCAAGCAGGCGACATCACAGCACTTACACTAA",
      "translation": "MMQVGTATYRLRGKSFFGELAVLAVLAVLAVHRTVCHGPRYYANGNAKQATSQHLH",
      "product": ""
     },
     {
      "start": 92113,
      "end": 92256,
      "strand": 1,
      "locus_tag": "input.path1.gene26",
      "type": "other",
      "description": "<div class=\"focus-intro\">\n <strong><span class=\"serif\">input.path1.gene26</span></strong><br>\n \n <br>\n Locus tag: <span class=\"serif\">None</span><br>\n Protein ID: <span class=\"serif\">None</span><br>\n Gene: <span class=\"serif\">input.path1.gene26</span><br>\n \n Location: 92,113 - 92,256,\n (total: 144 nt)<br>\n <br>\n \n</div>\n<div class=\"focus-info\">\n \n\n \n\n \n\n\n \n</div>\n<div class=\"focus-urls\">\n <a class=\"wildcard-container\" data-wildcard-attrs=\"href\" href=\"http://blast.ncbi.nlm.nih.gov/Blast.cgi?PAGE=Proteins&PROGRAM=blastp&BLAST_PROGRAMS=blastp&QUERY=@!translation!@&LINK_LOC=protein&PAGE_TYPE=BlastSearch\" target=\"_blank\" data-locus=\"input.path1.gene26\">NCBI BlastP on this gene</a><br>\n <a href=\"http://www.ncbi.nlm.nih.gov/projects/sviewer/?Db=gene&amp;DbFrom=protein&amp;Cmd=Link&amp;noslider=1&amp;id=ENANITX01000091NITX01000091.1&amp;from=82113&amp;to=102256\" target=\"_new\">View genomic context</a><br>\n \n \n \n \n</div>\n<div class=\"focus-clipboard\">\n AA sequence: <span class=\"clipboard-copy wildcard-container\" data-locus=\"input.path1.gene26\" data-wildcard-attrs=\"data-seq\" data-seq=\"@!translation!@\">Copy to clipboard</span><br>\n Nucleotide sequence: <span class=\"clipboard-copy wildcard-container\" data-locus=\"input.path1.gene26\" data-wildcard-attrs=\"data-seq\" data-seq=\"@!dna!@\">Copy to clipboard</span><br>\n</div>",
      "dna": "ATGCACCATGGCCCTCGTCAAAGATGTGCAAATGTCGATTCTTCCTTAATCCTCCCCGAGTCCCTTGTCCTCGTCCTCCTCGTCCTCCTCGTCCTCCCCGTCCCCGTCGTCGAAAAAGAAACCGACTTTCCTGCCTGCATATAG",
      "translation": "MHHGPRQRCANVDSSLILPESLVLVLLVLLVLPVPVVEKETDFPACI",
      "product": ""
     },
     {
      "start": 92455,
      "end": 94729,
      "strand": 1,
      "locus_tag": "input.path1.gene27",
      "type": "other",
      "description": "<div class=\"focus-intro\">\n <strong><span class=\"serif\">input.path1.gene27</span></strong><br>\n \n <br>\n Locus tag: <span class=\"serif\">None</span><br>\n Protein ID: <span class=\"serif\">None</span><br>\n Gene: <span class=\"serif\">input.path1.gene27</span><br>\n \n Location: 92,455 - 94,729,\n (total: 2184 nt, excluding introns)<br>\n <br>\n \n</div>\n<div class=\"focus-info\">\n \n\n \n\n \n\n\n \n</div>\n<div class=\"focus-urls\">\n <a class=\"wildcard-container\" data-wildcard-attrs=\"href\" href=\"http://blast.ncbi.nlm.nih.gov/Blast.cgi?PAGE=Proteins&PROGRAM=blastp&BLAST_PROGRAMS=blastp&QUERY=@!translation!@&LINK_LOC=protein&PAGE_TYPE=BlastSearch\" target=\"_blank\" data-locus=\"input.path1.gene27\">NCBI BlastP on this gene</a><br>\n <a href=\"http://www.ncbi.nlm.nih.gov/projects/sviewer/?Db=gene&amp;DbFrom=protein&amp;Cmd=Link&amp;noslider=1&amp;id=ENANITX01000091NITX01000091.1&amp;from=82455&amp;to=102355\" target=\"_new\">View genomic context</a><br>\n \n \n \n \n</div>\n<div class=\"focus-clipboard\">\n AA sequence: <span class=\"clipboard-copy wildcard-container\" data-locus=\"input.path1.gene27\" data-wildcard-attrs=\"data-seq\" data-seq=\"@!translation!@\">Copy to clipboard</span><br>\n Nucleotide sequence: <span class=\"clipboard-copy wildcard-container\" data-locus=\"input.path1.gene27\" data-wildcard-attrs=\"data-seq\" data-seq=\"@!dna!@\">Copy to clipboard</span><br>\n</div>",
      "dna": "ATGGACGAAGAGACGCTGGCAAACCTTCTTGAAGATGTCATCGAAAGAGTCGCCGACGACACGAGCGAATTGGTCGTCGCTGTCGCCGCCCTGATTATCTCCGTCGTTGCCCTCCTTGCCGCCGTCCTTCAACTTGCCCAGCAGTACTACGCCTCCGCCACCGGCTACGCCCACTGCGACTCCAAGGTCATCGGGAAGTGGTCCAAATCCAAACTGCGCGTCTTTCGCCCCTACGAGTTCCGTTTCGAAGTCCAGTACGAGGCTCCCGTCATTTTCCTCTGCCGCCCCGATAACAAGAGGGGTCCCCTCAAGAACAATCCGCTCCTGTTTCTCAACGGCACCCCGCAGAGCGAGAAGGATACCTGGTCACAGCTAGAAGAGGATGATTCCGGGTCCACGGACGAGAAGAAGATGGAGGACAAAGCCGTCCACACCGCCGACAACGAGTTGGCTACCTGGGTCATCCTTCTCAGCGCCATCCAGCGCATGGAACGCGACTCGAGGGCATGGCAGCGTAAGCGCCTTCTCCCCGCTCAGCCGCCCCGTTCCGACGACCCCTCGGCCTTGCTCAAACCGGGCCGGCCAGACGACAAGTCTGTCGAGGACAAACACTCCCTCATCGTGGCGCTGCAGAAGAAGAGGAAGAGCTGGGACACCATGCCCGACGGCGTGAAGAAGCCCTATGCCACTACCACCTGGTGCCACATGGTCGAGATGGCTGCCATCCTCGGCATCTACTGGACCGAGTTTGACCGTTCCCGCGAGCGCTATCGCGCCGAGGGCAACGGTTATCTGCTCACCGGAGAGCAGGTCACCGACCTCGGCATCATGTTCACCTTCCAGGTCTACGGGAAGAGCAAGTTCGAGGAGAACCGCATCATCCCTGTCGAGGAAGTCAAAGATCTGTGCTTCGGCGCTGTGCCCACCATCTATCGTTCGCCGCACAAGGTCGACAGGCGCCGCCTCGGATTCGACGACGACCAGCAGGATCTCAGCATGTTGAACATGGCCAGCCGGGCCGAAATCGCCGAGACCCTGAGTCTCATCGGCTGCAACACAAAGACCGTCAACTACTTTGCCATGGACGACACTTCGAACTGCCGCGTTACACACCTGTTCCCTCTTCCGTTTGAGATTATCGGCATGTCATCTCGCACCCTGCACATCGAACACAGCTTGTTCCGCCTGCTTCCCAACCCGACCATCTTTCAGTGGAAAATGAAGAACTTCCCCCTGAGGAAGGTTCTCAAAGGTTACATGGCCCAAGTCGAGAAGAAAGACGTCCTTTTGAACAAGGATTCCTCCGCCATGAGGACCATCCGCTACCACGGCAGGACAATCCAGCGCGAGCTCAAGAAAGGGGGCGCCAGTGCCAGCTCGAGCGTCGTTGTCCTGGATTTTCTCCATACGGCCCTCAACGACACCGACGAGATCCTCACCGGGAAAAGACAACAAGACCGTCCTCACCTGCCTCGGGAGACATCCGTCCTCAGCGCCGGCCCAGTCAAGAGGCCTGAAACCGTCAAAGTCACCGCCGCCTCTGCCACCGCCACCGCCACCGCCACCGCCACCGGGACGAACAACACGCCAAGCACCTCAGAGACGGAAGAGGAAATGATCCGAAGGCAGAAGGTCCAGGATGTCCTTCGCAGTCACATCCAAGAGGTCCTCTCCGCCCTCAACCAGAAGTCCTTCGAAATGGAGACTCCCGACTCTCCCAATACCACCATGCTCACCATTCCTGTCAGCATCGCCCCATCATCGCCTTTCGAGGCCATTGACTCCGCAGCACCAGAGGAACGGCCAGACAAGCTGATGGAGATCTACTTCGACTACGTGCGGGGTCGCGTCATTGGAAGTGCGACGCAGGCAACGAAGCGGCGCGAGTCGAACGCGGGCGCGTCCCAAGCCCCTCCACCTGCGTTGGGCATTCGGAGACGAGCGACCGACCGGAGTATGGTTGCGCCCGACTCGGACTCGGATTCTGAGGACCCAGAGGAGTTGGAGGATGACCTCGACGAGCTATGGCGTCTCTCAACGGACCAGATCTCGCACGAGGACATCTGGTGTACGCTTGTGTTCCGAATGATTTGCTGGCTCATGTTGCACGAGTTTCACCCCAAGGACGTGCAAATCACGAAGACCGAGCTGCGAGGTAGCCGGCTACCCGTCTACATTGCTTGA",
      "translation": "MDEETLANLLEDVIERVADDTSELVVAVAALIISVVALLAAVLQLAQQYYASATGYAHCDSKVIGKWSKSKLRVFRPYEFRFEVQYEAPVIFLCRPDNKRGPLKNNPLLFLNGTPQSEKDTWSQLEEDDSGSTDEKKMEDKAVHTADNELATWVILLSAIQRMERDSRAWQRKRLLPAQPPRSDDPSALLKPGRPDDKSVEDKHSLIVALQKKRKSWDTMPDGVKKPYATTTWCHMVEMAAILGIYWTEFDRSRERYRAEGNGYLLTGEQVTDLGIMFTFQVYGKSKFEENRIIPVEEVKDLCFGAVPTIYRSPHKVDRRRLGFDDDQQDLSMLNMASRAEIAETLSLIGCNTKTVNYFAMDDTSNCRVTHLFPLPFEIIGMSSRTLHIEHSLFRLLPNPTIFQWKMKNFPLRKVLKGYMAQVEKKDVLLNKDSSAMRTIRYHGRTIQRELKKGGASASSSVVVLDFLHTALNDTDEILTGKRQQDRPHLPRETSVLSAGPVKRPETVKVTAASATATATATATGTNNTPSTSETEEEMIRRQKVQDVLRSHIQEVLSALNQKSFEMETPDSPNTTMLTIPVSIAPSSPFEAIDSAAPEERPDKLMEIYFDYVRGRVIGSATQATKRRESNAGASQAPPPALGIRRRATDRSMVAPDSDSDSEDPEELEDDLDELWRLSTDQISHEDIWCTLVFRMICWLMLHEFHPKDVQITKTELRGSRLPVYIA",
      "product": ""
     },
     {
      "start": 94889,
      "end": 96336,
      "strand": -1,
      "locus_tag": "input.path1.gene28",
      "type": "other",
      "description": "<div class=\"focus-intro\">\n <strong><span class=\"serif\">input.path1.gene28</span></strong><br>\n \n <br>\n Locus tag: <span class=\"serif\">None</span><br>\n Protein ID: <span class=\"serif\">None</span><br>\n Gene: <span class=\"serif\">input.path1.gene28</span><br>\n \n Location: 94,889 - 96,336,\n (total: 984 nt, excluding introns)<br>\n <br>\n \n</div>\n<div class=\"focus-info\">\n \n\n \n <br>\n <span class=\"bold\">Pfam hits:</span><div class=\"collapser collapser-target-input-path1-gene28 collapser-level-none\"> </div><div class=\"collapser-content\">\n \n  PF07985.14 (SRR1): [21:82](score: 31.9, e-value: 1.1e-07)<br>\n \n </div><br>\n \n\n \n\n\n \n</div>\n<div class=\"focus-urls\">\n <a class=\"wildcard-container\" data-wildcard-attrs=\"href\" href=\"http://blast.ncbi.nlm.nih.gov/Blast.cgi?PAGE=Proteins&PROGRAM=blastp&BLAST_PROGRAMS=blastp&QUERY=@!translation!@&LINK_LOC=protein&PAGE_TYPE=BlastSearch\" target=\"_blank\" data-locus=\"input.path1.gene28\">NCBI BlastP on this gene</a><br>\n <a href=\"http://www.ncbi.nlm.nih.gov/projects/sviewer/?Db=gene&amp;DbFrom=protein&amp;Cmd=Link&amp;noslider=1&amp;id=ENANITX01000091NITX01000091.1&amp;from=84889&amp;to=102355\" target=\"_new\">View genomic context</a><br>\n \n \n \n \n</div>\n<div class=\"focus-clipboard\">\n AA sequence: <span class=\"clipboard-copy wildcard-container\" data-locus=\"input.path1.gene28\" data-wildcard-attrs=\"data-seq\" data-seq=\"@!translation!@\">Copy to clipboard</span><br>\n Nucleotide sequence: <span class=\"clipboard-copy wildcard-container\" data-locus=\"input.path1.gene28\" data-wildcard-attrs=\"data-seq\" data-seq=\"@!dna!@\">Copy to clipboard</span><br>\n</div>",
      "dna": "ATGTCCGCACATAAGCATACAGGCCCAGTCCTTTTCGGACTCGTTTGCCTTGCCAACAAGCTCGTGCTCCTCGGGCTCGGCAGCCTCGGCACCTCACGCGACCAGGGCCGACGCATCAAGCAGCTCGTCCTCTTCGTCGCCCTCGCGTTATTCATCACGTCGACGTCGGAGCCCAAGGAGGCGTCCGTGTCGCTGTACGTGCAGGATCCAATGTTCGACCGCACAGACGAGGCGTTCCTACAGAACATGGGATTCAAGGTGCTGCACACGCCGTCGCCGTACCAGCTCGGCGAGGCGGGCGACGTGATCGACGACGAGACGCTGGTGTGGTCTGAGTCTAAGGGATGTTCGTATGAGGGCATTGAGCGGGGCCGAGCACGTCTCGGGCCGCCCGATCTGGCTAAGGACATGACATTGGCTATCCACGCAACCGCCACGGCCCGCATATACCAAGCCACCTTCGATTTCGGCGTCATCGAGGGAATGATGATGCTGGGCTCCGATGAAACCACCCTCGACCAATTCTGTGCAGAGCAAGAGCATGACGACGATGATACCGATAATGAGGAGGACGATGACCAAGAAGACGATGGCCAAGACGAGTGGTCAGATGAGAAACCTTCCGTGGGCTCCAAAAGGAGGACGACTGCCAGCAAGGCAAAGGCCACCAGCGGACGACCTCGCGGACGACCTCCCAAAAAGCCAAAGGCAGCCGGGGCTAACAAGCCGGCAAAATATTTCCTGCGCCTGAAATCCAGCGATACTGGCACAGGGGAGATCCATCCAACGGCAGAGAAAGGGACGATGAAGTTCAGTGGACGGGATCTCTCGAGCTTCACCGGAGAGGCCAACATGAGTGACATTGGTCGGGGAGTGATCTTCACAGGGCGGAAGATTTCTGCCGTACCACCGAACTTAAGGGAGTCATGGAGTGATTATTCCGAAGCTGCCTATGAGCGTGCCCGAGTTGGTCGTTGGTTGTAG",
      "translation": "MSAHKHTGPVLFGLVCLANKLVLLGLGSLGTSRDQGRRIKQLVLFVALALFITSTSEPKEASVSLYVQDPMFDRTDEAFLQNMGFKVLHTPSPYQLGEAGDVIDDETLVWSESKGCSYEGIERGRARLGPPDLAKDMTLAIHATATARIYQATFDFGVIEGMMMLGSDETTLDQFCAEQEHDDDDTDNEEDDDQEDDGQDEWSDEKPSVGSKRRTTASKAKATSGRPRGRPPKKPKAAGANKPAKYFLRLKSSDTGTGEIHPTAEKGTMKFSGRDLSSFTGEANMSDIGRGVIFTGRKISAVPPNLRESWSDYSEAAYERARVGRWL",
      "product": ""
     },
     {
      "start": 97553,
      "end": 98585,
      "strand": -1,
      "locus_tag": "input.path1.gene29",
      "type": "other",
      "description": "<div class=\"focus-intro\">\n <strong><span class=\"serif\">input.path1.gene29</span></strong><br>\n \n <br>\n Locus tag: <span class=\"serif\">None</span><br>\n Protein ID: <span class=\"serif\">None</span><br>\n Gene: <span class=\"serif\">input.path1.gene29</span><br>\n \n Location: 97,553 - 98,585,\n (total: 975 nt, excluding introns)<br>\n <br>\n \n</div>\n<div class=\"focus-info\">\n \n\n \n <br>\n <span class=\"bold\">Pfam hits:</span><div class=\"collapser collapser-target-input-path1-gene29 collapser-level-none\"> </div><div class=\"collapser-content\">\n \n  PF00056.25 (lactate/malate dehydrogenase, NAD binding domain): [13:152](score: 126.4, e-value: 8.8e-37)<br>\n \n  PF02866.20 (lactate/malate dehydrogenase, alpha/beta C-terminal domain): [154:319](score: 71.6, e-value: 7.9e-20)<br>\n \n </div><br>\n \n\n \n <br>\n <span class=\"bold\">TIGRFam hits:</span><div class=\"collapser collapser-target-input-path1-gene29 collapser-level-none\"> </div><div class=\"collapser-content\">\n \n  TIGR01771 (L-LDH-NAD: L-lactate dehydrogenase): [17:314](score: 335.2, e-value: 8.2e-101)<br>\n \n </div><br>\n \n\n\n \n  <br>\n  <span class=\"bold\">Gene Ontology terms for Pfam domains:</span><div class=\"collapser collapser-target-input-path1-gene29 collapser-level-none\"> </div><div class=\"collapser-content\">\n  \n   PF00056.25: <a class='external-link' href='http://amigo.geneontology.org/amigo/term/GO:0016491' target='_blank'>GO:0016491</a>: oxidoreductase activity<br>\n  \n   PF00056.25: <a class='external-link' href='http://amigo.geneontology.org/amigo/term/GO:0055114' target='_blank'>GO:0055114</a>: oxidation-reduction process<br>\n  \n   PF02866.20: <a class='external-link' href='http://amigo.geneontology.org/amigo/term/GO:0016616' target='_blank'>GO:0016616</a>: oxidoreductase activity, acting on the CH-OH group of donors, NAD or NADP as acceptor<br>\n  \n   PF02866.20: <a class='external-link' href='http://amigo.geneontology.org/amigo/term/GO:0055114' target='_blank'>GO:0055114</a>: oxidation-reduction process<br>\n  \n </div><br>\n \n</div>\n<div class=\"focus-urls\">\n <a class=\"wildcard-container\" data-wildcard-attrs=\"href\" href=\"http://blast.ncbi.nlm.nih.gov/Blast.cgi?PAGE=Proteins&PROGRAM=blastp&BLAST_PROGRAMS=blastp&QUERY=@!translation!@&LINK_LOC=protein&PAGE_TYPE=BlastSearch\" target=\"_blank\" data-locus=\"input.path1.gene29\">NCBI BlastP on this gene</a><br>\n <a href=\"http://www.ncbi.nlm.nih.gov/projects/sviewer/?Db=gene&amp;DbFrom=protein&amp;Cmd=Link&amp;noslider=1&amp;id=ENANITX01000091NITX01000091.1&amp;from=87553&amp;to=102355\" target=\"_new\">View genomic context</a><br>\n \n \n \n \n</div>\n<div class=\"focus-clipboard\">\n AA sequence: <span class=\"clipboard-copy wildcard-container\" data-locus=\"input.path1.gene29\" data-wildcard-attrs=\"data-seq\" data-seq=\"@!translation!@\">Copy to clipboard</span><br>\n Nucleotide sequence: <span class=\"clipboard-copy wildcard-container\" data-locus=\"input.path1.gene29\" data-wildcard-attrs=\"data-seq\" data-seq=\"@!dna!@\">Copy to clipboard</span><br>\n</div>",
      "dna": "ATGTCACAGACACTCAAACTCGAAGCGGCCGCCGGGTCCACCAAAATGGTCATCGTGGGCGCAGGCTCCGTCGGGACTACCACAGCCTACGCCCTCCTCCTCAGCGGCCTCGCTGCCGACATTGTCCTCATCGACATCAACCAGGCACGCGTCGAGGGTGAAGTCGCCGACCTCGGCCACGCCGCCCACTTCACCCACACGCGCGTCCGCTCCGGGACGTACGCCGACTGCGCCGGGGCAACCGCCGTCATCATCACCGCCGGCGCGAACCAGAAGCCCGGCCAGACGCGGCCGCAGCTCGTGGCCGCCAACCACGCCCTCTTCGCCTCCATCATCCCGCCCATCGCCGCCGCCTCTTCCCCAGACACTATCCTCGTCGTGGCCACCAACCCGGCCGACGTGCTGACCCACGCCGCCGTGCGCCTCTCCGGGTTCCCGCCTTATCGGGTCATCGGCACGGGGACGGCCCTCGACACGACGCGCCTGCGCCGCGAGCTGGGCGCGCACTTTGGCATCAGCCCGCGGAGCGTGCACGCCTTTGTGGTGGGCGAGCACGGCGACTCGCAGCTGCCGGCGTGGTCGCTCGCAAACATCTGCGGCATGCGGCTGCCCGAGTACTGTCGCCAGGCGGGCCGGGCGCATGACGAGGCGGAGATGGAGGCCTGCGCCAAGCGGACCCGCGACGCGGCGTACACGATCATCGAGCGCAAGGGCAAGACGAACTACGGCATCGCGAGCGTCATTGTCGCGATCCTCGAGCCCATCGTTAAGAACGCCGACGCCATCATGACCGTGTCGCAAGTGGGCACGTACGCCGGGGTCGAGGACGTGGCACTCAGCATGCCGTGTAAGATTAACCGTCGGGGGGCCTTCCAGGAGGTGCCGCTGCCACTAGACGAGCGGGAGACGGAGCTACTACGGAGGTCGGCTGAGAGCATCAGGGCCATGATCATGTCGGTGGCTGCGCCGGAGTAG",
      "translation": "MSQTLKLEAAAGSTKMVIVGAGSVGTTTAYALLLSGLAADIVLIDINQARVEGEVADLGHAAHFTHTRVRSGTYADCAGATAVIITAGANQKPGQTRPQLVAANHALFASIIPPIAAASSPDTILVVATNPADVLTHAAVRLSGFPPYRVIGTGTALDTTRLRRELGAHFGISPRSVHAFVVGEHGDSQLPAWSLANICGMRLPEYCRQAGRAHDEAEMEACAKRTRDAAYTIIERKGKTNYGIASVIVAILEPIVKNADAIMTVSQVGTYAGVEDVALSMPCKINRRGAFQEVPLPLDERETELLRRSAESIRAMIMSVAAPE",
      "product": ""
     }
    ],
    "clusters": [
     {
      "start": 54061,
      "end": 69877,
      "tool": "rule-based-clusters",
      "neighbouring_start": 24061,
      "neighbouring_end": 99877,
      "product": "NRPS",
      "category": "NRPS",
      "height": 2,
      "kind": "protocluster",
      "prefix": ""
     }
    ],
    "sites": {
     "ttaCodons": [],
     "bindingSites": []
    },
    "type": "NRPS",
    "products": [
     "NRPS"
    ],
    "product_categories": [
     "NRPS"
    ],
    "cssClass": "NRPS NRPS",
    "anchor": "r90c1"
   }
  ]
 },
 {
  "length": 36029,
  "seq_id": "ENANITX01000092NITX01000092.1",
  "regions": []
 },
 {
  "length": 24224,
  "seq_id": "ENANITX01000093NITX01000093.1",
  "regions": []
 },
 {
  "length": 171436,
  "seq_id": "ENANITX01000094NITX01000094.1",
  "regions": []
 },
 {
  "length": 17719,
  "seq_id": "ENANITX01000095NITX01000095.1",
  "regions": []
 },
 {
  "length": 64959,
  "seq_id": "ENANITX01000096NITX01000096.1",
  "regions": []
 },
 {
  "length": 3768,
  "seq_id": "ENANITX01000097NITX01000097.1",
  "regions": []
 },
 {
  "length": 42000,
  "seq_id": "ENANITX01000098NITX01000098.1",
  "regions": []
 },
 {
  "length": 109913,
  "seq_id": "ENANITX01000099NITX01000099.1",
  "regions": []
 },
 {
  "length": 29057,
  "seq_id": "ENANITX01000100NITX01000100.1",
  "regions": []
 },
 {
  "length": 43651,
  "seq_id": "ENANITX01000101NITX01000101.1",
  "regions": []
 },
 {
  "length": 108534,
  "seq_id": "ENANITX01000102NITX01000102.1",
  "regions": []
 },
 {
  "length": 170332,
  "seq_id": "ENANITX01000103NITX01000103.1",
  "regions": []
 },
 {
  "length": 22809,
  "seq_id": "ENANITX01000104NITX01000104.1",
  "regions": []
 },
 {
  "length": 242827,
  "seq_id": "ENANITX01000105NITX01000105.1",
  "regions": [
   {
    "start": 195570,
    "end": 242827,
    "idx": 1,
    "orfs": [
     {
      "start": 199040,
      "end": 201707,
      "strand": 1,
      "locus_tag": "input.path1.gene11",
      "type": "other",
      "description": "<div class=\"focus-intro\">\n <strong><span class=\"serif\">input.path1.gene11</span></strong><br>\n \n <br>\n Locus tag: <span class=\"serif\">None</span><br>\n Protein ID: <span class=\"serif\">None</span><br>\n Gene: <span class=\"serif\">input.path1.gene11</span><br>\n \n Location: 199,040 - 201,707,\n (total: 2298 nt, excluding introns)<br>\n <br>\n \n</div>\n<div class=\"focus-info\">\n \n\n \n <br>\n <span class=\"bold\">Pfam hits:</span><div class=\"collapser collapser-target-input-path1-gene11 collapser-level-none\"> </div><div class=\"collapser-content\">\n \n  PF02386.18 (Cation transport protein): [403:685](score: 327.6, e-value: 1.2e-97)<br>\n \n  PF02386.18 (Cation transport protein): [686:748](score: 72.2, e-value: 3e-20)<br>\n \n </div><br>\n \n\n \n <br>\n <span class=\"bold\">TIGRFam hits:</span><div class=\"collapser collapser-target-input-path1-gene11 collapser-level-none\"> </div><div class=\"collapser-content\">\n \n  TIGR00934 (2a38euk: potassium uptake protein, Trk family): [10:687](score: 599.7, e-value: 2.5e-180)<br>\n \n </div><br>\n \n\n\n \n  <br>\n  <span class=\"bold\">Gene Ontology terms for Pfam domains:</span><div class=\"collapser collapser-target-input-path1-gene11 collapser-level-none\"> </div><div class=\"collapser-content\">\n  \n   PF02386.18: <a class='external-link' href='http://amigo.geneontology.org/amigo/term/GO:0008324' target='_blank'>GO:0008324</a>: cation transmembrane transporter activity<br>\n  \n   PF02386.18: <a class='external-link' href='http://amigo.geneontology.org/amigo/term/GO:0006812' target='_blank'>GO:0006812</a>: cation transport<br>\n  \n   PF02386.18: <a class='external-link' href='http://amigo.geneontology.org/amigo/term/GO:0055085' target='_blank'>GO:0055085</a>: transmembrane transport<br>\n  \n </div><br>\n \n</div>\n<div class=\"focus-urls\">\n <a class=\"wildcard-container\" data-wildcard-attrs=\"href\" href=\"http://blast.ncbi.nlm.nih.gov/Blast.cgi?PAGE=Proteins&PROGRAM=blastp&BLAST_PROGRAMS=blastp&QUERY=@!translation!@&LINK_LOC=protein&PAGE_TYPE=BlastSearch\" target=\"_blank\" data-locus=\"input.path1.gene11\">NCBI BlastP on this gene</a><br>\n <a href=\"http://www.ncbi.nlm.nih.gov/projects/sviewer/?Db=gene&amp;DbFrom=protein&amp;Cmd=Link&amp;noslider=1&amp;id=ENANITX01000105NITX01000105.1&amp;from=189040&amp;to=211707\" target=\"_new\">View genomic context</a><br>\n \n  <a href=\"knownclusterblast/region1/input.path1.gene11_mibig_hits.html\" target=\"_new\">MiBIG Hits</a><br>\n \n \n \n \n</div>\n<div class=\"focus-clipboard\">\n AA sequence: <span class=\"clipboard-copy wildcard-container\" data-locus=\"input.path1.gene11\" data-wildcard-attrs=\"data-seq\" data-seq=\"@!translation!@\">Copy to clipboard</span><br>\n Nucleotide sequence: <span class=\"clipboard-copy wildcard-container\" data-locus=\"input.path1.gene11\" data-wildcard-attrs=\"data-seq\" data-seq=\"@!dna!@\">Copy to clipboard</span><br>\n</div>",
      "dna": "ATGCAAGTTGCTAACCAGCTCCAAGACTCCTGGATCGTTGGGATGACCATTCTTGCGTCGATCCTCATCTACGCGACCAGCGAAGGCCAGCTCCATTACATTGATGCCTTATTCTTCGCCAGTGGCGCAAACACCCAAGCTGGCCTGAACACCGTCAACGTCAACAAGCTCAACACATTTCAGCAGGTCTGCATCTACATCTTCATGATGACCTCGAATCCTATCACCGTACACTCCTTTGTCGTCTTCCTGCGCCTGTACTGGTTCGAGAAGTTCCTCCGAAGAATGGTGAGGAATGCTCGTGCGAGGAGAGCAAGTATTCCCAAGTCTCGGACAAGATCCTTCAGTTCAATCCGTGATGGCCGAAACCTGGCCGAGGCGGGCGTCGCCGGAAGGAGCATCACAATGATGCCGAACTCGGGTACAAGGATTCCCAATGAGGACATGGTCTTCAAGCCAAATCCATCGGATGACGGTCAAGATAGCAACGAAAATGAGACATCTAAGCCCACTACCGTGGAACCCCCTAGTGAGGGCCCTCACTCGGCCGAAGCTCAATCGCCACACCATGCGACACAAATCACCTTCTCCCATACGGTTACAAGAAGTGATGGTCTAAGCACAGCTCTTGCTAAACTCTCACCTCCTCAATCGAGCCACGATAACAGAGTCGCTATCAGGCCCCGACGCGGCAGCCAGGAGGTGCTTCGAATTCCCAACCCGAGGGACGCCGAACTGGGAATAAAGCCGATGCCGGTAGAGGACGGACATGCAGCAGAATCCGAGGATGAGGCGGACGAGCAAAATTCTCATCTGGGAGGCTCAGAAGGTGCGGGGATCAGGGCCAACGCACACTCCGGGGGCACAGCTGCCCGGCAGCGACAGCAGCAGACTATCACTATCGCCGAGCCTCCACGTCCTCCCAACCATGCCAGCCAAGCAGGGCGACAGGATCACTCTGAATCTCAACCCGCATCACGGAATGGGACCGGGGGGAAGTGGTCTCATGAGCTTTCCATCTTGTGGAATGTCCTAGAGCCTCTCAGATTCCGGAAGCCCCGGATCTTCCAGAGCGGCAACAGGACGTATCACGCCACAGGAGATGACGAGGAGGCGGGCCGCGATGTCCCCAGACCACACCAGAGGGCTAGGCGTCCCACATTCGATGCCATCAAGGGAATTGTGTCCAGGGGGCAAGTCGATGATGCCCCCTATCTCAGCTGGTCCCCCACGATTGGTCGAAACTCCCAGTTCCTAGAACTATCCGAGGAGCAACGCGAAGAACTAGGTGGCATCGAATACCGGTCCCTCAGGATCCTGGCTTTGATTCTTGCCGTCTACTTTTGGGGCTTCTGGCTTTTCTCCCTGGTCTGCCTCGTGCCGTGGATTAGGAGCAGCGCCAACGAGAGCTATGCAAAAGTTGTTGAGGCGGCCGGGGCGTCTAGGACTTGGTGGGGTTTGTTTACTGCCAACTCGGCCTACCTGGATGTCGGGTTCACTTTGACACCGGACAGCATGATCTCTTTCAATCAGTCTCGCTATGTACTCATGATGATGGCCTTCGTCATCATCATTGGGAACACGGGATTCCCCATCATGCTCCGGGCGATTATCTGGGTCATGGCACGTCTAGTGCCCCGTGATAGTGGTGTGTGGGAGGAGCTTCGATTCCTGCTGGACCACCCTCGTCGCTGCTTCACGCTCTTGTTTCCGACTGCAGCTACGTGGTGGCTGTTCTGGATTCTGGTCTCACTCAACGCCATCGATCTTCTATTTTTTGTTGTTCTTGATCTCAACGAACCGGCCGTCAACGAGCTTCCCGTCAATACCCGTATCGTGAACGGGATCTTCCAAGCGGCCTGTACGAGGACGGCGGGGTTTTCTTCCATCAGCATTTCGGCCCTTCATCCGGCCGTCCAAGTGTCCTACATGATAATGATGTACATCTCCGTTTTCCCGATCGCCATGTCCATACGTCGGACGAACGTCTACGAGGAGCGATCACTCGGCATCTATGGGTCTGGCGAGGACGACGGCACTGGCGACGAGTCCAGCTCGAAGATCAAGAGGAACGAGTTCAACGTCTATAGCTTGCTCTTCGAGATCATCAGCGCCTACGGTACCGTGGGACTGAGCCTGGGATACCCCGGCGTCGACATGTCTCTGTCTTCACAGTTCAGCACTGTCGGCAAACTGGTTATCATTGCGATGCAGATCCGAGGACGCCATCGTGGACTTCCGACCGCCCATGTCCCGGGACCCACGGACCAGATCCCGCAGGCGGTCGCCGGACGGTGA",
      "translation": "MQVANQLQDSWIVGMTILASILIYATSEGQLHYIDALFFASGANTQAGLNTVNVNKLNTFQQVCIYIFMMTSNPITVHSFVVFLRLYWFEKFLRRMVRNARARRASIPKSRTRSFSSIRDGRNLAEAGVAGRSITMMPNSGTRIPNEDMVFKPNPSDDGQDSNENETSKPTTVEPPSEGPHSAEAQSPHHATQITFSHTVTRSDGLSTALAKLSPPQSSHDNRVAIRPRRGSQEVLRIPNPRDAELGIKPMPVEDGHAAESEDEADEQNSHLGGSEGAGIRANAHSGGTAARQRQQQTITIAEPPRPPNHASQAGRQDHSESQPASRNGTGGKWSHELSILWNVLEPLRFRKPRIFQSGNRTYHATGDDEEAGRDVPRPHQRARRPTFDAIKGIVSRGQVDDAPYLSWSPTIGRNSQFLELSEEQREELGGIEYRSLRILALILAVYFWGFWLFSLVCLVPWIRSSANESYAKVVEAAGASRTWWGLFTANSAYLDVGFTLTPDSMISFNQSRYVLMMMAFVIIIGNTGFPIMLRAIIWVMARLVPRDSGVWEELRFLLDHPRRCFTLLFPTAATWWLFWILVSLNAIDLLFFVVLDLNEPAVNELPVNTRIVNGIFQAACTRTAGFSSISISALHPAVQVSYMIMMYISVFPIAMSIRRTNVYEERSLGIYGSGEDDGTGDESSSKIKRNEFNVYSLLFEIISAYGTVGLSLGYPGVDMSLSSQFSTVGKLVIIAMQIRGRHRGLPTAHVPGPTDQIPQAVAGR",
      "product": ""
     },
     {
      "start": 202380,
      "end": 203098,
      "strand": -1,
      "locus_tag": "input.path1.gene12",
      "type": "other",
      "description": "<div class=\"focus-intro\">\n <strong><span class=\"serif\">input.path1.gene12</span></strong><br>\n \n <br>\n Locus tag: <span class=\"serif\">None</span><br>\n Protein ID: <span class=\"serif\">None</span><br>\n Gene: <span class=\"serif\">input.path1.gene12</span><br>\n \n Location: 202,380 - 203,098,\n (total: 615 nt, excluding introns)<br>\n <br>\n \n</div>\n<div class=\"focus-info\">\n \n\n \n <br>\n <span class=\"bold\">Pfam hits:</span><div class=\"collapser collapser-target-input-path1-gene12 collapser-level-none\"> </div><div class=\"collapser-content\">\n \n  PF01245.22 (Ribosomal protein L19): [102:167](score: 41.1, e-value: 1.5e-10)<br>\n \n </div><br>\n \n\n \n\n\n \n  <br>\n  <span class=\"bold\">Gene Ontology terms for Pfam domains:</span><div class=\"collapser collapser-target-input-path1-gene12 collapser-level-none\"> </div><div class=\"collapser-content\">\n  \n   PF01245.22: <a class='external-link' href='http://amigo.geneontology.org/amigo/term/GO:0003735' target='_blank'>GO:0003735</a>: structural constituent of ribosome<br>\n  \n   PF01245.22: <a class='external-link' href='http://amigo.geneontology.org/amigo/term/GO:0006412' target='_blank'>GO:0006412</a>: translation<br>\n  \n   PF01245.22: <a class='external-link' href='http://amigo.geneontology.org/amigo/term/GO:0005840' target='_blank'>GO:0005840</a>: ribosome<br>\n  \n </div><br>\n \n</div>\n<div class=\"focus-urls\">\n <a class=\"wildcard-container\" data-wildcard-attrs=\"href\" href=\"http://blast.ncbi.nlm.nih.gov/Blast.cgi?PAGE=Proteins&PROGRAM=blastp&BLAST_PROGRAMS=blastp&QUERY=@!translation!@&LINK_LOC=protein&PAGE_TYPE=BlastSearch\" target=\"_blank\" data-locus=\"input.path1.gene12\">NCBI BlastP on this gene</a><br>\n <a href=\"http://www.ncbi.nlm.nih.gov/projects/sviewer/?Db=gene&amp;DbFrom=protein&amp;Cmd=Link&amp;noslider=1&amp;id=ENANITX01000105NITX01000105.1&amp;from=192380&amp;to=213098\" target=\"_new\">View genomic context</a><br>\n \n \n \n \n</div>\n<div class=\"focus-clipboard\">\n AA sequence: <span class=\"clipboard-copy wildcard-container\" data-locus=\"input.path1.gene12\" data-wildcard-attrs=\"data-seq\" data-seq=\"@!translation!@\">Copy to clipboard</span><br>\n Nucleotide sequence: <span class=\"clipboard-copy wildcard-container\" data-locus=\"input.path1.gene12\" data-wildcard-attrs=\"data-seq\" data-seq=\"@!dna!@\">Copy to clipboard</span><br>\n</div>",
      "dna": "ATGGCTACTACTTCTACCACCCCGTCCCTATCCTCAGCGACATCACCGCCGCCGTCAATGCGGTCAATCTCGACATCATCCACAGGCTCTACCACAAAACCCGCCGGCATCTCCTACCACCGCCATTTCGCCCTCCCTCCTCCGCTGCCCTCAGTCCGCCACACCCATCCCGACCCGTTCCCCGCCCTAACGGTGAAGCAGCTGGCCGTCCTCGACCCGACCGGCGCCCGCACCCGCCTCTTCGACCGCACCCAGCCCGACGCCGCCAAGGTCGGCGACGTCCTCCTCGTGACCACCCGCAAGGGCGAGCCCTTCGCCGGCGTCTGCCTCTCCATCCGCCACCGCGGCGTCGACACCGCCGTGCTCCTCCGCGGCCAGCTCATGCGCGTCGGCGTCGAGATGTGGCACAAGATCTACTCCCCCAACGTCGTCGCCATCGACATCGTCTGGCGCCGTCCCAAGCGCGCCAGGAGGGCCCGTCTCACCTACATGCGCCATCCCAAGCATGACATGGGCAGCGTCACCCACCTCGTCTCCGCCTGGAAGAAGGAGCGGCATAGCATGAGGAACAAGGGTAGGGGGTTCAAGGGCAAGACTGTCGGGGCGAGGTTTTAG",
      "translation": "MATTSTTPSLSSATSPPPSMRSISTSSTGSTTKPAGISYHRHFALPPPLPSVRHTHPDPFPALTVKQLAVLDPTGARTRLFDRTQPDAAKVGDVLLVTTRKGEPFAGVCLSIRHRGVDTAVLLRGQLMRVGVEMWHKIYSPNVVAIDIVWRRPKRARRARLTYMRHPKHDMGSVTHLVSAWKKERHSMRNKGRGFKGKTVGARF",
      "product": ""
     },
     {
      "start": 203722,
      "end": 205043,
      "strand": 1,
      "locus_tag": "input.path1.gene13",
      "type": "other",
      "description": "<div class=\"focus-intro\">\n <strong><span class=\"serif\">input.path1.gene13</span></strong><br>\n \n <br>\n Locus tag: <span class=\"serif\">None</span><br>\n Protein ID: <span class=\"serif\">None</span><br>\n Gene: <span class=\"serif\">input.path1.gene13</span><br>\n \n Location: 203,722 - 205,043,\n (total: 1218 nt, excluding introns)<br>\n <br>\n \n</div>\n<div class=\"focus-info\">\n \n\n \n\n \n\n\n \n</div>\n<div class=\"focus-urls\">\n <a class=\"wildcard-container\" data-wildcard-attrs=\"href\" href=\"http://blast.ncbi.nlm.nih.gov/Blast.cgi?PAGE=Proteins&PROGRAM=blastp&BLAST_PROGRAMS=blastp&QUERY=@!translation!@&LINK_LOC=protein&PAGE_TYPE=BlastSearch\" target=\"_blank\" data-locus=\"input.path1.gene13\">NCBI BlastP on this gene</a><br>\n <a href=\"http://www.ncbi.nlm.nih.gov/projects/sviewer/?Db=gene&amp;DbFrom=protein&amp;Cmd=Link&amp;noslider=1&amp;id=ENANITX01000105NITX01000105.1&amp;from=193722&amp;to=215043\" target=\"_new\">View genomic context</a><br>\n \n \n \n \n</div>\n<div class=\"focus-clipboard\">\n AA sequence: <span class=\"clipboard-copy wildcard-container\" data-locus=\"input.path1.gene13\" data-wildcard-attrs=\"data-seq\" data-seq=\"@!translation!@\">Copy to clipboard</span><br>\n Nucleotide sequence: <span class=\"clipboard-copy wildcard-container\" data-locus=\"input.path1.gene13\" data-wildcard-attrs=\"data-seq\" data-seq=\"@!dna!@\">Copy to clipboard</span><br>\n</div>",
      "dna": "ATGGAGCGCACTATTTTGAGGAAGTCTCTCATGGCAAGAGTGCCTATCCGGCCGTCAATGCCTGTCGCGATCCAACGGCGAAGCGTGTCCCAGGCCCAGGCGTCGACAGAGCAACAGCAGAACCCGCACGTTATCTTCGACGCCGAGGTCAACCCGAATCTCGCCCCCGTCCTCACGGAGATCCAGAACAAGATTGTCCTCCCTTCCTATCTCCCCCGGCACCAGCGTCAGCGCGTCTTCAACCCCAAGTTCCGCCACTCGCTCAAGACCAACCCGGTCATCATCGAAATCGACGGCCTAGCCCACCGCTTCGAGCACATCCCCCTCGAGGCCCGGCCGTCGACGCGGGCCTGCGTCTACAGCGCGCTGCAGAAGATGGAGACGGCCCGGGACTGGTCCAACTTCATCCGCCTCTTCGCCGGGCTGCGGCGCGCTCACATCCACCTGTCCACCCCGAACTGGGTCAAGATCATCCGCCAGGTCGGCACGAAGCGCCACATCTACGCCATCATCGACGCCGCCAGGCAGATCCGCCGCACGGGCCTGGCGCTTGACGTGCCGGCCAAGCTGCACGAGGTACTCTTCTTCGCCCAGCTCAAGGCGCTCGAGGCCGGGTGGGCGAAGGAGGAGCTCGAGCAGGCCCTGCGGTGGTCCGTCATCGTGCTCGACATGGTGGCCGATCCCCGTCACGAGATGGCGGAGAGCCGCCGCCCGGCCTGGCTCGTTTGGCCTCTGGCCCGAGATCCGTTGGCCCTGGCGGCGCCGCTGCACCTTGCGGCCGCACTGGCGGTGGGCCACCATGGCGGGCAGGACGTGGACGGCCAGGTCGCGGCCTGGGCCAAGCAGGTCGTGGGCGTATGGCCGGAGGGCAAGGGAGTGGTGGCTCTGTATCCCGAGGCAGCCTACGAAGATGCCAAGAACGGAGGTGTAGGCTTCCTCAAGGTGGGAGGAGACTACGTTGCCAAGGTTGCCATGGTTCTGCACGGCCTGAAGCTGGCAACACAAGTGGTAGAACCCGCGCTGGCGGAAAAGCTACAGGGGATCGTCAGAGCCGTTGAGCCGGAGCTGGCTGGGCGACTCGAGCAAATGGCAGAGCTGCACGGGGACGGTCTGCCGGCACAAGTGTACAGCAAGCAATTCGACAGCACAGGAGCGTTGAAGTTGGAGGTCAGTGTGGCCCCGTCGAAGGAGGGAGGAGAGACTGCGAGCGAGGCATGA",
      "translation": "MERTILRKSLMARVPIRPSMPVAIQRRSVSQAQASTEQQQNPHVIFDAEVNPNLAPVLTEIQNKIVLPSYLPRHQRQRVFNPKFRHSLKTNPVIIEIDGLAHRFEHIPLEARPSTRACVYSALQKMETARDWSNFIRLFAGLRRAHIHLSTPNWVKIIRQVGTKRHIYAIIDAARQIRRTGLALDVPAKLHEVLFFAQLKALEAGWAKEELEQALRWSVIVLDMVADPRHEMAESRRPAWLVWPLARDPLALAAPLHLAAALAVGHHGGQDVDGQVAAWAKQVVGVWPEGKGVVALYPEAAYEDAKNGGVGFLKVGGDYVAKVAMVLHGLKLATQVVEPALAEKLQGIVRAVEPELAGRLEQMAELHGDGLPAQVYSKQFDSTGALKLEVSVAPSKEGGETASEA",
      "product": ""
     },
     {
      "start": 205356,
      "end": 210253,
      "strand": -1,
      "locus_tag": "input.path1.gene14",
      "type": "biosynthetic-additional",
      "description": "<div class=\"focus-intro\">\n <strong><span class=\"serif\">input.path1.gene14</span></strong><br>\n \n <br>\n Locus tag: <span class=\"serif\">None</span><br>\n Protein ID: <span class=\"serif\">None</span><br>\n Gene: <span class=\"serif\">input.path1.gene14</span><br>\n \n Location: 205,356 - 210,253,\n (total: 3267 nt, excluding introns)<br>\n <br>\n \n  biosynthetic-additional (rule-based-clusters) PALP<br>\n \n  biosynthetic-additional (smcogs) SMCOG1081:cysteine synthase (Score: 326.8; E-value: 1.8e-99)<br>\n \n</div>\n<div class=\"focus-info\">\n \n\n \n <br>\n <span class=\"bold\">Pfam hits:</span><div class=\"collapser collapser-target-input-path1-gene14 collapser-level-none\"> </div><div class=\"collapser-content\">\n \n  PF00097.27 (Zinc finger, C3HC4 type (RING finger)): [15:66](score: 26.9, e-value: 3.3e-06)<br>\n \n  PF00291.27 (Pyridoxal-phosphate dependent enzyme): [754:1053](score: 213.9, e-value: 3.3e-63)<br>\n \n </div><br>\n \n\n \n\n\n \n  <br>\n  <span class=\"bold\">Gene Ontology terms for Pfam domains:</span><div class=\"collapser collapser-target-input-path1-gene14 collapser-level-none\"> </div><div class=\"collapser-content\">\n  \n   PF00097.27: <a class='external-link' href='http://amigo.geneontology.org/amigo/term/GO:0046872' target='_blank'>GO:0046872</a>: metal ion binding<br>\n  \n </div><br>\n \n</div>\n<div class=\"focus-urls\">\n <a class=\"wildcard-container\" data-wildcard-attrs=\"href\" href=\"http://blast.ncbi.nlm.nih.gov/Blast.cgi?PAGE=Proteins&PROGRAM=blastp&BLAST_PROGRAMS=blastp&QUERY=@!translation!@&LINK_LOC=protein&PAGE_TYPE=BlastSearch\" target=\"_blank\" data-locus=\"input.path1.gene14\">NCBI BlastP on this gene</a><br>\n <a href=\"http://www.ncbi.nlm.nih.gov/projects/sviewer/?Db=gene&amp;DbFrom=protein&amp;Cmd=Link&amp;noslider=1&amp;id=ENANITX01000105NITX01000105.1&amp;from=195356&amp;to=220253\" target=\"_new\">View genomic context</a><br>\n \n  <a href=\"knownclusterblast/region1/input.path1.gene14_mibig_hits.html\" target=\"_new\">MiBIG Hits</a><br>\n \n \n \n \n</div>\n<div class=\"focus-clipboard\">\n AA sequence: <span class=\"clipboard-copy wildcard-container\" data-locus=\"input.path1.gene14\" data-wildcard-attrs=\"data-seq\" data-seq=\"@!translation!@\">Copy to clipboard</span><br>\n Nucleotide sequence: <span class=\"clipboard-copy wildcard-container\" data-locus=\"input.path1.gene14\" data-wildcard-attrs=\"data-seq\" data-seq=\"@!dna!@\">Copy to clipboard</span><br>\n</div>",
      "dna": "ATGGATACTTTGAGACCGACCATGGATCTCGAAAAGGAGTTGACCTGCTCTATTTGCACGGAACTCCTCTTTCAACCTCTAACGCTGCTCGACTGCCTCCACACCTACTGCGGTGCGTGTCTGAAAGACTGGTTCGCATTCCAAGAAATCCAAGCCCAACACGACGCCGGTACTCCTACGTTCACATGCCCCTCATGCCGCGCCCTCGTTCGGGACACCAGGCACAATGCTACTGTGACGACTCTGTTGGACATAGACCAGGCGCTTCGAAGAGGAAGACCGGATGCTGGTCGACTCGGTGCGCGAGATGAGCCTGAGGGAAGCGCAAGGCAGCGCCCCGCTCTCATCTCCCGCACCGAGACGCCGGAGGCGCAGCGACAGCAGGTCGAGCGAGGGACTTCGGATGACCTTAATGAGCGAGACATCGAACGGGAGATCGAGGAGTTTGCGAGGCAGATCCAGGAAGAAGGATTACTCGACGGGTTGGACCTAGACAACATTGACCTTAGCAGGAACGACGACTTGAGTCGCAAGATCACCGAGGCCTATCGCAGGAGGCAACGCGAGCGAGAGCGAGAACGGCCGAGGGCTACAGAGTCGAACAGGAGGAATGATAACAGCAACGCAAGTCGGAACAATAACACCACATCACGTCTCACTACTGAGCCAGTCCAGGAGGCGGTACGCCCCGTAGCATCAGGCGCGACCGCGTCAGCAGGAGAAGCCGATACATCGTCGCCACCGGTACTGGGACCAGCACCAGCACCAGCACCAGCACCAGCACCGGCATCTGCCTCCTTATTGTCTGAGAACGGACGTCCACACGACAGGCGCAGTCCACACGCCCGGTCATACAACTCCGATGGCTATCACCCTCACCGCGCCGTCCACCACGTCCACCCCCACGTCGCGCGATCAGTCGTTTGCCAGCCGGCTCCCGGATCCCACGAGCCTGGTCTCGGCCAACTTTGCGCCAGCGCCGGGCCCTCTGAACCCGGGAACTGGAACCTGTGTCTGGACTGCTACCGAGCCGGCAAAGGGTGTCTACACTGGTTTGGCCACGGCTACGGCGCCTATGCCAAGTGGGACAAGGCTCGCCAGGCTGCTGGCCGCGAGGATCTGCCCCGGCCGCACGTGCTCACGGCCAACCGCTATCTGCCTCTCAAGAGCACGCCCGGCGGTGCCGATGGCCGGCGAACCCTGACCACGGATGATCCTGTCAAGCGGCTCGAGAGCGGCTACTTCTGCACGCGCTGCCTGGCGTGGGCCAACGAGTGTTACTGGCGGTGCAACCTGTGTAATCAGGGCGACTGGGGTTTCTGCAACGATTGCGTCAACCAAGGCAACTCGTGCACCCACCCCTTGCTCCCGCTCATGTACGAGCCACCTGCATCACACACCCCGCCACCCAGCCCACGATCCCGGCCGCCACCACAGGCCGCCAGCGTCCTGACGGGACCCAACGTCTGGAGCGTCGGGCCGTTCAAGCCGCTCACGTTCACGACGCGCTGCGACGTCTGCCAGGAACCGATTCGGCCGAGGGACGCGCGCTTTCACTGCTTCCACTGCGCGAGCTCGATCGAGCCCGACACCAACCCCGGGGACTATGACGTCTGCAAAGGGTGTTACGGCGCCCTTGTCGCGCGCGGCCAGGTCAGCGAGGAGAATGGGATGGCCGGGTGGCGCAGGTGTCCCCAACGAGGGCATCGCATGGTCGTGGTGGAGTTCCGGGACGGACCTGGAGGGCAGTTCCGCCACGTAGTGGCTGATGTCGTGGGCGGGCGCAGACTAGCAGTTGCGCCCGCGGACACTGAAGGGCTGCAGAAGTGGTCCTGGTTCGAGGGCGACAGGAAGGTAGAGAGACTGGTGACCTTGGATGTGGCTGCTTCGACGCCCAAGCCAACCAACTCCAACGCCGCGGCCAACACCAATGCCGGGCCAGACAGCGACAGGGCAGGCGACGATCCTACAGCGGCGGCGTTGTCGGTAGAGATGTTCCCGCCGGATGGAGGTACGGGCATGTCGGCTATGGCAACATGGTCCTGGTATCCCAAAGCCGACGACGAGCTACTGTTTCCTAAGGGGGCAGAAGTGAGAGAGGTTGAGGATGTGAACGGAGAATGGTTCTTTGGCGTATATATGGGGGCAAAGGGACTCTTTCCTAGCCCCATTTGTCGTTTTGCGACGGCCGCTACTCCGCCTGCCGCCCCGAGCCCGTACCTCGTGAATCTGGCGAAGGCCCAAGGCGTTGTCAAGGGATTGACAGGCGCCATCGGGAATACACCACTCATCCGTCTCAACCGTCTTTCCGAACAGACGGGCTGCGAAATCCTGGGCAAAGCCGAGTTCATGAACCCAGGCGGTAGCGTCAAGGACCGTGCCGCCCTATACGTTGTCAAGGACGCCGAGGAGCGCGGCCTCCTCCGGCCAGGCGGCACCGTGGTCGAGGGCACGGCCGGAAACACCGGCATCGGCCTCGCCCACGTCTGCAGGTCGCGCGGCTACAAGCTCGTCATCTACATGCCCAACACGCAGTCCCAGGGCAAAATCGACCTGCTCCGCCTCCTCGGCGCCGAGGTGTACCCGGTCCCCGCCGTGGCGTTCGAGAAACCGGACAACTACAACCACCAGGCGCGCCGCCACGCCGAGTCGCTGGACAACGCCGTGTGGACCAACCAGTTCGACAACGTCGCCAACCGCCGCGCCCACATCGAGACCACCGGCCCGGAGATCTGGAACCAGACCGCCGGCCGCGTCGACGCCTTCACCTGCGCCACCGGCACCGCCGGCACCCTGGCCGGCGTCACCCGCTACCTCAAGGACGTCAGCGGGGGCCGCGTCAAGAGCTTCCTCGCCGACCCGCCCGGCAGCGTCCTGCACAGCTACATCCAGTCGGGTGGGAAGCTGGTCGAGCGCACTGGGTCTAGCATCACCGAGGGTATCGGCCAGGGCCGCGTCACCGAGAACCTCAAGCCCGATATCGGCCTCGTCGACGGCTCCCTCCACATCTCCGACGAGAAGAGCATCGAGATGGTGTACCGCTGTCTGGACGAGGAGGGCTTGTACCTGGGCGCCAGCTCCAGCTTGAACGTTGTGGCGGCCAAGGAGGTCGCCGAGAAGCTCGGCCGCGGGCACACCGTCGTGACTATTTTATGTGATGGTGCCTATCGCTACGCCGATAGGTTGTTTTCCAAGAAATGGCTCGAATCGAAGAATCTTCTTGGCGCGATACCCAAGCATTTGGAGAAGTTTATTGTCCTGCCATAG",
      "translation": "MDTLRPTMDLEKELTCSICTELLFQPLTLLDCLHTYCGACLKDWFAFQEIQAQHDAGTPTFTCPSCRALVRDTRHNATVTTLLDIDQALRRGRPDAGRLGARDEPEGSARQRPALISRTETPEAQRQQVERGTSDDLNERDIEREIEEFARQIQEEGLLDGLDLDNIDLSRNDDLSRKITEAYRRRQRERERERPRATESNRRNDNSNASRNNNTTSRLTTEPVQEAVRPVASGATASAGEADTSSPPVLGPAPAPAPAPAPASASLLSENGRPHDRRSPHARSYNSDGYHPHRAVHHVHPHVARSVVCQPAPGSHEPGLGQLCASAGPSEPGNWNLCLDCYRAGKGCLHWFGHGYGAYAKWDKARQAAGREDLPRPHVLTANRYLPLKSTPGGADGRRTLTTDDPVKRLESGYFCTRCLAWANECYWRCNLCNQGDWGFCNDCVNQGNSCTHPLLPLMYEPPASHTPPPSPRSRPPPQAASVLTGPNVWSVGPFKPLTFTTRCDVCQEPIRPRDARFHCFHCASSIEPDTNPGDYDVCKGCYGALVARGQVSEENGMAGWRRCPQRGHRMVVVEFRDGPGGQFRHVVADVVGGRRLAVAPADTEGLQKWSWFEGDRKVERLVTLDVAASTPKPTNSNAAANTNAGPDSDRAGDDPTAAALSVEMFPPDGGTGMSAMATWSWYPKADDELLFPKGAEVREVEDVNGEWFFGVYMGAKGLFPSPICRFATAATPPAAPSPYLVNLAKAQGVVKGLTGAIGNTPLIRLNRLSEQTGCEILGKAEFMNPGGSVKDRAALYVVKDAEERGLLRPGGTVVEGTAGNTGIGLAHVCRSRGYKLVIYMPNTQSQGKIDLLRLLGAEVYPVPAVAFEKPDNYNHQARRHAESLDNAVWTNQFDNVANRRAHIETTGPEIWNQTAGRVDAFTCATGTAGTLAGVTRYLKDVSGGRVKSFLADPPGSVLHSYIQSGGKLVERTGSSITEGIGQGRVTENLKPDIGLVDGSLHISDEKSIEMVYRCLDEEGLYLGASSSLNVVAAKEVAEKLGRGHTVVTILCDGAYRYADRLFSKKWLESKNLLGAIPKHLEKFIVLP",
      "product": ""
     },
     {
      "start": 211359,
      "end": 212102,
      "strand": 1,
      "locus_tag": "input.path1.gene15",
      "type": "other",
      "description": "<div class=\"focus-intro\">\n <strong><span class=\"serif\">input.path1.gene15</span></strong><br>\n \n <br>\n Locus tag: <span class=\"serif\">None</span><br>\n Protein ID: <span class=\"serif\">None</span><br>\n Gene: <span class=\"serif\">input.path1.gene15</span><br>\n \n Location: 211,359 - 212,102,\n (total: 699 nt, excluding introns)<br>\n <br>\n \n</div>\n<div class=\"focus-info\">\n \n\n \n\n \n\n\n \n</div>\n<div class=\"focus-urls\">\n <a class=\"wildcard-container\" data-wildcard-attrs=\"href\" href=\"http://blast.ncbi.nlm.nih.gov/Blast.cgi?PAGE=Proteins&PROGRAM=blastp&BLAST_PROGRAMS=blastp&QUERY=@!translation!@&LINK_LOC=protein&PAGE_TYPE=BlastSearch\" target=\"_blank\" data-locus=\"input.path1.gene15\">NCBI BlastP on this gene</a><br>\n <a href=\"http://www.ncbi.nlm.nih.gov/projects/sviewer/?Db=gene&amp;DbFrom=protein&amp;Cmd=Link&amp;noslider=1&amp;id=ENANITX01000105NITX01000105.1&amp;from=201359&amp;to=222102\" target=\"_new\">View genomic context</a><br>\n \n \n \n \n</div>\n<div class=\"focus-clipboard\">\n AA sequence: <span class=\"clipboard-copy wildcard-container\" data-locus=\"input.path1.gene15\" data-wildcard-attrs=\"data-seq\" data-seq=\"@!translation!@\">Copy to clipboard</span><br>\n Nucleotide sequence: <span class=\"clipboard-copy wildcard-container\" data-locus=\"input.path1.gene15\" data-wildcard-attrs=\"data-seq\" data-seq=\"@!dna!@\">Copy to clipboard</span><br>\n</div>",
      "dna": "ATGGGTCCATTCCGGCTTCTTCTTCTCGGCAAACGCCTTCATGCCCACCTTCTGATCGTTGCTCCCGAACAGGCTGTGGAACACTCTCCTTTCAAACTCGACGCCTTCCCGGAGAGCCACCCTCGAATATCCGGCGATCGTCTCGGCCGTCTTCAGCGTCTCTTCCATGAGCGCCTCGTACGTCGGGAACGCACGCGCCGCCACTCCCCACTGCGCCGCCTCGCTTCCCGTGAAGGACTTGCCCGTCAGGATGAGCTCCATCGCCTTGGACTTGCCGATCGCCCTGGTCAGCCTCTGGCTACCACCAGCACCCGGAATCGTGCCCAGCTTGATCTCCGGCTGGCCGAAATTGGCCCCCTCCGTGCAGTAGATGAGATCGCACATCATGGCCAGCTCGCAACCCCCACCCAGGGCGTGCCCAGACACCGCGGCGATGATGGGCTTCTTGATCTCCGTCGTCAGGAGAGACCACGATTCGATGAAGGACTTCGTGTACGCTTCCGAGAAGGTCAGAGGAGCCATCTCCTTGATGTCCGCTCCCGCCGCGAACGCCCTCTGCGACCCCGTCAACACGATCACTGTCGTGTCGTCCGACTGGTTGAACGCCTTGAGAGCCGTGTTCAGCTCGTTAATCAGAGGTGTGCACAAAGCATTGAGCGCCTTGGGTCGGTTCAGCGTCACTACGGAAGGGCGGGTTAG",
      "translation": "MGPFRLLLLGKRLHAHLLIVAPEQAVEHSPFKLDAFPESHPRISGDRLGRLQRLFHERLVRRERTRRHSPLRRLASREGLARQDELHRLGLADRPGQPLATTSTRNRAQLDLRLAEIGPLRAVDEIAHHGQLATPTQGVPRHRGDDGLLDLRRQERPRFDEGLRVRFREGQRSHLLDVRSRRERPLRPRQHDHCRVVRLVERLESRVQLVNQRCAQSIERLGSVQRHYGRAG",
      "product": ""
     },
     {
      "start": 222247,
      "end": 222480,
      "strand": 1,
      "locus_tag": "input.path1.gene16",
      "type": "other",
      "description": "<div class=\"focus-intro\">\n <strong><span class=\"serif\">input.path1.gene16</span></strong><br>\n \n <br>\n Locus tag: <span class=\"serif\">None</span><br>\n Protein ID: <span class=\"serif\">None</span><br>\n Gene: <span class=\"serif\">input.path1.gene16</span><br>\n \n Location: 222,247 - 222,480,\n (total: 204 nt, excluding introns)<br>\n <br>\n \n</div>\n<div class=\"focus-info\">\n \n\n \n <br>\n <span class=\"bold\">Pfam hits:</span><div class=\"collapser collapser-target-input-path1-gene16 collapser-level-none\"> </div><div class=\"collapser-content\">\n \n  PF03248.15 (Rer1 family): [4:60](score: 91.6, e-value: 4.9e-26)<br>\n \n </div><br>\n \n\n \n\n\n \n  <br>\n  <span class=\"bold\">Gene Ontology terms for Pfam domains:</span><div class=\"collapser collapser-target-input-path1-gene16 collapser-level-none\"> </div><div class=\"collapser-content\">\n  \n   PF03248.15: <a class='external-link' href='http://amigo.geneontology.org/amigo/term/GO:0016021' target='_blank'>GO:0016021</a>: integral component of membrane<br>\n  \n </div><br>\n \n</div>\n<div class=\"focus-urls\">\n <a class=\"wildcard-container\" data-wildcard-attrs=\"href\" href=\"http://blast.ncbi.nlm.nih.gov/Blast.cgi?PAGE=Proteins&PROGRAM=blastp&BLAST_PROGRAMS=blastp&QUERY=@!translation!@&LINK_LOC=protein&PAGE_TYPE=BlastSearch\" target=\"_blank\" data-locus=\"input.path1.gene16\">NCBI BlastP on this gene</a><br>\n <a href=\"http://www.ncbi.nlm.nih.gov/projects/sviewer/?Db=gene&amp;DbFrom=protein&amp;Cmd=Link&amp;noslider=1&amp;id=ENANITX01000105NITX01000105.1&amp;from=212247&amp;to=232480\" target=\"_new\">View genomic context</a><br>\n \n \n \n \n</div>\n<div class=\"focus-clipboard\">\n AA sequence: <span class=\"clipboard-copy wildcard-container\" data-locus=\"input.path1.gene16\" data-wildcard-attrs=\"data-seq\" data-seq=\"@!translation!@\">Copy to clipboard</span><br>\n Nucleotide sequence: <span class=\"clipboard-copy wildcard-container\" data-locus=\"input.path1.gene16\" data-wildcard-attrs=\"data-seq\" data-seq=\"@!dna!@\">Copy to clipboard</span><br>\n</div>",
      "dna": "ATGGAGGACGGCTCCGTGGGTGCCCTTCCGACCAAGCAGGACGACGAGTTCAAGCCCTTCATCCGCCGCCTGCCCGAGTTCAAGTTCTGGTACTGGGCCACACGCGCCATCGTCATCTCCTTCTTCTGTTCTTGGTTCGAGATTTTCAACGTGCCAGTCTTCTGGCCAATTCTCGTCATTATGGCCTCCCCCCCTTACCACTAG",
      "translation": "MEDGSVGALPTKQDDEFKPFIRRLPEFKFWYWATRAIVISFFCSWFEIFNVPVFWPILVIMASPPYH",
      "product": ""
     },
     {
      "start": 223636,
      "end": 225216,
      "strand": 1,
      "locus_tag": "input.path1.gene17",
      "type": "other",
      "description": "<div class=\"focus-intro\">\n <strong><span class=\"serif\">input.path1.gene17</span></strong><br>\n \n <br>\n Locus tag: <span class=\"serif\">None</span><br>\n Protein ID: <span class=\"serif\">None</span><br>\n Gene: <span class=\"serif\">input.path1.gene17</span><br>\n \n Location: 223,636 - 225,216,\n (total: 1512 nt, excluding introns)<br>\n <br>\n \n</div>\n<div class=\"focus-info\">\n \n\n \n <br>\n <span class=\"bold\">Pfam hits:</span><div class=\"collapser collapser-target-input-path1-gene17 collapser-level-none\"> </div><div class=\"collapser-content\">\n \n  PF03985.15 (Paf1): [15:498](score: 295.6, e-value: 6.6e-88)<br>\n \n </div><br>\n \n\n \n\n\n \n  <br>\n  <span class=\"bold\">Gene Ontology terms for Pfam domains:</span><div class=\"collapser collapser-target-input-path1-gene17 collapser-level-none\"> </div><div class=\"collapser-content\">\n  \n   PF03985.15: <a class='external-link' href='http://amigo.geneontology.org/amigo/term/GO:0006368' target='_blank'>GO:0006368</a>: transcription elongation from RNA polymerase II promoter<br>\n  \n   PF03985.15: <a class='external-link' href='http://amigo.geneontology.org/amigo/term/GO:0016570' target='_blank'>GO:0016570</a>: histone modification<br>\n  \n   PF03985.15: <a class='external-link' href='http://amigo.geneontology.org/amigo/term/GO:0016593' target='_blank'>GO:0016593</a>: Cdc73/Paf1 complex<br>\n  \n </div><br>\n \n</div>\n<div class=\"focus-urls\">\n <a class=\"wildcard-container\" data-wildcard-attrs=\"href\" href=\"http://blast.ncbi.nlm.nih.gov/Blast.cgi?PAGE=Proteins&PROGRAM=blastp&BLAST_PROGRAMS=blastp&QUERY=@!translation!@&LINK_LOC=protein&PAGE_TYPE=BlastSearch\" target=\"_blank\" data-locus=\"input.path1.gene17\">NCBI BlastP on this gene</a><br>\n <a href=\"http://www.ncbi.nlm.nih.gov/projects/sviewer/?Db=gene&amp;DbFrom=protein&amp;Cmd=Link&amp;noslider=1&amp;id=ENANITX01000105NITX01000105.1&amp;from=213636&amp;to=235216\" target=\"_new\">View genomic context</a><br>\n \n \n \n \n</div>\n<div class=\"focus-clipboard\">\n AA sequence: <span class=\"clipboard-copy wildcard-container\" data-locus=\"input.path1.gene17\" data-wildcard-attrs=\"data-seq\" data-seq=\"@!translation!@\">Copy to clipboard</span><br>\n Nucleotide sequence: <span class=\"clipboard-copy wildcard-container\" data-locus=\"input.path1.gene17\" data-wildcard-attrs=\"data-seq\" data-seq=\"@!dna!@\">Copy to clipboard</span><br>\n</div>",
      "dna": "ATGTCTTCCTCAGTGCCTCGCAGCGGCGAGCGCATGATCCATCAGGATTTTATCGCGAGAATTCGATACTCCAACGCCCTCCCTCCACCACCCAATCCCCCCAAGCTGCTAGACATTCGAAACACTGGGCTTGCCAGCGGCCAATACACCAACCCAAGTTTTGCATCACGCCTAGCAAGGGAGCAACCTTTGAACATCGAGGCTGATGCCGAGCTTGGCATGCCTCTGGACCTGGTGGGAATGCCAGGAATCTTTGATGGTGATGAGAGCTCAATCCAACCATCCACGTCGCAACCACACCTCCACCCCCACGATAGGCCTCTGCTCCGCCCTCTCTCGACACTAGGCAGGCCGAAGGGCTCCGACACAGCCGTCTCCTTCCTGCGCCGCACTGAGTACATCTCGTCGGTAGCAAATAAGCGCGGCGCCCCTGCTGCCTCGACGGCCTTCCTTCAGCCGAAGCTCAAGCGGCCCGAGAAGCGACCGGCTCCCGAGCCGGACGTTGATTCGCCAGCGGCCATCCGACGCAAGATTGAAAAATCTTTCGAGAAGGCTCTGCGCGTCATTAACGATCCTCGCACCCTACCGCATCCGACCAAGAGGCAAAATATTCGCATTGTTGATTCCCGGCCTCTGCTGCCCGATTTGGATGCCCTCCCCGATTCGGGTGCCTACGTTACTGTCAAGTTGCAGACCAACCCTGTCCCTTCCTCGTCCACGTACGACCGCCGTCTACTCAGTGCCATCCTTCAGCCTATCGACAAAACGGCGGAGGAGGAAGCGGCTTTCCAGGCCGCCGTCGAAGCACATACCCGCGCACCCGATAGATTCCCGAAGCCTTTGAACCTCCTGGATTACAATTTCTTCGTTCCCAAGACCCAGGAAGTTGGTGAGCGCTTCCGCGTGGCGTTTGACATCGATAACCCCGACCGCGACGCTCCCGAGTTGGCCACTCATACCTCGTCTGTGCTGGGCCCGTGTTTCCCGTTTTCCCGCCTGCGGAGCTATGAAACTGTTAAGGAGTCAGAATTTGATGCGGTGGACAAGTTCAGCGAGGAGCTGATTCTCACATTCAATGACGACGAGAACAGTCTCGTAGGTGACGACGGCACTGTGATCCGACAGAAAGCGGCGTACTTCTATCCCGTCATCCAGCGCACCACCATTCGCCCCCAGCGCTCCAAAAACATCACTCGCACTCTAAGCCAGACTGACGAAGAGAAGACGGTCAGCCAAATTAACGTCGCCGTCAGGGAACCTGATGCGGATTTGCGGGAGCTGTTGGCCAAATATAAAGCTCACCCGCTGCTGAGTCATGCCGAAGCCACGGAGGAAGATGCTGAAGCGGACAAAGGGGACGAAGAGGCTCGCCAGCTTGGCTCGCAGGACGGCCCTTTGGGGGACGATGCTTCCGAGGAGGAGCGCGCCCAGGGGGCAACACGTTCGAGCCGAACGCCATCAGAAAAGGATGCCGAGCTTGATGCGGACGGTGAGGATGATGCTTACGCTTAA",
      "translation": "MSSSVPRSGERMIHQDFIARIRYSNALPPPPNPPKLLDIRNTGLASGQYTNPSFASRLAREQPLNIEADAELGMPLDLVGMPGIFDGDESSIQPSTSQPHLHPHDRPLLRPLSTLGRPKGSDTAVSFLRRTEYISSVANKRGAPAASTAFLQPKLKRPEKRPAPEPDVDSPAAIRRKIEKSFEKALRVINDPRTLPHPTKRQNIRIVDSRPLLPDLDALPDSGAYVTVKLQTNPVPSSSTYDRRLLSAILQPIDKTAEEEAAFQAAVEAHTRAPDRFPKPLNLLDYNFFVPKTQEVGERFRVAFDIDNPDRDAPELATHTSSVLGPCFPFSRLRSYETVKESEFDAVDKFSEELILTFNDDENSLVGDDGTVIRQKAAYFYPVIQRTTIRPQRSKNITRTLSQTDEEKTVSQINVAVREPDADLRELLAKYKAHPLLSHAEATEEDAEADKGDEEARQLGSQDGPLGDDASEEERAQGATRSSRTPSEKDAELDADGEDDAYA",
      "product": ""
     },
     {
      "start": 226005,
      "end": 227798,
      "strand": -1,
      "locus_tag": "input.path1.gene18",
      "type": "other",
      "description": "<div class=\"focus-intro\">\n <strong><span class=\"serif\">input.path1.gene18</span></strong><br>\n \n <br>\n Locus tag: <span class=\"serif\">None</span><br>\n Protein ID: <span class=\"serif\">None</span><br>\n Gene: <span class=\"serif\">input.path1.gene18</span><br>\n \n Location: 226,005 - 227,798,\n (total: 1794 nt)<br>\n <br>\n \n</div>\n<div class=\"focus-info\">\n \n\n \n <br>\n <span class=\"bold\">Pfam hits:</span><div class=\"collapser collapser-target-input-path1-gene18 collapser-level-none\"> </div><div class=\"collapser-content\">\n \n  PF05686.14 (Glycosyl transferase family 90): [350:596](score: 47.0, e-value: 1.8e-12)<br>\n \n </div><br>\n \n\n \n\n\n \n</div>\n<div class=\"focus-urls\">\n <a class=\"wildcard-container\" data-wildcard-attrs=\"href\" href=\"http://blast.ncbi.nlm.nih.gov/Blast.cgi?PAGE=Proteins&PROGRAM=blastp&BLAST_PROGRAMS=blastp&QUERY=@!translation!@&LINK_LOC=protein&PAGE_TYPE=BlastSearch\" target=\"_blank\" data-locus=\"input.path1.gene18\">NCBI BlastP on this gene</a><br>\n <a href=\"http://www.ncbi.nlm.nih.gov/projects/sviewer/?Db=gene&amp;DbFrom=protein&amp;Cmd=Link&amp;noslider=1&amp;id=ENANITX01000105NITX01000105.1&amp;from=216005&amp;to=237798\" target=\"_new\">View genomic context</a><br>\n \n \n \n \n</div>\n<div class=\"focus-clipboard\">\n AA sequence: <span class=\"clipboard-copy wildcard-container\" data-locus=\"input.path1.gene18\" data-wildcard-attrs=\"data-seq\" data-seq=\"@!translation!@\">Copy to clipboard</span><br>\n Nucleotide sequence: <span class=\"clipboard-copy wildcard-container\" data-locus=\"input.path1.gene18\" data-wildcard-attrs=\"data-seq\" data-seq=\"@!dna!@\">Copy to clipboard</span><br>\n</div>",
      "dna": "ATGCGCCGCCGCCAACTGACTCTCATCGGCCTGGTCGTCTTCCTTACCGTCTGCGGATACACCGGCTTCCGGATACCGCCACCGCTAAAAATCACATTGACCAACGGGCCACATGCTAGGGCAGGCGACAGACATGAGCATGAGGCGTACTTTGCCAGCGAAGATGAAGTGGCCCAGCAGCGGCAGGAGCCTCTTGATAAGCGACCGAAGGCTGCCCCCGGCTCTGGTTCGCATCCTATCTGGAATCTCATTGCAGACGCCGAGCGAACCTTCGAGGAAGTAAGGGCCCGGCAGTCCAAAACGCTCCGCGAGGCCGTCGCTGAGTACCAACGCCGTTACGGTTTCCCTCCTCCGCCGCATTTCGACAAGTGGTACGAGTTCGCGAAGTCCAACAAAGTCCAATTAATCGATGAGTTCGACATGATCCACGACATGATTACACCCTTTTGGGGATTGAAACCCCAGACCATCCGCGCCAGGGCCCAGGAGGCACTCGGCCGCCCAAACTTTCTCATGGCCTTGTTGATCCGCGACCACGAGATAACACACGTCGAAGGGGCGCTCGATTGGCAGAAAGAAGCCACAAGCGGCATGATCAACAAATTCATCCAATACCTGCCTAGTATGGACCTGGCATTCAACGTACATGACGAGCCTCGGGTGGTGGTGCCGCACGACGACTTGTCTCGCTTAGTCGATATCGCCAAGAACCACAACATGCCCAGGCTCAATGCTGCCAAGGGCCTCCAAAACGGCTTCACGGAAAACCCAAAGGGACTCAGCGCTGGCCGCAGTACCGACGACATCAAACGTACCCGCTTCAACGTGTTTCCTCACCAGCCAGTCTGGAGCAACTCGCGCATGTCCTGCCCAGCCGACAGCCCCGCCCGCGCCCTCGAAGACGACGAACGGTACGACGACGCATCGAAATACGGAGTCAGCGAGCTCGGTTTTGTCTACAACGTTACCGCCATGTCCGACATCTGCCTCTCGCCTAGTCTCGCCGATACGTACGGCTTCTTCGACAGCCCCAACGCCTACAACGTGGCTCACGACCTATTCCCTATATTCTCGCAGTCGAAGATCTCGTCCTACCAGGACCTGGTGTACCCCTCTCCGTGGTACTGGGCGGAAAAAGTCGAGTACGACCAAGGGCGCGACAAGCCTTGGAGAGAAAAAGAGGACCGGCTGTACTGGCGGGGTTCCACCACGGGCGGATATAGCCGCATGGGGGGATGGCGGAGGCACCACCGTCAGAACTTCGTGCGGAAGATCACCTCGAACGGGCTGGCCAAGATCTACGTCAACGAGGGCGACCAGCGCCATCCCAACTGGACCGTCCGGGAGGTGCCCCGTGGGGAGTATAGAGACGCCATCGACATCCACTTCAGCTATATCGGGCAGTGCGACCAGGGAGACTGCGACGCACAGATCGAATTCTTCCCTCTCGAGGAGCACGCGGACCAGCAGGACGCCTGGAATTACAAGCACCTGCTCGACATGGACGGCAACGCCTTCTCGGGCCGCTTCTACGCCTTCCTGCGCTCGCACAGCCTGACTTTCAAGTACGCCATCTTCCGCGAGTGGCACTTCGATTGGCTCCGGCCCTGGGTGCACTACGTCCCTCTCAGCATGCGCGGGGACGACTGGCTCGAGGCGGTGCGGTTCTTCAGCAATGACGGACCGGGAAGTCGCGAGGCCGAGAAGATTGCCGAGGCCGGCCGGGAATGGGCTGGCAAGGTGTTGAGGAAGGAGGATATGGAGGCTTGGCTCTTCAGGCTCTTGTTGGAGTGA",
      "translation": "MRRRQLTLIGLVVFLTVCGYTGFRIPPPLKITLTNGPHARAGDRHEHEAYFASEDEVAQQRQEPLDKRPKAAPGSGSHPIWNLIADAERTFEEVRARQSKTLREAVAEYQRRYGFPPPPHFDKWYEFAKSNKVQLIDEFDMIHDMITPFWGLKPQTIRARAQEALGRPNFLMALLIRDHEITHVEGALDWQKEATSGMINKFIQYLPSMDLAFNVHDEPRVVVPHDDLSRLVDIAKNHNMPRLNAAKGLQNGFTENPKGLSAGRSTDDIKRTRFNVFPHQPVWSNSRMSCPADSPARALEDDERYDDASKYGVSELGFVYNVTAMSDICLSPSLADTYGFFDSPNAYNVAHDLFPIFSQSKISSYQDLVYPSPWYWAEKVEYDQGRDKPWREKEDRLYWRGSTTGGYSRMGGWRRHHRQNFVRKITSNGLAKIYVNEGDQRHPNWTVREVPRGEYRDAIDIHFSYIGQCDQGDCDAQIEFFPLEEHADQQDAWNYKHLLDMDGNAFSGRFYAFLRSHSLTFKYAIFREWHFDWLRPWVHYVPLSMRGDDWLEAVRFFSNDGPGSREAEKIAEAGREWAGKVLRKEDMEAWLFRLLLE",
      "product": ""
     },
     {
      "start": 228818,
      "end": 229556,
      "strand": -1,
      "locus_tag": "input.path1.gene19",
      "type": "other",
      "description": "<div class=\"focus-intro\">\n <strong><span class=\"serif\">input.path1.gene19</span></strong><br>\n \n <br>\n Locus tag: <span class=\"serif\">None</span><br>\n Protein ID: <span class=\"serif\">None</span><br>\n Gene: <span class=\"serif\">input.path1.gene19</span><br>\n \n Location: 228,818 - 229,556,\n (total: 393 nt, excluding introns)<br>\n <br>\n \n</div>\n<div class=\"focus-info\">\n \n\n \n <br>\n <span class=\"bold\">Pfam hits:</span><div class=\"collapser collapser-target-input-path1-gene19 collapser-level-none\"> </div><div class=\"collapser-content\">\n \n  PF00410.21 (Ribosomal protein S8): [6:130](score: 76.2, e-value: 2.2e-21)<br>\n \n </div><br>\n \n\n \n\n\n \n  <br>\n  <span class=\"bold\">Gene Ontology terms for Pfam domains:</span><div class=\"collapser collapser-target-input-path1-gene19 collapser-level-none\"> </div><div class=\"collapser-content\">\n  \n   PF00410.21: <a class='external-link' href='http://amigo.geneontology.org/amigo/term/GO:0003735' target='_blank'>GO:0003735</a>: structural constituent of ribosome<br>\n  \n   PF00410.21: <a class='external-link' href='http://amigo.geneontology.org/amigo/term/GO:0006412' target='_blank'>GO:0006412</a>: translation<br>\n  \n   PF00410.21: <a class='external-link' href='http://amigo.geneontology.org/amigo/term/GO:0005840' target='_blank'>GO:0005840</a>: ribosome<br>\n  \n </div><br>\n \n</div>\n<div class=\"focus-urls\">\n <a class=\"wildcard-container\" data-wildcard-attrs=\"href\" href=\"http://blast.ncbi.nlm.nih.gov/Blast.cgi?PAGE=Proteins&PROGRAM=blastp&BLAST_PROGRAMS=blastp&QUERY=@!translation!@&LINK_LOC=protein&PAGE_TYPE=BlastSearch\" target=\"_blank\" data-locus=\"input.path1.gene19\">NCBI BlastP on this gene</a><br>\n <a href=\"http://www.ncbi.nlm.nih.gov/projects/sviewer/?Db=gene&amp;DbFrom=protein&amp;Cmd=Link&amp;noslider=1&amp;id=ENANITX01000105NITX01000105.1&amp;from=218818&amp;to=239556\" target=\"_new\">View genomic context</a><br>\n \n \n \n \n</div>\n<div class=\"focus-clipboard\">\n AA sequence: <span class=\"clipboard-copy wildcard-container\" data-locus=\"input.path1.gene19\" data-wildcard-attrs=\"data-seq\" data-seq=\"@!translation!@\">Copy to clipboard</span><br>\n Nucleotide sequence: <span class=\"clipboard-copy wildcard-container\" data-locus=\"input.path1.gene19\" data-wildcard-attrs=\"data-seq\" data-seq=\"@!dna!@\">Copy to clipboard</span><br>\n</div>",
      "dna": "ATGGTCCGCACTTCGGTTCTCCACGATGCTCTCAACAGCATGAACAACGCCGAGAAGGCCGGCAAACGCCAGGTCCTCATCCGGCCCAGCTCCAAGGTCATTGTCCGGTTCCTCCAGGTTATGCAGAAGCACGGCTACATCGGCGAATTCGAGGAGGTCGATGACCATCGTTCCGGCAAGATTGTCGTTCAGCTGAACGGACGCCTCAACAAGTGCGGTGTCATCTCTCCCCGCTACAACGTCCGCCTCGCCGATCTCGAGAAGTGGGTCGTCAAGCTGCTGCCTGCCCGTCAGTTCGGTTACGTTATTTTGACCACCTCGGCTGGCATTATGGACCACGAGGAGGCTCGCCGGAAGCATGTTGCTGGCAAGATCATCGGTTTCTTCTACTAG",
      "translation": "MVRTSVLHDALNSMNNAEKAGKRQVLIRPSSKVIVRFLQVMQKHGYIGEFEEVDDHRSGKIVVQLNGRLNKCGVISPRYNVRLADLEKWVVKLLPARQFGYVILTTSAGIMDHEEARRKHVAGKIIGFFY",
      "product": ""
     },
     {
      "start": 230269,
      "end": 231068,
      "strand": 1,
      "locus_tag": "input.path1.gene20",
      "type": "other",
      "description": "<div class=\"focus-intro\">\n <strong><span class=\"serif\">input.path1.gene20</span></strong><br>\n \n <br>\n Locus tag: <span class=\"serif\">None</span><br>\n Protein ID: <span class=\"serif\">None</span><br>\n Gene: <span class=\"serif\">input.path1.gene20</span><br>\n \n Location: 230,269 - 231,068,\n (total: 444 nt, excluding introns)<br>\n <br>\n \n</div>\n<div class=\"focus-info\">\n \n\n \n <br>\n <span class=\"bold\">Pfam hits:</span><div class=\"collapser collapser-target-input-path1-gene20 collapser-level-none\"> </div><div class=\"collapser-content\">\n \n  PF01248.28 (Ribosomal protein L7Ae/L30e/S12e/Gadd45 family): [30:125](score: 100.4, e-value: 3.5e-29)<br>\n \n </div><br>\n \n\n \n\n\n \n</div>\n<div class=\"focus-urls\">\n <a class=\"wildcard-container\" data-wildcard-attrs=\"href\" href=\"http://blast.ncbi.nlm.nih.gov/Blast.cgi?PAGE=Proteins&PROGRAM=blastp&BLAST_PROGRAMS=blastp&QUERY=@!translation!@&LINK_LOC=protein&PAGE_TYPE=BlastSearch\" target=\"_blank\" data-locus=\"input.path1.gene20\">NCBI BlastP on this gene</a><br>\n <a href=\"http://www.ncbi.nlm.nih.gov/projects/sviewer/?Db=gene&amp;DbFrom=protein&amp;Cmd=Link&amp;noslider=1&amp;id=ENANITX01000105NITX01000105.1&amp;from=220269&amp;to=241068\" target=\"_new\">View genomic context</a><br>\n \n \n \n \n</div>\n<div class=\"focus-clipboard\">\n AA sequence: <span class=\"clipboard-copy wildcard-container\" data-locus=\"input.path1.gene20\" data-wildcard-attrs=\"data-seq\" data-seq=\"@!translation!@\">Copy to clipboard</span><br>\n Nucleotide sequence: <span class=\"clipboard-copy wildcard-container\" data-locus=\"input.path1.gene20\" data-wildcard-attrs=\"data-seq\" data-seq=\"@!dna!@\">Copy to clipboard</span><br>\n</div>",
      "dna": "ATGTCGGACGTAGAAGAGAACAACGCCCCCGAGGTTGCCGATGAGGTCGAGGTCTCCGCCGAGGCCGGCTCGGGCCAGATGTCTGTCCTGGACGCCCTTAAGGGTGTCCTGAAGCTCGCCCTCATGCACGACGGCCTTGCCCGTGGTCTGCGTGAGGCGTCCAAGGCCCTCGACCGCCGCCAGGCGCACATGTGCGTCCTGAACGAGAACTGCGAGGAGGAGGCCTACAAGAAGCTCGTCATCGCCCTCTGCTCGGAGCATAAGATTCCTCTGATCAAGGTGCCCGATGGCAAGCAGCTCGGCGAGTGGGCTGGTCTCTGCGTTTTGGACCGTGAGGGCAACGCGCGCAAGGTCGTCAACTGCTCCTGCGTCGTCGTGAAGGACTGGGGTGAGGAGTCCCAGGAGCGCTCTATCATCCTCAACTACTTCCAGACCGAGCAGTAA",
      "translation": "MSDVEENNAPEVADEVEVSAEAGSGQMSVLDALKGVLKLALMHDGLARGLREASKALDRRQAHMCVLNENCEEEAYKKLVIALCSEHKIPLIKVPDGKQLGEWAGLCVLDREGNARKVVNCSCVVVKDWGEESQERSIILNYFQTEQ",
      "product": ""
     },
     {
      "start": 231327,
      "end": 232210,
      "strand": -1,
      "locus_tag": "input.path1.gene21",
      "type": "other",
      "description": "<div class=\"focus-intro\">\n <strong><span class=\"serif\">input.path1.gene21</span></strong><br>\n \n <br>\n Locus tag: <span class=\"serif\">None</span><br>\n Protein ID: <span class=\"serif\">None</span><br>\n Gene: <span class=\"serif\">input.path1.gene21</span><br>\n \n Location: 231,327 - 232,210,\n (total: 630 nt, excluding introns)<br>\n <br>\n \n</div>\n<div class=\"focus-info\">\n \n\n \n <br>\n <span class=\"bold\">Pfam hits:</span><div class=\"collapser collapser-target-input-path1-gene21 collapser-level-none\"> </div><div class=\"collapser-content\">\n \n  PF13616.8 (PPIC-type PPIASE domain): [99:193](score: 52.8, e-value: 5.5e-14)<br>\n \n </div><br>\n \n\n \n\n\n \n</div>\n<div class=\"focus-urls\">\n <a class=\"wildcard-container\" data-wildcard-attrs=\"href\" href=\"http://blast.ncbi.nlm.nih.gov/Blast.cgi?PAGE=Proteins&PROGRAM=blastp&BLAST_PROGRAMS=blastp&QUERY=@!translation!@&LINK_LOC=protein&PAGE_TYPE=BlastSearch\" target=\"_blank\" data-locus=\"input.path1.gene21\">NCBI BlastP on this gene</a><br>\n <a href=\"http://www.ncbi.nlm.nih.gov/projects/sviewer/?Db=gene&amp;DbFrom=protein&amp;Cmd=Link&amp;noslider=1&amp;id=ENANITX01000105NITX01000105.1&amp;from=221327&amp;to=242210\" target=\"_new\">View genomic context</a><br>\n \n \n \n \n</div>\n<div class=\"focus-clipboard\">\n AA sequence: <span class=\"clipboard-copy wildcard-container\" data-locus=\"input.path1.gene21\" data-wildcard-attrs=\"data-seq\" data-seq=\"@!translation!@\">Copy to clipboard</span><br>\n Nucleotide sequence: <span class=\"clipboard-copy wildcard-container\" data-locus=\"input.path1.gene21\" data-wildcard-attrs=\"data-seq\" data-seq=\"@!dna!@\">Copy to clipboard</span><br>\n</div>",
      "dna": "ATGTATTACTCTTCTCGAGATATCTTCGCTCCCCCCTTACAACGAGAACCAAAGGGCGAAACGTTTTATGCAGCACCCGCTTGCCGACTCGCCAAGGGACGTAGTTCCCTTTTCCGCAGTTTACATTCTTCCCAAGCACCTCCTTTGGTTGACTCGCCTACTTCCCGGCACTGGGTCTCGTTGATCATGGGCAAATCCGACAAAAAGGGGGCAGGGGATAAGAATGCCGGCAGTAAGGGAAGTGGAAAGAAGGGAGCCAAGGCAGAAGGGACGGACAGTGGGGGCAAGGAGGCCGGTAAGGCCAAGGGAGCACAGTCCATCAACGTTCGACATATTCTGTGTGAGAAACACTCAAAGAAGGAAGAGGCGCTAGCCAAGCTGCGAGACGGCGCCAAGTTTGATGATGTTGCGCGGGACTTCTCAGAGGACAAGGCTCGCCAGGGCGGTTCATTGGGGTGGAAGAGCAAGGGCAGTCTCGATTCCAAGTTCGAAGAAATCGCCTTTCAACTGGAAGCGAGTTCTACGTCCAGTCCGAAGTTTGGTGAGGCGAAGACGGGCTTCGGCTATCATATAATCATGAGAATGCGAATGCAAAACGCTTCATCGCGTAAAACTCCGCAAAAAGACTAG",
      "translation": "MYYSSRDIFAPPLQREPKGETFYAAPACRLAKGRSSLFRSLHSSQAPPLVDSPTSRHWVSLIMGKSDKKGAGDKNAGSKGSGKKGAKAEGTDSGGKEAGKAKGAQSINVRHILCEKHSKKEEALAKLRDGAKFDDVARDFSEDKARQGGSLGWKSKGSLDSKFEEIAFQLEASSTSSPKFGEAKTGFGYHIIMRMRMQNASSRKTPQKD",
      "product": ""
     },
     {
      "start": 233405,
      "end": 233923,
      "strand": 1,
      "locus_tag": "input.path1.gene22",
      "type": "other",
      "description": "<div class=\"focus-intro\">\n <strong><span class=\"serif\">input.path1.gene22</span></strong><br>\n \n <br>\n Locus tag: <span class=\"serif\">None</span><br>\n Protein ID: <span class=\"serif\">None</span><br>\n Gene: <span class=\"serif\">input.path1.gene22</span><br>\n \n Location: 233,405 - 233,923,\n (total: 336 nt, excluding introns)<br>\n <br>\n \n</div>\n<div class=\"focus-info\">\n \n\n \n <br>\n <span class=\"bold\">Pfam hits:</span><div class=\"collapser collapser-target-input-path1-gene22 collapser-level-none\"> </div><div class=\"collapser-content\">\n \n  PF03992.18 (Antibiotic biosynthesis monooxygenase): [10:82](score: 45.2, e-value: 7.8e-12)<br>\n \n </div><br>\n \n\n \n\n\n \n</div>\n<div class=\"focus-urls\">\n <a class=\"wildcard-container\" data-wildcard-attrs=\"href\" href=\"http://blast.ncbi.nlm.nih.gov/Blast.cgi?PAGE=Proteins&PROGRAM=blastp&BLAST_PROGRAMS=blastp&QUERY=@!translation!@&LINK_LOC=protein&PAGE_TYPE=BlastSearch\" target=\"_blank\" data-locus=\"input.path1.gene22\">NCBI BlastP on this gene</a><br>\n <a href=\"http://www.ncbi.nlm.nih.gov/projects/sviewer/?Db=gene&amp;DbFrom=protein&amp;Cmd=Link&amp;noslider=1&amp;id=ENANITX01000105NITX01000105.1&amp;from=223405&amp;to=242827\" target=\"_new\">View genomic context</a><br>\n \n \n \n \n</div>\n<div class=\"focus-clipboard\">\n AA sequence: <span class=\"clipboard-copy wildcard-container\" data-locus=\"input.path1.gene22\" data-wildcard-attrs=\"data-seq\" data-seq=\"@!translation!@\">Copy to clipboard</span><br>\n Nucleotide sequence: <span class=\"clipboard-copy wildcard-container\" data-locus=\"input.path1.gene22\" data-wildcard-attrs=\"data-seq\" data-seq=\"@!dna!@\">Copy to clipboard</span><br>\n</div>",
      "dna": "ATGGCCGGCCGCATTGACCTCGTGGGCATCGTAACACCGAAGCCCGGCCACACTGAGAGGTTCATTGACCTATTCACCAAATGTGCCGAATATGCCGAGAAGAATGAGCCGGGTACTCTGACGTACCGCTACCACCGCGGGGACAAGGCCAAGAACGATGGCTTGGAAGAGCTGGTGATACGCGAGACCTACGAGAACCAGGCAGCCCTAGACAAGCACATGACTTCGCCCCCAGTTCAGGTTATCATGAAAGAGCTCGAGGCAGGAACCCTCGTTGATAAAGTAAAGGTCATTCACATAACCCCTGGAGGAGGCGTCCAGCGGGCCAAGATCTGA",
      "translation": "MAGRIDLVGIVTPKPGHTERFIDLFTKCAEYAEKNEPGTLTYRYHRGDKAKNDGLEELVIRETYENQAALDKHMTSPPVQVIMKELEAGTLVDKVKVIHITPGGGVQRAKI",
      "product": ""
     },
     {
      "start": 234140,
      "end": 235340,
      "strand": -1,
      "locus_tag": "input.path1.gene23",
      "type": "other",
      "description": "<div class=\"focus-intro\">\n <strong><span class=\"serif\">input.path1.gene23</span></strong><br>\n \n <br>\n Locus tag: <span class=\"serif\">None</span><br>\n Protein ID: <span class=\"serif\">None</span><br>\n Gene: <span class=\"serif\">input.path1.gene23</span><br>\n \n Location: 234,140 - 235,340,\n (total: 1113 nt, excluding introns)<br>\n <br>\n \n</div>\n<div class=\"focus-info\">\n \n\n \n\n \n\n\n \n</div>\n<div class=\"focus-urls\">\n <a class=\"wildcard-container\" data-wildcard-attrs=\"href\" href=\"http://blast.ncbi.nlm.nih.gov/Blast.cgi?PAGE=Proteins&PROGRAM=blastp&BLAST_PROGRAMS=blastp&QUERY=@!translation!@&LINK_LOC=protein&PAGE_TYPE=BlastSearch\" target=\"_blank\" data-locus=\"input.path1.gene23\">NCBI BlastP on this gene</a><br>\n <a href=\"http://www.ncbi.nlm.nih.gov/projects/sviewer/?Db=gene&amp;DbFrom=protein&amp;Cmd=Link&amp;noslider=1&amp;id=ENANITX01000105NITX01000105.1&amp;from=224140&amp;to=242827\" target=\"_new\">View genomic context</a><br>\n \n \n \n \n</div>\n<div class=\"focus-clipboard\">\n AA sequence: <span class=\"clipboard-copy wildcard-container\" data-locus=\"input.path1.gene23\" data-wildcard-attrs=\"data-seq\" data-seq=\"@!translation!@\">Copy to clipboard</span><br>\n Nucleotide sequence: <span class=\"clipboard-copy wildcard-container\" data-locus=\"input.path1.gene23\" data-wildcard-attrs=\"data-seq\" data-seq=\"@!dna!@\">Copy to clipboard</span><br>\n</div>",
      "dna": "ATGTTGCGCCGTCCTTTACCCCCAAGAGGACCCTTGAACAAGTCCGCCCCGTTCATCCTTTCTACCTTCTCATCAGTATCGGGCCGTCGCCACGCCTCGCAGCAAATTAAGGTACATGTTCCAGTCCCAGAGAAACTGATGAAACTGGCAAAACCTGAGCGAGCGCCCGACTCGCTGGGTCAATACTTTTCCGACCTCGAACGTGACCGGAGCCGCAATTGGGTATCTCGTCCTCCAGAAGGGTTTAACAATGTGGCCATATCCGATAAAGACCTCAAGCTTGATGCGACTCGAGTTTATCAAATCTACTGTGCCTACCGTAAAGCCGAGCTTCAGAACGTAAAGAATCGATTGTCTATCACTTGGAAGCGCCAGTTTGTTAAAGATCATCACATTGCACTGTCATTGCTGTACGATATTGCACTCCACATGCTCCGGACGCCTAGATCGCCGGCCGACGGGGGAGCTGAAGACTGGAACTACGCCACCCGTCTCATGCAAACGGCAGCTGAACTTGGCCACCGGCCCGCCGTTCTTGAACTAGTCCGAAGGATTATCACGACTCGCTCAGACGCCGCGGCCCTGAGCCGAGAGTTCCCTGAGCTTTACACCAGTTTCCGTCGCATTGTGGCTGAAGGCCGCGACCCCGATGCCCAAACTCTGCAGGGCCTGCTCCATGCGAAGCAGGGCGATGAGACACGGGCGCTGGCGTGCCTGCAAAAAGCCAAGGATCTCGGGGCAGGCAAACCCTTCTTCTTCAAACCACTTTGTCTTGCTCGGATGGGTACGATCCTGGAGAAGCAGGGCAAGCGGGAGCTGGCGGAATCAGAATACGCCGAACTAGCCCGGGAAAACGACGGGCTTGGATTCTACCATCTTGGCCTGCTCTATAAGACCGACCCGATCGCCAAGTGGCTCTTGCAAAAGGCGGCCTCCTCGGGATTATCACAGGCAATGAGGGAACTGGGGAAGATGGAGTTGGAGGATTACAAGAAGGCGACGGAGGATGGGGATCAAGCCGCAGCACAAAGACATATTGCAGATTCCCAGGAATGGCACCGCTTGGCCAAAGTCTGGGGGTCTACGAGTCCTCCGACACATGAGACATATTGA",
      "translation": "MLRRPLPPRGPLNKSAPFILSTFSSVSGRRHASQQIKVHVPVPEKLMKLAKPERAPDSLGQYFSDLERDRSRNWVSRPPEGFNNVAISDKDLKLDATRVYQIYCAYRKAELQNVKNRLSITWKRQFVKDHHIALSLLYDIALHMLRTPRSPADGGAEDWNYATRLMQTAAELGHRPAVLELVRRIITTRSDAAALSREFPELYTSFRRIVAEGRDPDAQTLQGLLHAKQGDETRALACLQKAKDLGAGKPFFFKPLCLARMGTILEKQGKRELAESEYAELARENDGLGFYHLGLLYKTDPIAKWLLQKAASSGLSQAMRELGKMELEDYKKATEDGDQAAAQRHIADSQEWHRLAKVWGSTSPPTHETY",
      "product": ""
     },
     {
      "start": 236138,
      "end": 237303,
      "strand": 1,
      "locus_tag": "input.path1.gene24",
      "type": "other",
      "description": "<div class=\"focus-intro\">\n <strong><span class=\"serif\">input.path1.gene24</span></strong><br>\n \n <br>\n Locus tag: <span class=\"serif\">None</span><br>\n Protein ID: <span class=\"serif\">None</span><br>\n Gene: <span class=\"serif\">input.path1.gene24</span><br>\n \n Location: 236,138 - 237,303,\n (total: 1107 nt, excluding introns)<br>\n <br>\n \n</div>\n<div class=\"focus-info\">\n \n\n \n <br>\n <span class=\"bold\">Pfam hits:</span><div class=\"collapser collapser-target-input-path1-gene24 collapser-level-none\"> </div><div class=\"collapser-content\">\n \n  PF08297.13 (U3 snoRNA associated): [266:354](score: 39.2, e-value: 9.3e-10)<br>\n \n </div><br>\n \n\n \n\n\n \n  <br>\n  <span class=\"bold\">Gene Ontology terms for Pfam domains:</span><div class=\"collapser collapser-target-input-path1-gene24 collapser-level-none\"> </div><div class=\"collapser-content\">\n  \n   PF08297.13: <a class='external-link' href='http://amigo.geneontology.org/amigo/term/GO:0030515' target='_blank'>GO:0030515</a>: snoRNA binding<br>\n  \n   PF08297.13: <a class='external-link' href='http://amigo.geneontology.org/amigo/term/GO:0006364' target='_blank'>GO:0006364</a>: rRNA processing<br>\n  \n </div><br>\n \n</div>\n<div class=\"focus-urls\">\n <a class=\"wildcard-container\" data-wildcard-attrs=\"href\" href=\"http://blast.ncbi.nlm.nih.gov/Blast.cgi?PAGE=Proteins&PROGRAM=blastp&BLAST_PROGRAMS=blastp&QUERY=@!translation!@&LINK_LOC=protein&PAGE_TYPE=BlastSearch\" target=\"_blank\" data-locus=\"input.path1.gene24\">NCBI BlastP on this gene</a><br>\n <a href=\"http://www.ncbi.nlm.nih.gov/projects/sviewer/?Db=gene&amp;DbFrom=protein&amp;Cmd=Link&amp;noslider=1&amp;id=ENANITX01000105NITX01000105.1&amp;from=226138&amp;to=242827\" target=\"_new\">View genomic context</a><br>\n \n \n \n \n</div>\n<div class=\"focus-clipboard\">\n AA sequence: <span class=\"clipboard-copy wildcard-container\" data-locus=\"input.path1.gene24\" data-wildcard-attrs=\"data-seq\" data-seq=\"@!translation!@\">Copy to clipboard</span><br>\n Nucleotide sequence: <span class=\"clipboard-copy wildcard-container\" data-locus=\"input.path1.gene24\" data-wildcard-attrs=\"data-seq\" data-seq=\"@!dna!@\">Copy to clipboard</span><br>\n</div>",
      "dna": "ATGCGCAAGCGCAAGACTGAGGAGGACGGAGACGCCGAAGAACCCTCAGCCCGCACATCCTCCGCTTCCATTTCCCCTCCCAAACGCCAACGCAAGTTGCCCGTTCGTGCCAAGGACTCGGAGAGGCCGAATTCTTCCGAGGCCTCGTCCATCGTGATAGAAATCAGAGCCAAGTCAAAGGAAGATGACGCTCTTGACGAAGCCAGCAACGGCGAAGCAGATGTCTCGACGGGTGCGGAGAGGCCGAAGCTCGATCTGGAGGCGAAGGAGGCGAGCGGTGATGGAGAGCCTCAGCAAGCAGACGTCTCCGGGAACGAGACTTCCGAGGCCAACGTCGAAGTCGAGCTTGAGGGGGACTTTTCTAGCAGCCACTCCGAGGCAAAGCGGCTAGTCGCTACACCGTCCAGAGTCTCTGAGGCTGGGCCGACCAAGTCTTCAGGGCCGGCTCGGTCTCGAAGTCCAGATGACGGGGAGTCAGACTCGGACTCTGACGACGCGCCTGAAGTCGTCTCGACCAGCAAAGCTGCCGCACAGGTCCTTCGGTCGGCGAAAGCGGCAAATCGAGCTATCACCGAGCAAGCAAGGGCGCAGAAGCGGAAGCGGCAGGAACGCAGTGCTTTCCTCCAAGAACAGGCGAAGAGCCGTAAAGCCCAGCAGCCACAGACCCCCGGCGTTAAGTCTGACGTCGGAGACGACCCAGAAGGAGACATCACCCCACGAACTCAGCTTACTCTCGAGTCCGACGCTGCGGCCTCACGCAGGAAGCGTCTCGCTACGCAGACGACGGTCCCGTCCGTGCTCCCCGCAGAGTATCTTGATTCAGATTCCGACGACTCGGACGCGGAGATGGATCCGGAGCACACCGCCAAACCTCGACCCCGCAAGGCCAGGAAAGTTGTAACCGCGCAGCGTAGCCTCGTCCGGGAGGCAAAGAGCACCCTCCCGCGTGACGAGATGGTCGGGTCCACGCTTTACCGTCCGGCGCCCAAGAAGCAAGACGAACGGTTGGCACCCAAGGGCAGTAAGCAGAGCGCCAACGCTAAGAGAGCCTTGATGATTCGGGGTCGGTCCGCTGTGAAGACAAAGAAGGGGTTCTTTATCAAGTAA",
      "translation": "MRKRKTEEDGDAEEPSARTSSASISPPKRQRKLPVRAKDSERPNSSEASSIVIEIRAKSKEDDALDEASNGEADVSTGAERPKLDLEAKEASGDGEPQQADVSGNETSEANVEVELEGDFSSSHSEAKRLVATPSRVSEAGPTKSSGPARSRSPDDGESDSDSDDAPEVVSTSKAAAQVLRSAKAANRAITEQARAQKRKRQERSAFLQEQAKSRKAQQPQTPGVKSDVGDDPEGDITPRTQLTLESDAAASRRKRLATQTTVPSVLPAEYLDSDSDDSDAEMDPEHTAKPRPRKARKVVTAQRSLVREAKSTLPRDEMVGSTLYRPAPKKQDERLAPKGSKQSANAKRALMIRGRSAVKTKKGFFIK",
      "product": ""
     },
     {
      "start": 239370,
      "end": 239867,
      "strand": -1,
      "locus_tag": "input.path1.gene25",
      "type": "other",
      "description": "<div class=\"focus-intro\">\n <strong><span class=\"serif\">input.path1.gene25</span></strong><br>\n \n <br>\n Locus tag: <span class=\"serif\">None</span><br>\n Protein ID: <span class=\"serif\">None</span><br>\n Gene: <span class=\"serif\">input.path1.gene25</span><br>\n \n Location: 239,370 - 239,867,\n (total: 246 nt, excluding introns)<br>\n <br>\n \n</div>\n<div class=\"focus-info\">\n \n\n \n\n \n\n\n \n</div>\n<div class=\"focus-urls\">\n <a class=\"wildcard-container\" data-wildcard-attrs=\"href\" href=\"http://blast.ncbi.nlm.nih.gov/Blast.cgi?PAGE=Proteins&PROGRAM=blastp&BLAST_PROGRAMS=blastp&QUERY=@!translation!@&LINK_LOC=protein&PAGE_TYPE=BlastSearch\" target=\"_blank\" data-locus=\"input.path1.gene25\">NCBI BlastP on this gene</a><br>\n <a href=\"http://www.ncbi.nlm.nih.gov/projects/sviewer/?Db=gene&amp;DbFrom=protein&amp;Cmd=Link&amp;noslider=1&amp;id=ENANITX01000105NITX01000105.1&amp;from=229370&amp;to=242827\" target=\"_new\">View genomic context</a><br>\n \n \n \n \n</div>\n<div class=\"focus-clipboard\">\n AA sequence: <span class=\"clipboard-copy wildcard-container\" data-locus=\"input.path1.gene25\" data-wildcard-attrs=\"data-seq\" data-seq=\"@!translation!@\">Copy to clipboard</span><br>\n Nucleotide sequence: <span class=\"clipboard-copy wildcard-container\" data-locus=\"input.path1.gene25\" data-wildcard-attrs=\"data-seq\" data-seq=\"@!dna!@\">Copy to clipboard</span><br>\n</div>",
      "dna": "ATGTCTCGATCGCGACGATCCAACGAGCCCGGAGAAGGGAGGAACTTGGCTCCGGCTCTGCCCTGTGATCAAGTGATAATACCGACATGTTGTCCTTCCCCAGCTACTTCCACATTGGATTACCGAGCCCGAGACCCTTTTCGCACTTGGATCCCGGCGAGGCTATGGAGACGTCTTGCCCTTGACACTGCGTACGAAGTAGCTAGGCATCATTCGGATTTAGAGGCGGTCGTCCTCGTCTTTTGA",
      "translation": "MSRSRRSNEPGEGRNLAPALPCDQVIIPTCCPSPATSTLDYRARDPFRTWIPARLWRRLALDTAYEVARHHSDLEAVVLVF",
      "product": ""
     },
     {
      "start": 240570,
      "end": 241369,
      "strand": 1,
      "locus_tag": "input.path1.gene26",
      "type": "biosynthetic",
      "description": "<div class=\"focus-intro\">\n <strong><span class=\"serif\">input.path1.gene26</span></strong><br>\n \n <br>\n Locus tag: <span class=\"serif\">None</span><br>\n Protein ID: <span class=\"serif\">None</span><br>\n Gene: <span class=\"serif\">input.path1.gene26</span><br>\n \n Location: 240,570 - 241,369,\n (total: 342 nt, excluding introns)<br>\n <br>\n \n  biosynthetic (rule-based-clusters) fungal-RiPP-like: DUF3328<br>\n \n</div>\n<div class=\"focus-info\">\n \n\n \n <br>\n <span class=\"bold\">Pfam hits:</span><div class=\"collapser collapser-target-input-path1-gene26 collapser-level-none\"> </div><div class=\"collapser-content\">\n \n  PF11807.10 (Mycotoxin biosynthesis protein UstYa): [11:100](score: 64.2, e-value: 1.6e-17)<br>\n \n </div><br>\n \n\n \n\n\n \n  <br>\n  <span class=\"bold\">Gene Ontology terms for Pfam domains:</span><div class=\"collapser collapser-target-input-path1-gene26 collapser-level-none\"> </div><div class=\"collapser-content\">\n  \n   PF11807.10: <a class='external-link' href='http://amigo.geneontology.org/amigo/term/GO:0043386' target='_blank'>GO:0043386</a>: mycotoxin biosynthetic process<br>\n  \n </div><br>\n \n</div>\n<div class=\"focus-urls\">\n <a class=\"wildcard-container\" data-wildcard-attrs=\"href\" href=\"http://blast.ncbi.nlm.nih.gov/Blast.cgi?PAGE=Proteins&PROGRAM=blastp&BLAST_PROGRAMS=blastp&QUERY=@!translation!@&LINK_LOC=protein&PAGE_TYPE=BlastSearch\" target=\"_blank\" data-locus=\"input.path1.gene26\">NCBI BlastP on this gene</a><br>\n <a href=\"http://www.ncbi.nlm.nih.gov/projects/sviewer/?Db=gene&amp;DbFrom=protein&amp;Cmd=Link&amp;noslider=1&amp;id=ENANITX01000105NITX01000105.1&amp;from=230570&amp;to=242827\" target=\"_new\">View genomic context</a><br>\n \n \n \n \n</div>\n<div class=\"focus-clipboard\">\n AA sequence: <span class=\"clipboard-copy wildcard-container\" data-locus=\"input.path1.gene26\" data-wildcard-attrs=\"data-seq\" data-seq=\"@!translation!@\">Copy to clipboard</span><br>\n Nucleotide sequence: <span class=\"clipboard-copy wildcard-container\" data-locus=\"input.path1.gene26\" data-wildcard-attrs=\"data-seq\" data-seq=\"@!dna!@\">Copy to clipboard</span><br>\n</div>",
      "dna": "ATGTCCCTACCTGTAAGGTCCCAGGGTGTCCACTCGGTGGCCGTCTACCACGAGCTCCATTGCCTTTTCTCCATCATGACGGCTTTCCACAACTCAATCATCGGTCGCCAACCACACCTGGAACACATACGCCATTGCTTCGAGTACCTGCGACTGGCGCTGATGTGCTACGGGGATACCACGCTGGAGGGCATCAACGACGTCACGCTCAACTTTCAGCACGATGGCGGTGCTGCCAAGGCCGGCTCGAGACACGTCTGTAAGAACTATGATCAGGTGTACGACTGGGCACAACAGCACAGGGCCGACAATGTCGCAGGCATTGTTCATGAGAGGCGGTGA",
      "translation": "MSLPVRSQGVHSVAVYHELHCLFSIMTAFHNSIIGRQPHLEHIRHCFEYLRLALMCYGDTTLEGINDVTLNFQHDGGAAKAGSRHVCKNYDQVYDWAQQHRADNVAGIVHERR",
      "product": ""
     },
     {
      "start": 242672,
      "end": 242686,
      "strand": -1,
      "locus_tag": "input.path1.gene27",
      "type": "other",
      "description": "<div class=\"focus-intro\">\n <strong><span class=\"serif\">input.path1.gene27</span></strong><br>\n \n <br>\n Locus tag: <span class=\"serif\">None</span><br>\n Protein ID: <span class=\"serif\">None</span><br>\n Gene: <span class=\"serif\">input.path1.gene27</span><br>\n \n Location: 242,672 - 242,686,\n (total: 15 nt)<br>\n <br>\n \n</div>\n<div class=\"focus-info\">\n \n\n \n\n \n\n\n \n</div>\n<div class=\"focus-urls\">\n <a class=\"wildcard-container\" data-wildcard-attrs=\"href\" href=\"http://blast.ncbi.nlm.nih.gov/Blast.cgi?PAGE=Proteins&PROGRAM=blastp&BLAST_PROGRAMS=blastp&QUERY=@!translation!@&LINK_LOC=protein&PAGE_TYPE=BlastSearch\" target=\"_blank\" data-locus=\"input.path1.gene27\">NCBI BlastP on this gene</a><br>\n <a href=\"http://www.ncbi.nlm.nih.gov/projects/sviewer/?Db=gene&amp;DbFrom=protein&amp;Cmd=Link&amp;noslider=1&amp;id=ENANITX01000105NITX01000105.1&amp;from=232672&amp;to=242827\" target=\"_new\">View genomic context</a><br>\n \n \n \n \n</div>\n<div class=\"focus-clipboard\">\n AA sequence: <span class=\"clipboard-copy wildcard-container\" data-locus=\"input.path1.gene27\" data-wildcard-attrs=\"data-seq\" data-seq=\"@!translation!@\">Copy to clipboard</span><br>\n Nucleotide sequence: <span class=\"clipboard-copy wildcard-container\" data-locus=\"input.path1.gene27\" data-wildcard-attrs=\"data-seq\" data-seq=\"@!dna!@\">Copy to clipboard</span><br>\n</div>",
      "dna": "ACCCTATACCTTTAG",
      "translation": "TLYL",
      "product": ""
     }
    ],
    "clusters": [
     {
      "start": 240569,
      "end": 241369,
      "tool": "rule-based-clusters",
      "neighbouring_start": 195569,
      "neighbouring_end": 242827,
      "product": "fungal-RiPP-like",
      "category": "RiPP",
      "height": 2,
      "kind": "protocluster",
      "prefix": ""
     }
    ],
    "sites": {
     "ttaCodons": [],
     "bindingSites": []
    },
    "type": "fungal-RiPP-like",
    "products": [
     "fungal-RiPP-like"
    ],
    "product_categories": [
     "RiPP"
    ],
    "cssClass": "RiPP fungal-RiPP-like",
    "anchor": "r104c1"
   }
  ]
 },
 {
  "length": 4531,
  "seq_id": "ENANITX01000106NITX01000106.1",
  "regions": []
 },
 {
  "length": 5324,
  "seq_id": "ENANITX01000107NITX01000107.1",
  "regions": []
 },
 {
  "length": 2077,
  "seq_id": "ENANITX01000108NITX01000108.1",
  "regions": []
 },
 {
  "length": 21627,
  "seq_id": "ENANITX01000109NITX01000109.1",
  "regions": []
 },
 {
  "length": 3372,
  "seq_id": "ENANITX01000110NITX01000110.1",
  "regions": []
 },
 {
  "length": 14828,
  "seq_id": "ENANITX01000111NITX01000111.1",
  "regions": []
 },
 {
  "length": 47582,
  "seq_id": "ENANITX01000112NITX01000112.1",
  "regions": []
 },
 {
  "length": 55415,
  "seq_id": "ENANITX01000113NITX01000113.1",
  "regions": []
 },
 {
  "length": 47523,
  "seq_id": "ENANITX01000114NITX01000114.1",
  "regions": [
   {
    "start": 7235,
    "end": 47523,
    "idx": 1,
    "orfs": [
     {
      "start": 19152,
      "end": 25494,
      "strand": -1,
      "locus_tag": "input.path1.gene1",
      "type": "other",
      "description": "<div class=\"focus-intro\">\n <strong><span class=\"serif\">input.path1.gene1</span></strong><br>\n \n <br>\n Locus tag: <span class=\"serif\">None</span><br>\n Protein ID: <span class=\"serif\">None</span><br>\n Gene: <span class=\"serif\">input.path1.gene1</span><br>\n \n Location: 19,152 - 25,494,\n (total: 5013 nt, excluding introns)<br>\n <br>\n \n</div>\n<div class=\"focus-info\">\n \n\n \n <br>\n <span class=\"bold\">Pfam hits:</span><div class=\"collapser collapser-target-input-path1-gene1 collapser-level-none\"> </div><div class=\"collapser-content\">\n \n  PF03105.21 (SPX domain): [0:40](score: 46.7, e-value: 4.5e-12)<br>\n \n  PF03105.21 (SPX domain): [46:245](score: 98.2, e-value: 1e-27)<br>\n \n  PF00939.21 (Sodium:sulfate symporter transmembrane region): [368:782](score: 110.8, e-value: 8.9e-32)<br>\n \n  PF00780.24 (CNH domain): [864:1112](score: 63.5, e-value: 2.7e-17)<br>\n \n  PF10366.11 (Vacuolar sorting protein 39 domain 1): [1414:1521](score: 109.5, e-value: 1e-31)<br>\n \n </div><br>\n \n\n \n\n\n \n  <br>\n  <span class=\"bold\">Gene Ontology terms for Pfam domains:</span><div class=\"collapser collapser-target-input-path1-gene1 collapser-level-none\"> </div><div class=\"collapser-content\">\n  \n   PF00939.21: <a class='external-link' href='http://amigo.geneontology.org/amigo/term/GO:0022857' target='_blank'>GO:0022857</a>: transmembrane transporter activity<br>\n  \n   PF00939.21: <a class='external-link' href='http://amigo.geneontology.org/amigo/term/GO:0055085' target='_blank'>GO:0055085</a>: transmembrane transport<br>\n  \n   PF00939.21: <a class='external-link' href='http://amigo.geneontology.org/amigo/term/GO:0016020' target='_blank'>GO:0016020</a>: membrane<br>\n  \n </div><br>\n \n</div>\n<div class=\"focus-urls\">\n <a class=\"wildcard-container\" data-wildcard-attrs=\"href\" href=\"http://blast.ncbi.nlm.nih.gov/Blast.cgi?PAGE=Proteins&PROGRAM=blastp&BLAST_PROGRAMS=blastp&QUERY=@!translation!@&LINK_LOC=protein&PAGE_TYPE=BlastSearch\" target=\"_blank\" data-locus=\"input.path1.gene1\">NCBI BlastP on this gene</a><br>\n <a href=\"http://www.ncbi.nlm.nih.gov/projects/sviewer/?Db=gene&amp;DbFrom=protein&amp;Cmd=Link&amp;noslider=1&amp;id=ENANITX01000114NITX01000114.1&amp;from=9152&amp;to=35494\" target=\"_new\">View genomic context</a><br>\n \n  <a href=\"knownclusterblast/region1/input.path1.gene1_mibig_hits.html\" target=\"_new\">MiBIG Hits</a><br>\n \n \n \n \n</div>\n<div class=\"focus-clipboard\">\n AA sequence: <span class=\"clipboard-copy wildcard-container\" data-locus=\"input.path1.gene1\" data-wildcard-attrs=\"data-seq\" data-seq=\"@!translation!@\">Copy to clipboard</span><br>\n Nucleotide sequence: <span class=\"clipboard-copy wildcard-container\" data-locus=\"input.path1.gene1\" data-wildcard-attrs=\"data-seq\" data-seq=\"@!dna!@\">Copy to clipboard</span><br>\n</div>",
      "dna": "ATGAAGTTCTCGCACAGCATCCAATTCAATGCCGTCCCCGACTGGAGCAGCCACTATATCGCCTATAGTAACCTGAAAAAACTCATCTACCAACTCGAGAAAACCGCACTCCAGCCTGCAGGTGACGCCGAATCCCGCCCGCTCATCCACGATGAAGAACCCGAGGACGTCTTCAGCCGTGCCCTCGGCGTCGAGCTAGAGAAGATCTCTTCCTTCTACGTGACGAAAGAAAGGGAACTCCTAGACGAGGTAGCCGAGCTCATGAAGGATGTCGGCGACTTTCTCCACGACCAACAAGATGGCCATCACTACGCCGCCGACAGGCTACACGGTCATCGAGCGCCCGGTCATCGCCGTTCGGCCTCCCTCGGAGATGGCATGGACGACAGCGATGACGAGTACGATGAGGATGAAACCTCCGGTTTAGCCAAGCGGCGAGGGAGCACCTCCCGTCGCAGGACGTTGGCGAACTTGTTGCATCAGTCTGTGGACAGCATAGCGGACTCCTCCGACAGGCCGAGGTCGTTGCGTCGAAGCAGCGTTGCCATAGACGACTACGCCGAGCAGTCCTTTCTCCACTCGCCCAGCATCTTCCTCAAGAAACGCATCACCGACCTCTACGTCCAGCTTTGCGAGCTCAAGGCCTACGTGCAGCTGAACAAGACGGGCTTCAGGAAGGTCCTCAAAAAGTTCGACAAGATCATGGACAAGGACCTCAGACCCAAGTACATGGCGGCCCACGTCGAGCCTGCCTACCCTTTCAGGGAAGACACCCTGCACGCCTTGGAGGAGAATATCAACAAGATGATCAAAGCCTACACCGAGGTCATCGCCGAGGGAGACGAAGAAATGGCAAAGCGGGATCTCCGGTCTCACCTACGCGAGCACGTCGTTTGGGAGCGCAACACGGTGTGGAGAGACATGATTCGCATGGAACGCCGCTCCGAGGCCGCGACCCTCGGCCGCACCCTGCTCGGCACCGACCCCGGCATGGGAGCTAGGATTCTTCAGGGCGACGACGAAGTCCTTGCCTCCACCACGCAATTCATGACCCCTCTCGGTCGACTCGTCCTGCCTCGATGGCTGGCAAACTCTGCAGTGCTGACCTTGGGAGCGTCGATCGCCATCTTCTTTGTCCTCCTCTTCGTTCCCATCATGGACAGCCCCGAACAACAAAATTGCCTGGCGCTCTTGGTCTTTGTGAGCATGCTCTGGGCCACCGAGGCAATTCCGTTATTCGTCACCTCACTGGCGATCCCGTTTCTCTGCGTGATTCTTAGAGTCATAAGATCCGACGACGAGCCCCATGCGAGAAGGCTTGGGGCCAAAGAGGCGACCACATACGTATTCGCGGCCATGTGGACACCCGTCATCATGCTTCTCCTGGGCGGGTTCACCCTCGCAGCGGCGCTCTCCAAGTGCAGCGTCGACAAGCGGTTGGCCACGCTGGTGCTGAGCAAAGCGGGCACGACGCCGCGGACCGTGCTGGTGGCCAACATGTTCGTGGCCGCCTTCGCGAGCATGCTCATCTCCAACGTGGCCGCCCCAGTGCTGTGCTTCTCCATCATCGAGCCCATGCTCCGGACCCTGCCGCCCGACTCGAACATGGCCAAGGCCGTCATCATGGGCATCGCGCTGGCCTCCAACATCGGGGGCATGCTCTCCCCCATCGCCTCGCCGCAGAACGTGGTGGCCATGGGCATCATGACGCCGGCGCCGACCTGGATCCAGTGGTTCTTCATCGCCATCCCCATCGGCGTCATCTCCCTCGTGCTCATCTGGCTACTCCTCCTCATCTCCTTCCGGCCCGGCAAGGGCACGACCATTGCGGCGATTCGCCCGATCAAGGAACGGTTCACGGGCGTCCAGTGGTTCGTCACGGCCATCACCCTCATCACCATCGGCCTGTGGTGCGCGAGCCACCAGCTGGAGTCGGTGTTTGGCGACATGGGCGTCATCGCCATCATCCCCATCGTCCTCTTCTTCGGCAGCGGCCTCTTGACCAAGGAGGACTTTAACAACTTCCCCTGGACCATCATCATCTTGGCGGCGGGCGGCCTGTCGCTCGGTAAGGCCGTCAACTCGTCCGGCTTGCTGCACACCGTCGCGCGCATCGTGTCGACCCACGTGGAGGGGATGAGCCTGTATGGGGTCCTCGTCGTCTTCTCGACGCTCATCCTTATCCTCGCCACGTTCATCAGCCACACGGTGGCGGCCTTGATCATTCTGCCGCTGGTGTATGATGTGGGCAGGAACATGGGAGAGCCGTATCCGAACCTGCTGGTCATGGGCGGCGTTCTCATGTGCAGCGCTGCCATGGGTCTACCCACCAGTGGTTTCCCCAATATGACCCACCCTATTATCGAGCTGAAGCAGCGCGACAAGTCTAAGATTGAAACAATCCTAGCTTATGGCGATCGCATCTTGGTCGGTCTCAACACAGGGGCACTCCGCGTCTACCGTCTGAACGAACTCGATCCTCCTCCCGCCCATGCCAACGGCTCATCCGCAACAAGCCCGCCGAAAGGTTCTACCGCTGAACAACCGCCGCCACAGACGACGAAGAAGCCCACGGACCTGCTGCGCGAAGTAGAGAAATTCTCCCCGAGGGCTATCGAACAGCTTGCCATCGTCAAGGAGGCGAACATACTGGTTTCTTTGTCCAACTACCATGTCTCCCTCCACGACCGCCAAACATACCAACTCGTAGAGACATTGTCCCGGACGAAGAACGCTTCGTGTTTCGCCGTCACCTCCAACATTGTCAAAGACCCTGCGACCGGCATCCCCGAGATCATCAGCCGCCTCGCCGTCGCGGTTCGCCGACGCCTGTTGATATGGAGCTGGCACGAGAGCGAGCTCAGCGAGGATGTGGCGGAGATCACCCTGGCCGAGTCGATACGGACAGTGACCTGGGCGAGTGCGACGAAGATCGTGTGTGGCATGAACGCCGGCTATGTCCTGGTCGACGTCTTGACGCAGGACGTTCAAGACATCTTCTGTCCCGGGAGCAGCGCGTCTGGGGGGCAAGCGAGCCGGTTCGGACAGGCGAGCAGCGCTGGTATCGCGTACATGGGGCTTGGCGGGTACATGCCGAAGCCGCTGGCTGCTAAGCTTGCCGATGGCGAGATGCTGCTGGCCAAGGACATCAATACGCTTTTCATCACAGAGGAGGGCAAGCCCATCGAAAAGAAGTGGCAGATCCCATGGGTGGCGGCGCCGGATGCCATTGGGTACTCGTACCCTTACATACTCGCCCTACAACCACCTTCGAAAGGCTCCTTGGAGGTCAGGAATCCAGACACGTTATCATTACTGCAGACCATATCCCTTCCCGGTGCCGCGCAGCTGCATTTCCCGCCGCCGAACGTCAGCTTAGCCCATGCCGGGAAGGGGTTCCATATATCGAGCGAGAGATGCGTCTGGAAAATGGGTGCCACGGATTACGATTCGCAGGTCGAGGAGCTCGTGGCGACCGGAAGGCTTGACGAGGCCATCAGCCTCTTGAGCATGCTCGAAGATGCTTTGCTCAAAAATAAAACCGAGAGCTTGAGGGAGGTCAAGATGACCAAGGCCGAGGTGCTCTTCAAGCAGAAAAAGTTCCGAGACTCGATGTACCTTTTTAACGAGGAGGGAGTTCATGCTCCTCCAGAACGCGTCTTGAAACTCTACCCCCCCTCCATTGCCGGAGAACTCTCGGGCTGGGAGCAGACCCAGCAACGGGACTCGGTTGACGAGGAACGGAACGAGGAGGACGGAAGCCCGGCGAAGGCAAATGGCGAGTCGGCCGATGCACGTGCACATGCACATGCACATGCACACGCACATGCAGATACCAACGCAGAGCTGCCGCCGCCGTCCCCAGCATCAACAGTGAGAGGCGCGGGAGGTTTTGCGAAATTATTCATGGGTGGCCGGTGGGCCCATTCAGACACATCGTCTGTCACACCCAAGAAGCAAGAAGCCGACACCGAAGAGACAGCCAGCGTCAAGGATAAACAGGCCGATGGCCAGCAGCAACCGCTCGAAGGGAAGGATCTTTCCGATGCGGTGCATGCCCTGACGGGCTACTTGGTGGGCACGCGGACTCGATTCCAGCGGGTGCTCGACCCCGCCACGGGGAAGCTGAAGCGAACCGATTCGAACGGCTCGACGGAAGAGGCGTTAAAGAGCCTGATGTCGACTCACCATGACGAAACCGACCAGCAGGTCGAGGACGAGCTCCGGGAGGCATTCCGGCTGGTCGACACCTCCCTGTTCCGCGCTTACATGTTCCAACTGCCCCAGTTGGCAGGCTCGCTCTTCCGCATTCCCAACTTTTGTGACCCGGATGTCGTCAACGAGAAGCTCCTCGAGCATAGCCGGTTCACGGAACTCGTCGATTTCTTCTACGGCAAGAAGCTCCATTCCCAAGCCCTCGACCTCCTCAGGAGGTTCGGCGCCGCCGAGACGCCGGACGAGTCGGCTCCGACGTTGCATGGCCCGCAGCGCACGGTGGCGTACCTGCAGAGCCTGCCGCCGTCGGAGATCGACCTCATTTTCCAGCATTCCAAGTGGACGCTCGAGGCGGATCCGGATCTGGGGATGGAGGCCTTCCTGGCGGATTCGGAGAACGCCGAGACGCTCCCCAGGGACCGCGTCGTGGACTTCCTTGCGGGGATCAGCGCGGGGCTTGAGGTTCGGTACCTGGAGCATATCATCGGGGAGCTTAACGACGCGACCCCCGAGTTCCATAACCGTTTGGTGGAGCTGTACATCAAGGGGCTCAGGGGAGACAAGGGTGACGAAAAATGGGAAGATACGATGGGACGTTTCTTGTCCTTTTTGAGACGGAGCCGGGAGTATAGCCTGGGGAAGGCTTTTCAACTCCTTCCCAGGGATGGTATGTTGACCCCGCCCCTTTTACTGCCGGTGGTAGTACCAAGGCTTAGCATGACTGACATTGACGGCTGCTCAAGATCCTGCATTCTACGAGGCACGGGCCGTAGTCTTGTGCAACATGGGATCGCATAA",
      "translation": "MKFSHSIQFNAVPDWSSHYIAYSNLKKLIYQLEKTALQPAGDAESRPLIHDEEPEDVFSRALGVELEKISSFYVTKERELLDEVAELMKDVGDFLHDQQDGHHYAADRLHGHRAPGHRRSASLGDGMDDSDDEYDEDETSGLAKRRGSTSRRRTLANLLHQSVDSIADSSDRPRSLRRSSVAIDDYAEQSFLHSPSIFLKKRITDLYVQLCELKAYVQLNKTGFRKVLKKFDKIMDKDLRPKYMAAHVEPAYPFREDTLHALEENINKMIKAYTEVIAEGDEEMAKRDLRSHLREHVVWERNTVWRDMIRMERRSEAATLGRTLLGTDPGMGARILQGDDEVLASTTQFMTPLGRLVLPRWLANSAVLTLGASIAIFFVLLFVPIMDSPEQQNCLALLVFVSMLWATEAIPLFVTSLAIPFLCVILRVIRSDDEPHARRLGAKEATTYVFAAMWTPVIMLLLGGFTLAAALSKCSVDKRLATLVLSKAGTTPRTVLVANMFVAAFASMLISNVAAPVLCFSIIEPMLRTLPPDSNMAKAVIMGIALASNIGGMLSPIASPQNVVAMGIMTPAPTWIQWFFIAIPIGVISLVLIWLLLLISFRPGKGTTIAAIRPIKERFTGVQWFVTAITLITIGLWCASHQLESVFGDMGVIAIIPIVLFFGSGLLTKEDFNNFPWTIIILAAGGLSLGKAVNSSGLLHTVARIVSTHVEGMSLYGVLVVFSTLILILATFISHTVAALIILPLVYDVGRNMGEPYPNLLVMGGVLMCSAAMGLPTSGFPNMTHPIIELKQRDKSKIETILAYGDRILVGLNTGALRVYRLNELDPPPAHANGSSATSPPKGSTAEQPPPQTTKKPTDLLREVEKFSPRAIEQLAIVKEANILVSLSNYHVSLHDRQTYQLVETLSRTKNASCFAVTSNIVKDPATGIPEIISRLAVAVRRRLLIWSWHESELSEDVAEITLAESIRTVTWASATKIVCGMNAGYVLVDVLTQDVQDIFCPGSSASGGQASRFGQASSAGIAYMGLGGYMPKPLAAKLADGEMLLAKDINTLFITEEGKPIEKKWQIPWVAAPDAIGYSYPYILALQPPSKGSLEVRNPDTLSLLQTISLPGAAQLHFPPPNVSLAHAGKGFHISSERCVWKMGATDYDSQVEELVATGRLDEAISLLSMLEDALLKNKTESLREVKMTKAEVLFKQKKFRDSMYLFNEEGVHAPPERVLKLYPPSIAGELSGWEQTQQRDSVDEERNEEDGSPAKANGESADARAHAHAHAHAHADTNAELPPPSPASTVRGAGGFAKLFMGGRWAHSDTSSVTPKKQEADTEETASVKDKQADGQQQPLEGKDLSDAVHALTGYLVGTRTRFQRVLDPATGKLKRTDSNGSTEEALKSLMSTHHDETDQQVEDELREAFRLVDTSLFRAYMFQLPQLAGSLFRIPNFCDPDVVNEKLLEHSRFTELVDFFYGKKLHSQALDLLRRFGAAETPDESAPTLHGPQRTVAYLQSLPPSEIDLIFQHSKWTLEADPDLGMEAFLADSENAETLPRDRVVDFLAGISAGLEVRYLEHIIGELNDATPEFHNRLVELYIKGLRGDKGDEKWEDTMGRFLSFLRRSREYSLGKAFQLLPRDGMLTPPLLLPVVVPRLSMTDIDGCSRSCILRGTGRSLVQHGIA",
      "product": ""
     },
     {
      "start": 27772,
      "end": 29250,
      "strand": 1,
      "locus_tag": "input.path1.gene2",
      "type": "other",
      "description": "<div class=\"focus-intro\">\n <strong><span class=\"serif\">input.path1.gene2</span></strong><br>\n \n <br>\n Locus tag: <span class=\"serif\">None</span><br>\n Protein ID: <span class=\"serif\">None</span><br>\n Gene: <span class=\"serif\">input.path1.gene2</span><br>\n \n Location: 27,772 - 29,250,\n (total: 1191 nt, excluding introns)<br>\n <br>\n \n</div>\n<div class=\"focus-info\">\n \n\n \n <br>\n <span class=\"bold\">Pfam hits:</span><div class=\"collapser collapser-target-input-path1-gene2 collapser-level-none\"> </div><div class=\"collapser-content\">\n \n  PF07992.16 (Pyridine nucleotide-disulphide oxidoreductase): [58:250](score: 63.8, e-value: 1.6e-17)<br>\n \n </div><br>\n \n\n \n\n\n \n  <br>\n  <span class=\"bold\">Gene Ontology terms for Pfam domains:</span><div class=\"collapser collapser-target-input-path1-gene2 collapser-level-none\"> </div><div class=\"collapser-content\">\n  \n   PF07992.16: <a class='external-link' href='http://amigo.geneontology.org/amigo/term/GO:0016491' target='_blank'>GO:0016491</a>: oxidoreductase activity<br>\n  \n   PF07992.16: <a class='external-link' href='http://amigo.geneontology.org/amigo/term/GO:0055114' target='_blank'>GO:0055114</a>: oxidation-reduction process<br>\n  \n </div><br>\n \n</div>\n<div class=\"focus-urls\">\n <a class=\"wildcard-container\" data-wildcard-attrs=\"href\" href=\"http://blast.ncbi.nlm.nih.gov/Blast.cgi?PAGE=Proteins&PROGRAM=blastp&BLAST_PROGRAMS=blastp&QUERY=@!translation!@&LINK_LOC=protein&PAGE_TYPE=BlastSearch\" target=\"_blank\" data-locus=\"input.path1.gene2\">NCBI BlastP on this gene</a><br>\n <a href=\"http://www.ncbi.nlm.nih.gov/projects/sviewer/?Db=gene&amp;DbFrom=protein&amp;Cmd=Link&amp;noslider=1&amp;id=ENANITX01000114NITX01000114.1&amp;from=17772&amp;to=39250\" target=\"_new\">View genomic context</a><br>\n \n  <a href=\"knownclusterblast/region1/input.path1.gene2_mibig_hits.html\" target=\"_new\">MiBIG Hits</a><br>\n \n \n \n \n</div>\n<div class=\"focus-clipboard\">\n AA sequence: <span class=\"clipboard-copy wildcard-container\" data-locus=\"input.path1.gene2\" data-wildcard-attrs=\"data-seq\" data-seq=\"@!translation!@\">Copy to clipboard</span><br>\n Nucleotide sequence: <span class=\"clipboard-copy wildcard-container\" data-locus=\"input.path1.gene2\" data-wildcard-attrs=\"data-seq\" data-seq=\"@!dna!@\">Copy to clipboard</span><br>\n</div>",
      "dna": "ATGTCACACCAGCCATACAAACATCACCCCCAGTTCAGACACATTCCCATCGAAATCACCATAGTCGATGAACGAGATGGCTTCTTCCACTTGATCGGCGGCCCCATGGCCTTCGCCTCCTCCGACTACGCCTCCAAAACCTGGGTGCGGTTCCAGGATATACCAGCTCTCCAGCGACCCCATGTCCGCTTCGTCCAAGGCAGCGTAGACAAGGTCGACACGGCCACAAGGACCGCCACCGTCCTCGCCCACATGACCAAAGAACCCCGCGAGCTCTCCTACGACTTTTTGATCGTCGGGTCCGGCCTCCGGCGAGTCTTCCCCGTGGTCCCGCAGTCCCTCCTGCGGAAACAGTTCCTCCTCGAAGCCGAGGAGCACATCCACGCCGTGACCAACGCGCCGGACGGCGTCATCGTCGTCGGCGGCGGCGCCGTCGGCATCGAGATGGCGGCCGAGCTCAAAGTCATCCGCCCAGACATCAACATCACCCTCGTCCACTCGCGCGACCAGCTCCTCTCGTCCGAGGGCCTGCCGGACGAATGCAAGACGCGTGCCCTCGAGCTCCTCCGCGAGGCCGGCGTCGAGGTCCTCCTGGGCCATCGCGTCGCCGAGACGGTCAAGCTCCCCTCTCCTTCTTCCCCTTCCGGGCCTTCCCCCGCCACCCACCGCCGCGCCCGCTACGAGGTCCGCTTCACAAACGGCCACAAGCTCCTGGCCAGCGAGGTCGTCATGGCCATCTCCCGCCCGGAGCCCTCCACGGGATTCCTCCCGCCCGCCGCGCTGGACGAAGAGGGCTACGCCCGCATCCGGCCGAACCTGTTTCTCGAGCCCGCCGACGGTTTGTACGACGTCGACCGCCACCTCGTCGTCGGCGACGCTGCGCGGTGGTCTGGCATCAAGCGGTGCGGCGGCGCCATGCACATGGGGCACCTCGCGGCGTACAACTGCCACCAGCGCATGCTAGAGATGCTTACGGCGGGGGAAGGCAGGCATGAGCCGCAGTTTCAGGAGCTTAGCTACTTCCCGCCCGTCATCGGCTTGGCGGTCGGCAAGAAGGCCGTGGCTTGTGGACCCGAGGGCACCATCAGCGGGGAGGACGTGATGCAGGCGTATTTCCGAGATGACTTGGGCTTCCAGAGCAAGACTGCTGCCGAAGAGGATGCGCCATCCGCCCTTGAGGTATCCGCTTAA",
      "translation": "MSHQPYKHHPQFRHIPIEITIVDERDGFFHLIGGPMAFASSDYASKTWVRFQDIPALQRPHVRFVQGSVDKVDTATRTATVLAHMTKEPRELSYDFLIVGSGLRRVFPVVPQSLLRKQFLLEAEEHIHAVTNAPDGVIVVGGGAVGIEMAAELKVIRPDINITLVHSRDQLLSSEGLPDECKTRALELLREAGVEVLLGHRVAETVKLPSPSSPSGPSPATHRRARYEVRFTNGHKLLASEVVMAISRPEPSTGFLPPAALDEEGYARIRPNLFLEPADGLYDVDRHLVVGDAARWSGIKRCGGAMHMGHLAAYNCHQRMLEMLTAGEGRHEPQFQELSYFPPVIGLAVGKKAVACGPEGTISGEDVMQAYFRDDLGFQSKTAAEEDAPSALEVSA",
      "product": ""
     },
     {
      "start": 30871,
      "end": 32277,
      "strand": 1,
      "locus_tag": "input.path1.gene3",
      "type": "biosynthetic-additional",
      "description": "<div class=\"focus-intro\">\n <strong><span class=\"serif\">input.path1.gene3</span></strong><br>\n \n <br>\n Locus tag: <span class=\"serif\">None</span><br>\n Protein ID: <span class=\"serif\">None</span><br>\n Gene: <span class=\"serif\">input.path1.gene3</span><br>\n \n Location: 30,871 - 32,277,\n (total: 1407 nt)<br>\n <br>\n \n  biosynthetic-additional (smcogs) SMCOG1203:putative siderophore biosynthesis protein (Score: 395.3; E-value: 4.8e-120)<br>\n \n</div>\n<div class=\"focus-info\">\n \n\n \n <br>\n <span class=\"bold\">Pfam hits:</span><div class=\"collapser collapser-target-input-path1-gene3 collapser-level-none\"> </div><div class=\"collapser-content\">\n \n  PF13523.8 (Acetyltransferase (GNAT) domain): [285:428](score: 161.9, e-value: 8.2e-48)<br>\n \n </div><br>\n \n\n \n\n\n \n</div>\n<div class=\"focus-urls\">\n <a class=\"wildcard-container\" data-wildcard-attrs=\"href\" href=\"http://blast.ncbi.nlm.nih.gov/Blast.cgi?PAGE=Proteins&PROGRAM=blastp&BLAST_PROGRAMS=blastp&QUERY=@!translation!@&LINK_LOC=protein&PAGE_TYPE=BlastSearch\" target=\"_blank\" data-locus=\"input.path1.gene3\">NCBI BlastP on this gene</a><br>\n <a href=\"http://www.ncbi.nlm.nih.gov/projects/sviewer/?Db=gene&amp;DbFrom=protein&amp;Cmd=Link&amp;noslider=1&amp;id=ENANITX01000114NITX01000114.1&amp;from=20871&amp;to=42277\" target=\"_new\">View genomic context</a><br>\n \n  <a href=\"knownclusterblast/region1/input.path1.gene3_mibig_hits.html\" target=\"_new\">MiBIG Hits</a><br>\n \n \n \n \n</div>\n<div class=\"focus-clipboard\">\n AA sequence: <span class=\"clipboard-copy wildcard-container\" data-locus=\"input.path1.gene3\" data-wildcard-attrs=\"data-seq\" data-seq=\"@!translation!@\">Copy to clipboard</span><br>\n Nucleotide sequence: <span class=\"clipboard-copy wildcard-container\" data-locus=\"input.path1.gene3\" data-wildcard-attrs=\"data-seq\" data-seq=\"@!dna!@\">Copy to clipboard</span><br>\n</div>",
      "dna": "ATGACTGGCGCTCTGTCCCTTTCGAGCTTTTCTTCCAACGACACGCTCCTCAAGCTCCCCCATCCCCATCTCGCCGAGTACACCATCCGCAGAGCCTTCAGCCGCGATGAATTCGCCGGAAAATCCCAGGACGGGGGCTTACACTTCTACCAGCTGATCGCCCGTGACAACCAATCGCAAAAGTCTCCTCAGTCTCCTCAGTCTCTGCCAGAACCCCTACACAAGGCCGATTTCTACTTCACCGAGCCGGCCTTCCTCAAGTCGAGCGAGCTGCCACCGGACTCCAACAACAGTGCCTGGGCTCGTGCAAGACGGTCTCCCAGCTGCGTGTCTTCCTGGGATGGCCCGCATCCGCCGACTCTGGCGCAAGCATGGCTGCTAGTCTATGCTCTCTTCACCATTCAGCCGACCGCAGAGCTCGCGCGGTGGGAGCTGCGTGGCAAGGCCGCGTCCCTTCTGGGACAACAGCTGAAGGACGTCTTGTTGGCGATCGACCACCCCGTGCAGGCCGGCCAGGAGGCACCCGAATCTACCCCGACCAAGACCACCGTCGTTCTCCTCCGCAGCGCCTTCTGGCAGGGCGCCGGCTCCCCCTTCGGCCCCCGCGCCGCCTGGCTCCCTTCCGAGTCGCCCTCTTCCCTGCCGCCCTCGCGCCCACTCTCCTCCTATCCCCTGACGCCGCTTCAGCACACCATGACCCTTACCCCGGCTGGTGACCCGTCGAACCCGACTCTGCACCAGCAAGCATGCCACCCGATCCGCCCGGCGAAGCCTGCCCCCGGCGCGGTGGTCTATAGCCGCTGGATCCCGCACCTCAAGGAGACGTTTTCCATGGTGTGCCTCGACTACCACGACGAGGAGCATCTTCGTCTCTTTCATGAGTGGCAGAACGACCCGCGCGTCTCGCAGGGCTGGAACGAGACGGGCACCTTGGAACAACACCGCGAGTACCTTGGCCGGATCCATGACGACCCGCACCAGTTCGCCTTGCTTGCGGCCTGGGAAGGCACATTTTTCGCCTATTTTGAGGTGTATTGGGCCAAGGAGGACAAACTCGGCGGCTACTACGATGCCCAAGACTGGGACCGTGGTCGCCATTCCCTGGTCGGCGACGTGCGGTTTCGCGGCCCCCATCGCGTGAGCGCTTGGTGGTCGTCCCTCATGCACTACCTCTTCCTCGACGACCCTCGAACCACCTTCGTTGTCGGCGAGCCCAAGAAGACCAACGACACGGTGCTCATGTACGACTTGATGCACGGGTTTGGGCTCGACAAGTTTGTCGACCTGCCGCATAAGCGGAGCGCTTTTGTCCGCTGCTCGAGGGAGCGGTTTTTCCAGCTTTGCCCCCTGGGTGACAACGAAAAGGTGGTTGGCGGTATGCGCATCGGCTTGGTCCCGAAGCTGTGA",
      "translation": "MTGALSLSSFSSNDTLLKLPHPHLAEYTIRRAFSRDEFAGKSQDGGLHFYQLIARDNQSQKSPQSPQSLPEPLHKADFYFTEPAFLKSSELPPDSNNSAWARARRSPSCVSSWDGPHPPTLAQAWLLVYALFTIQPTAELARWELRGKAASLLGQQLKDVLLAIDHPVQAGQEAPESTPTKTTVVLLRSAFWQGAGSPFGPRAAWLPSESPSSLPPSRPLSSYPLTPLQHTMTLTPAGDPSNPTLHQQACHPIRPAKPAPGAVVYSRWIPHLKETFSMVCLDYHDEEHLRLFHEWQNDPRVSQGWNETGTLEQHREYLGRIHDDPHQFALLAAWEGTFFAYFEVYWAKEDKLGGYYDAQDWDRGRHSLVGDVRFRGPHRVSAWWSSLMHYLFLDDPRTTFVVGEPKKTNDTVLMYDLMHGFGLDKFVDLPHKRSAFVRCSRERFFQLCPLGDNEKVVGGMRIGLVPKL",
      "product": ""
     },
     {
      "start": 32631,
      "end": 34664,
      "strand": -1,
      "locus_tag": "input.path1.gene4",
      "type": "biosynthetic-additional",
      "description": "<div class=\"focus-intro\">\n <strong><span class=\"serif\">input.path1.gene4</span></strong><br>\n \n <br>\n Locus tag: <span class=\"serif\">None</span><br>\n Protein ID: <span class=\"serif\">None</span><br>\n Gene: <span class=\"serif\">input.path1.gene4</span><br>\n \n Location: 32,631 - 34,664,\n (total: 1761 nt, excluding introns)<br>\n <br>\n \n  biosynthetic-additional (rule-based-clusters) AMP-binding<br>\n \n  biosynthetic-additional (smcogs) SMCOG1002:AMP-dependent synthetase and ligase (Score: 391.3; E-value: 9.2e-119)<br>\n \n</div>\n<div class=\"focus-info\">\n \n\n \n <br>\n <span class=\"bold\">Pfam hits:</span><div class=\"collapser collapser-target-input-path1-gene4 collapser-level-none\"> </div><div class=\"collapser-content\">\n \n  PF00501.30 (AMP-binding enzyme): [45:471](score: 336.1, e-value: 2.5e-100)<br>\n \n  PF13193.8 (AMP-binding enzyme C-terminal domain): [479:562](score: 51.5, e-value: 1.6e-13)<br>\n \n </div><br>\n \n\n \n\n\n \n</div>\n<div class=\"focus-urls\">\n <a class=\"wildcard-container\" data-wildcard-attrs=\"href\" href=\"http://blast.ncbi.nlm.nih.gov/Blast.cgi?PAGE=Proteins&PROGRAM=blastp&BLAST_PROGRAMS=blastp&QUERY=@!translation!@&LINK_LOC=protein&PAGE_TYPE=BlastSearch\" target=\"_blank\" data-locus=\"input.path1.gene4\">NCBI BlastP on this gene</a><br>\n <a href=\"http://www.ncbi.nlm.nih.gov/projects/sviewer/?Db=gene&amp;DbFrom=protein&amp;Cmd=Link&amp;noslider=1&amp;id=ENANITX01000114NITX01000114.1&amp;from=22631&amp;to=44664\" target=\"_new\">View genomic context</a><br>\n \n  <a href=\"knownclusterblast/region1/input.path1.gene4_mibig_hits.html\" target=\"_new\">MiBIG Hits</a><br>\n \n \n \n \n</div>\n<div class=\"focus-clipboard\">\n AA sequence: <span class=\"clipboard-copy wildcard-container\" data-locus=\"input.path1.gene4\" data-wildcard-attrs=\"data-seq\" data-seq=\"@!translation!@\">Copy to clipboard</span><br>\n Nucleotide sequence: <span class=\"clipboard-copy wildcard-container\" data-locus=\"input.path1.gene4\" data-wildcard-attrs=\"data-seq\" data-seq=\"@!dna!@\">Copy to clipboard</span><br>\n</div>",
      "dna": "ATGGCTACCCAACCATCCACTGCACCGCCCAGCGAGCGATTTGCTCCAAAGCAGAGGCTCTCCATACTGCACGGTCCCGTCGAGCCTCCCCTCGTTGATTTAAATCTCGGCGAACTTCTCGAACTCCAGACCTACCAGCATGGCACGAGGGAGTGTCTCGTCATCCCCTGGACCGGCGCACGATGGACCTACAACGACCTCAACCATCAGAGCCTCTTGCTCGCCCGGGCCCTCCTGGACATGGGCATCGGCGTAGGTGACAGGGTCGGGGTCATGGCGGGCAACTGCGAGCAATACACTGCCATCTTCTTTGCCGTCACTAGAATCGGCGCCATCCTCGTCATTCTGAACAATACCTACACCCCCACAGAGGCTATGTACGCCCTCAAGTTCTCTGATTGCAAAGTATTCTTTACCACACCACAAATTGGACGCCTCGACAACCGTCGTCTCCTTTCCGAGCTTCAAAACGAAGAGGAGGGCAGGAAGCCCAGGGTAATCATCATTCGGGGTGAACCAGGGTCGTATCGGACATATGACGACTTGATCAAGTCAAGCATCCGTCAAGACACAAGCAATCTCGAGCGAGTGATGAGAAGAGTCGTGCCGCACCAGGTATGCAACCTCCAGTTTACCAGCGGCACCACCGGTCTCCCGAAAGCTGCTATGCTCACTCATCACAACCTCGTCAACAACGCCCGTTTCATAGGCGACCGCATGCGCCTCACCCCTTCCGACGCGCTCTGCTGCCCACCCCCGCTCTTCCACTGCTTCGGCCTCGTCCTCGGCCTCCTCGCCGTCGTCACCCACGGAGCCAAGATCGTCTACCCCGCCGAGGTCTTCGACCCCCGCGCCACCTTCCGCGCCCTCCGCGAGGAACGCTGCACCGCCCTCCACGGCGTCCCCGCCATGTTCGACTCGCTCTTCCAAGCCGCCGCCGCCGAAGCCGCCGAACAAGGCCGCGCCGAGCCCGACTACCCGCGCAGCATACGCACCGGCATTGTTGCCGGCGCCCCCGTGCCGCGCTACCTGATGCGCCTCATGGTCGACCGCCTCGGCATGCGCGACTTCACCAGCAGCTACGGCCTCACCGAGGCGTCGCCGACCTGCTTCAACGCTTTCACCGACGACGCGCTGTCGCGCCGCCTCACGACCGTGGGGACCCTCATGCCGCATGCCCGCGCGAAGATCATTGACCGGAACGGGAATGTCGTGCCCCTGGGCACGCCTGGGGAGCTGTGCATTGCCGGGTACCAGCTTTCCCCGGGGTACTGGAACAACTCGGAGAAGACGAACGAGACTATGGTCCGCGATTCGGCGGGAGTTTTGTGGCTGCATACGGGCGACGAAGCCGTTTTTGACCGGGACGGTTACTGCACGATCACGGGACGATTCAAGGACATTATCATTCGAGGGGGCGAAAACATCTACCCCCTAGAAATCGAGGAACGCCTCATGGCCCACCCCGCCATATCACGCGCCATCGTCGTCGGCCTCAAGGACGACCACTACGGCGAAGTAGTCGGCGCATTTGTCGAGAAGGACGAAAACAGCCTCCGCCCCTCCGACGACGAAGTCCGCGACTGGGTCCGCAGGCAGCTGGGCAAGCACAAATCCCCCGCTCACGTCTTCTGGCTGGGCGAAGATGGCGTCCCGGCGCATGTGCCGCTGACCGGGAGCGGGAAGGTGAGGAAGTTCGAAATGGCCAAGCTGGGTGATGAGATTCTGCAGAATAGGAAGGGTGTTTCTGCCAAGTTGTGA",
      "translation": "MATQPSTAPPSERFAPKQRLSILHGPVEPPLVDLNLGELLELQTYQHGTRECLVIPWTGARWTYNDLNHQSLLLARALLDMGIGVGDRVGVMAGNCEQYTAIFFAVTRIGAILVILNNTYTPTEAMYALKFSDCKVFFTTPQIGRLDNRRLLSELQNEEEGRKPRVIIIRGEPGSYRTYDDLIKSSIRQDTSNLERVMRRVVPHQVCNLQFTSGTTGLPKAAMLTHHNLVNNARFIGDRMRLTPSDALCCPPPLFHCFGLVLGLLAVVTHGAKIVYPAEVFDPRATFRALREERCTALHGVPAMFDSLFQAAAAEAAEQGRAEPDYPRSIRTGIVAGAPVPRYLMRLMVDRLGMRDFTSSYGLTEASPTCFNAFTDDALSRRLTTVGTLMPHARAKIIDRNGNVVPLGTPGELCIAGYQLSPGYWNNSEKTNETMVRDSAGVLWLHTGDEAVFDRDGYCTITGRFKDIIIRGGENIYPLEIEERLMAHPAISRAIVVGLKDDHYGEVVGAFVEKDENSLRPSDDEVRDWVRRQLGKHKSPAHVFWLGEDGVPAHVPLTGSGKVRKFEMAKLGDEILQNRKGVSAKL",
      "product": ""
     },
     {
      "start": 37235,
      "end": 42484,
      "strand": 1,
      "locus_tag": "input.path1.gene5",
      "type": "biosynthetic",
      "description": "<div class=\"focus-intro\">\n <strong><span class=\"serif\">input.path1.gene5</span></strong><br>\n \n <br>\n Locus tag: <span class=\"serif\">None</span><br>\n Protein ID: <span class=\"serif\">None</span><br>\n Gene: <span class=\"serif\">input.path1.gene5</span><br>\n \n Location: 37,235 - 42,484,\n (total: 5250 nt)<br>\n <br>\n \n  biosynthetic (rule-based-clusters) NRPS: AMP-binding<br>\n \n  biosynthetic (rule-based-clusters) NRPS: Condensation<br>\n \n  biosynthetic-additional (rule-based-clusters) PP-binding<br>\n \n  biosynthetic-additional (smcogs) SMCOG1047:phosphopantetheine-binding domain-containing protein (Score: 33.2; E-value: 8e-10)<br>\n \n</div>\n<div class=\"focus-info\">\n \n\n \n <br>\n <span class=\"bold\">Pfam hits:</span><div class=\"collapser collapser-target-input-path1-gene5 collapser-level-none\"> </div><div class=\"collapser-content\">\n \n  PF00501.30 (AMP-binding enzyme): [5:412](score: 249.3, e-value: 5.9e-74)<br>\n \n  PF00550.27 (Phosphopantetheine attachment site): [552:615](score: 42.3, e-value: 7.4e-11)<br>\n \n  PF00668.22 (Condensation domain): [657:1083](score: 125.1, e-value: 3.2e-36)<br>\n \n  PF00550.27 (Phosphopantetheine attachment site): [1207:1272](score: 52.8, e-value: 3.8e-14)<br>\n \n  PF00668.22 (Condensation domain): [1350:1573](score: 59.8, e-value: 2.1e-16)<br>\n \n </div><br>\n \n\n \n <br>\n <span class=\"bold\">TIGRFam hits:</span><div class=\"collapser collapser-target-input-path1-gene5 collapser-level-none\"> </div><div class=\"collapser-content\">\n \n  TIGR01733 (AA-adenyl-dom: amino acid adenylation domain): [25:430](score: 325.2, e-value: 1.2e-97)<br>\n \n </div><br>\n \n\n\n \n  <br>\n  <span class=\"bold\">Gene Ontology terms for Pfam domains:</span><div class=\"collapser collapser-target-input-path1-gene5 collapser-level-none\"> </div><div class=\"collapser-content\">\n  \n   PF00668.22: <a class='external-link' href='http://amigo.geneontology.org/amigo/term/GO:0003824' target='_blank'>GO:0003824</a>: catalytic activity<br>\n  \n </div><br>\n \n</div>\n<div class=\"focus-urls\">\n <a class=\"wildcard-container\" data-wildcard-attrs=\"href\" href=\"http://blast.ncbi.nlm.nih.gov/Blast.cgi?PAGE=Proteins&PROGRAM=blastp&BLAST_PROGRAMS=blastp&QUERY=@!translation!@&LINK_LOC=protein&PAGE_TYPE=BlastSearch\" target=\"_blank\" data-locus=\"input.path1.gene5\">NCBI BlastP on this gene</a><br>\n <a href=\"http://www.ncbi.nlm.nih.gov/projects/sviewer/?Db=gene&amp;DbFrom=protein&amp;Cmd=Link&amp;noslider=1&amp;id=ENANITX01000114NITX01000114.1&amp;from=27235&amp;to=47523\" target=\"_new\">View genomic context</a><br>\n \n  <a href=\"knownclusterblast/region1/input.path1.gene5_mibig_hits.html\" target=\"_new\">MiBIG Hits</a><br>\n \n \n \n \n</div>\n<div class=\"focus-clipboard\">\n AA sequence: <span class=\"clipboard-copy wildcard-container\" data-locus=\"input.path1.gene5\" data-wildcard-attrs=\"data-seq\" data-seq=\"@!translation!@\">Copy to clipboard</span><br>\n Nucleotide sequence: <span class=\"clipboard-copy wildcard-container\" data-locus=\"input.path1.gene5\" data-wildcard-attrs=\"data-seq\" data-seq=\"@!dna!@\">Copy to clipboard</span><br>\n</div>",
      "dna": "ATGCATGAATTCGTCACAGAACAGGCCGCTTCTCATCCCGATTCCCCTGCCGTCGAGTCGTGGGACGGCAGCTTCACCTACCGGGACGTCGAGGAACTGTCCACCCGCCTCGCCCTCCACCTGGTCGCTCGTGGAGCACAAGTGGGCGGCATCATCCCTCTGTGCTTTGAGAAATCCAGGTGGACTGTAGTCGCAGTCCTCGCCGTCATGAAGGCAGGGTCCGCTTTTGCCCTCACCGATCCCAGCCAGCCCGAGGCCCGTTTACGGACCATCGTCCAACAGACCCGTCCCAAAATCCTCCTCACGTCACATCAACAGAGCGACTTGGGCCGCCGGTTAGCCGGTGACGAAGCAGAGGTCGTCGTCGTCGTCGTCTCGAGCCACCTCCTGAACGTGATCGCGATCGCATCAACAAGCCCAGGGGTCGGCTTACCGCCTATCCCTACCTCCTCGCCTCTGTATATCCAGTTCACGTCCGGGAGCACGGGGAAACCGAAAGGCGTGGTATGCTCCCACGCAAACTACACGAGCGGTGCTGTTCCCCGCGCCCACGCCGTGGGCTATCGTCCTCACTCGCGCGTCTTCGACTTCGCCTCGTACGCCTTTGACGTCAGCATTGACTGCATGCTGTGCACCCTCGCCAACGGCGGCTGTCTCTGCATCCCGTCGGACGAGGACCGGATCAACGACTTGAGCGGTGCCATCCGTAACACGAAATGCAATATGGCGCATATGACGCCCTCCGTCGCCCGCGTCCTGGATCCCGATATCATCCCTTCCCTGGAAGTCCTCGGTCTCGGAGGCGAAGCAGTATCGGCAGGAGACGCCTCGGCCTGGAGCCAGACGACCAGCGTCATCATCGCCTACGGTCCATCCGAGTGCACCGTGGGCTGTACCATCAACAATAACGTCAGGGAATCCACCAACATCGGCAAGGGCGTCGGGGGTCTGACGTGGATCGTCGACCCTGACGACCACAACCGCCTCATGCCTGTAGGTGCCGTGGGAGAGCTCTTGGTGGAGGGGCCTGTGGTGGGCTTGGGCTACCTCCGCGACCCCGCCAAGACGGCCGAGGTTTTCATTCAAGATCCCACCTGGCTTCTCACCGGAGGCCCTTCTGTGCCTGGTGGGCGACGGGGCCGACTCTACAAGACCGGAGACCTCGTGCGCTATGATCCGGATGGTACAGGAGCCATCGCTTTCGTGGGCCGGAAGGACCAACAGGTCAAGCTTCGGGGCCAACGAATCGAGCTAGCCGAGGTCGAACATCATCTTCGAGGTAAACTACCAACCAACGTCAAGGTTGTCGCCGAAGTCATCAAGCCTGGAGGGGGTGACCCGACCCTGGTCGCCTTTATCGAGGAGCATACCACCACCATACCAACAAGTGCGACGGAGAACGAGGGCGGCCCAGTAACCTTGTCCCCAGAACTGAGCCTGATCCTGGGGGAGATGGACATCACCCTCAGCGCTGAAATTCCAAGATACATGGTCCCGTCTTCCTACATCCCCCTGCGGAAGATGCCGTCTCTGGTATCGGGGAAGATCGACCGCAAGCGACTACGAGAAATCGGTGCTGCCATGACAAGAGAAGAGGTTGCTCGGCTGCGAGTGGCCAGTTCCGAGCGGGACGAGCCCGAGTCCGAGATGGAACGGGCACTGCATCGCGCTTGGGTCAATATCCTGAGGGACACCGCGGAGATCGGTTTGCAGGATAGCTTCTTCGCCCTCGGCGGTAATTCCCTGAAAGCCATGCGACTGGTTAGCGCTGCAAGACACGAAGGGATCGCCTTGACCGTGGCTACCATTTTCAACTTTCCGACACTCAAAGCAATGGCCGCCATGGCAACTCCGGCACCCCGAGAGGCACAAGAGCCACCACCACCTTTTTCCTTGCTGGAAGAAGAGTGGAGTCGGGAACAAGCTTGTGCAGATGTAGCCAAGCTTTGCGAGGTCGAAGAAGCGGCCATTGAAGACGTCTATCCCTGTACACCACTGCAGGAAGCCCTGATGGCGCTGTCAGCCAAGGTCAAGGAGGCCTATGTTGCGCAGAGAGTCGTGGACCTGGAGGATGCAGCCGCTGCGGAAAAGCTCCGCTCCGCCTTCGAGATAGCCGCTGCCGACACCGCAATCTTGCGCACAAGGATAGTCCAGGTGCGCCAGCATGGCCTGGTTCAAGTAGTCATCAACGAGGATATTCCGTGGCACCGCGGAAACGACCTGCAGGACTACCTCATCAGGGACCGTGAAGCTCCCATGGAGCTGGGCAAACCTCTGGTCCGCTACGCTCTCATCACCGAGGACGAGTCCAAGAAAGTCTACTTTGTCCTGACGATGCATCACGCCTTGTACGACGGCTGGTCAATGCCTCTCGTCGTCGACAGGGTCAACCGGGCTTACGAGGGGGAGAGGATAAGGAGGCCCGCCGAGTTCAAGGACTTTATTCGATATCTCAACTCTACCGGTCGTGAGTCCGCCGAACGGTTCTGGAGGGAGAAGTTGCAAGGAGCGAACGGAACTCAGTTCCCGCCCCTGCCGTGGGAGGGATATCAGACCCAGGCCGATTCGCTTCTCGAGCTCCATGTTCCGTTGTCAGGCCGCCCTGCATCGAACACCACGGTGGCCACGGTCATCCGCGGAGCGTGGGCTTATGTTGCGTCCAAGTATAGCGCATGCGCAGACGTGGTCTTCGGCGAGACTCTCACCGGTCGCAACGCCCCCATCAGCGGCTGTGAAGAGATTGAGGGCCCCATGATCACTACCGTCCCCCTCCGTGTACAAGTCCGTGGGGACATGACGGTGGCCGAGTACCTGCAAGAGATCCACGACCAGACGGTGAAACAGATACCATACGAGCACACGGGCCTACAGCACATCCGCCGACTCAGCCCCGATGCGTACGAGGCATGCGAGCTGAGGACGGGGCTTGTTCTCCATCCTAGCTCCGAGGAGGACGCGGACCCCAACGAGCGCAACAAATACCCTGCCAATCGGCTGGTGCCCGCCGGAGATGCCGAAGCAGCTCAGGAAGCACTAAAGTTCAACACATACGCGCTGATGCTCGTCTGCGCGTTGGATGCCAACGACGGCTTCTCCATCATGGCCAGCTTCGATTCTAAGACGGTCGAACCGACTGTGATGGTGAGGGCCCTGAATCATTTAGCACGCGTGTCCCAACAGCTGTGTCAAATGACGGAGGAGCCCCTGAGCGACTTGCAATATCTGACAGCAGAGGAAGAGGCTGGACTGGCCCGTCTCAGCACCGCGAATCCTCAGAGCGTCGAGAAGGAATATCCTTCAACAACAGCCGTGTGGATTATCGACCCGTTAGATGGCAAACGTCTAGTCCCCCTGGGCGCCGTCGGTGAACTGGCGATTGCCAGTGCAACCGACATGTCGCTGCTTGCTCTCGACTCCGCGCCTTGGTTGAAGTTGAACGGCCCCCGTGAGGAAAACGGCGTGCCTACCAAGCTCTACCGGACCAACCGTCTCGCGAAACTCGACGCCAGCGGAACGGTCCAGCTCATCCAAGACAACAAAAGAGGCAAGTCAGCACGGGACGCTGCAGCCGTGACCGCCCAACCTCGACCGAAGCGCATATCCGCAACGTCAGCCAAGCAACGACGACTACGAACACTCTGGAGCCGCGTCCTGGGATTATCCGAAGAAGATATTGGTTTAGATGACAGCTTCTTCCGACTCGGCGGAGACTCCATCTCGGCCATGAAGCTGGTTTCAGAGGCACGTCTCGAAGGACTGCGACTGACAGTGGCGCAAGTCTTCCAGAAGAGAACGCTCTATGACATGGCCGGCGCCTTGGCGGAGTCCAAACCAGCACCGTCGCAGTCACCCCAGGGAGAGGCGCAGACAACAGCCCCATTCGAGCTCGTGGAGGGAGCGGCGGCCTCTGCCATCTTCATCGACAACGTCATCCGTCCAGCCCTCGTTAGCCCGACATGGAATATCGTCAACGTCCTCCCCGTCCGTCCGCTCCAAGCCGTAGCCATCAAGGGCACAGTTGAACTGCCCAGATTCTCGACCCGCTACGAAGCAATGTATTTCGACGGCGCCGTTGACCGTACCCAGCTCTTCCGCGCATGCCAGGAACTGGTCACTCGCAATGAGATCTTACGGACGGTATTTATTGCGCATCAACACACTTTCCTCGGCGTGGTCCTGGAAAATGTAAAAGTCCCCGTCCAAGTATACGAGATTGACGGGGACGTGGAGACGTTCGTGCAACACCTCTGCCACGTCGACATCCGGACGCGGATGCCGCTGGGATCCTGCTTCGTCAAGTGGCTCTTCATCCAAAGCAGCAACGGCTCCTCCGCGCTGGTCTTCCGCATATCGCACGCCCAATACGACGAGATCTGCCTCCCCCACATGCTCCACCAACTCTCAGCGCTGTACGAAGGGCGACCGGTCCCCGAGGCGGTGCCTTTCTCCTCCTTCGTCGCCCACGTCGTCAAGACCAACATCCCCGAGAGCATCTCCTACTGGCGCGACCTCCTCCGCGGCTCGTCCCTCTCCGTCGTGAAACCCGACACGCCGGTAGAGAACCGCGACCACTTCGCCATCCACAGGAAGCTCGACATCGCCGCCCGCTCCAGGGACATCACCGTCGCCACGCTCCCCACCGCAGCCTGGGCCCTCTGCCTAGCCCGGCGCCTCAACCTCCGCGACGTCACCTTTGGCGAAGTGGTCAGCGGCCGCAACATCGACCTCCCCGGAGACAACAAGAACAACAACAACGACGACGACAACAACAACAAGGGTAGCAACAGCAACGGCAGCAGTGCCGACGTCGTGGCGGGGCCATGCTGGCAATACGTCCCCGTGCGGGTCAAGTTCGAGCCGGAGTGGACGGCCGCGGATCTGCTCGCGCACGTGCAGCACCAGCACATCGCCAGCTCGGCGCACGAGGGCATGGGTCTCCCGGAGATTGTGGCGTCCTGCACCGACTGGCCCGCGACCACCGACTGGTTCGACTCGGTGGTGCATCAGGACGTGGAGCATGTCGAGGACCTCGGTTTCGCGGGGGTGAGTGGTCGCACCGAGACCATCTACCCGCACTTCGAGCCGCTGCGGGAGTGGAAGGTCCAGGCGTTTCCCGAGGGGGATAGCTTGACTATTGAGATTATTACGTTTGCATCCTGGGAGGCGCACGCTAGGGAACTTCTCGACGAGATGGAAGAGGCTATGCGACTGCTGGTGGACCAGCCTGGTGCCTTGCTTTTCAGCGAGTGA",
      "translation": "MHEFVTEQAASHPDSPAVESWDGSFTYRDVEELSTRLALHLVARGAQVGGIIPLCFEKSRWTVVAVLAVMKAGSAFALTDPSQPEARLRTIVQQTRPKILLTSHQQSDLGRRLAGDEAEVVVVVVSSHLLNVIAIASTSPGVGLPPIPTSSPLYIQFTSGSTGKPKGVVCSHANYTSGAVPRAHAVGYRPHSRVFDFASYAFDVSIDCMLCTLANGGCLCIPSDEDRINDLSGAIRNTKCNMAHMTPSVARVLDPDIIPSLEVLGLGGEAVSAGDASAWSQTTSVIIAYGPSECTVGCTINNNVRESTNIGKGVGGLTWIVDPDDHNRLMPVGAVGELLVEGPVVGLGYLRDPAKTAEVFIQDPTWLLTGGPSVPGGRRGRLYKTGDLVRYDPDGTGAIAFVGRKDQQVKLRGQRIELAEVEHHLRGKLPTNVKVVAEVIKPGGGDPTLVAFIEEHTTTIPTSATENEGGPVTLSPELSLILGEMDITLSAEIPRYMVPSSYIPLRKMPSLVSGKIDRKRLREIGAAMTREEVARLRVASSERDEPESEMERALHRAWVNILRDTAEIGLQDSFFALGGNSLKAMRLVSAARHEGIALTVATIFNFPTLKAMAAMATPAPREAQEPPPPFSLLEEEWSREQACADVAKLCEVEEAAIEDVYPCTPLQEALMALSAKVKEAYVAQRVVDLEDAAAAEKLRSAFEIAAADTAILRTRIVQVRQHGLVQVVINEDIPWHRGNDLQDYLIRDREAPMELGKPLVRYALITEDESKKVYFVLTMHHALYDGWSMPLVVDRVNRAYEGERIRRPAEFKDFIRYLNSTGRESAERFWREKLQGANGTQFPPLPWEGYQTQADSLLELHVPLSGRPASNTTVATVIRGAWAYVASKYSACADVVFGETLTGRNAPISGCEEIEGPMITTVPLRVQVRGDMTVAEYLQEIHDQTVKQIPYEHTGLQHIRRLSPDAYEACELRTGLVLHPSSEEDADPNERNKYPANRLVPAGDAEAAQEALKFNTYALMLVCALDANDGFSIMASFDSKTVEPTVMVRALNHLARVSQQLCQMTEEPLSDLQYLTAEEEAGLARLSTANPQSVEKEYPSTTAVWIIDPLDGKRLVPLGAVGELAIASATDMSLLALDSAPWLKLNGPREENGVPTKLYRTNRLAKLDASGTVQLIQDNKRGKSARDAAAVTAQPRPKRISATSAKQRRLRTLWSRVLGLSEEDIGLDDSFFRLGGDSISAMKLVSEARLEGLRLTVAQVFQKRTLYDMAGALAESKPAPSQSPQGEAQTTAPFELVEGAAASAIFIDNVIRPALVSPTWNIVNVLPVRPLQAVAIKGTVELPRFSTRYEAMYFDGAVDRTQLFRACQELVTRNEILRTVFIAHQHTFLGVVLENVKVPVQVYEIDGDVETFVQHLCHVDIRTRMPLGSCFVKWLFIQSSNGSSALVFRISHAQYDEICLPHMLHQLSALYEGRPVPEAVPFSSFVAHVVKTNIPESISYWRDLLRGSSLSVVKPDTPVENRDHFAIHRKLDIAARSRDITVATLPTAAWALCLARRLNLRDVTFGEVVSGRNIDLPGDNKNNNNDDDNNNKGSNSNGSSADVVAGPCWQYVPVRVKFEPEWTAADLLAHVQHQHIASSAHEGMGLPEIVASCTDWPATTDWFDSVVHQDVEHVEDLGFAGVSGRTETIYPHFEPLREWKVQAFPEGDSLTIEIITFASWEAHARELLDEMEEAMRLLVDQPGALLFSE",
      "product": ""
     },
     {
      "start": 43010,
      "end": 44806,
      "strand": -1,
      "locus_tag": "input.path1.gene6",
      "type": "other",
      "description": "<div class=\"focus-intro\">\n <strong><span class=\"serif\">input.path1.gene6</span></strong><br>\n \n <br>\n Locus tag: <span class=\"serif\">None</span><br>\n Protein ID: <span class=\"serif\">None</span><br>\n Gene: <span class=\"serif\">input.path1.gene6</span><br>\n \n Location: 43,010 - 44,806,\n (total: 1788 nt, excluding introns)<br>\n <br>\n \n</div>\n<div class=\"focus-info\">\n \n\n \n <br>\n <span class=\"bold\">Pfam hits:</span><div class=\"collapser collapser-target-input-path1-gene6 collapser-level-none\"> </div><div class=\"collapser-content\">\n \n  PF13259.8 (Protein of unknown function (DUF4050)): [291:504](score: 204.4, e-value: 1.9e-60)<br>\n \n </div><br>\n \n\n \n\n\n \n</div>\n<div class=\"focus-urls\">\n <a class=\"wildcard-container\" data-wildcard-attrs=\"href\" href=\"http://blast.ncbi.nlm.nih.gov/Blast.cgi?PAGE=Proteins&PROGRAM=blastp&BLAST_PROGRAMS=blastp&QUERY=@!translation!@&LINK_LOC=protein&PAGE_TYPE=BlastSearch\" target=\"_blank\" data-locus=\"input.path1.gene6\">NCBI BlastP on this gene</a><br>\n <a href=\"http://www.ncbi.nlm.nih.gov/projects/sviewer/?Db=gene&amp;DbFrom=protein&amp;Cmd=Link&amp;noslider=1&amp;id=ENANITX01000114NITX01000114.1&amp;from=33010&amp;to=47523\" target=\"_new\">View genomic context</a><br>\n \n  <a href=\"knownclusterblast/region1/input.path1.gene6_mibig_hits.html\" target=\"_new\">MiBIG Hits</a><br>\n \n \n \n \n</div>\n<div class=\"focus-clipboard\">\n AA sequence: <span class=\"clipboard-copy wildcard-container\" data-locus=\"input.path1.gene6\" data-wildcard-attrs=\"data-seq\" data-seq=\"@!translation!@\">Copy to clipboard</span><br>\n Nucleotide sequence: <span class=\"clipboard-copy wildcard-container\" data-locus=\"input.path1.gene6\" data-wildcard-attrs=\"data-seq\" data-seq=\"@!dna!@\">Copy to clipboard</span><br>\n</div>",
      "dna": "ATGAACGGTCATTGTACAGCGGCCAACGCCACGCCAAGTCGCCAGACGCAAACTCCTCAGCTTGGCCACGACGCTATCGAGTCATCTCATGCCACCCCGGAAGGAATCCCACGACTAGGGACCTTGGCCTCGCACGAGCCGCCATCTGCAGCCGCCCCCACCCCGCACTCCGAGTCCCAACCCACACAAGCTCTAGCTCTCCCCCAAGCCGGGCCCCCTGTTGCTACGACCACCACTACAACTGGTACTGCTTCTGCTGCTGCTGCTGCTGGTCCAGGCCTCCCTCACTTCCAGTCACCGCCGTCCCAGCCAGACTCCTCCTCTCCTTTGGCGCCTTCCTCCCTTCTCGCCGCAAACGAAAAGCTCTCGTCATCTTCCTCCAAGATGCGGTACAAATCTCCACGCTCCACGCTATCCAAGTTTTACCGCCCTTCTCAGCCCCTCGCCCTTACCCAAGCAGCCGAACATGACCCCGACCTCTGGAGCAAGGACAAGGGCAAGCAGAAGGAGGCCGTCAAGAAGCATCTTGCTGAGAAGGTTCGCAACGATTGGGAGTTTATCTGGCCGCAACCACCGCAACCGCCGCATCATCCACCATCTCCGACTTTGGAACCTGTAGTCGACCATCCCGAACCACCTGTGTCGTCTTCTGGTCCCTCTACCGCCACTCCTGCCACGCCTGCGACGCTTGCTGTTGAGCCAGAGTCGGCCCACCCCACAGACACCGAGCTGGACGATCATCATATTGATCCCGACAGCGACGCCGAATCGGTATACAGCACGCTTTCCGAAGACCCAGTACACTTTCGACCTCGGCTCGAATGGGCATCGGATCTCTCCGATGACGATGACGTCCGGCCTCGTTCTTCCCTTTCTCCCTTCCGCTTCGACAGTCCGGACGCAGTCGGATCCGCCGTCAAGGCATCGGTCATCGAGAAGCGTGCACAACGTCGGAGAGCCTTGCGCGAAGAGATGCGCTGGAATGATGGGCTAGCGTGCTTTGAGGCTCGCCGGGACGCTTGGACGGGGGCCAAGACCGTCCGAGTACGTCCCAAGTTTCCGTCGCCCCCGAGCCCCCTTACTCCCCTCTCCCCTCGGCGGCTTTTCCGCCGCTCATCCATGTCCACGTCTCCCATCCACGTCCACCCCGTGCCCTCCCTGCCACTACCACTGCAGCAGAGGCGTAGCAACGACACGTCCGCCGCCGCCTCCGACGGCTCGGAAGCGTTGAAGGACAACGAGCTCACGAGCCACCGCACAAAGGACTCGTCCCAGTCGACCGCTACAACCTCCGCCGCCTCCACCGCGAACTTGCCGGTTGAGACGCTTCTACCTATCCCGCCCCCCATCCTCCCTCCCAGAAACCCGATGCGCGCCTCTATCACGCCAGCCATCTACATCTCCCTGTACGAGAAAGTTATAGTTCACAACCTCACCCCTTCTTGTCCCGTCAACCTCGCCGATATGATCCGCGCTTCCGTGGCCGGCTGGAAGCGCGATGGAGAATGGCCGCCTAAACCATCCGCTGTTGACCCCACGAGCGTCGTTGCCGTTCGAAAGAAGAAGAGACTCTCCGTCGCCTCGGCCGAAAAGCGGACGGCGTCCCGGCGCATGAGCTTGGGGTTCCTCACTAGGGGAGAGAAAGCCAGCCCGGAGACCGAGGAGACCACCAGCCCTGCCAGGGGAATCCGCCGAAGCTTGCAGCGGGTCCTGGGACTCGGTCACCCCCCTCCGTCGTCCCCCACTGCCGTTGTTACACCACCTCCGGCGACCCGGCCACCGCCGTGA",
      "translation": "MNGHCTAANATPSRQTQTPQLGHDAIESSHATPEGIPRLGTLASHEPPSAAAPTPHSESQPTQALALPQAGPPVATTTTTTGTASAAAAAGPGLPHFQSPPSQPDSSSPLAPSSLLAANEKLSSSSSKMRYKSPRSTLSKFYRPSQPLALTQAAEHDPDLWSKDKGKQKEAVKKHLAEKVRNDWEFIWPQPPQPPHHPPSPTLEPVVDHPEPPVSSSGPSTATPATPATLAVEPESAHPTDTELDDHHIDPDSDAESVYSTLSEDPVHFRPRLEWASDLSDDDDVRPRSSLSPFRFDSPDAVGSAVKASVIEKRAQRRRALREEMRWNDGLACFEARRDAWTGAKTVRVRPKFPSPPSPLTPLSPRRLFRRSSMSTSPIHVHPVPSLPLPLQQRRSNDTSAAASDGSEALKDNELTSHRTKDSSQSTATTSAASTANLPVETLLPIPPPILPPRNPMRASITPAIYISLYEKVIVHNLTPSCPVNLADMIRASVAGWKRDGEWPPKPSAVDPTSVVAVRKKKRLSVASAEKRTASRRMSLGFLTRGEKASPETEETTSPARGIRRSLQRVLGLGHPPPSSPTAVVTPPPATRPPP",
      "product": ""
     },
     {
      "start": 46986,
      "end": 47179,
      "strand": -1,
      "locus_tag": "input.path1.gene7",
      "type": "other",
      "description": "<div class=\"focus-intro\">\n <strong><span class=\"serif\">input.path1.gene7</span></strong><br>\n \n <br>\n Locus tag: <span class=\"serif\">None</span><br>\n Protein ID: <span class=\"serif\">None</span><br>\n Gene: <span class=\"serif\">input.path1.gene7</span><br>\n \n Location: 46,986 - 47,179,\n (total: 194 nt)<br>\n <br>\n \n</div>\n<div class=\"focus-info\">\n \n\n \n\n \n\n\n \n</div>\n<div class=\"focus-urls\">\n <a class=\"wildcard-container\" data-wildcard-attrs=\"href\" href=\"http://blast.ncbi.nlm.nih.gov/Blast.cgi?PAGE=Proteins&PROGRAM=blastp&BLAST_PROGRAMS=blastp&QUERY=@!translation!@&LINK_LOC=protein&PAGE_TYPE=BlastSearch\" target=\"_blank\" data-locus=\"input.path1.gene7\">NCBI BlastP on this gene</a><br>\n <a href=\"http://www.ncbi.nlm.nih.gov/projects/sviewer/?Db=gene&amp;DbFrom=protein&amp;Cmd=Link&amp;noslider=1&amp;id=ENANITX01000114NITX01000114.1&amp;from=36986&amp;to=47523\" target=\"_new\">View genomic context</a><br>\n \n \n \n \n</div>\n<div class=\"focus-clipboard\">\n AA sequence: <span class=\"clipboard-copy wildcard-container\" data-locus=\"input.path1.gene7\" data-wildcard-attrs=\"data-seq\" data-seq=\"@!translation!@\">Copy to clipboard</span><br>\n Nucleotide sequence: <span class=\"clipboard-copy wildcard-container\" data-locus=\"input.path1.gene7\" data-wildcard-attrs=\"data-seq\" data-seq=\"@!dna!@\">Copy to clipboard</span><br>\n</div>",
      "dna": "GCAAGGGGCAAGCCGCGGGCGACGAGACGCTTGGCGGGGATGGATCCCGGCCGGATGTCGTCATGGTACGCTGGATCAGCAGTAAGGAAGGGGTTCGCGTGGGTGTTCCAAGAGAGATACTCGAGGGACCGGCCGGCAAGGTTTTCGTCCCCGGAGGACTTCGGTCTGGGAAGCTGGTTGAAGAGGTCAAGTGA",
      "translation": "ARGKPRATRRLAGMDPGRMSSWYAGSAVRKGFAWVFQERYSRDRPARFSSPEDFGLGSWLKRSS",
      "product": ""
     }
    ],
    "clusters": [
     {
      "start": 37234,
      "end": 42484,
      "tool": "rule-based-clusters",
      "neighbouring_start": 7234,
      "neighbouring_end": 47523,
      "product": "NRPS",
      "category": "NRPS",
      "height": 2,
      "kind": "protocluster",
      "prefix": ""
     }
    ],
    "sites": {
     "ttaCodons": [],
     "bindingSites": []
    },
    "type": "NRPS",
    "products": [
     "NRPS"
    ],
    "product_categories": [
     "NRPS"
    ],
    "cssClass": "NRPS NRPS",
    "anchor": "r113c1"
   }
  ]
 },
 {
  "length": 137252,
  "seq_id": "ENANITX01000115NITX01000115.1",
  "regions": []
 },
 {
  "length": 170794,
  "seq_id": "ENANITX01000116NITX01000116.1",
  "regions": []
 },
 {
  "length": 40737,
  "seq_id": "ENANITX01000117NITX01000117.1",
  "regions": []
 },
 {
  "length": 38831,
  "seq_id": "ENANITX01000118NITX01000118.1",
  "regions": []
 },
 {
  "length": 56230,
  "seq_id": "ENANITX01000119NITX01000119.1",
  "regions": []
 },
 {
  "length": 62682,
  "seq_id": "ENANITX01000120NITX01000120.1",
  "regions": []
 },
 {
  "length": 14926,
  "seq_id": "ENANITX01000121NITX01000121.1",
  "regions": []
 },
 {
  "length": 72664,
  "seq_id": "ENANITX01000122NITX01000122.1",
  "regions": []
 },
 {
  "length": 15939,
  "seq_id": "ENANITX01000123NITX01000123.1",
  "regions": []
 },
 {
  "length": 135080,
  "seq_id": "ENANITX01000124NITX01000124.1",
  "regions": []
 },
 {
  "length": 24659,
  "seq_id": "ENANITX01000125NITX01000125.1",
  "regions": []
 },
 {
  "length": 106272,
  "seq_id": "ENANITX01000126NITX01000126.1",
  "regions": [
   {
    "start": 67494,
    "end": 98976,
    "idx": 1,
    "orfs": [
     {
      "start": 76799,
      "end": 78469,
      "strand": 1,
      "locus_tag": "input.path1.gene16",
      "type": "other",
      "description": "<div class=\"focus-intro\">\n <strong><span class=\"serif\">input.path1.gene16</span></strong><br>\n \n <br>\n Locus tag: <span class=\"serif\">None</span><br>\n Protein ID: <span class=\"serif\">None</span><br>\n Gene: <span class=\"serif\">input.path1.gene16</span><br>\n \n Location: 76,799 - 78,469,\n (total: 1671 nt)<br>\n <br>\n \n</div>\n<div class=\"focus-info\">\n \n\n \n <br>\n <span class=\"bold\">Pfam hits:</span><div class=\"collapser collapser-target-input-path1-gene16 collapser-level-none\"> </div><div class=\"collapser-content\">\n \n  PF09350.12 (Domain of unknown function (DUF1992)): [258:328](score: 66.7, e-value: 1.6e-18)<br>\n \n </div><br>\n \n\n \n\n\n \n</div>\n<div class=\"focus-urls\">\n <a class=\"wildcard-container\" data-wildcard-attrs=\"href\" href=\"http://blast.ncbi.nlm.nih.gov/Blast.cgi?PAGE=Proteins&PROGRAM=blastp&BLAST_PROGRAMS=blastp&QUERY=@!translation!@&LINK_LOC=protein&PAGE_TYPE=BlastSearch\" target=\"_blank\" data-locus=\"input.path1.gene16\">NCBI BlastP on this gene</a><br>\n <a href=\"http://www.ncbi.nlm.nih.gov/projects/sviewer/?Db=gene&amp;DbFrom=protein&amp;Cmd=Link&amp;noslider=1&amp;id=ENANITX01000126NITX01000126.1&amp;from=66799&amp;to=88469\" target=\"_new\">View genomic context</a><br>\n \n \n \n \n</div>\n<div class=\"focus-clipboard\">\n AA sequence: <span class=\"clipboard-copy wildcard-container\" data-locus=\"input.path1.gene16\" data-wildcard-attrs=\"data-seq\" data-seq=\"@!translation!@\">Copy to clipboard</span><br>\n Nucleotide sequence: <span class=\"clipboard-copy wildcard-container\" data-locus=\"input.path1.gene16\" data-wildcard-attrs=\"data-seq\" data-seq=\"@!dna!@\">Copy to clipboard</span><br>\n</div>",
      "dna": "ATGTCCGTCATGTCCTTGCGCCATCGTTGTCTTAGGGCGCAGCGGCGCAACCTGTCCCCCTCCGTCGTCTTCGCGCATGGATATTCATCTTCGAGCCAAGTCCAAGACCCAGAACCAGATCGCAACCCACCAGTCTCTCCAGCCGCCAGGAATGACGAGGCTTCAGAACCAGAAAAGGGCGCCATGACTCGCCGTCTCGAAGAAGCGACCGAAGAGGCCCTCTTGACAGGAGGCAAGGCCGGCCGCCGCGCCATCGAGGCCGCCGGCTTTTCCGAAGAACTAAAGGAGAAGCTCCTGGGCAAGGTCCAGTCCGCCCAGTTCCGCGCCAAATTCTCGAATGCCTTTGCCCAAGCCGGTCTATCTTCCGCGTCTTCGCCGTCCTCGTCCTCGTCCTCGTCCTCGTCAACAGGACCGTTTGGCGCCGCATCGGAACCCTGGACCGGTACTGAATCACCACCCGACGCTGTCCTCCGCATGCTCGACGACGCGAGAAAACCTCTGAAACCCGAACTTCGTGGCAAATACCGTGTTCCGGAGCCGGTAGACCTCCGCCCTCGGCGGGAACCGAGAATCCACCCCGGCCGCCGTGTCGTCGATGCTCGCGACAAGGCCGGCATATACGCCGACATAGCGACGAGGGAGAAGGAAAAGAAGAACAGGAGCGGCGGCAAGGGCTTAACGGAAGAGGAACGCGAGGCGATGCGGAGGGAATTTCGCGAGCGGTTCACGCCCGTGGCCCGCGCCGTCCCGGCTACCGTGTCGGGACTCGCGGCACTGGCCAACGAGCGCATCGAAGACGCCATCGCGAGGGGAAAATTCCGGAACATCCCCCGCGGGAAGGACGCCGCCGAGCGGGATGCGCGGGCGGACAACCCCTTCATCGACACGACGGAATACCTCATGAACTCGATGCTCAAGAGGCAGGACATCACCCCGCCGTGGATCGAGAAGCAGCAAGAGCTGGCCAAGTCAGTGTCTGTTTTCCGGTCGCGGCTGCGGAACGACTGGAAGCGGCATGCGGCCCGCATGATTGCCGCGGCCGGTGGCGGGTTGGAGGAGCAGATTCGGCGAGCTGAAGGGTACGCCAGGGCGGAGGAGAGGGTGAACCCCCGGGGAAAGAGCACCGGCAGGACAACAACGAGAACAACAACAACAACAACAACAACAACAACAACAACAACAACAACAACAACAACAACAACAACAGCAGCAGCAGCAGCAGCAGTAGCCTCTGAGACGGAGAGCAATGGCGTCGCGACGGAAAAGGACAGGCGAGGCGGCGCCATAGACTCGTATGCGGCCGTTCCCTTCCGAGACCCCGACTGGGAGGCCGCCGAGAAGGCCTACATGACGCTGTCCGTGGAGAACCTCAACTCGCTCACGCGATCGTACAACTTGATGGCCCCCGAGCTGGCCAAGAAGCCGTACTTCTCTCTTGAGCGGGAGCTCAACGCCTGCTATGCCGACGTGGCCCCGCTGGTGGCCGAGACCATCCGACAACGAGCCACGCGACCGGCCAGGTCGCTTACTGAAGGGGATGGGGGCGGGCGAAATAAGAGCACCATTTTTGACAGCATTGGTGGCGGCGGCAAGGAGAGTGCGAGGATATACGAAAGAAAAGAGCCGCATTATGGGTTCAAAGAGATGTGGAGGGATATTTGGGGCGGATAG",
      "translation": "MSVMSLRHRCLRAQRRNLSPSVVFAHGYSSSSQVQDPEPDRNPPVSPAARNDEASEPEKGAMTRRLEEATEEALLTGGKAGRRAIEAAGFSEELKEKLLGKVQSAQFRAKFSNAFAQAGLSSASSPSSSSSSSSSTGPFGAASEPWTGTESPPDAVLRMLDDARKPLKPELRGKYRVPEPVDLRPRREPRIHPGRRVVDARDKAGIYADIATREKEKKNRSGGKGLTEEEREAMRREFRERFTPVARAVPATVSGLAALANERIEDAIARGKFRNIPRGKDAAERDARADNPFIDTTEYLMNSMLKRQDITPPWIEKQQELAKSVSVFRSRLRNDWKRHAARMIAAAGGGLEEQIRRAEGYARAEERVNPRGKSTGRTTTRTTTTTTTTTTTTTTTTTTTTTAAAAAAVASETESNGVATEKDRRGGAIDSYAAVPFRDPDWEAAEKAYMTLSVENLNSLTRSYNLMAPELAKKPYFSLERELNACYADVAPLVAETIRQRATRPARSLTEGDGGGRNKSTIFDSIGGGGKESARIYERKEPHYGFKEMWRDIWGG",
      "product": ""
     },
     {
      "start": 79796,
      "end": 80999,
      "strand": -1,
      "locus_tag": "input.path1.gene17",
      "type": "other",
      "description": "<div class=\"focus-intro\">\n <strong><span class=\"serif\">input.path1.gene17</span></strong><br>\n \n <br>\n Locus tag: <span class=\"serif\">None</span><br>\n Protein ID: <span class=\"serif\">None</span><br>\n Gene: <span class=\"serif\">input.path1.gene17</span><br>\n \n Location: 79,796 - 80,999,\n (total: 1080 nt, excluding introns)<br>\n <br>\n \n</div>\n<div class=\"focus-info\">\n \n\n \n <br>\n <span class=\"bold\">Pfam hits:</span><div class=\"collapser collapser-target-input-path1-gene17 collapser-level-none\"> </div><div class=\"collapser-content\">\n \n  PF06985.13 (Heterokaryon incompatibility protein (HET)): [142:269](score: 63.6, e-value: 2.7e-17)<br>\n \n </div><br>\n \n\n \n\n\n \n</div>\n<div class=\"focus-urls\">\n <a class=\"wildcard-container\" data-wildcard-attrs=\"href\" href=\"http://blast.ncbi.nlm.nih.gov/Blast.cgi?PAGE=Proteins&PROGRAM=blastp&BLAST_PROGRAMS=blastp&QUERY=@!translation!@&LINK_LOC=protein&PAGE_TYPE=BlastSearch\" target=\"_blank\" data-locus=\"input.path1.gene17\">NCBI BlastP on this gene</a><br>\n <a href=\"http://www.ncbi.nlm.nih.gov/projects/sviewer/?Db=gene&amp;DbFrom=protein&amp;Cmd=Link&amp;noslider=1&amp;id=ENANITX01000126NITX01000126.1&amp;from=69796&amp;to=90999\" target=\"_new\">View genomic context</a><br>\n \n \n \n \n</div>\n<div class=\"focus-clipboard\">\n AA sequence: <span class=\"clipboard-copy wildcard-container\" data-locus=\"input.path1.gene17\" data-wildcard-attrs=\"data-seq\" data-seq=\"@!translation!@\">Copy to clipboard</span><br>\n Nucleotide sequence: <span class=\"clipboard-copy wildcard-container\" data-locus=\"input.path1.gene17\" data-wildcard-attrs=\"data-seq\" data-seq=\"@!dna!@\">Copy to clipboard</span><br>\n</div>",
      "dna": "ATGACGGCCGCCGTCGAGTACAAGCGACTGAACCTTGCCAAGCAGGAGGCCCGCTTGCTCGAGATCCAGCCGGCCCGCAACATCGAGGACCCCATCGACTGCCGCCTCGTCACCGTCCGCCTCAGCGACGACCAAGAGTTCATCGGCCTCTCGTCCCTCTATGGGGACCCGGCCCGTACCGAGCCCATCTCGCTCAACGGCCGTGCCGTCAACATCCCGCTCCACCTCGCCCAGGCCCTGCGCAATGTGCGCGCCGTCTTCTACCCGACCATCTCGCGCCGCTTCCAGCGCCGCCCGGCCCGTCGCCCGCACCGCGCCCCGCGCTGGCTGAGGCACCTGTTCGGCATGTCTTCGTCCTCCTCCTCTTCGTCGTCGTCATCGTCGACCTCGAACGCGCACGCGCACGACGACCCGGACCGGCCGAACGTGCTGCGCGTCTGGCTCGACCTCCTCTGCGTCAACCAGCGCGACGACGAGGAGAAGTCGCGCCAGCTCGTCGAGATGCGCAACGTCTACCGCGCCGCCGAGCTCGTCGTCGGCTGGCTGGGCGAGAAGAGCGAGCACACCGACGTCGCCATGGCCACGCTGGCCGAGATCGAGGACGCCATGCCCGCCCACTGGGGGGACCCGGGCGACAGGGAGAAGAACCCGGGCGACTACTCCCCCACCCACAGGTGGGCCGAGTCCATCACCCACATCTGGTCCACCGGGCCCGACGGCCAGATCCCCTTCACCATGCCGCACTGGGTCGGCTGCAACGACTTTATGGGCCGCCAGTATTTCCAGCGTCGCTGGATTCTCGAGGAGATTGCGAGGGCCCGGTTCCCGGCCTTTTTGATTGGCGATACCGTCGTGCCGTGGAAGCAGGTGCTTCGCCTGAACCGCATGATGGAGGAGTTTAAATACTATCCCTCGAATGTGTTTCCTGCCCACTTGAGCGCCATGATTGCGGATTTGCCTCTGGAAACGGCGCACAAGCTGTTGGATGAGTTTGCCAGGAGGGAAGCCCTGGAGGAGGCCAAGATCCTCCGCGACACGGGAAGCAGGGCGACTTCTTCCACTCGATCCGCCACGGAGTAA",
      "translation": "MTAAVEYKRLNLAKQEARLLEIQPARNIEDPIDCRLVTVRLSDDQEFIGLSSLYGDPARTEPISLNGRAVNIPLHLAQALRNVRAVFYPTISRRFQRRPARRPHRAPRWLRHLFGMSSSSSSSSSSSSTSNAHAHDDPDRPNVLRVWLDLLCVNQRDDEEKSRQLVEMRNVYRAAELVVGWLGEKSEHTDVAMATLAEIEDAMPAHWGDPGDREKNPGDYSPTHRWAESITHIWSTGPDGQIPFTMPHWVGCNDFMGRQYFQRRWILEEIARARFPAFLIGDTVVPWKQVLRLNRMMEEFKYYPSNVFPAHLSAMIADLPLETAHKLLDEFARREALEEAKILRDTGSRATSSTRSATE",
      "product": ""
     },
     {
      "start": 82494,
      "end": 83976,
      "strand": 1,
      "locus_tag": "input.path1.gene18",
      "type": "biosynthetic",
      "description": "<div class=\"focus-intro\">\n <strong><span class=\"serif\">input.path1.gene18</span></strong><br>\n \n <br>\n Locus tag: <span class=\"serif\">None</span><br>\n Protein ID: <span class=\"serif\">None</span><br>\n Gene: <span class=\"serif\">input.path1.gene18</span><br>\n \n Location: 82,494 - 83,976,\n (total: 999 nt, excluding introns)<br>\n <br>\n \n  biosynthetic (rule-based-clusters) terpene: TRI5<br>\n \n</div>\n<div class=\"focus-info\">\n \n\n \n <br>\n <span class=\"bold\">Pfam hits:</span><div class=\"collapser collapser-target-input-path1-gene18 collapser-level-none\"> </div><div class=\"collapser-content\">\n \n  PF06330.13 (Trichodiene synthase (TRI5)): [94:296](score: 40.7, e-value: 1.4e-10)<br>\n \n </div><br>\n \n\n \n\n\n \n  <br>\n  <span class=\"bold\">Gene Ontology terms for Pfam domains:</span><div class=\"collapser collapser-target-input-path1-gene18 collapser-level-none\"> </div><div class=\"collapser-content\">\n  \n   PF06330.13: <a class='external-link' href='http://amigo.geneontology.org/amigo/term/GO:0016838' target='_blank'>GO:0016838</a>: carbon-oxygen lyase activity, acting on phosphates<br>\n  \n </div><br>\n \n</div>\n<div class=\"focus-urls\">\n <a class=\"wildcard-container\" data-wildcard-attrs=\"href\" href=\"http://blast.ncbi.nlm.nih.gov/Blast.cgi?PAGE=Proteins&PROGRAM=blastp&BLAST_PROGRAMS=blastp&QUERY=@!translation!@&LINK_LOC=protein&PAGE_TYPE=BlastSearch\" target=\"_blank\" data-locus=\"input.path1.gene18\">NCBI BlastP on this gene</a><br>\n <a href=\"http://www.ncbi.nlm.nih.gov/projects/sviewer/?Db=gene&amp;DbFrom=protein&amp;Cmd=Link&amp;noslider=1&amp;id=ENANITX01000126NITX01000126.1&amp;from=72494&amp;to=93976\" target=\"_new\">View genomic context</a><br>\n \n  <a href=\"knownclusterblast/region1/input.path1.gene18_mibig_hits.html\" target=\"_new\">MiBIG Hits</a><br>\n \n \n \n \n</div>\n<div class=\"focus-clipboard\">\n AA sequence: <span class=\"clipboard-copy wildcard-container\" data-locus=\"input.path1.gene18\" data-wildcard-attrs=\"data-seq\" data-seq=\"@!translation!@\">Copy to clipboard</span><br>\n Nucleotide sequence: <span class=\"clipboard-copy wildcard-container\" data-locus=\"input.path1.gene18\" data-wildcard-attrs=\"data-seq\" data-seq=\"@!dna!@\">Copy to clipboard</span><br>\n</div>",
      "dna": "ATGCTTCGCCCTGGCTTCTTCACAACACTCAGTGCTCCCTGGAGGGGGCTCCTCAGTTCACTTCTTAAGGGAAACGCCTCCCACCGATTCCATCCCACAATCGCCAATGACCTGACACCAGAGTCCGAGCAACTCGCCTCCGCGGTCAGGCCAGTGTGCGCCCACATGCTCGAGCAGTTGAAATACCCCGGAGCGCCCAAACTCGAGACAGCAGCCGTAGAGGCTCTGCTGAACTACATGCACAAGAGAGCCGTCGAGATCGGACTGGCCCACCCCGGTCATCCCGTCGAGGTGCAGGGGTATGTGGGACTCTTCACTTGGCTCGTGGTCCAGTACGACGACATCGTCGGCCAGAGCAACGAGATGGTGGACGAGGCGCTGCACTTCCACCGACGCTTCTTCCGCGGCGAAGCCCAGCCCAACGACCTCCTCGAGGGCATCGCCGGCCTGCTCCGCGAGGCCTACGACCACTTCGACCCCGTCATGGCCAACCTGCTGCAGATCTCCGTCCTCAAGTTCCTGACGAGCAACCTGCTGGAACGACACGACGGGTTTCAGCACATGGCCGCCACGCGCGCCGGCGAGAAGTTTCCCGACTTTTACAGAGACCTTTCCGGCATGAACGTCGCGTATGCCGTGTTCTGCTACCCCAAGGCCCTCTATCCTGACGTCAGCGCCTACCTGGAGGCCATACCCGACATGGCCCGGTTCATCGACATTTCCAACGACGTGTTATCCTTTTACAAGGAGGAACTGGGCGGGGACACGAGGAATTACCTCCACAATCGCGCCACCGCCACGGGAAAGCCTATTCTTACCGTCCTGGATGAGGTGAATCAGGAAGCGATCGACTCCGCAAGGCGAGTGGAGGCTATTCTCAAGGGGAGGGGCAAGTACGAACAGTCCTGGAATGAGAGCGTAAGAGGGGATTTGGGTCTGGGCGAGGAGCATCCTCTGGCACCTTTTGAGGAGAAGATTGGCGAGATGATTAACAAATGA",
      "translation": "MLRPGFFTTLSAPWRGLLSSLLKGNASHRFHPTIANDLTPESEQLASAVRPVCAHMLEQLKYPGAPKLETAAVEALLNYMHKRAVEIGLAHPGHPVEVQGYVGLFTWLVVQYDDIVGQSNEMVDEALHFHRRFFRGEAQPNDLLEGIAGLLREAYDHFDPVMANLLQISVLKFLTSNLLERHDGFQHMAATRAGEKFPDFYRDLSGMNVAYAVFCYPKALYPDVSAYLEAIPDMARFIDISNDVLSFYKEELGGDTRNYLHNRATATGKPILTVLDEVNQEAIDSARRVEAILKGRGKYEQSWNESVRGDLGLGEEHPLAPFEEKIGEMINK",
      "product": ""
     },
     {
      "start": 86036,
      "end": 87325,
      "strand": 1,
      "locus_tag": "input.path1.gene19",
      "type": "other",
      "description": "<div class=\"focus-intro\">\n <strong><span class=\"serif\">input.path1.gene19</span></strong><br>\n \n <br>\n Locus tag: <span class=\"serif\">None</span><br>\n Protein ID: <span class=\"serif\">None</span><br>\n Gene: <span class=\"serif\">input.path1.gene19</span><br>\n \n Location: 86,036 - 87,325,\n (total: 1290 nt)<br>\n <br>\n \n</div>\n<div class=\"focus-info\">\n \n\n \n\n \n\n\n \n</div>\n<div class=\"focus-urls\">\n <a class=\"wildcard-container\" data-wildcard-attrs=\"href\" href=\"http://blast.ncbi.nlm.nih.gov/Blast.cgi?PAGE=Proteins&PROGRAM=blastp&BLAST_PROGRAMS=blastp&QUERY=@!translation!@&LINK_LOC=protein&PAGE_TYPE=BlastSearch\" target=\"_blank\" data-locus=\"input.path1.gene19\">NCBI BlastP on this gene</a><br>\n <a href=\"http://www.ncbi.nlm.nih.gov/projects/sviewer/?Db=gene&amp;DbFrom=protein&amp;Cmd=Link&amp;noslider=1&amp;id=ENANITX01000126NITX01000126.1&amp;from=76036&amp;to=97325\" target=\"_new\">View genomic context</a><br>\n \n \n \n \n</div>\n<div class=\"focus-clipboard\">\n AA sequence: <span class=\"clipboard-copy wildcard-container\" data-locus=\"input.path1.gene19\" data-wildcard-attrs=\"data-seq\" data-seq=\"@!translation!@\">Copy to clipboard</span><br>\n Nucleotide sequence: <span class=\"clipboard-copy wildcard-container\" data-locus=\"input.path1.gene19\" data-wildcard-attrs=\"data-seq\" data-seq=\"@!dna!@\">Copy to clipboard</span><br>\n</div>",
      "dna": "ATGGTTAAGCGATTGCTCCCGCGAGCCATAAGGAAACGCCTGAGTGGGAGCCGCAAGACCGATCGCCGCCTTTCGCTCCCCGACTCGAGCACCACCAGCCTCGATCCCTCGTCGCCCGGCTCGCAACCGCAAACCCCGACACTGCCCTTTGGGTCCGTTAGTACCATCAGTACCGGCAATCCAAGCCAATCGAGCGTCTTCTCCACCTCCAACGACGCCGATGCCTCCGACGAGTCCATCGAGCCCAACCGGCTCTGGGCTGACCCCGTCGTCGAGGTCTACGGCAACATCGTCACCCCGGGCGGCCGCGGCTGCTCCATCCAGACCTACGACGTGGCCAACCGCCGCTGGTACCGCCTCGACCTCGACTGCACCGTGATGGGCGACGAATGGATCGCCCGCCTGGTCGAGAAGCACATCCGAGCCTACTACAACCGCACCCGCTCCCTCCCGCCCTGGAACACCATCCGCACCACCGCCCGCGGCAGCCCCGTCGTCTACAGCACCCAGCCCTACGCCAGCGTCGCCCACCCGCTCACCCGCACCCTCCACTACGGCCAGGAGCCGGGCGACCGCTTCCGCACCGTCCCCTGGTCCGACGTCGTCGAGAAGCGCCACCTCAGCCGGGGCACCGACTCGTGCCGCTGGGACAACAAGAACTGCGTCTTCAAGCGGATCGAGTTCGACTCGGACGCCGCCATCATCCAGCGCGCCATCCGGGTCCGCGAGGACCTCGTTGCCCGCCTCGAGGCCGACCCGGACCCCAAGAACCCCAACGCCCCGACCGACATCTTCGCCGAGATGGAGCGCCGCCTCCACGTCGTCCCCATCCTGGCCGTCGTCGTCCGCGACGAGGCCACCCCGGGCCCCTGGCTCCCCGGCTCCGTCGCCGGCGTGCTCATGCCCAACGCCGGCATCAGCCTCGACCGCCTCGCCGACCGGGGCCCCCTCCCCGTCACCGAGGCCCAGCTGCGCGACCTCACCCGCGGCGTCCGGGAGCTGCACAACCTGGGCGTCATGCACGGCGACATCTGCGACTGGAACGTCACCATCCAGACCCCGCTGGGCGGCGTGGCCGCCTACTCGCGCGGCCGCCTGCTGCTCGTCGACCTCGGCAACGTGGCGCCCGAGTACGAGGGGGACGCGAAGATCCTGGGCCGCCTCATCTCGTGGGTCCTCGCGCACTCGCAGATTCGGGACCGCGAGTCGCAGGCTCGTCTCGAGGAGGCGGCTCGTATCCTCCGGGAGGACGGGGACCTGGATCGCGCCCTGGGGGCCATGGCGGCCTAG",
      "translation": "MVKRLLPRAIRKRLSGSRKTDRRLSLPDSSTTSLDPSSPGSQPQTPTLPFGSVSTISTGNPSQSSVFSTSNDADASDESIEPNRLWADPVVEVYGNIVTPGGRGCSIQTYDVANRRWYRLDLDCTVMGDEWIARLVEKHIRAYYNRTRSLPPWNTIRTTARGSPVVYSTQPYASVAHPLTRTLHYGQEPGDRFRTVPWSDVVEKRHLSRGTDSCRWDNKNCVFKRIEFDSDAAIIQRAIRVREDLVARLEADPDPKNPNAPTDIFAEMERRLHVVPILAVVVRDEATPGPWLPGSVAGVLMPNAGISLDRLADRGPLPVTEAQLRDLTRGVRELHNLGVMHGDICDWNVTIQTPLGGVAAYSRGRLLLVDLGNVAPEYEGDAKILGRLISWVLAHSQIRDRESQARLEEAARILREDGDLDRALGAMAA",
      "product": ""
     },
     {
      "start": 88349,
      "end": 89739,
      "strand": 1,
      "locus_tag": "input.path1.gene20",
      "type": "other",
      "description": "<div class=\"focus-intro\">\n <strong><span class=\"serif\">input.path1.gene20</span></strong><br>\n \n <br>\n Locus tag: <span class=\"serif\">None</span><br>\n Protein ID: <span class=\"serif\">None</span><br>\n Gene: <span class=\"serif\">input.path1.gene20</span><br>\n \n Location: 88,349 - 89,739,\n (total: 1176 nt, excluding introns)<br>\n <br>\n \n</div>\n<div class=\"focus-info\">\n \n\n \n\n \n\n\n \n</div>\n<div class=\"focus-urls\">\n <a class=\"wildcard-container\" data-wildcard-attrs=\"href\" href=\"http://blast.ncbi.nlm.nih.gov/Blast.cgi?PAGE=Proteins&PROGRAM=blastp&BLAST_PROGRAMS=blastp&QUERY=@!translation!@&LINK_LOC=protein&PAGE_TYPE=BlastSearch\" target=\"_blank\" data-locus=\"input.path1.gene20\">NCBI BlastP on this gene</a><br>\n <a href=\"http://www.ncbi.nlm.nih.gov/projects/sviewer/?Db=gene&amp;DbFrom=protein&amp;Cmd=Link&amp;noslider=1&amp;id=ENANITX01000126NITX01000126.1&amp;from=78349&amp;to=99739\" target=\"_new\">View genomic context</a><br>\n \n \n \n \n</div>\n<div class=\"focus-clipboard\">\n AA sequence: <span class=\"clipboard-copy wildcard-container\" data-locus=\"input.path1.gene20\" data-wildcard-attrs=\"data-seq\" data-seq=\"@!translation!@\">Copy to clipboard</span><br>\n Nucleotide sequence: <span class=\"clipboard-copy wildcard-container\" data-locus=\"input.path1.gene20\" data-wildcard-attrs=\"data-seq\" data-seq=\"@!dna!@\">Copy to clipboard</span><br>\n</div>",
      "dna": "ATGGCATACTTTAACGCCATCGCCATCGCCACCGCACACGAGACCCAGATCCGCCAGTACATAGAGGCGCTAAAGGATGTGGTTTTCGAGTGTCTCGCCCCCGACTGGCTCTTCCAAATGAAGGGATACGACGCGCGGCAGTTCATGGAAAGGTTCCAAAACGAACTCGAGCTTGTCAGGACCGCCCAGGCCTTGTACGAGAAAGGAAGCCGCAGGACGAGTTCCATCATCGCGACCCTGGATCGCGAGGGCCGATTCGCCACCCTCGGGGAAGGCATTGTCCCGCCCGTGTTTCCCCGTACGCCGCCTGCGCCGTTCGCGCCTTTCACCGTCGTCCGTCGTCGCCGTGTGCCGCCCCCGGATTCGGACGAGGTACCTCCCATGCCTCCTCATCCTCCTCCTCCTCCTCCTCCTCCTCCTCCTCCTCCTCCTCCTCCTCCTCCTCCTCCTCCTCCTCCTCCTCCTCCTCCTCCCCCTCCCCCCCTGGATACCGTCGTCGGCCCAGCCAACCCCCTTACCCGCTTCCTGAGTCGCGACGGCGAGACCTACGCCCACATCATGACCAGGTCCTTCGAGGCGCTGAGTTGCGCCAACCGGCTCGAGACCGTGGACCACCTTCTCCAGCTGGCGGTCCTGATCGCCTGGCTTGTGCTTCGGGCCGAGCACCTGAAGTATCGGATACAGACAGGGTCGGGCGGCAGGCTGTGGAGGCAGGCATTCGTCACTGGCCTGAGATCTAGGGACGTCGACGTGATTGAGGATGCCAGGGGCATGCTGCAGGAAGCGTACGACGAGGTTGAGTTTGAATGGCGCCGTGTTATGCAGGAATCCGTCGTTGATTTGGTGGCCGACGACGAGGACGATGAGGACGACGGAGCATACGGAGGGGACGACGAAGAGGAAGCCGAAGCCGAAGCCGAAGACGGCCTGGGACAATCACTGTGGGCACAAGAACCGTCGCAAGAGGATAGTGTACCATGGCTTGAGATGGTGGAGCAAACACGCGTATTTCAGCTTCGGAGGCCCTTCACTCTTCAGACTGTTATTGGGCATCCGCGAGAAAGCGAGAGGAAGAGGGAAGGAGACGACGATAAGGAGAATGTGGCGCCTCCTGAATCGAGGGTCCTGGATGATCGCGCGTACCTTATAAGAAGAGATGGCCATTGTGACGAATGA",
      "translation": "MAYFNAIAIATAHETQIRQYIEALKDVVFECLAPDWLFQMKGYDARQFMERFQNELELVRTAQALYEKGSRRTSSIIATLDREGRFATLGEGIVPPVFPRTPPAPFAPFTVVRRRRVPPPDSDEVPPMPPHPPPPPPPPPPPPPPPPPPPPPPPPPPPPPPLDTVVGPANPLTRFLSRDGETYAHIMTRSFEALSCANRLETVDHLLQLAVLIAWLVLRAEHLKYRIQTGSGGRLWRQAFVTGLRSRDVDVIEDARGMLQEAYDEVEFEWRRVMQESVVDLVADDEDDEDDGAYGGDDEEEAEAEAEDGLGQSLWAQEPSQEDSVPWLEMVEQTRVFQLRRPFTLQTVIGHPRESERKREGDDDKENVAPPESRVLDDRAYLIRRDGHCDE",
      "product": ""
     },
     {
      "start": 90348,
      "end": 94202,
      "strand": 1,
      "locus_tag": "input.path1.gene21",
      "type": "biosynthetic-additional",
      "description": "<div class=\"focus-intro\">\n <strong><span class=\"serif\">input.path1.gene21</span></strong><br>\n \n <br>\n Locus tag: <span class=\"serif\">None</span><br>\n Protein ID: <span class=\"serif\">None</span><br>\n Gene: <span class=\"serif\">input.path1.gene21</span><br>\n \n Location: 90,348 - 94,202,\n (total: 2871 nt, excluding introns)<br>\n <br>\n \n  biosynthetic-additional (smcogs) SMCOG1038:phenylalanine-specific permease (Score: 87.9; E-value: 8.4e-27)<br>\n \n</div>\n<div class=\"focus-info\">\n \n\n \n <br>\n <span class=\"bold\">Pfam hits:</span><div class=\"collapser collapser-target-input-path1-gene21 collapser-level-none\"> </div><div class=\"collapser-content\">\n \n  PF00288.28 (GHMP kinases N terminal domain): [133:182](score: 28.9, e-value: 1.1e-06)<br>\n \n  PF18376.3 (Mevalonate 5-diphosphate decarboxylase C-terminal domain): [221:399](score: 210.1, e-value: 2.4e-62)<br>\n \n  PF13520.8 (Amino acid permease): [476:713](score: 84.3, e-value: 8.3e-24)<br>\n \n  PF13520.8 (Amino acid permease): [755:920](score: 48.5, e-value: 6.2e-13)<br>\n \n </div><br>\n \n\n \n <br>\n <span class=\"bold\">TIGRFam hits:</span><div class=\"collapser collapser-target-input-path1-gene21 collapser-level-none\"> </div><div class=\"collapser-content\">\n \n  TIGR01240 (mevDPdecarb: diphosphomevalonate decarboxylase): [44:352](score: 339.3, e-value: 4.1e-102)<br>\n \n </div><br>\n \n\n\n \n  <br>\n  <span class=\"bold\">Gene Ontology terms for Pfam domains:</span><div class=\"collapser collapser-target-input-path1-gene21 collapser-level-none\"> </div><div class=\"collapser-content\">\n  \n   PF00288.28: <a class='external-link' href='http://amigo.geneontology.org/amigo/term/GO:0005524' target='_blank'>GO:0005524</a>: ATP binding<br>\n  \n   PF13520.8: <a class='external-link' href='http://amigo.geneontology.org/amigo/term/GO:0022857' target='_blank'>GO:0022857</a>: transmembrane transporter activity<br>\n  \n   PF13520.8: <a class='external-link' href='http://amigo.geneontology.org/amigo/term/GO:0055085' target='_blank'>GO:0055085</a>: transmembrane transport<br>\n  \n   PF13520.8: <a class='external-link' href='http://amigo.geneontology.org/amigo/term/GO:0016020' target='_blank'>GO:0016020</a>: membrane<br>\n  \n </div><br>\n \n</div>\n<div class=\"focus-urls\">\n <a class=\"wildcard-container\" data-wildcard-attrs=\"href\" href=\"http://blast.ncbi.nlm.nih.gov/Blast.cgi?PAGE=Proteins&PROGRAM=blastp&BLAST_PROGRAMS=blastp&QUERY=@!translation!@&LINK_LOC=protein&PAGE_TYPE=BlastSearch\" target=\"_blank\" data-locus=\"input.path1.gene21\">NCBI BlastP on this gene</a><br>\n <a href=\"http://www.ncbi.nlm.nih.gov/projects/sviewer/?Db=gene&amp;DbFrom=protein&amp;Cmd=Link&amp;noslider=1&amp;id=ENANITX01000126NITX01000126.1&amp;from=80348&amp;to=104202\" target=\"_new\">View genomic context</a><br>\n \n  <a href=\"knownclusterblast/region1/input.path1.gene21_mibig_hits.html\" target=\"_new\">MiBIG Hits</a><br>\n \n \n \n \n</div>\n<div class=\"focus-clipboard\">\n AA sequence: <span class=\"clipboard-copy wildcard-container\" data-locus=\"input.path1.gene21\" data-wildcard-attrs=\"data-seq\" data-seq=\"@!translation!@\">Copy to clipboard</span><br>\n Nucleotide sequence: <span class=\"clipboard-copy wildcard-container\" data-locus=\"input.path1.gene21\" data-wildcard-attrs=\"data-seq\" data-seq=\"@!dna!@\">Copy to clipboard</span><br>\n</div>",
      "dna": "ATGGCGGACAAGACCATCTATCGGGCCAGCACAACCGCCCCGGTCAACATTGCTGTGGTCAAGTATGCGTTGCCTTCTCTACTTTCCGAGCCCGGGTTGATCCATTCTCGATCTTTCGTTGGTCTATCGTCACAATACTGGGGCAAACGGGATGCCCAGCTCAACCTCCCCACCAACAGCTCCCTCTCTGTCACCCTCTCCCAATCCGACCTCCGCACCCATACCACCGCTTCCTGCTCCGCCTCCTACCCGGAAGGCGACTCGCTGCTCCTCAATGGCGAGCCTTCCGACGTGACCGGCCACCGCACCCAGTCCTGCTTCCGCGAGCTGCGCGCCCGCCGCGCCGCCCTGGAAGCCGCCGACCCTTCCCTCCCGAAGCTCTCCACCCTGCCCCTCCGCCTCGTCTCCGAGAACAACTTCCCCACCGCCGCCGGCCTGGCCTCGTCCGCCGCGGGCTTCGCCGCCTTCGTCCGCGCCATCGCCAACCTCTACGCGCTCCCCGACTCGCCCGCCCAGCTGTCCCTCATCGCCCGCCAGGGCTCCGGCTCCGCCTGCCGCTCCCTCTTCGGCGGCTACGTCGCCTGGCGCATGGGGTCCCGCCCCGACGGCTCCGACTCGCTGGCCGACCAGGTCGCCGAGGCCTCCCACTGGCCCGACATGCGGGCGCTCATCCTCGTCGTCAGCGCCGCGAAGAAGGGCGTCGCCTCCACCTCGGGCATGCAGCGCACCGTCGCCACCTCGGGCCTCTTCCAGCGCCGCATCGACGACGTCGTGCCCCGCCACATGGACGCCATGGAGGAGGCCATCCGCGACCGCGACTTCGCCGCCTTCGCCGAGGTCACCATGCGCGACTCCAACTCCTTCCACGCCACCTGCCTGGACACCTACCCGCCCATCTTCTACCTGAACGACGTCTCGCGCGCGGCCATCGGGGCCGTCGAGGCCGTCAACGAGGCCGCGGGCCGGACCGTCGCCGCCTACACCTTCGATGCCGGCCCCAACGCCGTCGTGTACTACCTGCAGCAGGACGAGGAGATGGTCGTGGGCACCTTCTCGGCCCTGCTGGGCGACGTGACCGGTTGGAAGGACGGCGTGCAGAGCTACAAGTCGCCCGTCGTCCTCGTCGAGCGTCTTTCTGAGGTTATCAAGACCGGCGTGGCCCGGGTCATCATGACCGGAGTCGGAGAGGGTCCCGTCAAGACGGACGAACACCTGGTCGGCGAGGATGGGCAGCCGATTGAACCCTTCGCCACGATGGCAGACTCTCACCAAACAAACGACGGACTCGAACAGCCGCTTCTCACCGCCGACGAGGCCGAGGAATCGCCACCACAAGTCGACAGCCGAGCGGCTGGTTACGGGACTACCACTGCCCCGGCTTCTTCTCGTAAGGCCCACGAGGAACAAAGAGGCACGTTCACACGCAACCTCGGAGCCGTCGAGGCGTTCGGAATCCTAGTCAGCATCGTAATCGGCAGCGGTGTCTTCACATCTCCCGGTGCCATAGATACGAACGTGCCTTCGCCGGGCGCCGCGCTCCTGGTCTGGCTCTTGGGAGGCGTGTTAGCGTGGACGGGCGCCAGCACCGTGGCCGAACTCAGCACAGCCATCCCGGGCGAAGGAGGCGTCCAGCCCTACCTCCAGTACATTCTCGGCGAGGTAGCCGGGTTCCTGGCCGCCTGGACATGGGTCGTGGCCGTCATGCCGGCGACGCTGGCCATCCTCAGCATCGTCTTCGTCGAGAGCGCCTTCTCGGCCGCCGGCGTCACCGACCAGGCGGCCGGCCTCCCCCACAAGCTGCTGTCCGTCCTGGTCCTGCTGGTCATGAGCGTCGCCAACTCCATCAGCACCAAGGCGAGCACGCGGCTGAACGGCTTCTTCGTCCTGACCAAGTTCGTTACCATCTTGGCCGTCGTCGTGGCGGGGTTGGCGGTCGTGCTGCTGCGGATCAGGGACCCGGACAGGGACGTCGGGGGGCGCGACTGGTTTGAGAAGTCCTGGTTTGCCTATCGCAAAACGACCAATCCCGACGGAAGCGAGACCGACTGGGCAAAGCTCGGCCAGTGGGACACGCTTGGGCATTATTCCGCAGCTCTATACGGAGCTCTGTGGGCCTATTTTGGGTGGGATAAGGTCGCCGGCCCGGCAGCTACCTCTGGCCATCAATTCGGCCATCCCGACTATCGTCGTGAGCTTCCTAGCCGCCAACGCAGCCTATTACATCCTCCTCCCATGGAAGGTGATATCTACGACGGACAGTGTAGCTGTGTCGCAGGTTCCCTCCTCGGCAACTCGTTCGTGGCAGGCCGGATGGCCGTGGCAGCTGCCAACAAGGATTGGTTCCCTCGACTGTTCGCAGCGGTGGGACGCATCGGCCCGCATGCTGCGGGCGTATCTGCCTTCTGGCGCAGGGACGGGGCGAGGGTGGGAGCACACGAAGCTGACGACGACGACGACGACGATGACGACGACGACAACAACGCGGAGACCAACAAATCGGCCTCGGACGCACCAATCAACGCCATCATCCTGTCGTTCATCCTCGCTACGGTGTATATCCTCGTGGGAAACTTCCGCGCGCTGCTAACCTTCAATGGTTTGGGCGAGTATACGTTCTTCTTTCTAACCGTGCTGGGAGCCATCATCCTGCGATTCCGAGAGCCAGGACTGCACAGGCCCTATCGACCATTCATCGTCGTCCCCGTGATCTTCGCGCTTGTCAGCGGCTTCGTTGTGGTGCGGGGTGCCGTCTTCGCACCGGTGCAGGCGGGAGTCTTGTTGGCGGTATGGGCGTCGGGGTTGGCATTCTACTGGGCGAGGAGGAGGTGGTTTGCCAGGCGTAGGCGCGGGATGTCGACCTGCTGGATCTAA",
      "translation": "MADKTIYRASTTAPVNIAVVKYALPSLLSEPGLIHSRSFVGLSSQYWGKRDAQLNLPTNSSLSVTLSQSDLRTHTTASCSASYPEGDSLLLNGEPSDVTGHRTQSCFRELRARRAALEAADPSLPKLSTLPLRLVSENNFPTAAGLASSAAGFAAFVRAIANLYALPDSPAQLSLIARQGSGSACRSLFGGYVAWRMGSRPDGSDSLADQVAEASHWPDMRALILVVSAAKKGVASTSGMQRTVATSGLFQRRIDDVVPRHMDAMEEAIRDRDFAAFAEVTMRDSNSFHATCLDTYPPIFYLNDVSRAAIGAVEAVNEAAGRTVAAYTFDAGPNAVVYYLQQDEEMVVGTFSALLGDVTGWKDGVQSYKSPVVLVERLSEVIKTGVARVIMTGVGEGPVKTDEHLVGEDGQPIEPFATMADSHQTNDGLEQPLLTADEAEESPPQVDSRAAGYGTTTAPASSRKAHEEQRGTFTRNLGAVEAFGILVSIVIGSGVFTSPGAIDTNVPSPGAALLVWLLGGVLAWTGASTVAELSTAIPGEGGVQPYLQYILGEVAGFLAAWTWVVAVMPATLAILSIVFVESAFSAAGVTDQAAGLPHKLLSVLVLLVMSVANSISTKASTRLNGFFVLTKFVTILAVVVAGLAVVLLRIRDPDRDVGGRDWFEKSWFAYRKTTNPDGSETDWAKLGQWDTLGHYSAALYGALWAYFGWDKVAGPAATSGHQFGHPDYRRELPSRQRSLLHPPPMEGDIYDGQCSCVAGSLLGNSFVAGRMAVAAANKDWFPRLFAAVGRIGPHAAGVSAFWRRDGARVGAHEADDDDDDDDDDDNNAETNKSASDAPINAIILSFILATVYILVGNFRALLTFNGLGEYTFFFLTVLGAIILRFREPGLHRPYRPFIVVPVIFALVSGFVVVRGAVFAPVQAGVLLAVWASGLAFYWARRRWFARRRRGMSTCWI",
      "product": ""
     },
     {
      "start": 94807,
      "end": 96317,
      "strand": 1,
      "locus_tag": "input.path1.gene22",
      "type": "other",
      "description": "<div class=\"focus-intro\">\n <strong><span class=\"serif\">input.path1.gene22</span></strong><br>\n \n <br>\n Locus tag: <span class=\"serif\">None</span><br>\n Protein ID: <span class=\"serif\">None</span><br>\n Gene: <span class=\"serif\">input.path1.gene22</span><br>\n \n Location: 94,807 - 96,317,\n (total: 1350 nt, excluding introns)<br>\n <br>\n \n</div>\n<div class=\"focus-info\">\n \n\n \n <br>\n <span class=\"bold\">Pfam hits:</span><div class=\"collapser collapser-target-input-path1-gene22 collapser-level-none\"> </div><div class=\"collapser-content\">\n \n  PF04884.16 (Vitamin B6 photo-protection and homoeostasis): [58:294](score: 309.9, e-value: 1.3e-92)<br>\n \n </div><br>\n \n\n \n\n\n \n</div>\n<div class=\"focus-urls\">\n <a class=\"wildcard-container\" data-wildcard-attrs=\"href\" href=\"http://blast.ncbi.nlm.nih.gov/Blast.cgi?PAGE=Proteins&PROGRAM=blastp&BLAST_PROGRAMS=blastp&QUERY=@!translation!@&LINK_LOC=protein&PAGE_TYPE=BlastSearch\" target=\"_blank\" data-locus=\"input.path1.gene22\">NCBI BlastP on this gene</a><br>\n <a href=\"http://www.ncbi.nlm.nih.gov/projects/sviewer/?Db=gene&amp;DbFrom=protein&amp;Cmd=Link&amp;noslider=1&amp;id=ENANITX01000126NITX01000126.1&amp;from=84807&amp;to=106272\" target=\"_new\">View genomic context</a><br>\n \n \n \n \n</div>\n<div class=\"focus-clipboard\">\n AA sequence: <span class=\"clipboard-copy wildcard-container\" data-locus=\"input.path1.gene22\" data-wildcard-attrs=\"data-seq\" data-seq=\"@!translation!@\">Copy to clipboard</span><br>\n Nucleotide sequence: <span class=\"clipboard-copy wildcard-container\" data-locus=\"input.path1.gene22\" data-wildcard-attrs=\"data-seq\" data-seq=\"@!dna!@\">Copy to clipboard</span><br>\n</div>",
      "dna": "ATGACAACTCTCCCACCTCCTATCCCAGGCTTCCCCGACCCTGACGAGGCGCCCGGCACAGCCCTCGACACGGAAGGGCCGTCGTCGCCGCTCGATGACAGGTACCATGTGCATATAGAGCAAGCACATGACGCCAAGATGAACATCATCGTTGAAGACCGGGACAAATCAGGCCGAACCATCGTCCGCCTCATCTTTGACGCCTTCCTCCCCATCGGGTATCCCAACTCCGTCGCACCCGACTACCTCCCGTATCAGATATTCGACTCTCTCCAGGCCTTCTTCTCCACAATCACCTCGCTGCTGGCCAACCGCGCGATTCTCCAGGGCTTGGGTGTCGGCGACGCCTCGTCCTCAGCCACCTATGCCCTTCTCCTCACCATTCTCAAAGACGCCGTCTCTCGCGTCGCGACCATCGTCTTCGCCTACCGCTTTGGGCTCTCCGTCGAGCCCGACGCCAAGCGCTACCGATTCCTCGCCGACCTCTTCAACGACTCGGCCTTCTTTCTCGACCTCGCAAGTCCCTACTTGGGCACCTGGGCCAAAATTGCCGCCCTGACTTTGGCAGAAGCCCTTCGTGCTCTTTGCGGTGTCGCCGCCGGAGCCAGTAAAGCCGCCCTCTCCAGTCACTTTGCCCGCAGCAACAATTTGGCCGAGCTGAACGCCAAGGAAGCGAGTCAAGAGACCGCCATCGGCCTAGTTGGCCTTCTCACCGGCAGCGTGATTGTCCGCTTTGTCGAGTCCCGCGAAGCCGTCTTCTCCCTTATGATCCTCCTCGTCTTCGTCCATTTGTGGATGAACTATCTGGGTGTGTGCTGCGTTCAACTGGAGACCCTCAACCGCCAGCGCACCACCATCCTGGTCCAACATTACCTCGGTACTGGCCAAGTGTTGACGCCTGCACAAGTGGCTCAGAGGGAGAATATCGTCTTCTGGGCCCCCTTCATCAGAAACAAGGATGGCGTCCTCGTCGCTCACGTCACCTACGCTCGAAGCTACCGCGAGGCCATGCCGGATGGTTACCAGCCTGTCGTTTACGGAGACGCGGGGTTCCGATTGATCATATGGCGCTCAACGGGCCCAGTCGTACCCATGAAGATCCTCCTCAGTGGCGACAAAGAGGAGGAATTGGCCGCTCTGGAAGCTTGGATTCTAGCTGTCAGGATCGCTTGGAATCTCGGACGGAAAGGTGGCGGGAACACTAAGGCGGGGAGGATCATCCCGAGGCTGCGCACCGGAGGCTGGCGTCTCGATGAACACGGGTTCGAGACGGGCATACCGATTCGGACGTGGACCGCGGTAGTAGGAGATGAAGACAAGGTCGAGGGGCATGCCAAGAAGACGCAGTGA",
      "translation": "MTTLPPPIPGFPDPDEAPGTALDTEGPSSPLDDRYHVHIEQAHDAKMNIIVEDRDKSGRTIVRLIFDAFLPIGYPNSVAPDYLPYQIFDSLQAFFSTITSLLANRAILQGLGVGDASSSATYALLLTILKDAVSRVATIVFAYRFGLSVEPDAKRYRFLADLFNDSAFFLDLASPYLGTWAKIAALTLAEALRALCGVAAGASKAALSSHFARSNNLAELNAKEASQETAIGLVGLLTGSVIVRFVESREAVFSLMILLVFVHLWMNYLGVCCVQLETLNRQRTTILVQHYLGTGQVLTPAQVAQRENIVFWAPFIRNKDGVLVAHVTYARSYREAMPDGYQPVVYGDAGFRLIIWRSTGPVVPMKILLSGDKEEELAALEAWILAVRIAWNLGRKGGGNTKAGRIIPRLRTGGWRLDEHGFETGIPIRTWTAVVGDEDKVEGHAKKTQ",
      "product": ""
     },
     {
      "start": 96697,
      "end": 97791,
      "strand": -1,
      "locus_tag": "input.path1.gene23",
      "type": "other",
      "description": "<div class=\"focus-intro\">\n <strong><span class=\"serif\">input.path1.gene23</span></strong><br>\n \n <br>\n Locus tag: <span class=\"serif\">None</span><br>\n Protein ID: <span class=\"serif\">None</span><br>\n Gene: <span class=\"serif\">input.path1.gene23</span><br>\n \n Location: 96,697 - 97,791,\n (total: 945 nt, excluding introns)<br>\n <br>\n \n</div>\n<div class=\"focus-info\">\n \n\n \n <br>\n <span class=\"bold\">Pfam hits:</span><div class=\"collapser collapser-target-input-path1-gene23 collapser-level-none\"> </div><div class=\"collapser-content\">\n \n  PF01265.19 (Cytochrome c/c1 heme lyase): [35:309](score: 128.0, e-value: 5.4e-37)<br>\n \n </div><br>\n \n\n \n\n\n \n  <br>\n  <span class=\"bold\">Gene Ontology terms for Pfam domains:</span><div class=\"collapser collapser-target-input-path1-gene23 collapser-level-none\"> </div><div class=\"collapser-content\">\n  \n   PF01265.19: <a class='external-link' href='http://amigo.geneontology.org/amigo/term/GO:0004408' target='_blank'>GO:0004408</a>: holocytochrome-c synthase activity<br>\n  \n   PF01265.19: <a class='external-link' href='http://amigo.geneontology.org/amigo/term/GO:0005739' target='_blank'>GO:0005739</a>: mitochondrion<br>\n  \n </div><br>\n \n</div>\n<div class=\"focus-urls\">\n <a class=\"wildcard-container\" data-wildcard-attrs=\"href\" href=\"http://blast.ncbi.nlm.nih.gov/Blast.cgi?PAGE=Proteins&PROGRAM=blastp&BLAST_PROGRAMS=blastp&QUERY=@!translation!@&LINK_LOC=protein&PAGE_TYPE=BlastSearch\" target=\"_blank\" data-locus=\"input.path1.gene23\">NCBI BlastP on this gene</a><br>\n <a href=\"http://www.ncbi.nlm.nih.gov/projects/sviewer/?Db=gene&amp;DbFrom=protein&amp;Cmd=Link&amp;noslider=1&amp;id=ENANITX01000126NITX01000126.1&amp;from=86697&amp;to=106272\" target=\"_new\">View genomic context</a><br>\n \n \n \n \n</div>\n<div class=\"focus-clipboard\">\n AA sequence: <span class=\"clipboard-copy wildcard-container\" data-locus=\"input.path1.gene23\" data-wildcard-attrs=\"data-seq\" data-seq=\"@!translation!@\">Copy to clipboard</span><br>\n Nucleotide sequence: <span class=\"clipboard-copy wildcard-container\" data-locus=\"input.path1.gene23\" data-wildcard-attrs=\"data-seq\" data-seq=\"@!dna!@\">Copy to clipboard</span><br>\n</div>",
      "dna": "ATGCCCGACTCCAATACACCAACACCAGCAGCACCGGGCGCCGGACAAGCCGACGTCTGCCCCGTCGACCACAAAGCCCGGGAACTCTGGCTCTCCCAAGCCCGCGCCGCATCAAACACTACAGACTCGGCCGCGCCTCCGAACGCACAGCAGCTCCCGTCCAACCACCCTCCCCTACCTTCGGCATCAACTTCGGCTTCAACAACCACACAATCATCTTCCTCCTGGACAACGACACTCCGTTCCTATCTCCCTTTCGCATCCTCCCCGTCCTCCTCCACCACACCGCAATCTTCTCAACCAACCCGCTCCGCAGAACAAGAACGCCTTGACACCCACCGTGTCGTCTCCTCCATTCCCCGCACCGTCAACCCGGGAGCCTCCTCCTGTCCCGTCGACCATGCAACCTCCCCGTCTCCGGCGGCGGCTCCGGAACCAGCACAGCCCCCTGCCAACAGCGAGCGCGATACCGGCGCCGACCCCGTGACGGGGAACTGGGTATACCCTTCCGAGAAGATGTTCTTTGACGCCATGCGTCGCAAGGGCCACGACAAGGTCCGCGACGTCGACATGAAGACCGTGGTCCCTATCCACAACGCCGTCAACGAGCGTGCGTGGAAGGAAATTCGGGAATGGGAGAAACCTTATGTCGAAGGCGCTGCCTGCGACGGTCCCCGCCTCCATTCCTTCACGGGACTTTCGGAACGCATGTCCCCCAAGGCCCGCCTCAACACGCTCCTGGGCTACACTGCGCCCTTCGACCGACACGACTGGGTCGTCGACCGGTGCGGTGTGCGCGTCGAGTACGTGATCGACTTTTACGCGGGCCGAAGCGGCACCAAGGACGCCCTGGGCCGGCCGAGCTTCTATCTGGACGTTCGCCCCAAGCTGAATACCTGGGAGGGCGTCAAGATGCGCGCTGCCCGTACATTGGGGCTCGTGTAA",
      "translation": "MPDSNTPTPAAPGAGQADVCPVDHKARELWLSQARAASNTTDSAAPPNAQQLPSNHPPLPSASTSASTTTQSSSSWTTTLRSYLPFASSPSSSTTPQSSQPTRSAEQERLDTHRVVSSIPRTVNPGASSCPVDHATSPSPAAAPEPAQPPANSERDTGADPVTGNWVYPSEKMFFDAMRRKGHDKVRDVDMKTVVPIHNAVNERAWKEIREWEKPYVEGAACDGPRLHSFTGLSERMSPKARLNTLLGYTAPFDRHDWVVDRCGVRVEYVIDFYAGRSGTKDALGRPSFYLDVRPKLNTWEGVKMRAARTLGLV",
      "product": ""
     }
    ],
    "clusters": [
     {
      "start": 82493,
      "end": 83976,
      "tool": "rule-based-clusters",
      "neighbouring_start": 67493,
      "neighbouring_end": 98976,
      "product": "terpene",
      "category": "terpene",
      "height": 2,
      "kind": "protocluster",
      "prefix": ""
     }
    ],
    "sites": {
     "ttaCodons": [],
     "bindingSites": []
    },
    "type": "terpene",
    "products": [
     "terpene"
    ],
    "product_categories": [
     "terpene"
    ],
    "cssClass": "terpene terpene",
    "anchor": "r125c1"
   }
  ]
 },
 {
  "length": 10365,
  "seq_id": "ENANITX01000127NITX01000127.1",
  "regions": []
 },
 {
  "length": 30151,
  "seq_id": "ENANITX01000128NITX01000128.1",
  "regions": []
 },
 {
  "length": 42036,
  "seq_id": "ENANITX01000129NITX01000129.1",
  "regions": []
 },
 {
  "length": 22426,
  "seq_id": "ENANITX01000130NITX01000130.1",
  "regions": []
 },
 {
  "length": 77657,
  "seq_id": "ENANITX01000131NITX01000131.1",
  "regions": []
 },
 {
  "length": 86622,
  "seq_id": "ENANITX01000132NITX01000132.1",
  "regions": []
 },
 {
  "length": 4780,
  "seq_id": "ENANITX01000133NITX01000133.1",
  "regions": []
 },
 {
  "length": 110793,
  "seq_id": "ENANITX01000134NITX01000134.1",
  "regions": []
 },
 {
  "length": 35478,
  "seq_id": "ENANITX01000135NITX01000135.1",
  "regions": []
 },
 {
  "length": 163696,
  "seq_id": "ENANITX01000136NITX01000136.1",
  "regions": []
 },
 {
  "length": 112452,
  "seq_id": "ENANITX01000137NITX01000137.1",
  "regions": []
 },
 {
  "length": 5209,
  "seq_id": "ENANITX01000138NITX01000138.1",
  "regions": []
 },
 {
  "length": 256713,
  "seq_id": "ENANITX01000139NITX01000139.1",
  "regions": []
 },
 {
  "length": 248076,
  "seq_id": "ENANITX01000140NITX01000140.1",
  "regions": [
   {
    "start": 1,
    "end": 50812,
    "idx": 1,
    "orfs": [
     {
      "start": 719,
      "end": 3184,
      "strand": -1,
      "locus_tag": "input.path1.gene1",
      "type": "other",
      "description": "<div class=\"focus-intro\">\n <strong><span class=\"serif\">input.path1.gene1</span></strong><br>\n \n <br>\n Locus tag: <span class=\"serif\">None</span><br>\n Protein ID: <span class=\"serif\">None</span><br>\n Gene: <span class=\"serif\">input.path1.gene1</span><br>\n \n Location: 719 - 3,184,\n (total: 1638 nt, excluding introns)<br>\n <br>\n \n</div>\n<div class=\"focus-info\">\n \n\n \n <br>\n <span class=\"bold\">Pfam hits:</span><div class=\"collapser collapser-target-input-path1-gene1 collapser-level-none\"> </div><div class=\"collapser-content\">\n \n  PF04616.16 (Glycosyl hydrolases family 43): [11:312](score: 253.2, e-value: 3.3e-75)<br>\n \n  PF17851.3 (Beta xylosidase C-terminal Concanavalin A-like domain): [337:542](score: 104.4, e-value: 6.8e-30)<br>\n \n </div><br>\n \n\n \n\n\n \n  <br>\n  <span class=\"bold\">Gene Ontology terms for Pfam domains:</span><div class=\"collapser collapser-target-input-path1-gene1 collapser-level-none\"> </div><div class=\"collapser-content\">\n  \n   PF04616.16: <a class='external-link' href='http://amigo.geneontology.org/amigo/term/GO:0004553' target='_blank'>GO:0004553</a>: hydrolase activity, hydrolyzing O-glycosyl compounds<br>\n  \n   PF04616.16: <a class='external-link' href='http://amigo.geneontology.org/amigo/term/GO:0005975' target='_blank'>GO:0005975</a>: carbohydrate metabolic process<br>\n  \n </div><br>\n \n</div>\n<div class=\"focus-urls\">\n <a class=\"wildcard-container\" data-wildcard-attrs=\"href\" href=\"http://blast.ncbi.nlm.nih.gov/Blast.cgi?PAGE=Proteins&PROGRAM=blastp&BLAST_PROGRAMS=blastp&QUERY=@!translation!@&LINK_LOC=protein&PAGE_TYPE=BlastSearch\" target=\"_blank\" data-locus=\"input.path1.gene1\">NCBI BlastP on this gene</a><br>\n <a href=\"http://www.ncbi.nlm.nih.gov/projects/sviewer/?Db=gene&amp;DbFrom=protein&amp;Cmd=Link&amp;noslider=1&amp;id=ENANITX01000140NITX01000140.1&amp;from=0&amp;to=13184\" target=\"_new\">View genomic context</a><br>\n \n \n \n \n</div>\n<div class=\"focus-clipboard\">\n AA sequence: <span class=\"clipboard-copy wildcard-container\" data-locus=\"input.path1.gene1\" data-wildcard-attrs=\"data-seq\" data-seq=\"@!translation!@\">Copy to clipboard</span><br>\n Nucleotide sequence: <span class=\"clipboard-copy wildcard-container\" data-locus=\"input.path1.gene1\" data-wildcard-attrs=\"data-seq\" data-seq=\"@!dna!@\">Copy to clipboard</span><br>\n</div>",
      "dna": "ATGGATATCGAGCGTGCCGTCAGCGGCCTGATCAACCCCATTATCCCCGGCTTCAACCCTGACCCGTCTATCATCCGAGTCGGCGAGGACTTCTTTGTCATCACGTCCAGCTTTGAATTCTTCCCAGGTGTTCCCATCTACCATTCGAAGGACCTGGTCAAGTGGGAAACCATCGGCCATGCGCTCACAAGACCCTCCCAGCTTCCCCTCCGCGGCACTGCCCCGAGCGGAGGCGTCTTCGCCCCGACTCTTCGATATCACAACGGCACGTTCTACATGACAACCACCTTCTTCGACGCCATAAGCCCCCCGGACCACGTCAACAAACTCCCGCGCTCCTTCTACGTCAAGACGGACAACATCTGGGATGAGGATTCCTGGAGCGAGCCGGTCTACTTCGACCAGTGGGGGATTGACCCGGACCTGTTCTTCGACGACGACGGCCGCGTCTACTTCACGTCCACCTTCGCCGAGTTCGTCGACGAGGGCACCTTCGCCAACTGGATCACCGAAGTCGACATCGAGACGGGCAACTCCCTCTCGGACTCGCGGCTCTTCCACACCTCGACCGTGCCGCCCGACATCGCCAACCCGCTCGTCGAGGCCAGCCACCTCTACAAGATCAACGGGACCTACTACATGATCACGGCCGACTCGGGCACCGCCGAGCTGCACTCGACCAACAACTACCGGTCGCAGAGCCTCGACGGCCCGTGGGAGCACAACCCGCACAACCCCCTCCTCTTCAACGGCGCCGACATGTCCCGCCCCGTCCTGTCCACGGGCCACGCCGACATGGTCGAAGCCGCCGACGGGTCCTGGTGGGCCGTCTTCCTCGCCACCCGCCCGCAGAACCCGACCAACAGCTCCGGCCGCCCGCAGCTGGGCCGCGAGACCTTCTTGGTCCCCGTGCACTGGGACGAGGACGGCTGGCCCATCTTCAACAACGGCGAGCCCGTCGTCGAGCACGACCCGGACGTCCTCTACGATCTCGAGCGGCCGCGCGTCTGGCGCGACGACTTTGACGGCGCCCTGGCCGACAAGAACTACTACTTCCTCCGCGCGCCGTACAAGGAGTTCATGGACTTCGACGCCGCCCCCGGCAAGCTCCGGCTGCACGGGAACCCCTACACGCTGTCGCACCGCGACACCCCCGCCGCGCTGCTCCGCAGGCAGGACGCCCTCAACCAGACGTTCAGCACCGAGCTGAGCGCCTTCGAGCCCTCGTCGCCGCGCCAGGAGGCCGGCGCTGCTGTCTATCTGAACCTGCACTATCACAACGAGATTGCGGTGACGCTGGACGGGGAGACCGGGGAGCGCACCGTCGTGGTGAGGACGCGTACGGGCCCCGAGGCTACGCTGAACGAGACGTTCATCCCCGACGAGGCCGTGGCGGCCGGCCAGCCTGTGCGGTTCTTTATCGAGGCCCGGGATGTTGGGTACCGTCTGGGGTACGCCGCTGGCAATAACACGTGCTCGCCGAAATGGGTTGCCAGCGTGGAGAATCATAACCTCCAGGCGTTTCTTGACGGGTGGCAGAACTTTGTGGGCACACACTTTGCCATCTACACCACTGGCAACAAGCTGCCCATTCTGAACCCTGCGGACTTTGAATATTTCCAGGTCACTCTGCAGTAG",
      "translation": "MDIERAVSGLINPIIPGFNPDPSIIRVGEDFFVITSSFEFFPGVPIYHSKDLVKWETIGHALTRPSQLPLRGTAPSGGVFAPTLRYHNGTFYMTTTFFDAISPPDHVNKLPRSFYVKTDNIWDEDSWSEPVYFDQWGIDPDLFFDDDGRVYFTSTFAEFVDEGTFANWITEVDIETGNSLSDSRLFHTSTVPPDIANPLVEASHLYKINGTYYMITADSGTAELHSTNNYRSQSLDGPWEHNPHNPLLFNGADMSRPVLSTGHADMVEAADGSWWAVFLATRPQNPTNSSGRPQLGRETFLVPVHWDEDGWPIFNNGEPVVEHDPDVLYDLERPRVWRDDFDGALADKNYYFLRAPYKEFMDFDAAPGKLRLHGNPYTLSHRDTPAALLRRQDALNQTFSTELSAFEPSSPRQEAGAAVYLNLHYHNEIAVTLDGETGERTVVVRTRTGPEATLNETFIPDEAVAAGQPVRFFIEARDVGYRLGYAAGNNTCSPKWVASVENHNLQAFLDGWQNFVGTHFAIYTTGNKLPILNPADFEYFQVTLQ",
      "product": ""
     },
     {
      "start": 5437,
      "end": 8361,
      "strand": 1,
      "locus_tag": "input.path1.gene2",
      "type": "other",
      "description": "<div class=\"focus-intro\">\n <strong><span class=\"serif\">input.path1.gene2</span></strong><br>\n \n <br>\n Locus tag: <span class=\"serif\">None</span><br>\n Protein ID: <span class=\"serif\">None</span><br>\n Gene: <span class=\"serif\">input.path1.gene2</span><br>\n \n Location: 5,437 - 8,361,\n (total: 2769 nt, excluding introns)<br>\n <br>\n \n</div>\n<div class=\"focus-info\">\n \n\n \n <br>\n <span class=\"bold\">Pfam hits:</span><div class=\"collapser collapser-target-input-path1-gene2 collapser-level-none\"> </div><div class=\"collapser-content\">\n \n  PF01336.27 (OB-fold nucleic acid binding domain): [167:250](score: 27.4, e-value: 2.6e-06)<br>\n \n  PF00152.22 (tRNA synthetases class II (D, K and N)): [269:583](score: 239.8, e-value: 3.8e-71)<br>\n \n  PF09924.11 (Phosphatidylglycerol lysyltransferase, C-terminal): [627:903](score: 63.2, e-value: 2.1e-17)<br>\n \n </div><br>\n \n\n \n <br>\n <span class=\"bold\">TIGRFam hits:</span><div class=\"collapser collapser-target-input-path1-gene2 collapser-level-none\"> </div><div class=\"collapser-content\">\n \n  TIGR00458 (aspS_nondisc: aspartate--tRNA(Asn) ligase): [163:588](score: 370.5, e-value: 2.7e-111)<br>\n \n </div><br>\n \n\n\n \n  <br>\n  <span class=\"bold\">Gene Ontology terms for Pfam domains:</span><div class=\"collapser collapser-target-input-path1-gene2 collapser-level-none\"> </div><div class=\"collapser-content\">\n  \n   PF00152.22: <a class='external-link' href='http://amigo.geneontology.org/amigo/term/GO:0000166' target='_blank'>GO:0000166</a>: nucleotide binding<br>\n  \n   PF00152.22: <a class='external-link' href='http://amigo.geneontology.org/amigo/term/GO:0004812' target='_blank'>GO:0004812</a>: aminoacyl-tRNA ligase activity<br>\n  \n   PF00152.22: <a class='external-link' href='http://amigo.geneontology.org/amigo/term/GO:0005524' target='_blank'>GO:0005524</a>: ATP binding<br>\n  \n   PF00152.22: <a class='external-link' href='http://amigo.geneontology.org/amigo/term/GO:0006418' target='_blank'>GO:0006418</a>: tRNA aminoacylation for protein translation<br>\n  \n   PF01336.27: <a class='external-link' href='http://amigo.geneontology.org/amigo/term/GO:0003676' target='_blank'>GO:0003676</a>: nucleic acid binding<br>\n  \n </div><br>\n \n</div>\n<div class=\"focus-urls\">\n <a class=\"wildcard-container\" data-wildcard-attrs=\"href\" href=\"http://blast.ncbi.nlm.nih.gov/Blast.cgi?PAGE=Proteins&PROGRAM=blastp&BLAST_PROGRAMS=blastp&QUERY=@!translation!@&LINK_LOC=protein&PAGE_TYPE=BlastSearch\" target=\"_blank\" data-locus=\"input.path1.gene2\">NCBI BlastP on this gene</a><br>\n <a href=\"http://www.ncbi.nlm.nih.gov/projects/sviewer/?Db=gene&amp;DbFrom=protein&amp;Cmd=Link&amp;noslider=1&amp;id=ENANITX01000140NITX01000140.1&amp;from=0&amp;to=18361\" target=\"_new\">View genomic context</a><br>\n \n  <a href=\"knownclusterblast/region1/input.path1.gene2_mibig_hits.html\" target=\"_new\">MiBIG Hits</a><br>\n \n \n \n \n</div>\n<div class=\"focus-clipboard\">\n AA sequence: <span class=\"clipboard-copy wildcard-container\" data-locus=\"input.path1.gene2\" data-wildcard-attrs=\"data-seq\" data-seq=\"@!translation!@\">Copy to clipboard</span><br>\n Nucleotide sequence: <span class=\"clipboard-copy wildcard-container\" data-locus=\"input.path1.gene2\" data-wildcard-attrs=\"data-seq\" data-seq=\"@!dna!@\">Copy to clipboard</span><br>\n</div>",
[truncated: 3,965,109 more chars]
