# Supplementary material for: Alkaliphilic/Alkali-Tolerant Fungi: Molecular, Biochemical, and Biotechnological Aspects
Source: J Fungi (Basel). 2023 Jun 9;9(6):652. doi: 10.3390/jof9060652 (PMC10301932; doi:10.3390/jof9060652)
Supplement: Supplementary file 1 [file jof-09-00652-s001.zip › S2/subclusterblastoutput.txt]

input|c1|99837-105550|+|input.path1.gene33|	GY241466|c1|26685-30479|+|GY241466_1_evrJ|not_annotated|evrJ	31.175	911	566	23	407	1297	9	878	1.00e-115	393
input|c1|99837-105550|+|input.path1.gene33|	AY117439|c2|16754-22015|-|AY117439_2_ncsB|iterative_type_I_polyketide_synthase|AAM77986	31.961	923	555	25	419	1310	1	881	3.19e-113	392
input|c1|99837-105550|+|input.path1.gene33|	DQ116941|c1|5200-10470|-|DQ116941_1_chlB1|ChlB1|AAZ77673	30.406	911	580	19	411	1297	16	896	9.81e-113	391
input|c1|99837-105550|+|input.path1.gene33|	FJ483966|c2|18421-23640|-|FJ483966_2_pokM1|PokM1|ACN64831	31.400	914	562	22	414	1299	8	884	5.25e-110	382
input|c1|99837-105550|+|input.path1.gene33|	AF497482|c1|76231-80046|+|AF497482_1_calO5|CalO5|AAM70355	31.114	916	559	23	413	1299	12	884	1.08e-109	375
input|c1|99837-105550|+|input.path1.gene33|	AF333038|c1|17621-21502|+|AF333038_1_aviM|polyketide_synthase|AAK83194	31.163	937	574	25	412	1315	24	922	1.64e-106	367
input|c1|99837-105550|+|input.path1.gene33|	AY271660|c1|25704-30947|+|AY271660_1_mdpB|6-methylsalicylic_acid_synthase|ABY66019	30.929	915	567	20	414	1297	7	887	1.98e-99	350
input|c1|99837-105550|+|input.path1.gene33|	AY271660|c2|64077-69911|-|AY271660_2_mdpE|enediyne_polyketide_synthase|AAQ17110	25.189	925	587	26	412	1275	4	884	4.58e-52	197
input|c1|99837-105550|+|input.path1.gene33|	AY048670|c3|64757-70576|-|AY048670_3_sgcE|polyketide_synthase|AAL06699	25.027	939	583	28	412	1281	2	888	2.55e-51	194
input|c1|99837-105550|+|input.path1.gene33|	AY117439|c3|52544-58477|-|AY117439_3_ncsE|warhead-forming_iterative_polyketide_synthase|AAM78012	26.372	929	580	29	412	1281	2	885	2.70e-51	194
input|c1|99837-105550|+|input.path1.gene33|	AF497482|c2|38753-44512|-|AF497482_2_calE8|CalE8|AAM94794	25.188	933	588	24	412	1281	2	887	1.33e-46	179
input|c1|99837-105550|+|input.path1.gene33|	AL939125|c1|144668-147616|+|AL939125_1_redX|polyketide_synthase_RedX|CAA16487	27.966	472	284	14	414	845	521	976	1.69e-29	122
input|c1|99837-105550|+|input.path1.gene33|	AL939125|c1|144668-147616|+|AL939125_1_redX|polyketide_synthase_RedX|CAA16487	25.614	285	193	6	564	846	205	472	1.78e-07	50.8
input|c1|99837-105550|+|input.path1.gene33|	AF080235|c1|2584-3858|+|AF080235_1_lanA|B-ketoacyl-ACP_synthase_homolog|AAD13536	24.429	438	272	13	413	826	4	406	1.35e-26	109
input|c1|99837-105550|+|input.path1.gene33|	AB103463|c1|30657-31925|+|AB103463_1_med-ORF1|ketosynthase_(KS)_alpha_subunit|BAC79044	23.457	405	254	13	413	793	4	376	4.42e-22	95.9
input|c1|99837-105550|+|input.path1.gene33|	AL939125|c1|153753-154976|-|AL939125_1_redR|3-oxoacyl-[acyl-carrier-protein]_synthase_II|CAA16177	25.333	375	247	7	479	843	53	404	1.25e-20	91.3
input|c1|99837-105550|+|input.path1.gene33|	GU233672|c1|27757-29022|+|GU233672_1_gra-orf1|polyketide_synthase_keto-acyl_synthase|ADO32786	22.973	444	268	14	413	822	4	407	3.73e-20	90.1
input|c1|99837-105550|+|input.path1.gene33|	FJ483966|c1|25972-27240|+|FJ483966_1_pokP1|PokP1|ACN64834	23.232	396	252	10	414	787	5	370	1.05e-18	85.5
input|c1|99837-105550|+|input.path1.gene33|	AF324838|c1|43695-44963|+|AF324838_1_simA1|putative_ketosynthase_SimA1|AAK06784	22.366	465	288	16	411	849	2	419	1.12e-17	82.4
input|c1|99837-105550|+|input.path1.gene33|	GU233672|c1|29019-30278|+|GU233672_1_gra-orf2|polyketide_synthase_chain_length_factor|ADO32787	26.884	398	246	13	404	786	2	369	1.20e-14	72.8
input|c1|99837-105550|+|input.path1.gene33|	AF080235|c1|3855-5075|+|AF080235_1_lanB|chain_length_factor_homolog|AAD13537	26.687	326	195	12	498	803	71	372	4.04e-12	64.7
input|c1|99837-105550|+|input.path1.gene33|	AF324838|c1|44960-46174|+|AF324838_1_simA2|putative_ketosynthase_SimA2|AAK06785	25.069	363	228	11	498	846	71	403	3.83e-10	58.5
input|c1|99837-105550|+|input.path1.gene33|	AB103463|c1|31922-33148|+|AB103463_1_med-ORF2|ketosynthase_(KS)_beta_subunit|BAC79045	26.172	256	171	8	498	741	71	320	4.08e-06	45.8
